# Supplementary material for: Premetazoan genome evolution and the regulation of cell differentiation in the choanoflagellate Salpingoeca rosetta
Source: Genome Biol. 2013 Feb 18;14(2):R15. doi: 10.1186/gb-2013-14-2-r15 (PMC4054682; doi:10.1186/gb-2013-14-2-r15)
Supplement: Additional file 2 — Number of ortholog pairs shared between S. rosetta and M. brevicollis scaffolds. [file gb-2013-14-2-r15-S2.TXT]

#ClusterID	#Geno	#Gene	Hsap	Cint	Spur	Dmel	Cele	Lgig	Hmag	Nvec	Tadh	Agam	Aque	Mbre	Sros	Cowc	Spun	Amac	Rory	Ccin	Cneo	Ncra	Scer	Spom	Bden	Atha	Crei	Vcar	Esil	Ppat	Tpse	Ehux	Ddis	Tthe	Ptet	Ngru
OMG12470	34	35	1	1	1	1	1	1	1	1	1	1	1	1	1	1	1	1	1	1	1	1	1	1	1	1	1	1	1	1	1	1	1	1	2	1
OMG12469	34	35	1	1	1	1	1	1	1	1	1	1	1	1	1	1	1	1	1	1	1	1	1	1	1	1	1	1	1	1	1	1	1	1	2	1
OMG12423	34	35	1	1	1	1	1	1	1	1	1	1	2	1	1	1	1	1	1	1	1	1	1	1	1	1	1	1	1	1	1	1	1	1	1	1
OMG12405	34	35	1	1	1	1	1	1	1	1	1	1	1	1	1	1	1	2	1	1	1	1	1	1	1	1	1	1	1	1	1	1	1	1	1	1
OMG12388	34	35	1	1	1	1	1	1	1	1	1	1	1	1	1	1	1	2	1	1	1	1	1	1	1	1	1	1	1	1	1	1	1	1	1	1
OMG12387	34	35	1	1	1	1	1	1	1	1	1	1	1	1	1	1	1	2	1	1	1	1	1	1	1	1	1	1	1	1	1	1	1	1	1	1
OMG12375	34	35	1	1	1	1	1	1	1	1	1	1	1	1	1	1	1	2	1	1	1	1	1	1	1	1	1	1	1	1	1	1	1	1	1	1
OMG12352	34	35	1	1	1	1	1	1	1	1	1	1	1	1	1	1	1	2	1	1	1	1	1	1	1	1	1	1	1	1	1	1	1	1	1	1
OMG12338	34	35	1	1	1	1	1	1	1	1	1	1	1	1	1	1	1	2	1	1	1	1	1	1	1	1	1	1	1	1	1	1	1	1	1	1
OMG12334	34	35	1	1	1	1	1	1	1	1	1	1	1	1	1	1	1	2	1	1	1	1	1	1	1	1	1	1	1	1	1	1	1	1	1	1
OMG12329	34	35	1	1	1	1	1	1	1	1	1	1	1	1	1	1	1	2	1	1	1	1	1	1	1	1	1	1	1	1	1	1	1	1	1	1
OMG12266	34	36	1	1	1	1	1	1	1	1	1	1	1	1	1	1	1	2	1	1	1	1	1	1	1	1	1	1	1	1	1	1	1	1	2	1
OMG12224	34	36	1	1	2	1	1	1	1	1	1	1	1	1	1	1	1	2	1	1	1	1	1	1	1	1	1	1	1	1	1	1	1	1	1	1
OMG12217	34	36	1	1	2	1	1	1	1	1	1	1	1	1	1	1	1	2	1	1	1	1	1	1	1	1	1	1	1	1	1	1	1	1	1	1
OMG12216	34	36	1	1	1	1	1	1	1	1	2	1	1	1	1	1	1	2	1	1	1	1	1	1	1	1	1	1	1	1	1	1	1	1	1	1
OMG12205	34	36	1	1	1	1	1	1	1	1	1	1	1	1	1	1	1	2	1	1	1	1	1	1	1	1	1	1	1	2	1	1	1	1	1	1
OMG12203	34	36	1	1	1	1	1	1	1	1	1	1	1	1	1	1	1	2	1	1	1	1	1	1	1	1	1	1	1	1	1	1	1	1	2	1
OMG12196	34	36	1	1	1	1	1	1	1	1	1	1	1	1	1	1	1	2	1	1	1	1	1	1	1	1	1	1	1	1	1	1	1	1	2	1
OMG12195	34	36	1	1	1	1	1	1	1	1	1	1	1	1	1	1	1	2	1	1	1	1	1	1	1	1	1	1	1	1	1	1	1	1	2	1
OMG12189	34	36	1	1	1	1	1	1	1	1	1	1	1	1	1	1	1	2	1	1	1	1	1	1	1	1	1	1	1	1	1	1	1	1	2	1
OMG12186	34	36	1	1	1	1	1	1	1	1	1	1	1	1	1	1	1	2	2	1	1	1	1	1	1	1	1	1	1	1	1	1	1	1	1	1
OMG12176	34	36	1	1	1	1	1	1	1	1	1	1	1	1	1	1	1	2	1	1	1	1	1	1	1	1	1	1	1	1	1	1	1	1	1	2
OMG12173	34	36	1	1	2	1	1	1	1	1	1	1	1	1	1	1	1	2	1	1	1	1	1	1	1	1	1	1	1	1	1	1	1	1	1	1
OMG12172	34	36	1	2	1	1	1	1	1	1	1	1	1	1	1	1	1	2	1	1	1	1	1	1	1	1	1	1	1	1	1	1	1	1	1	1
OMG12170	34	36	1	1	1	1	1	1	1	1	1	1	1	1	1	1	1	2	1	1	1	1	1	1	1	1	1	1	1	1	1	1	1	1	2	1
OMG12165	34	36	1	1	1	1	1	1	1	1	1	1	1	1	1	1	1	2	1	1	1	1	1	1	1	2	1	1	1	1	1	1	1	1	1	1
OMG12149	34	36	1	1	1	1	1	1	1	1	1	1	2	1	1	1	1	2	1	1	1	1	1	1	1	1	1	1	1	1	1	1	1	1	1	1
OMG12131	34	36	1	2	1	1	1	1	1	1	1	1	1	1	1	1	1	2	1	1	1	1	1	1	1	1	1	1	1	1	1	1	1	1	1	1
OMG12110	34	36	1	1	1	1	1	1	1	1	1	1	1	1	1	1	1	2	1	1	1	1	1	1	1	1	1	1	1	1	1	1	1	1	2	1
OMG12080	34	37	1	1	1	1	1	1	1	1	1	1	1	1	1	1	1	1	2	1	1	1	1	1	1	1	1	1	1	2	1	1	1	1	2	1
OMG12072	34	37	1	1	1	1	1	1	1	1	1	1	1	1	1	1	1	1	2	1	1	1	1	1	1	1	1	1	1	1	1	2	1	1	2	1
OMG12041	34	37	1	1	1	1	1	1	1	1	1	1	1	1	1	1	1	2	1	1	1	1	1	1	1	1	1	1	1	1	1	2	1	1	2	1
OMG12040	34	37	1	1	3	1	1	1	1	1	1	1	1	1	1	1	1	2	1	1	1	1	1	1	1	1	1	1	1	1	1	1	1	1	1	1
OMG12038	34	37	1	1	1	1	1	1	1	1	2	1	1	1	1	1	1	2	1	1	1	1	1	1	1	1	1	1	1	1	1	1	1	1	2	1
OMG12035	34	37	1	1	1	1	1	1	1	1	1	1	1	1	1	1	1	2	1	1	1	1	1	1	1	2	1	1	1	2	1	1	1	1	1	1
OMG12034	34	37	1	2	1	1	1	1	1	1	1	1	1	1	1	1	1	2	1	1	1	1	1	1	1	1	1	1	1	1	1	1	1	1	2	1
OMG12032	34	37	1	1	1	1	1	1	1	1	1	1	1	1	1	1	1	2	1	1	1	1	1	1	1	2	1	1	1	2	1	1	1	1	1	1
OMG12030	34	37	1	1	1	1	1	1	1	1	1	1	1	1	1	2	1	2	1	1	1	1	1	1	1	2	1	1	1	1	1	1	1	1	1	1
OMG12022	34	37	1	1	1	1	1	1	1	1	1	1	1	1	1	1	1	2	1	1	1	1	1	1	1	1	1	1	1	2	1	1	1	1	2	1
OMG12020	34	37	1	1	2	1	1	1	1	1	1	1	1	1	1	1	1	2	1	1	1	1	1	1	1	1	1	1	1	1	1	2	1	1	1	1
OMG12018	34	37	1	1	1	1	1	1	1	1	1	1	1	1	1	1	1	2	1	1	1	1	1	1	1	1	1	1	1	1	1	2	1	1	2	1
OMG12017	34	37	1	1	1	1	1	1	1	1	1	1	1	1	1	1	1	2	1	1	1	1	1	1	1	1	1	1	1	2	1	1	1	1	2	1
OMG12012	34	37	1	2	1	1	1	1	1	1	1	1	1	1	1	1	1	2	1	1	1	1	1	1	1	1	1	1	1	1	1	1	1	1	2	1
OMG12011	34	37	1	1	1	1	1	1	1	1	1	1	1	1	1	1	1	2	1	1	1	1	1	1	1	1	1	1	1	1	1	2	1	1	2	1
OMG12009	34	37	1	1	1	1	1	1	1	1	1	1	2	1	1	1	1	2	1	1	1	1	1	1	1	1	1	1	1	1	1	1	1	1	2	1
OMG12006	34	37	1	1	1	1	1	1	1	1	1	1	2	1	1	1	1	2	1	1	1	1	1	1	1	1	1	1	1	1	1	1	1	1	2	1
OMG12004	34	37	1	1	1	1	1	1	1	1	1	1	1	1	1	1	1	2	1	1	1	1	1	1	1	1	1	1	1	1	1	2	1	1	2	1
OMG11995	34	37	1	2	1	1	1	1	1	2	1	1	1	1	1	1	1	2	1	1	1	1	1	1	1	1	1	1	1	1	1	1	1	1	1	1
OMG11993	34	37	2	1	1	1	1	1	1	1	1	1	1	1	1	1	1	2	1	1	1	1	1	1	1	1	1	1	1	1	1	2	1	1	1	1
OMG11988	34	37	2	1	1	1	1	1	1	1	1	1	1	1	1	1	1	2	1	1	1	1	1	1	1	1	1	1	1	1	1	1	1	1	2	1
OMG11972	34	37	1	1	1	1	1	1	2	1	1	1	1	1	1	1	1	2	2	1	1	1	1	1	1	1	1	1	1	1	1	1	1	1	1	1
OMG11966	34	37	1	1	1	1	1	1	1	1	1	1	1	1	1	1	1	2	2	1	1	1	1	1	1	1	1	1	1	1	1	2	1	1	1	1
OMG11963	34	37	1	1	1	1	1	1	1	1	1	1	1	1	1	1	1	2	1	1	1	1	1	1	1	2	1	1	1	1	1	1	1	1	2	1
OMG11959	34	37	1	1	1	1	1	1	2	1	1	1	1	1	1	1	1	2	1	1	1	1	1	1	1	1	1	1	1	1	1	1	2	1	1	1
OMG11946	34	37	1	1	1	1	1	1	1	1	1	1	1	1	1	1	1	2	1	1	1	1	1	1	1	1	1	1	1	1	1	2	1	1	2	1
OMG11943	34	37	2	1	1	1	1	1	1	1	1	1	1	1	1	1	1	2	1	1	1	1	1	1	1	1	1	1	1	1	1	1	2	1	1	1
OMG11922	34	37	1	1	1	1	1	1	1	1	1	1	1	1	1	1	1	2	1	1	1	1	1	1	1	1	1	1	1	1	1	2	1	1	2	1
OMG11921	34	37	2	1	1	1	1	1	1	1	1	1	1	1	1	1	1	2	1	1	1	1	1	1	1	1	1	1	1	1	1	1	1	1	2	1
OMG11918	34	37	1	1	1	1	1	1	1	1	1	1	1	1	1	1	1	2	1	1	1	1	1	1	1	1	1	1	1	2	1	2	1	1	1	1
OMG11914	34	37	1	1	1	1	1	1	1	1	1	1	1	1	1	1	1	2	1	1	1	1	1	1	1	1	1	1	1	1	1	2	1	1	2	1
OMG11912	34	37	1	1	1	1	1	1	1	1	1	1	1	1	1	1	1	2	1	1	1	1	1	1	1	2	1	1	1	1	1	2	1	1	1	1
OMG11911	34	37	1	1	2	1	1	1	1	2	1	1	1	1	1	1	1	1	1	1	1	1	1	1	1	1	1	1	1	1	1	1	1	1	2	1
OMG11902	34	38	1	1	1	1	1	1	1	1	1	1	1	1	1	1	1	1	2	1	1	1	1	1	1	1	1	1	1	2	1	1	1	1	3	1
OMG11900	34	38	1	1	1	1	1	1	1	1	1	1	1	1	1	1	1	1	2	1	1	1	1	1	1	1	1	1	1	2	1	1	1	1	3	1
OMG11895	34	38	1	1	3	1	1	1	3	1	1	1	1	1	1	1	1	1	1	1	1	1	1	1	1	1	1	1	1	1	1	1	1	1	1	1
OMG11892	34	38	1	1	1	1	1	2	1	1	1	1	1	1	1	1	1	1	2	1	1	1	1	1	1	1	1	1	1	1	1	3	1	1	1	1
OMG11874	34	38	1	1	1	1	1	1	1	1	1	1	1	1	1	1	1	1	1	1	1	1	1	1	1	2	1	1	1	1	1	2	1	1	3	1
OMG11872	34	38	1	1	1	1	1	2	1	1	1	1	1	1	1	1	1	1	1	1	1	1	2	1	1	2	1	1	1	1	1	1	1	1	2	1
OMG11871	34	38	1	1	2	1	1	1	2	1	1	1	1	1	1	1	1	1	1	1	1	1	1	1	1	2	1	1	1	2	1	1	1	1	1	1
OMG11860	34	38	1	1	1	1	1	1	2	1	1	1	2	1	1	1	1	1	1	1	1	1	1	1	1	1	1	1	1	2	1	1	1	1	2	1
OMG11852	34	38	1	2	1	1	1	1	1	1	1	1	1	1	1	1	1	2	1	1	1	1	1	1	1	2	1	1	1	1	1	2	1	1	1	1
OMG11851	34	38	1	1	1	1	1	1	1	1	1	1	2	1	1	1	1	2	1	1	1	1	1	1	1	1	1	1	1	2	1	2	1	1	1	1
OMG11848	34	38	1	1	2	1	1	1	1	1	1	1	2	1	1	1	1	2	1	1	1	1	1	1	1	1	1	1	1	1	1	2	1	1	1	1
OMG11842	34	38	2	1	1	1	1	1	1	1	1	1	1	1	1	1	1	2	1	1	1	1	1	1	1	1	1	1	1	1	1	1	1	1	3	1
OMG11839	34	38	1	2	1	1	1	2	2	1	1	1	1	1	1	1	1	2	1	1	1	1	1	1	1	1	1	1	1	1	1	1	1	1	1	1
OMG11837	34	38	1	1	2	1	1	1	1	1	1	1	1	1	1	1	1	2	1	1	1	1	1	1	1	2	1	1	1	1	1	1	1	1	2	1
OMG11835	34	38	2	1	1	1	1	1	1	1	1	1	2	1	1	1	1	2	1	1	1	1	1	1	1	1	1	1	1	1	1	1	1	1	2	1
OMG11834	34	38	1	1	1	1	1	1	1	1	1	1	1	1	1	1	1	2	1	1	1	1	1	1	1	1	1	1	1	1	1	3	1	1	2	1
OMG11831	34	38	1	1	1	1	1	1	2	1	1	1	1	1	1	1	1	2	1	1	1	1	1	1	1	2	1	1	1	1	1	1	1	1	1	2
OMG11827	34	38	1	1	1	1	1	1	1	1	1	1	1	1	1	1	1	2	1	1	1	1	1	1	1	1	1	1	1	1	1	1	1	2	3	1
OMG11811	34	38	1	1	2	1	1	1	1	1	1	1	1	1	1	1	1	2	1	1	1	1	1	1	1	3	1	1	1	1	1	1	1	1	1	1
OMG11805	34	38	1	1	1	1	1	1	2	1	1	1	1	1	1	1	1	2	1	1	1	1	1	1	2	1	1	1	1	1	1	2	1	1	1	1
OMG11803	34	38	1	1	1	1	1	1	1	1	1	1	1	1	1	1	1	2	2	1	1	1	1	1	1	1	1	1	1	2	1	1	1	1	2	1
OMG11800	34	38	1	1	1	1	1	1	1	1	1	1	2	1	1	1	1	2	1	1	1	1	1	1	1	1	1	1	1	2	1	1	1	1	2	1
OMG11799	34	38	1	2	1	1	1	1	1	1	1	1	1	1	1	1	1	2	2	1	1	1	1	1	1	1	1	1	1	1	1	1	1	1	2	1
OMG11798	34	38	1	1	1	1	1	1	1	1	1	1	1	1	1	1	1	2	1	2	1	1	1	1	1	1	1	1	1	1	1	2	1	1	2	1
OMG11796	34	38	1	1	1	1	1	1	2	1	1	1	1	1	1	1	1	2	1	1	1	1	1	1	1	1	1	1	1	1	2	2	1	1	1	1
OMG11790	34	38	1	1	1	1	2	1	1	1	1	1	1	1	1	1	1	2	1	1	1	1	1	1	1	2	1	1	1	2	1	1	1	1	1	1
OMG11780	34	38	1	1	3	1	1	1	2	1	1	1	1	1	1	1	1	2	1	1	1	1	1	1	1	1	1	1	1	1	1	1	1	1	1	1
OMG11779	34	38	1	1	1	1	1	1	2	1	1	1	1	1	1	1	1	2	2	1	1	1	1	1	1	2	1	1	1	1	1	1	1	1	1	1
OMG11777	34	38	1	1	1	1	1	1	1	1	1	1	1	1	1	1	1	2	2	1	1	1	1	1	1	1	1	1	1	2	1	1	1	1	2	1
OMG11774	34	38	2	1	2	1	1	1	1	1	1	1	1	1	1	1	1	2	1	1	1	1	1	1	1	2	1	1	1	1	1	1	1	1	1	1
OMG11772	34	38	1	1	1	1	1	1	1	1	1	1	2	1	1	1	1	2	2	1	1	1	1	1	1	1	1	1	1	1	1	1	1	1	2	1
OMG11768	34	38	1	1	1	1	1	1	1	1	1	1	1	1	1	1	1	2	2	1	1	1	1	1	1	1	1	1	1	2	1	1	1	1	2	1
OMG11761	34	38	1	1	1	2	1	1	1	1	1	1	1	1	1	1	1	2	1	1	1	1	1	1	1	2	1	1	1	1	1	1	1	1	2	1
OMG11760	34	38	1	1	1	1	1	1	3	1	1	1	1	1	1	1	1	2	1	1	1	1	1	1	1	1	1	1	1	1	1	1	1	1	2	1
OMG11757	34	38	1	1	1	1	1	1	1	1	1	1	1	1	1	1	1	2	2	1	1	1	1	1	1	1	1	1	1	1	1	2	1	1	2	1
OMG11756	34	38	1	1	1	1	1	2	1	1	1	1	1	1	1	1	1	2	1	1	1	1	1	1	1	1	1	1	1	2	1	1	1	1	2	1
OMG11744	34	38	1	1	1	1	1	1	1	1	1	1	1	1	1	1	1	2	1	1	1	1	1	1	1	1	1	1	1	1	1	2	1	1	2	2
OMG11729	34	39	1	1	3	1	1	1	2	1	1	1	1	1	1	1	1	1	1	1	1	1	1	1	1	1	1	1	2	1	1	1	1	1	2	1
OMG11728	34	39	1	2	1	1	1	1	1	1	1	1	1	1	1	1	1	1	1	1	1	1	1	1	1	1	1	1	1	4	1	1	1	1	2	1
OMG11710	34	39	1	1	1	1	1	1	1	1	1	1	2	1	1	1	1	1	1	1	1	1	1	1	1	2	1	1	1	1	1	1	1	1	4	1
OMG11694	34	39	1	1	2	1	1	1	2	2	1	1	1	1	1	1	1	2	1	1	1	1	1	1	1	1	1	1	1	1	1	2	1	1	1	1
OMG11685	34	39	1	3	2	1	1	1	1	1	1	1	1	1	1	1	1	2	1	1	1	1	1	1	1	1	1	1	1	1	1	1	1	1	2	1
OMG11675	34	39	1	1	2	1	1	1	1	1	1	1	3	1	1	1	1	2	1	1	1	1	1	1	1	1	1	1	1	1	1	2	1	1	1	1
OMG11670	34	39	1	1	1	1	1	1	1	1	1	1	1	1	1	1	1	2	2	1	1	1	1	1	1	1	1	1	1	1	1	1	1	1	4	1
OMG11668	34	39	1	1	1	1	1	1	2	1	1	1	3	1	1	1	1	2	1	1	1	1	1	1	1	1	1	1	1	2	1	1	1	1	1	1
OMG11667	34	39	3	1	1	1	1	1	1	1	1	1	1	1	1	1	1	2	1	1	1	1	2	1	1	1	1	1	1	1	1	1	1	1	2	1
OMG11665	34	39	1	1	1	1	1	1	2	1	1	1	2	1	1	1	1	2	1	1	1	1	1	1	1	1	1	1	1	1	1	1	1	1	3	1
OMG11664	34	39	1	2	1	1	1	1	1	1	1	1	1	1	1	1	1	2	2	1	1	1	1	1	1	2	1	1	1	1	1	1	1	1	2	1
OMG11660	34	39	1	1	1	1	1	1	1	1	1	1	1	1	1	1	1	2	2	1	1	1	1	1	1	1	1	1	1	2	1	1	1	1	3	1
OMG11658	34	39	1	1	1	1	1	1	1	1	1	1	2	1	1	1	1	2	2	1	1	1	1	1	1	1	1	1	1	2	1	1	1	1	2	1
OMG11657	34	39	1	1	1	1	1	1	1	2	1	1	1	1	1	1	1	2	1	1	1	1	1	1	1	1	1	1	2	1	1	1	1	1	3	1
OMG11652	34	39	1	2	1	1	1	1	1	1	1	1	1	1	1	1	1	2	2	1	1	1	1	1	1	1	1	1	1	1	1	2	1	1	2	1
OMG11651	34	39	1	1	2	1	1	1	1	1	1	1	3	1	1	1	1	2	1	1	1	1	1	1	1	2	1	1	1	1	1	1	1	1	1	1
OMG11649	34	39	1	1	2	1	1	1	1	1	1	1	1	1	1	1	1	2	1	1	1	1	1	1	1	1	1	1	1	2	1	2	1	1	2	1
OMG11642	34	39	1	1	3	1	1	1	1	1	1	1	1	1	1	1	1	2	1	1	1	1	1	1	1	1	1	1	1	2	1	1	1	1	2	1
OMG11640	34	39	1	1	1	1	1	2	1	1	1	1	1	1	1	1	1	2	1	1	1	1	1	1	1	2	1	1	1	2	1	2	1	1	1	1
OMG11638	34	39	1	1	1	1	1	1	2	1	2	1	2	1	1	1	1	2	1	1	1	1	1	1	1	1	1	1	1	1	1	2	1	1	1	1
OMG11636	34	39	1	1	1	1	1	1	1	1	1	1	1	1	1	1	1	2	2	1	1	1	1	1	1	1	1	1	1	2	1	2	1	1	2	1
OMG11635	34	39	1	1	2	1	1	1	1	1	1	1	2	1	1	1	1	2	1	1	1	1	1	1	1	1	1	1	1	1	1	1	1	1	2	2
OMG11633	34	39	1	1	1	1	1	1	1	1	1	1	1	1	1	1	1	2	1	1	1	1	1	1	1	2	1	1	2	2	1	1	1	1	2	1
OMG11626	34	39	1	1	1	1	1	1	1	1	1	1	1	1	1	1	1	2	1	1	1	1	1	1	1	2	1	1	1	1	1	2	2	1	2	1
OMG11615	34	39	1	1	1	1	1	1	1	2	1	1	1	1	1	2	1	2	1	1	1	1	1	1	1	1	1	1	1	1	1	2	1	1	2	1
OMG11602	34	39	1	1	1	1	1	1	2	1	1	1	1	1	1	1	1	2	1	1	1	1	1	1	1	2	1	1	1	2	1	1	1	1	2	1
OMG11596	34	39	1	1	1	1	1	1	1	1	1	1	1	1	1	1	1	2	2	1	1	1	1	1	1	2	1	1	1	1	1	2	1	2	1	1
OMG11590	34	39	2	1	1	1	1	1	1	1	1	1	1	1	1	1	1	2	2	1	1	1	1	1	1	1	1	1	1	2	1	1	1	1	2	1
OMG11589	34	39	1	1	1	1	1	1	1	1	1	1	2	1	1	1	1	2	1	1	1	1	1	1	1	2	1	1	1	1	1	1	1	1	3	1
OMG11572	34	40	1	1	1	1	1	1	1	1	1	1	1	1	1	1	1	1	1	1	1	1	1	1	1	1	1	1	1	2	1	1	1	2	5	1
OMG11571	34	40	1	2	1	1	1	1	1	1	1	1	1	1	1	1	1	1	2	1	1	1	1	1	1	1	1	1	1	3	1	1	1	1	3	1
OMG11559	34	40	1	1	1	1	1	1	1	1	1	1	1	1	1	1	1	1	3	1	1	1	1	1	1	3	1	1	1	2	1	1	1	1	2	1
OMG11541	34	40	1	1	1	1	1	1	1	1	1	1	1	1	1	1	1	2	2	1	1	1	1	1	1	2	1	1	1	2	1	2	1	1	2	1
OMG11540	34	40	1	1	1	2	1	1	1	1	1	1	1	1	1	1	1	3	1	1	1	1	1	1	1	1	1	1	2	1	1	1	1	1	3	1
OMG11539	34	40	1	1	2	1	1	1	2	2	1	1	1	1	1	1	1	2	1	1	1	1	1	1	1	1	1	2	1	1	1	1	1	1	2	1
OMG11538	34	40	1	1	1	1	1	1	2	1	1	1	1	1	1	1	1	3	2	1	1	1	1	1	1	2	1	1	1	1	1	2	1	1	1	1
OMG11537	34	40	1	1	1	1	1	1	1	2	1	1	1	1	1	1	1	2	2	1	1	1	1	1	1	2	1	1	1	2	1	1	1	1	2	1
OMG11535	34	40	1	1	2	1	2	1	1	1	1	1	1	1	1	1	1	2	1	1	1	1	1	1	1	1	1	1	1	1	1	2	1	1	3	1
OMG11528	34	40	1	1	1	1	1	1	3	1	1	1	1	1	1	1	1	2	2	1	1	1	1	1	1	1	1	1	1	2	1	1	1	1	2	1
OMG11526	34	40	1	1	3	1	1	1	1	1	1	1	1	1	1	1	1	2	1	1	1	1	1	1	1	3	1	1	1	1	1	1	1	1	2	1
OMG11525	34	40	1	1	1	1	1	1	2	2	1	1	1	1	1	1	1	2	2	1	1	1	1	1	1	1	1	1	1	1	1	1	1	1	3	1
OMG11524	34	40	1	1	1	1	1	1	1	1	1	1	1	1	1	1	1	2	2	1	1	1	1	1	1	1	1	1	1	2	1	1	1	1	4	1
OMG11521	34	40	1	2	1	1	1	1	1	1	1	1	1	1	1	1	2	2	2	1	1	1	1	1	1	1	1	1	1	1	1	3	1	1	1	1
OMG11517	34	40	1	1	2	1	1	1	1	1	1	1	1	1	1	1	1	2	1	1	1	1	1	1	1	2	1	1	1	2	1	2	1	1	2	1
OMG11516	34	40	1	1	1	1	1	1	1	1	1	2	1	1	1	1	1	2	1	1	1	1	1	1	1	2	1	1	1	2	1	1	1	1	3	1
OMG11511	34	40	1	2	1	1	1	1	1	1	1	1	1	1	1	1	1	2	2	1	1	1	1	1	1	3	1	1	1	2	1	1	1	1	1	1
OMG11509	34	40	1	1	1	2	1	1	1	1	1	1	1	1	1	1	1	2	2	1	1	1	1	1	1	1	1	1	1	3	1	1	1	1	2	1
OMG11507	34	40	1	1	1	1	1	1	1	1	1	1	3	1	1	1	1	2	2	1	1	1	1	1	1	1	1	1	1	1	1	2	1	1	2	1
OMG11505	34	40	1	2	1	1	1	1	1	1	1	1	1	1	1	1	1	2	2	1	1	1	1	1	1	2	1	1	1	1	1	2	1	1	2	1
OMG11504	34	40	2	2	1	1	1	1	1	1	1	1	1	1	1	1	1	2	1	1	1	1	1	1	1	2	1	1	1	1	1	1	2	1	2	1
OMG11502	34	40	1	1	2	1	1	1	2	1	1	1	1	1	1	1	1	2	1	1	1	1	1	1	1	1	1	1	1	1	1	2	1	1	3	1
OMG11500	34	40	1	2	2	1	1	1	1	1	1	1	1	1	1	1	1	2	1	1	1	1	1	1	1	1	1	1	1	1	1	1	1	2	3	1
OMG11494	34	40	1	1	3	1	1	1	1	1	1	1	1	1	1	1	1	2	1	1	1	1	1	1	1	1	1	1	1	2	1	2	1	1	2	1
OMG11492	34	40	1	1	1	3	1	1	1	1	1	1	1	1	1	1	1	3	2	1	1	1	1	1	1	1	1	1	1	1	1	1	1	1	2	1
OMG11490	34	40	2	1	3	1	1	1	1	1	1	1	1	1	1	1	1	2	1	1	1	1	2	1	1	1	1	1	1	1	1	1	1	2	1	1
OMG11484	34	40	1	1	1	1	1	1	1	1	1	1	2	1	1	1	1	2	2	1	1	1	1	1	1	1	2	2	1	1	1	1	1	1	2	1
OMG11479	34	40	2	1	1	2	1	1	1	1	1	1	1	1	1	1	1	2	1	1	1	1	1	1	1	1	1	1	2	2	1	1	1	1	2	1
OMG11476	34	40	1	1	1	1	1	1	1	1	1	2	1	1	1	1	1	2	1	1	1	1	1	1	1	1	1	1	1	2	1	1	1	1	3	2
OMG11470	34	41	2	1	1	1	1	1	1	1	1	1	1	1	1	1	1	2	2	1	1	1	1	1	1	1	2	2	1	2	1	2	1	1	1	1
OMG11465	34	41	2	1	1	1	1	1	1	1	1	1	1	1	1	1	1	2	1	1	1	1	1	1	1	2	1	1	1	4	1	1	1	1	2	1
OMG11460	34	41	1	3	1	2	1	3	1	1	1	1	1	1	1	1	1	1	1	1	1	1	1	1	2	1	1	1	1	1	1	2	1	1	1	1
OMG11451	34	41	2	1	1	1	1	1	2	1	1	1	1	1	1	1	1	1	2	1	1	1	1	1	1	2	1	1	1	1	1	1	1	1	4	1
OMG11447	34	41	1	1	1	1	1	1	2	1	1	1	2	1	1	1	1	2	2	1	1	1	1	1	1	2	1	1	1	2	1	1	1	1	2	1
OMG11438	34	41	1	2	2	1	1	1	1	1	1	1	1	1	1	1	1	2	1	1	1	1	1	1	1	2	2	1	2	1	1	2	1	1	1	1
OMG11430	34	41	2	1	1	1	1	1	1	1	1	1	1	1	1	1	1	2	1	1	1	1	1	1	1	1	1	1	2	2	1	1	1	1	4	1
OMG11429	34	41	1	2	1	1	1	1	1	2	1	1	1	1	1	1	1	2	1	1	1	1	1	1	1	1	1	1	1	1	1	1	1	2	4	1
OMG11426	34	41	1	1	2	1	1	1	2	1	1	1	1	1	1	1	1	3	1	1	1	1	1	1	1	1	1	1	2	1	1	1	1	1	3	1
OMG11424	34	41	1	1	1	1	1	1	2	2	1	1	1	1	1	1	1	2	1	1	1	1	1	1	1	2	1	1	1	2	1	2	1	1	2	1
OMG11423	34	41	1	1	2	1	1	1	1	2	1	1	3	1	1	1	1	2	1	1	1	1	1	1	1	1	1	1	1	2	1	1	1	1	2	1
OMG11420	34	41	1	1	2	1	1	1	1	1	1	1	1	1	1	1	1	2	1	1	1	1	1	1	1	1	1	1	1	1	1	2	1	2	4	1
OMG11419	34	41	1	1	1	1	1	1	1	2	1	1	1	1	1	1	1	2	1	1	1	1	1	1	2	3	1	1	1	3	1	1	1	1	1	1
OMG11408	34	41	2	1	1	1	1	1	1	1	1	1	1	1	1	1	1	2	2	1	1	1	1	2	1	2	1	1	1	2	1	1	1	1	2	1
OMG11407	34	41	1	1	1	1	1	1	2	2	1	1	1	1	1	1	1	2	1	1	1	1	1	1	1	3	1	1	1	2	1	1	1	1	2	1
OMG11395	34	41	1	2	1	1	1	1	2	2	1	1	1	1	1	1	1	2	1	1	1	1	1	1	1	3	1	1	1	1	1	1	1	1	2	1
OMG11393	34	41	1	1	1	1	1	1	1	2	1	1	2	1	1	1	1	2	2	1	1	1	1	1	1	2	1	1	1	2	1	1	1	1	2	1
OMG11392	34	41	1	1	3	1	1	1	1	1	1	1	1	1	1	1	1	2	1	1	1	1	1	1	1	2	1	1	1	2	1	2	1	1	2	1
OMG11390	34	41	2	1	1	1	1	1	1	1	1	1	1	1	1	1	1	2	1	1	2	1	1	1	1	1	1	1	2	2	1	1	2	1	2	1
OMG11385	34	41	1	1	1	1	1	1	1	1	1	1	1	1	1	1	1	2	1	1	1	1	1	1	1	2	1	1	1	3	2	3	1	1	1	1
OMG11379	34	41	1	1	3	1	1	1	2	1	1	1	1	1	1	1	1	2	1	1	1	1	1	1	1	1	1	1	1	2	1	2	1	1	2	1
OMG11375	34	41	2	1	1	1	1	1	1	1	1	1	2	1	1	1	1	2	2	1	1	1	1	1	1	2	1	1	1	2	1	1	1	1	2	1
OMG11374	34	41	1	1	1	1	1	1	2	1	1	1	1	1	1	1	1	2	1	1	1	1	2	1	1	1	1	1	1	3	1	1	1	2	2	1
OMG11369	34	41	1	1	1	1	1	1	1	2	1	1	1	1	1	1	1	2	1	1	1	1	1	1	1	1	1	1	1	3	1	1	1	1	4	1
OMG11368	34	41	1	1	1	1	1	1	2	1	1	1	1	1	1	1	1	2	1	1	1	1	1	1	1	1	1	1	2	2	1	2	1	1	3	1
OMG11357	34	41	1	2	1	1	1	1	6	1	1	1	1	1	1	1	1	2	1	1	1	1	1	1	1	1	1	1	1	1	1	1	1	1	1	1
OMG11342	34	42	1	1	1	2	1	1	2	2	1	1	1	1	1	1	1	1	3	1	1	1	1	1	1	1	1	1	1	2	1	3	1	1	1	1
OMG11330	34	42	2	2	2	1	1	1	1	1	1	1	1	1	1	1	1	1	1	1	1	1	1	1	1	2	1	1	1	4	1	1	1	1	2	1
OMG11324	34	42	1	1	1	1	1	1	2	1	1	1	1	1	1	1	1	1	1	1	1	1	1	1	1	2	1	1	1	2	1	2	1	1	5	1
OMG11309	34	42	2	1	1	1	1	1	1	1	1	1	1	1	1	1	1	2	2	1	1	1	1	1	1	2	1	1	1	2	1	4	1	1	1	1
OMG11308	34	42	1	1	2	1	1	1	1	1	1	1	1	1	1	1	1	2	2	1	1	1	1	1	1	1	1	2	1	1	1	1	1	4	2	1
OMG11304	34	42	1	1	1	1	1	1	1	1	1	1	1	1	1	1	1	2	2	1	1	1	1	1	1	2	1	1	1	4	1	2	1	1	2	1
OMG11293	34	42	1	1	2	1	1	1	2	1	1	1	3	1	1	1	1	2	1	1	1	1	1	1	1	1	1	2	1	1	1	1	1	2	2	1
OMG11290	34	42	2	1	2	1	1	1	1	1	1	1	1	1	1	1	1	2	1	1	1	1	1	1	1	3	1	1	1	2	1	2	1	1	2	1
OMG11289	34	42	1	1	1	1	1	1	1	1	1	1	2	2	1	1	1	2	2	1	1	1	1	1	1	2	1	1	1	2	1	1	1	1	3	1
OMG11287	34	42	1	1	1	1	1	1	1	1	1	1	1	1	1	1	1	2	2	1	1	1	1	1	1	2	1	1	1	2	1	2	1	1	4	1
OMG11284	34	42	2	1	1	2	1	1	1	1	1	1	1	1	1	1	1	2	1	1	1	1	1	1	1	1	1	1	1	2	2	2	1	2	2	1
OMG11281	34	42	1	1	1	1	1	1	2	1	2	1	2	1	1	1	1	2	2	1	1	1	1	1	1	1	1	1	1	3	1	1	1	1	2	1
OMG11280	34	42	1	1	2	1	1	1	1	1	1	1	1	1	1	2	1	2	1	1	1	1	1	1	1	2	1	1	1	3	1	3	1	1	1	1
OMG11278	34	42	1	2	3	1	1	1	1	1	1	1	1	1	1	1	1	2	1	1	1	1	1	1	1	2	1	1	1	2	2	2	1	1	1	1
OMG11276	34	42	1	1	1	6	1	1	1	1	1	1	1	1	1	1	1	2	1	1	1	1	1	1	1	1	1	1	2	1	1	2	1	1	1	1
OMG11268	34	42	2	1	1	1	1	1	1	1	1	1	1	1	1	1	1	2	2	1	1	1	2	1	1	2	1	1	1	1	1	3	1	1	2	1
OMG11260	34	42	1	1	1	1	2	1	1	1	2	1	1	1	1	1	1	2	1	2	1	1	1	1	1	1	1	1	1	1	1	3	1	1	2	2
OMG11259	34	42	1	1	2	1	1	1	2	1	1	1	1	1	1	1	1	2	2	1	1	1	1	1	1	1	1	1	1	4	1	1	1	1	2	1
OMG11256	34	42	1	1	3	1	1	1	1	1	1	1	1	1	1	1	1	2	2	1	1	1	1	1	1	1	1	1	1	2	1	1	2	1	3	1
OMG11255	34	42	2	1	2	1	1	1	1	1	1	1	1	1	2	1	1	2	2	1	1	1	1	1	1	1	1	1	2	2	1	1	1	1	2	1
OMG11253	34	42	1	1	5	1	1	1	1	1	2	1	1	1	1	1	1	2	1	1	1	1	1	1	1	1	1	1	1	1	1	2	1	1	2	1
OMG11251	34	42	2	1	1	1	1	1	2	1	1	1	1	1	1	1	1	2	1	1	1	1	1	1	1	2	1	1	1	2	1	1	1	1	4	1
OMG11249	34	42	1	1	1	2	1	1	1	1	1	1	1	1	1	2	1	2	2	1	1	1	1	1	1	1	1	1	1	2	1	2	1	1	1	3
OMG11247	34	42	3	1	1	1	2	1	1	1	1	1	1	1	1	1	1	2	2	1	1	1	1	1	1	2	1	1	1	2	1	1	1	1	2	1
OMG11246	34	42	1	1	1	1	1	1	1	1	1	1	1	1	1	1	1	2	1	1	1	1	1	1	1	3	1	1	1	3	1	2	1	1	3	1
OMG11242	34	42	2	1	1	1	1	1	1	1	1	2	1	1	1	1	1	2	1	1	1	1	1	1	1	2	1	2	2	2	2	1	1	1	1	1
OMG11229	34	43	1	2	4	1	1	1	2	1	1	1	1	1	1	1	1	2	1	1	1	1	1	1	1	1	2	1	1	1	1	2	1	1	2	1
OMG11217	34	43	2	2	1	1	1	1	1	1	1	1	2	1	1	1	1	1	2	1	1	1	1	1	1	2	1	1	1	2	1	1	1	1	4	1
OMG11210	34	43	1	1	2	1	1	1	2	3	1	1	1	1	1	1	1	2	1	1	1	1	1	1	1	3	1	1	1	3	1	1	1	1	1	1
OMG11208	34	43	1	1	4	1	1	1	1	1	1	1	2	1	1	1	1	2	2	1	1	1	1	1	1	1	1	1	1	1	1	3	1	1	2	1
OMG11206	34	43	2	1	1	1	1	1	1	1	1	1	2	1	1	1	1	2	1	1	1	1	1	1	1	1	1	1	2	1	2	3	1	1	3	1
OMG11204	34	43	1	1	2	1	1	1	1	1	1	1	1	2	1	1	1	2	1	2	1	1	1	1	1	1	1	1	1	2	1	3	1	1	3	1
OMG11200	34	43	1	1	1	1	1	1	1	1	1	1	3	1	1	1	1	2	1	2	1	1	1	1	1	4	1	1	1	2	1	1	1	1	2	1
OMG11199	34	43	1	1	1	1	1	1	2	1	1	1	1	1	1	1	1	2	1	1	1	1	1	1	1	2	2	2	1	2	1	3	1	1	2	1
OMG11197	34	43	1	2	1	1	2	1	1	2	1	2	1	1	1	1	1	2	2	1	1	1	1	1	1	2	1	1	1	2	1	1	1	1	1	2
OMG11195	34	43	1	1	1	1	1	1	1	1	1	1	1	1	1	1	1	2	2	1	2	2	1	1	1	2	1	1	2	1	2	2	1	1	2	1
OMG11192	34	43	1	1	1	1	1	1	1	1	1	1	3	1	1	1	1	2	2	1	1	1	1	1	1	3	1	1	1	3	1	1	2	1	1	1
OMG11191	34	43	1	1	4	1	1	1	1	1	1	1	1	1	1	1	1	2	1	1	1	1	1	1	1	2	1	1	1	3	2	1	1	1	2	1
OMG11190	34	43	2	1	1	1	2	1	1	1	1	1	1	1	1	1	1	2	2	1	1	1	1	1	1	3	1	1	1	3	1	1	1	1	2	1
OMG11187	34	43	2	1	1	1	1	1	1	1	1	1	1	1	1	1	1	2	3	1	1	1	1	1	1	2	1	1	1	2	1	1	1	1	4	1
OMG11183	34	43	2	1	1	1	2	1	1	1	1	1	1	1	1	1	1	4	2	1	1	1	1	1	1	2	1	1	1	2	1	1	1	1	2	1
OMG11179	34	43	1	1	1	1	1	1	1	1	1	1	1	1	1	1	1	2	1	1	1	1	1	1	1	1	1	1	2	4	2	2	1	1	3	1
OMG11175	34	43	1	1	1	1	1	1	3	1	1	1	1	1	1	1	1	2	3	2	1	1	1	1	2	1	1	1	1	1	1	2	1	1	2	1
OMG11172	34	43	1	2	1	1	1	1	2	1	1	1	1	1	1	1	1	2	2	1	1	1	2	1	1	1	1	1	1	1	3	2	1	1	2	1
OMG11171	34	43	1	1	1	1	1	1	2	1	1	1	2	1	1	1	1	2	1	1	1	1	1	1	1	2	1	1	1	4	1	1	1	1	3	1
OMG11170	34	43	1	1	1	1	2	1	1	2	1	1	1	1	1	1	1	2	1	1	1	1	1	1	1	2	1	1	4	2	1	2	1	1	1	1
OMG11168	34	43	1	1	1	2	1	1	2	1	1	1	1	1	1	1	1	2	2	1	1	1	1	1	1	2	1	1	1	2	1	1	1	1	4	1
OMG11167	34	43	1	1	1	1	1	1	1	1	1	1	1	1	1	1	1	2	4	1	1	1	1	1	1	2	1	1	1	3	1	1	1	1	3	1
OMG11165	34	43	1	1	2	1	1	1	2	1	1	1	1	1	1	1	1	3	2	1	1	1	1	1	1	2	1	1	1	2	1	2	1	1	2	1
OMG11161	34	43	1	1	1	1	1	1	2	1	1	1	1	2	2	2	1	2	1	1	1	1	1	1	1	1	1	1	2	2	2	1	1	1	2	1
OMG11157	34	43	2	1	1	1	1	1	1	1	1	1	1	1	1	1	1	4	1	1	1	1	1	1	1	2	1	1	1	2	1	2	1	1	2	2
OMG11130	34	44	1	2	2	1	1	1	3	1	1	1	1	1	1	1	1	2	1	2	1	1	1	1	1	2	1	1	1	3	1	1	1	1	2	1
OMG11127	34	44	2	1	2	1	1	1	1	1	1	1	1	1	1	1	1	2	3	1	1	1	1	1	1	1	1	1	1	4	1	2	1	1	2	1
OMG11122	34	44	1	1	3	1	1	1	2	2	1	1	1	1	1	1	1	2	2	1	1	1	1	1	1	2	1	1	1	2	1	1	1	1	2	2
OMG11121	34	44	1	2	2	1	1	1	1	1	1	1	1	1	3	1	1	2	1	1	1	1	1	1	1	3	1	1	2	1	1	2	1	2	1	1
OMG11118	34	44	1	1	1	1	1	1	1	2	1	1	2	1	1	1	1	3	2	1	1	1	1	1	1	2	1	1	2	4	1	1	1	1	1	1
OMG11117	34	44	2	1	1	1	1	1	1	1	1	1	1	1	1	1	1	4	1	1	1	1	1	1	1	2	1	1	2	4	1	1	1	2	1	1
OMG11113	34	44	1	2	1	1	1	1	2	1	1	1	1	1	1	1	1	2	1	1	1	1	1	1	1	1	1	1	1	3	1	4	1	1	2	2
OMG11112	34	44	1	1	1	1	1	3	2	1	1	1	3	1	1	1	2	2	1	1	1	1	1	1	1	3	1	1	1	1	1	2	1	1	1	1
OMG11110	34	44	2	1	1	1	1	1	1	1	1	1	1	1	1	1	1	2	1	1	1	1	1	1	1	1	1	1	1	2	2	1	1	2	6	1
OMG11109	34	44	1	1	1	1	1	1	1	1	1	1	1	1	1	1	1	2	2	1	1	1	1	1	1	3	1	1	1	4	1	2	1	1	3	1
OMG11106	34	44	2	1	2	1	1	1	1	1	1	1	1	1	1	1	1	2	1	1	1	1	1	1	1	2	1	1	1	3	1	1	1	1	5	1
OMG11094	34	44	1	1	1	1	1	1	1	1	1	1	1	1	1	1	1	2	1	1	1	1	1	1	1	6	1	1	1	3	1	1	1	1	3	1
OMG11089	34	44	3	2	2	1	1	1	2	1	1	1	2	1	1	1	1	2	1	1	1	1	1	1	1	2	1	1	1	2	1	1	1	1	2	1
OMG11071	34	45	2	1	2	2	1	1	1	1	1	1	1	1	1	1	1	1	2	1	1	1	1	1	1	2	1	1	1	4	1	1	1	1	4	1
OMG11063	34	45	1	1	4	1	1	1	2	2	1	1	1	2	2	1	1	2	1	1	1	1	1	1	1	1	1	1	2	1	2	2	1	1	1	1
OMG11059	34	45	2	1	2	1	1	1	1	1	1	1	2	1	1	1	1	2	1	1	1	1	1	1	1	2	1	1	1	3	2	1	2	1	3	1
OMG11058	34	45	2	1	1	1	1	1	1	1	1	1	4	1	1	1	1	2	1	1	1	1	1	1	1	1	1	1	1	3	1	2	1	1	4	1
OMG11057	34	45	2	1	1	1	1	1	1	1	1	1	1	1	1	1	1	2	1	1	1	1	1	1	1	1	1	1	1	3	1	6	1	1	3	1
OMG11054	34	45	1	1	3	1	1	1	1	2	1	1	1	1	1	1	1	2	1	1	1	1	1	1	1	2	2	2	2	2	2	2	1	1	1	1
OMG11051	34	45	2	1	1	1	1	1	2	1	1	1	1	1	1	1	1	2	2	1	1	1	2	1	1	5	1	1	1	2	2	1	1	1	1	1
OMG11049	34	45	1	2	1	3	1	1	1	1	1	1	1	1	1	1	1	2	2	1	1	1	1	1	1	3	1	1	1	4	1	1	1	1	2	1
OMG11046	34	45	1	1	1	1	1	1	1	3	1	1	2	1	1	1	1	2	2	1	1	1	1	1	2	1	1	1	1	2	1	2	1	1	4	1
OMG11042	34	45	1	1	1	1	1	1	1	1	1	1	2	2	2	1	1	2	1	1	1	1	1	2	1	2	1	2	1	1	2	2	1	2	2	1
OMG11033	34	45	1	1	1	1	1	1	2	1	1	1	1	1	1	1	1	2	3	1	1	1	2	2	1	2	1	1	1	4	1	1	1	1	2	1
OMG11030	34	45	1	1	1	1	1	1	1	1	1	1	1	1	1	1	1	2	2	1	1	1	1	1	1	2	2	2	2	3	2	2	1	1	2	1
OMG11029	34	45	1	2	1	1	1	1	1	1	1	1	2	1	1	1	1	2	3	1	1	1	1	1	1	3	1	1	1	3	1	2	1	1	2	1
OMG11024	34	45	1	1	1	1	1	1	2	1	1	1	2	1	1	1	1	2	2	1	1	1	1	1	1	3	2	2	1	3	1	1	1	1	2	1
OMG11022	34	45	1	1	1	1	1	1	1	1	1	1	1	1	2	1	1	2	2	1	1	1	2	2	1	3	1	1	1	3	1	1	1	1	3	1
OMG11018	34	45	1	1	1	1	2	1	1	1	1	1	1	1	1	1	1	2	2	1	1	2	1	1	1	2	2	2	2	1	2	1	1	2	1	2
OMG10995	34	46	1	1	1	1	1	1	1	1	1	1	1	1	2	1	1	1	3	1	1	1	2	2	1	3	1	1	1	3	1	1	1	1	4	1
OMG10986	34	46	1	1	5	1	1	1	1	1	1	1	1	1	1	1	1	2	3	1	1	1	1	1	1	1	1	1	2	3	1	2	1	1	2	1
OMG10981	34	46	2	1	2	2	1	1	1	1	1	1	1	1	1	1	1	4	2	1	1	1	1	1	2	1	1	1	1	4	1	1	1	1	2	1
OMG10979	34	46	1	1	2	1	1	2	2	1	1	1	2	1	1	1	1	2	3	1	1	1	1	1	1	2	1	1	2	1	1	2	3	1	1	1
OMG10978	34	46	1	2	1	1	1	1	1	1	1	1	1	1	1	1	1	2	3	1	1	1	2	1	1	1	1	1	4	2	2	2	1	1	2	1
OMG10977	34	46	3	1	1	1	1	1	1	1	1	1	1	1	1	1	1	2	2	1	1	1	2	1	1	3	1	1	1	3	1	2	1	1	3	1
OMG10976	34	46	2	1	2	1	1	1	2	1	1	1	8	1	1	1	1	3	1	1	1	1	1	1	1	1	1	1	1	1	1	1	1	1	1	1
OMG10975	34	46	1	1	1	1	1	1	1	2	1	1	2	2	2	2	1	2	1	1	1	1	1	1	1	1	1	1	1	1	1	5	1	1	3	1
OMG10972	34	46	1	1	1	1	1	2	3	1	1	1	1	1	1	1	1	2	1	1	1	1	1	1	1	2	1	1	2	2	1	1	1	1	6	1
OMG10970	34	46	2	1	1	1	1	1	1	1	1	1	1	1	2	1	1	2	2	1	1	1	1	1	1	3	1	1	1	3	1	1	1	2	4	1
OMG10967	34	46	1	2	3	1	1	1	1	1	1	1	1	1	1	1	1	2	2	1	1	1	1	1	1	2	1	1	1	3	1	2	1	1	4	1
OMG10963	34	46	1	1	2	1	1	1	1	1	1	1	1	1	1	1	1	2	1	1	1	1	1	1	1	3	1	1	1	4	1	2	1	1	4	2
OMG10962	34	46	1	2	3	1	1	1	1	1	1	1	1	1	1	1	2	4	1	1	1	1	1	1	2	1	2	2	1	1	1	1	1	1	2	2
OMG10958	34	46	1	1	1	1	1	1	2	1	1	1	2	1	1	1	1	2	2	1	1	1	1	1	1	3	1	1	1	2	1	1	1	1	6	1
OMG10957	34	46	1	1	1	1	1	1	3	1	1	1	1	1	1	1	1	2	3	1	1	1	1	1	1	4	1	1	1	3	1	1	1	1	3	1
OMG10954	34	46	1	1	4	1	1	1	1	1	1	1	1	1	1	1	1	2	2	1	1	1	1	1	1	1	1	1	1	2	1	3	1	1	5	1
OMG10953	34	46	1	2	1	1	1	1	1	1	1	1	1	1	1	1	1	4	1	1	1	1	1	1	1	2	1	1	1	6	1	2	1	1	2	1
OMG10951	34	46	1	1	1	1	1	1	1	1	1	1	1	1	1	1	1	2	2	1	1	1	2	1	1	3	1	1	1	6	1	1	1	1	2	2
OMG10948	34	46	1	1	1	1	1	1	1	1	1	1	1	1	1	1	1	2	1	1	1	1	1	1	1	2	1	1	1	2	1	3	2	4	4	1
OMG10946	34	46	2	1	3	1	1	1	2	2	1	1	2	1	1	1	1	2	1	1	1	1	1	1	1	2	1	1	1	4	1	1	1	1	2	1
OMG10943	34	46	1	1	1	1	1	1	1	1	1	1	1	1	1	1	1	2	3	1	1	1	2	2	1	3	1	1	1	3	1	1	1	1	4	1
OMG10919	34	47	1	1	1	1	1	1	1	2	1	1	1	1	1	1	1	1	3	1	1	1	1	2	1	3	1	1	1	5	1	1	1	1	4	1
OMG10910	34	47	3	1	1	1	1	1	1	2	2	1	1	1	1	1	1	2	1	1	1	1	1	1	1	1	1	1	1	1	1	3	1	1	5	3
OMG10909	34	47	1	1	1	1	1	1	1	1	1	1	2	1	1	1	1	2	2	1	1	1	1	1	1	2	1	2	1	3	1	1	2	2	5	1
OMG10905	34	47	1	1	1	2	2	1	2	1	1	1	1	1	1	1	1	2	2	1	1	1	2	1	1	2	1	1	1	2	1	1	1	1	6	1
OMG10903	34	47	1	1	3	1	2	1	1	2	1	1	1	1	1	1	1	2	1	1	1	1	1	1	1	1	1	1	2	2	2	1	1	2	5	1
OMG10900	34	47	2	1	1	1	1	1	1	1	1	1	1	1	1	1	1	2	2	1	1	1	1	1	1	3	1	1	2	2	2	1	1	1	6	1
OMG10890	34	47	2	1	1	1	1	1	3	1	1	1	1	1	1	1	1	4	1	1	1	1	2	1	1	1	1	1	2	2	2	3	1	1	1	2
OMG10889	34	47	2	3	1	1	1	1	1	1	1	1	2	1	1	1	1	2	2	1	1	1	1	1	1	3	1	1	1	4	1	1	1	1	3	1
OMG10884	34	47	2	1	1	1	1	1	1	1	1	3	1	1	1	1	1	4	3	1	1	1	1	1	1	1	1	1	1	1	1	1	1	2	5	1
OMG10883	34	47	2	2	2	2	1	1	1	1	1	3	2	1	1	1	1	2	2	1	1	1	1	1	1	2	1	1	1	3	1	2	1	1	1	1
OMG10869	34	48	3	1	1	1	1	1	1	1	1	1	1	1	1	1	1	1	2	2	2	1	3	1	1	3	1	1	1	5	1	2	1	1	1	1
OMG10863	34	48	3	3	1	1	1	1	1	1	1	1	1	1	1	1	1	4	2	1	1	1	1	1	1	1	1	1	1	3	1	1	1	1	5	1
OMG10855	34	48	1	1	1	1	1	1	1	1	2	1	1	1	1	1	1	4	1	1	1	1	1	1	1	2	1	1	2	2	1	2	1	2	3	4
OMG10854	34	48	1	1	1	1	1	1	1	1	1	1	1	1	1	1	1	2	2	1	1	1	2	3	1	3	2	3	2	3	1	1	1	1	2	1
OMG10853	34	48	2	1	1	1	1	1	2	2	2	1	3	1	1	1	1	3	1	1	1	1	1	1	1	3	1	1	1	4	1	1	1	1	2	1
OMG10850	34	48	2	1	1	1	1	1	2	1	1	1	1	1	1	1	1	2	4	1	1	1	1	2	1	2	1	1	1	4	1	1	1	1	4	1
OMG10848	34	48	1	1	3	1	1	1	1	1	1	1	1	1	1	1	1	2	4	1	1	1	1	1	1	1	1	1	1	6	1	1	1	1	4	1
OMG10845	34	48	1	1	2	1	1	1	2	2	1	1	1	1	1	1	1	2	4	1	1	1	1	2	1	1	1	1	1	4	1	1	1	1	4	1
OMG10842	34	48	2	1	3	1	1	1	1	2	1	1	1	1	1	1	1	4	2	1	1	1	1	1	1	4	1	1	1	2	1	1	1	2	2	1
OMG10841	34	48	1	1	1	1	1	1	1	1	1	1	1	1	1	1	1	2	3	1	1	1	2	2	1	3	1	1	1	4	1	1	1	1	5	1
OMG10821	34	49	1	1	1	1	1	1	1	1	1	1	1	1	2	1	1	1	2	1	1	1	2	2	1	4	1	1	1	5	1	2	1	1	4	1
OMG10818	34	49	2	1	1	1	3	1	1	1	1	1	1	1	1	1	2	2	1	2	1	1	1	1	1	1	1	1	1	2	3	1	2	2	4	2
OMG10816	34	49	1	1	1	1	1	1	1	2	1	1	5	1	1	1	1	2	2	1	1	1	1	1	1	5	1	1	1	4	1	1	1	1	2	1
OMG10808	34	49	3	1	1	1	1	1	1	2	1	1	1	1	1	1	2	4	2	1	1	1	1	1	2	3	1	1	1	2	1	2	1	1	3	1
OMG10797	34	49	3	2	1	1	1	1	1	1	1	1	1	1	1	1	1	2	2	1	1	1	1	1	1	5	1	1	1	4	1	1	1	1	4	1
OMG10796	34	49	1	1	1	1	1	1	1	1	1	1	1	1	1	1	1	2	2	1	1	1	2	2	1	3	1	1	1	4	1	1	1	1	7	1
OMG10772	34	50	1	1	4	1	1	1	2	1	1	1	1	2	1	1	1	2	1	1	1	1	2	2	2	1	1	1	1	1	1	4	1	2	4	1
OMG10769	34	50	2	1	1	2	1	2	2	1	2	1	2	1	1	1	2	3	1	1	1	1	2	1	1	2	1	1	1	2	1	2	2	2	1	2
OMG10767	34	50	2	1	2	1	2	2	2	2	2	1	2	1	1	1	1	2	1	1	1	1	1	1	1	1	1	1	1	1	1	1	1	2	5	3
OMG10763	34	50	2	1	1	1	2	1	1	1	1	1	1	1	1	1	1	7	2	1	1	1	1	1	1	2	1	1	1	2	1	2	1	1	5	1
OMG10762	34	50	2	1	2	1	2	1	1	1	1	1	1	1	1	1	2	4	2	2	3	1	1	1	1	2	1	1	1	2	1	1	1	1	4	1
OMG10759	34	50	1	1	1	1	1	1	1	1	1	1	2	1	1	2	2	4	2	2	2	2	2	2	2	1	1	1	1	2	1	2	2	1	1	1
OMG10758	34	50	1	1	1	1	1	1	2	1	1	1	1	1	1	1	2	2	2	1	1	1	1	1	1	3	1	2	1	4	1	1	1	2	6	1
OMG10757	34	50	2	1	1	1	1	1	1	1	1	1	1	1	1	1	1	2	2	1	1	1	2	2	1	3	2	1	1	4	1	2	1	2	4	1
OMG10747	34	50	1	1	1	1	2	1	2	1	1	1	1	1	1	1	1	2	4	1	1	1	1	2	1	2	1	1	1	4	1	1	1	1	6	1
OMG10744	34	50	1	2	1	1	1	1	1	1	1	1	1	1	1	1	1	2	3	1	1	1	2	2	1	3	1	1	1	5	1	2	1	1	4	1
OMG10734	34	51	2	1	2	1	2	3	1	2	2	1	1	1	1	1	1	1	2	2	2	1	1	1	1	3	1	2	2	2	2	1	1	1	2	1
OMG10730	34	51	4	2	2	1	2	1	2	2	1	1	3	1	1	2	1	1	2	1	1	1	1	1	1	2	1	1	1	1	1	2	1	3	2	1
OMG10727	34	51	2	2	4	2	1	2	1	2	2	2	2	1	1	1	1	2	1	1	1	1	1	1	1	1	1	1	2	1	1	1	1	2	4	1
OMG10722	34	51	1	2	1	1	2	1	1	1	1	1	1	1	1	1	1	2	1	2	1	1	1	1	2	3	1	1	2	3	2	5	1	2	2	1
OMG10714	34	51	1	1	1	1	1	1	1	1	1	1	1	1	1	1	1	2	4	1	1	1	2	2	1	2	1	1	1	4	1	2	1	1	7	1
OMG10713	34	51	1	1	1	1	1	1	2	1	1	1	1	1	1	1	2	4	1	1	1	1	1	1	1	2	2	3	2	4	2	1	1	2	3	1
OMG10708	34	51	2	1	1	2	1	1	1	1	1	1	3	1	2	1	1	3	1	1	1	1	1	1	1	4	1	1	2	2	1	4	1	1	3	1
OMG10705	34	51	1	1	2	1	1	1	2	3	2	1	1	1	1	1	1	2	1	1	1	1	1	1	1	2	2	1	2	4	2	4	1	1	2	1
OMG10704	34	51	1	1	1	1	1	1	1	1	1	1	1	1	1	1	1	2	1	1	1	1	1	2	1	2	1	1	1	7	1	1	1	1	8	2
OMG10698	34	52	1	1	1	1	1	1	2	1	1	1	3	1	1	1	1	1	2	1	1	1	1	1	1	4	1	1	1	6	1	2	1	3	4	1
OMG10696	34	52	2	1	2	1	1	1	1	1	1	1	2	1	1	1	1	1	2	1	1	1	2	1	1	6	3	1	1	7	1	1	1	1	1	1
OMG10686	34	52	1	1	1	1	1	1	1	1	1	1	1	1	1	1	1	2	5	1	1	1	2	2	1	2	1	1	1	5	1	1	1	1	7	1
OMG10685	34	52	1	1	2	1	1	2	1	1	1	1	1	1	1	1	1	2	4	1	1	1	2	2	1	2	1	1	1	5	1	1	1	2	5	1
OMG10673	34	53	2	2	6	1	1	1	1	2	1	1	2	2	1	1	1	1	2	1	1	1	1	1	1	3	2	1	2	2	2	2	1	1	2	1
OMG10671	34	53	2	3	1	1	1	2	1	1	2	1	1	1	1	1	1	1	1	1	1	1	2	1	1	6	1	1	1	5	1	2	1	2	3	1
OMG10667	34	53	1	2	7	1	1	2	2	2	2	1	2	1	1	1	1	2	2	1	1	1	1	1	3	1	2	1	1	2	1	2	1	1	1	1
OMG10664	34	53	2	1	2	2	2	2	1	1	2	2	1	2	2	2	1	2	1	1	1	1	2	1	1	2	1	1	2	1	2	2	2	1	2	2
OMG10658	34	53	1	1	1	1	1	1	1	1	1	1	1	1	1	1	1	2	4	1	1	1	2	1	1	3	1	1	1	5	1	1	1	1	9	1
OMG10657	34	53	4	1	1	1	2	1	2	1	1	1	1	1	1	1	1	2	4	1	1	1	1	1	1	3	1	1	1	7	1	1	1	1	3	1
OMG10656	34	53	1	1	1	2	1	1	2	1	1	1	1	1	1	1	1	2	4	1	1	1	1	2	1	2	1	1	1	5	1	1	1	1	8	1
OMG10653	34	53	2	1	1	1	1	1	2	1	1	1	1	1	1	1	1	2	4	1	1	1	2	1	1	2	1	1	1	6	1	2	1	1	6	1
OMG10652	34	53	1	1	1	1	1	1	2	1	1	1	1	1	1	1	1	2	3	1	1	1	2	1	1	2	1	1	1	5	1	1	1	1	10	1
OMG10651	34	53	1	1	1	1	1	1	1	1	1	1	2	1	1	1	1	4	5	1	1	1	2	2	1	4	1	1	1	5	1	1	1	1	3	1
OMG10644	34	54	1	2	2	1	1	1	1	1	1	1	1	1	1	1	1	1	4	1	1	1	2	3	1	2	1	1	1	6	1	1	1	1	7	1
OMG10634	34	54	4	2	1	2	2	2	1	2	1	1	1	2	2	1	1	4	2	1	1	1	1	1	1	1	1	1	1	3	1	4	1	1	2	1
OMG10630	34	54	1	1	1	1	1	1	2	1	1	1	1	1	1	1	1	2	2	2	1	1	2	1	1	2	1	1	1	6	1	2	1	1	9	1
OMG10629	34	54	1	1	1	1	1	2	1	1	1	1	1	1	1	1	3	4	3	2	2	2	2	1	2	1	1	1	1	2	2	1	2	1	4	2
OMG10628	34	54	1	1	1	1	1	1	1	1	1	1	1	1	1	1	1	2	3	1	1	1	2	2	1	3	1	1	1	8	1	1	1	1	7	1
OMG10624	34	54	1	1	1	1	1	1	2	1	1	1	2	1	1	1	1	2	4	1	1	1	2	1	1	4	1	1	1	4	1	1	1	1	8	1
OMG10621	34	54	2	2	3	2	1	2	2	2	2	2	3	1	1	2	1	2	1	1	1	1	1	1	1	2	1	2	1	2	2	3	1	1	1	1
OMG10619	34	54	2	1	3	1	1	1	1	1	1	2	3	1	1	1	2	2	4	1	1	1	1	2	1	2	1	1	1	4	1	2	1	1	4	1
OMG10607	34	55	3	2	2	2	1	2	1	2	1	2	2	1	2	2	1	2	1	1	2	1	1	1	1	1	1	1	2	1	2	1	3	1	5	1
OMG10606	34	55	1	1	1	1	5	1	1	1	1	1	1	1	1	1	1	2	2	1	1	1	1	1	1	2	1	1	2	4	1	6	1	4	2	2
OMG10605	34	55	2	2	2	2	2	1	1	2	1	1	2	1	1	2	2	5	2	1	1	1	1	1	2	1	1	1	1	2	5	2	1	1	1	1
OMG10604	34	55	2	2	2	1	2	2	2	2	2	1	1	2	2	1	1	2	2	1	1	1	1	1	1	1	1	1	2	2	2	1	1	5	3	1
OMG10599	34	55	3	2	2	1	1	1	1	1	1	1	1	1	1	1	1	2	3	1	1	1	2	3	1	2	1	1	1	6	1	1	1	1	6	1
OMG10596	34	55	1	1	1	1	2	1	2	1	1	1	1	2	1	1	2	4	1	2	2	2	2	2	4	2	1	1	1	1	1	2	1	2	4	1
OMG10595	34	55	1	1	1	2	1	1	1	1	1	1	1	1	1	1	1	2	4	1	1	1	2	2	1	2	1	1	1	7	1	3	1	1	6	1
OMG10593	34	55	3	1	2	2	1	2	2	2	2	1	2	1	1	1	1	2	1	1	1	1	1	1	1	6	1	1	1	6	1	1	1	1	2	1
OMG10579	34	56	1	1	1	1	2	1	3	1	1	1	3	1	1	1	1	2	2	1	1	1	1	1	1	3	1	1	3	6	4	2	1	1	3	1
OMG10577	34	56	3	1	1	2	1	2	2	2	2	1	1	1	1	1	1	4	2	1	1	1	2	1	1	2	1	1	2	4	2	2	2	1	2	2
OMG10575	34	56	3	1	2	1	2	2	1	2	1	2	2	1	2	1	1	3	5	1	1	1	1	1	1	1	1	1	1	4	2	1	1	2	3	1
OMG10574	34	56	2	2	1	1	1	1	4	1	1	1	2	1	1	1	1	2	2	2	1	1	2	1	1	5	1	1	2	3	1	1	1	1	6	1
OMG10571	34	56	3	1	2	2	1	2	1	1	1	2	1	1	1	2	1	4	1	1	1	1	1	1	1	9	1	1	1	3	1	1	2	1	2	1
OMG10567	34	56	1	1	2	1	1	1	1	2	1	1	1	1	1	1	1	2	5	1	1	1	2	2	1	3	1	1	1	7	1	1	1	1	6	1
OMG10566	34	56	2	2	2	2	1	2	2	1	2	2	1	3	2	1	1	3	1	1	1	1	1	1	1	2	2	2	2	2	2	2	2	1	1	2
OMG10546	34	57	3	2	1	1	3	1	1	1	1	2	1	1	1	1	1	5	2	1	1	1	1	1	1	3	1	1	1	4	1	1	1	5	4	1
OMG10544	34	57	4	1	1	1	1	1	1	1	1	1	1	1	1	1	2	2	3	1	1	1	2	3	1	4	1	1	1	5	1	1	1	1	7	1
OMG10543	34	57	1	2	1	1	1	1	1	1	1	1	1	1	1	1	1	2	5	1	1	1	2	2	1	3	1	1	1	6	1	2	1	1	8	1
OMG10542	34	57	1	1	1	2	1	1	2	1	1	1	2	1	1	1	2	2	4	1	1	1	2	2	1	3	1	1	1	5	1	1	1	1	8	1
OMG10540	34	57	4	1	1	5	3	2	3	2	1	3	3	1	1	1	1	2	1	2	2	1	1	1	1	1	1	1	1	2	2	1	1	1	2	1
OMG10534	34	58	2	1	2	2	2	2	3	2	2	2	2	2	2	2	1	1	2	1	1	1	1	1	1	2	1	2	2	2	2	3	2	2	1	1
OMG10531	34	58	5	1	1	1	1	1	2	2	1	1	1	1	1	1	1	2	2	1	1	1	1	3	2	5	1	2	2	3	1	2	1	1	5	1
OMG10530	34	58	1	3	6	1	1	2	4	2	2	1	4	2	1	1	1	2	2	1	1	1	1	1	1	1	2	1	1	2	1	2	2	1	2	1
OMG10526	34	58	1	1	2	2	4	1	1	1	1	1	2	1	1	1	2	4	3	1	2	2	2	1	1	2	1	1	1	5	1	1	2	2	2	2
OMG10525	34	58	2	1	1	1	1	1	2	1	1	1	1	1	1	1	1	2	1	1	1	1	1	1	1	5	1	1	1	2	5	3	2	3	4	5
OMG10524	34	58	5	1	2	1	1	2	2	2	2	1	2	2	1	2	1	2	4	2	1	2	1	1	1	2	1	1	2	2	2	1	1	2	2	1
OMG10522	34	58	1	1	1	1	1	1	1	1	2	1	1	1	1	1	2	4	4	1	1	1	2	2	1	4	1	1	1	4	1	1	1	1	9	1
OMG10500	34	59	2	1	2	1	1	2	3	3	2	2	2	2	1	1	1	2	1	1	1	2	1	1	1	3	2	1	1	3	1	4	2	2	3	1
OMG10499	34	59	2	1	1	2	2	2	1	1	2	2	2	1	1	1	1	2	3	1	1	1	1	2	1	4	1	1	1	3	1	2	4	3	3	2
OMG10489	34	60	4	2	4	2	2	2	2	1	2	2	2	1	2	2	2	4	2	1	1	1	1	2	2	1	1	1	1	1	1	2	2	1	2	1
OMG10487	34	60	1	1	1	1	1	1	2	1	1	1	1	1	1	1	1	2	5	1	1	1	2	2	1	2	1	1	1	5	1	2	1	2	12	1
OMG10484	34	60	2	1	10	2	1	4	1	1	1	1	1	1	1	1	1	4	1	1	1	1	1	1	1	1	1	1	1	2	1	1	1	1	9	1
OMG10472	34	61	3	1	2	3	1	1	1	1	1	1	1	1	1	1	1	4	2	1	1	1	1	1	1	5	1	1	1	3	1	1	1	3	11	1
OMG10471	34	61	2	1	1	1	1	1	1	1	1	1	1	1	1	2	1	4	1	2	1	1	1	1	1	4	2	2	2	5	1	3	1	4	7	1
OMG10470	34	61	2	1	3	2	2	2	2	2	1	2	2	1	1	2	2	5	3	1	1	2	1	1	3	2	1	3	1	2	1	1	1	2	2	1
OMG10468	34	61	3	2	1	1	1	1	4	1	1	1	1	1	1	1	2	5	2	1	1	1	1	1	1	4	1	1	3	5	3	2	3	1	2	1
OMG10467	34	61	1	1	1	1	2	1	3	1	1	1	2	1	1	1	2	4	4	1	1	1	1	3	1	5	1	1	1	5	1	1	1	1	7	1
OMG10454	34	62	3	2	2	2	2	2	3	2	2	2	2	2	2	2	1	2	2	1	1	1	1	1	1	1	1	1	1	1	1	1	2	3	7	2
OMG10450	34	62	2	3	3	1	1	1	1	2	2	2	3	2	2	2	1	2	1	2	1	1	1	1	1	3	1	1	1	2	2	3	1	4	5	1
OMG10448	34	62	2	1	1	1	2	1	2	1	1	1	3	1	1	1	2	6	2	1	1	1	2	2	1	6	1	1	2	3	1	1	1	2	6	1
OMG10438	34	63	2	3	3	4	2	2	1	1	1	2	2	1	1	2	1	1	3	1	1	1	1	1	1	4	1	1	1	4	1	1	1	1	9	1
OMG10431	34	63	1	1	2	1	2	2	1	2	1	1	2	2	1	2	2	6	2	2	2	2	2	1	2	2	2	2	2	3	3	1	1	1	3	1
OMG10428	34	63	2	1	1	2	2	1	1	1	2	1	1	1	1	2	2	2	2	1	1	1	1	1	2	18	1	1	1	2	1	1	3	1	1	1
OMG10427	34	63	3	1	5	1	1	4	3	1	1	1	1	3	1	1	2	2	3	1	1	1	1	1	2	5	1	1	1	5	1	4	1	1	1	1
OMG10416	34	64	2	1	2	1	1	1	3	1	4	1	2	2	2	2	2	2	3	1	1	2	1	1	2	2	2	2	3	3	2	2	1	2	2	3
OMG10413	34	64	1	1	1	2	4	1	1	1	1	1	1	1	1	1	2	2	2	1	1	1	1	1	1	10	2	2	1	6	1	2	2	2	4	2
OMG10412	34	64	2	2	1	1	1	2	3	2	1	1	1	1	1	2	2	4	2	1	1	2	2	2	2	4	2	2	2	4	3	1	2	1	2	2
OMG10411	34	64	3	1	2	1	2	1	2	1	1	1	2	1	1	1	1	4	5	1	1	1	2	1	1	8	1	1	1	6	2	2	1	1	2	2
OMG10406	34	64	1	1	2	1	2	1	1	1	1	1	2	1	1	2	1	3	5	1	1	1	2	2	1	4	1	1	1	6	1	1	1	1	8	4
OMG10370	34	66	2	4	6	2	1	2	1	1	2	1	1	2	1	1	2	3	1	1	1	1	2	2	1	4	1	2	2	2	1	4	2	1	4	2
OMG10345	34	69	2	1	1	1	1	1	2	2	1	1	1	1	1	1	1	4	4	1	1	1	2	1	1	13	1	1	1	5	1	1	1	2	8	2
OMG10344	34	69	4	2	2	2	2	2	2	3	2	2	2	1	1	2	1	2	1	1	1	1	1	1	1	8	2	2	2	4	2	3	2	1	2	2
OMG10320	34	71	4	2	2	2	2	2	2	2	2	2	4	2	1	2	1	6	4	2	2	2	2	2	1	2	1	1	1	4	1	1	1	2	2	2
OMG10312	34	72	3	3	2	3	2	3	2	1	2	2	2	1	2	2	2	4	3	2	1	1	1	1	2	2	1	1	1	3	1	1	2	3	8	2
OMG10311	34	72	4	3	2	2	2	2	1	2	2	1	2	1	2	1	1	2	4	1	1	1	1	1	1	11	1	1	1	3	1	1	2	3	7	1
OMG10310	34	72	3	2	2	2	3	2	4	3	2	2	1	2	2	1	2	6	2	1	1	1	1	1	2	2	2	3	3	5	1	1	1	1	4	1
OMG10298	34	73	3	1	2	1	1	2	2	2	2	1	3	1	2	1	1	4	1	1	1	1	1	1	1	2	1	1	2	4	2	3	2	6	12	2
OMG10292	34	73	1	1	1	1	1	1	1	2	2	2	1	1	2	1	1	2	1	1	1	1	1	1	1	5	4	5	5	5	4	8	1	3	4	1
OMG10289	34	74	4	2	2	2	2	2	3	3	5	2	3	2	2	2	2	4	1	1	1	1	1	1	2	2	2	2	1	3	1	5	1	2	3	2
OMG10287	34	74	3	2	1	3	3	2	2	3	1	3	2	1	1	3	1	6	3	1	1	2	2	1	1	2	1	1	2	2	2	1	2	3	6	4
OMG10283	34	74	5	2	4	2	2	2	2	2	2	2	1	1	1	2	1	4	2	3	3	1	1	1	1	6	2	2	2	6	1	1	1	1	4	1
OMG10280	34	75	6	3	4	3	1	3	3	4	3	3	2	1	1	2	1	3	3	1	1	1	1	2	1	6	1	1	1	5	1	1	1	1	3	1
OMG10279	34	75	3	2	2	2	2	2	2	3	2	2	3	2	1	2	3	5	2	2	2	2	2	2	1	2	1	1	3	3	1	2	2	2	4	3
OMG10274	34	76	3	2	2	1	3	3	3	2	1	1	3	2	2	2	1	2	2	3	2	1	1	1	1	6	1	2	2	7	3	4	1	2	2	2
OMG10267	34	77	4	2	3	2	2	2	3	1	2	2	3	1	1	1	1	2	2	1	1	1	2	2	1	4	2	3	2	5	2	5	2	2	4	4
OMG10257	34	78	2	1	2	2	1	1	1	1	1	1	1	2	1	1	1	2	6	1	1	1	2	1	1	9	1	1	1	7	1	1	1	3	18	1
OMG10254	34	78	4	2	3	4	4	2	1	1	3	3	1	1	1	1	1	2	1	1	1	1	2	1	1	3	3	1	1	5	1	3	1	5	11	2
OMG10253	34	78	3	1	1	2	2	1	1	1	2	2	2	1	1	1	2	6	5	1	1	1	2	3	1	3	2	2	2	9	3	1	2	4	4	3
OMG10250	34	79	2	2	4	2	2	2	4	2	2	2	2	2	3	2	2	4	2	2	2	2	2	2	2	2	2	2	2	3	2	3	2	2	3	3
OMG10246	34	80	2	2	2	2	2	2	2	2	2	2	4	2	2	2	2	4	2	2	2	2	1	2	2	5	3	2	1	3	2	3	2	2	6	2
OMG10239	34	81	4	2	3	2	2	3	2	4	3	2	3	2	1	1	3	5	4	2	1	2	2	2	2	1	1	2	3	1	2	1	2	2	7	2
OMG10237	34	81	2	2	3	2	2	2	3	2	2	2	2	2	2	2	2	4	3	2	2	2	2	2	2	4	2	2	2	4	2	5	2	2	3	2
OMG10232	34	82	10	1	4	3	1	2	1	1	1	2	3	1	1	2	1	2	6	3	1	1	2	1	2	7	2	2	1	6	1	2	1	1	4	3
OMG10222	34	83	3	1	6	2	1	3	4	3	1	2	3	3	2	3	3	6	5	1	1	2	2	1	2	1	2	3	1	3	2	1	2	5	1	2
OMG10221	34	83	3	2	9	2	2	4	1	2	2	2	2	2	2	3	2	4	2	2	2	2	2	2	2	3	1	2	2	2	2	2	2	2	5	2
OMG10197	34	87	3	3	2	2	2	2	3	2	2	1	2	2	2	2	2	2	4	1	1	1	2	1	1	5	2	2	2	7	2	2	2	2	13	3
OMG10188	34	89	3	2	2	1	3	2	1	2	2	1	2	3	2	3	1	3	4	2	4	2	3	2	2	10	3	2	5	3	1	1	1	2	8	1
OMG10165	34	94	4	2	2	3	2	2	5	3	3	2	2	2	3	3	3	6	3	3	3	2	3	1	3	1	3	2	2	3	3	3	2	3	6	1
OMG10164	34	94	2	2	2	3	2	2	2	2	3	2	4	2	2	2	3	4	5	2	2	2	2	2	2	4	2	2	2	6	2	5	2	2	9	2
OMG10162	34	95	3	4	3	5	3	3	4	3	3	3	2	3	4	1	1	2	5	1	1	1	2	2	1	2	2	2	4	3	4	2	1	5	9	1
OMG10161	34	95	6	1	10	2	2	2	1	4	3	2	2	2	2	1	2	2	1	1	2	1	2	1	2	14	3	2	3	6	2	5	1	1	3	1
OMG10135	34	107	2	3	3	2	2	3	3	2	2	1	5	2	2	3	2	4	6	2	2	2	3	3	2	4	1	2	2	6	2	3	4	7	8	7
OMG10131	34	110	8	3	3	2	3	2	3	2	3	2	4	4	4	4	4	8	3	3	2	3	4	3	2	2	1	1	2	3	2	2	3	3	10	2
OMG10113	34	119	4	3	2	2	4	2	2	2	2	3	2	2	2	2	1	2	1	3	1	2	6	3	1	20	2	2	1	12	1	2	1	4	16	4
OMG10109	34	121	4	1	1	1	3	1	6	3	1	1	1	3	2	2	2	5	7	1	1	2	1	1	3	11	4	3	2	5	1	2	2	8	27	3
OMG10073	34	154	10	2	11	4	5	35	4	5	2	3	1	2	3	2	3	6	5	1	1	1	1	1	2	9	2	2	5	11	2	4	1	3	2	3
OMG10054	34	181	6	8	6	5	5	3	5	6	3	5	7	3	5	5	6	6	5	6	5	5	5	5	6	9	4	5	4	9	2	7	6	4	7	3
OMG10051	34	184	9	2	6	3	2	3	4	4	3	3	2	4	3	2	6	17	8	4	3	2	3	3	6	12	3	3	1	9	1	3	6	14	23	7
OMG10047	34	193	4	6	6	4	13	4	2	2	2	1	4	1	3	3	6	14	4	3	1	4	1	1	1	21	2	1	6	13	1	17	2	11	7	22
OMG10046	34	193	9	7	18	4	9	46	8	15	7	2	3	1	1	1	1	1	5	2	1	2	2	2	1	6	2	2	3	10	1	8	2	1	4	6
OMG10043	34	198	7	4	16	11	6	8	6	4	4	2	4	3	4	4	3	9	9	4	4	3	7	4	2	9	3	4	5	9	4	8	6	6	8	8
OMG10007	34	413	12	6	18	13	8	10	3	29	22	8	16	7	4	5	10	51	6	11	8	7	6	4	17	15	4	4	3	15	6	6	12	34	26	7
OMG12852	33	33	1	1	1	1	1	1	1	1	1	1	1	1	1	1	1	1	1	1	1	1	1	1	1	1	1	1	1	1	1	0	1	1	1	1
OMG12667	33	34	1	0	1	1	1	1	1	1	1	1	1	1	1	1	1	2	1	1	1	1	1	1	1	1	1	1	1	1	1	1	1	1	1	1
OMG12662	33	34	1	1	1	1	1	1	1	1	1	1	1	1	1	1	1	1	1	1	1	1	1	1	1	1	1	1	0	1	1	1	1	1	2	1
OMG12648	33	34	1	1	1	1	1	1	1	1	1	1	1	1	1	1	1	1	1	1	1	1	1	1	1	1	1	1	1	1	1	2	1	1	1	0
OMG12617	33	34	1	1	1	1	1	1	1	1	1	1	2	1	1	1	1	1	1	1	1	1	1	1	1	1	1	1	1	1	1	0	1	1	1	1
OMG12557	33	34	1	1	1	1	1	1	1	1	1	1	1	1	1	1	1	2	1	1	1	1	1	1	1	1	1	0	1	1	1	1	1	1	1	1
OMG12538	33	34	1	1	1	1	1	1	1	1	1	1	1	1	1	1	0	2	1	1	1	1	1	1	1	1	1	1	1	1	1	1	1	1	1	1
OMG12523	33	34	1	1	1	1	1	1	1	1	1	1	1	1	1	1	1	2	1	1	1	1	1	0	1	1	1	1	1	1	1	1	1	1	1	1
OMG12471	33	35	1	1	1	1	1	1	1	1	1	1	1	1	1	1	1	1	1	1	1	1	1	1	1	1	1	1	1	1	1	0	1	1	3	1
OMG12467	33	35	1	1	1	1	1	1	1	1	1	1	1	1	1	1	1	0	1	1	1	1	1	1	1	1	1	1	1	3	1	1	1	1	1	1
OMG12466	33	35	1	1	0	1	1	1	1	2	1	1	1	1	1	1	1	1	1	1	1	1	1	1	1	1	1	1	1	1	1	1	1	1	2	1
OMG12400	33	35	1	1	1	1	0	1	2	1	1	1	1	1	1	1	1	2	1	1	1	1	1	1	1	1	1	1	1	1	1	1	1	1	1	1
OMG12393	33	35	1	1	1	1	1	1	1	1	1	1	1	0	1	1	1	2	1	1	1	1	1	1	1	1	1	1	1	1	1	1	1	1	2	1
OMG12377	33	35	1	1	1	1	1	1	0	2	1	1	1	1	1	1	1	2	1	1	1	1	1	1	1	1	1	1	1	1	1	1	1	1	1	1
OMG12374	33	35	1	1	1	1	1	1	1	1	2	1	1	1	1	1	1	2	1	1	1	1	1	1	1	1	1	1	1	1	1	0	1	1	1	1
OMG12366	33	35	1	1	1	1	1	1	1	1	1	0	1	1	1	1	1	2	1	1	1	1	1	1	1	1	1	1	1	1	1	1	1	1	2	1
OMG12357	33	35	1	1	1	1	1	1	1	1	1	1	1	1	1	1	1	2	1	1	1	1	1	1	1	1	1	2	1	1	1	1	1	1	1	0
OMG12353	33	35	1	1	1	1	1	1	0	1	1	1	1	1	1	1	1	2	1	1	1	1	1	1	1	1	1	1	1	2	1	1	1	1	1	1
OMG12348	33	35	1	1	1	1	1	1	1	1	1	1	1	1	1	1	1	2	1	1	1	1	1	1	1	1	1	1	1	1	1	0	1	1	2	1
OMG12343	33	35	1	1	1	1	1	1	1	1	1	1	1	1	1	1	1	2	1	1	1	1	1	1	1	1	1	1	1	2	0	1	1	1	1	1
OMG12342	33	35	1	0	1	1	1	1	1	1	1	1	1	1	1	1	1	2	1	1	1	1	1	1	1	1	1	1	1	1	1	2	1	1	1	1
OMG12340	33	35	1	0	1	1	1	1	1	1	1	1	1	1	1	1	1	2	1	1	1	1	1	1	1	1	1	1	1	1	1	1	1	1	2	1
OMG12332	33	35	1	1	1	1	1	1	1	1	1	1	0	1	1	1	1	2	1	1	1	1	1	1	1	1	1	1	1	1	1	1	1	1	2	1
OMG12327	33	35	1	1	1	1	1	1	1	1	1	1	0	1	1	1	1	2	1	1	1	1	1	1	1	1	1	1	1	1	1	2	1	1	1	1
OMG12309	33	35	1	1	1	1	1	1	1	1	1	1	2	1	0	1	1	2	1	1	1	1	1	1	1	1	1	1	1	1	1	1	1	1	1	1
OMG12305	33	35	1	1	1	1	1	1	1	1	1	1	1	1	1	1	1	2	0	1	1	1	1	1	1	1	1	1	1	1	1	2	1	1	1	1
OMG12304	33	35	1	1	1	1	1	1	2	1	1	1	1	1	1	1	1	2	1	1	1	1	1	1	0	1	1	1	1	1	1	1	1	1	1	1
OMG12270	33	36	1	1	1	1	1	1	1	2	1	1	1	1	1	1	1	0	1	1	1	1	1	1	1	1	1	1	2	1	1	1	1	1	1	2
OMG12261	33	36	1	1	1	1	1	1	1	1	1	1	1	1	1	1	1	1	1	1	1	1	1	1	1	1	1	0	1	2	1	1	1	1	2	2
OMG12239	33	36	1	0	2	1	1	1	1	1	1	1	1	1	1	1	1	1	1	1	1	1	1	1	1	2	1	1	1	1	1	2	1	1	1	1
OMG12211	33	36	2	1	0	1	1	1	1	1	1	1	1	1	1	1	1	2	1	1	1	1	1	1	1	1	1	1	1	2	1	1	1	1	1	1
OMG12210	33	36	1	2	2	1	1	1	1	1	1	1	0	1	1	1	1	2	1	1	1	1	1	1	1	1	1	1	1	1	1	1	1	1	1	1
OMG12209	33	36	1	1	1	1	1	1	1	1	1	1	1	1	1	1	1	2	1	1	1	1	1	1	1	2	1	1	1	2	1	0	1	1	1	1
OMG12207	33	36	1	1	1	1	1	1	0	2	1	1	1	1	1	1	1	2	1	1	1	1	1	1	1	1	1	1	1	1	1	1	1	1	2	1
OMG12206	33	36	1	0	2	1	1	1	1	2	1	1	1	1	1	1	1	2	1	1	1	1	1	1	1	1	1	1	1	1	1	1	1	1	1	1
OMG12201	33	36	1	1	1	1	1	1	1	1	1	1	1	1	1	1	1	2	2	1	1	1	1	1	1	1	1	1	1	1	1	0	1	1	2	1
OMG12197	33	36	1	1	3	1	1	1	1	1	1	1	1	1	1	1	1	2	1	1	1	1	0	1	1	1	1	1	1	1	1	1	1	1	1	1
OMG12191	33	36	1	0	1	1	1	1	1	1	1	1	1	1	1	1	1	2	2	1	1	1	1	1	1	2	1	1	1	1	1	1	1	1	1	1
OMG12184	33	36	1	1	1	1	1	1	1	1	1	1	1	1	1	1	1	2	1	1	1	1	1	1	0	1	1	1	1	1	2	2	1	1	1	1
OMG12178	33	36	1	1	1	1	1	1	1	1	1	1	1	1	1	1	1	2	1	1	1	1	1	1	1	2	1	1	1	1	0	1	1	1	2	1
OMG12171	33	36	1	1	0	1	1	1	1	1	1	1	2	1	1	1	1	2	1	1	1	1	1	1	1	1	1	1	1	1	1	1	1	1	2	1
OMG12163	33	36	1	1	1	1	1	1	1	1	1	1	1	1	1	0	1	2	1	3	1	1	1	1	1	1	1	1	1	1	1	1	1	1	1	1
OMG12161	33	36	1	0	2	1	1	1	1	1	1	1	1	1	1	1	1	2	1	1	1	1	1	1	1	1	1	1	1	1	1	1	1	1	2	1
OMG12157	33	36	1	1	1	1	1	1	1	1	1	1	2	1	1	1	1	2	1	1	1	1	1	1	0	2	1	1	1	1	1	1	1	1	1	1
OMG12148	33	36	1	0	1	1	1	1	1	2	1	1	1	1	1	1	1	2	1	1	1	1	1	1	1	1	1	1	1	1	1	1	1	1	2	1
OMG12143	33	36	1	1	1	1	1	1	1	1	1	1	1	1	1	0	1	2	1	1	1	1	1	1	1	2	1	1	1	1	1	1	1	1	2	1
OMG12137	33	36	1	0	1	1	1	1	2	1	1	1	1	1	1	1	1	2	1	1	1	1	1	1	1	1	1	1	1	1	1	1	1	1	2	1
OMG12128	33	36	1	1	1	1	1	1	2	1	1	1	1	1	1	1	1	3	1	1	1	1	1	1	1	1	1	1	0	1	1	1	1	1	1	1
OMG12126	33	36	1	0	1	1	1	1	1	1	1	1	1	1	2	1	1	2	1	1	1	1	1	1	1	1	1	1	1	1	1	2	1	1	1	1
OMG12119	33	36	1	0	1	1	1	1	2	1	1	1	1	1	1	1	1	2	1	1	1	1	1	1	1	1	1	1	1	1	1	1	1	1	2	1
OMG12118	33	36	1	0	1	1	1	1	1	1	1	1	1	1	1	1	1	2	2	1	1	1	1	1	1	1	1	1	1	1	1	1	1	1	2	1
OMG12114	33	36	1	1	1	1	1	1	1	1	1	1	1	1	1	1	0	2	1	1	1	1	1	1	1	1	1	1	1	2	1	1	1	1	2	1
OMG12107	33	36	1	1	3	1	1	1	1	1	1	1	1	1	1	1	1	2	1	1	1	1	1	1	1	1	1	1	1	1	1	0	1	1	1	1
OMG12103	33	36	1	2	1	1	1	1	2	1	1	1	1	1	1	1	1	2	1	1	0	1	1	1	1	1	1	1	1	1	1	1	1	1	1	1
OMG12098	33	36	1	0	1	1	1	1	1	1	1	1	1	1	1	1	1	2	1	1	1	1	1	1	1	1	1	1	1	1	2	1	1	1	2	1
OMG12093	33	36	1	0	1	1	1	1	1	1	1	1	1	1	1	1	1	2	1	1	1	1	1	1	1	1	1	1	1	2	1	1	1	1	2	1
OMG12083	33	37	1	1	1	1	1	1	2	1	1	1	1	1	1	1	1	2	1	1	1	1	1	1	1	1	0	1	1	1	1	1	1	1	3	1
OMG12081	33	37	1	1	1	1	1	1	1	1	1	1	1	1	1	1	1	0	2	1	1	1	1	1	1	1	1	1	1	2	1	1	2	1	2	1
OMG12075	33	37	1	1	1	1	1	1	2	1	1	1	1	1	1	1	1	0	1	1	1	1	1	1	1	1	1	1	1	1	1	1	1	1	4	1
OMG12062	33	37	1	2	2	1	1	1	1	1	1	1	1	1	1	1	2	1	1	1	1	1	1	1	1	2	1	1	1	1	1	1	0	1	1	1
OMG12058	33	37	1	1	1	1	1	1	1	1	1	1	1	1	1	1	1	1	2	1	1	1	1	1	1	2	1	1	1	2	1	0	1	1	2	1
OMG12055	33	37	1	1	1	1	1	1	4	1	1	1	2	1	1	1	1	1	1	1	1	1	0	1	1	1	1	1	1	1	1	1	1	1	1	1
OMG12053	33	37	1	1	2	1	1	1	1	1	1	1	2	1	1	1	1	1	1	1	1	1	1	1	1	1	0	1	1	1	1	2	1	1	2	1
OMG12047	33	37	1	1	1	1	1	1	1	1	1	1	1	1	1	1	1	2	2	1	1	1	1	1	1	1	0	1	1	1	1	2	1	1	2	1
OMG12044	33	37	1	1	3	1	1	1	0	1	1	1	1	1	1	1	1	1	1	1	1	1	1	1	1	1	1	1	1	1	1	2	1	1	2	1
OMG12043	33	37	1	1	2	1	1	1	1	1	1	1	1	1	1	1	1	2	1	1	1	1	1	1	1	1	0	1	1	2	1	1	1	1	2	1
OMG12042	33	37	1	1	1	1	1	1	1	1	1	1	1	1	1	1	1	2	2	1	1	1	1	1	1	2	1	1	1	1	1	1	1	2	0	1
OMG12039	33	37	1	1	1	1	1	1	1	1	1	1	1	1	1	1	1	2	2	1	1	1	1	1	1	2	1	1	1	1	1	0	1	1	2	1
OMG12026	33	37	1	1	0	1	1	1	1	1	1	1	1	1	1	1	1	2	1	1	1	1	1	1	1	2	1	1	2	2	1	1	1	1	1	1
OMG12025	33	37	1	1	1	1	1	1	2	2	1	1	1	1	1	1	1	2	1	1	1	1	1	1	1	1	1	1	1	1	1	1	1	1	2	0
OMG12023	33	37	1	1	1	1	1	1	1	1	2	1	1	1	1	1	1	3	1	1	1	1	0	1	1	1	1	1	1	1	1	2	1	1	1	1
OMG12010	33	37	1	1	2	1	1	1	1	1	1	1	1	1	1	1	1	2	2	1	1	1	1	2	1	1	1	1	1	1	1	1	0	1	1	1
OMG12005	33	37	1	1	2	1	1	1	1	1	1	1	2	1	1	1	1	2	1	1	2	1	1	1	1	1	1	1	1	1	1	1	1	1	0	1
OMG12002	33	37	1	1	1	1	1	1	1	1	1	1	1	1	1	1	1	2	1	1	1	1	0	1	1	1	1	1	2	3	1	1	1	1	1	1
OMG11998	33	37	1	1	1	1	1	1	2	1	1	1	1	0	1	1	1	2	1	1	1	1	1	1	1	1	1	1	1	1	1	1	1	1	3	1
OMG11994	33	37	1	1	1	1	1	1	1	1	1	1	3	1	1	1	1	2	1	1	1	1	1	1	1	1	0	1	1	1	1	1	1	1	2	1
OMG11991	33	37	1	1	0	1	1	1	1	1	1	1	1	1	1	1	1	2	1	1	1	1	1	1	1	2	1	1	1	2	1	1	1	1	2	1
OMG11990	33	37	1	1	1	1	1	1	1	2	1	1	2	1	2	1	1	2	1	1	1	1	1	1	1	1	1	1	1	1	1	0	1	1	1	1
OMG11987	33	37	2	2	1	1	1	1	1	1	1	1	1	1	1	1	1	2	1	1	1	1	1	1	1	1	1	1	1	2	1	0	1	1	1	1
OMG11984	33	37	2	1	1	1	1	1	1	1	1	1	1	1	1	1	1	2	1	1	1	1	1	1	1	1	1	1	1	2	0	1	1	1	2	1
OMG11981	33	37	1	1	1	1	1	1	2	1	1	1	1	1	1	1	1	2	1	1	1	1	1	1	1	2	1	1	0	1	1	1	1	2	1	1
OMG11975	33	37	1	1	1	1	1	1	1	1	1	1	1	1	1	1	1	4	1	1	1	1	1	1	1	1	1	1	1	2	1	1	1	1	0	1
OMG11974	33	37	1	1	3	1	1	1	1	1	1	1	1	0	1	1	1	2	1	1	1	1	1	1	1	1	1	1	1	1	1	1	1	1	2	1
OMG11967	33	37	1	1	1	1	1	1	1	1	1	1	2	1	1	1	1	2	1	1	1	1	1	0	1	2	1	1	1	1	2	1	1	1	1	1
OMG11964	33	37	1	1	1	1	1	1	1	1	1	1	3	1	2	1	1	2	1	1	1	1	1	1	1	1	1	1	1	1	1	1	1	1	0	1
OMG11961	33	37	1	1	3	1	1	1	2	1	1	1	1	1	1	1	1	2	1	1	1	1	1	1	1	1	1	1	1	1	1	1	1	0	1	1
OMG11958	33	37	1	0	2	1	1	1	1	1	1	1	1	1	1	1	1	2	1	1	1	1	1	1	2	1	1	1	1	1	1	1	1	1	2	1
OMG11955	33	37	1	1	2	1	1	1	1	1	1	1	1	1	2	1	1	2	1	1	1	1	1	1	1	1	0	1	1	1	1	1	1	1	2	1
OMG11953	33	37	1	1	1	1	1	1	1	1	1	1	1	1	1	1	1	2	1	1	1	0	1	1	1	2	1	1	1	2	1	1	1	1	2	1
OMG11951	33	37	1	1	1	1	1	1	1	1	1	1	2	1	1	1	0	2	1	1	1	1	1	1	1	1	1	1	1	2	1	1	1	1	2	1
OMG11950	33	37	1	1	1	1	1	1	1	1	1	1	2	1	1	1	1	2	2	1	1	1	1	1	1	1	1	0	1	1	1	1	1	1	2	1
OMG11948	33	37	1	0	2	1	1	1	1	1	1	1	1	1	1	1	1	2	1	1	1	1	1	1	1	1	1	1	1	1	1	2	1	1	1	2
OMG11942	33	37	1	1	2	1	1	1	1	1	1	1	2	1	0	1	1	2	1	1	1	1	1	1	1	1	1	1	1	1	1	1	1	1	2	1
OMG11940	33	37	1	1	2	1	1	1	1	1	1	0	1	1	1	1	1	2	1	1	1	1	1	1	1	1	1	1	1	2	1	1	1	2	1	1
OMG11933	33	37	1	1	1	1	1	1	1	1	1	1	0	1	1	1	1	2	1	1	1	1	1	1	1	1	1	1	2	1	1	3	1	1	1	1
OMG11932	33	37	1	1	1	1	1	1	1	1	1	0	1	1	1	1	1	2	1	1	1	1	1	1	1	1	1	2	1	2	1	1	1	1	2	1
OMG11926	33	37	1	1	2	1	1	1	1	1	1	1	1	1	1	1	1	3	1	1	1	1	1	1	1	1	1	1	1	1	1	0	1	1	2	1
OMG11915	33	37	1	1	1	1	1	1	1	1	1	1	1	1	1	1	1	2	2	1	1	1	1	1	1	1	1	1	1	2	1	1	1	1	2	0
OMG11913	33	37	1	0	1	1	1	1	1	2	1	1	1	1	1	1	1	2	2	1	1	1	1	1	1	1	1	1	1	1	1	1	1	1	2	1
OMG11909	33	37	1	1	0	1	1	1	1	1	1	2	2	1	1	1	1	2	1	1	1	1	1	1	1	1	1	1	1	1	1	1	1	1	2	1
OMG11889	33	38	1	1	1	2	1	1	1	1	1	1	1	0	1	1	1	1	2	1	2	1	1	1	1	1	1	1	1	1	1	1	1	1	2	2
OMG11869	33	38	1	1	1	2	1	1	1	1	1	1	1	1	1	1	1	1	1	1	1	1	1	1	1	2	1	1	1	1	1	1	1	1	4	0
OMG11864	33	38	2	1	2	1	1	1	1	1	1	1	1	1	1	1	1	2	1	1	1	1	1	1	1	1	1	0	1	2	1	1	1	1	2	1
OMG11854	33	38	1	1	2	1	1	1	1	1	1	1	1	1	1	1	1	2	1	1	1	1	1	1	1	1	1	1	1	1	1	1	1	3	2	0
OMG11846	33	38	1	1	1	1	1	1	2	1	1	1	1	1	1	1	1	2	1	1	1	1	0	1	1	2	1	1	1	1	1	1	1	1	3	1
OMG11844	33	38	1	1	2	1	1	1	2	0	1	1	1	1	1	1	1	2	1	1	1	1	1	1	1	1	1	1	2	1	1	1	1	1	2	1
OMG11840	33	38	1	0	1	1	1	1	1	1	1	1	2	1	1	1	1	2	2	1	1	1	1	1	1	1	1	1	1	1	1	2	1	1	2	1
OMG11838	33	38	1	1	1	1	1	1	1	1	1	1	1	1	1	1	1	2	1	1	1	1	1	1	2	1	0	1	1	1	1	3	1	2	1	1
OMG11836	33	38	1	1	1	1	1	0	1	1	1	1	1	1	1	1	1	2	1	1	1	1	1	1	1	2	1	1	1	1	1	3	1	1	2	1
OMG11826	33	38	1	1	2	1	1	1	1	1	1	1	3	1	1	2	1	2	1	1	1	1	1	1	1	1	1	1	1	1	1	0	1	1	1	1
OMG11824	33	38	1	1	2	1	1	1	2	2	1	1	1	1	1	1	1	2	1	1	1	1	0	1	1	1	1	1	1	1	1	1	1	1	2	1
OMG11821	33	38	1	1	0	1	1	1	2	1	1	1	1	1	1	1	1	3	1	1	1	1	1	1	2	1	2	1	1	1	1	1	1	1	1	1
OMG11820	33	38	1	1	1	1	1	1	1	1	1	1	1	0	1	1	1	2	1	1	1	1	1	1	1	1	1	1	1	3	1	2	1	1	1	2
OMG11818	33	38	1	1	1	1	1	1	1	1	1	1	0	1	1	1	1	2	3	1	1	1	1	1	1	2	1	1	1	2	1	1	1	1	1	1
OMG11817	33	38	2	2	1	1	1	1	1	1	1	1	1	1	1	1	1	2	2	1	1	1	1	1	1	1	1	1	1	1	1	1	0	1	2	1
OMG11816	33	38	1	1	2	1	1	1	1	1	1	1	2	1	1	1	1	2	1	1	1	1	0	1	1	1	1	1	1	1	1	3	1	1	1	1
OMG11815	33	38	2	1	1	1	1	1	1	1	1	1	0	1	1	1	1	2	1	1	1	1	1	1	1	1	1	1	1	1	1	1	1	1	4	1
OMG11812	33	38	1	1	1	2	1	1	1	1	1	1	1	1	1	1	1	2	1	1	1	1	0	1	1	2	1	1	1	3	1	1	1	1	1	1
OMG11808	33	38	1	2	0	1	1	1	2	1	1	1	1	1	1	1	1	2	1	1	1	1	1	1	1	1	1	1	1	1	1	1	1	1	1	3
OMG11806	33	38	1	1	2	1	1	1	1	1	1	1	2	1	1	1	1	2	1	1	1	1	1	1	1	2	1	1	1	1	0	2	1	1	1	1
OMG11804	33	38	1	1	1	1	1	1	1	1	1	1	3	1	1	1	1	2	1	1	1	1	1	1	2	1	1	1	1	1	0	1	1	1	2	1
OMG11802	33	38	2	0	1	1	2	1	1	1	1	1	1	1	1	1	1	3	1	1	1	1	1	1	1	1	1	1	1	1	1	1	1	2	1	1
OMG11801	33	38	1	1	1	1	1	1	1	1	1	1	1	1	1	1	1	2	1	1	1	1	1	1	1	2	1	1	1	3	1	0	1	1	2	1
OMG11797	33	38	1	1	3	1	2	0	1	1	1	1	1	1	1	1	1	2	1	1	1	1	1	1	1	1	1	1	1	1	1	2	1	1	1	1
OMG11795	33	38	1	1	1	0	1	1	1	1	1	1	1	1	1	1	1	2	2	1	1	1	1	1	1	3	1	1	1	1	1	1	1	1	2	1
OMG11791	33	38	1	1	1	1	1	1	1	1	1	1	1	0	1	1	1	2	1	1	1	1	1	1	2	2	1	1	1	3	1	1	1	1	1	1
OMG11787	33	38	1	1	1	1	1	1	1	1	1	1	2	2	1	1	1	2	2	1	1	1	1	1	1	1	1	1	1	2	1	1	1	1	1	0
OMG11784	33	38	1	1	2	1	1	1	1	1	1	1	2	1	1	1	1	2	2	1	1	1	1	1	0	1	1	1	1	1	1	1	1	1	2	1
OMG11775	33	38	1	2	1	1	1	1	1	1	1	1	1	1	2	1	1	2	2	1	1	1	0	1	1	1	1	1	1	2	1	1	1	1	1	1
OMG11770	33	38	1	1	2	1	1	1	1	1	1	1	1	1	1	2	1	2	2	0	1	1	1	1	1	1	1	1	1	1	1	1	1	1	2	1
OMG11764	33	38	1	0	1	1	1	1	1	1	1	1	1	1	1	1	1	2	2	1	1	1	1	1	1	1	1	1	1	2	1	1	1	2	2	1
OMG11763	33	38	1	0	1	1	1	1	1	1	1	1	2	1	1	1	1	2	1	1	1	1	1	1	1	1	1	1	1	2	1	2	1	1	2	1
OMG11759	33	38	1	1	1	1	1	1	1	1	1	1	1	1	1	1	1	2	2	1	1	1	1	1	1	1	1	1	1	2	1	2	1	1	2	0
OMG11755	33	38	1	0	1	1	1	2	1	1	1	1	1	1	1	2	1	2	1	1	1	1	1	1	1	1	1	1	2	1	1	2	1	1	1	1
OMG11753	33	38	2	1	3	1	1	1	1	1	1	1	2	1	1	1	1	2	1	1	1	1	1	1	1	1	1	1	1	1	1	1	1	1	1	0
OMG11751	33	38	1	1	1	1	1	1	1	1	1	1	2	1	1	1	1	2	0	1	1	1	1	1	1	2	1	1	1	2	1	1	1	1	2	1
OMG11750	33	38	1	1	1	1	1	1	0	1	2	1	1	1	1	1	1	2	1	1	1	1	1	1	1	1	1	1	1	1	1	2	1	2	2	1
OMG11749	33	38	1	1	1	1	1	1	1	1	1	1	1	1	1	1	1	2	1	1	1	1	1	1	1	1	1	1	1	2	1	2	1	1	3	0
OMG11747	33	38	1	1	1	1	1	1	1	1	1	1	2	1	1	1	1	2	1	1	1	1	0	1	1	2	1	1	1	2	1	1	1	1	2	1
OMG11746	33	38	1	0	1	1	1	1	1	1	1	1	1	1	1	1	1	2	2	1	1	1	1	1	1	2	1	1	1	2	1	1	1	1	2	1
OMG11741	33	38	1	1	1	1	1	1	1	2	1	1	1	1	1	1	1	2	1	1	1	1	1	1	1	1	1	1	1	2	1	0	1	1	3	1
OMG11737	33	38	2	1	1	1	1	0	1	1	1	1	1	1	1	1	1	2	2	1	1	1	1	1	1	2	1	1	1	1	1	1	1	1	2	1
OMG11732	33	38	1	0	1	1	1	1	2	1	1	2	1	1	1	1	1	2	1	1	1	1	1	1	1	1	1	1	1	1	1	2	1	1	2	1
OMG11721	33	39	1	0	3	1	1	1	3	1	1	1	1	1	1	1	1	1	2	1	1	1	1	1	1	1	1	1	1	1	1	1	1	1	2	1
OMG11718	33	39	2	2	1	1	2	1	2	1	1	1	1	0	1	1	1	1	1	1	1	1	1	1	1	1	1	1	1	2	1	1	1	1	2	1
OMG11698	33	39	2	1	1	1	1	1	2	1	2	1	1	0	1	1	2	2	1	1	1	1	1	1	1	1	1	1	1	1	1	2	1	1	1	1
OMG11692	33	39	2	1	1	1	2	1	2	1	1	1	3	1	1	1	1	2	1	1	1	1	1	1	1	1	1	1	1	1	1	1	1	1	0	1
OMG11690	33	39	1	1	1	1	1	1	2	1	1	1	1	0	1	1	1	2	1	1	1	1	1	1	1	1	1	1	1	1	2	2	1	2	2	1
OMG11683	33	39	1	1	1	1	1	1	1	2	1	1	1	1	1	0	2	2	1	1	1	1	1	1	1	2	1	1	1	2	1	1	1	1	2	1
OMG11682	33	39	1	2	1	1	1	1	1	1	1	1	2	1	2	1	2	2	1	1	1	1	1	1	1	1	1	1	1	2	0	1	1	1	1	1
OMG11680	33	39	1	1	1	1	1	1	2	1	1	1	3	1	1	1	1	2	2	1	1	1	1	1	1	1	1	1	1	1	1	0	1	1	2	1
OMG11666	33	39	2	0	1	2	1	1	1	1	1	1	1	1	1	1	1	2	1	1	1	1	1	1	1	2	1	1	1	2	1	1	1	1	2	1
OMG11663	33	39	1	1	2	1	1	1	2	1	1	1	1	2	1	1	1	2	1	1	1	1	1	1	1	1	1	1	1	1	1	0	1	1	3	1
OMG11661	33	39	2	1	2	1	1	1	1	1	1	1	1	1	1	1	1	2	1	1	1	1	1	1	1	2	1	1	1	2	0	2	1	1	1	1
OMG11650	33	39	1	2	1	1	1	1	1	1	1	1	1	1	0	1	1	2	2	1	1	1	1	1	1	2	1	1	1	2	1	1	1	1	2	1
OMG11646	33	39	4	1	1	1	1	1	1	1	1	1	1	0	1	1	1	2	1	1	1	1	1	1	1	1	1	1	1	1	1	2	1	1	2	1
OMG11641	33	39	1	2	3	1	1	1	1	1	1	1	1	1	1	1	1	2	1	1	1	1	1	1	1	1	1	1	1	1	0	1	1	1	3	1
OMG11639	33	39	1	1	1	1	2	1	1	1	1	1	2	1	1	1	1	2	1	1	1	1	1	0	1	1	1	1	1	1	1	2	1	2	2	1
OMG11632	33	39	1	1	1	1	1	1	1	1	1	1	1	1	1	1	1	2	1	1	1	1	1	1	0	3	1	1	1	3	1	1	1	1	2	1
OMG11629	33	39	1	1	1	1	1	1	1	1	1	1	1	1	1	1	1	2	1	1	1	1	1	1	1	2	1	1	0	1	2	1	1	1	4	1
OMG11621	33	39	1	1	1	1	1	1	1	1	1	1	5	1	1	1	1	2	1	2	1	1	1	1	1	1	1	1	1	1	0	1	1	1	1	1
OMG11619	33	39	1	1	1	1	1	1	1	1	1	1	1	1	1	1	1	2	2	1	1	1	0	1	1	1	1	1	1	2	1	1	1	1	4	1
OMG11616	33	39	1	1	1	1	1	1	2	1	1	1	1	1	1	1	1	2	2	1	1	1	1	1	1	2	1	1	1	1	1	2	1	1	2	0
OMG11613	33	39	2	2	1	1	1	1	2	1	1	1	1	1	1	1	1	2	2	1	1	1	1	1	1	2	1	1	1	1	1	0	1	1	1	1
OMG11611	33	39	1	3	1	1	1	1	1	1	1	1	1	1	1	1	1	2	1	1	1	1	1	1	1	2	1	0	2	1	1	1	1	1	2	1
OMG11609	33	39	1	1	2	1	1	1	1	2	1	1	1	1	1	1	1	2	1	1	1	1	1	2	1	1	1	1	1	1	1	3	1	1	0	1
OMG11599	33	39	1	1	4	1	1	1	1	1	1	1	2	1	1	1	1	2	1	1	1	1	1	1	1	1	1	1	1	1	1	1	1	0	2	1
OMG11597	33	39	1	1	1	1	1	1	4	1	1	1	2	1	1	1	1	2	0	1	1	1	1	1	1	1	1	1	1	1	1	1	1	1	2	1
OMG11560	33	40	2	1	1	1	1	1	1	2	1	1	1	1	1	1	1	0	1	1	1	1	1	1	1	2	1	1	2	2	1	2	1	1	2	1
OMG11547	33	40	1	2	2	1	1	1	2	1	1	1	1	1	1	1	1	2	1	1	1	1	1	1	1	2	1	1	1	2	1	0	1	1	2	1
OMG11542	33	40	1	1	4	1	1	1	1	1	1	1	2	1	1	0	1	2	1	1	1	1	1	1	1	2	1	1	1	1	1	1	1	1	2	1
OMG11534	33	40	1	0	2	1	1	1	1	1	1	1	1	1	1	1	1	2	1	1	1	1	1	1	1	1	2	1	2	2	1	1	1	2	2	1
OMG11533	33	40	1	1	2	1	1	1	1	1	1	1	1	1	1	1	1	2	1	1	1	1	1	1	1	1	1	1	1	4	2	2	1	1	1	0
OMG11523	33	40	1	2	3	1	1	1	1	1	1	1	1	1	0	1	1	2	2	1	1	1	1	1	1	1	1	1	1	2	1	1	1	1	2	1
OMG11520	33	40	1	1	1	2	1	1	1	1	1	1	1	1	1	1	1	2	2	1	1	1	0	1	1	1	1	1	1	2	1	1	1	1	4	1
OMG11512	33	40	1	1	1	1	1	1	2	1	1	1	1	1	1	1	1	2	2	1	1	1	1	1	1	2	1	1	1	2	0	3	1	1	1	1
OMG11501	33	40	1	1	1	1	1	1	2	1	1	1	2	1	0	1	1	2	1	1	1	1	1	1	1	2	1	1	1	1	1	2	1	2	2	1
OMG11496	33	40	1	1	1	1	1	1	1	1	1	1	0	1	1	1	1	2	1	1	1	1	1	1	1	2	1	1	1	3	1	1	1	1	4	1
OMG11495	33	40	1	0	1	1	1	1	2	2	1	1	1	1	1	1	1	2	2	1	1	1	1	1	1	2	1	1	1	2	1	1	1	1	2	1
OMG11491	33	40	2	0	1	1	1	1	1	1	1	1	1	1	1	1	1	2	2	1	1	1	1	1	1	1	1	1	1	3	1	2	1	1	2	1
OMG11489	33	40	1	2	1	1	2	1	2	2	1	1	1	1	1	1	1	2	1	1	1	1	1	1	1	2	1	1	1	1	1	1	2	0	1	1
OMG11488	33	40	1	2	1	2	1	1	1	1	1	1	1	1	1	1	1	2	1	1	1	1	1	1	1	2	1	1	1	2	0	1	1	1	3	1
OMG11486	33	40	1	1	1	1	1	1	1	3	1	1	1	1	1	1	1	2	1	1	1	1	0	1	1	1	1	1	1	2	1	1	1	1	4	1
OMG11483	33	40	1	1	1	1	1	1	1	1	1	1	0	1	1	1	1	2	2	1	1	1	1	1	1	1	1	1	1	3	1	1	1	1	4	1
OMG11443	33	41	2	1	1	1	1	1	1	2	1	1	3	1	1	1	1	1	1	1	1	1	1	1	0	2	1	1	1	3	1	1	1	1	2	1
OMG11433	33	41	1	1	1	1	1	2	1	0	1	1	1	1	1	1	1	2	1	2	5	1	1	2	1	1	1	1	1	1	1	1	1	1	1	1
OMG11427	33	41	1	1	3	1	1	1	0	1	1	1	2	1	1	1	1	2	1	1	1	1	1	1	1	1	1	1	1	1	1	2	1	1	4	1
OMG11422	33	41	1	0	1	1	1	1	1	1	1	1	1	1	1	1	1	2	1	1	1	1	2	1	1	1	1	1	2	2	1	2	1	2	3	1
OMG11414	33	41	1	1	1	1	1	1	1	1	1	1	1	1	1	1	1	4	2	1	1	1	1	1	1	1	1	1	1	2	1	0	1	2	2	2
OMG11412	33	41	1	1	1	1	1	1	1	2	1	1	1	2	1	1	1	2	4	1	1	1	2	1	1	1	1	1	1	2	1	1	1	1	0	1
OMG11409	33	41	1	1	3	1	1	2	2	1	1	1	2	1	1	1	1	2	1	1	1	1	1	1	1	2	1	1	1	1	1	1	1	1	2	0
OMG11405	33	41	1	1	1	1	1	1	1	1	1	1	2	1	1	0	1	4	2	1	1	1	1	1	1	1	1	1	1	2	1	2	1	1	2	1
OMG11404	33	41	1	0	1	1	1	1	2	1	1	1	1	1	1	1	1	2	1	1	1	1	1	1	1	1	1	1	1	3	1	2	1	1	4	1
OMG11403	33	41	1	3	1	1	1	1	2	1	1	1	1	1	1	1	1	2	1	1	2	1	2	1	1	1	1	1	1	1	1	0	1	2	2	1
OMG11402	33	41	1	1	3	1	1	1	1	2	1	1	1	1	0	1	1	2	2	1	1	1	1	1	1	1	1	1	1	2	1	2	1	1	2	1
OMG11401	33	41	1	2	1	1	1	1	1	2	1	1	1	1	1	1	1	2	1	1	1	1	1	1	1	1	1	1	1	3	1	0	1	1	4	1
OMG11399	33	41	1	1	2	1	1	2	2	1	1	1	2	2	2	1	1	2	1	1	1	1	1	1	1	1	1	1	1	1	0	2	1	1	1	1
OMG11388	33	41	1	1	3	1	0	1	1	1	1	1	1	1	1	1	1	2	1	1	1	1	1	1	1	2	1	1	1	2	1	3	1	1	2	1
OMG11380	33	41	1	1	1	2	2	1	1	1	0	1	1	1	1	1	1	2	2	1	1	1	1	1	1	2	1	1	1	1	1	1	1	1	4	1
OMG11378	33	41	3	1	2	1	1	1	1	1	1	1	1	1	1	1	1	2	1	1	1	1	1	1	1	2	1	1	1	2	0	2	1	1	2	1
OMG11377	33	41	1	1	1	1	1	1	2	1	1	1	0	1	1	1	1	2	1	1	1	1	2	1	1	2	1	2	2	1	1	3	1	1	1	1
OMG11372	33	41	1	1	1	1	1	1	2	1	1	1	1	1	1	1	1	2	2	1	1	1	0	1	1	2	1	1	1	2	1	1	1	1	4	1
OMG11371	33	41	1	1	2	1	1	1	1	0	1	1	1	1	1	1	1	2	2	1	1	1	1	1	1	2	1	2	1	2	1	1	1	1	3	1
OMG11370	33	41	1	2	1	2	1	1	1	1	1	1	1	0	1	1	1	2	2	1	1	1	1	1	1	2	1	1	1	2	1	1	2	1	2	1
OMG11367	33	41	1	1	1	1	3	1	1	1	1	1	1	1	1	2	1	2	1	2	1	1	1	1	1	1	1	1	1	1	2	0	1	2	2	1
OMG11365	33	41	1	0	1	1	1	3	3	1	1	1	1	1	1	1	1	2	1	1	1	1	1	1	1	1	1	1	1	1	1	2	1	2	2	1
OMG11363	33	41	2	1	1	1	1	1	1	1	1	1	1	1	1	1	1	2	1	1	1	1	1	1	1	3	1	1	1	3	1	1	1	2	2	0
OMG11362	33	41	1	1	1	1	1	1	1	1	1	1	1	1	1	1	1	2	1	1	0	1	1	1	1	2	1	1	1	4	1	2	1	1	3	1
OMG11358	33	41	1	0	1	1	1	1	1	1	1	2	1	1	1	1	1	2	1	1	1	1	1	1	1	1	1	1	2	2	1	4	1	1	2	1
OMG11354	33	41	2	1	2	1	1	1	1	1	1	1	1	1	1	1	1	2	2	0	1	1	2	1	1	3	1	1	1	1	1	1	1	1	2	1
OMG11352	33	41	1	1	3	1	1	1	2	2	1	2	1	2	1	1	1	2	1	1	1	1	1	1	1	1	1	1	1	1	0	2	1	1	1	1
OMG11329	33	42	1	0	3	1	1	1	1	1	1	1	2	1	1	1	1	2	1	1	1	1	1	1	1	5	1	1	1	1	1	1	1	2	1	1
OMG11325	33	42	3	1	1	1	1	1	2	1	1	1	1	1	1	0	1	1	2	1	1	1	1	1	1	2	1	1	1	4	1	1	1	1	2	1
OMG11315	33	42	1	2	2	1	1	2	3	1	1	1	5	1	1	1	1	1	1	1	1	1	1	1	1	1	1	1	1	1	1	0	1	1	1	1
OMG11306	33	42	1	1	2	1	0	1	2	2	1	1	1	1	1	1	1	2	2	1	1	1	1	1	1	1	1	1	1	2	1	1	1	1	4	1
OMG11305	33	42	3	1	3	1	1	1	2	1	1	1	1	1	1	1	1	2	1	1	1	1	1	1	1	2	1	1	1	2	0	1	1	1	2	1
OMG11303	33	42	1	2	3	1	1	1	2	1	1	1	1	1	1	1	2	2	1	1	1	1	1	1	1	1	1	1	1	2	1	1	1	1	3	0
OMG11302	33	42	1	1	1	1	1	2	1	2	1	1	1	1	1	1	1	3	1	1	1	1	1	1	1	3	1	0	1	1	2	2	1	1	2	1
OMG11295	33	42	3	1	3	2	1	1	1	1	1	0	1	1	1	1	1	2	1	1	1	1	1	1	1	1	1	1	1	2	1	1	1	1	3	1
OMG11294	33	42	2	1	1	1	1	1	2	1	1	1	1	1	1	1	1	2	3	1	1	1	1	0	1	1	1	1	1	1	2	2	1	2	2	1
OMG11292	33	42	2	1	1	1	1	1	1	1	1	1	1	0	1	1	1	2	1	1	1	1	2	1	2	1	1	1	1	1	1	3	1	1	4	1
OMG11288	33	42	2	1	2	1	1	1	1	2	1	1	1	1	1	1	1	2	2	1	1	1	3	1	1	2	1	1	1	2	1	1	1	1	1	0
OMG11286	33	42	1	1	1	4	1	1	1	1	1	1	1	1	1	1	2	4	1	1	1	1	1	1	1	2	0	1	1	2	1	1	1	1	1	1
OMG11285	33	42	1	1	1	1	1	1	2	1	1	1	1	0	1	1	1	2	1	1	1	1	1	1	1	1	1	1	1	2	1	1	1	3	5	1
OMG11282	33	42	1	1	1	1	1	1	0	1	1	1	2	1	1	1	2	2	1	1	1	1	2	2	2	1	1	1	2	1	1	1	1	1	3	1
OMG11279	33	42	1	1	0	1	1	1	2	2	1	1	1	1	1	1	1	2	1	1	1	1	1	2	1	2	1	1	1	2	1	1	1	1	4	1
OMG11272	33	42	2	1	0	2	1	1	1	2	1	1	1	1	1	1	1	2	2	1	1	1	1	1	1	1	1	1	1	4	1	1	1	1	2	1
OMG11266	33	42	2	1	1	1	1	1	2	1	1	1	2	1	1	1	1	2	1	1	1	1	2	1	1	2	1	1	1	3	0	1	1	1	2	1
OMG11261	33	42	1	0	1	2	2	1	1	1	1	1	1	1	1	1	1	2	2	1	1	1	1	1	1	2	1	1	1	2	1	2	1	1	3	1
OMG11254	33	42	1	2	1	1	1	1	2	1	1	1	1	1	1	1	1	2	1	1	1	2	1	1	1	2	1	1	2	2	1	1	0	1	3	1
OMG11250	33	42	1	0	3	1	1	1	1	1	1	1	1	1	1	1	2	2	1	1	1	1	1	1	2	1	1	1	1	1	1	2	1	1	3	2
OMG11248	33	42	1	2	3	1	1	1	1	1	1	1	1	1	1	1	1	2	1	1	1	1	1	1	1	2	1	1	1	2	1	1	1	0	4	1
OMG11239	33	42	1	1	1	2	1	2	1	1	1	1	1	1	1	1	1	2	1	1	1	1	1	1	1	2	1	1	1	3	1	1	1	0	4	1
OMG11205	33	43	1	2	1	1	1	1	2	2	1	1	3	1	1	1	1	2	1	1	1	1	1	1	1	2	1	1	1	3	1	0	1	1	2	1
OMG11203	33	43	2	0	1	1	1	1	2	1	1	1	2	1	1	1	1	2	1	1	1	1	1	1	1	2	1	2	1	4	1	1	1	1	2	1
OMG11201	33	43	1	1	0	1	1	1	1	1	1	1	1	1	1	1	1	2	1	1	1	1	1	1	1	3	1	2	2	3	2	2	1	1	2	1
OMG11198	33	43	2	1	0	1	1	1	1	1	1	1	1	1	1	1	2	2	4	2	2	1	1	1	2	1	1	1	1	1	1	1	1	1	2	1
OMG11185	33	43	1	2	1	1	1	1	1	1	1	1	1	1	1	1	1	3	2	1	1	1	0	1	1	1	1	1	1	3	1	2	1	1	4	1
OMG11169	33	43	1	1	1	1	1	1	1	1	1	1	2	1	1	1	1	2	2	1	1	1	1	1	1	1	1	1	1	4	1	3	1	1	3	0
OMG11163	33	43	1	2	0	2	1	1	1	1	1	1	1	1	1	1	1	2	2	1	1	1	1	1	1	2	1	1	1	4	1	2	1	1	2	1
OMG11142	33	44	2	1	2	1	1	2	2	3	1	2	1	1	1	1	1	1	1	1	1	1	1	1	1	2	1	1	1	1	1	2	2	2	1	0
OMG11131	33	44	1	1	2	1	1	1	1	1	1	1	1	1	1	0	1	2	2	1	1	1	1	1	1	2	1	1	1	3	1	1	1	1	6	1
OMG11129	33	44	2	1	0	1	1	1	1	1	1	1	1	1	1	1	1	2	1	1	1	1	1	1	1	1	1	1	1	6	1	2	1	2	3	1
OMG11126	33	44	1	1	1	1	1	1	2	1	1	1	2	1	1	1	1	2	1	1	1	1	1	1	1	3	1	1	1	2	1	1	0	1	6	1
OMG11120	33	44	2	1	1	1	1	1	1	1	1	1	1	1	1	1	1	2	2	1	1	1	1	1	1	3	1	1	1	4	1	0	1	1	4	1
OMG11100	33	44	2	1	2	1	1	1	1	1	1	1	2	1	1	2	1	2	1	1	1	1	1	1	1	3	1	1	1	2	1	0	2	2	2	1
OMG11096	33	44	1	1	1	1	1	1	1	1	1	1	2	1	1	1	1	2	2	1	1	1	1	1	1	3	1	0	1	6	1	1	1	1	2	1
OMG11095	33	44	2	1	1	1	1	1	0	1	1	2	1	2	1	1	1	2	1	1	1	1	1	1	1	2	2	2	3	2	1	1	1	1	1	2
OMG11091	33	44	1	1	3	1	1	1	2	2	1	1	1	1	0	1	1	2	2	1	1	1	1	1	1	3	1	1	1	1	1	2	1	1	3	1
OMG11090	33	44	2	2	1	4	1	1	2	1	1	1	0	1	1	1	1	2	1	1	1	1	1	1	1	2	1	1	1	1	1	1	1	1	4	1
OMG11079	33	45	1	1	1	1	2	1	3	1	1	1	1	1	1	1	2	1	1	2	1	1	1	0	1	1	1	1	1	1	1	2	2	2	5	1
OMG11065	33	45	2	1	2	2	1	1	1	1	1	1	2	1	1	1	1	1	2	1	1	1	2	1	1	2	1	1	1	4	0	1	1	1	3	1
OMG11062	33	45	2	1	0	1	1	1	3	1	1	1	2	1	1	1	1	2	1	1	1	1	1	2	1	2	1	1	2	3	1	1	2	1	2	1
OMG11053	33	45	2	2	1	2	0	2	1	3	1	1	1	1	1	1	1	2	1	1	1	1	1	1	1	2	1	1	2	2	1	1	1	1	3	1
OMG11039	33	45	1	0	1	1	1	1	2	1	1	1	11	1	1	1	1	1	1	1	1	1	1	1	1	1	1	1	1	1	1	1	1	1	2	1
OMG11037	33	45	2	1	3	1	1	1	1	2	2	1	3	1	1	1	1	2	2	1	1	0	1	1	1	1	1	1	1	2	1	2	2	1	1	1
OMG11034	33	45	1	1	1	1	1	1	1	1	1	1	2	1	1	2	1	2	1	1	1	1	1	1	1	3	1	2	2	3	2	2	0	1	1	2
OMG11017	33	45	1	1	1	1	1	1	2	1	1	1	2	1	1	1	1	2	2	1	1	1	1	1	1	2	2	2	1	4	1	2	1	0	2	1
OMG11016	33	45	1	0	1	1	1	1	2	1	1	1	2	1	1	1	1	2	1	1	1	1	2	1	1	4	1	1	1	1	1	4	2	1	1	2
OMG11004	33	46	1	1	1	1	1	1	2	0	2	1	1	1	1	1	1	1	1	1	1	1	1	1	1	2	1	1	1	4	1	3	1	1	5	2
OMG10999	33	46	2	1	1	1	1	1	2	1	1	1	0	1	1	1	1	1	2	1	1	1	2	1	1	3	1	1	1	4	2	3	1	1	2	1
OMG10983	33	46	2	1	1	1	1	1	2	2	1	1	1	1	1	1	1	2	3	1	1	1	1	1	1	2	1	1	1	2	1	5	1	1	2	0
OMG10973	33	46	2	2	1	1	1	1	1	1	2	1	1	1	1	0	1	2	2	1	1	1	1	1	1	3	1	1	1	5	1	1	1	1	2	2
OMG10971	33	46	1	0	2	3	1	1	1	1	1	1	1	1	1	1	1	2	2	1	1	1	1	1	1	1	1	1	1	3	1	1	1	1	7	1
OMG10969	33	46	2	0	2	1	1	1	1	2	1	1	2	1	1	1	1	2	2	1	2	1	1	1	1	2	2	2	1	3	1	1	1	1	2	1
OMG10968	33	46	1	1	5	1	1	1	1	1	1	1	1	1	1	1	1	4	1	1	1	1	1	1	1	1	1	1	1	2	1	0	1	2	5	1
OMG10966	33	46	1	0	1	1	1	1	1	3	2	1	4	1	1	1	1	2	1	1	1	1	1	1	1	2	1	1	2	3	2	2	1	1	1	1
OMG10952	33	46	2	0	1	1	1	1	1	1	1	1	1	1	1	1	1	2	3	1	1	1	1	1	1	4	1	1	1	2	1	3	2	2	2	1
OMG10947	33	46	3	0	1	1	2	1	2	1	1	1	2	1	1	1	1	2	2	1	1	1	1	1	1	3	1	1	1	2	1	1	3	1	2	1
OMG10944	33	46	1	0	1	1	1	1	2	1	1	1	1	1	1	1	1	2	4	1	1	1	2	1	1	2	1	1	1	4	1	1	1	1	4	1
OMG10934	33	46	2	1	1	1	2	1	1	1	1	2	1	1	1	1	1	4	2	1	1	1	1	1	1	3	1	1	2	4	1	1	1	1	0	1
OMG10920	33	47	3	2	2	1	3	1	2	2	1	1	1	1	2	1	1	1	3	1	1	1	1	1	1	2	1	1	1	1	1	0	1	1	3	1
OMG10914	33	47	1	1	3	1	1	1	2	1	0	1	2	1	1	1	1	2	1	1	1	1	1	2	1	2	2	2	1	2	1	3	1	1	3	1
OMG10913	33	47	1	1	0	1	1	1	1	1	1	1	1	1	1	1	1	4	3	1	1	1	1	1	1	2	1	1	2	2	2	2	1	2	4	1
OMG10912	33	47	2	1	1	1	1	1	1	1	1	1	1	1	1	0	1	2	1	1	1	1	1	2	1	2	1	1	1	3	1	2	1	5	4	1
OMG10908	33	47	2	0	1	1	1	1	1	1	1	1	1	1	1	1	1	2	2	1	1	1	1	2	1	5	1	1	1	5	1	2	1	1	2	1
OMG10898	33	47	4	1	1	1	1	1	1	1	1	1	1	1	1	1	1	2	2	1	1	1	1	1	1	2	1	1	1	6	0	1	1	1	4	1
OMG10896	33	47	1	2	2	1	1	1	2	1	1	1	2	1	1	1	1	4	1	1	1	1	1	2	1	2	1	1	2	1	2	1	2	0	2	2
OMG10895	33	47	4	1	1	1	1	1	1	1	1	1	2	1	1	1	2	2	2	1	1	1	1	1	2	2	0	1	1	3	1	3	1	1	2	1
OMG10891	33	47	1	1	2	1	1	1	1	2	1	1	1	1	2	1	2	2	1	1	1	1	2	2	1	4	1	1	3	2	2	1	1	1	0	1
OMG10860	33	48	2	2	1	3	1	1	1	1	1	0	2	1	1	2	2	3	1	2	1	1	1	1	1	3	2	1	2	2	1	1	1	1	1	1
OMG10852	33	48	3	0	2	1	1	1	1	1	1	2	1	1	1	1	1	2	3	1	1	1	1	1	1	3	1	1	1	2	1	3	1	1	4	1
OMG10849	33	48	2	1	2	3	1	2	2	3	2	1	2	1	1	1	1	2	1	2	1	1	0	1	1	1	1	1	1	1	1	3	1	1	2	1
OMG10840	33	48	1	1	1	1	1	1	1	1	1	1	1	1	1	1	1	2	4	1	1	1	2	1	1	3	1	1	1	4	1	0	1	1	6	1
OMG10839	33	48	1	1	1	1	1	1	2	2	0	1	1	1	1	1	1	2	4	1	1	1	1	1	1	3	2	2	1	3	1	1	1	1	4	1
OMG10837	33	48	1	1	1	1	2	1	1	2	1	1	1	1	1	1	1	4	2	1	1	1	2	1	1	1	1	0	1	4	1	5	1	1	2	1
OMG10820	33	49	1	0	2	1	1	1	2	1	1	1	1	1	1	1	1	2	1	1	1	1	1	1	1	2	1	1	1	2	10	1	1	1	3	1
OMG10817	33	49	2	1	1	1	1	1	1	1	1	1	1	1	1	1	1	2	1	1	1	1	2	0	1	2	1	1	3	2	3	3	1	2	5	1
OMG10804	33	49	2	1	1	1	1	1	1	1	1	1	1	1	1	2	1	2	2	0	1	1	1	1	1	5	1	1	1	3	1	2	2	2	4	1
OMG10801	33	49	2	3	3	1	1	2	2	3	2	1	2	2	1	1	1	3	1	1	1	1	2	2	1	1	1	1	1	1	1	1	1	1	1	0
OMG10795	33	49	1	0	1	1	1	1	1	1	1	1	1	1	3	1	1	2	3	1	1	1	1	1	1	2	1	1	2	3	1	1	1	1	8	1
OMG10787	33	49	1	1	1	2	1	1	1	1	1	2	1	1	1	1	1	1	2	1	1	1	2	2	1	3	0	1	1	2	1	1	1	1	9	1
OMG10768	33	50	1	1	1	1	1	1	1	1	1	1	1	1	1	1	1	2	2	1	1	1	0	1	1	2	2	2	2	5	1	2	1	3	5	1
OMG10760	33	50	3	1	2	2	2	1	1	1	1	1	1	1	1	1	1	2	1	1	1	1	1	1	1	3	1	2	3	2	1	0	1	2	4	2
OMG10755	33	50	1	1	2	1	1	1	1	1	1	2	2	2	1	1	2	2	1	1	1	2	1	1	2	2	2	1	2	1	0	3	2	2	2	2
OMG10750	33	50	1	0	1	1	1	1	1	1	1	1	1	1	1	2	1	3	3	1	1	1	2	2	1	1	1	1	1	6	1	1	1	1	6	1
OMG10746	33	50	1	1	1	1	1	1	1	1	1	1	1	1	1	1	1	2	3	1	1	1	1	2	1	3	0	1	1	5	1	1	1	1	8	1
OMG10741	33	50	2	1	1	3	1	1	1	1	1	3	1	1	1	0	1	4	1	1	1	1	1	1	1	2	1	1	2	1	1	4	1	2	4	1
OMG10723	33	51	1	1	1	1	1	1	1	1	1	1	2	1	1	1	1	4	2	1	1	1	2	1	1	2	1	0	1	3	1	2	2	2	6	2
OMG10711	33	51	1	1	2	1	1	2	3	2	2	1	2	2	0	2	1	2	1	1	1	1	1	1	1	2	1	1	1	4	1	1	1	2	3	2
OMG10710	33	51	1	1	1	1	1	1	1	1	1	1	2	1	1	1	1	2	4	1	1	1	2	1	1	3	1	1	1	4	1	0	1	1	8	1
OMG10706	33	51	2	1	2	2	1	2	2	2	2	2	3	1	2	2	1	2	1	1	1	1	1	0	1	2	1	1	2	1	2	3	1	1	1	1
OMG10690	33	52	1	0	5	1	1	1	2	1	2	1	6	1	1	1	1	2	2	1	1	1	1	1	1	3	1	1	1	2	1	3	1	1	2	1
OMG10689	33	52	1	1	1	1	2	1	1	1	1	1	1	1	1	1	1	2	3	1	1	1	1	1	1	1	1	1	1	0	1	2	1	4	12	1
OMG10688	33	52	3	1	1	1	1	1	1	1	1	1	1	1	1	1	1	4	1	1	1	1	2	1	1	3	1	1	1	1	1	0	1	2	11	1
OMG10682	33	52	5	1	1	1	1	1	1	1	1	1	1	1	1	1	1	2	4	1	1	1	1	1	1	3	1	1	1	2	1	1	1	2	8	0
OMG10659	33	53	1	1	2	1	1	1	0	1	1	1	1	1	1	1	1	2	5	1	1	1	2	2	1	2	1	1	1	8	1	2	1	1	4	1
OMG10655	33	53	3	0	1	1	2	2	1	1	1	1	1	1	1	1	1	3	2	1	1	1	2	2	1	3	1	1	1	1	1	1	1	7	4	1
OMG10654	33	53	1	1	1	1	1	0	1	1	1	1	2	1	1	1	1	2	5	1	1	1	1	2	1	2	1	1	1	5	1	2	1	1	8	1
OMG10638	33	54	4	1	4	1	2	1	1	2	2	1	2	1	1	1	1	2	2	1	1	1	1	1	1	1	1	2	1	4	1	2	1	0	5	1
OMG10637	33	54	2	1	0	1	1	1	1	1	1	1	1	1	1	1	2	4	3	1	1	2	2	2	2	2	1	1	1	3	1	4	1	1	4	2
OMG10633	33	54	2	1	1	1	3	1	2	3	1	1	2	1	1	1	1	2	2	1	1	1	2	1	1	4	1	0	1	3	2	2	1	1	4	2
OMG10632	33	54	3	1	1	1	2	1	2	1	1	1	2	1	1	1	2	2	2	2	1	3	1	1	0	3	2	2	2	5	2	1	1	1	1	1
OMG10626	33	54	1	1	1	1	1	1	2	2	1	0	1	1	1	1	2	2	4	1	1	1	2	2	1	2	1	1	1	5	1	1	1	1	8	1
OMG10612	33	55	1	2	1	1	1	1	2	1	1	1	1	1	1	1	1	1	3	1	1	1	3	1	1	4	2	2	1	8	1	0	1	2	4	1
OMG10601	33	55	1	1	1	1	1	1	3	2	1	1	1	2	3	2	2	4	2	2	2	2	1	2	2	3	1	0	1	1	1	2	2	1	2	1
OMG10600	33	55	3	2	2	2	1	1	2	3	1	2	4	2	3	1	1	2	2	1	1	1	1	1	1	1	1	1	2	1	2	3	2	1	0	1
OMG10598	33	55	1	1	3	1	1	1	1	1	1	1	1	1	1	1	1	4	4	1	1	1	2	2	1	2	1	1	1	6	1	0	2	1	6	1
OMG10594	33	55	1	1	1	2	1	1	2	1	1	1	2	1	1	1	1	2	4	1	1	1	2	2	1	2	1	1	1	6	1	0	1	1	8	1
OMG10590	33	55	1	1	1	1	2	1	2	1	0	1	2	1	1	1	1	2	4	1	1	1	2	2	1	3	1	1	1	6	1	1	1	2	6	1
OMG10589	33	55	1	2	1	2	1	1	2	1	0	2	3	1	1	1	1	4	3	1	1	1	1	1	1	4	1	1	1	3	2	2	1	1	5	1
OMG10565	33	56	1	1	1	2	1	1	1	1	1	2	1	1	1	1	1	2	3	1	1	1	2	2	1	4	0	1	1	6	1	1	1	1	9	1
OMG10558	33	57	1	1	2	1	1	1	1	1	1	1	1	1	1	1	1	1	1	1	1	1	1	2	1	2	0	1	1	4	3	1	1	3	15	1
OMG10551	33	57	4	1	1	2	1	2	1	1	1	1	1	2	3	2	1	2	3	1	1	1	1	1	1	6	1	1	1	4	1	2	1	0	4	1
OMG10549	33	57	3	2	2	2	3	2	3	2	2	2	4	0	1	1	1	2	2	1	1	1	1	1	1	1	1	1	1	2	1	3	1	1	4	1
OMG10548	33	57	2	1	0	2	1	1	3	1	1	1	1	1	1	1	1	2	2	1	1	1	1	1	1	3	1	1	5	5	4	4	1	1	3	1
OMG10547	33	57	1	1	1	1	1	1	0	1	1	1	5	1	1	1	1	2	1	2	1	1	2	1	1	9	2	2	3	3	2	2	1	1	2	1
OMG10541	33	57	1	1	1	1	1	1	2	1	1	1	1	1	1	1	1	2	6	1	1	1	2	2	1	2	1	1	1	5	1	2	1	1	10	0
OMG10505	33	59	2	1	0	1	1	2	2	1	1	1	1	2	2	1	1	4	5	1	1	1	2	1	1	4	2	2	2	5	2	1	1	1	3	1
OMG10501	33	59	2	1	2	1	1	3	1	3	1	0	1	1	1	2	1	4	1	1	1	1	1	1	1	3	3	2	3	3	2	7	1	1	1	1
OMG10493	33	60	2	0	2	1	1	1	2	1	1	1	1	1	1	1	2	5	2	2	3	2	2	2	2	2	1	1	1	3	1	1	1	3	7	1
OMG10485	33	60	1	0	1	1	1	1	1	10	1	1	1	1	1	1	2	2	2	1	1	1	2	2	1	2	1	1	1	6	1	1	1	1	8	1
OMG10475	33	61	2	4	2	2	2	2	2	2	2	2	1	1	2	2	2	2	2	1	1	1	1	1	2	2	2	2	2	5	2	2	0	1	1	1
OMG10469	33	61	1	1	2	1	2	3	2	2	2	1	1	1	1	1	1	2	4	1	1	1	2	1	2	4	3	3	0	5	2	2	1	1	3	1
OMG10456	33	62	4	2	1	1	1	2	1	2	2	1	2	0	1	1	1	4	2	1	1	1	5	2	1	3	1	1	2	5	2	2	2	2	2	1
OMG10449	33	62	5	1	1	2	2	2	1	2	2	1	2	1	1	1	1	2	2	1	1	1	1	1	0	3	1	1	1	5	2	1	2	3	8	1
OMG10434	33	63	5	1	2	2	2	2	2	2	2	1	3	1	2	1	1	2	1	1	1	1	1	2	1	6	1	1	1	7	1	2	1	1	3	0
OMG10433	33	63	2	2	2	1	1	1	0	1	1	1	1	1	1	1	2	4	1	1	1	1	1	1	2	3	1	1	3	2	1	1	1	4	15	1
OMG10421	33	64	3	1	1	2	1	1	1	1	1	0	2	2	2	2	1	1	3	1	1	1	1	1	1	9	2	1	2	2	3	4	1	2	5	2
OMG10417	33	64	2	2	3	1	1	2	0	1	1	1	1	1	1	1	2	2	1	1	1	1	1	2	3	5	1	1	1	5	2	1	3	3	9	1
OMG10410	33	64	2	3	1	1	2	1	1	1	1	1	2	1	1	2	1	2	3	1	1	1	1	0	1	3	1	1	1	3	1	1	1	5	14	2
OMG10407	33	64	2	0	1	2	4	1	2	1	1	1	1	1	1	1	1	4	4	1	1	1	3	2	1	4	1	1	4	4	4	3	1	2	2	1
OMG10405	33	64	1	1	1	2	2	1	1	1	1	0	1	1	1	1	2	4	4	2	2	2	2	2	1	4	1	1	2	5	2	1	1	2	6	3
OMG10398	33	65	1	1	1	1	6	1	2	1	3	1	2	1	2	2	2	1	1	1	1	1	1	0	1	7	2	2	2	3	1	7	1	1	3	2
OMG10391	33	65	2	1	1	1	1	1	2	1	1	1	1	1	1	1	1	2	1	2	1	1	1	1	1	8	1	1	2	7	1	0	2	2	12	2
OMG10389	33	65	3	0	1	1	1	1	1	1	1	1	1	1	1	2	1	2	4	1	1	1	1	1	2	2	1	1	1	3	3	6	3	2	11	2
OMG10374	33	66	3	1	1	2	1	2	2	2	2	2	2	2	2	1	1	2	2	1	1	1	1	1	1	4	2	2	3	8	3	1	4	1	2	0
OMG10373	33	66	2	1	1	1	2	1	1	2	1	1	2	1	1	2	2	6	4	2	2	2	3	2	2	5	1	1	0	5	1	1	1	1	5	1
OMG10364	33	67	2	2	3	2	2	2	2	2	2	2	2	2	2	2	1	0	2	1	1	1	2	1	2	5	1	1	2	5	4	4	1	1	2	1
OMG10362	33	67	2	2	2	2	3	2	2	2	2	2	2	3	3	2	1	2	2	1	1	1	2	1	1	4	1	1	1	8	0	4	1	2	1	1
OMG10336	33	70	2	1	16	0	1	2	5	3	3	1	1	1	1	1	1	4	1	1	1	1	1	1	1	3	1	1	3	4	1	2	1	1	2	1
OMG10317	33	71	15	2	1	2	3	2	0	1	2	1	1	1	1	1	1	2	1	2	2	1	2	1	1	4	1	1	2	2	2	2	2	3	3	3
OMG10295	33	73	4	1	1	1	1	2	1	1	4	1	9	1	1	1	2	3	2	1	1	0	2	1	2	8	1	1	1	8	1	1	2	1	4	2
OMG10286	33	74	4	1	2	2	3	5	2	2	0	2	1	1	1	1	1	2	2	1	2	1	3	1	1	4	1	1	2	9	1	2	1	5	6	1
OMG10258	33	78	2	1	1	1	1	1	1	1	1	1	0	1	1	1	3	7	3	2	2	2	2	2	2	2	3	3	3	5	1	1	1	4	14	2
OMG10249	33	79	4	2	7	3	1	2	2	3	3	3	1	2	2	1	2	2	2	1	3	2	1	2	2	6	1	2	3	4	3	2	2	1	2	0
OMG10208	33	85	6	2	2	2	1	2	3	2	2	2	4	1	1	1	1	4	6	1	1	1	2	2	1	10	2	0	1	10	1	2	1	2	5	1
OMG10187	33	89	5	2	3	1	1	3	1	2	1	1	2	1	1	3	5	10	8	2	2	2	2	1	3	0	1	1	1	3	4	3	5	2	6	1
OMG10160	33	95	3	1	5	5	2	3	1	3	0	4	6	1	3	2	3	4	1	2	1	2	2	2	1	2	4	4	7	2	3	7	3	3	2	1
OMG10084	33	140	10	2	7	7	5	12	3	3	3	6	12	3	2	1	2	2	6	4	4	4	3	2	1	5	1	1	1	4	2	2	3	15	0	2
OMG10052	33	182	12	17	13	6	5	8	2	6	4	5	2	1	4	2	2	2	2	2	1	1	1	1	1	9	0	1	1	8	1	12	25	1	5	19
OMG10050	33	184	5	7	8	7	7	6	29	5	11	4	9	1	1	5	3	6	2	2	0	3	1	1	2	5	2	2	4	6	2	4	3	8	7	16
OMG10023	33	256	19	1	17	20	17	19	30	27	1	2	3	2	2	4	3	2	4	3	1	1	2	2	2	6	26	12	7	5	5	3	0	2	5	1
OMG10008	33	393	15	20	13	13	2	15	16	16	14	11	21	14	12	1	11	20	1	1	1	1	1	1	13	0	14	15	20	8	4	4	1	24	59	11
OMG13030	32	32	1	1	1	1	1	1	1	1	1	1	1	0	1	1	1	1	1	1	0	1	1	1	1	1	1	1	1	1	1	1	1	1	1	1
OMG12833	32	33	2	1	1	1	1	1	0	1	1	1	1	1	1	1	1	1	1	1	1	1	1	1	1	1	0	1	1	1	1	1	1	1	1	1
OMG12773	32	33	1	1	1	1	1	1	1	1	1	1	1	1	1	1	1	2	1	1	1	1	1	1	1	1	1	1	1	1	1	1	1	1	0	0
OMG12754	32	33	1	1	1	1	1	1	1	1	1	1	1	1	1	1	1	2	1	1	1	1	1	1	1	1	1	1	1	1	1	1	1	0	0	1
OMG12740	32	33	1	1	1	1	1	1	0	1	0	1	1	1	1	1	1	2	1	1	1	1	1	1	1	1	1	1	1	1	1	1	1	1	1	1
OMG12739	32	33	1	1	1	1	1	1	1	1	1	1	1	1	0	1	1	2	1	1	1	1	1	1	1	1	1	1	1	1	1	1	1	1	1	0
OMG12737	32	33	1	0	1	1	1	1	1	1	1	1	1	0	1	1	1	2	1	1	1	1	1	1	1	1	1	1	1	1	1	1	1	1	1	1
OMG12726	32	33	1	1	1	1	1	1	1	1	1	1	1	1	0	1	1	2	1	1	1	1	1	1	1	1	1	1	1	1	1	1	1	1	0	1
OMG12714	32	33	1	1	1	1	1	1	1	1	1	1	1	1	1	1	1	2	1	1	1	1	1	1	1	1	0	0	1	1	1	1	1	1	1	1
OMG12712	32	33	1	1	1	1	1	1	1	1	1	1	1	1	1	0	1	2	1	1	1	1	1	1	1	1	1	1	1	1	1	0	1	1	1	1
OMG12709	32	33	1	1	0	1	1	1	1	1	1	1	1	1	1	1	1	2	1	1	0	1	1	1	1	1	1	1	1	1	1	1	1	1	1	1
OMG12694	32	33	1	1	1	1	1	1	1	1	1	1	1	1	1	1	1	2	1	1	1	1	1	1	1	1	1	1	1	1	0	1	1	0	1	1
OMG12681	32	33	1	0	1	1	1	1	1	1	1	1	1	1	1	1	1	2	0	1	1	1	1	1	1	1	1	1	1	1	1	1	1	1	1	1
OMG12660	32	34	1	1	1	1	1	1	1	1	1	1	1	0	1	1	1	1	2	1	1	1	1	1	1	1	1	1	1	1	1	1	1	1	2	0
OMG12657	32	34	1	1	1	1	1	1	1	1	1	1	1	0	0	1	1	1	1	1	1	1	1	1	1	1	1	1	1	2	1	1	1	1	2	1
OMG12650	32	34	1	1	1	1	1	1	1	1	1	1	1	1	1	1	1	1	1	1	1	1	0	1	1	1	1	0	1	1	1	3	1	1	1	1
OMG12649	32	34	1	1	1	1	0	1	1	1	1	1	1	1	1	1	1	1	1	1	1	1	1	2	1	1	0	1	1	1	1	2	1	1	1	1
OMG12612	32	34	1	0	1	1	1	1	1	2	1	1	2	1	1	1	1	1	1	1	1	1	0	1	1	1	1	1	1	1	1	1	1	1	1	1
OMG12606	32	34	1	1	1	1	1	1	1	1	1	1	1	1	1	1	1	2	1	1	1	1	1	1	1	1	0	1	1	1	0	1	1	1	2	1
OMG12593	32	34	1	1	1	1	0	1	1	1	1	0	1	1	1	1	1	2	2	1	1	1	1	1	1	1	1	1	1	1	1	1	1	1	1	1
OMG12588	32	34	1	1	2	1	1	1	1	1	1	1	1	1	1	1	0	2	1	1	1	1	1	1	1	1	0	1	1	1	1	1	1	1	1	1
OMG12587	32	34	1	1	0	1	1	1	1	1	1	1	1	1	1	1	1	2	1	1	1	1	1	1	1	1	0	1	2	1	1	1	1	1	1	1
OMG12586	32	34	1	0	1	1	1	1	1	1	1	1	1	1	1	1	1	2	0	1	1	1	1	1	1	1	1	1	1	1	1	2	1	1	1	1
OMG12580	32	34	1	1	1	1	1	1	0	1	1	1	1	1	1	1	1	2	1	1	1	1	1	1	1	1	1	1	1	1	1	2	1	1	0	1
OMG12579	32	34	1	1	1	1	0	1	1	2	1	1	1	1	1	1	1	2	1	1	1	1	1	1	1	1	0	1	1	1	1	1	1	1	1	1
OMG12577	32	34	1	2	1	1	1	1	1	1	1	1	1	1	1	1	1	2	1	1	1	1	1	1	1	1	1	0	1	1	0	1	1	1	1	1
OMG12565	32	34	1	1	1	1	1	1	1	1	1	1	1	1	0	1	1	2	1	1	1	1	1	1	1	1	1	1	1	1	0	1	1	1	2	1
OMG12556	32	34	1	1	1	1	1	1	1	1	1	1	1	1	1	1	1	2	1	1	1	1	1	1	1	1	1	1	1	2	1	1	1	0	0	1
OMG12542	32	34	1	1	1	1	1	1	0	1	1	1	1	1	1	1	1	2	1	1	1	1	1	1	1	1	0	1	1	1	1	1	1	1	1	2
OMG12541	32	34	1	1	1	1	1	1	1	1	1	1	1	1	1	1	1	2	1	1	1	1	1	1	1	1	1	1	1	1	1	2	1	0	0	1
OMG12539	32	34	1	1	1	1	1	1	1	1	0	1	1	1	1	1	1	2	1	1	1	1	1	1	1	2	1	1	1	1	1	0	1	1	1	1
OMG12537	32	34	1	1	2	1	1	1	1	1	1	1	1	1	1	1	1	2	1	1	1	1	1	1	1	1	1	1	1	1	1	0	1	1	0	1
OMG12535	32	34	1	0	2	1	1	1	1	1	0	1	1	1	1	1	1	2	1	1	1	1	1	1	1	1	1	1	1	1	1	1	1	1	1	1
OMG12509	32	34	1	1	1	1	1	1	1	1	1	1	1	1	1	1	1	2	2	1	1	1	1	1	1	1	1	1	1	1	1	1	1	0	0	1
OMG12508	32	34	1	1	0	1	1	1	1	1	1	1	1	1	1	1	1	2	1	1	1	1	0	1	1	1	1	1	1	1	1	1	1	1	2	1
OMG12502	32	34	1	1	1	1	1	1	1	1	1	1	1	1	1	1	1	2	1	1	1	1	1	1	1	1	0	1	1	1	1	1	1	0	2	1
OMG12501	32	34	1	0	1	1	1	1	1	1	1	1	1	1	2	1	1	2	1	1	1	1	1	1	1	1	1	1	0	1	1	1	1	1	1	1
OMG12498	32	34	1	1	1	1	1	1	0	1	1	1	1	1	1	0	1	2	1	1	1	1	1	1	1	1	1	1	1	2	1	1	1	1	1	1
OMG12495	32	34	1	0	1	1	1	1	1	1	1	1	1	1	1	1	1	2	1	1	1	1	1	1	1	1	1	1	1	1	0	1	1	1	2	1
OMG12485	32	34	1	1	1	1	1	1	1	1	1	0	1	1	1	1	1	2	1	1	1	1	1	1	1	2	1	1	1	1	1	1	1	0	1	1
OMG12472	32	35	1	1	2	1	1	1	1	1	1	1	1	1	1	1	1	1	1	1	1	1	1	1	1	1	0	0	1	1	1	1	1	1	3	1
OMG12451	32	35	1	1	2	1	1	1	1	1	1	1	1	0	1	1	1	1	1	1	0	1	1	1	1	1	1	1	1	2	1	1	1	1	2	1
OMG12450	32	35	1	1	2	1	0	1	1	1	1	1	1	0	1	1	1	1	1	1	1	1	1	1	1	1	1	1	1	1	1	2	1	1	2	1
OMG12432	32	35	2	1	1	1	1	1	1	1	1	1	1	0	1	1	1	1	1	1	1	1	1	1	1	2	1	1	1	1	0	2	1	1	1	1
OMG12430	32	35	1	1	1	1	1	1	2	2	1	1	1	1	1	1	1	1	1	1	1	1	0	1	1	2	1	1	1	1	1	1	1	1	0	1
OMG12425	32	35	1	1	1	1	1	1	1	2	1	1	3	1	1	1	1	0	1	1	1	1	1	1	1	1	0	1	1	1	1	1	1	1	1	1
OMG12410	32	35	1	1	1	1	1	1	0	1	1	1	1	1	1	1	1	2	1	1	1	1	0	1	1	1	1	1	1	1	1	2	1	1	2	1
OMG12407	32	35	1	1	3	1	1	1	0	1	1	1	1	1	1	1	1	2	1	1	1	1	1	1	1	1	1	1	0	1	1	1	1	1	1	1
OMG12401	32	35	1	0	1	1	1	1	1	1	1	1	1	1	1	1	1	2	2	1	1	1	1	1	1	1	1	1	1	1	1	1	1	0	2	1
OMG12398	32	35	1	1	1	1	0	1	1	1	1	1	1	1	1	1	1	2	1	1	1	1	1	1	1	1	1	1	1	3	1	0	1	1	1	1
OMG12396	32	35	1	1	1	1	1	1	2	2	1	1	1	1	1	1	1	2	1	1	1	1	1	1	1	1	1	1	1	1	0	1	1	1	0	1
OMG12394	32	35	1	1	0	1	1	1	1	1	1	1	0	1	1	1	1	2	1	1	1	1	1	1	1	1	1	1	1	1	1	1	1	2	2	1
OMG12381	32	35	1	1	1	2	1	1	1	1	1	1	2	1	1	1	1	2	1	1	1	1	1	1	1	1	1	1	1	1	1	1	1	0	0	1
OMG12376	32	35	1	1	0	1	1	1	1	1	1	1	1	1	0	1	1	2	1	1	1	1	1	1	1	1	1	1	1	1	2	2	1	1	1	1
OMG12369	32	35	1	1	2	1	1	1	1	2	1	1	1	1	1	1	1	2	0	1	1	1	1	1	1	1	1	1	1	1	1	0	1	1	1	1
OMG12361	32	35	1	1	1	1	1	1	2	1	1	1	2	1	1	1	1	2	1	1	1	1	0	0	1	1	1	1	1	1	1	1	1	1	1	1
OMG12356	32	35	1	1	3	1	1	1	0	1	1	1	1	1	1	1	1	2	1	1	1	1	0	1	1	1	1	1	1	1	1	1	1	1	1	1
OMG12354	32	35	1	1	1	1	1	1	0	1	2	1	1	1	1	1	1	2	1	1	1	1	1	1	0	1	1	1	1	1	1	2	1	1	1	1
OMG12349	32	35	1	1	1	1	1	1	1	1	1	1	1	1	1	1	1	2	1	1	1	1	1	1	1	1	1	1	1	0	0	2	1	1	2	1
OMG12346	32	35	1	1	1	1	1	1	1	1	1	2	1	1	1	1	1	2	1	1	1	1	1	1	1	2	1	1	1	1	1	0	1	1	0	1
OMG12331	32	35	1	1	1	1	1	1	1	1	1	2	2	1	1	1	1	2	1	1	1	1	1	1	1	1	1	1	1	1	1	1	1	0	0	1
OMG12323	32	35	1	1	1	1	1	1	1	1	1	1	2	1	1	1	1	2	1	1	1	1	0	0	1	1	1	1	1	1	1	2	1	1	1	1
OMG12321	32	35	1	1	1	1	1	0	1	1	1	1	1	1	1	1	1	2	1	1	1	1	1	1	1	1	0	1	1	1	1	1	1	2	2	1
OMG12320	32	35	1	1	1	1	1	1	1	2	1	1	1	1	1	1	1	2	1	1	0	1	1	1	1	1	1	1	1	1	1	2	1	1	0	1
OMG12315	32	35	1	1	2	1	1	1	1	1	1	1	1	1	1	1	1	2	1	1	1	1	1	1	1	1	1	1	0	2	1	0	1	1	1	1
OMG12311	32	35	1	2	1	1	1	1	1	2	1	1	1	1	1	1	1	2	0	1	1	1	1	1	1	1	1	1	1	1	1	1	1	1	1	0
OMG12307	32	35	1	1	1	1	1	1	1	1	1	1	1	1	1	1	1	2	0	1	1	1	1	1	1	1	1	1	1	2	2	1	1	1	0	1
OMG12301	32	35	1	1	1	1	1	1	2	1	1	1	1	1	0	1	1	2	1	1	1	1	1	1	1	1	1	1	1	2	0	1	1	1	1	1
OMG12300	32	35	1	1	1	1	1	1	1	1	1	1	1	0	0	1	1	2	1	1	1	1	1	1	1	1	1	1	1	2	1	1	1	1	2	1
OMG12296	32	35	1	1	2	1	1	1	1	1	1	1	0	1	1	1	1	2	1	1	1	1	1	1	1	1	1	1	1	1	1	0	2	1	1	1
OMG12294	32	35	1	1	1	1	1	1	1	1	1	1	1	1	1	1	1	3	1	1	1	1	1	1	0	1	0	1	1	2	1	1	1	1	1	1
OMG12293	32	35	1	1	1	1	1	1	1	1	1	1	1	1	1	1	0	2	0	1	1	1	1	1	1	1	1	1	1	1	1	1	1	1	3	1
OMG12290	32	35	1	0	1	1	1	1	1	1	1	1	2	1	1	1	1	2	0	1	1	1	1	1	1	1	1	1	1	1	1	1	1	1	2	1
OMG12288	32	35	1	0	1	1	1	1	1	1	1	1	1	1	1	1	1	2	1	1	1	1	1	0	1	1	1	1	1	2	1	1	1	1	2	1
OMG12285	32	35	1	1	2	1	1	1	1	1	0	1	1	1	1	1	1	2	1	1	1	1	1	1	1	2	1	1	1	1	1	1	1	1	0	1
OMG12284	32	35	1	0	1	1	1	1	2	1	1	1	1	1	1	1	1	2	1	1	1	1	1	1	1	1	1	1	1	2	1	1	1	0	1	1
OMG12281	32	35	1	1	1	1	1	1	1	1	1	1	1	1	1	1	1	2	1	1	0	1	1	1	0	2	1	1	1	1	1	1	1	1	2	1
OMG12279	32	35	1	2	1	1	1	1	1	1	1	1	0	0	1	1	1	2	1	1	1	1	1	1	1	1	1	1	1	1	1	1	1	1	2	1
OMG12268	32	36	1	1	1	0	1	2	1	1	1	0	1	1	1	1	1	1	1	1	1	1	1	1	1	1	1	1	1	1	2	2	2	1	1	1
OMG12267	32	36	1	1	1	1	1	1	1	1	1	1	1	1	2	1	1	1	1	1	1	1	1	0	1	1	1	1	1	1	1	0	1	2	3	1
OMG12247	32	36	1	1	1	1	1	1	1	1	1	1	1	1	1	1	1	2	1	1	1	1	0	1	1	3	1	0	1	2	1	1	1	1	1	1
OMG12214	32	36	1	1	2	1	1	1	1	1	1	1	2	1	1	1	1	2	1	1	1	1	1	1	1	1	0	1	1	1	1	1	1	0	1	2
OMG12213	32	36	1	0	2	1	1	1	2	1	0	1	1	1	1	1	1	2	1	1	1	1	1	1	1	1	1	1	1	2	1	1	1	1	1	1
OMG12208	32	36	1	1	2	1	1	1	1	1	1	1	1	1	1	1	1	2	1	1	1	1	1	1	1	1	1	2	1	1	1	2	1	0	0	1
OMG12190	32	36	1	1	3	1	1	1	0	1	1	1	1	1	1	1	1	2	1	1	1	1	1	1	1	1	1	1	1	2	1	1	1	0	1	1
OMG12181	32	36	1	0	1	1	1	1	1	1	1	1	1	1	1	1	1	2	1	1	1	1	1	1	1	1	1	1	1	1	0	3	1	1	2	1
OMG12169	32	36	1	2	1	1	1	0	1	1	0	1	1	1	1	1	1	2	1	1	1	1	1	1	1	1	1	1	1	2	1	1	1	1	2	1
OMG12160	32	36	1	1	4	1	1	1	1	1	1	1	1	1	1	1	1	2	1	0	0	1	1	1	1	1	1	1	1	1	1	1	1	1	1	1
OMG12154	32	36	1	0	1	1	1	1	1	1	1	1	1	1	1	1	1	2	2	1	1	1	1	1	1	2	1	1	1	2	1	1	1	1	1	0
OMG12153	32	36	1	1	1	1	1	1	1	1	1	1	3	1	1	1	1	2	1	1	1	1	0	1	1	1	0	1	1	1	1	1	1	1	2	1
OMG12151	32	36	1	0	1	1	1	1	1	1	1	1	1	1	1	1	1	2	2	1	1	1	1	1	1	1	1	1	1	1	0	1	1	1	2	2
OMG12145	32	36	1	1	1	1	1	1	2	1	1	1	1	1	1	1	1	2	1	1	1	1	0	0	1	1	1	1	1	1	1	1	1	1	3	1
OMG12144	32	36	1	1	1	1	1	1	1	1	1	1	0	1	1	1	1	2	1	1	1	1	1	1	1	1	1	1	1	1	3	1	1	1	2	0
OMG12139	32	36	1	1	1	1	0	1	1	1	1	1	2	1	1	1	1	2	1	1	1	1	1	1	1	2	1	1	1	2	1	1	1	1	1	0
OMG12135	32	36	1	1	1	1	1	1	1	1	1	1	1	1	1	0	1	2	1	1	1	1	1	1	1	1	1	1	1	2	0	3	1	1	1	1
OMG12130	32	36	1	1	1	1	1	1	0	2	1	1	1	1	1	1	1	2	2	1	1	0	1	1	1	1	1	1	1	1	1	1	1	1	2	1
OMG12121	32	36	1	1	1	1	1	0	1	1	0	1	1	1	2	1	1	2	1	1	1	1	1	1	1	2	1	1	1	1	1	1	1	1	2	1
OMG12120	32	36	2	2	1	1	0	0	1	1	1	1	1	1	1	1	1	2	1	1	1	1	1	1	1	1	1	1	1	1	1	1	1	1	2	1
OMG12117	32	36	1	1	1	1	1	1	1	1	1	1	1	0	1	1	1	4	1	1	1	1	1	1	1	1	1	1	1	2	1	1	1	1	0	1
OMG12113	32	36	1	2	1	1	1	1	2	1	1	1	1	0	0	1	1	2	1	1	1	1	1	1	1	1	1	1	1	1	1	1	1	1	2	1
OMG12111	32	36	1	1	1	1	1	0	2	1	1	1	2	1	1	1	1	2	0	1	1	1	1	1	1	1	1	1	1	1	2	1	1	1	1	1
OMG12105	32	36	1	1	1	2	1	1	1	1	1	1	1	1	1	1	1	2	0	1	1	1	1	1	1	1	1	1	1	2	1	1	1	1	2	0
OMG12104	32	36	1	1	1	2	1	1	1	1	1	1	1	1	1	1	1	2	0	1	1	1	1	1	1	1	1	1	1	2	0	1	1	1	2	1
OMG12102	32	36	1	2	2	2	1	1	1	1	1	1	1	1	1	1	1	2	1	1	1	1	1	1	1	1	1	1	1	1	1	1	1	1	0	0
OMG12100	32	36	1	1	2	1	1	1	1	1	1	1	1	1	1	0	1	2	1	1	1	1	1	1	1	1	1	1	1	1	2	1	1	0	2	1
OMG12097	32	36	1	0	1	1	1	1	1	1	1	1	1	1	0	1	1	2	1	1	1	1	1	1	1	1	2	1	1	1	1	2	1	1	2	1
OMG12088	32	36	1	1	1	1	1	1	1	1	0	2	1	1	1	1	1	2	1	2	1	1	0	1	1	1	1	1	1	1	1	2	1	1	1	1
OMG12070	32	37	1	0	1	1	1	1	2	1	1	1	1	1	1	1	1	1	2	1	1	1	1	1	1	1	1	1	1	2	1	2	1	1	2	0
OMG12051	32	37	1	1	1	1	1	1	1	2	1	1	2	1	1	1	1	0	0	1	1	1	1	1	2	1	1	1	1	1	1	3	1	1	1	1
OMG12027	32	37	2	1	0	1	1	1	1	1	1	1	1	1	1	1	1	2	1	1	1	1	0	1	1	1	1	1	1	3	1	2	1	1	1	1
OMG12016	32	37	2	1	1	1	1	2	1	2	1	1	1	1	1	1	1	2	1	0	1	1	1	1	1	1	1	1	1	1	1	0	1	1	2	1
OMG12014	32	37	1	0	1	1	2	1	1	1	1	1	1	1	1	1	1	2	1	1	1	1	1	1	1	1	1	1	1	0	1	2	1	1	2	2
OMG12000	32	37	1	1	0	1	1	1	1	1	1	1	1	1	1	1	1	2	1	1	1	1	1	1	1	2	1	1	1	4	1	1	1	1	0	1
OMG11999	32	37	1	1	1	1	1	1	2	1	1	1	1	1	1	1	1	2	1	1	1	1	1	1	1	1	0	0	1	1	2	1	2	1	2	1
OMG11997	32	37	1	1	1	1	1	1	2	1	1	0	1	1	1	1	1	2	2	1	1	1	1	1	1	1	1	1	1	1	1	0	1	1	3	1
OMG11992	32	37	1	1	1	1	1	2	1	1	1	1	1	1	1	1	1	2	1	1	1	1	0	1	1	2	1	1	1	2	1	1	1	1	2	0
OMG11986	32	37	1	2	1	1	1	1	1	1	1	1	1	1	1	1	1	2	1	1	1	1	1	1	3	1	1	1	1	2	1	1	1	0	0	1
OMG11985	32	37	1	2	1	1	1	1	0	1	1	1	2	1	0	1	1	2	1	1	1	1	1	1	1	1	1	1	1	1	1	2	1	1	2	1
OMG11983	32	37	2	1	1	1	1	1	0	1	1	1	1	1	1	1	1	2	1	1	1	1	1	1	1	1	1	1	1	2	1	2	1	1	2	0
OMG11982	32	37	1	1	1	1	1	1	2	2	1	1	1	0	1	1	1	2	1	1	1	1	1	1	1	2	1	1	1	1	0	1	1	1	2	1
OMG11978	32	37	1	1	2	1	1	1	1	1	1	1	1	2	2	1	1	2	1	1	1	1	1	1	1	0	1	1	2	1	1	1	1	1	1	0
OMG11973	32	37	1	1	1	1	2	1	1	1	1	1	1	1	1	1	1	2	2	1	1	1	1	1	1	1	1	1	1	3	1	1	1	0	0	1
OMG11965	32	37	1	1	1	1	2	1	2	1	1	1	1	1	1	1	1	2	0	1	1	1	0	1	1	1	1	1	1	2	1	1	1	1	2	1
OMG11954	32	37	1	1	1	1	1	1	2	1	0	1	1	1	1	1	1	2	1	1	1	1	1	1	1	1	1	1	1	1	1	3	1	0	2	1
OMG11949	32	37	1	0	1	1	1	1	2	1	1	1	1	1	1	1	1	2	1	1	1	1	1	2	1	1	1	1	2	1	1	1	1	1	2	0
OMG11947	32	37	1	1	1	2	1	1	1	1	1	1	1	1	1	1	1	2	2	1	1	1	1	1	1	2	1	1	1	2	1	1	1	0	0	1
OMG11936	32	37	2	1	1	1	1	1	1	1	1	1	1	1	1	1	1	3	1	1	1	1	1	1	1	1	1	1	1	2	1	2	1	1	0	0
OMG11927	32	37	1	0	1	1	1	1	2	1	1	1	1	1	1	1	1	2	1	1	2	1	1	0	1	2	1	1	1	2	1	1	1	1	1	1
OMG11923	32	37	1	0	1	1	1	1	1	1	1	1	1	1	2	1	1	3	2	1	1	1	1	1	1	2	1	1	1	1	0	1	1	1	1	1
OMG11901	32	38	1	1	3	1	1	1	1	1	1	1	1	1	1	1	1	1	2	1	1	1	0	1	1	1	1	0	1	3	1	1	1	1	2	1
OMG11894	32	38	1	1	3	1	1	1	2	2	1	1	1	1	1	1	1	1	1	1	1	1	0	1	0	1	1	1	1	1	1	3	1	1	1	1
OMG11890	32	38	1	1	1	1	1	1	1	1	1	1	2	0	1	1	1	1	1	1	1	1	1	1	1	1	1	1	1	2	0	2	2	1	2	2
OMG11884	32	38	1	1	1	1	2	1	0	1	1	1	1	2	1	1	1	1	1	2	1	1	1	1	1	1	1	1	1	1	1	3	1	1	2	0
OMG11875	32	38	1	1	2	1	2	1	1	1	1	1	2	1	1	1	1	1	1	1	1	1	0	0	1	2	1	1	1	1	2	2	1	1	1	1
OMG11856	32	38	1	0	2	1	2	1	1	1	1	1	0	1	1	1	2	2	1	1	1	1	1	1	1	2	1	1	1	1	1	2	1	1	1	1
OMG11843	32	38	2	1	1	1	1	1	1	1	1	0	1	1	1	1	1	2	1	1	1	1	1	1	1	2	1	1	1	2	0	1	1	1	3	1
OMG11828	32	38	1	0	1	1	1	1	1	1	1	1	1	1	1	1	1	2	1	1	1	1	1	1	1	3	1	1	1	2	3	0	1	1	1	1
OMG11823	32	38	1	2	1	1	2	1	1	2	1	1	0	1	1	1	1	2	1	1	1	1	1	1	1	2	0	1	1	1	1	1	1	1	2	1
OMG11813	32	38	1	2	1	1	1	1	2	2	2	1	1	1	1	1	1	2	1	1	1	1	1	1	1	1	1	1	1	1	1	2	1	0	0	1
OMG11807	32	38	1	0	0	1	1	1	2	1	1	1	1	1	1	1	1	2	2	1	1	1	1	1	1	2	1	1	1	2	1	1	1	1	2	1
OMG11789	32	38	1	1	2	1	0	1	2	3	1	1	1	0	1	1	1	2	1	1	1	1	1	1	1	1	2	1	1	1	1	1	1	1	1	1
OMG11783	32	38	1	2	1	1	1	1	1	1	1	0	1	1	1	2	1	2	1	1	1	1	1	1	0	2	1	1	1	2	1	1	1	1	1	2
OMG11766	32	38	3	2	2	1	1	1	1	1	1	1	1	1	1	1	1	2	1	1	1	1	1	1	1	1	1	1	1	1	1	2	1	0	0	1
OMG11762	32	38	1	1	1	1	1	2	1	1	1	1	1	1	1	1	1	2	1	1	1	1	1	1	1	2	1	1	1	1	1	3	2	0	0	1
OMG11754	32	38	1	0	1	1	1	1	1	1	1	1	1	1	1	1	1	2	2	1	1	1	1	1	1	1	0	1	1	2	1	2	1	1	3	1
OMG11748	32	38	1	0	1	1	1	1	1	1	1	1	1	2	2	1	0	2	2	1	1	1	1	1	1	1	1	1	1	2	1	1	1	1	2	1
OMG11742	32	38	1	1	1	1	1	1	1	1	1	1	1	1	1	1	1	2	2	1	1	1	1	1	1	2	1	1	1	3	1	1	2	1	0	0
OMG11740	32	38	2	1	1	1	1	1	1	1	2	1	1	1	1	1	1	2	0	1	1	1	0	1	1	1	1	1	1	2	1	1	1	1	3	1
OMG11699	32	39	2	1	2	1	1	1	2	2	1	1	1	1	1	1	1	2	1	1	1	1	0	1	1	1	2	1	1	2	1	1	1	1	0	1
OMG11697	32	39	1	3	1	1	1	1	2	0	0	1	1	1	1	1	1	2	1	1	1	1	1	1	1	2	1	2	1	1	1	1	1	1	2	1
OMG11688	32	39	1	1	1	1	1	1	0	1	1	1	1	1	1	2	2	2	1	1	1	1	1	1	3	2	0	1	1	1	1	1	1	1	1	2
OMG11686	32	39	1	0	0	1	1	1	3	1	2	1	3	1	1	1	1	2	1	1	1	1	1	1	1	2	1	1	1	1	1	1	1	1	1	1
OMG11681	32	39	1	2	1	1	1	2	2	1	1	1	2	1	1	1	1	2	1	1	1	1	1	1	1	1	1	1	1	1	1	3	1	1	0	0
OMG11672	32	39	1	1	1	1	1	1	1	0	1	1	3	1	1	1	1	2	1	1	1	1	1	1	1	2	1	1	1	3	1	2	1	1	0	1
OMG11671	32	39	2	1	1	1	1	1	2	1	1	1	1	1	0	1	1	2	2	1	1	1	1	1	1	1	1	1	1	0	1	1	1	1	4	1
OMG11656	32	39	2	1	1	1	0	1	0	1	1	1	2	1	1	1	1	2	1	2	1	1	1	1	1	1	1	1	1	1	1	1	2	1	1	3
OMG11655	32	39	1	1	1	1	1	1	2	2	1	1	1	2	2	1	1	2	2	1	1	1	0	0	1	1	1	1	1	2	1	1	1	1	1	1
OMG11645	32	39	1	2	2	1	1	1	1	1	1	1	1	1	1	1	1	2	2	0	0	1	1	1	1	1	1	1	1	2	1	1	1	2	2	1
OMG11634	32	39	1	1	1	1	1	1	1	1	1	1	1	1	1	1	1	3	2	1	1	1	1	1	1	1	1	2	1	3	1	2	1	0	0	1
OMG11628	32	39	2	1	1	2	1	1	1	1	1	1	3	1	1	1	1	2	2	1	1	1	1	1	1	2	1	1	1	1	1	1	1	0	0	1
OMG11624	32	39	1	1	1	1	2	1	1	1	2	1	1	1	1	1	1	3	1	2	1	1	1	1	1	1	1	1	1	3	1	1	1	0	0	1
OMG11623	32	39	1	0	4	1	1	1	2	1	1	1	1	1	1	1	1	2	1	1	1	1	0	1	1	1	1	1	1	1	1	2	1	1	2	1
OMG11620	32	39	1	1	1	1	1	1	0	1	1	1	1	1	1	1	1	2	1	1	1	1	1	1	1	1	1	0	1	1	1	2	1	1	6	1
OMG11612	32	39	1	1	1	1	1	1	4	1	1	1	1	1	1	0	1	2	1	1	1	1	1	1	1	2	1	0	1	2	1	2	1	1	1	1
OMG11607	32	39	1	1	2	1	1	1	3	1	1	1	2	1	1	1	1	2	1	1	1	1	1	1	1	1	2	1	1	1	1	0	1	1	2	0
OMG11604	32	39	1	1	1	1	2	1	3	1	1	1	1	1	1	1	1	2	1	1	1	1	1	1	1	1	1	1	1	1	1	1	0	1	4	0
OMG11595	32	39	2	0	1	1	1	2	1	1	1	1	1	2	1	1	1	2	2	1	1	1	1	1	0	2	1	1	1	2	1	1	1	1	1	1
OMG11592	32	39	3	0	1	1	1	1	2	1	1	1	1	1	1	1	1	2	1	1	1	1	1	1	1	1	1	1	1	2	1	2	1	0	2	1
OMG11591	32	39	2	0	1	1	1	1	2	1	1	1	1	1	1	1	1	2	1	1	1	1	1	1	0	2	1	1	2	1	2	2	1	1	1	1
OMG11586	32	39	2	1	1	1	1	1	1	1	1	2	0	1	0	1	1	1	2	1	1	1	1	1	1	2	1	1	1	3	1	1	1	1	2	1
OMG11582	32	39	1	1	1	1	1	1	1	1	1	2	3	1	1	1	1	2	0	1	1	1	1	1	1	1	1	1	1	1	1	1	0	2	3	1
OMG11567	32	40	4	1	1	2	1	1	2	1	1	1	1	1	1	1	1	1	1	1	1	1	1	1	1	1	1	1	2	2	1	2	1	0	0	1
OMG11545	32	40	1	0	2	1	0	1	1	2	1	1	1	1	1	1	1	2	3	1	1	1	1	1	1	2	1	1	1	2	1	1	1	1	2	1
OMG11544	32	40	2	1	1	1	1	1	0	1	1	1	3	1	1	1	1	2	2	1	1	1	2	1	1	1	1	1	1	3	1	1	1	1	0	1
OMG11531	32	40	1	1	1	1	1	1	3	1	1	1	1	1	1	1	1	2	1	1	1	1	1	1	2	2	0	1	1	1	1	1	1	2	3	0
OMG11529	32	40	1	1	1	1	1	1	1	1	1	1	4	1	1	1	1	2	0	1	1	1	1	1	1	2	1	1	1	3	1	2	1	1	0	1
OMG11515	32	40	1	2	1	1	1	1	1	1	1	1	1	1	1	1	2	4	2	1	1	1	1	1	1	2	1	1	1	2	1	1	1	0	0	1
OMG11506	32	40	1	2	4	1	1	1	1	1	1	1	1	0	1	1	1	4	1	1	1	1	1	1	1	1	0	1	1	1	1	1	1	1	2	1
OMG11485	32	40	2	1	1	1	0	1	1	1	1	1	1	1	1	1	2	2	0	1	1	1	1	1	1	2	1	1	1	2	1	1	2	1	2	2
OMG11480	32	40	1	1	1	1	2	2	1	1	1	1	1	1	1	1	2	5	1	1	1	1	1	1	2	1	1	1	0	1	0	1	1	1	1	1
OMG11469	32	41	1	1	2	1	1	1	1	1	1	1	2	1	1	1	1	1	5	1	1	1	1	2	1	2	1	1	1	2	1	1	1	0	0	1
OMG11454	32	41	1	1	1	1	1	1	1	1	1	1	1	1	1	2	1	1	3	1	1	1	1	1	1	2	1	1	3	2	2	2	1	0	0	1
OMG11440	32	41	1	1	3	1	1	3	1	1	1	1	1	1	1	1	1	2	2	1	1	1	1	2	1	2	1	1	2	1	1	1	1	0	0	1
OMG11431	32	41	1	1	2	1	2	2	1	1	4	1	1	1	1	1	1	2	1	1	1	1	1	1	1	2	1	1	2	1	1	1	1	0	0	1
OMG11416	32	41	1	2	2	1	1	1	1	1	1	1	1	1	1	1	1	2	2	1	1	2	1	2	1	1	1	1	1	2	0	3	1	1	0	1
OMG11410	32	41	1	0	3	1	1	1	1	1	1	1	1	1	1	1	1	2	1	1	1	1	1	1	1	1	1	2	2	2	1	1	1	2	3	0
OMG11396	32	41	2	1	2	1	1	3	1	1	1	1	1	1	1	1	1	2	2	1	1	1	1	1	1	2	1	2	1	1	1	1	1	0	0	2
OMG11394	32	41	2	1	1	1	1	1	1	1	1	1	1	0	1	1	1	4	2	1	1	1	1	1	1	3	1	1	1	1	1	2	1	1	2	0
OMG11389	32	41	1	1	2	1	0	1	1	2	2	1	3	1	1	1	1	2	2	1	1	1	1	1	1	1	1	1	1	2	1	1	1	1	2	0
OMG11384	32	41	1	1	3	2	1	1	1	1	1	1	2	1	1	1	1	2	2	1	1	1	1	2	0	1	1	1	2	1	1	1	2	1	0	1
OMG11373	32	41	1	2	1	1	1	1	1	1	1	1	2	1	1	1	1	2	1	0	1	1	2	1	1	2	1	1	1	2	1	1	1	3	0	2
OMG11366	32	41	1	0	1	1	1	1	1	1	1	1	1	1	1	1	1	2	2	1	1	1	1	1	1	4	1	1	1	2	1	0	1	2	3	1
OMG11360	32	41	1	1	3	2	1	1	1	1	1	1	1	1	1	1	1	2	1	1	1	1	0	1	1	2	1	1	1	3	1	0	1	1	3	1
OMG11355	32	41	1	0	4	1	1	1	1	1	1	1	2	1	0	1	1	2	1	1	1	1	1	1	1	2	1	1	1	2	1	1	1	1	2	2
OMG11326	32	42	1	1	1	1	1	1	1	1	1	1	1	1	1	1	1	1	2	1	1	1	1	1	0	5	2	2	1	4	1	1	1	1	0	1
OMG11311	32	42	1	1	1	1	1	1	2	1	1	1	1	1	1	1	1	2	6	1	1	1	1	3	1	1	1	1	0	1	1	0	1	1	2	1
OMG11283	32	42	2	1	5	1	1	1	1	1	1	1	2	1	1	1	1	2	1	1	1	1	1	1	1	3	1	1	1	2	1	1	1	0	0	1
OMG11275	32	42	4	1	1	1	2	1	1	1	1	1	1	1	1	1	1	2	2	1	1	1	1	1	1	3	1	1	1	2	1	2	1	0	0	1
OMG11271	32	42	1	1	2	1	1	1	2	1	1	1	1	1	1	1	1	2	1	1	1	1	2	2	1	3	1	1	1	2	1	2	0	1	2	0
OMG11269	32	42	2	2	1	1	1	1	1	1	1	1	1	1	1	1	1	2	0	1	1	1	1	1	1	3	1	1	1	4	0	2	1	1	2	1
OMG11265	32	42	1	1	1	2	1	1	1	1	1	1	2	2	2	1	1	2	2	1	1	1	1	1	1	2	1	1	0	3	0	1	1	1	2	1
OMG11262	32	42	2	1	1	1	1	1	2	1	1	1	1	1	1	1	1	2	0	1	1	1	0	1	1	1	1	2	1	2	2	2	1	1	4	1
OMG11257	32	42	1	1	5	1	1	1	1	3	1	1	1	1	1	1	1	2	1	1	1	1	0	0	1	1	1	1	1	1	1	1	1	4	1	1
OMG11252	32	42	1	1	7	1	1	1	1	1	2	1	3	1	1	1	1	2	1	1	1	1	0	1	1	1	1	1	1	1	1	1	1	1	0	1
OMG11224	32	43	1	2	1	1	1	1	1	1	1	1	1	1	1	1	1	1	2	2	1	2	1	2	1	3	1	1	1	4	1	2	1	0	0	1
OMG11196	32	43	1	1	3	1	1	2	1	2	1	1	1	0	1	1	1	2	2	1	1	1	1	1	1	3	2	1	1	2	1	1	1	1	2	0
OMG11194	32	43	1	1	1	1	1	1	0	0	1	1	1	1	2	1	1	2	1	1	1	1	1	1	1	3	1	1	2	3	1	3	1	1	3	1
OMG11193	32	43	1	1	1	1	1	1	1	1	2	1	2	1	1	1	1	3	4	1	1	1	1	1	1	2	1	1	1	0	1	1	1	1	4	0
OMG11182	32	43	1	1	2	1	1	1	2	1	2	1	2	1	1	1	1	3	1	1	0	1	0	1	1	2	1	1	1	1	1	1	2	2	3	1
OMG11176	32	43	1	2	1	1	1	1	1	1	1	1	1	0	1	1	1	2	1	1	1	1	1	2	3	2	0	1	1	2	1	3	1	1	3	1
OMG11156	32	43	1	0	0	1	2	1	1	1	1	1	1	1	1	1	1	2	3	1	1	1	1	1	1	2	1	1	1	5	1	2	1	1	2	1
OMG11125	32	44	1	0	4	1	1	1	2	2	1	1	2	1	1	1	1	2	2	1	1	1	1	1	1	1	1	0	1	1	1	2	1	1	4	1
OMG11107	32	44	1	1	3	1	1	1	1	1	1	1	1	1	2	1	1	2	2	1	1	1	2	1	1	2	0	1	1	2	1	2	1	2	3	0
OMG11060	32	45	1	1	1	1	0	1	2	1	2	1	1	1	1	1	1	2	1	1	1	1	1	1	1	2	2	2	2	3	2	2	1	1	3	0
OMG11047	32	45	1	2	4	1	1	1	1	1	1	1	1	1	1	1	1	2	1	1	1	1	0	1	1	2	1	2	1	2	1	3	1	2	3	0
OMG11040	32	45	1	1	0	1	1	1	1	1	1	1	1	0	1	1	1	2	1	2	1	2	2	1	1	2	1	2	1	2	1	1	1	2	6	1
OMG11023	32	45	1	1	1	1	1	1	1	1	1	1	1	0	0	1	2	2	1	1	1	1	1	1	1	5	1	1	1	5	1	2	1	1	2	2
OMG11019	32	45	1	1	2	1	1	1	2	2	1	2	2	1	1	1	1	2	1	1	1	1	1	1	0	3	1	1	2	3	0	2	1	1	2	1
OMG11014	32	45	3	2	1	1	1	2	1	1	1	1	1	1	0	1	1	3	2	1	1	1	1	1	0	4	1	1	1	3	1	1	1	1	2	1
OMG11011	32	45	1	0	1	1	1	1	1	1	1	1	1	1	1	1	1	2	4	1	0	1	1	2	1	2	1	1	1	4	1	1	1	1	4	2
OMG10964	32	46	1	1	1	1	1	1	1	1	1	1	1	1	1	1	3	4	3	1	1	2	0	0	2	2	1	1	1	1	1	4	1	1	2	1
OMG10960	32	46	2	1	2	2	1	1	1	1	1	2	1	0	1	1	1	2	4	1	1	1	1	1	1	3	1	1	1	2	1	0	1	1	4	1
OMG10950	32	46	1	2	1	1	1	1	0	1	1	2	1	2	2	1	1	2	1	1	1	1	1	1	1	2	1	1	1	5	1	0	3	1	2	2
OMG10942	32	46	1	0	0	1	1	1	1	1	1	1	1	1	1	1	1	2	2	1	1	1	1	1	1	2	1	1	2	4	2	1	1	2	6	1
OMG10939	32	46	2	0	1	1	1	1	1	1	1	1	1	0	2	1	1	2	1	1	1	1	2	1	1	3	2	1	1	5	1	1	1	1	4	1
OMG10935	32	46	1	1	2	1	1	1	3	1	1	2	1	1	1	1	0	2	1	1	1	1	1	1	0	2	2	3	2	2	2	3	1	1	1	1
OMG10907	32	47	3	2	1	1	2	1	0	1	1	1	1	1	1	1	1	3	1	1	1	1	2	1	1	2	1	1	1	1	0	2	1	1	6	2
OMG10902	32	47	1	2	1	1	1	1	2	1	1	1	1	1	1	1	1	4	2	1	1	1	1	1	1	4	1	1	2	6	1	1	1	0	0	1
OMG10899	32	47	1	2	2	1	1	1	1	2	1	1	1	1	1	1	1	2	1	1	1	1	1	2	1	3	1	1	1	3	1	1	0	4	4	0
OMG10892	32	47	2	1	2	1	1	1	1	1	1	1	1	1	1	1	1	6	2	1	1	1	1	1	1	2	1	1	1	4	3	2	1	1	0	0
OMG10886	32	47	1	0	0	1	1	1	1	2	1	1	1	1	1	1	1	2	1	1	1	1	1	1	1	2	3	2	2	3	3	3	2	1	1	2
OMG10885	32	47	1	0	1	1	1	1	1	1	1	1	1	1	1	1	1	6	2	2	3	2	2	2	1	1	1	1	0	1	1	1	1	2	2	2
OMG10864	32	48	1	1	2	1	1	2	0	1	2	1	1	1	1	1	1	2	2	1	1	1	1	1	1	4	1	1	1	4	1	0	1	1	6	1
OMG10859	32	48	3	1	1	1	1	1	1	2	2	1	1	1	1	2	1	2	2	1	1	1	1	1	1	5	0	1	2	2	0	2	1	1	2	2
OMG10847	32	48	2	0	1	1	1	1	1	3	0	1	1	1	1	1	1	2	2	1	1	1	1	1	1	2	1	1	2	3	3	3	2	1	2	2
OMG10844	32	48	2	1	2	2	1	2	2	2	1	2	2	1	1	1	1	2	1	1	1	1	1	1	1	3	1	1	1	4	0	2	1	1	0	2
OMG10805	32	49	3	1	2	2	1	1	4	2	1	1	2	2	2	1	1	2	2	1	1	1	1	1	1	0	2	2	1	0	1	1	1	1	1	3
OMG10799	32	49	1	0	1	1	1	1	1	1	1	1	1	0	2	1	1	3	4	1	1	1	1	1	1	6	1	1	1	5	1	1	1	1	3	1
OMG10793	32	49	3	0	3	1	1	2	0	2	1	1	2	1	1	1	1	2	2	2	2	3	1	2	2	2	1	1	1	2	1	1	1	1	1	1
OMG10792	32	49	2	2	1	2	0	1	2	1	1	1	1	1	1	1	2	2	1	1	1	1	2	1	1	2	1	1	0	7	1	2	2	1	2	1
OMG10751	32	50	2	1	2	1	2	1	2	1	1	1	0	1	0	1	1	2	1	1	1	1	1	1	1	2	1	1	1	4	1	1	1	1	10	1
OMG10745	32	50	1	0	1	1	1	0	2	1	1	1	1	1	1	1	1	2	5	1	1	1	2	2	1	2	1	1	1	5	1	1	1	1	6	1
OMG10743	32	50	1	1	1	1	1	1	1	1	1	1	4	1	1	1	1	2	5	1	1	1	1	2	1	2	0	1	1	3	1	1	1	1	7	0
OMG10719	32	51	3	0	1	1	3	1	1	3	1	0	2	1	1	1	1	2	3	1	1	1	1	1	1	3	1	1	2	2	2	3	1	1	3	1
OMG10709	32	51	1	0	1	1	1	1	1	1	1	1	2	1	0	1	1	5	5	1	1	1	2	2	1	2	1	1	1	5	1	1	1	1	4	1
OMG10707	32	51	1	0	2	1	1	1	1	1	1	1	1	1	1	1	1	2	4	1	1	1	2	2	0	3	1	1	1	6	1	1	1	1	6	1
OMG10703	32	51	1	1	1	1	1	1	1	1	1	1	1	0	1	1	1	2	6	0	1	1	2	2	1	2	1	1	1	5	1	3	1	1	5	1
OMG10702	32	51	5	1	2	2	1	2	1	2	2	4	1	1	1	2	1	3	3	1	1	1	1	1	1	1	0	0	1	1	1	1	1	1	1	3
OMG10697	32	52	1	1	1	1	0	1	3	1	1	1	2	1	1	1	1	0	1	1	1	1	1	1	1	6	1	2	2	6	2	3	1	1	3	1
OMG10691	32	52	2	1	1	1	2	1	1	1	1	1	1	1	1	2	1	2	2	1	0	0	2	1	1	2	1	2	1	2	2	1	1	5	7	1
OMG10684	32	52	1	1	1	1	1	1	1	1	1	1	2	1	1	1	1	2	4	0	1	1	2	2	1	1	1	1	1	5	1	0	1	1	10	1
OMG10683	32	52	1	0	3	1	1	1	1	1	1	1	1	1	1	1	1	2	5	1	1	1	1	3	1	1	1	1	1	5	1	1	1	0	8	1
OMG10665	32	53	2	1	1	1	1	1	1	1	1	1	2	1	1	1	1	2	5	2	1	1	1	2	1	6	1	1	2	6	2	1	1	0	0	1
OMG10661	32	53	1	1	2	1	1	1	1	1	1	1	1	1	2	1	1	2	4	1	1	1	1	1	1	5	1	1	1	9	1	3	2	0	0	1
OMG10639	32	54	2	1	3	1	1	1	1	1	1	1	2	2	1	2	1	4	1	1	1	1	1	2	2	1	0	1	2	5	2	1	2	0	4	2
OMG10627	32	54	2	1	1	2	1	1	1	2	1	1	1	1	0	1	1	2	1	1	1	1	1	1	1	4	2	2	1	7	2	4	0	2	3	1
OMG10622	32	54	4	0	1	1	1	1	1	1	1	2	1	1	1	1	1	4	2	1	1	1	1	1	1	4	3	1	1	2	2	4	1	1	5	0
OMG10611	32	55	3	2	1	2	2	1	4	3	1	2	1	1	1	1	2	1	0	1	2	1	1	1	0	2	1	1	2	2	1	1	1	2	6	2
OMG10602	32	55	2	2	2	1	2	2	1	2	2	2	2	0	0	2	1	4	2	1	1	1	3	1	1	3	1	1	1	2	1	1	2	1	4	1
OMG10592	32	55	1	0	1	1	1	2	2	1	1	1	1	0	1	1	1	2	4	1	1	1	2	2	1	4	1	1	1	6	1	1	1	1	8	1
OMG10586	32	56	3	2	2	1	5	2	3	2	1	2	2	1	1	1	1	1	3	1	1	2	2	1	1	3	1	1	1	4	1	1	1	0	0	2
OMG10578	32	56	2	1	1	1	1	1	1	1	1	1	1	1	0	1	1	2	4	1	1	1	1	1	1	6	1	2	1	4	1	0	1	1	11	1
OMG10573	32	56	2	2	3	1	1	1	2	1	1	2	0	1	0	1	1	4	2	1	1	1	3	2	1	5	1	1	3	2	1	1	1	2	4	1
OMG10570	32	56	1	4	0	1	1	1	1	1	2	2	2	1	1	1	4	2	1	1	2	2	1	2	1	5	0	1	1	5	3	2	1	1	1	1
OMG10569	32	56	1	1	1	2	1	1	1	1	1	1	1	1	1	1	2	4	3	2	2	2	2	2	2	4	0	0	1	3	1	2	1	1	6	1
OMG10552	32	57	1	2	1	1	2	1	1	2	2	1	3	1	1	1	1	2	1	1	2	1	3	0	1	3	2	0	1	4	1	2	1	5	5	1
OMG10509	32	59	2	1	2	1	1	2	2	4	1	1	3	2	2	2	2	4	3	2	2	2	2	2	1	1	1	1	2	2	2	2	1	0	0	1
OMG10506	32	59	4	1	2	2	2	2	1	2	2	2	3	2	2	2	1	2	3	1	1	2	2	1	1	2	1	1	1	2	2	0	2	1	4	0
OMG10504	32	59	4	2	2	2	2	2	2	2	1	2	1	2	0	2	1	2	2	1	1	1	1	1	1	2	1	0	1	2	1	2	1	5	6	1
OMG10495	32	60	3	3	3	2	4	2	3	2	2	2	2	1	1	1	1	0	3	1	1	2	0	4	1	1	1	1	1	1	1	1	1	2	5	1
OMG10457	32	62	8	1	2	2	3	2	2	1	2	2	1	1	1	2	1	3	2	2	2	2	2	2	1	1	0	4	2	2	0	1	1	1	2	1
OMG10430	32	63	1	1	1	2	0	1	2	1	1	1	1	1	1	1	3	3	3	2	3	2	3	4	2	2	3	3	2	4	1	1	2	2	3	0
OMG10414	32	64	6	2	2	2	2	2	2	2	3	2	3	2	2	3	1	2	1	1	1	1	1	1	1	2	0	0	2	2	1	1	5	1	3	2
OMG10358	32	67	4	1	3	3	2	2	2	2	3	3	1	2	2	1	2	2	4	1	1	0	2	1	2	2	3	2	1	1	1	0	1	3	6	1
OMG10343	32	69	6	0	1	2	1	2	4	7	1	1	3	1	1	1	1	5	2	0	1	1	1	1	1	9	1	1	1	1	1	2	2	1	4	2
OMG10337	32	70	7	1	3	3	4	1	3	3	1	1	0	1	1	2	2	5	2	1	1	1	1	1	1	1	2	2	2	2	2	4	1	5	3	0
OMG10319	32	71	4	2	6	2	1	2	2	3	2	2	2	1	2	2	2	4	2	1	0	1	1	1	2	5	2	2	1	6	1	2	0	2	2	1
OMG10224	32	83	4	1	3	1	3	2	7	2	3	1	1	1	1	1	2	4	5	1	1	1	1	1	4	0	1	1	0	1	1	1	3	11	9	4
OMG10220	32	83	2	3	2	4	5	2	6	2	2	5	3	2	2	1	2	2	1	1	1	1	1	1	1	2	0	0	1	1	1	1	1	10	13	1
OMG10215	32	84	2	1	0	2	1	2	3	2	1	2	3	1	1	2	2	4	4	2	1	1	1	1	1	5	1	2	2	3	0	4	7	13	3	4
OMG10194	32	87	6	4	2	2	3	5	3	5	3	3	2	1	0	1	1	2	4	1	2	2	4	3	1	5	2	2	2	3	1	3	4	2	0	3
OMG10184	32	90	4	2	2	4	2	2	2	4	3	3	4	1	1	1	1	12	7	1	1	2	2	1	1	4	0	0	3	1	2	5	1	6	4	1
OMG10182	32	90	2	1	5	2	3	2	2	3	5	1	2	1	1	1	0	4	1	1	1	3	2	1	2	10	3	2	4	5	3	6	5	1	0	5
OMG10153	32	97	6	1	7	7	7	3	4	6	2	7	1	1	1	2	2	2	1	1	0	1	1	2	1	2	1	1	1	4	0	2	5	7	6	2
OMG10150	32	100	5	2	2	2	2	2	2	2	0	2	2	2	2	3	2	7	11	2	2	2	3	1	2	0	3	3	2	1	1	1	1	3	22	1
OMG10138	32	106	3	1	4	1	2	4	0	4	1	1	3	2	3	2	4	12	4	2	1	1	1	0	2	7	3	3	1	7	1	2	2	14	6	2
OMG10074	32	148	0	2	2	1	4	3	1	9	3	1	3	3	1	3	2	6	5	4	2	3	3	3	1	6	3	6	10	17	6	8	3	0	20	4
OMG10057	32	180	2	3	3	1	6	5	0	0	10	2	9	4	4	5	2	1	3	2	2	1	2	1	2	19	5	4	2	15	1	4	2	21	31	6
OMG10026	32	247	18	1	8	23	16	6	29	27	1	3	3	4	2	3	2	2	4	2	1	1	2	1	2	8	26	15	7	9	5	6	0	2	8	0
OMG13197	31	31	1	1	0	1	1	1	1	1	1	1	1	0	1	1	1	1	1	1	1	1	1	1	1	1	1	1	1	1	1	0	1	1	1	1
OMG13196	31	31	1	0	1	1	1	1	1	1	1	1	1	0	1	1	1	1	1	1	1	1	1	1	1	1	1	1	1	1	0	1	1	1	1	1
OMG13029	31	32	1	1	1	1	1	1	1	1	1	1	1	1	1	1	1	1	1	0	1	1	1	1	1	1	1	0	2	1	0	1	1	1	1	1
OMG13024	31	32	1	1	2	1	1	1	1	1	1	1	1	1	1	1	1	1	1	1	1	1	1	1	1	1	1	1	1	1	0	1	1	0	0	1
OMG13016	31	32	1	1	1	1	1	0	1	1	1	1	1	1	1	1	1	1	1	1	1	1	1	1	1	1	1	1	1	1	1	1	1	0	2	0
OMG13012	31	32	1	0	1	1	1	1	0	1	1	1	1	1	0	1	1	1	1	1	1	1	1	1	1	1	1	1	1	2	1	1	1	1	1	1
OMG12956	31	32	1	1	1	1	1	1	0	1	1	1	1	1	1	1	1	2	1	1	1	1	1	1	1	1	0	1	1	1	0	1	1	1	1	1
OMG12940	31	32	1	1	1	1	1	1	1	1	1	1	1	1	1	1	1	2	1	1	1	0	1	1	1	1	1	1	1	1	0	1	1	1	0	1
OMG12939	31	32	1	1	1	1	1	1	0	1	0	1	1	0	1	1	1	2	1	1	1	1	1	1	1	1	1	1	1	1	1	1	1	1	1	1
OMG12929	31	32	1	1	1	1	1	1	1	1	1	1	1	1	1	1	1	2	1	1	1	1	1	1	1	1	1	1	1	1	1	0	1	0	0	1
OMG12914	31	32	1	1	1	1	1	1	1	1	1	1	1	1	1	1	1	2	1	1	1	1	1	1	1	1	0	1	1	1	1	0	1	1	0	1
OMG12904	31	32	1	1	1	1	1	0	1	1	1	1	1	1	1	1	1	2	0	1	1	1	1	1	1	1	1	1	1	1	1	1	1	1	1	0
OMG12903	31	32	1	0	1	1	1	1	1	1	1	1	1	1	1	1	1	2	1	1	1	1	0	0	1	1	1	1	1	1	1	1	1	1	1	1
OMG12894	31	32	1	1	1	1	1	1	1	1	1	1	1	1	1	1	1	2	0	1	1	1	1	1	1	1	1	0	1	1	1	1	1	0	1	1
OMG12886	31	32	1	1	1	1	1	1	1	1	1	1	1	0	0	1	1	2	1	1	1	1	1	1	1	1	1	0	1	1	1	1	1	1	1	1
OMG12845	31	33	1	0	3	1	1	1	1	1	1	1	1	1	1	1	1	1	1	1	1	1	1	1	1	1	1	1	1	1	1	0	1	1	1	0
OMG12840	31	33	1	1	1	1	1	1	2	1	1	1	1	1	1	1	1	1	0	1	1	1	0	1	1	1	1	1	1	2	1	1	0	1	1	1
OMG12803	31	33	1	1	1	1	1	1	1	1	1	1	1	1	1	1	1	1	1	1	1	1	1	1	1	2	1	1	1	1	0	0	1	1	2	0
OMG12763	31	33	1	1	1	1	1	1	1	1	1	0	0	1	0	1	1	2	1	1	1	1	1	1	1	2	1	1	1	1	1	1	1	1	1	1
OMG12762	31	33	1	0	2	1	1	1	1	1	0	1	1	1	1	1	1	2	1	1	1	1	1	1	1	1	1	1	0	1	1	1	1	1	1	1
OMG12755	31	33	0	1	1	1	1	1	1	1	1	1	1	1	1	1	1	2	1	1	1	1	0	1	1	1	1	0	1	1	1	2	1	1	1	1
OMG12752	31	33	1	0	1	1	1	1	1	1	1	1	1	1	1	1	1	2	1	1	1	1	0	1	1	1	1	1	1	1	1	2	1	1	1	0
OMG12738	31	33	1	1	1	1	1	1	1	1	1	1	1	1	1	1	1	2	1	1	1	1	1	1	1	1	0	0	1	1	1	0	1	2	1	1
OMG12735	31	33	1	1	1	1	1	1	1	1	1	1	1	1	1	1	0	2	2	1	1	1	1	1	1	1	1	1	1	1	1	0	1	1	0	1
OMG12732	31	33	1	1	1	1	1	1	1	1	1	1	1	1	1	1	1	2	1	1	0	1	0	0	1	1	1	1	1	1	1	1	1	1	2	1
OMG12731	31	33	1	1	1	1	1	1	1	1	1	1	1	1	1	1	1	2	1	1	0	1	0	0	1	1	1	1	1	1	1	1	1	1	2	1
OMG12719	31	33	1	1	1	1	1	1	1	1	1	1	1	1	1	1	1	2	1	1	1	1	1	1	1	1	1	1	2	1	1	1	1	0	0	0
OMG12708	31	33	1	1	2	1	1	1	1	1	1	1	1	1	1	1	1	2	1	1	1	1	1	1	1	1	1	1	1	1	1	0	1	0	0	1
OMG12703	31	33	1	1	1	1	0	1	1	1	1	1	0	1	1	0	1	2	1	1	1	1	1	1	1	1	1	1	1	1	1	1	1	1	2	1
OMG12699	31	33	1	1	1	1	1	1	1	1	1	1	1	1	1	2	1	2	1	1	1	1	0	1	1	1	1	1	1	1	1	1	1	0	0	1
OMG12698	31	33	1	0	2	1	1	1	1	1	1	1	1	1	1	1	1	2	1	1	1	1	0	1	1	1	1	1	1	1	1	1	1	0	1	1
OMG12692	31	33	1	1	1	1	1	1	1	1	1	1	1	1	1	1	1	2	1	1	1	1	1	1	1	1	0	0	1	1	0	1	1	1	2	1
OMG12684	31	33	1	0	1	1	1	1	0	1	1	1	1	1	1	1	1	2	0	1	1	1	1	1	1	1	1	1	1	2	1	1	1	1	1	1
OMG12683	31	33	1	1	1	1	1	1	1	2	1	1	1	0	0	0	1	2	1	1	1	1	1	1	1	1	1	1	1	1	1	1	1	1	1	1
OMG12679	31	33	1	0	1	1	1	1	2	1	1	1	1	1	1	1	1	2	0	1	1	1	1	1	1	1	1	1	1	1	1	1	1	0	1	1
OMG12678	31	33	1	0	1	1	1	1	1	1	1	1	1	1	1	1	1	2	0	1	1	1	0	1	1	1	1	1	1	1	1	1	1	1	2	1
OMG12677	31	33	1	1	1	1	1	1	1	1	1	1	1	0	1	1	1	2	1	1	1	1	1	1	0	2	1	1	1	1	1	0	1	1	1	1
OMG12673	31	33	1	2	1	1	1	1	0	1	1	1	1	1	1	1	1	2	1	1	1	1	0	0	1	1	1	1	1	1	1	1	1	1	1	1
OMG12672	31	33	1	0	1	1	1	1	2	1	1	1	1	0	1	1	1	2	1	1	1	1	1	1	1	1	1	1	1	1	1	1	1	1	1	0
OMG12670	31	33	1	1	1	1	1	1	1	1	1	1	1	1	1	1	0	2	1	1	1	1	1	1	1	1	1	1	1	2	1	1	1	0	1	0
OMG12659	31	34	1	0	1	1	1	1	1	1	1	1	0	1	1	1	1	1	1	1	1	0	1	1	1	2	1	1	1	2	1	1	1	1	2	1
OMG12632	31	34	1	2	1	1	1	1	1	1	1	1	1	1	1	1	1	1	1	1	2	1	1	1	1	2	0	1	1	1	0	1	1	0	1	1
OMG12626	31	34	1	2	1	1	1	1	1	1	1	1	0	1	1	1	1	1	0	1	1	1	1	1	1	2	1	1	1	1	1	1	1	1	2	0
OMG12625	31	34	1	1	1	1	1	1	2	1	1	1	1	1	1	1	1	1	1	1	1	1	0	0	2	2	1	1	1	1	1	1	1	1	0	1
OMG12618	31	34	1	1	1	1	1	1	1	1	1	1	2	1	1	1	1	0	1	1	1	1	1	1	1	1	0	1	1	1	1	0	1	3	1	1
OMG12602	31	34	1	1	1	1	1	1	2	1	2	1	1	1	1	1	1	2	1	1	1	1	1	1	1	1	0	1	1	1	1	1	1	0	0	1
OMG12596	31	34	1	2	1	1	1	1	1	1	1	1	1	1	1	2	1	2	1	1	1	1	1	1	1	1	1	1	1	1	1	0	1	0	0	1
OMG12594	31	34	1	1	3	1	1	1	1	1	1	1	1	0	0	1	1	2	1	1	1	1	1	1	1	1	1	1	1	1	1	0	1	1	1	1
OMG12583	31	34	1	1	1	1	1	1	1	1	1	1	1	1	1	1	1	2	2	1	1	1	1	1	1	1	1	1	0	1	0	0	1	1	2	1
OMG12581	31	34	1	1	1	1	1	1	1	1	1	1	1	1	1	1	1	2	1	1	1	1	1	1	1	1	1	1	1	3	0	0	1	1	0	1
OMG12575	31	34	1	1	1	1	1	1	1	1	1	1	1	0	1	1	1	2	1	1	1	1	1	1	1	2	1	1	1	1	0	0	1	1	2	1
OMG12573	31	34	1	1	1	1	1	1	1	1	1	1	1	1	1	1	1	2	1	1	1	1	1	1	1	0	1	1	1	0	1	2	1	2	1	0
OMG12570	31	34	2	1	1	1	1	1	1	1	1	1	1	0	0	0	1	2	1	1	1	1	1	1	1	1	1	1	1	1	1	2	1	1	1	1
OMG12569	31	34	1	1	1	1	1	1	0	0	0	1	1	1	1	1	1	2	1	1	1	1	1	1	1	1	1	1	1	1	1	1	1	1	3	1
OMG12567	31	34	1	1	1	1	1	1	1	1	1	1	1	0	1	1	1	2	2	1	1	1	1	1	1	1	1	1	1	1	0	0	1	1	2	1
OMG12555	31	34	1	1	1	1	1	1	3	1	1	1	1	1	0	1	1	2	1	0	1	1	1	1	1	1	0	1	1	1	1	1	1	1	1	1
OMG12549	31	34	1	1	1	1	1	1	1	1	1	1	0	1	1	1	1	2	1	1	1	1	0	0	1	2	1	1	1	1	1	1	1	1	2	1
OMG12529	31	34	1	1	1	1	1	1	1	1	1	1	1	1	1	1	1	2	1	1	1	1	0	1	1	1	1	1	1	2	1	2	1	0	0	1
OMG12528	31	34	1	1	2	1	1	1	1	1	1	1	1	1	1	1	1	2	1	1	1	1	1	1	1	1	1	1	1	2	1	0	1	0	0	1
OMG12522	31	34	1	1	1	1	1	1	0	1	1	1	1	1	1	1	1	2	1	1	1	1	1	1	2	1	1	1	1	0	0	2	1	1	1	1
OMG12520	31	34	1	1	1	1	1	1	1	1	1	1	1	1	1	1	1	2	1	2	0	0	1	1	1	1	1	1	1	1	2	1	1	1	0	1
OMG12519	31	34	1	1	1	1	1	1	2	1	1	0	1	1	1	1	1	2	1	1	1	1	0	1	1	1	1	1	1	1	0	2	1	1	1	1
OMG12516	31	34	1	1	1	1	1	1	2	1	1	1	0	1	1	1	1	2	1	1	1	1	1	0	1	1	1	1	1	2	1	1	1	1	0	1
OMG12513	31	34	1	1	1	1	1	1	1	1	1	1	1	1	1	1	1	2	1	1	1	1	1	1	1	2	1	1	1	2	1	0	1	0	0	1
OMG12510	31	34	1	1	1	1	1	1	0	2	1	1	1	1	1	1	1	2	1	1	1	1	0	1	1	1	1	1	1	1	1	1	1	1	2	0
OMG12500	31	34	1	1	1	1	1	1	2	1	1	1	1	1	1	1	1	2	1	1	1	1	1	1	1	1	1	1	1	1	0	1	2	0	0	1
OMG12497	31	34	1	1	1	1	1	1	2	1	1	1	1	0	1	1	1	2	1	1	1	1	1	1	1	2	1	0	1	1	1	1	1	1	0	1
OMG12493	31	34	1	0	1	1	1	1	1	1	1	1	1	1	1	1	1	3	0	1	1	1	1	1	1	1	1	1	1	1	1	1	1	1	2	0
OMG12489	31	34	1	2	1	1	1	1	0	1	1	0	1	1	1	1	1	2	1	1	1	1	1	1	0	2	1	1	1	1	1	1	1	1	1	1
OMG12486	31	34	1	0	2	1	1	1	1	1	1	1	1	1	1	1	1	2	0	1	1	1	1	1	1	1	1	1	1	1	2	1	1	1	1	0
OMG12483	31	34	1	1	1	1	1	1	1	1	1	1	1	0	1	1	1	2	1	1	1	1	1	1	0	2	1	1	1	1	1	2	1	1	1	0
OMG12457	31	35	1	1	3	1	1	1	2	1	1	1	1	0	0	0	1	1	1	1	1	1	1	1	1	1	1	1	1	1	1	1	1	1	2	1
OMG12454	31	35	1	1	2	1	0	1	1	1	1	2	2	1	1	0	1	1	0	1	1	1	1	1	1	1	1	1	1	1	1	2	1	1	1	1
OMG12444	31	35	2	2	1	1	1	1	0	1	1	1	1	1	1	1	0	1	1	1	1	1	1	1	1	1	1	1	1	2	1	1	1	0	2	1
OMG12421	31	35	1	0	1	1	1	1	1	1	2	1	2	1	1	1	1	1	1	1	1	1	0	0	1	1	1	1	1	1	1	1	1	1	3	1
OMG12414	31	35	1	1	2	1	1	1	2	1	1	1	1	1	1	1	1	2	1	1	1	1	1	1	1	1	0	1	0	1	1	0	1	1	2	1
OMG12409	31	35	1	1	3	1	1	1	1	1	1	1	1	1	1	1	1	2	1	1	1	1	1	1	1	1	0	1	1	2	1	1	1	0	0	1
OMG12386	31	35	1	1	0	1	1	1	2	1	1	1	1	1	1	0	1	2	1	1	1	1	1	1	1	1	1	0	1	1	1	2	1	1	2	1
OMG12385	31	35	1	1	1	1	1	1	1	1	1	1	2	1	1	1	1	2	1	0	1	1	1	1	0	1	1	1	1	2	1	0	1	1	2	1
OMG12380	31	35	1	1	1	1	1	1	1	1	1	1	2	1	1	1	1	2	1	1	1	0	0	0	1	2	1	1	1	1	1	1	1	1	2	1
OMG12373	31	35	3	0	1	1	1	1	1	1	1	1	0	1	1	1	1	2	1	1	1	1	1	1	1	1	0	1	1	1	1	2	1	1	1	1
OMG12372	31	35	1	1	1	1	0	1	1	1	2	1	1	1	1	1	1	2	1	1	1	1	0	0	1	1	1	1	1	1	1	2	1	1	2	1
OMG12368	31	35	1	1	1	1	1	1	1	1	1	1	1	1	1	1	1	2	1	1	1	1	1	1	1	1	1	2	1	1	1	3	1	0	0	0
OMG12350	31	35	1	1	1	1	1	1	2	1	1	1	2	1	1	1	1	2	1	1	1	1	1	1	2	1	1	1	1	1	1	0	1	0	0	1
OMG12345	31	35	1	0	0	1	2	1	2	1	1	1	1	1	1	1	1	2	0	1	1	1	1	1	1	1	1	1	1	2	1	1	1	1	1	1
OMG12330	31	35	1	1	1	1	1	1	3	1	1	1	1	0	0	1	1	2	1	1	1	1	1	1	1	1	1	1	1	1	0	2	1	1	1	1
OMG12328	31	35	1	0	3	1	1	1	1	1	1	1	1	0	1	1	1	2	1	1	1	1	1	1	1	1	1	1	2	1	1	1	1	1	0	1
OMG12326	31	35	1	1	0	1	1	1	1	1	1	1	2	1	1	1	1	3	1	1	1	1	1	1	1	1	1	1	1	2	1	1	1	0	0	1
OMG12324	31	35	1	1	0	1	1	1	1	1	0	1	1	1	1	1	1	2	1	1	1	1	1	1	1	2	1	1	1	2	0	2	1	1	1	1
OMG12322	31	35	1	1	2	1	0	0	1	1	1	1	0	1	1	1	2	2	1	1	1	1	1	1	1	1	1	1	1	1	1	1	1	1	2	1
OMG12319	31	35	1	0	1	1	0	1	1	1	1	1	1	1	1	1	1	2	1	1	1	1	1	1	1	3	1	1	1	2	1	0	1	1	1	1
OMG12313	31	35	1	1	3	1	1	1	1	1	0	1	0	1	1	1	1	2	1	1	1	1	1	1	1	1	1	1	1	1	1	1	1	1	2	0
OMG12308	31	35	1	1	1	1	1	1	1	1	1	1	1	1	1	1	1	2	1	2	1	1	0	1	1	2	1	1	1	2	1	1	1	0	0	1
OMG12303	31	35	1	0	0	1	1	1	1	1	1	1	1	0	1	1	1	2	1	1	1	1	1	1	1	1	1	1	1	2	1	2	1	1	2	1
OMG12302	31	35	1	1	1	1	2	1	1	1	1	1	0	1	1	1	1	2	1	1	0	1	1	1	1	2	1	1	1	2	1	1	1	1	0	1
OMG12298	31	35	1	1	1	1	1	1	2	1	1	1	1	1	1	1	1	2	2	1	1	1	0	0	1	1	1	0	1	1	1	1	1	1	2	1
OMG12295	31	35	1	1	1	1	1	1	0	1	1	1	3	1	1	2	1	2	1	1	1	1	1	1	1	1	1	1	1	1	0	1	1	0	1	1
OMG12292	31	35	1	1	0	1	1	1	1	1	1	1	1	1	1	1	0	2	1	1	1	1	2	1	1	2	1	1	1	2	1	0	1	1	1	1
OMG12289	31	35	1	0	1	1	1	1	1	1	1	0	1	1	1	1	1	2	2	1	1	1	1	1	1	1	1	1	0	1	1	3	1	1	1	1
OMG12286	31	35	1	2	1	1	1	1	3	1	1	1	1	1	1	1	1	2	0	1	1	1	1	1	1	1	1	1	1	1	1	1	1	0	0	1
OMG12278	31	35	1	0	1	1	1	1	1	1	1	1	1	0	1	1	1	2	1	1	1	1	1	1	1	2	1	1	1	2	1	1	1	0	2	1
OMG12276	31	35	2	1	1	1	1	1	1	1	1	1	2	0	1	1	1	2	1	1	1	1	1	1	1	1	1	1	1	1	1	2	1	0	0	1
OMG12249	31	36	2	1	1	1	2	1	1	1	1	1	1	1	1	1	1	0	0	1	1	1	2	1	1	1	1	1	1	1	1	1	1	1	3	0
OMG12233	31	36	1	1	1	1	1	1	1	1	0	1	2	0	1	1	0	2	1	1	1	1	1	1	1	1	1	1	1	1	1	1	1	1	4	1
OMG12212	31	36	1	1	1	1	2	1	2	1	1	1	0	1	1	1	1	2	1	1	1	1	1	1	1	2	0	0	1	1	1	2	1	1	1	1
OMG12200	31	36	1	1	1	1	1	1	1	1	1	1	1	1	1	1	1	3	2	1	1	1	2	1	1	2	1	1	0	1	1	1	1	0	0	1
OMG12198	31	36	1	1	1	1	1	2	1	1	1	1	1	1	0	1	1	2	0	1	1	1	1	1	1	2	1	1	1	1	1	2	1	0	2	1
OMG12192	31	36	1	1	4	1	1	1	2	1	1	1	1	1	1	1	1	2	1	1	1	1	0	1	1	1	1	1	1	1	0	0	1	1	1	1
OMG12188	31	36	1	1	2	1	1	1	1	1	1	1	0	1	1	1	1	2	1	1	1	1	1	1	0	2	1	1	1	2	1	0	2	1	1	1
OMG12182	31	36	1	2	1	1	1	1	2	2	1	1	1	1	1	1	1	2	1	1	1	1	0	0	1	1	1	1	1	1	0	1	1	1	2	1
OMG12180	31	36	1	1	0	1	1	1	1	1	1	0	1	1	1	1	1	2	1	1	1	1	1	1	1	1	2	2	1	2	1	1	1	1	2	0
OMG12164	31	36	1	1	0	2	0	1	2	1	1	1	1	1	1	1	1	2	1	1	1	1	1	1	1	1	0	1	1	2	1	1	1	1	2	1
OMG12155	31	36	1	2	1	1	1	1	1	1	1	1	1	1	1	1	1	3	0	1	1	1	1	1	1	3	0	1	1	1	1	0	1	1	1	1
OMG12146	31	36	2	1	1	1	1	1	2	1	1	1	0	1	1	1	1	2	2	1	1	1	1	1	1	1	1	1	1	0	0	1	1	1	2	1
OMG12142	31	36	1	0	1	1	1	1	2	1	1	1	1	1	1	1	1	2	1	1	1	1	0	0	1	1	1	1	1	2	1	1	1	1	3	1
OMG12140	31	36	1	1	1	2	1	1	1	1	1	1	0	1	1	1	1	2	2	1	1	1	1	1	1	2	1	1	1	2	1	1	1	0	0	1
OMG12125	31	36	1	1	1	2	1	1	1	1	1	1	3	1	1	1	1	2	1	0	1	1	1	1	0	1	1	1	1	1	1	0	1	1	2	1
OMG12124	31	36	2	1	1	1	1	1	1	1	1	1	2	1	1	1	1	2	1	1	1	1	1	1	1	1	0	0	1	2	0	1	1	1	2	1
OMG12096	31	36	1	1	4	1	1	1	1	1	1	1	1	1	0	1	1	2	1	1	1	1	0	1	1	1	1	1	1	1	1	1	1	1	2	0
OMG12091	31	36	1	1	0	1	1	1	1	1	1	1	1	1	1	1	1	2	2	1	1	1	1	1	0	1	1	1	1	1	1	1	1	0	4	1
OMG12079	31	37	1	0	3	1	1	1	1	1	1	1	1	1	1	1	1	1	1	1	1	1	1	1	1	1	1	1	1	4	1	0	1	1	2	0
OMG12076	31	37	1	1	3	1	1	1	2	1	1	1	1	0	1	1	1	0	1	1	1	1	1	1	0	1	1	1	1	2	2	1	1	1	2	1
OMG12061	31	37	1	1	1	1	0	1	1	1	1	1	1	1	1	1	1	0	0	1	1	1	1	1	1	3	1	1	1	3	1	1	1	1	2	2
OMG12057	31	37	1	0	1	1	1	1	1	1	1	1	1	1	1	0	1	1	2	1	1	1	2	1	1	3	1	0	1	2	1	1	1	1	2	1
OMG12050	31	37	2	1	2	1	1	1	1	1	1	1	1	1	1	1	1	2	1	1	1	1	1	1	1	1	1	1	3	1	1	2	1	0	0	0
OMG12046	31	37	1	1	0	1	1	1	1	1	1	1	2	1	1	1	1	4	1	1	1	1	1	1	1	1	1	0	1	1	1	2	1	1	2	0
OMG12036	31	37	1	1	2	1	1	1	1	1	1	1	1	0	0	1	1	2	1	1	1	1	1	1	1	1	1	1	1	2	0	1	1	1	4	1
OMG12024	31	37	1	1	3	1	1	1	2	2	1	1	1	1	1	1	1	2	1	1	1	0	1	1	1	1	1	1	1	1	1	2	1	0	0	1
OMG12007	31	37	1	1	1	1	1	1	1	1	1	1	1	0	0	0	1	2	1	2	1	1	1	1	1	1	1	1	2	2	2	2	1	1	1	1
OMG12001	31	37	1	0	1	2	1	1	1	1	1	1	3	1	0	1	1	2	1	1	1	1	2	1	1	1	1	1	1	1	1	0	1	1	1	2
OMG11976	31	37	1	2	1	1	1	1	1	1	1	1	2	2	2	1	1	2	0	1	1	1	1	1	1	1	1	1	1	1	1	1	0	1	2	0
OMG11971	31	37	1	1	1	1	1	1	1	1	1	1	1	1	1	1	1	3	2	2	1	1	1	1	1	2	1	1	1	2	1	0	1	0	0	1
OMG11960	31	37	1	1	0	1	1	1	1	1	0	1	1	1	1	1	1	2	1	1	1	1	1	1	1	2	1	1	1	1	1	3	1	1	3	0
OMG11944	31	37	1	0	1	1	1	1	1	1	1	1	1	1	0	1	1	2	1	1	1	0	1	1	1	2	1	1	2	2	2	2	1	1	1	1
OMG11941	31	37	2	1	1	1	1	1	1	0	1	1	1	1	0	1	1	2	1	1	1	1	1	1	1	1	1	1	1	3	1	0	1	1	2	2
OMG11937	31	37	1	1	1	1	1	1	2	1	1	0	1	1	1	0	0	2	2	1	1	1	1	1	1	2	1	1	1	2	1	1	1	1	2	1
OMG11929	31	37	1	0	3	1	1	1	1	1	1	0	1	1	1	1	1	2	1	1	1	1	1	1	1	1	0	1	2	2	1	2	1	1	1	1
OMG11925	31	37	1	0	1	1	1	0	1	1	1	1	2	2	2	1	1	2	1	1	1	1	1	1	1	1	1	0	1	2	1	1	1	1	2	1
OMG11924	31	37	1	0	5	1	1	1	1	1	1	1	0	1	1	1	1	2	1	1	1	1	1	1	1	1	1	0	1	1	1	1	1	1	2	1
OMG11910	31	37	1	0	0	1	1	1	2	1	1	1	1	0	1	1	1	2	2	1	1	1	1	1	1	2	1	1	1	1	1	2	1	1	2	1
OMG11899	31	38	1	0	1	1	1	1	1	1	1	1	1	1	1	1	1	1	1	1	1	1	2	1	1	1	1	1	0	2	0	2	1	2	4	1
OMG11855	31	38	1	1	1	1	1	1	2	1	1	1	1	1	0	1	1	2	1	1	1	1	1	1	1	2	1	1	1	4	1	2	1	0	0	1
OMG11853	31	38	1	1	2	1	1	1	2	1	0	1	1	1	1	1	2	2	1	0	0	1	1	1	1	1	2	2	1	1	1	1	1	1	2	1
OMG11850	31	38	2	1	3	1	1	1	1	1	1	1	1	1	1	1	1	2	1	1	1	1	0	1	1	2	1	1	1	2	1	2	1	0	0	1
OMG11845	31	38	2	1	2	1	1	1	2	1	1	1	2	0	1	1	1	2	1	1	1	1	1	1	1	2	1	1	1	1	1	2	1	0	0	1
OMG11841	31	38	1	1	1	2	1	1	1	1	1	1	1	1	1	1	1	5	2	1	1	1	1	1	1	2	1	1	1	1	1	0	1	0	0	1
OMG11832	31	38	1	1	1	1	1	1	1	1	1	1	3	0	1	1	1	2	1	1	1	1	1	1	1	3	1	1	2	2	1	1	1	0	0	1
OMG11825	31	38	2	1	2	1	1	1	1	1	1	1	1	1	1	1	1	2	3	1	1	1	1	1	1	0	1	1	1	0	1	1	1	1	3	0
OMG11793	31	38	2	1	2	1	1	1	1	1	0	1	1	1	0	1	0	2	1	1	1	1	1	1	1	1	1	1	1	2	1	1	1	1	4	1
OMG11785	31	38	1	2	0	1	1	1	2	2	1	1	1	1	1	1	1	2	1	1	1	1	1	1	1	2	0	1	1	2	1	2	1	1	1	0
OMG11782	31	38	1	1	1	2	1	1	3	1	1	1	1	0	1	1	1	2	2	1	2	1	1	1	1	1	1	1	2	0	1	1	1	1	1	0
OMG11776	31	38	2	1	2	1	1	1	2	1	1	1	1	1	1	1	1	2	2	1	1	1	0	0	1	1	1	1	1	3	0	1	1	1	1	1
OMG11771	31	38	1	1	1	1	1	1	2	1	1	1	2	0	1	1	1	2	1	1	1	0	0	1	1	1	1	1	1	3	2	1	1	1	2	1
OMG11736	31	38	1	0	2	1	1	1	1	2	2	1	2	1	1	1	1	2	2	1	1	1	1	1	1	2	1	1	1	1	1	0	0	1	1	1
OMG11734	31	38	2	0	1	1	1	1	1	1	1	1	1	1	0	1	2	2	0	1	1	1	1	1	1	1	1	2	1	3	1	1	1	1	2	1
OMG11703	31	39	1	2	2	1	1	2	2	2	2	1	1	1	1	1	1	2	1	0	1	1	1	1	1	1	1	1	2	1	0	0	1	1	1	1
OMG11691	31	39	1	1	1	1	1	1	3	1	1	3	1	0	0	1	1	2	1	1	1	2	1	2	1	1	1	1	1	1	0	1	1	1	2	1
OMG11679	31	39	1	1	2	1	1	1	1	0	0	1	1	0	1	1	1	2	2	1	1	1	1	1	1	2	1	1	1	2	1	3	1	1	2	1
OMG11677	31	39	1	1	1	1	1	1	2	2	1	1	1	1	1	1	1	2	1	1	1	1	2	1	2	1	2	1	1	2	1	2	1	0	0	0
OMG11654	31	39	3	1	1	1	1	1	1	1	1	1	2	1	1	1	1	4	2	1	1	1	1	1	1	1	1	1	1	2	1	0	1	0	0	1
OMG11644	31	39	1	1	4	1	1	1	1	1	1	1	4	1	1	1	1	2	0	1	1	1	1	1	1	1	1	1	1	2	1	1	1	0	0	1
OMG11625	31	39	2	2	2	1	1	1	1	1	1	1	1	1	1	1	1	2	1	1	1	1	0	1	1	1	1	1	1	2	1	1	1	0	4	0
OMG11606	31	39	2	1	3	1	1	1	1	2	1	1	2	1	1	1	1	2	1	1	1	1	1	1	0	0	0	2	1	1	1	2	1	1	1	1
OMG11563	31	40	1	1	1	1	2	2	1	0	1	1	2	2	1	1	1	1	0	1	1	1	1	2	1	1	1	1	1	2	2	3	1	1	0	1
OMG11546	31	40	1	1	1	1	1	1	2	1	1	1	1	0	1	1	1	2	3	2	1	1	1	2	1	2	1	1	1	3	0	1	1	1	0	1
OMG11508	31	40	1	1	3	1	1	1	0	1	2	1	1	1	2	1	1	2	1	0	0	1	1	1	1	1	2	2	1	2	1	2	1	1	1	1
OMG11497	31	40	1	1	1	2	0	1	2	1	1	1	1	1	1	2	1	2	2	1	1	1	1	1	1	2	2	1	1	2	1	1	1	0	2	0
OMG11456	31	41	1	2	3	1	1	0	1	1	1	1	1	1	1	1	1	1	1	2	1	1	3	1	1	3	1	1	1	3	1	1	1	0	0	1
OMG11435	31	41	1	2	3	1	1	1	1	2	1	1	3	1	1	1	1	2	1	1	1	1	1	1	1	1	2	0	2	1	1	2	1	0	0	1
OMG11428	31	41	1	2	4	1	0	2	1	1	1	1	1	1	1	1	1	2	1	0	0	1	1	1	1	2	1	1	1	1	2	3	1	1	1	1
OMG11425	31	41	2	1	3	1	1	0	0	1	1	1	1	1	1	1	1	2	1	1	1	1	3	2	1	1	1	1	1	1	1	0	1	1	4	1
OMG11398	31	41	1	1	1	1	1	1	1	2	1	1	1	1	1	1	1	2	3	1	1	1	2	1	1	3	1	1	1	4	1	0	1	0	0	1
OMG11361	31	41	1	1	1	1	1	1	2	1	1	1	1	0	1	1	1	2	1	1	1	1	0	0	1	4	1	1	2	2	1	1	1	1	4	1
OMG11359	31	41	2	0	3	1	1	2	1	2	2	1	2	1	1	1	1	2	2	1	1	1	0	0	1	1	1	1	1	2	1	1	1	1	1	1
OMG11312	31	42	1	2	2	1	1	2	3	2	0	1	0	2	1	1	1	2	1	1	1	1	1	1	1	1	1	2	2	1	1	2	1	1	1	0
OMG11310	31	42	1	1	4	2	0	1	4	1	1	1	1	1	0	1	1	2	3	1	1	1	1	1	1	1	0	1	1	1	1	1	1	1	2	1
OMG11267	31	42	1	1	1	1	1	1	1	1	1	1	2	1	1	0	1	2	1	1	2	1	1	1	1	2	1	1	3	3	3	2	1	1	0	0
OMG11263	31	42	1	2	1	1	0	1	2	1	1	1	2	1	1	1	1	2	1	1	1	1	0	0	1	2	1	2	2	2	1	3	1	1	2	1
OMG11258	31	42	3	2	1	1	1	1	1	1	1	1	2	1	3	1	2	2	1	1	1	1	1	1	1	2	1	1	1	2	1	2	1	0	0	0
OMG11244	31	42	2	0	1	1	1	1	1	2	1	1	2	0	1	1	1	2	2	1	1	1	1	1	1	1	1	0	1	3	1	2	1	1	4	1
OMG11220	31	43	1	2	1	1	1	1	1	0	1	1	1	0	1	1	1	1	2	1	1	1	1	1	1	3	1	1	2	6	1	0	2	1	2	1
OMG11216	31	43	1	1	0	1	1	1	2	1	1	1	6	1	1	1	1	1	2	1	1	1	1	1	1	3	1	1	1	2	1	2	2	0	0	1
OMG11207	31	43	1	1	1	1	1	1	1	1	1	1	1	0	1	1	1	4	1	1	1	1	1	1	1	4	1	1	1	4	1	4	1	0	0	1
OMG11162	31	43	1	1	1	1	1	0	2	1	1	0	1	1	1	1	2	2	4	1	1	1	1	2	1	3	1	1	1	4	1	1	1	1	0	1
OMG11160	31	43	3	1	1	1	1	1	1	1	1	2	0	1	1	1	1	2	2	1	1	1	1	1	1	3	1	0	1	2	0	2	1	1	4	1
OMG11152	31	43	2	0	2	2	1	1	1	1	0	2	2	1	1	1	1	2	2	1	1	1	1	1	1	3	1	1	1	2	1	1	1	0	3	1
OMG11140	31	44	1	1	0	1	1	1	1	2	1	0	1	1	0	1	1	2	2	1	1	1	1	1	1	2	1	1	1	2	1	5	1	2	4	1
OMG11119	31	44	2	1	1	1	1	1	1	1	1	1	1	1	1	1	2	2	3	1	0	1	1	1	1	2	2	3	1	4	0	1	1	2	0	1
OMG11092	31	44	1	1	2	1	1	2	1	1	1	1	1	1	0	0	1	2	1	1	1	0	1	1	1	4	2	2	2	2	2	1	1	1	2	2
OMG11068	31	45	3	2	1	1	3	1	1	2	1	1	2	0	1	1	1	1	2	1	1	1	1	1	1	2	2	1	1	4	1	1	1	0	0	2
OMG11067	31	45	2	0	1	1	1	1	1	1	1	1	2	1	1	1	1	1	2	1	1	1	0	0	1	3	1	1	1	3	1	1	1	2	6	2
OMG11050	31	45	1	2	1	1	3	1	0	1	2	1	0	1	2	1	1	2	1	0	1	1	1	2	1	4	1	2	1	2	2	1	1	1	2	1
OMG11048	31	45	4	1	1	1	1	1	1	1	1	1	1	1	1	0	1	2	2	1	1	1	1	1	1	3	1	1	1	3	1	0	1	1	6	0
OMG11026	31	45	1	0	1	1	1	1	2	1	1	1	1	1	1	1	1	2	1	1	2	1	4	1	1	5	1	2	1	2	1	3	1	0	0	1
OMG11013	31	45	2	1	1	1	1	1	1	1	1	1	1	1	1	1	1	2	3	1	0	1	2	1	0	2	1	1	1	5	1	0	1	1	5	1
OMG10991	31	46	1	1	1	1	0	1	2	1	1	1	2	0	1	1	2	0	1	1	1	1	1	1	1	3	1	1	1	3	1	1	1	5	4	2
OMG10984	31	46	1	2	1	1	1	1	2	0	2	1	8	1	1	1	1	2	2	1	1	1	1	1	1	1	2	1	2	1	1	2	1	0	0	1
OMG10980	31	46	1	0	2	1	1	2	0	2	1	1	1	1	1	1	2	2	1	1	1	1	1	1	1	2	1	1	2	2	1	0	3	5	2	1
OMG10959	31	46	1	1	1	1	1	1	1	1	1	1	6	1	1	1	1	2	1	1	1	1	0	1	1	7	1	1	0	2	0	3	1	1	1	1
OMG10955	31	46	4	2	1	1	1	1	1	1	1	1	1	1	1	1	1	4	4	1	1	1	2	1	0	4	1	1	1	2	1	1	1	0	0	1
OMG10945	31	46	1	1	1	1	1	1	0	1	1	1	3	0	1	1	1	3	5	1	1	1	2	2	1	3	1	1	1	4	1	1	1	1	0	1
OMG10929	31	47	2	1	1	2	2	2	3	2	1	2	1	1	1	1	1	0	1	2	1	1	2	2	1	2	1	1	2	2	2	1	1	0	0	2
OMG10875	31	48	3	2	1	1	2	2	1	1	1	1	1	1	1	1	1	1	1	1	1	1	1	1	1	0	1	1	1	0	1	0	1	3	10	2
OMG10861	31	48	2	0	2	1	1	1	1	1	1	1	2	1	1	1	2	2	2	1	1	1	2	2	2	4	0	1	0	4	1	1	1	1	3	1
OMG10814	31	49	1	1	2	1	1	2	2	1	2	1	1	1	1	2	0	6	2	1	1	2	2	1	2	1	1	1	2	1	1	0	2	0	2	2
OMG10791	31	49	1	1	1	1	1	1	2	1	1	1	0	1	1	0	1	2	3	1	1	2	2	2	1	3	1	1	1	4	1	1	2	1	6	0
OMG10778	31	50	1	2	1	2	3	1	1	2	1	1	2	1	1	2	1	0	1	1	3	1	2	1	2	3	1	1	1	6	0	0	1	1	2	1
OMG10770	31	50	3	1	2	2	3	2	3	3	2	1	3	3	2	1	1	2	1	1	1	1	1	1	1	2	0	1	1	1	1	1	1	0	0	1
OMG10754	31	50	2	1	3	1	3	1	0	0	1	1	0	1	1	1	1	4	1	1	2	1	1	1	1	3	3	3	2	3	1	2	1	1	1	1
OMG10748	31	50	3	1	1	2	1	2	2	3	1	2	1	2	2	1	1	2	1	1	1	1	1	0	1	2	3	2	1	3	1	3	1	0	0	1
OMG10712	31	51	3	1	3	1	1	1	1	1	1	0	1	0	1	1	1	2	0	1	1	1	1	1	1	1	1	1	1	3	1	2	2	5	8	1
OMG10635	31	54	1	1	1	1	1	1	3	1	1	1	2	2	2	3	2	4	2	2	1	1	1	1	2	1	0	0	0	1	1	2	2	2	6	2
OMG10610	31	55	4	0	4	2	2	1	2	1	1	1	4	1	1	1	2	1	3	1	0	1	2	2	1	1	1	0	2	1	2	1	1	2	5	1
OMG10576	31	56	2	2	3	1	3	1	3	2	1	2	1	1	0	1	2	4	1	1	1	1	3	1	1	1	1	1	1	1	1	1	0	9	2	0
OMG10553	31	57	2	2	3	2	2	1	3	1	0	2	2	1	2	1	1	2	1	1	1	1	2	1	1	2	1	0	2	2	1	0	3	2	8	1
OMG10492	31	60	3	2	4	2	3	2	1	2	2	2	2	1	1	2	1	4	3	1	1	1	1	0	1	1	1	1	1	3	0	0	1	2	5	3
OMG10491	31	60	4	5	4	1	2	1	3	1	1	1	2	1	1	2	2	2	2	2	2	1	1	0	1	3	0	0	1	4	1	2	1	2	3	1
OMG10479	31	61	4	5	10	2	3	2	1	1	1	2	1	0	0	1	1	1	1	1	1	0	1	1	1	1	1	1	1	2	1	1	1	6	4	1
OMG10447	31	62	1	1	1	2	1	1	1	1	0	2	1	1	2	2	1	2	1	1	1	1	1	1	2	11	0	0	1	7	1	1	3	2	7	1
OMG10419	31	64	2	1	2	1	2	1	3	3	1	1	1	4	3	3	1	0	0	2	2	5	1	2	1	5	1	1	1	2	4	3	1	0	3	1
OMG10386	31	65	1	1	2	3	1	1	1	2	1	1	1	1	1	1	1	2	0	1	1	0	0	1	2	4	2	2	3	7	5	3	2	2	5	4
OMG10369	31	66	4	4	2	2	3	3	1	3	3	2	2	1	1	1	1	2	4	2	1	2	1	1	0	5	1	1	1	4	2	1	3	0	0	2
OMG10339	31	70	4	1	2	2	4	2	2	3	3	2	2	2	2	2	2	0	1	2	1	1	1	1	2	3	1	1	3	3	3	4	5	0	0	3
OMG10338	31	70	4	2	2	2	1	4	2	2	3	2	3	1	1	2	1	4	4	1	1	1	1	1	1	0	0	0	1	2	1	3	1	3	12	1
OMG10303	31	73	2	0	6	1	7	3	3	3	3	1	1	2	2	1	0	0	1	1	2	1	2	1	1	2	2	1	3	5	3	2	1	4	3	3
OMG10288	31	74	5	5	1	1	2	2	2	2	0	1	0	1	1	1	2	4	2	2	3	2	2	2	1	3	2	2	1	5	0	3	1	4	6	3
OMG10240	31	81	5	3	2	0	2	2	4	3	1	0	2	1	1	4	1	2	0	2	1	4	1	1	1	7	1	1	1	7	2	9	1	2	4	3
OMG10202	31	86	3	1	1	1	1	1	2	1	1	1	3	1	1	1	1	4	7	1	1	1	2	2	1	17	3	3	5	8	8	1	2	0	0	0
OMG10186	31	89	3	1	0	2	3	2	0	4	1	1	3	2	3	1	2	4	2	1	2	1	3	1	1	9	2	2	4	4	2	4	0	9	4	6
OMG10100	31	126	8	6	6	8	5	6	17	3	2	8	2	1	1	1	4	2	5	2	2	3	3	3	1	12	2	1	1	5	1	1	4	0	0	0
OMG13198	30	31	1	1	1	1	1	1	1	1	1	1	1	0	1	1	1	0	1	1	1	1	0	1	1	1	1	1	1	1	1	2	1	0	1	1
OMG13184	30	31	1	0	1	1	1	1	1	1	1	0	1	1	1	1	1	1	1	1	1	1	1	0	1	1	1	1	1	1	1	1	0	1	2	1
OMG13180	30	31	1	1	1	1	1	1	1	1	1	1	1	1	1	1	1	0	1	1	1	1	1	1	1	1	1	1	1	2	1	0	1	0	0	1
OMG13141	30	31	1	0	1	1	1	1	1	1	1	1	1	0	1	1	1	1	0	1	1	1	1	1	1	2	1	1	1	1	1	1	1	0	1	1
OMG13116	30	31	1	1	1	1	1	1	1	1	1	1	1	1	1	1	1	2	1	1	1	1	1	1	1	1	0	0	1	1	1	0	1	0	1	1
OMG13112	30	31	1	1	1	1	1	1	1	1	1	1	0	1	1	1	1	2	1	1	1	1	1	1	1	1	1	1	1	1	1	0	1	0	0	1
OMG13108	30	31	1	1	1	1	0	1	1	1	1	1	0	1	0	1	1	2	1	1	1	1	1	1	1	1	1	1	1	1	1	0	1	1	1	1
OMG13089	30	31	1	1	1	1	1	1	1	1	1	1	1	0	0	0	1	2	1	1	1	1	1	1	1	1	1	1	1	1	1	0	1	1	1	1
OMG13071	30	31	1	0	1	1	1	1	1	1	1	1	1	1	1	1	1	2	1	1	0	1	1	1	1	1	1	1	1	1	1	1	1	0	1	0
OMG13049	30	31	1	1	1	1	1	1	1	1	1	0	0	0	1	1	1	2	1	1	1	1	1	1	1	1	1	1	0	1	1	1	1	1	1	1
OMG13047	30	31	1	1	1	1	1	1	1	1	0	1	1	1	1	1	1	2	1	1	1	1	1	1	1	1	1	1	0	1	1	1	1	0	0	1
OMG13039	30	31	1	1	1	1	1	1	1	1	1	1	1	0	1	1	1	2	0	1	1	1	1	1	1	1	1	1	1	1	1	0	1	1	1	0
OMG13021	30	32	1	1	2	2	1	1	1	1	1	1	1	1	1	1	1	1	1	1	1	1	1	1	1	1	1	1	0	1	0	1	1	0	0	1
OMG13017	30	32	1	1	2	1	1	1	1	1	1	1	1	1	1	1	1	0	1	1	1	1	0	1	1	1	1	1	1	1	1	0	0	1	2	1
OMG13014	30	32	1	1	1	1	1	1	1	1	1	1	2	1	1	1	1	0	1	1	1	1	1	1	1	1	1	1	1	2	1	0	1	0	0	1
OMG13007	30	32	2	1	1	1	1	1	0	1	1	1	1	0	1	1	1	1	1	1	1	1	1	1	1	1	1	1	1	2	1	1	1	0	0	1
OMG12998	30	32	1	0	1	1	1	1	1	1	1	1	1	1	1	1	1	0	1	1	1	1	1	1	1	1	1	1	1	2	1	1	2	0	0	1
OMG12974	30	32	1	1	1	1	1	1	0	0	1	1	2	1	1	1	1	1	1	1	1	1	1	1	0	1	1	1	1	1	1	2	1	1	0	1
OMG12963	30	32	0	1	1	1	1	1	1	1	1	1	2	1	0	1	1	1	1	1	1	1	1	1	0	1	1	1	1	1	1	1	1	0	2	1
OMG12952	30	32	1	1	1	1	1	1	2	1	1	1	0	1	1	1	1	2	1	1	1	1	1	1	1	0	1	1	1	1	1	1	1	0	0	1
OMG12949	30	32	1	1	1	1	1	1	1	1	1	1	2	1	1	1	1	2	1	1	1	1	1	1	1	1	0	1	1	1	1	0	1	0	0	1
OMG12947	30	32	1	1	1	1	1	1	1	1	1	1	1	1	0	1	1	2	1	1	2	1	1	1	1	1	1	1	1	1	1	0	1	0	0	1
OMG12943	30	32	1	1	1	1	1	1	1	1	1	1	1	1	1	0	1	2	2	1	1	1	1	1	1	1	1	1	0	1	1	1	1	0	0	1
OMG12938	30	32	1	1	1	1	1	1	1	1	1	1	1	1	1	1	0	2	0	1	1	1	1	1	1	1	1	1	1	1	0	0	1	1	2	1
OMG12931	30	32	1	2	1	1	1	1	0	1	1	1	1	1	1	1	1	2	1	1	1	1	1	1	1	1	1	1	1	1	0	1	1	0	0	1
OMG12927	30	32	1	1	1	1	1	1	1	1	1	1	2	0	1	0	1	2	1	1	0	1	1	1	1	1	1	1	1	1	1	1	1	0	1	1
OMG12920	30	32	1	1	1	1	1	1	1	1	1	1	1	0	1	1	1	2	1	1	1	1	0	1	1	1	1	1	1	2	1	1	1	0	0	1
OMG12913	30	32	1	1	1	1	1	1	1	1	1	1	2	1	1	1	1	2	1	1	1	1	1	1	1	1	0	0	1	1	0	1	1	1	1	0
OMG12906	30	32	1	0	1	1	1	1	0	1	1	1	1	1	1	1	1	2	1	1	1	1	1	1	0	1	1	1	1	2	1	1	1	1	0	1
OMG12905	30	32	1	0	1	1	1	1	1	1	1	1	1	1	1	1	1	2	1	1	1	1	1	1	1	1	0	0	1	1	1	0	1	1	2	1
OMG12896	30	32	1	1	1	1	1	1	1	1	1	1	1	1	1	1	1	2	1	1	1	1	1	1	1	0	1	1	2	1	1	0	1	1	0	0
OMG12890	30	32	1	1	1	1	1	1	1	1	1	1	1	1	1	1	1	2	2	1	1	1	1	1	1	1	0	1	0	1	1	1	1	0	0	1
OMG12888	30	32	1	1	0	1	1	1	0	1	1	1	1	1	1	1	0	2	1	1	1	1	1	1	1	1	1	1	1	1	1	1	1	0	2	1
OMG12880	30	32	1	1	1	0	0	1	1	1	1	1	0	1	0	2	1	2	1	1	1	1	1	1	1	1	1	1	1	1	1	1	1	1	1	1
OMG12872	30	32	1	0	1	1	1	1	1	1	1	1	1	1	1	1	1	3	1	1	0	1	1	1	1	1	1	0	1	1	1	0	1	1	1	1
OMG12861	30	32	1	0	1	1	1	1	1	1	1	1	1	1	1	1	1	2	0	1	1	1	1	1	1	1	1	0	1	1	1	1	1	0	2	1
OMG12859	30	32	1	0	2	1	1	0	0	1	1	1	1	1	1	1	1	2	1	1	1	1	1	1	0	1	1	1	1	1	1	1	1	1	1	1
OMG12856	30	32	1	1	1	1	1	1	1	1	1	2	1	1	1	1	1	2	1	1	1	1	1	1	1	1	1	1	1	1	1	0	1	0	0	0
OMG12851	30	33	1	0	1	1	2	1	1	1	1	2	1	1	1	1	1	1	1	1	1	1	1	1	1	2	1	1	1	1	1	0	1	0	0	1
OMG12826	30	33	1	1	1	1	1	1	1	1	1	1	1	1	1	1	1	0	1	0	1	1	1	1	1	1	1	1	1	1	0	3	1	1	2	0
OMG12775	30	33	1	1	1	1	1	1	0	1	2	0	0	1	1	1	1	2	1	1	1	1	1	1	0	1	1	1	1	1	1	1	1	2	1	1
OMG12772	30	33	1	1	1	1	1	1	0	1	1	1	1	1	0	1	1	2	1	1	1	1	1	1	1	2	1	1	1	1	1	0	1	1	0	2
OMG12771	30	33	1	0	2	1	1	1	0	1	1	1	1	1	1	1	1	2	1	1	1	1	1	1	1	1	0	1	1	0	1	2	1	1	1	1
OMG12756	30	33	1	0	1	1	1	2	1	1	1	1	2	1	1	1	1	2	1	1	1	1	1	1	1	1	1	1	0	1	0	0	1	1	1	1
OMG12751	30	33	1	1	0	1	1	1	1	1	1	1	1	1	1	1	1	2	1	1	1	1	1	1	1	1	0	1	0	2	1	2	1	1	0	1
OMG12743	30	33	1	0	3	1	1	1	1	1	1	1	1	1	0	1	1	2	1	1	1	1	1	1	1	1	1	1	1	1	0	0	1	1	1	1
OMG12742	30	33	1	1	2	1	1	0	2	1	1	0	1	1	1	1	1	2	1	1	1	1	0	1	1	1	1	0	1	1	1	1	1	1	1	1
OMG12725	30	33	1	1	1	1	1	1	2	2	1	1	1	1	0	1	1	2	1	1	1	1	0	0	1	1	1	1	1	1	1	1	1	1	1	0
OMG12717	30	33	1	0	2	1	0	1	2	1	1	1	1	1	1	1	1	2	1	1	1	1	1	1	1	1	1	1	0	1	1	1	1	1	0	1
OMG12711	30	33	1	1	1	1	1	1	1	1	1	1	1	1	1	0	1	2	0	1	1	1	0	1	1	2	1	1	0	1	1	1	1	1	2	1
OMG12695	30	33	1	1	1	1	0	1	1	1	1	1	0	1	1	1	1	2	1	1	1	1	1	1	1	1	1	1	1	2	1	2	1	0	0	1
OMG12688	30	33	1	1	1	1	2	1	2	1	1	0	1	1	1	1	1	2	1	1	1	1	0	0	1	1	1	1	1	1	1	1	0	1	1	1
OMG12686	30	33	1	0	2	1	1	1	1	1	1	0	1	1	1	1	1	2	1	1	1	1	1	1	1	1	0	1	1	0	1	1	1	1	2	1
OMG12669	30	33	1	0	2	1	0	1	1	1	1	1	1	0	1	1	1	2	1	1	1	1	1	1	1	2	1	1	1	1	1	1	1	0	1	1
OMG12658	30	34	1	0	3	1	1	1	1	1	1	1	1	0	1	1	1	1	0	1	1	1	1	1	2	1	1	1	1	1	1	1	1	1	2	0
OMG12647	30	34	2	1	1	1	1	1	1	2	1	1	0	1	1	1	1	1	2	1	1	1	1	1	1	1	1	1	1	1	0	2	1	0	0	1
OMG12623	30	34	1	1	2	1	1	1	1	1	1	1	1	0	1	1	1	0	0	1	1	1	1	1	2	2	1	1	1	1	0	1	1	1	2	1
OMG12603	30	34	1	1	1	1	1	1	0	2	1	1	1	1	1	1	1	2	1	1	1	1	1	1	1	1	1	0	1	2	1	2	1	0	0	1
OMG12590	30	34	1	1	1	1	1	1	1	1	1	1	2	1	1	1	1	2	1	1	1	1	1	1	0	1	0	0	1	1	0	2	1	1	2	1
OMG12589	30	34	1	1	1	1	0	1	1	1	1	1	1	1	1	1	1	2	2	1	1	1	1	1	1	1	1	1	1	2	0	2	1	0	0	1
OMG12554	30	34	1	1	2	1	1	1	0	1	1	1	0	1	1	1	1	2	1	1	1	1	1	1	1	2	0	0	1	2	1	1	1	1	1	1
OMG12553	30	34	1	0	1	1	1	1	2	1	1	1	1	1	1	1	1	2	1	1	1	1	1	1	1	2	1	1	0	1	0	0	1	1	2	1
OMG12550	30	34	3	1	1	1	0	1	1	1	1	1	0	1	1	1	1	2	1	1	1	1	1	1	1	1	0	1	1	1	2	1	1	1	0	1
OMG12531	30	34	1	1	0	1	1	1	1	1	1	1	1	1	1	1	1	2	1	1	1	1	1	1	0	1	0	1	1	2	0	1	1	1	3	1
OMG12521	30	34	1	1	2	1	1	1	1	1	1	1	1	1	1	1	1	2	0	1	1	1	0	0	1	1	1	1	1	2	1	2	1	1	1	0
OMG12514	30	34	1	1	1	1	1	1	2	1	1	1	1	0	1	1	1	2	1	2	1	1	1	1	1	1	1	1	1	2	0	1	1	0	0	1
OMG12511	30	34	3	1	1	1	0	1	0	1	1	1	1	1	1	1	1	2	2	1	1	1	1	1	1	1	1	1	1	1	1	1	1	0	0	1
OMG12504	30	34	1	0	1	1	1	1	1	1	1	1	1	1	1	0	1	2	0	1	1	1	1	1	0	1	1	1	1	2	1	2	1	1	2	1
OMG12496	30	34	1	0	1	1	1	1	0	1	1	1	1	0	1	1	1	2	2	1	1	1	1	1	1	2	1	1	0	1	1	1	1	1	2	1
OMG12491	30	34	1	1	1	1	1	1	0	1	1	1	1	0	1	1	1	2	1	1	1	1	1	1	1	2	1	1	1	2	0	0	1	1	2	1
OMG12482	30	34	1	1	1	1	1	1	1	1	1	1	1	0	1	1	0	2	2	0	1	1	1	1	1	2	1	1	1	1	1	1	1	1	2	0
OMG12480	30	34	1	0	1	1	1	1	1	1	2	2	1	1	1	1	1	2	1	1	1	1	1	1	1	1	1	0	1	1	1	0	1	1	2	0
OMG12436	30	35	1	1	1	1	1	1	1	1	1	1	1	1	1	1	1	0	2	1	1	1	0	0	1	2	1	1	1	2	1	1	1	1	3	0
OMG12434	30	35	1	1	0	1	1	1	0	1	1	1	1	1	1	1	1	1	1	1	1	1	1	1	1	3	1	1	1	3	1	2	1	0	0	1
OMG12411	30	35	1	1	3	1	1	1	2	1	1	1	1	1	1	1	1	2	1	1	1	1	1	1	1	1	0	0	1	1	1	1	1	0	0	2
OMG12404	30	35	1	0	3	1	1	1	1	1	1	1	3	1	1	1	1	2	1	1	1	1	1	1	1	1	1	1	1	1	1	0	1	0	0	1
OMG12397	30	35	1	0	3	1	1	1	1	1	1	1	1	1	1	1	1	3	1	1	1	1	1	1	1	0	1	1	1	1	1	1	2	0	0	1
OMG12391	30	35	2	1	1	1	1	1	1	1	1	1	2	1	1	1	1	2	1	1	1	1	1	1	1	2	1	1	1	2	0	0	1	0	0	1
OMG12382	30	35	2	0	1	1	1	1	2	1	1	1	1	1	1	0	1	3	1	1	1	1	1	1	1	1	1	1	1	1	2	1	1	0	0	1
OMG12365	30	35	1	1	1	1	0	1	3	1	1	1	1	1	1	1	1	2	1	1	2	1	0	0	1	1	1	1	1	1	1	0	1	1	2	1
OMG12364	30	35	1	2	3	1	1	1	1	1	1	1	0	1	1	1	1	2	1	1	1	1	0	1	1	1	0	1	1	1	0	1	1	1	2	1
OMG12363	30	35	2	1	0	1	1	1	1	1	1	1	1	1	1	1	1	2	2	1	1	1	1	2	1	1	1	1	1	2	0	0	1	1	0	1
OMG12360	30	35	2	1	2	1	2	1	1	1	1	1	1	1	0	1	0	2	1	1	1	1	0	1	1	1	1	1	1	2	1	0	1	1	1	1
OMG12355	30	35	1	1	1	1	1	2	2	1	1	1	1	0	2	1	1	2	1	1	1	1	1	1	0	1	1	1	1	2	1	1	1	0	0	1
OMG12335	30	35	1	1	1	1	1	1	1	2	1	1	1	0	0	1	1	2	1	1	1	1	1	1	1	1	1	1	0	3	0	1	1	1	2	1
OMG12325	30	35	1	1	1	1	1	1	1	1	1	1	0	1	1	1	1	2	1	1	1	1	0	1	1	1	1	1	1	3	0	2	1	1	2	0
OMG12317	30	35	1	0	1	1	0	1	1	1	1	2	1	1	2	1	1	2	1	1	1	1	1	1	1	1	1	1	1	2	1	0	1	1	2	0
OMG12314	30	35	1	2	3	1	1	1	1	1	1	1	1	0	1	1	1	3	1	1	1	1	1	1	1	1	1	0	1	1	1	1	1	0	0	1
OMG12306	30	35	2	0	1	1	0	1	1	1	1	1	2	1	1	1	1	2	1	1	1	1	0	1	1	1	1	1	1	2	2	1	1	1	0	1
OMG12299	30	35	1	0	1	1	1	1	2	1	1	1	2	1	1	1	1	2	0	1	1	1	1	0	1	1	1	1	1	2	1	2	1	1	1	0
OMG12291	30	35	1	0	1	1	1	1	0	1	1	1	2	2	0	1	1	2	1	1	1	1	1	0	1	2	1	1	1	1	1	1	1	1	2	1
OMG12287	30	35	3	1	1	1	0	1	1	1	1	1	1	1	1	1	1	2	1	1	1	1	2	1	1	1	1	1	1	2	1	0	1	0	0	1
OMG12282	30	35	1	1	0	1	1	1	1	1	1	1	2	1	1	1	1	2	1	1	1	1	1	1	0	2	1	1	1	2	1	2	1	0	0	1
OMG12277	30	35	1	1	1	1	1	1	1	1	1	1	2	1	1	1	1	2	1	1	0	1	0	1	1	1	1	1	0	1	0	1	1	1	4	1
OMG12230	30	36	1	0	1	1	1	1	2	1	1	1	3	1	1	1	1	1	1	1	1	1	0	1	1	2	1	1	1	2	1	1	1	2	0	0
OMG12222	30	36	1	1	4	1	1	2	1	1	1	1	1	1	1	1	1	2	2	1	1	1	1	1	1	1	1	0	1	1	0	1	1	0	0	1
OMG12204	30	36	1	1	1	1	1	1	1	4	1	1	1	0	1	1	1	2	1	1	1	1	1	1	1	2	1	1	0	1	0	2	1	1	0	1
OMG12194	30	36	1	0	3	1	1	1	2	1	0	1	2	1	1	1	1	2	1	1	1	1	1	1	1	1	1	1	1	1	1	2	1	0	0	1
OMG12187	30	36	1	2	1	1	1	1	1	1	1	1	1	0	1	2	1	2	1	1	1	2	1	1	1	1	0	1	1	1	1	0	0	1	3	1
OMG12177	30	36	2	1	1	1	1	1	1	1	1	1	1	1	1	0	1	2	0	1	1	1	1	1	1	0	1	1	1	1	1	0	1	3	3	1
OMG12152	30	36	1	0	3	1	1	1	1	1	1	1	1	0	2	1	1	2	1	1	1	1	1	1	1	1	1	0	1	1	1	3	1	1	1	0
OMG12134	30	36	1	1	1	1	1	1	0	1	1	1	1	1	2	1	1	2	1	1	1	1	2	2	0	1	1	1	1	2	1	2	1	0	0	1
OMG12129	30	36	1	1	1	1	1	1	1	1	1	1	2	1	0	1	1	2	2	0	1	1	1	1	1	2	1	1	1	3	1	1	1	0	0	1
OMG12116	30	36	1	0	2	1	1	1	2	1	1	1	1	0	0	0	1	2	2	1	1	1	1	1	1	1	1	1	1	1	1	2	1	1	2	1
OMG12115	30	36	1	0	1	1	1	1	2	1	0	1	1	1	1	1	1	2	1	1	1	1	1	1	1	2	1	1	0	3	0	1	1	1	2	1
OMG12112	30	36	2	1	1	1	1	1	2	1	1	1	2	1	1	1	1	2	2	1	1	1	1	1	1	0	0	0	1	0	1	1	1	1	2	1
OMG12108	30	36	1	1	2	1	1	1	1	1	1	1	3	1	1	1	1	2	2	0	0	0	0	1	1	1	1	1	1	1	1	1	1	1	2	1
OMG12101	30	36	1	1	1	1	1	1	2	1	1	1	1	0	0	1	2	2	2	1	1	1	1	1	1	1	1	1	1	3	1	1	1	0	0	1
OMG12092	30	36	2	0	0	1	1	0	1	1	1	1	4	1	1	2	1	2	0	1	1	1	1	1	1	1	1	1	1	1	1	1	1	1	1	1
OMG12056	30	37	1	0	2	2	1	1	0	1	1	0	1	0	1	1	1	1	1	1	1	1	1	1	1	2	1	1	1	3	1	1	1	1	3	1
OMG12048	30	37	1	2	2	1	1	1	1	1	1	1	2	1	1	1	1	2	2	1	1	1	1	1	1	2	1	0	0	2	0	0	1	1	1	1
OMG12033	30	37	3	1	1	1	1	1	1	1	1	1	1	1	1	2	1	2	1	1	1	1	1	2	1	2	0	1	1	2	0	1	1	0	0	1
OMG12031	30	37	1	1	3	1	1	1	1	1	1	1	3	1	1	1	1	3	1	1	1	1	1	1	1	0	0	0	1	0	1	2	1	1	1	1
OMG12021	30	37	1	3	3	1	1	1	1	1	0	1	1	1	1	1	1	2	2	1	1	1	1	1	1	1	1	1	1	1	2	0	1	0	0	1
OMG12013	30	37	1	1	1	1	0	1	1	1	1	0	1	1	1	1	1	2	1	1	1	1	1	1	1	1	1	1	1	1	1	0	1	3	5	0
OMG11969	30	37	1	0	1	1	0	1	2	1	1	1	5	1	1	1	1	2	1	1	1	1	1	1	1	1	1	1	1	1	0	2	1	1	0	1
OMG11968	30	37	1	1	5	1	1	0	1	1	1	1	1	1	1	1	1	2	1	0	1	1	1	1	1	2	1	1	0	0	1	1	1	1	2	1
OMG11939	30	37	3	1	1	1	1	1	1	1	1	1	1	1	1	1	1	2	1	1	1	1	1	1	2	1	1	1	2	3	1	0	1	0	0	0
OMG11920	30	37	1	1	0	1	0	1	0	1	1	1	1	1	0	1	1	2	1	1	1	1	1	1	1	2	1	1	1	5	1	1	1	1	1	2
OMG11898	30	38	1	0	3	1	1	1	0	1	1	1	1	1	1	3	1	1	1	0	1	1	1	1	1	1	0	1	2	3	1	1	1	1	2	1
OMG11888	30	38	1	2	2	1	1	1	2	1	2	1	1	1	1	1	1	0	2	1	2	1	1	1	0	1	1	0	1	2	1	1	0	1	2	1
OMG11868	30	38	1	1	2	1	1	1	1	1	1	1	1	1	1	1	1	0	2	1	1	1	1	1	1	3	1	1	1	4	2	1	1	0	0	0
OMG11849	30	38	1	1	1	1	0	1	3	2	1	1	1	1	1	1	1	3	1	1	1	1	1	1	1	1	1	0	0	1	0	1	1	1	4	1
OMG11810	30	38	1	1	3	1	1	1	1	1	1	1	5	1	1	1	1	2	2	1	1	1	1	1	1	1	1	1	0	1	0	1	1	0	0	1
OMG11792	30	38	1	1	1	1	1	1	1	1	1	1	1	1	1	1	1	2	1	1	1	1	0	0	1	1	1	1	0	2	1	0	2	2	5	1
OMG11739	30	38	2	0	1	2	1	1	1	1	1	1	1	0	1	1	1	2	2	1	1	1	1	1	1	2	1	1	1	3	1	2	1	0	0	1
OMG11723	30	39	1	0	2	1	0	1	2	1	1	1	1	2	1	1	2	1	2	1	1	1	1	1	1	2	1	2	1	2	1	2	1	0	0	1
OMG11700	30	39	2	1	1	1	1	1	1	1	1	1	3	1	1	1	1	2	3	1	1	1	1	1	1	2	0	0	1	3	1	1	1	0	0	1
OMG11678	30	39	1	1	2	0	0	2	1	2	2	0	1	1	1	1	1	2	1	1	1	1	1	1	1	1	2	2	1	1	1	3	0	1	1	1
OMG11673	30	39	1	2	1	1	1	2	1	2	1	1	1	1	1	1	1	2	2	1	1	1	1	1	1	2	0	0	2	2	1	2	1	0	0	1
OMG11637	30	39	2	2	1	1	1	1	1	1	0	1	1	0	1	1	1	2	1	1	1	1	2	1	1	3	1	1	1	4	1	1	1	0	0	1
OMG11594	30	39	1	1	1	2	1	0	2	2	1	1	1	0	1	1	0	2	1	1	1	1	1	1	1	1	2	2	1	2	1	1	1	0	3	1
OMG11593	30	39	2	0	1	1	1	1	1	1	1	1	1	1	1	1	1	2	1	1	1	1	1	1	0	4	1	0	2	1	2	2	1	0	2	1
OMG11584	30	39	1	1	3	1	1	1	1	1	2	2	1	1	2	1	1	2	1	0	1	1	1	0	1	1	0	0	1	1	2	1	1	1	3	1
OMG11548	30	40	3	1	3	1	0	1	1	4	2	1	2	1	1	1	1	2	1	1	1	1	1	1	1	1	1	0	1	1	1	1	1	0	0	1
OMG11543	30	40	1	1	1	1	1	1	1	2	1	1	7	1	1	1	1	2	1	1	1	1	1	1	1	0	0	0	1	0	1	2	1	1	2	1
OMG11532	30	40	1	1	2	1	1	1	1	2	1	1	2	1	1	1	1	2	1	1	0	0	0	0	1	2	2	3	1	1	2	2	1	1	1	1
OMG11522	30	40	1	0	0	0	1	1	1	1	1	0	1	1	1	1	1	2	2	1	1	1	1	1	1	2	1	2	1	2	2	1	1	3	2	2
OMG11519	30	40	1	1	1	2	1	1	1	1	1	1	1	1	1	1	1	2	1	1	1	1	1	2	1	1	0	0	1	2	0	1	1	1	7	0
OMG11518	30	40	1	1	1	1	1	1	2	1	2	1	2	1	1	1	0	2	1	1	0	1	0	1	1	0	1	1	1	1	3	2	2	1	2	2
OMG11514	30	40	1	1	0	1	1	2	1	1	1	1	1	1	1	1	1	2	2	1	1	1	1	1	1	2	2	2	1	2	2	3	0	0	0	1
OMG11498	30	40	1	1	2	1	1	1	2	1	1	1	2	0	1	1	1	2	1	1	1	1	1	1	1	1	1	1	2	2	2	0	2	0	0	3
OMG11493	30	40	1	1	1	1	1	1	0	1	1	1	1	1	0	1	1	2	0	1	1	1	1	1	1	2	1	1	1	2	1	0	1	1	8	1
OMG11439	30	41	2	1	1	1	2	1	0	2	1	1	1	1	1	2	1	2	1	1	1	1	2	1	1	1	0	1	3	2	2	2	1	0	0	1
OMG11418	30	41	1	1	3	1	1	1	2	1	0	1	1	1	1	2	1	2	1	1	1	1	1	1	1	1	2	1	2	2	1	3	0	0	2	0
OMG11397	30	41	1	0	1	1	1	1	1	1	1	1	2	1	1	1	1	2	2	1	1	1	2	1	1	3	1	1	1	4	0	3	1	0	0	1
OMG11387	30	41	1	2	3	1	1	1	2	1	1	1	1	0	1	1	1	4	1	0	1	1	1	1	1	2	1	2	1	3	1	1	1	0	0	1
OMG11376	30	41	1	1	0	1	1	1	1	1	1	1	1	1	1	1	2	2	4	0	1	1	1	1	2	2	1	1	0	2	0	2	1	1	2	2
OMG11356	30	41	1	0	1	1	1	0	1	1	1	1	1	1	1	1	1	4	1	1	1	1	1	1	1	1	0	0	1	4	1	1	1	2	5	1
OMG11327	30	42	1	1	1	1	1	1	1	1	1	1	1	1	1	1	1	0	2	1	1	2	0	0	1	4	2	2	1	4	1	1	0	1	2	2
OMG11323	30	42	1	1	1	1	0	1	1	2	1	1	1	1	1	1	1	0	1	1	1	1	0	0	1	4	1	1	2	3	1	2	2	3	2	1
OMG11321	30	42	2	1	1	1	1	1	1	1	1	1	1	0	1	1	1	0	2	1	1	1	1	1	0	3	1	1	1	3	1	2	0	1	6	1
OMG11319	30	42	1	1	1	2	1	1	1	1	1	0	0	1	1	1	1	1	2	1	1	1	1	1	0	3	1	1	1	4	1	1	1	1	6	0
OMG11307	30	42	2	1	2	1	0	1	1	1	1	1	1	1	0	1	1	2	4	1	0	1	1	1	1	2	1	1	1	2	1	0	1	2	4	1
OMG11301	30	42	2	1	1	1	2	1	1	1	1	1	1	0	1	2	1	2	0	1	1	1	0	0	1	1	1	1	1	1	1	2	2	2	6	1
OMG11300	30	42	1	1	1	1	0	1	1	1	1	1	1	1	1	1	1	4	2	1	1	1	1	1	1	3	0	0	2	0	1	1	1	1	6	1
OMG11296	30	42	1	3	1	1	1	1	2	1	2	1	2	1	1	1	1	2	1	1	1	1	1	1	1	0	0	0	2	0	2	4	1	2	1	1
OMG11264	30	42	2	1	3	1	1	1	1	1	1	1	3	0	1	1	1	2	2	1	1	1	2	1	1	2	1	1	1	3	0	0	1	1	2	0
OMG11243	30	42	1	0	3	1	0	1	0	1	1	1	1	1	1	1	1	2	4	1	1	1	1	1	1	2	1	1	1	3	1	1	1	0	4	1
OMG11233	30	43	3	1	2	2	2	1	1	1	1	1	1	1	1	1	1	1	1	1	1	1	1	1	0	2	1	1	0	1	0	1	1	4	5	0
OMG11202	30	43	1	1	2	1	1	1	1	1	1	1	0	1	1	1	1	2	1	0	0	1	0	1	1	1	1	1	1	2	1	1	2	3	6	3
OMG11173	30	43	2	1	2	1	1	1	1	1	1	1	1	0	1	0	1	2	0	1	1	1	1	1	2	3	1	1	2	3	0	1	1	1	5	1
OMG11164	30	43	2	1	2	2	1	2	1	1	2	1	1	1	1	1	1	2	1	1	2	1	0	0	1	0	1	1	1	0	1	1	4	2	3	1
OMG11153	30	43	3	2	1	1	2	1	1	1	0	2	1	1	1	1	1	2	2	1	1	1	2	1	1	2	1	1	0	3	0	0	2	1	2	1
OMG11114	30	44	3	3	0	1	4	1	1	1	1	1	1	1	1	1	1	3	3	1	0	1	0	1	2	1	1	1	1	1	0	1	3	1	1	1
OMG11099	30	44	1	1	1	1	1	1	1	2	1	1	1	0	1	1	1	2	1	1	1	1	0	1	0	2	3	3	1	8	1	0	1	1	1	1
OMG11088	30	44	2	1	1	1	1	1	2	1	0	1	1	1	1	1	2	2	3	0	1	1	2	1	0	2	1	1	1	4	1	1	1	0	4	1
OMG11056	30	45	1	4	1	1	1	1	1	1	1	1	1	1	1	1	1	2	2	1	1	1	1	0	1	2	3	3	0	3	0	2	1	1	3	0
OMG11045	30	45	1	1	1	0	1	1	0	1	1	0	1	1	2	1	1	2	3	1	1	1	1	1	1	2	2	2	1	2	3	3	1	3	0	2
OMG11031	30	45	1	0	0	1	1	1	0	1	1	1	6	1	1	1	1	4	1	1	1	1	1	1	1	3	1	2	1	2	1	0	2	1	2	2
OMG11021	30	45	3	1	1	1	1	1	1	1	2	1	1	1	1	1	1	2	3	2	2	2	2	2	1	3	0	0	0	3	0	1	1	1	1	1
OMG11012	30	45	6	0	2	2	1	1	1	1	1	1	1	1	1	1	1	2	1	1	0	1	1	1	1	2	1	0	1	4	1	1	2	1	3	0
OMG10989	30	46	1	1	6	1	1	1	2	3	1	1	6	1	1	0	1	1	3	1	1	1	2	1	1	1	0	0	1	1	1	1	1	1	0	1
OMG10987	30	46	2	1	3	1	2	3	1	1	3	1	3	0	1	1	0	0	1	1	0	1	1	1	1	1	2	1	1	1	2	2	1	2	1	3
OMG10940	30	46	2	1	1	1	2	2	2	1	1	1	1	0	0	2	1	2	1	1	1	1	1	1	1	0	1	1	3	0	2	3	1	4	1	3
OMG10938	30	46	1	1	0	1	1	1	1	1	1	1	1	0	1	1	2	2	3	1	1	1	2	1	0	3	1	1	1	4	1	2	1	1	6	0
OMG10893	30	47	2	2	1	1	1	2	1	1	1	1	3	2	1	1	1	4	2	1	1	0	2	1	1	0	2	1	1	0	1	2	0	3	3	1
OMG10836	30	48	1	1	2	2	1	1	0	1	0	1	2	1	1	1	1	2	3	1	1	1	2	2	0	3	1	1	1	5	1	1	1	1	5	0
OMG10809	30	49	1	3	3	1	2	1	1	3	1	1	0	0	0	1	2	2	2	1	1	1	2	1	0	3	1	1	1	3	1	1	2	1	4	1
OMG10803	30	49	2	2	1	2	3	2	3	2	1	2	1	1	1	1	1	2	3	1	1	1	1	1	1	3	1	1	0	3	0	0	1	1	3	0
OMG10798	30	49	3	1	0	5	4	1	1	1	1	1	2	1	1	1	1	2	2	2	1	1	1	2	1	3	1	1	1	4	1	0	1	0	0	1
OMG10794	30	49	1	2	1	3	2	1	4	1	1	1	1	1	1	1	0	2	1	1	1	1	1	1	1	9	1	1	0	3	0	0	1	1	2	1
OMG10753	30	50	2	0	5	1	2	1	3	4	1	1	4	1	1	1	1	3	1	1	1	1	1	1	1	1	0	1	2	1	2	3	1	0	0	1
OMG10717	30	51	1	1	1	8	0	1	2	2	1	3	2	1	1	1	1	2	2	1	0	0	0	1	1	3	1	1	1	2	1	2	1	2	2	2
OMG10695	30	52	2	1	3	1	1	2	4	1	1	1	4	1	1	1	1	2	3	1	1	1	1	2	1	2	1	0	2	3	1	0	3	0	0	3
OMG10640	30	54	4	4	1	1	1	1	1	1	1	1	2	1	1	1	1	2	1	1	1	1	0	0	1	4	2	2	1	5	3	3	0	1	4	0
OMG10623	30	54	2	2	2	1	3	2	1	1	2	1	4	1	2	0	3	4	2	1	1	1	2	1	1	0	2	1	1	0	1	4	1	0	2	2
OMG10609	30	55	2	1	5	1	1	1	2	6	2	1	2	0	1	1	1	0	2	2	2	2	1	1	1	4	1	1	2	4	2	0	1	1	1	0
OMG10585	30	56	2	1	1	1	3	2	1	1	1	0	2	2	1	1	2	0	2	1	1	1	3	1	1	6	2	2	1	5	1	3	2	3	0	0
OMG10550	30	57	2	1	1	1	2	2	1	1	1	0	5	2	4	1	1	4	2	1	1	1	0	0	1	7	1	1	1	5	2	1	1	0	1	2
OMG10545	30	57	1	0	0	1	1	1	0	1	1	1	1	0	2	1	1	4	3	1	3	3	3	2	1	2	3	2	1	3	1	5	1	3	3	1
OMG10539	30	57	2	2	2	3	4	3	3	6	2	3	2	1	1	1	1	2	1	1	2	1	1	2	1	3	1	1	0	1	1	1	0	0	0	2
OMG10507	30	59	1	1	2	5	5	1	0	1	2	1	2	1	1	1	1	2	3	1	1	1	1	1	1	4	0	0	1	3	3	1	0	5	3	3
OMG10372	30	66	4	3	2	2	7	3	4	3	4	2	4	2	3	2	1	2	1	0	1	1	1	1	1	0	0	0	2	1	1	3	1	1	2	1
OMG10307	30	72	4	1	5	4	4	3	2	2	3	2	1	1	1	1	1	0	2	1	1	1	1	1	0	5	2	2	1	3	1	4	0	4	8	0
OMG10177	30	91	4	2	3	0	0	3	2	3	3	0	2	2	2	3	3	4	4	1	1	1	2	2	2	4	3	3	3	8	1	0	1	4	13	2
OMG10155	30	97	7	1	2	2	2	3	3	4	4	2	4	3	3	5	2	4	1	2	1	2	3	2	2	9	2	1	0	9	0	0	2	2	8	0
OMG10075	30	147	12	3	7	4	4	5	6	6	5	7	8	4	4	3	3	2	0	1	0	1	0	0	3	4	2	2	5	3	1	5	7	20	7	3
OMG10061	30	168	4	5	2	5	7	7	4	3	0	8	2	5	3	2	4	4	1	1	0	0	1	0	2	13	3	2	4	12	4	2	5	33	15	5
OMG10030	30	226	14	1	24	23	16	2	19	26	2	4	2	3	2	2	2	3	3	3	2	2	2	3	1	7	28	13	1	2	6	8	0	0	0	0
OMG13525	29	29	1	1	1	1	1	1	1	1	1	1	1	0	1	1	1	1	1	1	1	1	1	1	1	1	1	0	1	1	1	0	1	1	0	0
OMG13524	29	29	1	1	1	1	1	1	1	1	1	1	1	0	1	1	1	1	1	1	1	1	1	1	1	1	0	0	1	1	0	0	1	1	1	1
OMG13348	29	30	1	1	1	1	1	1	1	1	1	1	1	1	1	1	1	0	1	1	1	1	0	1	1	1	1	1	1	1	0	1	0	1	2	0
OMG13333	29	30	1	1	1	1	1	1	2	1	1	1	1	0	1	1	1	0	0	1	1	1	1	1	0	1	0	1	1	1	1	1	1	1	1	1
OMG13275	29	30	1	1	1	1	0	1	0	1	0	1	1	0	1	1	1	2	1	1	1	1	1	1	1	1	1	1	1	1	1	1	1	1	1	0
OMG13262	29	30	1	1	1	1	1	1	1	1	0	1	1	0	1	1	1	2	1	1	1	1	1	1	1	1	1	1	1	1	1	0	1	0	0	1
OMG13257	29	30	1	1	1	1	1	1	1	1	1	1	1	1	1	1	1	2	1	1	1	1	1	1	1	1	0	0	1	0	1	1	1	0	0	1
OMG13242	29	30	1	1	0	1	1	1	1	1	1	1	0	1	1	1	1	2	1	1	1	1	1	1	1	1	0	1	1	1	1	0	1	1	0	1
OMG13219	29	30	1	1	1	1	1	1	1	1	1	0	0	1	1	1	1	2	1	1	1	1	0	1	1	1	1	1	1	0	1	1	1	1	1	0
OMG13214	29	30	1	1	1	1	1	1	0	1	0	1	1	1	1	1	1	2	1	1	1	1	1	1	1	1	1	1	0	1	1	1	0	1	1	0
OMG13206	29	30	1	0	1	1	1	1	1	1	1	1	1	1	1	1	1	2	1	1	0	1	1	1	1	1	0	0	1	1	0	1	1	1	1	1
OMG13136	29	31	1	1	1	1	1	1	1	1	1	1	2	1	1	1	1	0	1	1	1	1	0	1	1	2	1	1	1	1	0	1	1	0	0	1
OMG13111	29	31	1	1	1	1	1	1	1	1	1	1	1	1	1	1	1	2	1	1	1	1	1	1	1	1	0	0	0	0	1	0	1	1	2	1
OMG13097	29	31	1	1	1	1	1	1	1	1	1	1	2	1	1	1	1	2	1	1	1	1	1	1	1	0	0	0	0	1	1	1	1	1	1	0
OMG13095	29	31	1	1	1	1	1	1	1	1	1	1	1	1	1	1	0	2	1	1	1	1	1	1	1	1	1	1	0	1	1	2	1	0	0	0
OMG13090	29	31	1	1	1	1	1	1	1	0	1	1	1	1	1	1	0	2	1	1	0	1	1	1	0	1	1	1	1	1	2	1	1	1	0	1
OMG13085	29	31	2	1	1	1	1	1	0	1	1	1	1	1	1	1	1	1	1	1	1	0	0	0	1	1	1	1	1	1	1	1	1	0	2	1
OMG13082	29	31	2	1	1	1	1	1	1	1	1	1	1	1	1	1	1	2	1	1	1	1	1	1	1	1	0	0	0	1	0	0	1	1	1	1
OMG13068	29	31	1	1	1	1	1	1	2	1	1	1	1	1	1	1	1	2	1	1	1	1	1	1	1	1	0	0	1	1	0	1	1	0	0	1
OMG13065	29	31	1	2	1	1	1	1	0	1	1	1	1	0	0	1	1	2	1	1	1	1	1	1	1	1	1	0	0	1	1	1	1	1	1	1
OMG13051	29	31	1	1	1	0	0	1	2	1	1	0	1	1	0	1	1	2	1	1	1	0	1	1	1	1	1	1	1	1	1	1	1	1	1	1
OMG13050	29	31	1	2	1	1	0	1	1	1	1	1	1	0	0	0	1	2	1	1	1	1	1	1	1	1	1	1	1	1	1	1	1	0	1	1
OMG13048	29	31	1	0	1	1	1	0	2	1	1	1	1	1	1	1	1	2	0	1	1	1	1	1	1	1	1	1	1	1	1	0	1	0	1	1
OMG13043	29	31	1	0	1	1	1	1	1	0	1	1	2	0	1	1	1	2	1	1	1	1	1	1	1	1	1	1	1	1	1	1	1	0	0	1
OMG13031	29	32	1	0	1	1	0	0	1	2	1	0	2	1	1	1	1	1	1	1	1	1	1	1	1	1	1	2	1	1	1	1	1	1	0	1
OMG13028	29	32	1	0	1	1	1	1	1	1	1	1	1	1	1	1	1	0	1	1	1	1	0	0	1	1	1	0	2	1	1	2	1	1	1	2
OMG13023	29	32	1	0	2	1	1	1	1	1	1	1	1	1	1	1	1	0	1	1	1	0	0	1	1	1	1	1	1	2	2	0	1	1	1	1
OMG13013	29	32	1	1	2	1	1	2	1	1	1	1	1	1	1	1	1	0	1	1	1	1	1	1	1	1	1	1	1	2	1	0	1	0	0	0
OMG13008	29	32	3	1	1	1	1	1	2	1	1	1	1	1	1	1	1	0	1	1	1	1	1	1	1	1	1	1	1	1	0	0	1	0	0	1
OMG12993	29	32	1	2	1	1	1	1	1	1	1	1	1	1	1	1	1	1	1	1	0	1	1	1	1	1	1	1	1	1	1	3	0	0	0	0
OMG12978	29	32	1	0	1	1	1	1	0	1	1	1	2	1	1	1	1	1	0	1	1	1	0	1	1	1	1	1	1	2	0	1	1	1	2	1
OMG12951	29	32	1	0	1	1	1	0	1	0	1	1	1	1	1	1	1	2	1	1	1	1	1	1	1	1	1	1	1	2	0	1	1	1	2	0
OMG12945	29	32	1	1	2	1	1	1	1	1	1	1	1	1	1	1	1	2	1	1	1	0	1	1	1	1	0	0	1	1	1	0	1	0	1	2
OMG12932	29	32	1	1	1	1	1	1	3	1	1	1	1	0	1	1	1	2	1	1	1	1	1	1	1	1	1	1	1	1	0	0	1	0	0	1
OMG12930	29	32	1	2	2	1	1	1	1	1	1	1	1	1	1	1	1	2	1	1	1	1	1	1	1	1	0	0	1	1	1	0	1	0	0	1
OMG12928	29	32	1	1	1	1	1	1	1	0	0	1	0	1	1	1	1	2	0	1	1	1	1	1	1	1	1	1	1	2	1	0	1	1	2	1
OMG12926	29	32	2	1	1	1	1	1	1	2	1	1	1	0	1	1	0	2	0	1	0	1	1	1	1	1	1	1	1	1	0	1	1	1	1	1
OMG12916	29	32	1	1	1	1	1	1	2	1	1	1	1	0	1	1	1	3	1	1	1	1	1	1	1	1	0	0	1	1	1	1	1	0	0	1
OMG12910	29	32	1	1	1	0	1	1	1	1	1	0	1	1	1	1	1	2	0	1	1	1	0	0	1	1	1	1	1	1	1	2	1	1	2	1
OMG12893	29	32	1	1	1	1	0	1	2	1	1	1	1	1	1	0	1	2	1	1	1	1	1	1	1	2	1	1	1	1	0	0	1	1	1	0
OMG12891	29	32	2	1	1	1	0	1	1	2	1	1	1	0	1	1	1	2	1	1	1	1	1	1	1	1	1	1	1	1	1	1	0	0	0	1
OMG12883	29	32	1	1	2	1	1	1	1	1	1	1	1	1	1	1	1	2	1	1	0	1	1	1	1	1	1	0	1	2	1	1	0	0	0	1
OMG12879	29	32	1	0	1	1	1	1	1	1	0	1	1	0	1	1	1	2	1	1	1	1	0	1	1	1	1	0	1	2	1	1	1	1	2	1
OMG12874	29	32	1	0	1	1	1	1	1	1	1	0	1	1	0	1	1	2	2	1	1	1	1	1	1	2	1	0	1	1	1	0	1	1	1	1
OMG12869	29	32	1	1	1	0	1	1	2	1	1	1	1	0	1	1	0	2	1	1	1	1	1	1	1	1	1	1	1	1	1	2	1	0	0	1
OMG12868	29	32	1	0	0	1	1	1	2	1	1	1	1	1	1	1	1	2	2	1	1	1	1	1	1	1	1	0	1	1	0	1	0	1	1	1
OMG12846	29	33	1	1	3	1	1	1	2	1	2	0	1	1	1	1	1	1	1	0	0	1	1	1	0	1	1	1	1	1	1	1	1	1	0	1
OMG12838	29	33	1	1	1	1	0	1	2	1	1	1	1	0	0	1	1	0	1	1	1	1	1	1	1	1	1	1	1	3	1	1	1	1	2	0
OMG12821	29	33	1	1	2	2	1	1	1	1	1	2	1	0	1	1	1	1	1	1	0	0	0	1	1	1	1	1	1	1	0	2	1	1	1	1
OMG12815	29	33	1	1	1	2	1	1	1	2	1	1	1	1	1	1	1	0	1	1	2	1	1	1	0	1	1	1	1	2	0	1	0	1	0	1
OMG12782	29	33	1	1	0	1	1	1	1	2	1	1	2	1	1	1	2	0	1	1	1	1	1	1	1	1	1	1	1	1	0	1	1	0	0	2
OMG12769	29	33	1	0	0	1	2	1	1	1	1	1	1	1	0	1	1	2	1	1	1	1	1	1	1	1	1	1	1	1	1	0	2	1	2	0
OMG12768	29	33	1	1	1	1	1	1	1	1	1	1	2	1	1	1	1	2	1	1	1	1	0	0	1	0	1	1	1	0	1	1	1	0	3	1
OMG12761	29	33	1	2	1	1	1	1	1	1	1	1	0	1	1	1	1	2	1	1	1	1	1	2	1	0	1	1	1	2	1	0	1	0	0	1
OMG12759	29	33	1	0	1	1	0	2	3	1	1	1	1	1	1	1	1	2	1	1	1	1	1	1	1	1	1	1	1	1	1	0	1	0	0	1
OMG12758	29	33	1	1	2	0	1	1	2	2	0	0	1	1	1	1	1	2	1	1	1	1	1	1	0	1	1	1	1	1	1	1	1	1	1	0
OMG12749	29	33	1	1	1	1	1	1	2	1	1	1	1	1	1	1	1	2	1	1	1	0	0	1	1	1	1	1	1	2	0	2	1	0	0	1
OMG12736	29	33	2	0	1	1	1	1	2	2	1	1	1	1	0	1	1	2	1	1	1	1	1	1	1	1	1	1	1	1	0	0	1	1	1	0
OMG12734	29	33	1	1	1	1	1	1	1	1	1	1	2	1	1	1	1	2	2	0	0	0	0	0	1	1	1	1	1	2	1	1	1	1	1	1
OMG12724	29	33	1	1	1	1	1	2	1	1	1	1	1	1	2	1	1	2	1	1	1	0	1	1	1	0	0	0	1	0	1	1	1	1	2	1
OMG12720	29	33	1	2	2	1	0	1	1	1	1	1	1	1	1	1	1	2	1	1	1	1	1	1	2	1	0	0	1	1	0	1	1	1	1	0
OMG12718	29	33	1	0	3	1	1	1	1	1	1	1	2	1	1	1	1	2	1	1	1	0	1	1	1	1	1	1	1	1	0	1	1	0	0	1
OMG12715	29	33	1	1	1	1	1	1	1	1	1	1	2	1	0	1	2	3	1	1	1	1	1	1	1	1	1	1	1	1	0	1	1	0	0	0
OMG12713	29	33	1	1	1	1	0	1	1	1	1	1	1	1	1	1	1	2	1	1	1	1	1	1	1	1	1	1	0	2	0	0	1	1	3	0
OMG12706	29	33	1	2	0	1	1	1	1	1	1	1	1	0	0	1	1	2	0	1	1	1	1	1	1	2	1	1	1	1	1	0	1	1	2	1
OMG12700	29	33	2	1	1	1	1	1	1	1	1	1	1	0	1	1	1	2	1	1	1	1	1	1	1	0	0	0	1	0	1	1	1	2	2	1
OMG12697	29	33	2	1	1	1	1	1	1	1	1	1	2	0	1	1	1	2	1	1	0	1	1	1	2	1	1	1	1	0	1	1	1	0	0	1
OMG12693	29	33	1	0	1	0	0	1	1	1	1	0	1	1	1	2	1	2	2	1	1	0	1	1	1	1	1	1	1	1	1	1	1	1	1	2
OMG12690	29	33	1	0	1	1	0	0	1	1	1	1	1	1	1	1	1	4	1	1	1	1	1	1	1	1	1	1	1	2	1	1	1	0	0	1
OMG12687	29	33	1	2	0	1	1	1	2	1	1	1	1	1	1	1	1	2	1	1	1	1	1	1	1	1	0	0	2	1	1	1	1	0	0	1
OMG12682	29	33	1	1	1	1	1	1	1	1	1	1	2	1	0	1	1	2	1	1	0	1	1	1	1	2	1	1	1	2	1	0	1	0	0	1
OMG12656	29	34	1	1	1	1	1	1	1	2	1	2	1	1	1	1	1	1	1	1	1	1	0	0	1	1	1	1	1	2	1	0	1	0	0	3
OMG12613	29	34	1	0	2	1	1	1	1	1	1	1	2	0	1	1	1	1	1	1	1	1	1	0	1	2	1	1	1	2	0	2	1	1	1	0
OMG12605	29	34	1	1	1	1	0	1	2	1	1	1	1	1	1	1	1	2	1	1	1	1	1	1	0	2	1	1	1	2	0	2	1	0	0	1
OMG12598	29	34	1	1	1	1	1	1	3	2	1	1	1	1	1	1	1	2	1	1	1	0	0	0	1	2	1	1	1	1	1	1	1	0	0	1
OMG12591	29	34	1	1	1	1	1	1	1	1	1	0	1	1	1	1	1	2	1	1	1	1	0	1	1	1	1	1	1	4	0	2	1	0	0	1
OMG12576	29	34	1	1	3	1	1	1	2	1	1	1	1	1	1	1	1	2	1	0	0	1	1	1	1	1	1	1	1	1	1	2	1	0	0	0
OMG12547	29	34	1	0	4	1	1	1	1	1	1	1	1	0	1	1	1	2	1	1	1	1	1	1	1	1	0	0	1	1	1	0	1	1	2	1
OMG12544	29	34	1	1	1	1	1	1	2	1	1	1	1	1	1	1	0	2	2	0	0	1	2	1	0	1	1	1	1	1	1	1	1	1	2	0
OMG12543	29	34	1	2	1	1	1	1	1	1	1	1	1	1	1	1	1	2	1	0	0	1	0	0	1	1	2	1	1	2	1	0	1	1	2	1
OMG12527	29	34	1	1	1	1	0	1	2	1	1	1	1	0	1	1	1	2	1	1	1	1	1	1	0	2	1	1	2	1	1	1	2	0	0	1
OMG12526	29	34	1	1	1	1	1	1	2	1	1	1	1	1	1	2	1	2	1	1	1	1	0	0	1	0	0	0	1	1	1	2	1	1	2	1
OMG12505	29	34	1	1	1	1	0	1	1	1	1	1	3	1	2	1	1	2	1	1	0	1	1	1	1	1	1	1	1	1	1	0	2	0	0	1
OMG12494	29	34	2	0	2	1	1	1	0	1	1	1	1	0	1	1	1	2	1	1	1	1	0	1	1	1	1	1	1	2	1	0	1	1	2	1
OMG12481	29	34	1	1	1	1	1	1	1	1	1	2	1	1	1	1	1	0	1	0	2	1	2	1	1	1	1	1	0	2	0	1	1	1	2	0
OMG12453	29	35	1	1	1	1	1	1	2	0	1	1	1	1	1	1	0	1	0	0	0	1	2	2	1	1	1	1	1	1	1	3	1	1	2	1
OMG12412	29	35	2	1	1	1	1	1	1	1	1	1	2	1	1	1	1	2	1	1	1	1	1	1	2	2	0	1	0	2	1	0	1	0	0	1
OMG12384	29	35	1	1	1	1	1	1	0	2	1	1	1	1	1	1	1	2	1	1	1	1	1	1	1	3	1	1	0	3	1	0	1	0	0	1
OMG12371	29	35	1	2	1	1	1	1	0	1	1	1	1	1	1	1	1	2	2	1	1	1	1	1	1	3	0	1	1	2	1	0	1	0	0	1
OMG12358	29	35	1	1	3	1	1	1	1	1	1	1	1	1	1	1	1	4	1	1	1	1	1	1	1	0	0	1	1	0	1	0	1	0	2	1
OMG12351	29	35	1	1	3	1	0	1	2	1	1	1	1	1	1	1	1	2	2	1	1	1	1	1	1	1	1	1	1	1	1	2	0	0	0	0
OMG12344	29	35	1	1	1	1	1	1	1	1	2	1	1	1	1	1	0	3	1	1	0	0	0	0	1	1	1	1	2	1	1	1	1	1	3	1
OMG12318	29	35	1	0	1	1	1	1	2	1	2	1	1	1	1	1	1	2	1	1	1	1	1	1	0	1	1	1	1	1	2	3	0	0	0	1
OMG12316	29	35	1	1	3	1	1	1	1	1	1	1	2	2	1	1	1	2	0	1	1	1	1	0	1	1	1	1	1	1	0	2	1	0	0	1
OMG12283	29	35	1	0	3	1	1	1	1	1	1	1	1	1	1	1	1	2	2	1	1	1	0	0	1	2	1	1	1	2	1	1	1	0	0	1
OMG12280	29	35	1	1	2	1	1	1	1	1	1	1	1	1	1	1	1	2	2	1	1	1	0	0	1	1	0	0	1	2	1	0	1	1	3	1
OMG12263	29	36	1	0	3	1	1	1	1	1	1	1	1	1	0	1	1	0	1	1	1	0	0	1	1	2	1	1	2	3	2	1	1	1	1	1
OMG12229	29	36	1	0	1	1	1	1	1	1	0	1	2	1	1	1	1	1	2	1	1	1	0	0	1	2	1	1	1	2	1	1	1	1	4	0
OMG12221	29	36	1	0	4	1	1	1	1	1	2	1	1	1	0	1	1	2	1	1	1	1	1	1	1	1	1	1	1	1	1	3	1	0	0	0
OMG12202	29	36	1	2	0	1	1	1	1	1	1	0	2	0	1	1	1	2	1	1	0	1	1	1	1	2	1	1	1	1	0	2	1	2	2	1
OMG12168	29	36	1	0	2	3	1	1	1	1	1	1	2	1	0	1	1	2	1	1	1	1	1	1	1	1	1	1	1	2	1	2	0	0	0	1
OMG12162	29	36	1	1	3	1	1	1	1	1	1	1	3	1	0	1	1	2	1	1	1	1	1	1	1	2	1	1	1	2	1	0	0	0	0	1
OMG12159	29	36	2	1	1	1	0	1	3	1	1	1	1	0	0	0	1	2	2	1	1	1	1	1	1	1	1	0	1	1	1	1	1	1	3	1
OMG12127	29	36	1	1	1	1	2	1	1	1	1	1	0	1	1	1	1	2	2	1	1	1	2	1	1	1	1	1	1	4	0	0	1	0	0	1
OMG12122	29	36	1	2	1	1	1	2	0	2	1	1	1	1	0	1	1	2	1	1	1	1	1	0	1	2	1	1	2	2	1	1	1	0	0	1
OMG12095	29	36	1	1	1	1	1	2	1	1	1	1	1	1	1	1	2	3	2	1	1	1	1	1	1	2	1	0	0	2	0	1	1	0	1	0
OMG11996	29	37	1	1	2	1	1	1	1	3	1	0	1	1	1	0	1	2	3	1	1	1	1	1	1	2	1	1	1	2	1	1	0	0	0	1
OMG11989	29	37	1	1	3	1	1	1	2	1	1	1	2	1	1	1	1	2	1	0	0	1	0	1	0	2	0	1	1	1	1	3	1	1	1	1
OMG11977	29	37	1	1	1	1	1	1	0	1	1	1	4	1	1	1	1	4	1	0	0	1	0	1	1	1	0	1	1	2	1	1	1	1	2	1
OMG11934	29	37	1	1	2	2	1	2	1	1	1	1	1	1	1	1	1	2	1	1	0	1	0	1	1	2	1	0	0	2	1	1	1	1	3	0
OMG11897	29	38	1	1	1	1	1	1	2	3	1	1	0	1	1	1	1	0	1	1	1	1	2	1	1	1	2	1	1	3	3	1	0	0	0	1
OMG11878	29	38	1	1	3	1	1	1	1	1	1	1	1	1	1	1	1	0	2	1	1	1	2	1	1	3	1	1	2	3	1	0	1	0	0	0
OMG11847	29	38	1	1	3	0	1	1	1	1	1	1	3	1	1	1	1	2	0	2	1	1	1	0	2	1	1	2	1	2	1	1	1	0	0	1
OMG11833	29	38	2	1	1	1	1	1	1	1	1	1	1	1	2	1	1	2	1	1	1	1	2	1	1	5	1	1	0	2	0	0	1	0	0	1
OMG11822	29	38	2	1	1	3	1	1	1	1	1	1	1	1	1	0	1	2	0	1	1	1	1	1	2	2	1	1	1	4	0	1	1	0	0	1
OMG11819	29	38	1	0	3	1	1	1	1	1	1	1	1	0	1	1	1	4	1	1	1	1	1	1	1	2	0	1	1	2	0	2	1	0	2	1
OMG11814	29	38	1	0	1	1	1	1	1	1	0	1	2	1	0	1	1	2	1	1	1	1	1	0	2	3	1	1	1	2	1	0	1	1	4	1
OMG11767	29	38	2	1	0	1	1	1	1	1	1	1	1	0	1	1	1	2	1	1	2	2	2	0	1	1	1	1	3	3	1	1	1	0	0	1
OMG11745	29	38	1	1	1	1	3	1	1	0	0	1	1	1	1	1	1	2	1	2	1	1	1	1	1	4	1	1	1	3	1	0	1	0	0	1
OMG11735	29	38	1	1	2	2	1	1	1	1	1	1	1	0	0	0	1	2	1	1	1	1	2	1	1	1	1	1	0	1	1	1	0	2	5	1
OMG11709	29	39	1	5	1	0	1	1	1	1	1	0	3	1	2	1	1	1	1	1	1	1	1	1	1	1	1	0	1	1	1	4	1	0	0	1
OMG11706	29	39	2	1	1	1	1	1	1	1	1	1	2	1	1	1	1	0	1	1	1	1	0	0	1	2	2	2	2	2	2	2	1	0	2	0
OMG11674	29	39	2	1	1	1	1	1	1	1	0	1	3	1	1	1	1	2	1	1	1	1	2	1	1	4	0	0	1	2	1	1	1	0	0	2
OMG11648	29	39	1	1	1	3	1	1	3	1	1	1	1	1	1	1	1	2	1	3	2	1	1	2	1	0	1	1	1	0	1	2	0	0	0	1
OMG11622	29	39	1	0	2	1	1	1	0	1	0	1	1	1	1	1	1	7	1	1	0	1	1	1	1	1	1	1	1	1	0	3	1	2	1	1
OMG11618	29	39	2	1	1	1	1	1	2	2	2	2	1	1	1	1	1	2	1	1	1	1	0	1	1	3	1	0	1	1	2	0	1	0	0	2
OMG11617	29	39	1	1	1	1	2	1	2	1	3	1	1	0	0	1	1	2	2	1	1	1	0	0	1	1	1	1	2	1	1	0	1	2	3	1
OMG11610	29	39	2	0	2	1	1	1	1	1	1	1	3	1	1	1	1	2	1	1	1	1	1	1	1	3	1	0	1	2	1	3	1	0	0	0
OMG11603	29	39	1	2	1	2	2	1	2	1	0	1	1	1	0	1	1	2	1	1	0	0	0	1	1	2	1	1	1	2	1	2	2	2	1	1
OMG11588	29	39	1	1	1	1	1	1	1	1	1	1	0	1	1	1	1	2	2	1	1	1	1	1	0	4	1	1	1	4	2	2	1	0	0	0
OMG11554	29	40	1	0	5	1	1	1	1	1	1	1	1	1	1	1	1	0	3	1	1	1	0	1	1	2	1	1	1	5	1	1	1	0	0	1
OMG11475	29	40	1	0	1	1	1	2	2	1	0	2	7	1	1	1	1	2	0	0	0	1	1	1	1	1	2	1	1	1	1	1	1	1	1	1
OMG11417	29	41	2	1	1	1	0	1	2	1	1	1	1	1	1	1	1	2	1	0	1	0	0	0	1	6	1	1	1	1	1	3	2	1	1	2
OMG11415	29	41	1	2	2	1	1	1	3	1	1	1	0	1	0	1	1	2	1	1	1	1	1	1	1	2	2	2	1	4	1	2	1	0	0	0
OMG11386	29	41	2	1	1	2	1	1	0	2	2	1	1	2	2	1	2	2	2	1	1	1	1	1	1	0	1	2	1	0	1	2	1	0	0	2
OMG11364	29	41	2	2	3	2	1	1	1	1	1	1	1	1	1	1	1	2	1	1	1	1	2	1	1	0	0	0	1	0	1	0	1	1	4	3
OMG11209	29	43	6	1	1	2	1	1	1	1	1	2	1	1	1	1	1	3	1	1	1	1	1	0	0	0	2	2	1	0	1	1	0	1	4	1
OMG11186	29	43	6	1	2	1	1	2	1	2	2	2	1	1	1	1	1	4	2	1	1	1	1	1	1	0	0	0	1	0	1	0	1	1	1	1
OMG11181	29	43	4	1	1	1	1	1	1	1	2	1	0	1	1	1	2	2	2	1	2	1	0	1	1	1	2	2	2	2	2	1	0	0	0	2
OMG11180	29	43	2	1	1	1	2	2	2	2	1	1	2	1	0	1	1	3	2	1	1	1	0	1	1	1	0	0	0	1	1	1	1	2	4	2
OMG11108	29	44	2	2	3	0	1	1	1	2	1	0	2	1	1	2	1	2	2	1	1	1	0	0	1	1	1	1	1	2	1	2	0	1	5	1
OMG11104	29	44	2	0	1	0	7	2	1	1	0	0	4	1	1	1	1	2	1	1	1	1	1	1	2	2	1	0	1	1	1	1	1	1	2	1
OMG11098	29	44	1	1	3	1	1	1	2	1	1	1	1	1	2	2	1	2	1	1	1	1	1	2	1	0	0	0	1	0	1	1	1	1	9	0
OMG11069	29	45	1	1	1	1	1	1	2	1	1	1	2	1	0	1	0	0	2	1	1	2	2	1	1	2	1	0	1	3	0	1	1	1	9	1
OMG10916	29	47	2	1	5	1	2	1	0	1	1	1	2	1	2	1	1	2	3	1	1	1	2	2	1	3	0	1	0	1	0	0	2	1	3	1
OMG10888	29	47	1	1	1	2	1	1	1	1	1	1	1	1	1	1	0	2	1	1	2	1	0	0	1	1	0	0	2	1	2	2	3	3	8	2
OMG10858	29	48	2	1	1	1	3	1	0	1	0	1	5	0	0	1	2	2	1	1	1	1	1	1	4	2	1	1	1	3	1	0	1	1	4	2
OMG10846	29	48	1	1	1	1	1	1	1	2	0	1	1	1	1	1	2	2	3	2	1	1	1	1	2	4	3	3	1	6	1	1	0	0	0	0
OMG10843	29	48	1	0	2	1	0	1	0	2	1	1	1	1	1	1	0	4	1	1	1	1	1	1	1	2	3	3	4	2	4	3	1	1	1	0
OMG10812	29	49	3	1	3	1	1	1	2	1	1	1	1	2	1	1	1	2	2	1	1	1	1	0	1	2	2	2	0	5	0	0	2	2	4	0
OMG10807	29	49	1	1	1	1	1	1	0	1	0	1	1	2	2	4	1	4	0	0	1	2	2	1	2	0	1	1	2	2	2	2	2	2	3	2
OMG10802	29	49	1	1	1	2	1	1	0	2	1	1	0	0	0	1	1	2	5	1	1	2	1	1	0	3	1	2	1	4	1	3	1	2	2	3
OMG10756	29	50	1	1	1	0	0	1	1	1	1	0	5	1	1	2	1	3	2	1	1	1	0	0	1	4	1	1	1	1	1	2	6	3	1	3
OMG10732	29	51	2	1	1	1	1	1	1	2	2	1	3	0	0	2	4	1	3	3	1	3	1	1	2	3	0	1	2	3	1	2	1	0	0	1
OMG10718	29	51	1	1	1	1	0	1	1	1	1	1	1	2	1	1	1	2	1	1	1	1	1	1	1	5	3	2	3	6	3	5	0	0	0	0
OMG10693	29	52	3	1	1	0	1	1	1	1	0	0	1	1	1	1	1	2	3	1	1	1	1	2	1	5	0	1	1	0	2	1	2	1	12	1
OMG10603	29	55	7	0	1	0	0	1	2	1	1	0	1	2	1	1	1	2	1	1	1	1	1	1	1	3	2	3	3	2	2	8	1	1	0	2
OMG10591	29	55	2	0	1	1	1	1	1	3	1	1	4	1	1	1	1	2	1	0	0	0	1	1	0	1	1	1	2	2	1	1	2	1	17	1
OMG10562	29	57	3	0	6	2	0	2	2	2	2	1	2	2	2	1	2	0	0	1	1	1	1	2	1	2	1	1	1	3	0	3	1	3	5	1
OMG10528	29	58	6	0	1	0	2	3	2	3	1	0	3	1	1	1	1	2	1	1	1	1	1	1	1	5	2	2	1	5	1	1	0	2	5	0
OMG10503	29	59	2	0	1	3	3	0	0	1	2	3	1	0	0	2	1	3	3	1	1	1	1	1	1	9	1	1	1	2	2	3	3	2	2	2
OMG10477	29	61	1	1	1	2	4	2	6	1	1	2	1	1	1	0	0	0	1	1	1	2	1	1	0	6	1	1	3	4	1	2	0	2	9	1
OMG10455	29	62	2	2	4	1	0	2	4	3	3	1	1	2	1	1	2	6	2	0	0	1	1	1	2	0	2	3	1	0	1	3	1	1	7	1
OMG10408	29	64	5	3	2	1	1	2	2	5	4	1	2	3	3	2	2	2	1	1	0	1	0	0	1	5	1	1	1	3	1	4	3	0	0	1
OMG10402	29	64	2	2	9	3	0	4	0	1	3	5	4	1	1	1	1	2	1	2	2	2	1	1	1	1	1	0	2	4	2	2	2	0	0	1
OMG10385	29	65	3	0	1	2	1	2	1	2	1	2	0	1	2	0	2	0	5	2	3	2	1	1	0	6	5	2	3	4	1	2	1	1	3	3
OMG10363	29	67	4	1	1	1	1	1	1	1	1	1	6	1	2	0	3	4	3	1	1	1	1	0	0	0	9	6	2	0	4	2	1	1	3	3
OMG10335	29	70	5	1	1	3	3	2	1	2	2	2	4	1	1	1	1	4	2	1	2	1	0	0	1	9	0	0	1	4	0	2	4	1	7	1
OMG10297	29	73	7	2	2	2	6	3	1	2	3	2	1	1	1	1	4	9	4	2	2	2	2	2	2	1	0	0	2	0	1	2	2	0	0	2
OMG10266	29	77	2	2	2	3	6	2	0	2	9	1	6	1	1	1	3	4	5	1	1	0	1	0	1	2	1	1	1	1	1	0	1	4	11	0
OMG10209	29	85	3	0	2	1	0	1	2	4	1	1	3	2	1	2	4	2	4	3	3	4	3	2	1	10	3	1	3	13	2	0	3	0	1	0
OMG10169	29	93	3	1	1	1	0	2	0	0	1	1	2	0	2	1	1	4	7	6	2	2	1	3	1	2	2	2	1	3	1	1	0	22	6	11
OMG10151	29	100	2	0	1	0	0	1	0	1	1	0	2	1	1	1	2	2	6	1	1	3	1	3	1	24	3	3	1	11	2	4	2	11	4	4
OMG10029	29	236	15	1	13	25	16	8	16	24	2	6	6	4	2	3	2	1	7	1	2	0	2	3	1	8	31	10	6	4	7	10	0	0	0	0
OMG13707	28	28	1	1	1	1	1	1	1	1	1	1	1	1	1	1	1	0	1	1	0	1	0	1	1	1	1	1	1	1	1	1	1	0	0	0
OMG13509	28	29	1	1	1	1	1	1	0	1	1	1	1	1	1	1	1	1	1	1	1	1	1	1	1	1	1	1	0	2	0	0	1	0	0	1
OMG13474	28	29	1	0	1	1	1	1	1	1	1	1	0	1	1	0	1	0	1	1	1	1	1	1	1	1	1	1	1	1	1	1	2	0	0	1
OMG13432	28	29	2	1	1	1	1	1	1	1	1	1	1	1	1	1	1	1	1	1	1	1	1	1	1	0	0	0	1	0	1	1	1	0	0	1
OMG13419	28	29	1	0	1	1	1	1	1	1	1	1	1	1	1	1	1	2	1	1	0	0	1	1	1	1	0	1	1	1	1	1	1	0	0	1
OMG13402	28	29	1	0	1	1	1	1	0	1	1	1	1	0	0	1	1	2	1	0	1	1	1	1	1	1	1	1	1	1	0	1	1	1	1	1
OMG13385	28	29	1	1	1	1	1	1	0	1	1	1	1	1	1	1	1	2	0	1	1	1	0	1	1	1	1	1	1	1	1	1	1	0	0	0
OMG13368	28	29	1	0	1	1	1	1	1	1	1	1	1	0	1	1	1	2	1	0	1	1	1	1	1	1	1	1	1	1	1	1	1	0	0	0
OMG13355	28	30	1	1	2	1	0	1	1	1	1	1	1	1	1	1	1	0	1	1	1	0	0	1	1	1	1	0	2	1	0	1	1	1	1	1
OMG13351	28	30	2	1	1	1	1	1	1	1	1	1	1	0	1	1	0	1	1	1	1	1	1	1	1	0	0	0	1	0	1	1	1	1	2	1
OMG13347	28	30	1	1	1	1	1	1	1	1	1	1	1	1	1	1	1	1	1	0	0	1	0	0	1	1	1	1	0	2	1	1	1	1	2	0
OMG13343	28	30	1	1	0	1	1	1	1	2	1	1	1	1	1	1	1	1	1	1	1	1	0	1	1	1	0	1	1	2	0	1	1	0	0	1
OMG13340	28	30	2	0	0	1	0	1	1	1	1	1	1	1	1	1	1	1	1	1	1	1	1	1	1	1	1	1	0	1	0	1	1	1	2	0
OMG13327	28	30	1	1	1	1	1	1	3	1	1	1	1	0	1	1	1	0	1	1	1	1	1	1	1	1	1	1	1	1	0	1	1	0	0	0
OMG13321	28	30	1	1	2	0	1	1	1	2	1	1	1	0	1	1	1	1	1	1	1	1	1	1	1	1	1	1	0	1	1	1	1	0	0	0
OMG13314	28	30	1	2	1	1	1	1	1	1	1	1	1	0	1	1	1	1	0	0	1	1	1	1	1	2	1	1	0	1	0	1	0	1	1	1
OMG13312	28	30	1	1	2	1	2	1	1	1	1	1	1	1	1	1	1	0	1	0	0	1	1	1	1	1	1	1	1	1	0	1	1	0	0	1
OMG13296	28	30	1	2	1	1	1	1	1	1	1	1	1	0	0	1	1	0	0	1	1	1	1	1	1	2	1	1	1	1	1	1	1	0	0	1
OMG13284	28	30	1	1	1	1	1	1	1	1	1	1	2	1	1	1	1	0	1	1	1	1	0	0	1	2	1	1	1	1	1	1	1	0	0	0
OMG13269	28	30	1	1	1	1	0	1	1	1	1	1	0	1	1	1	1	3	1	0	1	1	1	1	1	1	1	1	1	1	0	1	1	0	0	1
OMG13268	28	30	1	1	1	1	1	1	1	1	1	1	1	0	1	1	1	3	1	1	1	1	1	1	1	1	0	0	1	1	1	0	1	0	0	1
OMG13267	28	30	1	2	1	1	1	1	1	1	1	1	1	1	0	1	1	2	0	1	1	1	1	1	0	1	1	1	1	1	1	1	0	0	0	1
OMG13258	28	30	1	1	1	1	1	1	1	1	1	1	1	1	0	1	1	2	1	1	1	1	1	1	1	1	0	0	0	1	0	0	1	1	2	1
OMG13256	28	30	1	1	1	1	1	1	1	1	1	1	1	0	1	1	1	2	1	1	1	1	1	1	1	2	0	0	0	1	1	1	1	0	0	1
OMG13217	28	30	1	0	1	1	1	1	1	1	1	1	0	1	1	1	1	2	1	1	1	1	1	0	1	0	1	1	1	2	1	1	1	0	0	1
OMG13216	28	30	1	1	1	1	0	1	1	1	1	1	1	1	1	1	1	2	1	1	1	1	1	1	1	1	0	1	0	0	1	2	1	0	0	1
OMG13181	28	31	1	1	1	1	1	1	0	1	1	1	1	1	0	1	1	1	2	1	1	1	0	0	0	1	2	1	1	2	0	1	1	1	1	1
OMG13177	28	31	2	1	1	1	1	1	1	1	1	1	0	1	1	1	1	1	1	1	1	0	0	0	1	1	1	1	1	2	0	0	1	1	2	1
OMG13171	28	31	1	1	0	1	1	1	1	1	1	1	1	1	1	1	1	1	2	0	0	0	0	0	1	1	1	1	1	1	1	3	1	1	1	1
OMG13167	28	31	1	0	1	1	1	1	1	1	1	1	1	0	1	1	1	1	2	1	1	1	0	0	1	1	0	0	1	1	1	2	1	1	2	1
OMG13166	28	31	1	0	1	1	1	1	2	1	1	1	1	1	1	1	0	0	0	1	1	1	1	1	0	1	1	1	1	1	1	3	1	0	1	1
OMG13152	28	31	1	2	1	1	1	1	1	1	1	1	1	0	1	1	0	1	1	1	1	1	1	1	1	2	0	0	1	2	0	0	1	1	1	1
OMG13149	28	31	1	1	2	1	1	1	1	1	1	1	1	0	0	1	0	1	1	1	1	1	1	1	1	2	0	0	1	1	1	0	1	1	2	1
OMG13140	28	31	1	1	2	1	1	1	1	1	1	1	1	1	2	1	1	0	1	1	1	0	1	1	1	2	1	1	1	1	0	0	1	0	0	1
OMG13121	28	31	1	1	0	1	1	1	0	2	1	1	1	1	1	1	1	2	1	0	0	1	0	1	1	1	1	1	1	1	1	2	1	0	1	1
OMG13119	28	31	1	1	2	1	0	1	1	1	1	1	2	1	1	1	1	2	1	1	1	1	1	1	1	1	0	0	1	1	1	0	1	0	0	1
OMG13107	28	31	1	0	1	1	1	1	1	0	1	1	2	1	1	1	0	2	1	1	0	1	1	1	0	1	1	1	1	1	1	2	1	1	0	1
OMG13105	28	31	1	2	1	1	1	1	1	2	1	1	1	1	1	1	1	2	1	1	1	1	1	1	1	1	0	0	1	1	1	0	1	0	0	0
OMG13092	28	31	1	2	1	1	1	1	1	1	1	1	2	1	1	1	1	2	1	1	0	0	1	1	1	0	0	0	1	0	1	1	1	1	1	1
OMG13087	28	31	1	1	2	2	1	1	1	1	1	1	0	0	1	1	1	2	1	1	1	1	1	1	1	1	1	1	1	1	0	0	1	0	0	1
OMG13083	28	31	1	1	2	1	1	1	2	1	1	1	1	1	1	1	1	2	1	1	1	1	1	1	1	1	0	0	1	1	1	0	1	0	0	0
OMG13078	28	31	1	1	2	1	1	1	1	1	1	1	0	0	1	1	1	2	1	1	1	2	1	1	1	1	0	0	1	1	1	1	1	0	0	1
OMG13077	28	31	1	1	2	1	1	1	0	1	1	1	1	1	1	1	1	2	1	1	1	1	1	1	2	1	1	1	0	1	0	0	1	0	0	1
OMG13070	28	31	1	1	0	1	0	1	0	1	1	1	0	1	0	1	1	2	2	1	1	1	1	1	1	1	1	1	1	1	0	2	1	1	1	1
OMG13059	28	31	1	1	1	1	1	1	3	1	1	1	1	1	1	1	1	2	1	1	1	1	0	1	0	1	1	1	1	1	0	1	0	1	0	0
OMG13058	28	31	1	1	2	1	1	1	1	1	1	1	1	1	1	1	1	2	0	1	1	1	0	0	1	1	1	1	1	1	1	0	0	1	2	0
OMG13053	28	31	1	2	1	1	1	1	0	1	0	1	1	0	0	1	1	2	1	1	1	1	1	1	1	1	1	1	1	1	2	1	1	0	0	1
OMG13045	28	31	1	2	1	1	1	1	1	1	1	1	1	1	1	1	1	2	0	0	0	1	0	2	1	1	1	1	1	1	0	1	1	0	1	1
OMG13042	28	31	1	1	0	1	1	0	1	1	1	0	0	1	1	1	1	2	0	1	1	1	1	1	1	2	1	0	1	1	1	1	1	1	2	1
OMG13041	28	31	1	1	2	1	1	1	2	1	1	1	1	1	1	1	1	2	1	1	1	0	0	0	1	1	1	1	0	1	1	1	1	0	0	1
OMG13038	28	31	1	0	1	1	1	0	1	0	1	0	1	0	1	1	1	3	1	1	1	1	1	1	1	1	1	1	1	1	1	2	1	0	1	1
OMG13036	28	31	1	1	1	1	1	1	2	1	1	1	1	0	0	1	1	2	1	1	1	1	1	1	1	2	1	1	0	1	1	1	1	0	0	0
OMG13002	28	32	1	0	1	1	0	1	2	2	1	1	1	1	1	1	1	0	1	1	1	1	0	1	1	1	2	1	1	1	1	2	1	0	0	1
OMG12994	28	32	1	2	1	0	1	1	1	1	1	0	1	1	1	1	1	0	1	1	1	3	1	0	1	1	1	1	1	2	1	1	1	0	0	1
OMG12980	28	32	1	1	2	1	1	1	0	1	1	1	3	1	1	1	1	0	2	1	1	1	1	1	1	1	0	1	1	1	1	0	1	0	0	1
OMG12965	28	32	1	1	1	1	0	0	2	2	1	1	2	1	1	1	1	0	1	1	1	1	1	0	1	1	1	0	1	1	1	2	1	1	0	1
OMG12958	28	32	2	1	1	1	1	1	2	1	1	1	1	1	1	1	1	2	0	1	1	1	1	1	1	1	0	0	2	1	1	1	0	0	0	1
OMG12954	28	32	1	1	0	1	1	1	1	0	1	1	1	1	1	1	1	2	1	1	1	1	1	1	1	3	0	0	1	2	1	0	1	1	0	1
OMG12946	28	32	1	0	1	1	1	1	2	1	1	1	1	1	1	1	1	2	2	1	1	1	0	1	1	2	1	1	1	1	0	1	1	0	0	0
OMG12936	28	32	1	1	1	1	0	2	0	1	1	1	1	1	1	1	1	2	1	1	1	1	0	0	1	1	1	1	1	1	0	2	0	1	2	1
OMG12935	28	32	1	3	1	0	1	1	1	2	1	0	1	0	1	1	1	2	1	1	1	1	1	1	1	1	1	1	1	1	1	0	1	0	0	1
OMG12933	28	32	1	1	1	1	1	1	2	1	1	1	1	1	1	1	1	2	2	1	1	1	0	0	1	1	0	0	1	1	1	2	1	0	0	1
OMG12921	28	32	1	1	1	0	0	1	1	1	1	0	1	1	1	1	1	2	1	1	1	1	0	1	1	1	1	1	1	3	0	1	0	1	2	1
OMG12917	28	32	1	2	1	1	1	1	1	1	1	1	1	0	1	1	2	2	1	0	0	0	0	0	1	1	1	1	1	1	1	1	1	1	2	1
OMG12907	28	32	1	1	1	1	1	1	1	1	0	1	2	1	1	1	1	2	1	1	1	1	1	1	2	1	0	0	1	1	1	2	1	0	0	0
OMG12902	28	32	1	1	1	1	1	1	1	1	1	1	1	1	1	0	1	2	1	1	1	0	0	0	1	1	1	1	1	1	0	1	2	2	2	0
OMG12892	28	32	1	1	2	1	1	1	2	1	1	1	1	1	1	1	1	2	1	1	1	1	1	1	1	2	0	0	0	1	1	1	1	0	0	0
OMG12887	28	32	2	0	1	1	1	0	1	1	1	1	1	1	1	1	1	2	1	1	1	1	1	1	3	1	0	0	1	1	1	0	1	0	1	1
OMG12881	28	32	1	0	1	1	1	1	2	2	1	1	1	0	1	1	1	2	1	1	1	1	1	1	0	2	1	0	1	1	1	1	1	0	0	1
OMG12878	28	32	1	1	2	1	1	1	0	1	1	1	1	1	0	1	1	2	0	1	0	1	1	1	1	2	1	1	1	2	1	0	1	1	1	0
OMG12873	28	32	1	2	1	1	0	1	0	1	0	0	1	1	1	1	0	2	0	1	1	1	1	1	1	2	1	1	1	1	1	1	1	1	2	1
OMG12870	28	32	1	0	1	1	1	1	1	1	1	1	1	0	1	1	1	2	2	1	1	1	1	1	1	2	1	1	0	2	0	1	1	0	0	1
OMG12867	28	32	1	1	2	1	1	1	1	1	1	1	1	0	1	1	1	2	0	1	1	1	1	1	1	1	1	1	0	1	0	2	2	0	0	1
OMG12862	28	32	1	0	1	1	2	1	1	1	1	1	1	0	1	1	1	2	2	1	1	1	1	1	1	1	1	0	0	2	0	1	1	1	0	1
OMG12839	28	33	1	2	1	1	1	1	1	1	1	1	1	1	1	1	1	2	1	1	1	1	0	0	0	0	1	1	1	2	0	0	1	1	3	1
OMG12804	28	33	1	1	1	1	1	1	1	1	1	1	2	1	1	1	1	0	2	1	1	1	1	0	1	2	1	1	1	3	1	1	0	0	0	0
OMG12793	28	33	1	1	1	1	1	1	1	1	1	1	5	1	1	1	1	0	1	1	1	1	1	0	1	1	1	1	1	2	0	0	1	0	0	1
OMG12781	28	33	2	1	0	1	1	1	0	1	1	1	2	1	1	1	1	3	0	1	1	1	1	1	1	2	1	1	1	1	0	1	1	0	0	1
OMG12776	28	33	1	1	2	1	1	1	2	1	1	1	2	1	0	1	1	2	1	1	1	1	1	1	1	1	0	0	0	1	1	0	2	1	0	1
OMG12766	28	33	1	1	3	1	0	1	1	1	1	1	2	1	1	1	1	2	2	1	1	1	1	1	1	1	0	0	1	1	0	0	1	1	0	1
OMG12747	28	33	1	0	0	1	1	1	0	1	1	1	2	1	1	1	0	3	1	1	1	1	1	1	1	1	0	0	1	1	1	3	1	1	1	1
OMG12727	28	33	1	1	2	1	0	1	2	1	1	1	0	1	1	1	1	2	1	1	1	1	1	2	1	1	1	1	1	1	1	2	0	0	0	0
OMG12723	28	33	1	0	2	1	2	1	1	2	1	1	1	1	1	1	1	2	0	1	1	1	0	0	1	1	1	1	1	1	1	0	1	2	1	0
OMG12707	28	33	1	1	2	1	1	1	1	1	1	0	3	0	1	1	0	2	1	1	1	1	1	1	1	1	1	1	2	1	1	1	1	0	0	0
OMG12701	28	33	1	0	2	1	0	1	3	1	1	1	1	1	1	1	1	2	1	1	1	1	1	1	1	1	1	1	1	2	0	0	1	0	0	1
OMG12680	28	33	3	0	1	1	1	1	1	1	1	1	2	1	1	1	1	2	1	0	1	1	0	1	1	1	0	1	1	1	0	2	0	1	1	1
OMG12676	28	33	1	2	1	1	1	0	1	1	1	1	1	1	1	1	1	2	0	1	0	1	1	0	0	2	1	1	1	2	1	1	1	1	2	0
OMG12646	28	34	1	1	1	1	1	1	2	3	1	1	1	1	1	1	1	0	2	1	1	1	0	0	1	1	1	1	1	2	1	2	1	0	0	0
OMG12630	28	34	1	1	3	1	1	1	1	0	0	1	1	1	1	1	0	0	1	1	0	1	1	1	1	2	1	1	2	2	1	0	2	1	1	1
OMG12608	28	34	1	2	1	1	1	1	2	2	1	1	2	1	0	1	1	1	2	1	1	1	0	0	1	1	1	1	1	2	1	1	1	0	0	0
OMG12604	28	34	2	2	1	1	1	1	1	1	1	1	3	1	1	1	1	2	2	1	1	1	1	1	1	0	1	1	1	0	0	1	1	0	0	0
OMG12601	28	34	1	1	1	1	1	1	2	1	1	1	3	1	2	1	1	2	1	1	1	1	1	1	1	0	0	0	1	0	0	0	1	2	1	1
OMG12599	28	34	1	0	1	1	0	1	2	1	0	1	0	1	1	1	1	1	1	1	1	1	1	1	1	1	0	1	2	3	1	0	1	1	2	2
OMG12597	28	34	1	1	2	1	1	1	4	1	1	1	1	0	1	1	1	2	1	0	1	1	0	1	1	1	0	1	1	1	1	0	1	0	2	1
OMG12585	28	34	1	1	1	1	1	1	2	1	1	1	1	1	2	1	1	2	1	1	1	1	1	0	1	2	1	1	0	3	0	0	1	0	0	1
OMG12584	28	34	1	0	1	1	1	0	1	2	1	1	2	1	1	1	1	2	2	1	1	1	0	0	1	0	1	1	1	0	1	2	1	1	2	1
OMG12582	28	34	1	1	2	1	1	1	2	1	1	1	0	1	1	1	1	2	2	1	1	1	1	1	1	1	0	0	1	3	1	0	1	0	0	1
OMG12572	28	34	1	1	1	1	1	2	0	1	1	1	1	1	1	1	1	2	2	1	0	0	0	1	1	2	1	1	1	2	1	0	1	2	1	0
OMG12566	28	34	1	0	1	1	0	2	1	1	1	1	5	1	1	1	1	2	1	1	1	1	1	1	1	1	0	0	1	1	1	0	1	1	1	0
OMG12563	28	34	1	1	1	1	0	1	1	1	2	1	1	0	0	1	1	2	0	1	0	1	1	1	1	2	1	1	1	1	1	0	1	2	3	1
OMG12562	28	34	1	1	1	1	1	1	2	2	0	1	2	1	1	0	1	2	1	1	1	1	1	1	1	2	1	1	1	1	1	2	0	0	0	0
OMG12561	28	34	1	1	1	1	1	1	1	1	1	1	1	1	1	1	2	2	1	0	0	0	0	0	1	1	1	1	1	2	0	1	1	1	4	1
OMG12540	28	34	1	0	1	1	1	1	1	1	1	1	2	0	1	0	1	2	1	1	1	1	0	1	1	1	1	1	0	1	0	4	1	1	2	1
OMG12536	28	34	1	0	1	1	1	1	3	1	1	1	1	0	1	1	1	2	1	1	1	1	1	1	0	1	1	0	2	1	0	3	1	1	0	1
OMG12517	28	34	1	0	1	1	0	1	1	2	1	1	2	1	1	1	0	2	2	1	1	1	1	1	1	2	1	1	1	2	0	1	1	0	0	1
OMG12512	28	34	1	1	1	1	1	1	1	1	1	1	1	0	1	0	2	3	1	2	1	1	1	1	1	1	0	1	0	1	0	2	1	1	0	2
OMG12503	28	34	2	0	1	1	1	1	1	1	1	1	0	0	1	1	1	2	1	1	1	1	1	1	1	2	1	1	1	3	1	0	1	0	0	2
OMG12492	28	34	1	0	2	1	2	1	1	1	0	1	1	0	1	1	2	2	1	1	1	1	1	1	1	2	1	1	1	2	1	0	1	0	0	1
OMG12487	28	34	1	0	0	1	1	1	1	1	1	1	4	1	1	1	1	2	1	1	1	1	1	1	1	2	1	1	0	1	0	0	1	1	2	0
OMG12484	28	34	2	0	1	1	1	1	1	1	1	0	1	1	1	1	0	2	2	1	1	1	1	1	1	3	1	1	1	2	1	1	1	0	0	0
OMG12418	28	35	2	1	1	1	1	2	0	1	1	1	2	0	0	1	0	1	2	1	1	2	1	1	1	1	1	1	0	1	1	0	1	1	2	2
OMG12416	28	35	2	1	2	1	1	1	1	1	1	1	0	1	1	1	2	2	1	1	1	1	1	1	2	1	1	1	0	3	0	0	1	0	0	1
OMG12408	28	35	1	1	2	1	1	1	1	1	1	1	0	1	1	0	1	2	1	1	1	1	1	3	1	1	1	1	0	3	1	2	1	0	0	0
OMG12403	28	35	1	1	1	1	1	1	1	1	0	1	2	1	1	1	1	2	2	1	1	1	0	0	1	1	1	1	1	3	0	0	1	1	3	0
OMG12402	28	35	1	1	2	1	1	1	1	2	1	0	2	1	1	1	1	2	1	1	1	1	0	1	1	2	1	1	1	2	0	0	2	0	0	1
OMG12383	28	35	2	1	1	1	1	1	1	1	1	1	3	2	1	0	1	2	2	1	1	1	1	1	2	1	1	1	0	1	0	0	1	0	0	1
OMG12359	28	35	1	1	3	1	1	1	0	0	1	1	2	1	1	1	1	2	1	1	1	1	1	1	0	1	1	1	3	2	1	0	1	0	0	1
OMG12297	28	35	2	0	1	1	1	1	0	1	1	1	1	1	1	1	1	2	2	1	1	1	1	1	1	1	2	1	0	2	0	3	1	0	0	1
OMG12262	28	36	2	0	1	1	1	1	1	1	1	1	1	1	1	1	0	0	3	1	1	0	0	0	1	1	1	1	1	4	1	1	1	1	3	1
OMG12226	28	36	1	1	1	0	1	2	0	1	1	1	1	1	1	1	1	3	1	2	1	1	1	0	1	1	0	1	1	3	1	2	1	0	0	2
OMG12225	28	36	3	1	1	1	1	1	1	1	1	1	1	1	0	1	1	2	2	1	1	1	1	1	2	0	2	1	1	0	1	3	1	0	0	0
OMG12218	28	36	1	2	3	1	1	1	2	1	1	1	3	1	1	1	1	2	2	1	1	1	1	1	1	1	0	0	1	1	1	0	1	0	0	0
OMG12183	28	36	1	1	1	1	1	1	1	1	1	1	1	0	2	2	1	4	0	1	1	1	1	1	1	2	1	1	0	1	0	2	2	0	0	1
OMG12158	28	36	2	1	1	1	1	1	1	1	1	1	2	1	1	1	1	2	1	0	0	1	0	0	1	1	1	1	2	2	2	0	1	0	2	2
OMG12150	28	36	1	0	2	1	1	1	1	1	1	1	1	1	1	1	1	4	2	1	1	1	1	1	2	1	0	0	2	2	1	1	0	0	0	1
OMG12138	28	36	1	0	1	1	0	1	0	1	1	1	6	0	1	1	1	2	1	1	1	1	1	1	1	1	1	1	1	2	0	0	1	1	1	2
OMG12109	28	36	2	0	3	1	1	1	1	1	1	1	4	1	1	1	1	2	0	1	0	0	0	0	1	1	1	1	1	1	1	1	1	1	2	1
OMG12094	28	36	2	0	3	1	1	1	1	1	1	1	1	1	1	1	1	2	1	1	0	1	0	0	1	0	1	1	1	0	1	1	1	2	4	1
OMG12068	28	37	2	2	1	1	0	1	1	1	1	1	1	1	0	1	3	1	4	1	1	0	1	1	1	1	1	1	2	1	0	0	1	1	2	0
OMG12028	28	37	2	1	1	5	1	1	1	1	1	1	1	1	0	1	1	2	2	2	1	1	1	1	1	0	0	0	1	0	1	0	1	1	2	1
OMG12008	28	37	1	0	1	1	1	1	1	4	1	1	4	1	1	1	1	2	1	1	1	1	1	0	1	0	1	0	3	1	1	1	1	0	0	1
OMG12003	28	37	1	0	2	1	1	1	2	1	1	1	6	1	1	1	1	2	1	0	0	0	1	1	1	1	0	1	1	1	1	2	1	1	1	0
OMG11938	28	37	1	3	1	2	1	1	1	1	1	1	1	0	0	2	1	3	1	1	1	1	1	2	1	2	1	1	1	1	1	2	0	0	0	0
OMG11930	28	37	0	0	1	1	1	1	1	1	0	1	1	1	1	1	1	2	5	1	1	1	1	1	1	2	1	1	2	1	2	1	0	2	0	0
OMG11866	28	38	2	0	1	3	1	1	1	1	1	1	1	0	1	1	1	1	2	0	0	1	0	0	1	6	1	1	1	1	1	1	1	1	2	1
OMG11830	28	38	2	1	4	1	1	2	2	2	1	1	2	1	1	1	1	2	0	1	1	1	1	1	1	1	0	0	0	1	0	0	1	1	2	1
OMG11781	28	38	1	1	0	1	1	1	2	1	1	0	0	1	1	1	1	4	4	1	1	1	1	1	1	2	1	1	0	3	0	1	1	1	0	1
OMG11702	28	39	1	2	1	1	1	1	2	1	1	1	1	1	1	1	1	2	1	0	0	1	0	0	1	2	1	1	1	4	2	2	1	3	0	0
OMG11701	28	39	1	0	1	1	1	1	1	2	1	1	1	1	1	1	0	2	2	1	1	1	2	1	1	2	0	0	2	3	1	2	2	0	0	2
OMG11605	28	39	1	1	1	1	1	1	1	1	1	1	2	1	1	1	1	2	1	1	0	1	0	0	0	3	1	2	1	6	1	1	1	0	0	2
OMG11573	28	40	2	1	3	1	2	2	2	1	2	1	2	1	1	2	2	0	1	0	0	1	1	1	2	1	1	1	1	2	0	1	1	0	0	1
OMG11558	28	40	2	1	1	1	1	1	1	1	1	1	1	1	0	1	1	0	2	1	1	1	1	1	0	7	1	1	1	5	1	0	1	0	0	1
OMG11383	28	41	2	1	4	1	1	2	2	2	1	1	0	1	1	2	1	2	2	1	1	1	1	2	1	0	0	0	1	1	1	1	0	0	2	2
OMG11353	28	41	2	2	2	1	1	1	1	2	1	1	1	1	1	1	1	2	1	0	0	0	0	1	1	0	2	1	4	1	0	1	1	2	4	1
OMG11328	28	42	2	1	0	3	2	1	1	1	1	1	1	0	1	2	1	0	0	1	1	1	1	1	1	2	1	2	1	5	2	0	2	0	2	1
OMG11236	28	43	2	2	3	2	1	2	0	2	2	2	2	2	2	1	1	1	1	1	1	1	0	1	1	2	0	0	1	3	1	1	1	0	0	1
OMG11159	28	43	2	1	1	2	1	2	1	2	2	2	2	1	0	1	1	2	1	2	1	1	1	2	1	4	1	1	0	2	0	0	2	0	0	1
OMG11158	28	43	1	1	1	1	1	0	1	0	1	1	1	0	1	1	1	2	4	1	1	1	2	2	1	2	1	0	1	6	0	0	1	1	4	1
OMG11128	28	44	1	0	1	1	0	2	1	1	0	0	0	1	1	2	2	4	1	2	2	2	1	1	1	3	1	1	2	2	1	2	2	2	1	0
OMG11124	28	44	3	1	2	2	1	2	2	2	2	1	2	1	1	0	1	2	3	1	1	1	0	1	1	0	1	1	0	1	0	0	1	1	5	1
OMG11123	28	44	1	1	1	2	1	1	1	1	1	1	1	2	1	2	2	4	3	2	3	2	2	2	1	0	1	1	1	0	0	0	1	0	0	2
OMG11105	28	44	1	1	2	0	1	1	0	2	1	0	2	2	1	1	1	2	1	1	0	1	2	1	1	3	2	1	1	2	2	1	2	0	0	5
OMG11103	28	44	2	0	1	1	2	1	1	0	2	3	0	0	1	1	1	3	2	1	2	1	1	1	1	1	1	1	2	1	3	3	1	0	0	3
OMG11097	28	44	3	1	2	1	0	1	0	1	1	1	1	0	1	1	1	3	2	1	1	1	2	1	1	4	1	0	0	4	0	1	1	1	3	2
OMG11093	28	44	4	1	1	1	1	1	1	1	1	1	2	1	1	2	1	2	5	1	0	1	1	1	0	6	1	1	1	2	1	0	1	0	0	0
OMG11032	28	45	3	1	0	1	1	1	0	1	1	1	2	2	2	1	1	2	0	1	1	1	1	1	1	3	2	1	2	4	2	4	1	0	0	0
OMG11006	28	46	1	1	1	1	1	1	1	1	1	1	1	1	1	1	1	0	2	1	0	0	0	0	1	1	0	1	1	3	1	2	1	1	15	1
OMG10997	28	46	1	0	2	1	0	2	0	1	2	1	1	1	1	1	1	0	2	2	1	2	1	1	1	3	2	1	2	5	1	5	1	0	0	1
OMG10956	28	46	1	2	1	1	1	1	1	1	1	1	1	2	2	0	2	4	2	2	2	2	2	2	2	0	2	2	1	0	2	2	1	0	0	0
OMG10911	28	47	3	2	1	1	1	2	0	1	1	1	2	1	1	1	1	2	4	1	1	1	0	1	1	1	0	0	1	0	0	4	2	2	5	2
OMG10851	28	48	1	1	1	1	1	1	1	1	1	1	1	2	1	1	1	2	4	1	1	1	1	3	1	0	1	1	10	0	0	0	0	2	4	0
OMG10838	28	48	2	1	2	1	0	1	0	1	0	1	1	1	1	1	3	6	1	2	2	1	1	1	1	4	1	2	1	6	1	1	1	0	0	0
OMG10826	28	49	3	0	1	2	7	2	2	2	4	2	1	1	2	1	0	0	1	1	1	1	1	0	1	1	1	1	1	2	0	2	1	1	0	3
OMG10813	28	49	1	1	3	1	1	1	0	1	1	1	1	2	1	1	0	2	1	1	1	0	1	1	0	3	1	0	2	2	0	2	2	2	10	2
OMG10764	28	50	0	1	2	0	0	1	1	1	1	0	1	1	1	1	2	6	3	2	1	2	2	2	1	2	2	2	2	2	2	2	3	0	0	1
OMG10512	28	59	1	1	2	1	1	2	5	0	1	1	2	1	1	2	1	0	1	1	1	1	0	1	1	0	1	1	1	0	1	5	0	16	5	1
OMG10424	28	63	0	1	3	3	2	3	1	2	5	3	0	1	1	1	2	2	0	2	1	2	1	2	0	2	2	2	0	3	0	1	1	3	10	1
OMG10395	28	65	1	2	2	1	1	1	1	1	1	1	34	0	0	1	1	2	1	0	1	1	1	1	1	1	0	0	1	1	1	0	1	1	2	1
OMG10393	28	65	5	3	3	2	1	5	1	2	1	3	2	1	2	1	1	4	0	0	0	0	0	0	1	1	1	1	2	2	2	6	1	3	6	2
OMG10392	28	65	3	1	1	1	1	1	1	1	1	1	1	1	1	3	2	7	13	2	2	2	3	2	3	0	0	0	1	0	0	0	3	3	2	2
OMG10371	28	66	4	4	2	3	2	3	5	5	3	1	4	1	1	2	2	6	3	1	1	1	1	1	2	2	0	0	0	3	0	0	1	1	0	1
OMG10347	28	69	2	1	1	3	1	3	4	1	3	3	5	3	4	1	2	2	3	2	1	1	0	0	0	3	0	1	0	2	0	3	4	5	4	1
OMG10321	28	71	4	3	3	2	2	1	2	3	1	2	1	0	1	1	3	6	6	0	1	1	0	0	2	3	2	2	2	8	2	1	0	1	5	0
OMG10284	28	74	0	2	3	3	0	5	3	2	0	1	4	1	1	2	2	6	1	4	2	1	0	2	1	8	1	1	2	3	3	6	3	0	0	1
OMG10277	28	75	1	10	4	8	0	2	0	1	0	7	6	1	0	1	1	4	2	1	2	1	1	1	1	0	2	2	1	4	1	3	2	1	0	4
OMG10241	28	81	1	0	1	0	0	1	1	2	1	0	3	3	3	2	2	2	3	2	2	2	2	2	2	7	4	8	1	9	6	5	2	0	0	2
OMG10137	28	106	1	6	6	9	1	2	4	2	3	8	1	1	0	1	1	0	1	30	2	2	0	0	0	8	1	1	1	5	1	5	1	1	0	1
OMG13891	27	27	1	1	1	1	1	1	1	1	1	1	1	1	1	1	1	0	1	1	1	1	0	1	1	0	1	1	0	0	1	1	1	0	0	1
OMG13890	27	27	1	1	1	1	1	1	1	1	1	1	1	0	1	1	1	0	0	1	1	1	1	1	1	1	1	1	1	1	0	0	1	0	0	1
OMG13708	27	28	1	1	1	1	1	2	0	1	1	1	1	0	1	1	1	1	0	1	1	1	1	1	1	1	1	0	1	1	0	0	1	0	1	1
OMG13674	27	28	2	1	1	1	1	1	1	1	0	1	1	1	1	1	1	0	0	1	1	1	1	1	1	1	1	1	1	1	1	1	0	0	0	0
OMG13670	27	28	1	0	1	1	1	1	2	1	1	1	1	1	0	1	1	1	1	1	1	1	0	1	1	1	1	0	1	1	1	0	0	1	1	0
OMG13669	27	28	1	1	1	1	1	1	2	1	1	1	1	1	1	1	1	0	1	0	1	1	0	1	1	1	1	1	1	1	0	1	1	0	0	0
OMG13665	27	28	1	1	1	1	0	1	1	1	1	1	1	1	1	1	1	1	1	1	0	1	1	1	1	1	0	0	1	1	0	2	1	0	0	1
OMG13660	27	28	1	1	1	1	1	1	1	1	1	1	1	1	1	1	1	1	1	1	1	1	0	0	1	1	1	0	1	1	1	2	0	0	0	0
OMG13583	27	28	1	1	1	1	0	1	0	1	1	1	1	1	1	1	1	2	1	1	1	1	1	0	0	1	1	1	1	1	1	1	0	0	0	1
OMG13582	27	28	1	1	1	1	1	1	1	1	1	1	1	1	1	1	1	2	1	1	1	1	1	1	1	1	0	0	1	1	0	0	1	0	0	0
OMG13575	27	28	1	1	1	1	1	1	1	1	1	0	1	1	1	0	1	2	1	1	1	1	0	0	1	1	1	1	1	1	0	1	1	0	0	1
OMG13567	27	28	1	1	1	1	1	1	1	1	1	0	1	1	0	1	1	2	0	0	1	0	1	1	1	1	1	1	1	1	0	1	1	1	1	0
OMG13561	27	28	1	1	1	1	1	1	1	1	1	1	1	0	1	1	0	2	1	1	0	1	0	1	0	0	1	1	1	1	1	0	1	1	1	1
OMG13534	27	28	1	0	1	1	1	1	1	1	1	1	1	0	1	1	1	2	0	1	0	1	1	1	1	1	1	0	1	1	1	1	1	0	0	1
OMG13465	27	29	1	0	1	1	2	1	1	1	1	1	1	1	1	1	1	0	1	1	0	1	0	0	1	1	1	1	1	2	1	1	1	0	0	1
OMG13428	27	29	1	1	1	1	1	1	1	1	1	1	2	1	0	1	1	2	1	1	1	1	1	1	1	0	0	0	1	0	1	0	1	1	1	0
OMG13415	27	29	1	1	1	1	1	1	0	0	1	1	1	1	1	1	1	2	1	1	1	1	1	1	0	1	0	1	2	1	1	0	1	0	0	1
OMG13405	27	29	1	0	1	1	1	1	2	1	1	1	1	1	1	1	1	2	1	1	1	1	1	0	1	1	1	1	1	1	1	0	0	0	0	0
OMG13404	27	29	1	0	1	1	1	1	0	1	0	1	2	0	1	1	1	2	1	1	1	1	1	1	1	1	1	1	1	1	0	0	1	1	1	0
OMG13400	27	29	1	1	1	1	1	1	1	1	1	1	0	0	0	1	1	2	1	1	1	1	0	0	2	1	1	1	1	1	0	0	1	1	1	1
OMG13353	27	30	1	1	1	1	2	1	1	1	1	1	1	1	2	1	0	0	2	1	1	1	1	1	0	1	0	0	0	1	1	1	1	1	1	0
OMG13346	27	30	1	1	2	1	1	1	1	1	1	1	2	1	1	1	1	0	0	1	1	0	1	1	1	1	1	0	1	2	1	1	1	0	0	0
OMG13344	27	30	1	1	2	1	0	1	1	1	1	1	1	0	1	1	0	0	1	1	1	1	1	1	0	1	1	1	1	2	0	1	1	0	2	1
OMG13335	27	30	1	1	3	1	1	1	2	1	1	1	1	1	1	1	0	0	1	1	1	1	0	1	1	1	0	0	1	1	1	0	1	1	0	1
OMG13328	27	30	1	1	1	1	1	1	2	1	1	1	1	1	1	1	1	0	1	1	1	1	1	0	1	1	0	0	1	3	1	1	1	0	0	0
OMG13287	27	30	1	1	1	1	1	1	1	2	1	1	3	0	1	1	1	0	1	1	1	1	1	1	0	1	1	0	1	1	0	1	1	0	0	1
OMG13274	27	30	1	1	0	1	1	0	1	0	1	1	1	1	1	1	1	2	2	1	1	1	1	1	1	0	1	1	2	0	1	1	1	0	0	1
OMG13265	27	30	2	1	1	1	1	1	0	1	1	0	1	1	1	1	1	2	1	1	1	1	1	1	1	1	0	0	1	1	1	0	2	0	0	1
OMG13255	27	30	1	0	0	1	1	1	1	1	1	1	1	1	1	1	1	2	1	1	1	1	1	1	1	1	0	0	2	0	1	2	1	0	0	1
OMG13247	27	30	1	1	1	0	0	1	0	1	1	0	1	0	1	1	1	2	1	1	1	1	0	0	1	1	1	1	1	2	1	1	1	1	2	1
OMG13246	27	30	2	0	0	1	1	1	1	1	1	1	1	1	1	1	1	2	1	1	1	1	1	1	1	1	0	0	1	1	1	2	1	0	0	0
OMG13241	27	30	1	0	2	1	1	1	1	1	1	1	1	1	1	0	1	2	1	1	1	0	0	1	1	2	1	1	1	0	0	1	1	1	1	0
OMG13240	27	30	1	1	1	1	1	1	1	1	1	1	1	1	0	1	1	2	1	0	0	0	0	0	1	2	1	1	1	0	1	1	1	1	2	1
OMG13233	27	30	1	1	2	1	0	1	1	1	1	1	1	1	1	1	1	2	1	1	1	1	0	1	1	1	0	1	1	2	0	0	1	0	0	1
OMG13229	27	30	1	0	2	1	1	1	0	1	1	1	1	1	1	1	1	2	0	1	0	1	1	1	1	1	1	1	1	0	0	2	1	1	0	1
OMG13207	27	30	1	0	1	1	0	1	1	1	2	1	1	1	1	2	1	2	1	1	1	1	0	1	0	1	1	1	1	0	1	1	1	0	0	1
OMG13202	27	30	1	1	1	1	2	1	1	1	1	2	1	1	1	1	1	1	2	1	1	1	0	0	1	1	1	1	0	1	0	1	1	0	0	0
OMG13191	27	31	1	1	2	1	2	1	1	1	1	1	1	1	1	1	1	0	1	1	0	1	0	0	1	1	2	1	1	1	2	1	1	0	0	0
OMG13182	27	31	1	1	3	1	1	1	1	1	1	1	1	1	1	1	1	0	2	1	1	1	1	1	1	1	0	0	0	2	1	0	1	0	0	1
OMG13170	27	31	1	1	2	1	1	1	2	1	1	1	1	1	1	1	1	0	1	0	1	0	0	0	1	1	1	1	1	2	1	2	1	0	0	1
OMG13146	27	31	1	1	1	1	1	2	0	2	0	1	1	1	0	1	1	0	1	1	1	0	0	0	1	2	1	1	1	2	1	1	1	1	1	1
OMG13123	27	31	2	1	1	1	1	1	0	1	1	1	1	1	1	1	1	2	1	1	1	1	1	2	1	1	1	1	0	2	0	0	1	0	0	0
OMG13113	27	31	1	2	1	1	0	1	1	1	1	1	2	0	1	1	1	2	1	1	1	1	1	1	1	1	0	0	2	1	1	0	1	0	0	1
OMG13102	27	31	1	0	1	1	1	1	1	1	1	1	2	1	1	1	1	2	1	0	0	1	0	0	1	2	1	1	1	1	1	1	0	2	0	1
OMG13100	27	31	1	3	1	0	0	1	1	1	1	0	0	1	1	1	1	2	1	1	1	2	0	1	1	1	1	1	1	1	1	1	1	0	0	1
OMG13093	27	31	1	0	1	0	0	1	0	0	1	0	1	1	1	1	1	2	1	1	1	1	1	1	1	2	1	1	1	2	1	2	1	1	0	1
OMG13075	27	31	1	1	2	0	1	1	1	1	1	0	1	1	1	1	1	2	1	1	1	1	2	1	0	0	1	1	1	1	1	2	1	0	0	0
OMG13066	27	31	1	1	1	1	1	1	1	2	1	1	2	0	1	0	1	2	1	1	1	1	0	1	1	1	1	1	0	2	0	0	1	1	1	0
OMG13062	27	31	1	1	3	1	1	1	0	1	1	1	2	0	1	0	1	2	1	1	0	1	1	1	1	1	1	1	1	1	1	0	1	0	0	1
OMG13061	27	31	1	1	0	1	1	2	1	1	1	1	1	0	1	1	1	2	1	1	1	1	1	1	1	2	0	0	0	2	1	1	1	0	0	1
OMG13054	27	31	1	0	0	1	1	1	0	1	1	1	1	1	1	1	1	2	1	1	0	1	1	1	2	1	1	0	1	1	0	3	1	1	1	0
OMG13037	27	31	1	0	3	1	1	1	1	1	1	1	1	1	1	1	1	2	2	1	0	1	0	0	1	1	1	1	1	1	1	1	1	0	0	0
OMG13035	27	31	1	0	0	1	1	1	1	1	1	1	1	0	1	1	0	2	0	1	1	1	1	1	0	2	1	1	1	1	1	2	1	0	2	1
OMG13001	27	32	1	1	1	1	1	1	1	1	0	1	1	1	1	1	1	0	1	0	0	0	0	0	1	1	1	1	1	2	1	3	1	2	2	1
OMG12988	27	32	2	2	0	0	3	1	1	2	1	0	1	1	1	0	1	0	1	1	1	1	0	1	1	1	1	1	1	1	1	1	0	1	1	1
OMG12986	27	32	1	3	3	1	1	1	1	1	1	1	1	1	1	1	1	0	1	0	0	1	1	1	1	2	1	1	1	1	0	0	1	0	0	1
OMG12953	27	32	1	2	1	1	2	1	0	1	1	1	1	1	1	1	1	2	1	1	1	1	0	1	1	2	1	1	1	2	0	0	1	0	0	0
OMG12934	27	32	1	1	1	0	1	1	1	1	1	1	4	1	1	1	1	2	2	1	1	1	1	1	1	0	0	1	1	0	1	1	0	0	0	1
OMG12925	27	32	1	1	1	1	1	1	0	0	1	1	4	1	1	1	1	2	2	1	1	1	1	1	1	1	1	1	0	1	0	0	1	0	0	1
OMG12924	27	32	3	2	1	1	1	1	1	1	1	0	1	1	1	1	1	2	1	1	1	0	0	1	1	2	1	1	0	1	0	1	1	0	0	1
OMG12912	27	32	1	0	1	1	1	1	1	1	1	1	2	0	1	1	1	2	1	1	1	1	1	0	1	2	1	0	2	2	1	0	1	1	0	0
OMG12908	27	32	1	0	1	1	1	1	1	1	1	1	1	1	0	1	1	4	1	1	1	2	1	0	1	0	1	1	1	0	1	0	1	1	2	0
OMG12895	27	32	2	2	2	1	1	0	1	1	1	2	1	0	1	1	1	2	1	0	1	1	1	1	1	1	1	0	0	1	1	1	1	0	0	1
OMG12889	27	32	1	2	1	0	1	1	0	1	1	0	2	1	1	1	1	3	1	1	1	1	0	1	1	1	1	1	1	1	0	2	1	0	0	1
OMG12875	27	32	1	0	0	1	1	1	1	1	1	1	3	0	0	1	1	2	1	1	1	1	0	0	1	2	1	1	1	1	1	1	1	1	2	0
OMG12866	27	32	1	0	1	1	1	1	1	1	1	1	1	0	1	1	1	2	2	1	1	1	0	0	1	2	1	1	1	3	0	1	1	0	0	1
OMG12860	27	32	1	1	0	1	1	0	0	1	1	1	1	0	1	1	1	2	1	1	1	1	0	0	1	1	1	1	2	1	0	1	1	1	4	1
OMG12853	27	32	1	2	1	1	0	1	1	0	1	2	1	1	1	1	1	2	0	1	1	1	1	1	0	1	1	1	3	1	0	1	1	0	0	1
OMG12770	27	33	1	0	1	1	1	1	1	1	1	1	1	1	1	1	2	4	1	1	1	2	0	1	1	0	2	1	1	0	1	1	1	0	0	0
OMG12746	27	33	2	0	1	0	1	1	1	1	1	0	1	1	1	1	1	2	1	1	0	1	2	1	1	2	0	1	1	2	1	1	2	0	0	1
OMG12729	27	33	1	1	1	1	1	1	2	0	1	1	2	0	1	1	1	2	0	1	1	1	1	1	1	2	0	0	1	2	1	2	1	0	0	1
OMG12728	27	33	1	0	1	2	1	1	1	1	1	1	0	1	0	1	1	2	1	1	1	1	1	1	1	3	0	1	1	2	1	2	1	0	0	0
OMG12721	27	33	1	1	1	1	2	1	2	4	0	1	1	0	1	0	1	2	1	1	1	1	1	1	1	1	1	1	1	1	0	1	1	0	0	0
OMG12671	27	33	1	1	1	2	1	1	1	1	1	2	1	0	1	1	1	2	2	1	1	0	0	1	1	1	2	1	0	1	0	0	1	1	2	0
OMG12668	27	33	2	0	1	1	1	1	2	1	1	1	1	0	1	1	0	2	1	1	1	1	1	1	0	2	1	1	1	2	0	0	1	0	2	1
OMG12609	27	34	3	1	1	3	1	1	2	1	1	1	2	1	1	1	1	0	0	1	0	1	0	0	1	1	1	1	2	1	1	1	1	0	1	0
OMG12600	27	34	1	1	3	1	1	1	1	1	1	1	1	1	1	1	1	2	1	1	1	1	1	1	2	1	0	0	0	3	0	0	1	0	0	2
OMG12571	27	34	0	1	4	0	0	1	0	1	1	0	1	1	1	1	1	2	1	1	1	1	1	1	1	1	1	1	1	3	1	2	0	1	0	1
OMG12564	27	34	1	1	1	1	1	1	0	1	1	1	1	0	0	1	0	2	1	1	1	1	1	1	0	2	1	1	1	3	1	4	1	0	0	1
OMG12507	27	34	2	0	1	1	2	1	2	1	1	1	2	0	1	1	1	2	1	1	1	1	1	1	1	2	0	0	1	1	0	2	1	0	0	1
OMG12488	27	34	2	1	1	0	1	2	1	2	0	0	1	1	1	1	1	4	0	1	1	1	1	1	1	1	1	1	1	2	1	0	1	0	0	1
OMG12452	27	35	1	1	1	1	0	1	4	1	1	0	1	0	1	1	1	0	1	1	1	0	0	0	1	1	1	1	1	1	2	2	1	1	4	1
OMG12435	27	35	1	1	1	1	2	1	0	1	1	0	0	1	1	1	1	1	2	1	0	1	1	2	1	4	1	1	1	3	0	0	1	1	0	1
OMG12433	27	35	2	1	4	1	0	1	2	0	1	1	1	0	1	1	1	0	1	1	1	1	1	1	1	2	1	1	1	1	1	1	0	0	0	3
OMG12370	27	35	1	1	1	1	1	1	4	1	2	1	3	1	1	1	1	2	1	0	0	0	0	0	1	1	1	1	1	1	1	2	1	0	0	1
OMG12341	27	35	3	0	3	1	2	1	1	1	1	1	2	1	1	1	1	2	1	0	1	1	0	0	1	2	1	1	1	0	0	1	1	1	1	0
OMG12337	27	35	2	1	1	1	1	0	2	1	0	0	3	0	1	1	1	3	1	1	1	1	1	1	1	1	1	1	1	2	0	0	1	1	2	0
OMG12273	27	35	1	1	4	1	0	1	1	2	1	2	1	0	1	0	1	0	1	1	1	1	1	1	0	1	1	1	2	2	1	2	1	0	0	1
OMG12223	27	36	1	2	1	1	0	1	2	1	1	1	7	1	1	1	1	2	1	1	1	1	1	1	1	1	0	0	1	1	0	0	1	0	0	1
OMG12147	27	36	1	1	1	1	1	1	1	2	1	1	2	0	1	1	1	2	0	1	1	1	1	2	1	1	0	0	0	1	0	0	2	2	4	1
OMG12123	27	36	1	1	1	1	0	1	2	1	1	1	1	0	1	1	1	2	2	2	2	3	1	0	0	2	1	1	1	1	0	1	1	0	0	2
OMG12099	27	36	2	1	1	1	1	0	2	4	2	1	1	1	1	1	1	3	1	2	1	1	1	1	1	0	0	0	1	0	1	0	1	1	0	1
OMG12037	27	37	1	0	1	1	1	0	2	0	0	1	1	1	1	1	1	4	1	1	1	1	1	1	1	3	1	0	1	2	0	3	1	1	2	0
OMG11980	27	37	1	0	1	0	0	1	2	0	1	0	0	1	1	1	2	2	2	1	1	2	1	0	1	3	1	1	1	2	1	1	2	1	2	1
OMG11979	27	37	1	1	3	1	0	1	1	1	1	1	1	1	2	0	2	4	1	1	0	0	0	1	3	1	1	1	1	1	1	2	1	0	0	1
OMG11956	27	37	0	1	2	1	0	1	0	1	1	1	1	2	1	1	1	2	0	1	1	1	1	0	1	6	1	1	1	2	1	2	1	0	0	1
OMG11952	27	37	1	1	1	0	2	1	1	1	0	0	2	0	0	2	2	4	2	1	2	1	0	0	2	1	1	1	1	1	1	1	1	1	1	1
OMG11935	27	37	1	2	1	1	1	1	0	1	1	1	1	1	2	1	0	2	2	1	0	1	1	1	0	1	1	1	2	2	0	0	1	0	4	2
OMG11919	27	37	1	0	3	1	0	1	1	1	0	1	0	1	1	0	1	4	1	1	1	1	1	1	1	1	2	2	1	3	1	0	1	1	2	0
OMG11916	27	37	4	3	1	3	1	1	0	1	2	2	1	0	0	1	1	2	1	1	1	1	1	1	1	1	1	1	1	1	0	0	1	0	0	1
OMG11885	27	38	3	2	1	1	1	1	2	1	1	1	1	0	0	1	0	0	2	1	1	1	1	1	1	2	0	0	1	2	0	1	2	1	4	1
OMG11876	27	38	2	0	0	1	1	1	1	1	1	1	1	0	0	1	1	0	2	1	1	1	1	1	1	3	2	2	1	3	1	2	0	0	2	2
OMG11788	27	38	2	1	2	2	2	1	1	1	1	1	1	0	0	1	1	2	3	1	1	1	1	1	0	2	0	0	1	3	0	0	1	1	2	1
OMG11786	27	38	1	2	2	0	3	1	1	3	1	0	1	1	1	1	1	2	2	1	1	1	2	1	0	2	0	0	2	1	1	1	1	0	0	1
OMG11712	27	39	4	0	3	1	1	1	1	1	1	1	1	1	1	1	0	1	2	1	1	1	2	1	0	3	1	1	1	3	0	2	1	0	0	0
OMG11696	27	39	4	1	4	1	1	1	0	1	1	1	1	1	1	1	1	2	3	1	1	1	1	1	1	0	1	1	0	3	0	1	2	0	0	0
OMG11687	27	39	1	1	1	2	0	1	1	2	1	1	1	1	1	1	1	2	0	1	2	0	0	0	1	2	2	1	1	7	1	1	1	0	0	1
OMG11631	27	39	1	1	1	0	0	2	1	2	1	0	3	2	2	1	2	5	1	1	1	1	1	1	2	1	1	1	1	1	1	0	1	0	0	0
OMG11598	27	39	3	0	4	1	1	2	1	2	2	1	1	1	1	1	0	2	2	1	1	1	1	1	1	1	1	1	1	2	0	2	0	0	0	0
OMG11478	27	40	2	2	2	1	1	1	1	1	1	1	0	0	1	1	1	2	2	1	2	3	1	1	0	3	0	1	0	2	2	2	1	1	0	0
OMG11413	27	41	1	1	1	1	2	2	0	2	1	1	1	0	0	1	1	2	2	1	1	1	1	1	1	8	0	0	1	2	0	1	1	0	2	1
OMG11411	27	41	1	0	5	0	1	1	1	2	1	0	4	1	1	2	1	2	1	1	1	1	0	1	0	1	1	1	1	0	1	4	1	1	2	0
OMG11406	27	41	2	1	1	0	1	2	1	3	1	1	1	0	0	1	1	2	2	0	0	1	0	1	1	2	1	2	1	2	1	3	0	2	3	1
OMG11298	27	42	3	1	2	1	1	1	1	2	2	2	1	1	1	1	3	2	2	1	1	1	4	1	2	0	0	0	2	0	0	1	1	1	0	0
OMG11273	27	42	0	1	1	0	0	1	2	2	2	0	2	2	1	1	1	2	1	2	2	1	3	1	0	3	2	1	1	2	2	1	1	0	0	1
OMG11155	27	43	2	2	4	2	2	1	3	1	1	2	1	0	0	0	0	2	1	1	1	1	1	0	0	2	1	1	1	2	1	0	2	1	3	1
OMG11061	27	45	1	1	1	0	1	1	0	2	1	0	0	1	1	1	3	2	2	2	1	3	1	2	3	2	0	1	2	3	1	3	2	1	0	0
OMG11055	27	45	1	2	1	2	0	1	0	1	1	1	0	1	1	1	1	5	0	1	1	1	1	1	2	6	1	1	2	3	2	0	2	0	0	2
OMG11043	27	45	1	1	2	2	2	1	3	1	0	1	0	0	1	1	1	4	2	1	1	0	0	0	1	2	2	2	1	3	1	0	2	3	2	1
OMG11035	27	45	3	1	1	1	1	1	1	2	1	1	1	1	2	0	2	2	1	0	0	0	0	0	3	3	1	1	1	7	1	1	0	1	3	1
OMG11025	27	45	2	1	3	1	0	2	0	2	3	1	5	1	1	1	1	2	1	1	1	1	1	1	1	0	0	0	0	0	2	2	1	2	1	4
OMG10998	27	46	3	1	1	1	1	1	1	1	2	1	1	0	1	2	3	1	2	1	1	0	0	1	1	6	2	1	2	5	1	2	0	0	0	0
[truncated: 60,513 more rows]
