# Supplementary material for: Premetazoan genome evolution and the regulation of cell differentiation in the choanoflagellate Salpingoeca rosetta
Source: Genome Biol. 2013 Feb 18;14(2):R15. doi: 10.1186/gb-2013-14-2-r15 (PMC4054682; doi:10.1186/gb-2013-14-2-r15)
Supplement: Additional file 3 — The number of genes present in each of the OrthoMCL ortholog clusters. [file gb-2013-14-2-r15-S3.TXT]

OMG10001: Aque|Aqu1.221308_Aque Aque|Aqu1.205579_Aque Aque|Aqu1.206863_Aque Aque|Aqu1.220624_Aque Aque|Aqu1.208926_Aque Aque|Aqu1.217169_Aque Aque|Aqu1.205585_Aque Aque|Aqu1.202940_Aque Aque|Aqu1.211381_Aque Aque|Aqu1.201565_Aque Aque|Aqu1.208459_Aque Aque|Aqu1.203927_Aque Aque|Aqu1.215450_Aque Aque|Aqu1.217263_Aque Aque|Aqu1.206257_Aque Aque|Aqu1.205799_Aque Aque|Aqu1.207674_Aque Aque|Aqu1.201838_Aque Aque|Aqu1.221434_Aque Aque|Aqu1.203465_Aque Aque|Aqu1.203840_Aque Aque|Aqu1.205363_Aque Aque|Aqu1.204930_Aque Aque|Aqu1.204726_Aque Aque|Aqu1.202290_Aque Aque|Aqu1.216642_Aque Aque|Aqu1.204465_Aque Aque|Aqu1.221709_Aque Aque|Aqu1.208999_Aque Aque|Aqu1.204684_Aque Aque|Aqu1.212824_Aque Aque|Aqu1.211001_Aque Aque|Aqu1.206445_Aque Aque|Aqu1.211694_Aque Aque|Aqu1.210781_Aque Aque|Aqu1.207102_Aque Aque|Aqu1.211000_Aque Aque|Aqu1.225825_Aque Aque|Aqu1.200519_Aque Aque|Aqu1.218959_Aque Aque|Aqu1.214941_Aque Aque|Aqu1.201044_Aque Aque|Aqu1.205027_Aque Aque|Aqu1.200932_Aque Aque|Aqu1.205491_Aque Aque|Aqu1.207681_Aque Aque|Aqu1.208698_Aque Aque|Aqu1.217168_Aque Aque|Aqu1.206792_Aque Aque|Aqu1.216725_Aque Aque|Aqu1.206646_Aque Aque|Aqu1.215245_Aque Aque|Aqu1.220989_Aque Aque|Aqu1.210364_Aque Aque|Aqu1.203375_Aque Aque|Aqu1.211726_Aque Aque|Aqu1.209330_Aque Aque|Aqu1.209078_Aque Aque|Aqu1.208930_Aque Aque|Aqu1.213528_Aque Aque|Aqu1.210969_Aque Aque|Aqu1.220361_Aque Aque|Aqu1.220360_Aque Aque|Aqu1.212755_Aque Aque|Aqu1.218737_Aque Aque|Aqu1.209338_Aque Aque|Aqu1.213529_Aque Aque|Aqu1.217229_Aque Aque|Aqu1.216956_Aque Aque|Aqu1.210151_Aque Aque|Aqu1.209452_Aque Aque|Aqu1.209702_Aque Aque|Aqu1.216946_Aque Aque|Aqu1.212599_Aque Aque|Aqu1.204493_Aque Aque|Aqu1.210602_Aque Aque|Aqu1.220628_Aque Aque|Aqu1.212523_Aque Aque|Aqu1.207718_Aque Aque|Aqu1.200431_Aque Aque|Aqu1.203615_Aque Aque|Aqu1.206874_Aque Aque|Aqu1.207176_Aque Aque|Aqu1.205532_Aque Aque|Aqu1.208953_Aque Aque|Aqu1.201533_Aque Aque|Aqu1.221433_Aque Aque|Aqu1.210715_Aque Aque|Aqu1.218981_Aque Aque|Aqu1.217260_Aque Aque|Aqu1.216198_Aque Aque|Aqu1.215241_Aque Aque|Aqu1.211828_Aque Aque|Aqu1.215922_Aque Aque|Aqu1.221454_Aque Aque|Aqu1.217240_Aque Aque|Aqu1.221450_Aque Aque|Aqu1.211865_Aque Aque|Aqu1.218962_Aque Aque|Aqu1.211830_Aque Aque|Aqu1.216041_Aque Aque|Aqu1.201760_Aque Aque|Aqu1.207016_Aque Aque|Aqu1.225811_Aque Aque|Aqu1.207625_Aque Aque|Aqu1.215243_Aque Aque|Aqu1.209505_Aque Aque|Aqu1.203478_Aque Aque|Aqu1.207617_Aque Aque|Aqu1.207499_Aque Aque|Aqu1.206369_Aque Aque|Aqu1.203901_Aque Aque|Aqu1.203803_Aque Aque|Aqu1.206037_Aque Aque|Aqu1.204194_Aque Aque|Aqu1.208131_Aque Aque|Aqu1.206393_Aque Aque|Aqu1.211405_Aque Aque|Aqu1.229054_Aque Aque|Aqu1.209153_Aque Aque|Aqu1.221581_Aque Aque|Aqu1.210546_Aque Aque|Aqu1.206769_Aque Aque|Aqu1.229052_Aque Aque|Aqu1.206471_Aque Aque|Aqu1.207324_Aque Aque|Aqu1.215268_Aque Aque|Aqu1.208891_Aque Aque|Aqu1.229047_Aque Aque|Aqu1.220617_Aque Aque|Aqu1.208535_Aque Aque|Aqu1.220615_Aque Aque|Aqu1.215277_Aque Aque|Aqu1.207348_Aque Aque|Aqu1.208831_Aque Aque|Aqu1.229056_Aque Aque|Aqu1.221022_Aque Aque|Aqu1.207049_Aque Aque|Aqu1.229050_Aque Aque|Aqu1.206569_Aque Aque|Aqu1.208653_Aque Aque|Aqu1.220988_Aque Aque|Aqu1.221429_Aque Aque|Aqu1.211408_Aque Aque|Aqu1.208244_Aque Aque|Aqu1.209076_Aque Aque|Aqu1.209332_Aque Aque|Aqu1.229043_Aque Aque|Aqu1.229044_Aque Aque|Aqu1.208746_Aque Aque|Aqu1.219198_Aque Aque|Aqu1.229733_Aque Aque|Aqu1.216285_Aque Aque|Aqu1.219812_Aque Aque|Aqu1.203270_Aque Aque|Aqu1.205566_Aque Aque|Aqu1.205178_Aque Aque|Aqu1.205790_Aque Aque|Aqu1.203458_Aque Aque|Aqu1.206154_Aque Aque|Aqu1.203451_Aque Aque|Aqu1.204695_Aque Aque|Aqu1.205593_Aque Aque|Aqu1.205932_Aque Aque|Aqu1.205399_Aque Aque|Aqu1.204938_Aque Aque|Aqu1.206298_Aque Aque|Aqu1.204916_Aque Aque|Aqu1.208264_Aque Aque|Aqu1.223781_Aque Aque|Aqu1.218883_Aque Aque|Aqu1.229071_Aque Aque|Aqu1.229070_Aque Aque|Aqu1.210563_Aque Aque|Aqu1.213117_Aque Aque|Aqu1.205148_Aque Aque|Aqu1.203671_Aque Aque|Aqu1.213116_Aque Aque|Aqu1.215447_Aque Aque|Aqu1.203616_Aque Aque|Aqu1.213531_Aque Aque|Aqu1.204736_Aque Aque|Aqu1.214056_Aque Aque|Aqu1.209339_Aque Aque|Aqu1.207760_Aque Aque|Aqu1.200070_Aque Aque|Aqu1.200400_Aque Aque|Aqu1.200180_Aque Aque|Aqu1.201483_Aque Aque|Aqu1.208892_Aque Aque|Aqu1.209261_Aque Aque|Aqu1.221000_Aque Aque|Aqu1.204864_Aque Aque|Aqu1.209706_Aque Aque|Aqu1.210417_Aque Aque|Aqu1.210418_Aque Aque|Aqu1.211005_Aque Aque|Aqu1.217404_Aque Aque|Aqu1.224316_Aque Aque|Aqu1.229252_Aque Aque|Aqu1.214942_Aque Aque|Aqu1.200016_Aque Aque|Aqu1.200815_Aque Aque|Aqu1.202101_Aque Aque|Aqu1.201488_Aque Aque|Aqu1.200440_Aque Aque|Aqu1.205215_Aque Aque|Aqu1.200269_Aque Aque|Aqu1.203937_Aque Aque|Aqu1.206962_Aque Aque|Aqu1.212522_Aque Aque|Aqu1.208613_Aque Aque|Aqu1.207758_Aque Aque|Aqu1.206473_Aque Aque|Aqu1.206905_Aque Aque|Aqu1.206213_Aque Aque|Aqu1.211050_Aque Aque|Aqu1.208914_Aque Aque|Aqu1.207399_Aque Aque|Aqu1.211386_Aque Aque|Aqu1.213246_Aque Aque|Aqu1.216784_Aque Aque|Aqu1.213532_Aque Aque|Aqu1.213546_Aque Aque|Aqu1.208774_Aque Aque|Aqu1.216753_Aque Aque|Aqu1.216754_Aque Aque|Aqu1.205320_Aque Aque|Aqu1.206204_Aque Aque|Aqu1.205318_Aque Aque|Aqu1.217227_Aque Aque|Aqu1.224675_Aque Aque|Aqu1.224712_Aque Aque|Aqu1.202829_Aque Aque|Aqu1.212311_Aque Aque|Aqu1.211498_Aque Aque|Aqu1.212269_Aque Aque|Aqu1.214560_Aque Aque|Aqu1.211823_Aque Aque|Aqu1.204418_Aque Aque|Aqu1.214110_Aque Aque|Aqu1.217921_Aque Aque|Aqu1.206506_Aque Aque|Aqu1.214055_Aque Aque|Aqu1.211701_Aque Aque|Aqu1.205934_Aque Aque|Aqu1.207385_Aque Aque|Aqu1.223755_Aque Aque|Aqu1.209454_Aque Aque|Aqu1.223757_Aque Aque|Aqu1.214108_Aque Aque|Aqu1.204980_Aque Aque|Aqu1.214057_Aque Aque|Aqu1.202971_Aque Aque|Aqu1.213468_Aque Aque|Aqu1.200325_Aque Aque|Aqu1.210389_Aque Aque|Aqu1.221028_Aque Aque|Aqu1.220591_Aque Aque|Aqu1.218701_Aque Aque|Aqu1.222826_Aque Aque|Aqu1.215231_Aque Aque|Aqu1.220590_Aque Aque|Aqu1.208148_Aque Aque|Aqu1.211261_Aque Aque|Aqu1.219296_Aque Aque|Aqu1.205405_Aque Aque|Aqu1.212482_Aque Aque|Aqu1.203426_Aque Aque|Aqu1.203171_Aque Aque|Aqu1.200919_Aque Aque|Aqu1.206871_Aque Aque|Aqu1.217849_Aque Aque|Aqu1.219933_Aque Aque|Aqu1.225120_Aque Aque|Aqu1.207223_Aque Aque|Aqu1.220915_Aque Aque|Aqu1.207296_Aque Aque|Aqu1.205763_Aque Aque|Aqu1.205983_Aque Aque|Aqu1.214384_Aque Aque|Aqu1.205059_Aque Aque|Aqu1.209537_Aque Aque|Aqu1.209656_Aque Aque|Aqu1.224972_Aque Aque|Aqu1.200417_Aque Aque|Aqu1.230103_Aque Aque|Aqu1.213440_Aque Aque|Aqu1.210209_Aque Aque|Aqu1.222353_Aque Aque|Aqu1.222352_Aque Aque|Aqu1.204566_Aque Aque|Aqu1.210713_Aque Aque|Aqu1.207230_Aque Aque|Aqu1.204882_Aque Aque|Aqu1.206133_Aque Aque|Aqu1.209393_Aque Aque|Aqu1.224674_Aque Aque|Aqu1.205345_Aque Aque|Aqu1.204229_Aque Aque|Aqu1.200987_Aque Aque|Aqu1.213542_Aque Aque|Aqu1.204212_Aque Aque|Aqu1.201659_Aque Aque|Aqu1.218536_Aque Aque|Aqu1.220315_Aque Aque|Aqu1.207218_Aque Aque|Aqu1.214376_Aque Aque|Aqu1.204559_Aque Aque|Aqu1.206391_Aque Aque|Aqu1.216758_Aque Aque|Aqu1.201212_Aque Aque|Aqu1.202162_Aque Aque|Aqu1.206038_Aque Aque|Aqu1.201985_Aque Aque|Aqu1.200577_Aque Aque|Aqu1.206032_Aque Aque|Aqu1.208633_Aque Aque|Aqu1.211054_Aque Aque|Aqu1.212316_Aque Aque|Aqu1.216653_Aque Aque|Aqu1.216113_Aque Aque|Aqu1.216200_Aque Aque|Aqu1.221451_Aque Aque|Aqu1.225813_Aque Aque|Aqu1.216197_Aque Aque|Aqu1.217261_Aque Aque|Aqu1.209657_Aque Aque|Aqu1.205809_Aque Aque|Aqu1.220312_Aque Aque|Aqu1.207501_Aque Aque|Aqu1.217295_Aque Aque|Aqu1.215542_Aque Aque|Aqu1.220311_Aque Aque|Aqu1.205127_Aque Aque|Aqu1.207451_Aque Aque|Aqu1.208456_Aque Aque|Aqu1.208389_Aque Aque|Aqu1.210363_Aque Aque|Aqu1.213918_Aque Aque|Aqu1.205440_Aque Aque|Aqu1.209001_Aque Aque|Aqu1.221455_Aque Aque|Aqu1.205880_Aque Aque|Aqu1.210216_Aque Aque|Aqu1.207498_Aque Aque|Aqu1.221449_Aque Aque|Aqu1.209784_Aque Aque|Aqu1.208378_Aque Aque|Aqu1.221703_Aque Aque|Aqu1.216201_Aque Aque|Aqu1.207227_Aque Aque|Aqu1.207052_Aque Aque|Aqu1.221603_Aque Aque|Aqu1.208993_Aque Aque|Aqu1.207148_Aque Aque|Aqu1.208257_Aque Aque|Aqu1.212319_Aque Aque|Aqu1.211866_Aque Aque|Aqu1.211006_Aque Aque|Aqu1.207841_Aque Aque|Aqu1.207517_Aque Aque|Aqu1.215039_Aque Aque|Aqu1.205205_Aque Aque|Aqu1.206947_Aque Aque|Aqu1.213625_Aque Aque|Aqu1.219197_Aque Aque|Aqu1.218983_Aque Aque|Aqu1.211829_Aque Aque|Aqu1.215700_Aque Aque|Aqu1.208379_Aque Aque|Aqu1.206645_Aque Aque|Aqu1.215038_Aque Aque|Aqu1.205265_Aque Aque|Aqu1.222604_Aque Aque|Aqu1.209000_Aque Aque|Aqu1.215527_Aque Aque|Aqu1.208323_Aque Aque|Aqu1.209738_Aque Aque|Aqu1.215520_Aque Aque|Aqu1.211206_Aque Aque|Aqu1.208753_Aque Aque|Aqu1.210215_Aque Aque|Aqu1.206676_Aque Aque|Aqu1.207885_Aque Aque|Aqu1.210785_Aque Aque|Aqu1.228266_Aque Aque|Aqu1.226538_Aque Aque|Aqu1.228265_Aque Aque|Aqu1.209050_Aque Aque|Aqu1.228156_Aque Aque|Aqu1.206963_Aque Aque|Aqu1.228155_Aque Aque|Aqu1.207855_Aque Aque|Aqu1.224670_Aque Aque|Aqu1.216950_Aque Aque|Aqu1.209499_Aque Aque|Aqu1.211258_Aque Aque|Aqu1.216949_Aque Aque|Aqu1.201653_Aque Aque|Aqu1.213442_Aque Aque|Aqu1.207417_Aque Aque|Aqu1.205206_Aque Aque|Aqu1.230315_Aque Aque|Aqu1.228342_Aque Aque|Aqu1.218738_Aque Aque|Aqu1.207762_Aque Aque|Aqu1.217286_Aque Aque|Aqu1.208951_Aque Aque|Aqu1.216469_Aque Aque|Aqu1.212598_Aque Aque|Aqu1.216284_Aque Aque|Aqu1.209567_Aque Aque|Aqu1.218739_Aque Aque|Aqu1.220626_Aque Aque|Aqu1.219285_Aque Aque|Aqu1.212825_Aque Aque|Aqu1.214650_Aque Aque|Aqu1.224668_Aque Aque|Aqu1.224667_Aque Aque|Aqu1.211259_Aque Aque|Aqu1.211821_Aque Aque|Aqu1.211825_Aque Aque|Aqu1.209655_Aque Aque|Aqu1.213093_Aque Aque|Aqu1.221025_Aque Aque|Aqu1.230067_Aque Aque|Aqu1.220652_Aque Aque|Aqu1.221631_Aque Aque|Aqu1.217167_Aque Aque|Aqu1.217170_Aque Aque|Aqu1.220623_Aque Aque|Aqu1.216286_Aque Aque|Aqu1.216755_Aque Aque|Aqu1.214109_Aque Aque|Aqu1.210365_Aque Aque|Aqu1.220359_Aque Aque|Aqu1.210388_Aque Aque|Aqu1.214095_Aque Aque|Aqu1.213919_Aque Aque|Aqu1.210360_Aque Aque|Aqu1.210780_Aque Aque|Aqu1.207655_Aque Aque|Aqu1.206862_Aque Aque|Aqu1.207941_Aque Aque|Aqu1.206814_Aque Aque|Aqu1.208952_Aque Aque|Aqu1.209565_Aque Aque|Aqu1.209279_Aque Aque|Aqu1.207242_Aque Aque|Aqu1.207668_Aque Aque|Aqu1.211500_Aque Aque|Aqu1.212374_Aque Aque|Aqu1.212270_Aque Aque|Aqu1.211819_Aque Aque|Aqu1.212312_Aque Aque|Aqu1.212373_Aque Aque|Aqu1.200835_Aque Aque|Aqu1.207842_Aque Aque|Aqu1.202649_Aque Aque|Aqu1.212913_Aque Aque|Aqu1.202272_Aque Aque|Aqu1.203756_Aque Aque|Aqu1.204010_Aque Aque|Aqu1.204749_Aque Aque|Aqu1.203650_Aque Aque|Aqu1.202520_Aque Aque|Aqu1.202536_Aque Aque|Aqu1.203530_Aque Aque|Aqu1.203700_Aque Aque|Aqu1.216125_Aque Aque|Aqu1.203783_Aque Aque|Aqu1.203586_Aque Aque|Aqu1.203166_Aque Aque|Aqu1.212944_Aque Aque|Aqu1.203001_Aque Aque|Aqu1.204354_Aque Aque|Aqu1.203067_Aque Aque|Aqu1.202331_Aque Aque|Aqu1.203749_Aque Aque|Aqu1.202531_Aque Aque|Aqu1.204517_Aque Aque|Aqu1.202882_Aque Aque|Aqu1.211051_Aque Aque|Aqu1.203004_Aque Aque|Aqu1.208477_Aque Aque|Aqu1.204447_Aque Aque|Aqu1.223759_Aque Aque|Aqu1.202420_Aque Aque|Aqu1.203508_Aque Aque|Aqu1.205825_Aque Aque|Aqu1.208554_Aque Aque|Aqu1.208662_Aque Aque|Aqu1.204032_Aque Aque|Aqu1.201393_Aque Aque|Aqu1.201830_Aque Aque|Aqu1.202397_Aque Aque|Aqu1.201676_Aque Aque|Aqu1.208876_Aque Aque|Aqu1.204987_Aque Aque|Aqu1.201469_Aque Aque|Aqu1.202875_Aque Aque|Aqu1.201458_Aque Aque|Aqu1.201438_Aque Aque|Aqu1.205742_Aque Aque|Aqu1.208334_Aque Aque|Aqu1.204554_Aque Aque|Aqu1.206180_Aque Aque|Aqu1.208677_Aque Aque|Aqu1.203942_Aque Aque|Aqu1.211690_Aque Aque|Aqu1.219793_Aque Aque|Aqu1.207095_Aque Aque|Aqu1.203326_Aque Aque|Aqu1.204637_Aque Aque|Aqu1.221578_Aque Aque|Aqu1.200791_Aque Aque|Aqu1.201761_Aque Aque|Aqu1.204816_Aque Aque|Aqu1.205157_Aque Aque|Aqu1.203249_Aque Aque|Aqu1.203206_Aque Aque|Aqu1.204894_Aque Aque|Aqu1.203865_Aque Aque|Aqu1.202467_Aque Aque|Aqu1.201115_Aque Aque|Aqu1.201193_Aque Aque|Aqu1.229732_Aque Aque|Aqu1.204151_Aque Aque|Aqu1.209516_Aque Aque|Aqu1.200793_Aque Aque|Aqu1.208747_Aque Aque|Aqu1.207222_Aque Aque|Aqu1.209119_Aque Aque|Aqu1.206917_Aque Aque|Aqu1.201719_Aque Aque|Aqu1.202487_Aque Aque|Aqu1.203573_Aque Aque|Aqu1.204213_Aque Aque|Aqu1.202926_Aque Aque|Aqu1.202073_Aque Aque|Aqu1.200584_Aque Aque|Aqu1.203300_Aque Aque|Aqu1.200813_Aque Aque|Aqu1.206839_Aque Aque|Aqu1.205899_Aque Aque|Aqu1.208101_Aque Aque|Aqu1.207909_Aque Aque|Aqu1.204577_Aque Aque|Aqu1.205147_Aque Aque|Aqu1.204915_Aque Aque|Aqu1.200199_Aque Aque|Aqu1.200954_Aque Aque|Aqu1.203433_Aque Aque|Aqu1.207050_Aque Aque|Aqu1.203813_Aque Aque|Aqu1.205160_Aque Aque|Aqu1.200354_Aque Aque|Aqu1.200494_Aque Aque|Aqu1.200940_Aque Aque|Aqu1.201168_Aque Aque|Aqu1.200446_Aque Aque|Aqu1.200842_Aque Aque|Aqu1.200410_Aque Aque|Aqu1.201083_Aque Aque|Aqu1.200394_Aque Aque|Aqu1.203594_Aque Aque|Aqu1.203759_Aque Aque|Aqu1.203926_Aque Aque|Aqu1.200549_Aque Aque|Aqu1.200406_Aque Aque|Aqu1.204629_Aque Aque|Aqu1.203291_Aque Aque|Aqu1.214375_Aque Aque|Aqu1.226370_Aque Aque|Aqu1.200351_Aque Aque|Aqu1.203107_Aque Aque|Aqu1.207038_Aque Aque|Aqu1.200312_Aque Aque|Aqu1.201815_Aque Aque|Aqu1.200925_Aque Aque|Aqu1.200162_Aque Aque|Aqu1.200146_Aque Aque|Aqu1.206960_Aque Aque|Aqu1.200862_Aque Aque|Aqu1.201435_Aque Aque|Aqu1.213547_Aque Aque|Aqu1.206482_Aque Aque|Aqu1.211571_Aque Ccin|CC1G_07846T0_Ccin Nvec|jgi220607_Nvec Hmag|XP_002158256_Hmag
OMG10002: Rory|RO3T_15141_Rory Rory|RO3T_15673_Rory Rory|RO3T_16707_Rory Rory|RO3T_15264_Rory Rory|RO3T_15266_Rory Rory|RO3T_17245_Rory Rory|RO3T_16799_Rory Rory|RO3T_17216_Rory Rory|RO3T_14690_Rory Rory|RO3T_16085_Rory Rory|RO3T_16572_Rory Rory|RO3T_16986_Rory Rory|RO3T_15367_Rory Rory|RO3T_16980_Rory Rory|RO3T_16121_Rory Rory|RO3T_17155_Rory Rory|RO3T_16979_Rory Rory|RO3T_16342_Rory Rory|RO3T_15955_Rory Rory|RO3T_17251_Rory Rory|RO3T_17452_Rory Rory|RO3T_15268_Rory Rory|RO3T_04106_Rory Rory|RO3T_14948_Rory Rory|RO3T_15801_Rory Rory|RO3T_12566_Rory Rory|RO3T_07853_Rory Rory|RO3T_06774_Rory Rory|RO3T_04251_Rory Rory|RO3T_04495_Rory Rory|RO3T_12519_Rory Rory|RO3T_08634_Rory Rory|RO3T_16776_Rory Rory|RO3T_08658_Rory Rory|RO3T_05046_Rory Rory|RO3T_06348_Rory Rory|RO3T_05215_Rory Rory|RO3T_09228_Rory Rory|RO3T_12960_Rory Rory|RO3T_16817_Rory Rory|RO3T_05961_Rory Rory|RO3T_04385_Rory Rory|RO3T_09172_Rory Rory|RO3T_17217_Rory Rory|RO3T_17092_Rory Rory|RO3T_13864_Rory Rory|RO3T_11588_Rory Rory|RO3T_12137_Rory Rory|RO3T_14059_Rory Rory|RO3T_11932_Rory Rory|RO3T_13217_Rory Rory|RO3T_14104_Rory Rory|RO3T_13483_Rory Rory|RO3T_02388_Rory Rory|RO3T_03718_Rory Rory|RO3T_08298_Rory Rory|RO3T_04122_Rory Rory|RO3T_07868_Rory Rory|RO3T_08608_Rory Rory|RO3T_13224_Rory Rory|RO3T_04582_Rory Rory|RO3T_10746_Rory Rory|RO3T_10531_Rory Rory|RO3T_17252_Rory Rory|RO3T_17254_Rory Rory|RO3T_00133_Rory Rory|RO3T_00148_Rory Rory|RO3T_17032_Rory Rory|RO3T_12455_Rory Rory|RO3T_14835_Rory Rory|RO3T_03518_Rory Rory|RO3T_00796_Rory Rory|RO3T_00793_Rory Rory|RO3T_00569_Rory Rory|RO3T_02365_Rory Rory|RO3T_02363_Rory Rory|RO3T_05926_Rory Rory|RO3T_09950_Rory Rory|RO3T_12668_Rory Rory|RO3T_09926_Rory Rory|RO3T_11951_Rory Rory|RO3T_13745_Rory Rory|RO3T_00683_Rory Rory|RO3T_12074_Rory Rory|RO3T_12963_Rory Rory|RO3T_05924_Rory Rory|RO3T_04202_Rory Rory|RO3T_13220_Rory Rory|RO3T_04119_Rory Rory|RO3T_13223_Rory Rory|RO3T_14621_Rory Rory|RO3T_01719_Rory Rory|RO3T_11278_Rory Rory|RO3T_07987_Rory Rory|RO3T_09506_Rory Rory|RO3T_14351_Rory Rory|RO3T_11966_Rory Rory|RO3T_13216_Rory Rory|RO3T_04120_Rory Rory|RO3T_15267_Rory Rory|RO3T_14349_Rory Rory|RO3T_14776_Rory Rory|RO3T_01652_Rory Rory|RO3T_10744_Rory Rory|RO3T_06779_Rory Rory|RO3T_11184_Rory Rory|RO3T_14465_Rory Rory|RO3T_01155_Rory Rory|RO3T_12955_Rory Rory|RO3T_13221_Rory Rory|RO3T_16365_Rory Rory|RO3T_13447_Rory Rory|RO3T_07861_Rory Rory|RO3T_07734_Rory Rory|RO3T_10542_Rory Rory|RO3T_10743_Rory Rory|RO3T_11978_Rory Rory|RO3T_05285_Rory Rory|RO3T_10819_Rory Rory|RO3T_06784_Rory Rory|RO3T_06778_Rory Rory|RO3T_11693_Rory Rory|RO3T_10708_Rory Rory|RO3T_10177_Rory Rory|RO3T_10174_Rory Rory|RO3T_06305_Rory Rory|RO3T_11673_Rory Rory|RO3T_08059_Rory Rory|RO3T_11573_Rory Rory|RO3T_16778_Rory Rory|RO3T_12915_Rory Rory|RO3T_11393_Rory Rory|RO3T_14544_Rory Rory|RO3T_14853_Rory Rory|RO3T_06347_Rory Rory|RO3T_07833_Rory Rory|RO3T_06717_Rory Rory|RO3T_08466_Rory Rory|RO3T_11936_Rory Rory|RO3T_06444_Rory Rory|RO3T_16792_Rory Rory|RO3T_08180_Rory Rory|RO3T_07487_Rory Rory|RO3T_06445_Rory Rory|RO3T_09360_Rory Rory|RO3T_08679_Rory Rory|RO3T_15369_Rory Rory|RO3T_10259_Rory Rory|RO3T_07269_Rory Rory|RO3T_12243_Rory Rory|RO3T_12460_Rory Rory|RO3T_09373_Rory Rory|RO3T_07864_Rory Rory|RO3T_05421_Rory Rory|RO3T_08789_Rory Rory|RO3T_13624_Rory Rory|RO3T_09301_Rory Rory|RO3T_13572_Rory Rory|RO3T_05620_Rory Rory|RO3T_06791_Rory Rory|RO3T_06345_Rory Rory|RO3T_11509_Rory Rory|RO3T_13744_Rory Rory|RO3T_14623_Rory Rory|RO3T_16796_Rory Rory|RO3T_15265_Rory Rory|RO3T_17199_Rory Rory|RO3T_17429_Rory Rory|RO3T_17093_Rory Rory|RO3T_13731_Rory Rory|RO3T_17250_Rory Rory|RO3T_14562_Rory Rory|RO3T_13225_Rory Rory|RO3T_12674_Rory Rory|RO3T_14350_Rory Rory|RO3T_16676_Rory Rory|RO3T_08610_Rory Rory|RO3T_08215_Rory Rory|RO3T_13457_Rory Rory|RO3T_13458_Rory Rory|RO3T_09770_Rory Rory|RO3T_09523_Rory Rory|RO3T_13029_Rory Rory|RO3T_09094_Rory Rory|RO3T_08060_Rory Rory|RO3T_16348_Rory Rory|RO3T_08663_Rory Rory|RO3T_12880_Rory Rory|RO3T_13495_Rory Rory|RO3T_14213_Rory Rory|RO3T_06979_Rory Rory|RO3T_09361_Rory Rory|RO3T_13218_Rory Rory|RO3T_10776_Rory Rory|RO3T_11277_Rory Rory|RO3T_08160_Rory Rory|RO3T_10538_Rory Rory|RO3T_10745_Rory Rory|RO3T_09781_Rory Rory|RO3T_01720_Rory Rory|RO3T_05952_Rory Rory|RO3T_03514_Rory Rory|RO3T_04504_Rory Rory|RO3T_04029_Rory Rory|RO3T_04130_Rory Rory|RO3T_05097_Rory Rory|RO3T_03268_Rory Rory|RO3T_02366_Rory Rory|RO3T_02389_Rory Rory|RO3T_04913_Rory Rory|RO3T_04498_Rory Rory|RO3T_02102_Rory Rory|RO3T_03381_Rory Rory|RO3T_06353_Rory Rory|RO3T_02772_Rory Rory|RO3T_06027_Rory Rory|RO3T_04134_Rory Rory|RO3T_04448_Rory Rory|RO3T_00682_Rory Rory|RO3T_05951_Rory Rory|RO3T_05523_Rory Rory|RO3T_14777_Rory Rory|RO3T_03991_Rory Rory|RO3T_09607_Rory Rory|RO3T_01156_Rory Rory|RO3T_05217_Rory Rory|RO3T_12965_Rory Rory|RO3T_06414_Rory Rory|RO3T_01293_Rory Rory|RO3T_01364_Rory Rory|RO3T_13699_Rory Rory|RO3T_13492_Rory Rory|RO3T_13485_Rory Rory|RO3T_15296_Rory Rory|RO3T_13653_Rory Rory|RO3T_15983_Rory Rory|RO3T_13903_Rory Rory|RO3T_09085_Rory Rory|RO3T_08478_Rory Rory|RO3T_04196_Rory Rory|RO3T_06978_Rory Rory|RO3T_05003_Rory Rory|RO3T_04135_Rory Rory|RO3T_09232_Rory Rory|RO3T_08326_Rory Rory|RO3T_11567_Rory Rory|RO3T_05626_Rory Rory|RO3T_07592_Rory Rory|RO3T_06068_Rory Rory|RO3T_04914_Rory Rory|RO3T_10352_Rory Rory|RO3T_11185_Rory Rory|RO3T_04374_Rory Rory|RO3T_14743_Rory Rory|RO3T_05189_Rory Rory|RO3T_08304_Rory Rory|RO3T_17396_Rory Rory|RO3T_12757_Rory Rory|RO3T_16775_Rory Rory|RO3T_13103_Rory Rory|RO3T_05202_Rory Rory|RO3T_16465_Rory Rory|RO3T_14464_Rory Rory|RO3T_14491_Rory Rory|RO3T_04242_Rory Rory|RO3T_16818_Rory Rory|RO3T_02352_Rory Rory|RO3T_02454_Rory Rory|RO3T_04505_Rory Rory|RO3T_15675_Rory Rory|RO3T_17014_Rory Rory|RO3T_16729_Rory Rory|RO3T_16798_Rory Rory|RO3T_16706_Rory Rory|RO3T_17154_Rory Rory|RO3T_17442_Rory Rory|RO3T_17253_Rory Rory|RO3T_17200_Rory Rory|RO3T_17249_Rory Rory|RO3T_16978_Rory Rory|RO3T_16364_Rory Rory|RO3T_16902_Rory Rory|RO3T_14860_Rory Rory|RO3T_17219_Rory Rory|RO3T_15496_Rory Rory|RO3T_16533_Rory Rory|RO3T_15319_Rory Rory|RO3T_15290_Rory Rory|RO3T_00848_Rory Rory|RO3T_13916_Rory Rory|RO3T_12073_Rory Rory|RO3T_13743_Rory Rory|RO3T_11953_Rory Rory|RO3T_12667_Rory Rory|RO3T_12964_Rory Rory|RO3T_12961_Rory Rory|RO3T_13448_Rory Rory|RO3T_12966_Rory Rory|RO3T_14561_Rory Rory|RO3T_11977_Rory Rory|RO3T_17366_Rory Rory|RO3T_13222_Rory Rory|RO3T_14060_Rory Rory|RO3T_13219_Rory Rory|RO3T_12242_Rory Rory|RO3T_13021_Rory Rory|RO3T_12914_Rory Rory|RO3T_13306_Rory Rory|RO3T_17033_Rory Rory|RO3T_08609_Rory Rory|RO3T_09953_Rory Rory|RO3T_09927_Rory Rory|RO3T_09173_Rory Rory|RO3T_05524_Rory Rory|RO3T_05923_Rory Rory|RO3T_05638_Rory Rory|RO3T_05925_Rory Spur|XP_001198853_Spur Spur|XP_001196835_Spur Spur|XP_797963_Spur Spur|XP_001182134_Spur Spur|XP_790318_Spur Spur|XP_001193594_Spur Spur|XP_783120_Spur Spur|XP_001193895_Spur Spur|XP_001200099_Spur Spur|XP_001193811_Spur Spur|XP_001199494_Spur Spur|XP_001200833_Spur Spur|XP_796756_Spur Spur|XP_796769_Spur Spur|XP_001184186_Spur Spur|XP_001185788_Spur Spur|XP_001194661_Spur Spur|XP_790866_Spur Spur|XP_001180821_Spur Spur|XP_001186727_Spur Spur|XP_001197422_Spur Spur|XP_001197059_Spur Spur|XP_001183296_Spur Spur|XP_001183353_Spur Spur|XP_001177825_Spur Spur|XP_001179836_Spur Spur|XP_001180711_Spur Rory|RO3T_05673_Rory Rory|RO3T_00856_Rory Rory|RO3T_14343_Rory Rory|RO3T_07555_Rory Rory|RO3T_13571_Rory Rory|RO3T_07655_Rory Rory|RO3T_01909_Rory Rory|RO3T_02754_Rory Rory|RO3T_04107_Rory Rory|RO3T_05674_Rory Rory|RO3T_09666_Rory Rory|RO3T_07878_Rory Rory|RO3T_09746_Rory Rory|RO3T_09368_Rory Rory|RO3T_12393_Rory Rory|RO3T_09241_Rory Rory|RO3T_07903_Rory Rory|RO3T_10420_Rory Rory|RO3T_14689_Rory Rory|RO3T_16977_Rory Rory|RO3T_00621_Rory Rory|RO3T_03389_Rory Rory|RO3T_02421_Rory Rory|RO3T_00788_Rory Rory|RO3T_02936_Rory Rory|RO3T_07982_Rory Rory|RO3T_10449_Rory Rory|RO3T_12520_Rory Rory|RO3T_16084_Rory Rory|RO3T_12952_Rory Rory|RO3T_16569_Rory Rory|RO3T_11833_Rory Rory|RO3T_01634_Rory Rory|RO3T_06772_Rory Rory|RO3T_08904_Rory Rory|RO3T_08299_Rory Rory|RO3T_11630_Rory Rory|RO3T_10641_Rory Rory|RO3T_14214_Rory Rory|RO3T_12756_Rory Rory|RO3T_03349_Rory Rory|RO3T_03719_Rory Rory|RO3T_05950_Rory Rory|RO3T_14733_Rory Rory|RO3T_15239_Rory Rory|RO3T_14836_Rory Rory|RO3T_02755_Rory Rory|RO3T_02138_Rory Rory|RO3T_01809_Rory Rory|RO3T_12646_Rory Rory|RO3T_01645_Rory Rory|RO3T_01650_Rory Rory|RO3T_12135_Rory Rory|RO3T_12141_Rory Rory|RO3T_04243_Rory Rory|RO3T_06903_Rory Rory|RO3T_05790_Rory Rory|RO3T_09104_Rory Rory|RO3T_05473_Rory Rory|RO3T_04978_Rory Rory|RO3T_00850_Rory Rory|RO3T_03969_Rory Rory|RO3T_12888_Rory Rory|RO3T_16955_Rory Rory|RO3T_04118_Rory Rory|RO3T_04121_Rory Rory|RO3T_00868_Rory Rory|RO3T_15289_Rory Rory|RO3T_00855_Rory Rory|RO3T_06184_Rory Rory|RO3T_07146_Rory Rory|RO3T_09838_Rory Rory|RO3T_10656_Rory Rory|RO3T_08446_Rory Rory|RO3T_09086_Rory Rory|RO3T_07229_Rory Rory|RO3T_12567_Rory Rory|RO3T_07630_Rory Rory|RO3T_13946_Rory Rory|RO3T_09952_Rory Rory|RO3T_13028_Rory Rory|RO3T_09072_Rory Rory|RO3T_12449_Rory Rory|RO3T_03269_Rory Rory|RO3T_04741_Rory Rory|RO3T_11694_Rory Rory|RO3T_01196_Rory Rory|RO3T_02228_Rory Rory|RO3T_08791_Rory Rory|RO3T_09507_Rory Rory|RO3T_13484_Rory Rory|RO3T_11183_Rory Rory|RO3T_01702_Rory Rory|RO3T_03464_Rory Rory|RO3T_04016_Rory Rory|RO3T_02941_Rory Rory|RO3T_03522_Rory Rory|RO3T_04501_Rory Rory|RO3T_05723_Rory Rory|RO3T_03970_Rory Rory|RO3T_02469_Rory Rory|RO3T_04233_Rory Rory|RO3T_05109_Rory Rory|RO3T_05204_Rory Rory|RO3T_03348_Rory Rory|RO3T_04506_Rory Rory|RO3T_04224_Rory Rory|RO3T_04496_Rory Rory|RO3T_06715_Rory Rory|RO3T_01718_Rory Rory|RO3T_06192_Rory Rory|RO3T_04583_Rory Rory|RO3T_06780_Rory Rory|RO3T_03990_Rory Rory|RO3T_07489_Rory Rory|RO3T_08655_Rory Rory|RO3T_07735_Rory Rory|RO3T_10537_Rory Rory|RO3T_10747_Rory Rory|RO3T_07860_Rory Rory|RO3T_08351_Rory Rory|RO3T_06413_Rory Rory|RO3T_05619_Rory Rory|RO3T_07862_Rory Rory|RO3T_04028_Rory Rory|RO3T_04386_Rory Rory|RO3T_03519_Rory Rory|RO3T_07984_Rory Rory|RO3T_00482_Rory Rory|RO3T_00520_Rory Rory|RO3T_01296_Rory Rory|RO3T_10532_Rory Rory|RO3T_10729_Rory Rory|RO3T_00869_Rory Rory|RO3T_00685_Rory Rory|RO3T_00486_Rory Rory|RO3T_15811_Rory Rory|RO3T_00489_Rory Rory|RO3T_00494_Rory Rory|RO3T_08386_Rory Rory|RO3T_12684_Rory Rory|RO3T_12445_Rory Rory|RO3T_00454_Rory Rory|RO3T_01579_Rory Rory|RO3T_02407_Rory Rory|RO3T_01530_Rory Rory|RO3T_01154_Rory Rory|RO3T_04992_Rory Rory|RO3T_06349_Rory Rory|RO3T_08633_Rory Rory|RO3T_10763_Rory Rory|RO3T_09362_Rory Rory|RO3T_12463_Rory Rory|RO3T_00102_Rory Rory|RO3T_00797_Rory Rory|RO3T_01366_Rory Rory|RO3T_00571_Rory Rory|RO3T_01158_Rory Rory|RO3T_01149_Rory Rory|RO3T_00794_Rory Rory|RO3T_00134_Rory Rory|RO3T_00147_Rory Rory|RO3T_01529_Rory Rory|RO3T_00691_Rory Rory|RO3T_00849_Rory Rory|RO3T_08198_Rory Rory|RO3T_04201_Rory Rory|RO3T_01190_Rory Rory|RO3T_01643_Rory Rory|RO3T_02364_Rory Rory|RO3T_10543_Rory Rory|RO3T_01137_Rory Rory|RO3T_16357_Rory Rory|RO3T_00681_Rory Rory|RO3T_04123_Rory Rory|RO3T_00789_Rory Rory|RO3T_14578_Rory Rory|RO3T_01013_Rory Rory|RO3T_00483_Rory Rory|RO3T_00487_Rory Rory|RO3T_00279_Rory Rory|RO3T_00016_Rory Rory|RO3T_00149_Rory Rory|RO3T_00132_Rory Aque|Aqu1.205921_Aque
OMG10003: Rory|RO3T_16117_Rory Rory|RO3T_16376_Rory Rory|RO3T_16547_Rory Rory|RO3T_17405_Rory Rory|RO3T_16714_Rory Rory|RO3T_17212_Rory Rory|RO3T_11527_Rory Rory|RO3T_05932_Rory Rory|RO3T_13753_Rory Rory|RO3T_10035_Rory Rory|RO3T_07028_Rory Rory|RO3T_09597_Rory Rory|RO3T_13701_Rory Rory|RO3T_06718_Rory Rory|RO3T_05933_Rory Rory|RO3T_13138_Rory Rory|RO3T_12999_Rory Rory|RO3T_06739_Rory Rory|RO3T_09941_Rory Rory|RO3T_17460_Rory Rory|RO3T_16539_Rory Rory|RO3T_16119_Rory Rory|RO3T_12188_Rory Rory|RO3T_12061_Rory Rory|RO3T_09486_Rory Rory|RO3T_09484_Rory Rory|RO3T_17462_Rory Rory|RO3T_14971_Rory Rory|RO3T_07672_Rory Rory|RO3T_12671_Rory Rory|RO3T_13294_Rory Rory|RO3T_16143_Rory Rory|RO3T_12172_Rory Rory|RO3T_10527_Rory Rory|RO3T_07118_Rory Rory|RO3T_12012_Rory Rory|RO3T_11262_Rory Rory|RO3T_13275_Rory Rory|RO3T_10741_Rory Rory|RO3T_08847_Rory Rory|RO3T_07135_Rory Rory|RO3T_08834_Rory Rory|RO3T_01709_Rory Rory|RO3T_01737_Rory Rory|RO3T_01937_Rory Rory|RO3T_04693_Rory Rory|RO3T_03988_Rory Rory|RO3T_03607_Rory Rory|RO3T_04670_Rory Rory|RO3T_05921_Rory Rory|RO3T_05272_Rory Rory|RO3T_10230_Rory Rory|RO3T_17467_Rory Rory|RO3T_16417_Rory Rory|RO3T_12177_Rory Rory|RO3T_04673_Rory Rory|RO3T_13727_Rory Rory|RO3T_16904_Rory Rory|RO3T_04667_Rory Rory|RO3T_16736_Rory Rory|RO3T_17422_Rory Rory|RO3T_12662_Rory Rory|RO3T_14783_Rory Rory|RO3T_16705_Rory Rory|RO3T_17354_Rory Rory|RO3T_17222_Rory Rory|RO3T_09954_Rory Rory|RO3T_11279_Rory Rory|RO3T_09944_Rory Rory|RO3T_12195_Rory Rory|RO3T_05903_Rory Rory|RO3T_11266_Rory Rory|RO3T_10548_Rory Rory|RO3T_12524_Rory Rory|RO3T_09192_Rory Rory|RO3T_03569_Rory Rory|RO3T_10777_Rory Rory|RO3T_16419_Rory Rory|RO3T_07701_Rory Rory|RO3T_07872_Rory Rory|RO3T_01309_Rory Rory|RO3T_13859_Rory Rory|RO3T_02700_Rory Rory|RO3T_07110_Rory Rory|RO3T_12003_Rory Rory|RO3T_05931_Rory Rory|RO3T_13137_Rory Rory|RO3T_17332_Rory Rory|RO3T_09949_Rory Rory|RO3T_06434_Rory Rory|RO3T_16429_Rory Rory|RO3T_07858_Rory Rory|RO3T_10536_Rory Rory|RO3T_04127_Rory Rory|RO3T_17358_Rory Rory|RO3T_15150_Rory Rory|RO3T_03560_Rory Rory|RO3T_05350_Rory Rory|RO3T_07715_Rory Rory|RO3T_03611_Rory Rory|RO3T_02960_Rory Rory|RO3T_17151_Rory Rory|RO3T_12664_Rory Rory|RO3T_09617_Rory Rory|RO3T_10050_Rory Rory|RO3T_10033_Rory Rory|RO3T_07718_Rory Rory|RO3T_07709_Rory Rory|RO3T_04780_Rory Rory|RO3T_05922_Rory Rory|RO3T_07294_Rory Rory|RO3T_12176_Rory Rory|RO3T_14979_Rory Rory|RO3T_15872_Rory Rory|RO3T_17408_Rory Rory|RO3T_15153_Rory Rory|RO3T_16698_Rory Rory|RO3T_16723_Rory Rory|RO3T_17316_Rory Rory|RO3T_15270_Rory Rory|RO3T_15281_Rory Rory|RO3T_08652_Rory Rory|RO3T_11947_Rory Rory|RO3T_09923_Rory Rory|RO3T_09198_Rory Rory|RO3T_10804_Rory Rory|RO3T_11243_Rory Rory|RO3T_12525_Rory Rory|RO3T_11473_Rory Rory|RO3T_12185_Rory Rory|RO3T_09946_Rory Rory|RO3T_05915_Rory Rory|RO3T_07682_Rory Rory|RO3T_07023_Rory Rory|RO3T_06433_Rory Rory|RO3T_07022_Rory Rory|RO3T_04805_Rory Rory|RO3T_04803_Rory Rory|RO3T_10043_Rory Rory|RO3T_13446_Rory Rory|RO3T_15271_Rory Rory|RO3T_12542_Rory Rory|RO3T_07859_Rory Rory|RO3T_05266_Rory Rory|RO3T_11264_Rory Rory|RO3T_11533_Rory Rory|RO3T_13704_Rory Rory|RO3T_09966_Rory Rory|RO3T_07120_Rory Rory|RO3T_09177_Rory Rory|RO3T_14991_Rory Rory|RO3T_07993_Rory Rory|RO3T_13747_Rory Rory|RO3T_10719_Rory Rory|RO3T_10779_Rory Rory|RO3T_05521_Rory Rory|RO3T_13705_Rory Rory|RO3T_07704_Rory Rory|RO3T_14360_Rory Rory|RO3T_17290_Rory Rory|RO3T_16741_Rory Rory|RO3T_13713_Rory Rory|RO3T_16371_Rory Rory|RO3T_17415_Rory Rory|RO3T_10772_Rory Rory|RO3T_05920_Rory Rory|RO3T_13267_Rory Rory|RO3T_05281_Rory Rory|RO3T_13298_Rory Rory|RO3T_17444_Rory Rory|RO3T_17448_Rory Rory|RO3T_09541_Rory Rory|RO3T_17386_Rory Rory|RO3T_16122_Rory Rory|RO3T_13867_Rory Rory|RO3T_17398_Rory Rory|RO3T_06716_Rory Rory|RO3T_05267_Rory Rory|RO3T_05960_Rory Rory|RO3T_07136_Rory Rory|RO3T_01304_Rory Rory|RO3T_05639_Rory Rory|RO3T_11261_Rory Rory|RO3T_01585_Rory Rory|RO3T_09957_Rory Rory|RO3T_02829_Rory Rory|RO3T_16687_Rory Rory|RO3T_05277_Rory Rory|RO3T_13281_Rory Rory|RO3T_01618_Rory Rory|RO3T_10860_Rory Rory|RO3T_11260_Rory Rory|RO3T_03585_Rory Rory|RO3T_14989_Rory Rory|RO3T_03780_Rory Rory|RO3T_05948_Rory Rory|RO3T_13728_Rory Rory|RO3T_17237_Rory Rory|RO3T_11949_Rory Rory|RO3T_12962_Rory Rory|RO3T_15248_Rory Rory|RO3T_14626_Rory Rory|RO3T_16797_Rory Rory|RO3T_16795_Rory Rory|RO3T_12069_Rory Rory|RO3T_15148_Rory Rory|RO3T_16563_Rory Rory|RO3T_16141_Rory Rory|RO3T_05412_Rory Rory|RO3T_12464_Rory Rory|RO3T_17365_Rory Rory|RO3T_16725_Rory Rory|RO3T_14970_Rory Rory|RO3T_14975_Rory Rory|RO3T_15664_Rory Rory|RO3T_13861_Rory Rory|RO3T_11269_Rory Rory|RO3T_17323_Rory Rory|RO3T_15900_Rory Rory|RO3T_16425_Rory Rory|RO3T_06425_Rory Rory|RO3T_11273_Rory Rory|RO3T_12075_Rory Rory|RO3T_14988_Rory Rory|RO3T_09948_Rory Rory|RO3T_09947_Rory Rory|RO3T_10789_Rory Rory|RO3T_03619_Rory Rory|RO3T_08832_Rory Rory|RO3T_15665_Rory Rory|RO3T_03612_Rory Rory|RO3T_05913_Rory Rory|RO3T_05414_Rory Rory|RO3T_14545_Rory Rory|RO3T_17309_Rory Rory|RO3T_14987_Rory Rory|RO3T_07726_Rory Rory|RO3T_13280_Rory Rory|RO3T_12653_Rory Rory|RO3T_11282_Rory Rory|RO3T_06723_Rory Rory|RO3T_07096_Rory Rory|RO3T_07978_Rory Rory|RO3T_17436_Rory Rory|RO3T_14986_Rory Rory|RO3T_14619_Rory Rory|RO3T_11272_Rory Rory|RO3T_14719_Rory Rory|RO3T_13981_Rory Rory|RO3T_13712_Rory Rory|RO3T_17359_Rory Rory|RO3T_13850_Rory Rory|RO3T_15147_Rory Rory|RO3T_15143_Rory Rory|RO3T_13739_Rory Rory|RO3T_16717_Rory Rory|RO3T_16689_Rory Rory|RO3T_17464_Rory Rory|RO3T_16118_Rory Rory|RO3T_16542_Rory Rory|RO3T_16545_Rory Rory|RO3T_17215_Rory Rory|RO3T_16819_Rory Rory|RO3T_12173_Rory Rory|RO3T_10782_Rory Rory|RO3T_01305_Rory Rory|RO3T_12064_Rory Rory|RO3T_17232_Rory Rory|RO3T_05636_Rory Rory|RO3T_03804_Rory Rory|RO3T_01616_Rory Rory|RO3T_02846_Rory Rory|RO3T_13282_Rory Rory|RO3T_04665_Rory Rory|RO3T_07308_Rory Rory|RO3T_08112_Rory Rory|RO3T_03797_Rory Rory|RO3T_06735_Rory Rory|RO3T_17324_Rory Rory|RO3T_11263_Rory Rory|RO3T_08659_Rory Rory|RO3T_10515_Rory Rory|RO3T_17307_Rory Rory|RO3T_10742_Rory Rory|RO3T_07029_Rory Rory|RO3T_07039_Rory Rory|RO3T_07037_Rory Rory|RO3T_07875_Rory Rory|RO3T_01194_Rory Rory|RO3T_13283_Rory Rory|RO3T_08661_Rory Rory|RO3T_15863_Rory Rory|RO3T_03556_Rory Rory|RO3T_05434_Rory Rory|RO3T_11237_Rory Rory|RO3T_16430_Rory Rory|RO3T_16382_Rory Rory|RO3T_05627_Rory Rory|RO3T_05263_Rory Rory|RO3T_07102_Rory Rory|RO3T_11525_Rory Rory|RO3T_05631_Rory Rory|RO3T_04802_Rory Rory|RO3T_09202_Rory Rory|RO3T_06412_Rory Rory|RO3T_12977_Rory Rory|RO3T_09958_Rory Rory|RO3T_14563_Rory Rory|RO3T_17315_Rory Rory|RO3T_17327_Rory Rory|RO3T_13769_Rory Rory|RO3T_07994_Rory Rory|RO3T_14564_Rory Rory|RO3T_00284_Rory Rory|RO3T_10797_Rory Rory|RO3T_17213_Rory Rory|RO3T_16688_Rory Rory|RO3T_02955_Rory Rory|RO3T_00293_Rory Rory|RO3T_10227_Rory Rory|RO3T_10775_Rory Rory|RO3T_13456_Rory Rory|RO3T_02847_Rory Rory|RO3T_02849_Rory Rory|RO3T_17203_Rory Rory|RO3T_10514_Rory Rory|RO3T_13856_Rory Rory|RO3T_04660_Rory Rory|RO3T_17292_Rory Rory|RO3T_10223_Rory Rory|RO3T_07040_Rory Rory|RO3T_16824_Rory Rory|RO3T_16537_Rory Rory|RO3T_14973_Rory Rory|RO3T_07113_Rory Rory|RO3T_04785_Rory Rory|RO3T_17360_Rory Rory|RO3T_09951_Rory Rory|RO3T_03784_Rory Rory|RO3T_11781_Rory Rory|RO3T_03776_Rory Rory|RO3T_01587_Rory Rory|RO3T_05949_Rory Rory|RO3T_02678_Rory Rory|RO3T_05919_Rory Rory|RO3T_17306_Rory Rory|RO3T_03781_Rory Rory|RO3T_10861_Rory Rory|RO3T_03796_Rory Rory|RO3T_01698_Rory Rory|RO3T_07123_Rory Rory|RO3T_15663_Rory Rory|RO3T_11234_Rory Rory|RO3T_04116_Rory Rory|RO3T_03590_Rory Rory|RO3T_10778_Rory Rory|RO3T_13851_Rory Rory|RO3T_07738_Rory Rory|RO3T_04694_Rory Rory|RO3T_07866_Rory Rory|RO3T_15260_Rory Rory|RO3T_16724_Rory Rory|RO3T_12536_Rory Rory|RO3T_16697_Rory Rory|RO3T_05938_Rory Rory|RO3T_07983_Rory Rory|RO3T_14769_Rory Rory|RO3T_10794_Rory Rory|RO3T_06734_Rory Rory|RO3T_11961_Rory Rory|RO3T_17016_Rory Rory|RO3T_04681_Rory Rory|RO3T_07297_Rory Rory|RO3T_06432_Rory Rory|RO3T_11532_Rory Rory|RO3T_10784_Rory Rory|RO3T_12083_Rory Rory|RO3T_13266_Rory Rory|RO3T_15865_Rory Rory|RO3T_17276_Rory Rory|RO3T_03790_Rory Rory|RO3T_17091_Rory Rory|RO3T_16540_Rory Rory|RO3T_16140_Rory Rory|RO3T_15285_Rory Rory|RO3T_13751_Rory Rory|RO3T_12949_Rory Rory|RO3T_10049_Rory Rory|RO3T_07722_Rory Rory|RO3T_05515_Rory Rory|RO3T_14980_Rory Rory|RO3T_11535_Rory Rory|RO3T_15144_Rory Rory|RO3T_15169_Rory Rory|RO3T_09925_Rory Rory|RO3T_10796_Rory Rory|RO3T_16123_Rory Rory|RO3T_16120_Rory Rory|RO3T_10236_Rory Rory|RO3T_12171_Rory Rory|RO3T_13702_Rory Rory|RO3T_14554_Rory Rory|RO3T_14560_Rory Rory|RO3T_03605_Rory Rory|RO3T_13140_Rory Rory|RO3T_12669_Rory Rory|RO3T_06720_Rory Rory|RO3T_09943_Rory Rory|RO3T_07688_Rory Rory|RO3T_04199_Rory Rory|RO3T_07301_Rory Rory|RO3T_17435_Rory Rory|RO3T_11404_Rory Rory|RO3T_15671_Rory Rory|RO3T_09166_Rory Rory|RO3T_10225_Rory Rory|RO3T_04653_Rory Rory|RO3T_14771_Rory Rory|RO3T_12081_Rory Rory|RO3T_08657_Rory Rory|RO3T_06416_Rory Rory|RO3T_14785_Rory Rory|RO3T_11780_Rory Rory|RO3T_17068_Rory Rory|RO3T_14567_Rory Rory|RO3T_08837_Rory Rory|RO3T_17361_Rory Rory|RO3T_11965_Rory Rory|RO3T_09193_Rory Rory|RO3T_05958_Rory Rory|RO3T_10728_Rory Rory|RO3T_07684_Rory Rory|RO3T_07132_Rory Rory|RO3T_14556_Rory Rory|RO3T_10770_Rory Rory|RO3T_07298_Rory Rory|RO3T_05945_Rory Rory|RO3T_15139_Rory Rory|RO3T_03935_Rory Rory|RO3T_05637_Rory Rory|RO3T_14779_Rory Rory|RO3T_16420_Rory Rory|RO3T_17148_Rory Rory|RO3T_16906_Rory Rory|RO3T_03121_Rory Rory|RO3T_03604_Rory Rory|RO3T_05351_Rory Rory|RO3T_02838_Rory Rory|RO3T_07131_Rory Rory|RO3T_01699_Rory Rory|RO3T_00249_Rory Rory|RO3T_02226_Rory Rory|RO3T_03111_Rory Rory|RO3T_01724_Rory Rory|RO3T_03559_Rory Rory|RO3T_00674_Rory Rory|RO3T_01708_Rory Rory|RO3T_04663_Rory Rory|RO3T_17238_Rory Rory|RO3T_01961_Rory Rory|RO3T_10798_Rory Rory|RO3T_01326_Rory Rory|RO3T_15167_Rory Rory|RO3T_00688_Rory Rory|RO3T_01204_Rory Rory|RO3T_03616_Rory Rory|RO3T_17210_Rory Rory|RO3T_03557_Rory Rory|RO3T_03572_Rory Rory|RO3T_02714_Rory Rory|RO3T_03110_Rory Rory|RO3T_04112_Rory Rory|RO3T_01962_Rory Rory|RO3T_03598_Rory Rory|RO3T_01306_Rory Rory|RO3T_01582_Rory Rory|RO3T_01924_Rory Rory|RO3T_02699_Rory Rory|RO3T_00250_Rory Rory|RO3T_01949_Rory Rory|RO3T_03986_Rory Rory|RO3T_01312_Rory Rory|RO3T_01950_Rory Rory|RO3T_01734_Rory Rory|RO3T_01193_Rory Rory|RO3T_02823_Rory Rory|RO3T_04209_Rory Rory|RO3T_04206_Rory Rory|RO3T_01327_Rory Rory|RO3T_01941_Rory Rory|RO3T_00744_Rory Rory|RO3T_00676_Rory Rory|RO3T_00689_Rory Rory|RO3T_01586_Rory Rory|RO3T_00237_Rory Rory|RO3T_00255_Rory Rory|RO3T_00239_Rory Rory|RO3T_00246_Rory Rory|RO3T_00292_Rory Rory|RO3T_00251_Rory Ppat|Pp1s55_216V6.1_Ppat
OMG10004: Lgig|jgi174996_Lgig Lgig|jgi176253_Lgig Lgig|jgi175895_Lgig Lgig|jgi164611_Lgig Lgig|jgi175428_Lgig Lgig|jgi170746_Lgig Lgig|jgi157235_Lgig Lgig|jgi167417_Lgig Lgig|jgi170829_Lgig Lgig|jgi161004_Lgig Lgig|jgi175451_Lgig Lgig|jgi163231_Lgig Lgig|jgi176010_Lgig Lgig|jgi167333_Lgig Lgig|jgi174513_Lgig Lgig|jgi176241_Lgig Lgig|jgi173428_Lgig Lgig|jgi174263_Lgig Lgig|jgi170508_Lgig Lgig|jgi164091_Lgig Lgig|jgi164078_Lgig Lgig|jgi164077_Lgig Lgig|jgi170629_Lgig Lgig|jgi168488_Lgig Lgig|jgi173776_Lgig Lgig|jgi174348_Lgig Lgig|jgi163771_Lgig Lgig|jgi170538_Lgig Lgig|jgi163228_Lgig Lgig|jgi170986_Lgig Lgig|jgi176070_Lgig Lgig|jgi165377_Lgig Lgig|jgi173758_Lgig Lgig|jgi168489_Lgig Lgig|jgi170921_Lgig Lgig|jgi170835_Lgig Lgig|jgi175783_Lgig Lgig|jgi176052_Lgig Lgig|jgi176916_Lgig Lgig|jgi170160_Lgig Lgig|jgi171067_Lgig Lgig|jgi171341_Lgig Lgig|jgi172879_Lgig Lgig|jgi171373_Lgig Lgig|jgi176339_Lgig Lgig|jgi163645_Lgig Lgig|jgi163768_Lgig Lgig|jgi166547_Lgig Lgig|jgi176230_Lgig Lgig|jgi172058_Lgig Lgig|jgi170182_Lgig Lgig|jgi163774_Lgig Lgig|jgi171393_Lgig Lgig|jgi165501_Lgig Lgig|jgi176084_Lgig Lgig|jgi176313_Lgig Lgig|jgi176290_Lgig Lgig|jgi152752_Lgig Lgig|jgi154981_Lgig Lgig|jgi163788_Lgig Lgig|jgi165504_Lgig Lgig|jgi158410_Lgig Lgig|jgi157200_Lgig Lgig|jgi165463_Lgig Lgig|jgi175040_Lgig Lgig|jgi168072_Lgig Lgig|jgi163200_Lgig Lgig|jgi154566_Lgig Lgig|jgi171384_Lgig Lgig|jgi170940_Lgig Lgig|jgi172583_Lgig Lgig|jgi158600_Lgig Lgig|jgi158463_Lgig Lgig|jgi172865_Lgig Lgig|jgi165347_Lgig Lgig|jgi158725_Lgig Lgig|jgi165455_Lgig Lgig|jgi176066_Lgig Lgig|jgi170831_Lgig Lgig|jgi169007_Lgig Lgig|jgi174549_Lgig Lgig|jgi174008_Lgig Lgig|jgi158456_Lgig Lgig|jgi153390_Lgig Lgig|jgi166605_Lgig Lgig|jgi161830_Lgig Lgig|jgi166527_Lgig Lgig|jgi162022_Lgig Lgig|jgi158072_Lgig Lgig|jgi157596_Lgig Lgig|jgi156782_Lgig Lgig|jgi160115_Lgig Lgig|jgi155045_Lgig Lgig|jgi174280_Lgig Lgig|jgi153704_Lgig Lgig|jgi168435_Lgig Lgig|jgi170735_Lgig Lgig|jgi162190_Lgig Lgig|jgi154938_Lgig Lgig|jgi164555_Lgig Lgig|jgi164088_Lgig Lgig|jgi153163_Lgig Lgig|jgi155937_Lgig Lgig|jgi155190_Lgig Lgig|jgi170740_Lgig Lgig|jgi163211_Lgig Lgig|jgi165556_Lgig Lgig|jgi160404_Lgig Lgig|jgi163207_Lgig Lgig|jgi170469_Lgig Lgig|jgi155017_Lgig Lgig|jgi165549_Lgig Lgig|jgi158533_Lgig Lgig|jgi171633_Lgig Lgig|jgi163165_Lgig Lgig|jgi161026_Lgig Lgig|jgi165343_Lgig Lgig|jgi153948_Lgig Lgig|jgi153554_Lgig Lgig|jgi157185_Lgig Lgig|jgi158419_Lgig Lgig|jgi172055_Lgig Lgig|jgi163174_Lgig Lgig|jgi157242_Lgig Lgig|jgi154729_Lgig Lgig|jgi172319_Lgig Lgig|jgi173057_Lgig Lgig|jgi176106_Lgig Lgig|jgi157262_Lgig Lgig|jgi172176_Lgig Lgig|jgi153359_Lgig Lgig|jgi175146_Lgig Lgig|jgi154970_Lgig Lgig|jgi173258_Lgig Lgig|jgi168560_Lgig Lgig|jgi174352_Lgig Lgig|jgi165392_Lgig Lgig|jgi165572_Lgig Lgig|jgi163192_Lgig Lgig|jgi162891_Lgig Lgig|jgi162839_Lgig Lgig|jgi163204_Lgig Lgig|jgi171433_Lgig Lgig|jgi160992_Lgig Lgig|jgi175180_Lgig Lgig|jgi155765_Lgig Lgig|jgi170705_Lgig Lgig|jgi173797_Lgig Lgig|jgi175418_Lgig Lgig|jgi161005_Lgig Lgig|jgi154823_Lgig Lgig|jgi157154_Lgig Lgig|jgi158399_Lgig Lgig|jgi175784_Lgig Lgig|jgi171418_Lgig Lgig|jgi165263_Lgig Lgig|jgi153560_Lgig Lgig|jgi168968_Lgig Lgig|jgi155010_Lgig Lgig|jgi170461_Lgig Lgig|jgi157534_Lgig Lgig|jgi155656_Lgig Lgig|jgi155666_Lgig Lgig|jgi173055_Lgig Lgig|jgi160977_Lgig Lgig|jgi153900_Lgig Lgig|jgi167641_Lgig Lgig|jgi168389_Lgig Lgig|jgi175175_Lgig Lgig|jgi159950_Lgig Lgig|jgi166168_Lgig Lgig|jgi175942_Lgig Lgig|jgi153366_Lgig Lgig|jgi162610_Lgig Lgig|jgi153169_Lgig Lgig|jgi162025_Lgig Lgig|jgi158800_Lgig Lgig|jgi167644_Lgig Lgig|jgi172650_Lgig Lgig|jgi163792_Lgig Lgig|jgi175787_Lgig Lgig|jgi174325_Lgig Lgig|jgi173756_Lgig Lgig|jgi172416_Lgig Lgig|jgi172053_Lgig Lgig|jgi175840_Lgig Lgig|jgi175426_Lgig Lgig|jgi175182_Lgig Lgig|jgi175457_Lgig Lgig|jgi172214_Lgig Lgig|jgi175746_Lgig Lgig|jgi173477_Lgig Lgig|jgi173796_Lgig Lgig|jgi174555_Lgig Lgig|jgi174007_Lgig Lgig|jgi172411_Lgig Lgig|jgi176229_Lgig Lgig|jgi173056_Lgig Lgig|jgi174353_Lgig Lgig|jgi173744_Lgig Lgig|jgi174564_Lgig Lgig|jgi175165_Lgig Lgig|jgi175183_Lgig Lgig|jgi175788_Lgig Lgig|jgi163784_Lgig Lgig|jgi171066_Lgig Lgig|jgi175140_Lgig Lgig|jgi170739_Lgig Lgig|jgi165462_Lgig Lgig|jgi165163_Lgig Lgig|jgi165555_Lgig Lgig|jgi165172_Lgig Lgig|jgi167626_Lgig Lgig|jgi175982_Lgig Lgig|jgi171597_Lgig Lgig|jgi170989_Lgig Lgig|jgi166548_Lgig Lgig|jgi170183_Lgig Lgig|jgi175036_Lgig Lgig|jgi172864_Lgig Lgig|jgi166018_Lgig Lgig|jgi166066_Lgig Lgig|jgi165456_Lgig Lgig|jgi173355_Lgig Lgig|jgi170922_Lgig Lgig|jgi170836_Lgig Lgig|jgi168273_Lgig Lgig|jgi168129_Lgig Lgig|jgi165360_Lgig Lgig|jgi166528_Lgig Lgig|jgi175301_Lgig Lgig|jgi165512_Lgig Lgig|jgi165113_Lgig Lgig|jgi170755_Lgig Lgig|jgi174506_Lgig Lgig|jgi175239_Lgig Lgig|jgi174279_Lgig Lgig|jgi170507_Lgig Lgig|jgi174354_Lgig Lgig|jgi175179_Lgig Lgig|jgi176122_Lgig Lgig|jgi167649_Lgig Lgig|jgi158601_Lgig Lgig|jgi153923_Lgig Lgig|jgi160969_Lgig Lgig|jgi171598_Lgig Lgig|jgi175240_Lgig Lgig|jgi171389_Lgig Lgig|jgi176127_Lgig Lgig|jgi174507_Lgig Lgig|jgi176859_Lgig Lgig|jgi176371_Lgig Lgig|jgi175829_Lgig Lgig|jgi176567_Lgig Lgig|jgi171603_Lgig Lgig|jgi167625_Lgig Lgig|jgi173354_Lgig Lgig|jgi175858_Lgig Lgig|jgi176336_Lgig Lgig|jgi173747_Lgig Lgig|jgi167648_Lgig Lgig|jgi174989_Lgig Lgig|jgi167657_Lgig Lgig|jgi174563_Lgig Lgig|jgi174975_Lgig Lgig|jgi171415_Lgig Lgig|jgi172412_Lgig Lgig|jgi175032_Lgig Lgig|jgi173781_Lgig Lgig|jgi171379_Lgig Lgig|jgi167656_Lgig Lgig|jgi176556_Lgig Lgig|jgi175458_Lgig Lgig|jgi156779_Lgig Lgig|jgi155016_Lgig Lgig|jgi163167_Lgig Lgig|jgi163166_Lgig Lgig|jgi167646_Lgig Lgig|jgi164116_Lgig Lgig|jgi176074_Lgig Lgig|jgi157222_Lgig Lgig|jgi158422_Lgig Lgig|jgi155113_Lgig Lgig|jgi163762_Lgig Lgig|jgi155141_Lgig Lgig|jgi160993_Lgig Lgig|jgi163224_Lgig Lgig|jgi158711_Lgig Lgig|jgi163657_Lgig Lgig|jgi170546_Lgig Lgig|jgi163241_Lgig Lgig|jgi174553_Lgig Lgig|jgi161048_Lgig Lgig|jgi174129_Lgig Lgig|jgi163183_Lgig Lgig|jgi163251_Lgig Lgig|jgi162623_Lgig Lgig|jgi162843_Lgig Lgig|jgi162604_Lgig Lgig|jgi171413_Lgig Lgig|jgi161036_Lgig Lgig|jgi165368_Lgig Lgig|jgi165247_Lgig Lgig|jgi163256_Lgig Lgig|jgi173762_Lgig Lgig|jgi168128_Lgig Lgig|jgi161859_Lgig Lgig|jgi170990_Lgig Lgig|jgi170703_Lgig Lgig|jgi164103_Lgig Lgig|jgi176829_Lgig Lgig|jgi157220_Lgig Lgig|jgi158427_Lgig Lgig|jgi158388_Lgig Lgig|jgi158421_Lgig Lgig|jgi157531_Lgig Lgig|jgi157272_Lgig Lgig|jgi157256_Lgig Lgig|jgi157251_Lgig Lgig|jgi157636_Lgig Lgig|jgi157310_Lgig Lgig|jgi157231_Lgig Lgig|jgi156738_Lgig Lgig|jgi157024_Lgig Lgig|jgi157219_Lgig Lgig|jgi157208_Lgig Lgig|jgi173774_Lgig Lgig|jgi154573_Lgig Lgig|jgi155768_Lgig Lgig|jgi157508_Lgig Lgig|jgi156706_Lgig Lgig|jgi157526_Lgig Lgig|jgi155422_Lgig Lgig|jgi155035_Lgig Lgig|jgi173793_Lgig Lgig|jgi154988_Lgig Lgig|jgi171422_Lgig Lgig|jgi155945_Lgig Lgig|jgi154728_Lgig Lgig|jgi156692_Lgig Lgig|jgi155008_Lgig Lgig|jgi162609_Lgig Lgig|jgi158455_Lgig Lgig|jgi162804_Lgig Lgig|jgi173385_Lgig Lgig|jgi168967_Lgig Lgig|jgi165573_Lgig Lgig|jgi164298_Lgig Lgig|jgi158712_Lgig Lgig|jgi161983_Lgig Lgig|jgi163250_Lgig Lgig|jgi173775_Lgig Lgig|jgi160086_Lgig Lgig|jgi172060_Lgig Lgig|jgi170670_Lgig Lgig|jgi162377_Lgig Lgig|jgi162840_Lgig Lgig|jgi168434_Lgig Lgig|jgi171604_Lgig Lgig|jgi175254_Lgig Lgig|jgi155667_Lgig Lgig|jgi163212_Lgig Lgig|jgi163232_Lgig Lgig|jgi165398_Lgig Lgig|jgi175789_Lgig Lgig|jgi170923_Lgig Lgig|jgi165367_Lgig Lgig|jgi157484_Lgig Lgig|jgi171342_Lgig Lgig|jgi163168_Lgig Lgig|jgi164273_Lgig Lgig|jgi165430_Lgig Lgig|jgi163238_Lgig Lgig|jgi154565_Lgig Lgig|jgi154572_Lgig Lgig|jgi172850_Lgig Lgig|jgi168073_Lgig Lgig|jgi162893_Lgig Lgig|jgi170820_Lgig Lgig|jgi162615_Lgig Lgig|jgi160095_Lgig Lgig|jgi158719_Lgig Lgig|jgi163648_Lgig Lgig|jgi165114_Lgig Lgig|jgi165350_Lgig Lgig|jgi168963_Lgig Lgig|jgi162786_Lgig Lgig|jgi165974_Lgig Lgig|jgi170542_Lgig Lgig|jgi160047_Lgig Lgig|jgi175893_Lgig Lgig|jgi157309_Lgig Lgig|jgi158464_Lgig Lgig|jgi157637_Lgig Lgig|jgi158068_Lgig Lgig|jgi160978_Lgig Lgig|jgi153577_Lgig Lgig|jgi155033_Lgig Lgig|jgi154997_Lgig Lgig|jgi153941_Lgig Lgig|jgi153926_Lgig Lgig|jgi158720_Lgig Lgig|jgi160094_Lgig Lgig|jgi160040_Lgig Lgig|jgi161858_Lgig Lgig|jgi163208_Lgig Lgig|jgi161829_Lgig Lgig|jgi162021_Lgig Lgig|jgi161002_Lgig Lgig|jgi172876_Lgig Lgig|jgi152742_Lgig Lgig|jgi155065_Lgig Lgig|jgi168558_Lgig Lgig|jgi152353_Lgig Lgig|jgi152743_Lgig Lgig|jgi155206_Lgig Lgig|jgi155938_Lgig Lgig|jgi158039_Lgig Lgig|jgi157626_Lgig Lgig|jgi156781_Lgig Lgig|jgi176019_Lgig Lgig|jgi175166_Lgig Lgig|jgi174565_Lgig Lgig|jgi174509_Lgig Lgig|jgi155601_Lgig Lgig|jgi155243_Lgig Lgig|jgi162887_Lgig Lgig|jgi155884_Lgig Lgig|jgi156714_Lgig Lgig|jgi153561_Lgig Lgig|jgi154937_Lgig Lgig|jgi154727_Lgig Lgig|jgi157165_Lgig Lgig|jgi155657_Lgig Lgig|jgi155514_Lgig Lgig|jgi155044_Lgig Lgig|jgi153705_Lgig Lgig|jgi155015_Lgig Lgig|jgi153949_Lgig Lgig|jgi155022_Lgig Lgig|jgi166974_Lgig Lgig|jgi152455_Lgig Lgig|jgi174974_Lgig Lgig|jgi164380_Lgig Lgig|jgi158863_Lgig Lgig|jgi156693_Lgig Lgig|jgi153908_Lgig Lgig|jgi153086_Lgig Lgig|jgi153170_Lgig Lgig|jgi152241_Lgig Lgig|jgi152243_Lgig Lgig|jgi152246_Lgig Lgig|jgi152454_Lgig Lgig|jgi153367_Lgig
OMG10005: Rory|RO3T_07101_Rory Rory|RO3T_07666_Rory Rory|RO3T_10720_Rory Rory|RO3T_15899_Rory Rory|RO3T_12539_Rory Rory|RO3T_17285_Rory Rory|RO3T_11267_Rory Rory|RO3T_09494_Rory Rory|RO3T_11773_Rory Rory|RO3T_15858_Rory Rory|RO3T_09483_Rory Rory|RO3T_10556_Rory Rory|RO3T_07968_Rory Rory|RO3T_15387_Rory Rory|RO3T_12529_Rory Rory|RO3T_11472_Rory Rory|RO3T_11943_Rory Rory|RO3T_17164_Rory Rory|RO3T_12471_Rory Rory|RO3T_10052_Rory Rory|RO3T_08830_Rory Rory|RO3T_12679_Rory Rory|RO3T_07970_Rory Rory|RO3T_14704_Rory Rory|RO3T_10802_Rory Rory|RO3T_16693_Rory Rory|RO3T_15275_Rory Rory|RO3T_16691_Rory Rory|RO3T_02203_Rory Rory|RO3T_05640_Rory Rory|RO3T_05623_Rory Rory|RO3T_02709_Rory Rory|RO3T_02962_Rory Rory|RO3T_14347_Rory Rory|RO3T_17427_Rory Rory|RO3T_17022_Rory Rory|RO3T_16561_Rory Rory|RO3T_10721_Rory Rory|RO3T_12053_Rory Rory|RO3T_11975_Rory Rory|RO3T_01746_Rory Rory|RO3T_07973_Rory Rory|RO3T_05433_Rory Rory|RO3T_03791_Rory Rory|RO3T_03764_Rory Rory|RO3T_02819_Rory Rory|RO3T_01936_Rory Rory|RO3T_02704_Rory Rory|RO3T_05902_Rory Rory|RO3T_11519_Rory Rory|RO3T_05265_Rory Rory|RO3T_09537_Rory Rory|RO3T_15132_Rory Rory|RO3T_05264_Rory Rory|RO3T_05628_Rory Rory|RO3T_11478_Rory Rory|RO3T_05527_Rory Rory|RO3T_03562_Rory Rory|RO3T_09176_Rory Rory|RO3T_09603_Rory Rory|RO3T_17404_Rory Rory|RO3T_09201_Rory Rory|RO3T_10863_Rory Rory|RO3T_11241_Rory Rory|RO3T_17391_Rory Rory|RO3T_17453_Rory Rory|RO3T_14801_Rory Rory|RO3T_10722_Rory Rory|RO3T_12678_Rory Rory|RO3T_12958_Rory Rory|RO3T_12951_Rory Rory|RO3T_12650_Rory Rory|RO3T_15135_Rory Rory|RO3T_17443_Rory Rory|RO3T_04219_Rory Rory|RO3T_05918_Rory Rory|RO3T_16913_Rory Rory|RO3T_16751_Rory Rory|RO3T_10859_Rory Rory|RO3T_13143_Rory Rory|RO3T_17288_Rory Rory|RO3T_16914_Rory Rory|RO3T_17017_Rory Rory|RO3T_13914_Rory Rory|RO3T_12182_Rory Rory|RO3T_15288_Rory Rory|RO3T_05278_Rory Rory|RO3T_11775_Rory Rory|RO3T_10557_Rory Rory|RO3T_16911_Rory Rory|RO3T_15249_Rory Rory|RO3T_17370_Rory Rory|RO3T_13748_Rory Rory|RO3T_14354_Rory Rory|RO3T_17403_Rory Rory|RO3T_07972_Rory Rory|RO3T_07992_Rory Rory|RO3T_11973_Rory Rory|RO3T_17270_Rory Rory|RO3T_11270_Rory Rory|RO3T_15274_Rory Rory|RO3T_16559_Rory Rory|RO3T_12469_Rory Rory|RO3T_16131_Rory Rory|RO3T_10801_Rory Rory|RO3T_10655_Rory Rory|RO3T_08607_Rory Rory|RO3T_17424_Rory Rory|RO3T_11268_Rory Rory|RO3T_12540_Rory Rory|RO3T_12180_Rory Rory|RO3T_02708_Rory Rory|RO3T_12537_Rory Rory|RO3T_16538_Rory Rory|RO3T_06424_Rory Rory|RO3T_09546_Rory Rory|RO3T_05343_Rory Rory|RO3T_17020_Rory Rory|RO3T_05329_Rory Rory|RO3T_04932_Rory Rory|RO3T_12676_Rory Rory|RO3T_07310_Rory Rory|RO3T_10803_Rory Rory|RO3T_12672_Rory Rory|RO3T_03777_Rory Rory|RO3T_17421_Rory Rory|RO3T_04125_Rory Rory|RO3T_14346_Rory Rory|RO3T_09492_Rory Rory|RO3T_16692_Rory Rory|RO3T_12526_Rory Rory|RO3T_16360_Rory Rory|RO3T_08829_Rory Rory|RO3T_03618_Rory Rory|RO3T_13917_Rory Rory|RO3T_03768_Rory Rory|RO3T_05514_Rory Rory|RO3T_12531_Rory Rory|RO3T_15862_Rory Rory|RO3T_11944_Rory Rory|RO3T_05409_Rory Rory|RO3T_07667_Rory Rory|RO3T_05917_Rory Rory|RO3T_12192_Rory Rory|RO3T_00298_Rory Rory|RO3T_13854_Rory Rory|RO3T_03574_Rory Rory|RO3T_12066_Rory Rory|RO3T_13700_Rory Rory|RO3T_12013_Rory Rory|RO3T_03795_Rory Rory|RO3T_10221_Rory Rory|RO3T_12461_Rory Rory|RO3T_00700_Rory Rory|RO3T_09158_Rory Rory|RO3T_15860_Rory Rory|RO3T_05959_Rory Rory|RO3T_10180_Rory Rory|RO3T_08106_Rory Rory|RO3T_08664_Rory Rory|RO3T_09605_Rory Rory|RO3T_10560_Rory Rory|RO3T_17397_Rory Rory|RO3T_10214_Rory Rory|RO3T_15572_Rory Rory|RO3T_17286_Rory Rory|RO3T_01613_Rory Rory|RO3T_01965_Rory Rory|RO3T_02703_Rory Rory|RO3T_03617_Rory Rory|RO3T_01966_Rory Rory|RO3T_03989_Rory Rory|RO3T_02815_Rory Rory|RO3T_13848_Rory Rory|RO3T_17445_Rory Rory|RO3T_12980_Rory Rory|RO3T_16745_Rory Rory|RO3T_15584_Rory Rory|RO3T_15859_Rory Rory|RO3T_14705_Rory Rory|RO3T_12462_Rory Rory|RO3T_12193_Rory Rory|RO3T_07669_Rory Rory|RO3T_17162_Rory Rory|RO3T_17382_Rory Rory|RO3T_05962_Rory Rory|RO3T_16556_Rory Rory|RO3T_17437_Rory Rory|RO3T_16560_Rory Rory|RO3T_17426_Rory Rory|RO3T_17317_Rory Rory|RO3T_17328_Rory Rory|RO3T_17273_Rory Rory|RO3T_17383_Rory Rory|RO3T_08966_Rory Rory|RO3T_15868_Rory Rory|RO3T_11402_Rory Rory|RO3T_10559_Rory Rory|RO3T_16743_Rory Rory|RO3T_13449_Rory Rory|RO3T_11274_Rory Rory|RO3T_16685_Rory Rory|RO3T_14703_Rory Rory|RO3T_12086_Rory Rory|RO3T_10554_Rory Rory|RO3T_12978_Rory Rory|RO3T_11969_Rory Rory|RO3T_13858_Rory Rory|RO3T_15258_Rory Rory|RO3T_15142_Rory Rory|RO3T_16142_Rory Rory|RO3T_12972_Rory Rory|RO3T_07122_Rory Rory|RO3T_13300_Rory Rory|RO3T_05513_Rory Rory|RO3T_10419_Rory Rory|RO3T_05864_Rory Rory|RO3T_10990_Rory Rory|RO3T_06501_Rory Rory|RO3T_05519_Rory Rory|RO3T_00703_Rory Rory|RO3T_01302_Rory Rory|RO3T_02952_Rory Rory|RO3T_05337_Rory Rory|RO3T_02954_Rory Rory|RO3T_05269_Rory Rory|RO3T_06736_Rory Rory|RO3T_04801_Rory Rory|RO3T_07739_Rory Rory|RO3T_01591_Rory Rory|RO3T_04114_Rory Rory|RO3T_02221_Rory Rory|RO3T_09612_Rory Rory|RO3T_03325_Rory Rory|RO3T_09375_Rory Rory|RO3T_03987_Rory Rory|RO3T_05629_Rory Rory|RO3T_12950_Rory Rory|RO3T_11784_Rory Rory|RO3T_15133_Rory Rory|RO3T_11523_Rory Rory|RO3T_04113_Rory Rory|RO3T_05271_Rory Rory|RO3T_05624_Rory Rory|RO3T_07665_Rory Rory|RO3T_03561_Rory Rory|RO3T_00701_Rory Rory|RO3T_08967_Rory Rory|RO3T_13151_Rory Rory|RO3T_09539_Rory Rory|RO3T_11774_Rory Rory|RO3T_14345_Rory Rory|RO3T_13852_Rory Rory|RO3T_17380_Rory Rory|RO3T_08654_Rory Rory|RO3T_08649_Rory Rory|RO3T_07981_Rory Rory|RO3T_11777_Rory Rory|RO3T_10727_Rory Rory|RO3T_10534_Rory Rory|RO3T_00238_Rory Rory|RO3T_00297_Rory Rory|RO3T_03748_Rory Rory|RO3T_01732_Rory Rory|RO3T_01943_Rory Rory|RO3T_02965_Rory Rory|RO3T_02706_Rory Rory|RO3T_07097_Rory Rory|RO3T_06441_Rory Rory|RO3T_05279_Rory Rory|RO3T_07304_Rory Rory|RO3T_06415_Rory Rory|RO3T_08611_Rory Rory|RO3T_06426_Rory Rory|RO3T_13919_Rory Rory|RO3T_06427_Rory Rory|RO3T_09964_Rory Rory|RO3T_13866_Rory Rory|RO3T_17325_Rory Rory|RO3T_17156_Rory Rory|RO3T_15670_Rory Rory|RO3T_11964_Rory Rory|RO3T_15168_Rory Rory|RO3T_10872_Rory Rory|RO3T_12470_Rory Rory|RO3T_14994_Rory Rory|RO3T_16690_Rory Rory|RO3T_05618_Rory Rory|RO3T_02680_Rory Rory|RO3T_05352_Rory Rory|RO3T_02832_Rory Rory|RO3T_07104_Rory Rory|RO3T_09495_Rory Rory|RO3T_07727_Rory Rory|RO3T_06740_Rory Rory|RO3T_05344_Rory Rory|RO3T_08105_Rory Rory|RO3T_15895_Rory Rory|RO3T_03751_Rory Rory|RO3T_02710_Rory Rory|RO3T_02702_Rory Rory|RO3T_03097_Rory Rory|RO3T_03102_Rory Rory|RO3T_02234_Rory Rory|RO3T_13293_Rory Rory|RO3T_03749_Rory Rory|RO3T_13152_Rory Rory|RO3T_05270_Rory Rory|RO3T_02820_Rory Rory|RO3T_11283_Rory Rory|RO3T_01202_Rory Rory|RO3T_01717_Rory Rory|RO3T_01744_Rory Rory|RO3T_01329_Rory Rory|RO3T_02848_Rory Rory|RO3T_07034_Rory Rory|RO3T_05216_Rory Rory|RO3T_12532_Rory Rory|RO3T_04117_Rory Rory|RO3T_07027_Rory Rory|RO3T_02850_Rory Rory|RO3T_12957_Rory Rory|RO3T_12649_Rory Rory|RO3T_15134_Rory Rory|RO3T_01963_Rory Rory|RO3T_02958_Rory Rory|RO3T_03546_Rory Rory|RO3T_02690_Rory Rory|RO3T_02220_Rory Rory|RO3T_01328_Rory Rory|RO3T_01612_Rory Rory|RO3T_07035_Rory Rory|RO3T_05410_Rory Rory|RO3T_08911_Rory Rory|RO3T_07668_Rory Rory|RO3T_01926_Rory Rory|RO3T_01935_Rory Rory|RO3T_01964_Rory Rory|RO3T_11477_Rory Rory|RO3T_00240_Rory Rory|RO3T_00295_Rory Rory|RO3T_01207_Rory Rory|RO3T_00289_Rory Rory|RO3T_00485_Rory Rory|RO3T_00696_Rory Rory|RO3T_00305_Rory Rory|RO3T_08104_Rory Rory|RO3T_17369_Rory Rory|RO3T_08064_Rory Rory|RO3T_12181_Rory Rory|RO3T_11271_Rory Rory|RO3T_15273_Rory Rory|RO3T_15861_Rory Rory|RO3T_13915_Rory Rory|RO3T_07728_Rory Rory|RO3T_15287_Rory Rory|RO3T_08110_Rory Rory|RO3T_11783_Rory Rory|RO3T_00704_Rory Rory|RO3T_13301_Rory Rory|RO3T_13855_Rory Rory|RO3T_17428_Rory Rory|RO3T_01927_Rory Rory|RO3T_02707_Rory Rory|RO3T_13853_Rory Rory|RO3T_07103_Rory Rory|RO3T_01615_Rory Rory|RO3T_00302_Rory Rory|RO3T_05625_Rory Rory|RO3T_05345_Rory Rory|RO3T_02681_Rory Rory|RO3T_02833_Rory Rory|RO3T_06742_Rory Rory|RO3T_13860_Rory Rory|RO3T_03686_Rory Rory|RO3T_05616_Rory Rory|RO3T_11233_Rory Rory|RO3T_14355_Rory Rory|RO3T_16695_Rory Rory|RO3T_09734_Rory Rory|RO3T_11782_Rory Rory|RO3T_17157_Rory Rory|RO3T_14631_Rory Rory|RO3T_17326_Rory Rory|RO3T_07038_Rory Rory|RO3T_16160_Rory Rory|RO3T_02698_Rory Rory|RO3T_17352_Rory Rory|RO3T_17202_Rory Rory|RO3T_17013_Rory Rory|RO3T_06726_Rory Rory|RO3T_12183_Rory Rory|RO3T_08827_Rory Rory|RO3T_16407_Rory Rory|RO3T_12533_Rory Rory|RO3T_07026_Rory Rory|RO3T_11413_Rory Rory|RO3T_13721_Rory Rory|RO3T_05516_Rory Rory|RO3T_17169_Rory Rory|RO3T_12670_Rory Rory|RO3T_04661_Rory Rory|RO3T_16375_Rory Rory|RO3T_02713_Rory Rory|RO3T_11524_Rory Rory|RO3T_00484_Rory Rory|RO3T_09478_Rory Rory|RO3T_09540_Rory Rory|RO3T_08842_Rory Rory|RO3T_10964_Rory Rory|RO3T_10051_Rory Rory|RO3T_07716_Rory Rory|RO3T_03773_Rory Rory|RO3T_17015_Rory Rory|RO3T_17165_Rory Rory|RO3T_17268_Rory Rory|RO3T_05518_Rory Rory|RO3T_09919_Rory Rory|RO3T_04800_Rory Rory|RO3T_03098_Rory Rory|RO3T_01730_Rory Rory|RO3T_02711_Rory Rory|RO3T_02964_Rory Rory|RO3T_12196_Rory Rory|RO3T_05330_Rory Rory|RO3T_00583_Rory Rory|RO3T_06741_Rory Rory|RO3T_03756_Rory Rory|RO3T_02691_Rory Rory|RO3T_09481_Rory Rory|RO3T_02687_Rory Rory|RO3T_03755_Rory Rory|RO3T_00686_Rory Rory|RO3T_01055_Rory Rory|RO3T_08968_Rory Rory|RO3T_01946_Rory Rory|RO3T_02689_Rory Rory|RO3T_01614_Rory Rory|RO3T_00306_Rory Rory|RO3T_00294_Rory Rory|RO3T_12208_Rory Rory|RO3T_00241_Rory
OMG10006: Cowc|CAOG_08881T0_Cowc Cowc|CAOG_09093T0_Cowc Cowc|CAOG_09021T0_Cowc Cowc|CAOG_09248T0_Cowc Cowc|CAOG_08961T0_Cowc Cowc|CAOG_09213T0_Cowc Cowc|CAOG_09201T0_Cowc Cowc|CAOG_08876T0_Cowc Cowc|CAOG_08879T0_Cowc Cowc|CAOG_08882T0_Cowc Cowc|CAOG_09097T0_Cowc Cowc|CAOG_08745T0_Cowc Cowc|CAOG_08570T0_Cowc Cowc|CAOG_08483T0_Cowc Ddis|DDB0216597_Ddis Ddis|DDB0347331_Ddis Ddis|DDB0219483_Ddis Ddis|DDB0219729_Ddis Ddis|DDB0219707_Ddis Ddis|DDB0218278_Ddis Ddis|DDB0306371_Ddis Ddis|DDB0219682_Ddis Ddis|DDB0216603_Ddis Ddis|DDB0219704_Ddis Ddis|DDB0217739_Ddis Ddis|DDB0216604_Ddis Ddis|DDB0219775_Ddis Ddis|DDB0216986_Ddis Ddis|DDB0218150_Ddis Ddis|DDB0218865_Ddis Ddis|DDB0218701_Ddis Ddis|DDB0218747_Ddis Ddis|DDB0219740_Ddis Ddis|DDB0218842_Ddis Ddis|DDB0220601_Ddis Ddis|DDB0218750_Ddis Ddis|DDB0219785_Ddis Ddis|DDB0219890_Ddis Ddis|DDB0189982_Ddis Ddis|DDB0217364_Ddis Ddis|DDB0203014_Ddis Ddis|DDB0203710_Ddis Ddis|DDB0218438_Ddis Ddis|DDB0184195_Ddis Ddis|DDB0202023_Ddis Ddis|DDB0192225_Ddis Ddis|DDB0215601_Ddis Ddis|DDB0215326_Ddis Ddis|DDB0216835_Ddis Ddis|DDB0218217_Ddis Ddis|DDB0205623_Ddis Ddis|DDB0203466_Ddis Ddis|DDB0202138_Ddis Ddis|DDB0203738_Ddis Ddis|DDB0203485_Ddis Ddis|DDB0217786_Ddis Ddis|DDB0184351_Ddis Ddis|DDB0217505_Ddis Ddis|DDB0218695_Ddis Ddis|DDB0218205_Ddis Ddis|DDB0191596_Ddis Ddis|DDB0216555_Ddis Ddis|DDB0203310_Ddis Ddis|DDB0202299_Ddis Ddis|DDB0203124_Ddis Ddis|DDB0216547_Ddis Ddis|DDB0190137_Ddis Ddis|DDB0218375_Ddis Ddis|DDB0216664_Ddis Ddis|DDB0201867_Ddis Ddis|DDB0219900_Ddis Ddis|DDB0191892_Ddis Ddis|DDB0217737_Ddis Ddis|DDB0218671_Ddis Ddis|DDB0216587_Ddis Ddis|DDB0189541_Ddis Ddis|DDB0217353_Ddis Ddis|DDB0217111_Ddis Ddis|DDB0201672_Ddis Ddis|DDB0205594_Ddis Ddis|DDB0203505_Ddis Ddis|DDB0218019_Ddis Ddis|DDB0203383_Ddis Ddis|DDB0216702_Ddis Ddis|DDB0192057_Ddis Ddis|DDB0184407_Ddis Ddis|DDB0219770_Ddis Ddis|DDB0216616_Ddis Ddis|DDB0218336_Ddis Ddis|DDB0217960_Ddis Ddis|DDB0217294_Ddis Ddis|DDB0217121_Ddis Ddis|DDB0216736_Ddis Ddis|DDB0216651_Ddis Ddis|DDB0218160_Ddis Ddis|DDB0216606_Ddis Ddis|DDB0218399_Ddis Ddis|DDB0216647_Ddis Ddis|DDB0219408_Ddis Ddis|DDB0218394_Ddis Ddis|DDB0218074_Ddis Ddis|DDB0218586_Ddis Ddis|DDB0201866_Ddis Ddis|DDB0216557_Ddis Ddis|DDB0203514_Ddis Ddis|DDB0202638_Ddis Ddis|DDB0219814_Ddis Ddis|DDB0216740_Ddis Ddis|DDB0206025_Ddis Ddis|DDB0202637_Ddis Ddis|DDB0217352_Ddis Ddis|DDB0217112_Ddis Ddis|DDB0219639_Ddis Ddis|DDB0206026_Ddis Ddis|DDB0202000_Ddis Ddis|DDB0205989_Ddis Ddis|DDB0202639_Ddis Ddis|DDB0215548_Ddis Ddis|DDB0205866_Ddis Ddis|DDB0218700_Ddis Ddis|DDB0219535_Ddis Ddis|DDB0203221_Ddis Ddis|DDB0202329_Ddis Ddis|DDB0202250_Ddis Ddis|DDB0203585_Ddis Ddis|DDB0203568_Ddis Ddis|DDB0219681_Ddis Ddis|DDB0218839_Ddis Ddis|DDB0219755_Ddis Ddis|DDB0204154_Ddis Ddis|DDB0218673_Ddis Ddis|DDB0204216_Ddis Ddis|DDB0204825_Ddis Ddis|DDB0204538_Ddis Ddis|DDB0216834_Ddis Ddis|DDB0217506_Ddis Ddis|DDB0346824_Ddis Ddis|DDB0219600_Ddis Ddis|DDB0219713_Ddis Ddis|DDB0219638_Ddis Ddis|DDB0219739_Ddis Ddis|DDB0219555_Ddis Ddis|DDB0238574_Ddis Ddis|DDB0219726_Ddis Ddis|DDB0218822_Ddis Ddis|DDB0219760_Ddis Ddis|DDB0219477_Ddis Ddis|DDB0201676_Ddis Ddis|DDB0215751_Ddis Ddis|DDB0218219_Ddis Ddis|DDB0215565_Ddis Ddis|DDB0203848_Ddis Ddis|DDB0215904_Ddis Ddis|DDB0219813_Ddis Ddis|DDB0215199_Ddis Ddis|DDB0204804_Ddis Ddis|DDB0307763_Ddis Ddis|DDB0217362_Ddis Ddis|DDB0217109_Ddis Ddis|DDB0219888_Ddis Ddis|DDB0219832_Ddis Ddis|DDB0218377_Ddis Ddis|DDB0215200_Ddis Ddis|DDB0204104_Ddis Ddis|DDB0217845_Ddis Ddis|DDB0218393_Ddis Ddis|DDB0204824_Ddis Ddis|DDB0205613_Ddis Ddis|DDB0203508_Ddis Ddis|DDB0204018_Ddis Ddis|DDB0205591_Ddis Ddis|DDB0216741_Ddis Ddis|DDB0202022_Ddis Ddis|DDB0218021_Ddis Ddis|DDB0216990_Ddis Ddis|DDB0217815_Ddis Ddis|DDB0203262_Ddis Ddis|DDB0203709_Ddis Ddis|DDB0217738_Ddis Ddis|DDB0202228_Ddis Ddis|DDB0204901_Ddis Ddis|DDB0202322_Ddis Ddis|DDB0216833_Ddis Ddis|DDB0186439_Ddis Ddis|DDB0192110_Ddis Ddis|DDB0186560_Ddis Ddis|DDB0190343_Ddis Ddis|DDB0201673_Ddis Ddis|DDB0219846_Ddis Ddis|DDB0217891_Ddis Ddis|DDB0215575_Ddis Ddis|DDB0219782_Ddis Ddis|DDB0218672_Ddis Ddis|DDB0189504_Ddis Ddis|DDB0190444_Ddis Ddis|DDB0203384_Ddis Ddis|DDB0184107_Ddis Ddis|DDB0184113_Ddis Ddis|DDB0219418_Ddis Ddis|DDB0219889_Ddis Ddis|DDB0242985_Ddis Ddis|DDB0184197_Ddis Ddis|DDB0190695_Ddis Ddis|DDB0190136_Ddis Ddis|DDB0190132_Ddis Ddis|DDB0204155_Ddis Ddis|DDB0216947_Ddis Ddis|DDB0215114_Ddis Ddis|DDB0216596_Ddis Hmag|XP_002157866_Hmag Hmag|XP_002162992_Hmag Hmag|XP_002160589_Hmag Hmag|XP_002161188_Hmag Hmag|XP_002168483_Hmag Hmag|XP_002168491_Hmag Hmag|XP_002166335_Hmag Hmag|XP_002170018_Hmag Hmag|XP_002168488_Hmag Hmag|XP_002166418_Hmag Hmag|XP_002171066_Hmag Hmag|XP_002159010_Hmag Hmag|XP_002169998_Hmag Hmag|XP_002160728_Hmag Hmag|XP_002155511_Hmag Hmag|XP_002157174_Hmag Hmag|XP_002156991_Hmag Hmag|XP_002154583_Hmag Hmag|XP_002154635_Hmag Hmag|XP_002170441_Hmag Hmag|XP_002158637_Hmag Hmag|XP_002166314_Hmag Hmag|XP_002169156_Hmag Hmag|XP_002160287_Hmag Hmag|XP_002170743_Hmag Hmag|XP_002165882_Hmag Hmag|XP_002169973_Hmag Hmag|XP_002157200_Hmag Hmag|XP_002154519_Hmag Rory|RO3T_00136_Rory Rory|RO3T_00144_Rory Rory|RO3T_00598_Rory Rory|RO3T_07484_Rory Rory|RO3T_00574_Rory Rory|RO3T_12842_Rory Rory|RO3T_03300_Rory Rory|RO3T_14153_Rory Rory|RO3T_13588_Rory Rory|RO3T_09101_Rory Rory|RO3T_15717_Rory Rory|RO3T_13296_Rory Rory|RO3T_11765_Rory Rory|RO3T_12930_Rory Rory|RO3T_14761_Rory Rory|RO3T_14764_Rory Rory|RO3T_11685_Rory Rory|RO3T_15077_Rory Rory|RO3T_15416_Rory Rory|RO3T_07566_Rory Rory|RO3T_09088_Rory Rory|RO3T_13428_Rory Rory|RO3T_15708_Rory Rory|RO3T_09250_Rory Rory|RO3T_13413_Rory Rory|RO3T_14855_Rory Rory|RO3T_10583_Rory Rory|RO3T_14874_Rory Rory|RO3T_14597_Rory Rory|RO3T_08352_Rory Rory|RO3T_09041_Rory Rory|RO3T_16107_Rory Rory|RO3T_08682_Rory Rory|RO3T_07551_Rory Rory|RO3T_02144_Rory Rory|RO3T_05857_Rory Rory|RO3T_03106_Rory Rory|RO3T_14524_Rory Rory|RO3T_16152_Rory Rory|RO3T_12467_Rory Rory|RO3T_17233_Rory Rory|RO3T_10884_Rory Rory|RO3T_10677_Rory Rory|RO3T_04788_Rory Rory|RO3T_13623_Rory Rory|RO3T_09538_Rory Rory|RO3T_15710_Rory Rory|RO3T_13795_Rory Rory|RO3T_11520_Rory Rory|RO3T_14531_Rory Rory|RO3T_14209_Rory Rory|RO3T_13297_Rory Rory|RO3T_16106_Rory Rory|RO3T_17087_Rory Rory|RO3T_10681_Rory Rory|RO3T_10682_Rory Rory|RO3T_16499_Rory Rory|RO3T_13806_Rory Rory|RO3T_11484_Rory Rory|RO3T_10069_Rory Rory|RO3T_10358_Rory Rory|RO3T_10675_Rory Rory|RO3T_13686_Rory Rory|RO3T_10141_Rory Rory|RO3T_17191_Rory Rory|RO3T_14189_Rory Rory|RO3T_14185_Rory Rory|RO3T_08805_Rory Rory|RO3T_14869_Rory Rory|RO3T_13227_Rory Rory|RO3T_13901_Rory Rory|RO3T_17190_Rory Rory|RO3T_12929_Rory Rory|RO3T_12948_Rory Rory|RO3T_11766_Rory Rory|RO3T_15137_Rory Rory|RO3T_13908_Rory Rory|RO3T_11521_Rory Rory|RO3T_13622_Rory Rory|RO3T_00862_Rory Rory|RO3T_04576_Rory Rory|RO3T_01641_Rory Rory|RO3T_16773_Rory Rory|RO3T_01152_Rory Rory|RO3T_01028_Rory Rory|RO3T_10356_Rory Rory|RO3T_03938_Rory Rory|RO3T_03930_Rory Rory|RO3T_13427_Rory Rory|RO3T_13621_Rory Rory|RO3T_06847_Rory Rory|RO3T_09479_Rory Rory|RO3T_08055_Rory Rory|RO3T_17234_Rory Rory|RO3T_07299_Rory Rory|RO3T_08681_Rory Rory|RO3T_13685_Rory Rory|RO3T_01425_Rory Rory|RO3T_03120_Rory Rory|RO3T_01511_Rory Rory|RO3T_01923_Rory Rory|RO3T_01472_Rory Rory|RO3T_04049_Rory Rory|RO3T_01428_Rory Rory|RO3T_01610_Rory Rory|RO3T_04240_Rory Rory|RO3T_00595_Rory Rory|RO3T_00792_Rory Rory|RO3T_00367_Rory Rory|RO3T_00975_Rory Rory|RO3T_06790_Rory Rory|RO3T_00470_Rory Rory|RO3T_09287_Rory Rory|RO3T_17147_Rory Rory|RO3T_07244_Rory Rory|RO3T_05362_Rory Rory|RO3T_14527_Rory Rory|RO3T_03318_Rory Rory|RO3T_00301_Rory Rory|RO3T_08636_Rory Rory|RO3T_02842_Rory Rory|RO3T_12518_Rory Rory|RO3T_05943_Rory Rory|RO3T_09918_Rory Rory|RO3T_02926_Rory Rory|RO3T_01707_Rory Rory|RO3T_03626_Rory Rory|RO3T_05001_Rory Rory|RO3T_08673_Rory Rory|RO3T_00366_Rory Rory|RO3T_04200_Rory Rory|RO3T_14533_Rory Rory|RO3T_12136_Rory Rory|RO3T_14754_Rory Rory|RO3T_16969_Rory Rory|RO3T_16983_Rory Rory|RO3T_10253_Rory Rory|RO3T_12750_Rory Rory|RO3T_02996_Rory Rory|RO3T_04584_Rory Rory|RO3T_04580_Rory Rory|RO3T_12468_Rory Rory|RO3T_07550_Rory Rory|RO3T_05361_Rory Rory|RO3T_15929_Rory Rory|RO3T_09335_Rory Rory|RO3T_12430_Rory Rory|RO3T_05038_Rory Rory|RO3T_03688_Rory Rory|RO3T_14087_Rory Rory|RO3T_02718_Rory Rory|RO3T_00300_Rory Rory|RO3T_10671_Rory Spur|XP_788695_Spur Spur|XP_001201797_Spur Spur|XP_001188148_Spur Spur|XP_001198236_Spur Spur|XP_001198200_Spur Spur|XP_001201605_Spur Spur|XP_001190233_Spur Spur|XP_001187905_Spur Spur|XP_001186383_Spur Spur|XP_001180669_Spur Spur|XP_001177848_Spur Cowc|CAOG_05393T0_Cowc Cowc|CAOG_05463T0_Cowc Ddis|DDB0203122_Ddis Ddis|DDB0216620_Ddis Ddis|DDB0203220_Ddis Ddis|DDB0219703_Ddis Ddis|DDB0203261_Ddis Ddis|DDB0204105_Ddis Ddis|DDB0189795_Ddis Ddis|DDB0215115_Ddis Ddis|DDB0192158_Ddis Ddis|DDB0202298_Ddis Ddis|DDB0202366_Ddis Ddis|DDB0219847_Ddis Ddis|DDB0190930_Ddis Ddis|DDB0191721_Ddis Ddis|DDB0189026_Ddis Ddis|DDB0191862_Ddis Ddis|DDB0184110_Ddis Ddis|DDB0184111_Ddis Rory|RO3T_00329_Rory Rory|RO3T_07806_Rory Rory|RO3T_13552_Rory Rory|RO3T_08522_Rory Rory|RO3T_13814_Rory Rory|RO3T_14898_Rory Rory|RO3T_10088_Rory Rory|RO3T_05611_Rory Rory|RO3T_03137_Rory Rory|RO3T_01169_Rory Rory|RO3T_05181_Rory Rory|RO3T_04790_Rory Rory|RO3T_07825_Rory Rory|RO3T_10921_Rory Rory|RO3T_00859_Rory Rory|RO3T_02311_Rory Rory|RO3T_01303_Rory Atha|ATMG01250.1_Atha Ppat|Pp1s49_71V6.1_Ppat
OMG10007: Agam|XP_321300_Agam Agam|XP_551022_Agam Agam|XP_315221_Agam Agam|XP_316463_Agam Agam|XP_312930_Agam Agam|XP_317002_Agam Agam|XP_553715_Agam Amac|AMAG_16453T0_Amac Amac|AMAG_16456T0_Amac Amac|AMAG_09200T0_Amac Amac|AMAG_17563T0_Amac Amac|AMAG_03933T0_Amac Amac|AMAG_17144T0_Amac Amac|AMAG_17147T0_Amac Amac|AMAG_12345T0_Amac Amac|AMAG_17047T0_Amac Amac|AMAG_16420T0_Amac Amac|AMAG_16423T0_Amac Amac|AMAG_16419T0_Amac Amac|AMAG_06972T0_Amac Amac|AMAG_09058T0_Amac Amac|AMAG_11989T0_Amac Amac|AMAG_09137T0_Amac Amac|AMAG_11902T0_Amac Amac|AMAG_08456T0_Amac Amac|AMAG_11108T0_Amac Amac|AMAG_11112T0_Amac Amac|AMAG_10451T0_Amac Amac|AMAG_10458T0_Amac Amac|AMAG_03946T0_Amac Amac|AMAG_09607T0_Amac Amac|AMAG_07882T0_Amac Amac|AMAG_11858T0_Amac Amac|AMAG_09813T0_Amac Amac|AMAG_17440T0_Amac Amac|AMAG_05042T0_Amac Amac|AMAG_11154T0_Amac Amac|AMAG_11152T0_Amac Amac|AMAG_04560T0_Amac Amac|AMAG_05261T0_Amac Amac|AMAG_01081T0_Amac Amac|AMAG_05689T0_Amac Amac|AMAG_11802T0_Amac Amac|AMAG_15892T0_Amac Amac|AMAG_14259T0_Amac Amac|AMAG_01016T0_Amac Amac|AMAG_02529T0_Amac Amac|AMAG_05105T0_Amac Amac|AMAG_01463T0_Amac Amac|AMAG_02246T0_Amac Amac|AMAG_04404T0_Amac Amac|AMAG_07693T0_Amac Amac|AMAG_15656T0_Amac Amac|AMAG_07853T0_Amac Amac|AMAG_00743T0_Amac Amac|AMAG_17064T0_Amac Amac|AMAG_11506T0_Amac Amac|AMAG_10909T0_Amac Aque|Aqu1.222602_Aque Aque|Aqu1.212490_Aque Aque|Aqu1.214278_Aque Aque|Aqu1.221271_Aque Aque|Aqu1.205101_Aque Aque|Aqu1.215144_Aque Aque|Aqu1.229364_Aque Aque|Aqu1.217096_Aque Aque|Aqu1.215936_Aque Aque|Aqu1.224257_Aque Aque|Aqu1.214318_Aque Aque|Aqu1.228080_Aque Aque|Aqu1.228074_Aque Aque|Aqu1.217092_Aque Aque|Aqu1.229366_Aque Atha|AT3G13080.4_Atha Atha|AT3G13090.1_Atha Atha|AT3G13100.1_Atha Atha|AT3G60160.1_Atha Atha|AT3G60970.1_Atha Atha|AT3G62700.1_Atha Atha|AT2G07680.1_Atha Atha|AT2G34660.2_Atha Atha|AT2G47800.1_Atha Atha|AT3G59140.1_Atha Atha|AT3G21250.2_Atha Atha|AT1G30410.1_Atha Atha|AT1G30420.1_Atha Atha|AT1G04120.2_Atha Atha|AT1G30400.2_Atha Bden|BDET_01938_Bden Bden|BDET_03613_Bden Bden|BDET_02706_Bden Bden|BDET_02954_Bden Bden|BDET_06387_Bden Bden|BDET_08438_Bden Bden|BDET_08579_Bden Bden|BDET_04756_Bden Bden|BDET_01267_Bden Bden|BDET_01317_Bden Bden|BDET_01691_Bden Bden|BDET_00056_Bden Bden|BDET_01004_Bden Bden|BDET_00249_Bden Bden|BDET_02962_Bden Bden|BDET_01459_Bden Bden|BDET_06414_Bden Ccin|CC1G_06532T0_Ccin Ccin|CC1G_07332T0_Ccin Ccin|CC1G_15458T0_Ccin Ccin|CC1G_14430T0_Ccin Ccin|CC1G_13165T0_Ccin Ccin|CC1G_06420T0_Ccin Ccin|CC1G_07690T0_Ccin Ccin|CC1G_07699T0_Ccin Ccin|CC1G_07737T0_Ccin Cele|E03G2.2_Cele Cele|F21G4.2_Cele Cele|Y43F8C.12_Cele Cele|F57C12.5e_Cele Cele|F57C12.4_Cele Cele|Y75B8A.26_Cele Cint|ENSCINT00000017817_Cint Cint|ENSCINT00000023599_Cint Cint|ENSCINT00000003888_Cint Cint|ENSCINT00000014495_Cint Cint|ENSCINT00000013442_Cint Cint|ENSCINT00000012719_Cint Cneo|XP_567118_Cneo Cneo|XP_571828_Cneo Cneo|XP_569401_Cneo Cowc|CAOG_05195T0_Cowc Cowc|CAOG_08101T0_Cowc Cowc|CAOG_05724T0_Cowc Crei|jgi134058_Crei Crei|jgi190380_Crei Ddis|DDB0219976_Ddis Ddis|DDB0220024_Ddis Ddis|DDB0214809_Ddis Ddis|DDB0215367_Ddis Ddis|DDB0216251_Ddis Ddis|DDB0220025_Ddis Ddis|DDB0215342_Ddis Ddis|DDB0215360_Ddis Ddis|DDB0216237_Ddis Ddis|DDB0219975_Ddis Ddis|DDB0201630_Ddis Ddis|DDB0216384_Ddis Dmel|FBpp0080965_Dmel Dmel|FBpp0291237_Dmel Dmel|FBpp0083268_Dmel Dmel|FBpp0291666_Dmel Dmel|FBpp0084756_Dmel Dmel|FBpp0088845_Dmel Dmel|FBpp0271768_Dmel Dmel|FBpp0089070_Dmel Dmel|FBpp0080682_Dmel Dmel|FBpp0071545_Dmel Dmel|FBpp0079228_Dmel Dmel|FBpp0080681_Dmel Esil|Esi0040_0029_Esil Esil|Esi0455_0017_Esil Esil|Esi0000_0226_Esil Hmag|XP_002169796_Hmag Hmag|XP_002167499_Hmag Hmag|XP_002170344_Hmag Hsap|NP_005836_Hsap Hsap|NP_150229_Hsap Hsap|NP_149163_Hsap Hsap|XP_002345003_Hsap Hsap|NP_064693_Hsap Hsap|NP_005679_Hsap Hsap|NP_001162_Hsap Hsap|NP_004987_Hsap Hsap|NP_003777_Hsap Hsap|NP_258261_Hsap Hsap|NP_000383_Hsap Hsap|NP_000343_Hsap Lgig|jgi142897_Lgig Lgig|jgi153611_Lgig Lgig|jgi110718_Lgig Lgig|jgi219992_Lgig Lgig|jgi229211_Lgig Lgig|jgi183817_Lgig Lgig|jgi107213_Lgig Lgig|jgi105097_Lgig Mbre|jgi10377_Mbre Mbre|jgi25070_Mbre Mbre|jgi29687_Mbre Mbre|jgi82_Mbre Mbre|jgi18722_Mbre Ncra|NCU04161T0_Ncra Ncra|NCU08358T0_Ncra Ncra|NCU09820T0_Ncra Ncra|NCU03591T0_Ncra Ncra|NCU09012T0_Ncra Ngru|jgi79693_Ngru Ngru|jgi72242_Ngru Ngru|jgi32872_Ngru Ngru|jgi52208_Ngru Ngru|jgi58916_Ngru Ngru|jgi35188_Ngru Ngru|jgi73174_Ngru Nvec|jgi139662_Nvec Nvec|jgi84633_Nvec Nvec|jgi10208_Nvec Nvec|jgi20166_Nvec Nvec|jgi30362_Nvec Nvec|jgi113931_Nvec Nvec|jgi20036_Nvec Nvec|jgi234439_Nvec Nvec|jgi94692_Nvec Nvec|jgi124699_Nvec Nvec|jgi139853_Nvec Nvec|jgi166963_Nvec Nvec|jgi159164_Nvec Nvec|jgi130091_Nvec Nvec|jgi10039_Nvec Nvec|jgi190171_Nvec Nvec|jgi10108_Nvec Nvec|jgi180295_Nvec Nvec|jgi10332_Nvec Nvec|jgi118015_Nvec Nvec|jgi116678_Nvec Nvec|jgi116684_Nvec Nvec|jgi115547_Nvec Nvec|jgi87084_Nvec Nvec|jgi104944_Nvec Nvec|jgi113115_Nvec Nvec|jgi102_Nvec Nvec|jgi88546_Nvec Nvec|jgi136552_Nvec Ppat|Pp1s142_27V6.1_Ppat Ppat|Pp1s518_10V6.1_Ppat Ppat|Pp1s223_76V6.1_Ppat Ppat|Pp1s540_4V6.1_Ppat Ppat|Pp1s293_70V6.1_Ppat Ppat|Pp1s21_257V6.1_Ppat Ppat|Pp1s352_50V6.1_Ppat Ppat|Pp1s227_1V6.1_Ppat Ppat|Pp1s342_31V6.1_Ppat Ppat|Pp1s224_120V6.1_Ppat Ppat|Pp1s105_137V6.1_Ppat Ppat|Pp1s122_170V6.1_Ppat Ppat|Pp1s136_191V6.1_Ppat Ppat|Pp1s121_149V6.1_Ppat Ppat|Pp1s402_25V6.1_Ppat Ptet|GSPATP00025083001_Ptet Ptet|GSPATP00032133001_Ptet Ptet|GSPATP00030055001_Ptet Ptet|GSPATP00031329001_Ptet Ptet|GSPATP00029462001_Ptet Ptet|GSPATP00037742001_Ptet Ptet|GSPATP00036498001_Ptet Ptet|GSPATP00033200001_Ptet Ptet|GSPATP00033220001_Ptet Ptet|GSPATP00024785001_Ptet Ptet|GSPATP00025455001_Ptet Ptet|GSPATP00028076001_Ptet Ptet|GSPATP00018420001_Ptet Ptet|GSPATP00018643001_Ptet Ptet|GSPATP00021191001_Ptet Ptet|GSPATP00022078001_Ptet Ptet|GSPATP00028225001_Ptet Ptet|GSPATP00013452001_Ptet Ptet|GSPATP00014148001_Ptet Ptet|GSPATP00000497001_Ptet Ptet|GSPATP00003794001_Ptet Ptet|GSPATP00023308001_Ptet Ptet|GSPATP00008808001_Ptet Ptet|GSPATP00017821001_Ptet Ptet|GSPATP00013938001_Ptet Ptet|GSPATP00000989001_Ptet Rory|RO3T_10648_Rory Rory|RO3T_14817_Rory Rory|RO3T_12411_Rory Rory|RO3T_10287_Rory Rory|RO3T_15620_Rory Rory|RO3T_00169_Rory Scer|YKR103W_Scer Scer|YLL048C_Scer Scer|YDR135C_Scer Scer|YLL015W_Scer Scer|YHL035C_Scer Spom|SPAC30.04c_T0_Spom Spom|SPAC9E9.12c_T0_Spom Spom|SPAC3F10.11c_T0_Spom Spom|SPBC359.05_T0_Spom Spun|SPPG_04462T0_Spun Spun|SPPG_05362T0_Spun Spun|SPPG_05475T0_Spun Spun|SPPG_04647T0_Spun Spun|SPPG_04389T0_Spun Spun|SPPG_06036T0_Spun Spun|SPPG_01856T0_Spun Spun|SPPG_07067T0_Spun Spun|SPPG_01293T0_Spun Spun|SPPG_07717T0_Spun Spur|XP_001201127_Spur Spur|XP_784632_Spur Spur|XP_001190655_Spur Spur|XP_001190458_Spur Spur|XP_786897_Spur Spur|XP_790365_Spur Spur|XP_791671_Spur Spur|XP_001196429_Spur Spur|XP_798419_Spur Spur|XP_787914_Spur Spur|XP_794785_Spur Spur|XP_794972_Spur Spur|XP_789376_Spur Spur|XP_795032_Spur Spur|XP_786941_Spur Spur|XP_783152_Spur Spur|XP_788510_Spur Spur|XP_797741_Spur Tadh|jgi22762_Tadh Tadh|jgi23227_Tadh Tadh|jgi54972_Tadh Tadh|jgi50060_Tadh Tadh|jgi51152_Tadh Tadh|jgi54969_Tadh Tadh|jgi60846_Tadh Tadh|jgi30988_Tadh Tadh|jgi50946_Tadh Tadh|jgi60854_Tadh Tadh|jgi60852_Tadh Tadh|jgi31533_Tadh Tadh|jgi10225_Tadh Tadh|jgi22415_Tadh Tadh|jgi22580_Tadh Tadh|jgi22330_Tadh Tadh|jgi19619_Tadh Tadh|jgi21627_Tadh Tadh|jgi26283_Tadh Tadh|jgi19283_Tadh Tadh|jgi19489_Tadh Tadh|jgi57243_Tadh Tpse|jgi33580_Tpse Tpse|jgi41403_Tpse Tpse|jgi12292_Tpse Tpse|jgi40385_Tpse Tpse|jgi264896_Tpse Tpse|jgi38845_Tpse Tthe|TTH3755.m00435_Tthe Tthe|TTH1.m00680_Tthe Tthe|TTH3698.m00178_Tthe Tthe|TTH3735.m00058_Tthe Tthe|TTH3735.m00057_Tthe Tthe|TTH3736.m00047_Tthe Tthe|TTH3814.m00945_Tthe Tthe|TTH3829.m01400_Tthe Tthe|TTH3819.m00195_Tthe Tthe|TTH3812.m02611_Tthe Tthe|TTH3831.m01466_Tthe Tthe|TTH3831.m01464_Tthe Tthe|TTH3835.m00552_Tthe Tthe|TTH3835.m00553_Tthe Tthe|TTH3835.m00551_Tthe Tthe|TTH195.m00034_Tthe Tthe|TTH3719.m00068_Tthe Tthe|TTH3708.m00138_Tthe Tthe|TTH3708.m00140_Tthe Tthe|TTH3694.m00102_Tthe Tthe|TTH23.m00368_Tthe Tthe|TTH3734.m00075_Tthe Tthe|TTH3691.m00109_Tthe Tthe|TTH3720.m00084_Tthe Tthe|TTH3720.m00086_Tthe Tthe|TTH3675.m00041_Tthe Tthe|TTH270.m00034_Tthe Tthe|TTH3736.m00046_Tthe Tthe|TTH345.m00014_Tthe Tthe|TTH1.m01069_Tthe Tthe|TTH162.m00079_Tthe Tthe|TTH162.m00082_Tthe Tthe|TTH3701.m00166_Tthe Tthe|TTH3725.m00051_Tthe Sros|PTSG_12159T0_Sros Cele|F20B6.3_Cele Crei|jgi54676_Crei Cneo|XP_569810_Cneo Cele|F14F4.3b_Cele Ehux|jgi50947_Ehux Vcar|jgi81874_Vcar Ehux|jgi467753_Ehux Agam|XP_317569_Agam Dmel|FBpp0079220_Dmel Mbre|jgi36370_Mbre Sros|PTSG_04130T0_Sros Vcar|jgi68570_Vcar Cneo|XP_571829_Cneo Scer|YGR281W_Scer Cneo|XP_567180_Cneo Ccin|CC1G_13717T0_Ccin Aque|Aqu1.219638_Aque Ehux|jgi426930_Ehux Ehux|jgi61535_Ehux Mbre|jgi34017_Mbre Cneo|XP_570996_Cneo Cneo|XP_572761_Cneo Ccin|CC1G_01688T0_Ccin Ncra|NCU07276T0_Ncra Sros|PTSG_00884T0_Sros Ncra|NCU06382T0_Ncra Lgig|jgi138232_Lgig Cowc|CAOG_00049T0_Cowc Cowc|CAOG_00938T0_Cowc Crei|jgi143900_Crei Vcar|jgi104778_Vcar Vcar|jgi56442_Vcar Ehux|jgi67186_Ehux Ehux|jgi453046_Ehux Lgig|jgi105125_Lgig Sros|PTSG_04115T0_Sros
OMG10008: Agam|XP_318579_Agam Agam|XP_550805_Agam Agam|XP_321432_Agam Agam|XP_321424_Agam Agam|XP_559011_Agam Agam|XP_312934_Agam Agam|XP_317863_Agam Agam|XP_307780_Agam Agam|XP_308196_Agam Agam|XP_321040_Agam Amac|AMAG_01580T0_Amac Amac|AMAG_04077T0_Amac Amac|AMAG_01476T0_Amac Amac|AMAG_03969T0_Amac Amac|AMAG_04092T0_Amac Amac|AMAG_14368T0_Amac Amac|AMAG_15798T0_Amac Amac|AMAG_07319T0_Amac Amac|AMAG_08223T0_Amac Amac|AMAG_04134T0_Amac Amac|AMAG_01474T0_Amac Amac|AMAG_03967T0_Amac Amac|AMAG_04085T0_Amac Amac|AMAG_01588T0_Amac Amac|AMAG_02736T0_Amac Amac|AMAG_01535T0_Amac Amac|AMAG_01636T0_Amac Amac|AMAG_04028T0_Amac Amac|AMAG_14553T0_Amac Amac|AMAG_15539T0_Amac Aque|Aqu1.208743_Aque Aque|Aqu1.212804_Aque Aque|Aqu1.209212_Aque Aque|Aqu1.218809_Aque Aque|Aqu1.229315_Aque Aque|Aqu1.208180_Aque Aque|Aqu1.223708_Aque Aque|Aqu1.209211_Aque Aque|Aqu1.206707_Aque Aque|Aqu1.222989_Aque Aque|Aqu1.218420_Aque Aque|Aqu1.223159_Aque Aque|Aqu1.208744_Aque Aque|Aqu1.219516_Aque Aque|Aqu1.214424_Aque Aque|Aqu1.217458_Aque Aque|Aqu1.228499_Aque Aque|Aqu1.222291_Aque Aque|Aqu1.212008_Aque Bden|BDET_05154_Bden Bden|BDET_07564_Bden Bden|BDET_07404_Bden Bden|BDET_02055_Bden Bden|BDET_03582_Bden Bden|BDET_04585_Bden Bden|BDET_02782_Bden Bden|BDET_01958_Bden Bden|BDET_01806_Bden Bden|BDET_08568_Bden Cint|ENSCINT00000000781_Cint Cint|ENSCINT00000014675_Cint Cint|ENSCINT00000002742_Cint Cint|ENSCINT00000007050_Cint Cint|ENSCINT00000008281_Cint Cint|ENSCINT00000014282_Cint Cint|ENSCINT00000017162_Cint Cint|ENSCINT00000008501_Cint Cint|ENSCINT00000011395_Cint Cint|ENSCINT00000017647_Cint Cint|ENSCINT00000011857_Cint Cint|ENSCINT00000009874_Cint Cint|ENSCINT00000018292_Cint Cint|ENSCINT00000009745_Cint Cint|ENSCINT00000008812_Cint Cint|ENSCINT00000002726_Cint Cint|ENSCINT00000002313_Cint Cint|ENSCINT00000001373_Cint Crei|jgi194093_Crei Crei|jgi347101_Crei Crei|jgi155136_Crei Crei|jgi60432_Crei Crei|jgi126616_Crei Crei|jgi135994_Crei Crei|jgi134599_Crei Crei|jgi130324_Crei Crei|jgi137221_Crei Crei|jgi126477_Crei Crei|jgi130849_Crei Crei|jgi117608_Crei Dmel|FBpp0289299_Dmel Dmel|FBpp0112479_Dmel Dmel|FBpp0293284_Dmel Dmel|FBpp0271744_Dmel Dmel|FBpp0292225_Dmel Dmel|FBpp0271700_Dmel Dmel|FBpp0288420_Dmel Dmel|FBpp0074283_Dmel Dmel|FBpp0081578_Dmel Dmel|FBpp0290517_Dmel Dmel|FBpp0073215_Dmel Ehux|jgi230030_Ehux Ehux|jgi65110_Ehux Esil|Esi0229_0034_Esil Esil|Esi0245_0040_Esil Esil|Esi0229_0032_Esil Esil|Esi0245_0042_Esil Esil|Esi1801_0001_Esil Esil|Esi0006_0001_Esil Esil|Esi0194_0006_Esil Esil|Esi0017_0080_Esil Esil|Esi0317_0017_Esil Esil|Esi0173_0048_Esil Esil|Esi0028_0077_Esil Esil|Esi0058_0042_Esil Esil|Esi0014_0201_Esil Esil|Esi0160_0009_Esil Esil|Esi0035_0041_Esil Esil|Esi0223_0007_Esil Esil|Esi0035_0079_Esil Esil|Esi0003_0234_Esil Hmag|XP_002156724_Hmag Hmag|XP_002156921_Hmag Hmag|XP_002163979_Hmag Hmag|XP_002167232_Hmag Hmag|XP_002160311_Hmag Hmag|XP_002169388_Hmag Hmag|XP_002170539_Hmag Hmag|XP_002164872_Hmag Hmag|XP_002155032_Hmag Hmag|XP_002158672_Hmag Hmag|XP_002160648_Hmag Hmag|XP_002170580_Hmag Hmag|XP_002163418_Hmag Hsap|NP_061720_Hsap Hsap|NP_065928_Hsap Hsap|NP_848599_Hsap Hsap|NP_997320_Hsap Hsap|XP_002347854_Hsap Hsap|NP_060009_Hsap Hsap|NP_001361_Hsap Hsap|NP_056327_Hsap Hsap|NP_001364_Hsap Hsap|NP_001363_Hsap Hsap|NP_003768_Hsap Hsap|NP_001362_Hsap Hsap|NP_001073932_Hsap Hsap|NP_001367_Hsap Hsap|NP_001360_Hsap Lgig|jgi133247_Lgig Lgig|jgi202460_Lgig Lgig|jgi210379_Lgig Lgig|jgi210054_Lgig Lgig|jgi184938_Lgig Lgig|jgi225521_Lgig Lgig|jgi219632_Lgig Lgig|jgi230271_Lgig Lgig|jgi192667_Lgig Lgig|jgi182347_Lgig Lgig|jgi154478_Lgig Lgig|jgi151884_Lgig Lgig|jgi125424_Lgig Lgig|jgi122204_Lgig Lgig|jgi209197_Lgig Mbre|jgi38754_Mbre Mbre|jgi39235_Mbre Mbre|jgi33332_Mbre Mbre|jgi39292_Mbre Mbre|jgi39136_Mbre Mbre|jgi8849_Mbre Mbre|jgi36422_Mbre Mbre|jgi15298_Mbre Mbre|jgi20211_Mbre Mbre|jgi11532_Mbre Mbre|jgi12266_Mbre Mbre|jgi26740_Mbre Ngru|jgi36107_Ngru Ngru|jgi78559_Ngru Ngru|jgi83317_Ngru Ngru|jgi37059_Ngru Ngru|jgi39535_Ngru Ngru|jgi38988_Ngru Ngru|jgi60802_Ngru Ngru|jgi55628_Ngru Ngru|jgi30143_Ngru Ngru|jgi46538_Ngru Ngru|jgi55825_Ngru Nvec|jgi229146_Nvec Nvec|jgi30056_Nvec Nvec|jgi101464_Nvec Nvec|jgi175144_Nvec Nvec|jgi235331_Nvec Nvec|jgi246369_Nvec Nvec|jgi245829_Nvec Nvec|jgi135061_Nvec Nvec|jgi171736_Nvec Nvec|jgi165696_Nvec Nvec|jgi173194_Nvec Nvec|jgi159788_Nvec Nvec|jgi161999_Nvec Nvec|jgi241316_Nvec Nvec|jgi244113_Nvec Ppat|Pp1s344_26V6.2_Ppat Ppat|Pp1s9_164V6.2_Ppat Ppat|Pp1s42_115V6.1_Ppat Ppat|Pp1s91_54V6.3_Ppat Ppat|Pp1s214_25V6.1_Ppat Ppat|Pp1s222_84V6.1_Ppat Ppat|Pp1s117_54V6.1_Ppat Ptet|GSPATP00038674001_Ptet Ptet|GSPATP00001340001_Ptet Ptet|GSPATP00002700001_Ptet Ptet|GSPATP00008113001_Ptet Ptet|GSPATP00024315001_Ptet Ptet|GSPATP00019276001_Ptet Ptet|GSPATP00017451001_Ptet Ptet|GSPATP00008239001_Ptet Ptet|GSPATP00025160001_Ptet Ptet|GSPATP00016249001_Ptet Ptet|GSPATP00025965001_Ptet Ptet|GSPATP00038816001_Ptet Ptet|GSPATP00001341001_Ptet Ptet|GSPATP00018718001_Ptet Ptet|GSPATP00026098001_Ptet Ptet|GSPATP00033120001_Ptet Ptet|GSPATP00036055001_Ptet Ptet|GSPATP00001767001_Ptet Ptet|GSPATP00025161001_Ptet Ptet|GSPATP00009095001_Ptet Ptet|GSPATP00027533001_Ptet Ptet|GSPATP00005076001_Ptet Ptet|GSPATP00027140001_Ptet Ptet|GSPATP00027139001_Ptet Ptet|GSPATP00027532001_Ptet Ptet|GSPATP00024314001_Ptet Ptet|GSPATP00029951001_Ptet Ptet|GSPATP00019220001_Ptet Ptet|GSPATP00011645001_Ptet Ptet|GSPATP00038423001_Ptet Ptet|GSPATP00001768001_Ptet Ptet|GSPATP00026097001_Ptet Ptet|GSPATP00025924001_Ptet Ptet|GSPATP00033121001_Ptet Ptet|GSPATP00027091001_Ptet Ptet|GSPATP00002701001_Ptet Ptet|GSPATP00011644001_Ptet Ptet|GSPATP00038424001_Ptet Ptet|GSPATP00019275001_Ptet Ptet|GSPATP00005074001_Ptet Ptet|GSPATP00017452001_Ptet Ptet|GSPATP00018717001_Ptet Ptet|GSPATP00020187001_Ptet Ptet|GSPATP00019919001_Ptet Ptet|GSPATP00016251001_Ptet Ptet|GSPATP00008111001_Ptet Ptet|GSPATP00021427001_Ptet Ptet|GSPATP00004520001_Ptet Ptet|GSPATP00007189001_Ptet Ptet|GSPATP00012521001_Ptet Ptet|GSPATP00015638001_Ptet Ptet|GSPATP00005122001_Ptet Ptet|GSPATP00018698001_Ptet Ptet|GSPATP00005997001_Ptet Ptet|GSPATP00001980001_Ptet Ptet|GSPATP00004069001_Ptet Ptet|GSPATP00002017001_Ptet Ptet|GSPATP00001961001_Ptet Ptet|GSPATP00016250001_Ptet Spun|SPPG_05954T0_Spun Spun|SPPG_07663T0_Spun Spun|SPPG_08792T0_Spun Spun|SPPG_07404T0_Spun Spun|SPPG_07828T0_Spun Spun|SPPG_06258T0_Spun Spun|SPPG_00852T0_Spun Spun|SPPG_02933T0_Spun Spun|SPPG_05838T0_Spun Spun|SPPG_00478T0_Spun Spur|XP_001187076_Spur Spur|XP_001201703_Spur Spur|XP_001187224_Spur Spur|XP_797152_Spur Spur|XP_001191048_Spur Spur|XP_001194754_Spur Spur|XP_786228_Spur Spur|XP_786200_Spur Spur|XP_794575_Spur Spur|XP_797645_Spur Spur|XP_797670_Spur Sros|PTSG_07567T0_Sros Sros|PTSG_07966T0_Sros Sros|PTSG_11867T0_Sros Sros|PTSG_10214T0_Sros Sros|PTSG_09910T0_Sros Sros|PTSG_09935T0_Sros Sros|PTSG_03676T0_Sros Sros|PTSG_01256T0_Sros Sros|PTSG_02320T0_Sros Sros|PTSG_05192T0_Sros Sros|PTSG_06350T0_Sros Tadh|jgi52992_Tadh Tadh|jgi60039_Tadh Tadh|jgi60424_Tadh Tadh|jgi56504_Tadh Tadh|jgi59929_Tadh Tadh|jgi25541_Tadh Tadh|jgi33038_Tadh Tadh|jgi50643_Tadh Tadh|jgi18356_Tadh Tadh|jgi23475_Tadh Tadh|jgi20411_Tadh Tadh|jgi22099_Tadh Tadh|jgi24890_Tadh Tpse|jgi35342_Tpse Tpse|jgi40445_Tpse Tpse|jgi2984_Tpse Tthe|TTH3831.m01621_Tthe Tthe|TTH3836.m02300_Tthe Tthe|TTH16.m00291_Tthe Tthe|TTH3824.m02991_Tthe Tthe|TTH3721.m00078_Tthe Tthe|TTH3679.m00064_Tthe Tthe|TTH3678.m00012_Tthe Tthe|TTH3759.m00372_Tthe Tthe|TTH3803.m00210_Tthe Tthe|TTH235.m00033_Tthe Tthe|TTH3735.m00098_Tthe Tthe|TTH3830.m00501_Tthe Tthe|TTH22.m00270_Tthe Tthe|TTH3754.m00257_Tthe Tthe|TTH162.m00065_Tthe Tthe|TTH3750.m00317_Tthe Tthe|TTH3737.m00022_Tthe Tthe|TTH3716.m00005_Tthe Tthe|TTH304.m00025_Tthe Tthe|TTH3711.m00054_Tthe Tthe|TTH3680.m00086_Tthe Tthe|TTH3824.m02871_Tthe Tthe|TTH129.m00064_Tthe Vcar|jgi106537_Vcar Vcar|jgi74236_Vcar Vcar|jgi65425_Vcar Vcar|jgi62471_Vcar Vcar|jgi78597_Vcar Vcar|jgi80478_Vcar Vcar|jgi59234_Vcar Vcar|jgi62433_Vcar Vcar|jgi79478_Vcar Vcar|jgi87478_Vcar Vcar|jgi76397_Vcar Vcar|jgi106610_Vcar Vcar|jgi105994_Vcar Ccin|CC1G_03757T0_Ccin Spur|XP_001200321_Spur Agam|XP_318518_Agam Dmel|FBpp0271926_Dmel Hmag|XP_002161775_Hmag Sros|PTSG_08094T0_Sros Spun|SPPG_06593T0_Spun Cele|F18C12.1_Cele Cint|ENSCINT00000003570_Cint Tthe|TTH3735.m00066_Tthe Crei|jgi24009_Crei Vcar|jgi64869_Vcar Esil|Esi0421_0011_Esil Rory|RO3T_06229_Rory Cowc|CAOG_02097T0_Cowc Mbre|jgi29039_Mbre Ncra|NCU06976T0_Ncra Dmel|FBpp0112614_Dmel Cneo|XP_571532_Cneo Ppat|Pp1s92_55V6.2_Ppat Cele|T21E12.4_Cele Ddis|DDB0185096_Ddis Esil|Esi0066_0108_Esil Tpse|jgi269263_Tpse Scer|YKR054C_Scer Bden|BDET_07064_Bden Aque|Aqu1.209511_Aque Spom|SPAC1093.06c_T0_Spom Ehux|jgi211505_Ehux Nvec|jgi60046_Nvec Bden|BDET_05155_Bden Vcar|jgi95655_Vcar Tadh|jgi51924_Tadh Aque|Aqu1.203675_Aque Mbre|jgi37951_Mbre Cint|ENSCINT00000001450_Cint Crei|jgi187119_Crei Ehux|jgi67811_Ehux Hmag|XP_002164193_Hmag Bden|BDET_07063_Bden Hmag|XP_002165072_Hmag Spur|XP_001190126_Spur
OMG10009: Cint|ENSCINT00000006294_Cint Cint|ENSCINT00000006352_Cint Hsap|NP_699194_Hsap Hsap|XP_002346919_Hsap Hsap|XP_002344394_Hsap Hsap|NP_775801_Hsap Hsap|NP_003422_Hsap Hsap|NP_149990_Hsap Hsap|XP_002347961_Hsap Hsap|NP_003442_Hsap Hsap|NP_079080_Hsap Hsap|NP_149981_Hsap Hsap|NP_079243_Hsap Hsap|NP_653294_Hsap Hsap|NP_077317_Hsap Hsap|NP_116068_Hsap Hsap|NP_689586_Hsap Hsap|NP_660276_Hsap Hsap|NP_001094808_Hsap Hsap|NP_065704_Hsap Hsap|NP_085116_Hsap Hsap|NP_001129588_Hsap Hsap|NP_061121_Hsap Hsap|NP_003410_Hsap Hsap|XP_002343697_Hsap Hsap|XP_001725239_Hsap Hsap|XP_001717596_Hsap Hsap|NP_066405_Hsap Hsap|NP_870992_Hsap Hsap|NP_055295_Hsap Hsap|NP_149987_Hsap Hsap|NP_037388_Hsap Hsap|NP_067039_Hsap Hsap|NP_694563_Hsap Hsap|NP_085137_Hsap Hsap|NP_005764_Hsap Hsap|NP_065708_Hsap Hsap|NP_443092_Hsap Hsap|NP_689691_Hsap Hsap|NP_003407_Hsap Hsap|NP_009066_Hsap Hsap|NP_055604_Hsap Hsap|NP_689690_Hsap Hsap|NP_998763_Hsap Hsap|NP_003408_Hsap Hsap|NP_003399_Hsap Hsap|NP_612356_Hsap Hsap|NP_996777_Hsap Hsap|NP_065931_Hsap Hsap|NP_689816_Hsap Hsap|NP_597715_Hsap Hsap|NP_078896_Hsap Hsap|NP_653285_Hsap Hsap|NP_060825_Hsap Hsap|NP_689817_Hsap Hsap|NP_061025_Hsap Hsap|NP_150376_Hsap Hsap|NP_060349_Hsap Hsap|NP_115829_Hsap Hsap|NP_003437_Hsap Hsap|NP_055713_Hsap Hsap|NP_066971_Hsap Hsap|NP_085057_Hsap Hsap|XP_002343928_Hsap Hsap|NP_597723_Hsap Hsap|NP_062537_Hsap Hsap|NP_861451_Hsap Hsap|NP_003411_Hsap Hsap|NP_055409_Hsap Hsap|NP_065703_Hsap Hsap|NP_787068_Hsap Hsap|NP_940860_Hsap Hsap|NP_006376_Hsap Hsap|NP_068735_Hsap Hsap|NP_689625_Hsap Hsap|XP_001726937_Hsap Hsap|XP_292895_Hsap Hsap|NP_694995_Hsap Hsap|NP_872400_Hsap Hsap|NP_689688_Hsap Hsap|NP_116217_Hsap Hsap|NP_001138517_Hsap Hsap|NP_003425_Hsap Hsap|NP_775802_Hsap Hsap|NP_065765_Hsap Hsap|NP_997216_Hsap Hsap|NP_653295_Hsap Hsap|NP_659448_Hsap Hsap|NP_065127_Hsap Hsap|NP_003417_Hsap Hsap|NP_653291_Hsap Hsap|NP_006626_Hsap Hsap|NP_001008727_Hsap Hsap|NP_932175_Hsap Hsap|NP_872337_Hsap Hsap|NP_077011_Hsap Hsap|NP_001012771_Hsap Hsap|NP_689570_Hsap Hsap|NP_653167_Hsap Hsap|NP_689475_Hsap Hsap|NP_001129973_Hsap Hsap|NP_066966_Hsap Hsap|NP_660338_Hsap Hsap|NP_001073962_Hsap Hsap|NP_660319_Hsap Hsap|NP_003428_Hsap Hsap|NP_110451_Hsap Hsap|NP_689569_Hsap Hsap|XP_002345185_Hsap Hsap|XP_002347962_Hsap Hsap|XP_002343682_Hsap Hsap|NP_068734_Hsap Hsap|XP_002348129_Hsap Hsap|NP_710155_Hsap Hsap|NP_775902_Hsap Hsap|NP_787084_Hsap Hsap|XP_001719707_Hsap Hsap|NP_001012774_Hsap Hsap|NP_940941_Hsap Hsap|NP_009076_Hsap Hsap|NP_008893_Hsap Hsap|NP_008886_Hsap Hsap|NP_008885_Hsap Hsap|NP_065864_Hsap Hsap|NP_055465_Hsap Hsap|NP_003443_Hsap Hsap|NP_065879_Hsap Hsap|NP_001032824_Hsap Hsap|NP_001018857_Hsap Hsap|NP_064612_Hsap Hsap|NP_009068_Hsap Hsap|NP_065968_Hsap Hsap|NP_001073873_Hsap Hsap|NP_060572_Hsap Hsap|NP_116177_Hsap Hsap|NP_003426_Hsap Hsap|NP_079109_Hsap Hsap|NP_690873_Hsap Hsap|NP_940944_Hsap Hsap|NP_775903_Hsap Hsap|NP_116313_Hsap Hsap|NP_079038_Hsap Hsap|XP_002348114_Hsap Hsap|NP_075558_Hsap Hsap|NP_940896_Hsap Hsap|NP_872439_Hsap Hsap|NP_689814_Hsap Hsap|XP_002347975_Hsap Hsap|NP_872415_Hsap Hsap|NP_694989_Hsap Hsap|NP_660355_Hsap Hsap|NP_149973_Hsap Hsap|NP_597721_Hsap Hsap|NP_077301_Hsap Hsap|NP_660330_Hsap Hsap|NP_060122_Hsap Hsap|NP_666016_Hsap Hsap|NP_862828_Hsap Hsap|NP_597717_Hsap Hsap|NP_899061_Hsap Hsap|NP_612376_Hsap Hsap|NP_115799_Hsap Hsap|NP_940937_Hsap Hsap|NP_612203_Hsap Hsap|NP_478137_Hsap Hsap|NP_689839_Hsap Hsap|XP_002347088_Hsap Hsap|NP_597730_Hsap Hsap|NP_872321_Hsap Hsap|XP_002347980_Hsap Hsap|NP_443084_Hsap Hsap|XP_002347972_Hsap Hsap|XP_001719810_Hsap Hsap|XP_001727003_Hsap Hsap|XP_001727013_Hsap Hsap|XP_001719844_Hsap Hsap|NP_975011_Hsap Hsap|XP_002345207_Hsap Hsap|NP_848653_Hsap Hsap|NP_872330_Hsap Hsap|NP_612143_Hsap Hsap|XP_002343270_Hsap Hsap|NP_443114_Hsap Hsap|NP_689568_Hsap Hsap|NP_699189_Hsap Hsap|NP_775751_Hsap Hsap|NP_775810_Hsap Hsap|NP_001004309_Hsap Hsap|NP_001005850_Hsap Hsap|NP_056209_Hsap Hsap|NP_001091961_Hsap Hsap|NP_932172_Hsap Hsap|NP_001034980_Hsap Hsap|NP_919301_Hsap Hsap|NP_078947_Hsap Hsap|NP_056936_Hsap Hsap|NP_065906_Hsap Hsap|NP_057304_Hsap Hsap|NP_112495_Hsap Hsap|NP_067092_Hsap Hsap|NP_258429_Hsap Hsap|NP_079465_Hsap Hsap|NP_848644_Hsap Hsap|XP_002342966_Hsap Hsap|NP_066385_Hsap Hsap|NP_653290_Hsap Hsap|NP_057620_Hsap Hsap|NP_003427_Hsap Hsap|NP_003420_Hsap Hsap|XP_002343927_Hsap Hsap|NP_003419_Hsap Hsap|NP_008889_Hsap Hsap|NP_003424_Hsap Hsap|NP_689819_Hsap Hsap|NP_689573_Hsap Hsap|NP_113674_Hsap Hsap|NP_700359_Hsap Hsap|NP_060770_Hsap Hsap|NP_008890_Hsap Hsap|NP_066358_Hsap Hsap|NP_079303_Hsap Hsap|NP_057349_Hsap Hsap|NP_005806_Hsap Hsap|NP_690004_Hsap Hsap|NP_009069_Hsap Hsap|NP_066002_Hsap Hsap|NP_659413_Hsap Hsap|NP_009078_Hsap Hsap|NP_037491_Hsap Hsap|NP_005640_Hsap Hsap|NP_057348_Hsap Hsap|NP_115809_Hsap Hsap|NP_932355_Hsap Hsap|XP_496322_Hsap Hsap|NP_115973_Hsap Hsap|NP_942596_Hsap Hsap|NP_079009_Hsap Hsap|NP_940859_Hsap Hsap|NP_112234_Hsap Hsap|NP_001008801_Hsap Hsap|NP_612383_Hsap Hsap|NP_008900_Hsap Hsap|NP_001131146_Hsap Hsap|NP_001034975_Hsap Hsap|NP_001093164_Hsap Hsap|NP_001035275_Hsap Hsap|NP_060730_Hsap Hsap|NP_001026835_Hsap Hsap|NP_001138906_Hsap Hsap|NP_001010851_Hsap Hsap|NP_003432_Hsap Hsap|NP_001034216_Hsap Hsap|NP_003412_Hsap Hsap|NP_001025168_Hsap Hsap|NP_001026891_Hsap Hsap|NP_067040_Hsap Hsap|NP_001070143_Hsap Hsap|NP_001092096_Hsap Hsap|NP_001073878_Hsap Hsap|NP_001070146_Hsap Hsap|NP_009084_Hsap Hsap|NP_003421_Hsap Hsap|NP_003414_Hsap Hsap|NP_001092739_Hsap Hsap|NP_001131080_Hsap Hsap|XP_002344379_Hsap Hsap|XP_002342773_Hsap Hsap|NP_001123992_Hsap Hsap|NP_001071092_Hsap Hsap|NP_071386_Hsap Hsap|NP_065984_Hsap Hsap|NP_115886_Hsap Hsap|NP_689689_Hsap Hsap|NP_001136049_Hsap Hsap|NP_079316_Hsap Hsap|NP_997278_Hsap Hsap|NP_001028891_Hsap Hsap|NP_001092908_Hsap Hsap|NP_055162_Hsap Hsap|NP_066383_Hsap Hsap|NP_116214_Hsap Hsap|NP_112157_Hsap Hsap|NP_848618_Hsap Hsap|NP_003405_Hsap Hsap|NP_001010877_Hsap Hsap|NP_001007249_Hsap Hsap|XP_002345260_Hsap Hsap|XP_002348025_Hsap Hsap|NP_009080_Hsap Hsap|NP_689697_Hsap Hsap|NP_001137411_Hsap Hsap|XP_001722572_Hsap Hsap|NP_003431_Hsap Hsap|NP_066986_Hsap Hsap|NP_001073880_Hsap Hsap|NP_001074290_Hsap Hsap|NP_597731_Hsap Hsap|NP_001001411_Hsap Hsap|NP_001001415_Hsap Hsap|XP_002347956_Hsap Hsap|XP_002345199_Hsap Hsap|NP_001001668_Hsap Hsap|NP_037530_Hsap Hsap|NP_004225_Hsap Hsap|NP_037494_Hsap Hsap|NP_001004301_Hsap Hsap|NP_056470_Hsap Hsap|NP_001034743_Hsap Hsap|NP_001032902_Hsap Hsap|NP_006621_Hsap Hsap|NP_037493_Hsap Hsap|NP_001123468_Hsap Hsap|NP_003416_Hsap Hsap|NP_006291_Hsap Hsap|NP_940882_Hsap Hsap|NP_055745_Hsap Hsap|NP_848639_Hsap Hsap|NP_116078_Hsap Hsap|XP_002343923_Hsap Hsap|NP_001008401_Hsap Hsap|NP_001096127_Hsap Hsap|NP_001129971_Hsap Hsap|NP_055333_Hsap Hsap|NP_065838_Hsap Hsap|NP_066574_Hsap Hsap|NP_689492_Hsap Hsap|NP_075562_Hsap Hsap|NP_067645_Hsap Hsap|NP_008892_Hsap Hsap|NP_872296_Hsap Hsap|NP_001005851_Hsap Hsap|NP_001027545_Hsap Hsap|NP_149350_Hsap Hsap|NP_954577_Hsap Hsap|NP_689496_Hsap Hsap|NP_001001662_Hsap Hsap|NP_001121695_Hsap Hsap|NP_003406_Hsap Hsap|NP_001138461_Hsap Hsap|NP_001018855_Hsap Hsap|NP_008922_Hsap Hsap|NP_001027468_Hsap Hsap|NP_001076804_Hsap Hsap|NP_115919_Hsap Hsap|NP_001001661_Hsap Hsap|NP_001073886_Hsap Hsap|NP_056243_Hsap Lgig|jgi128039_Lgig Lgig|jgi194528_Lgig Lgig|jgi166739_Lgig Lgig|jgi170555_Lgig Lgig|jgi112013_Lgig Lgig|jgi168313_Lgig Lgig|jgi157905_Lgig Nvec|jgi135766_Nvec Nvec|jgi192_Nvec Nvec|jgi22123_Nvec Nvec|jgi20972_Nvec Nvec|jgi20980_Nvec Nvec|jgi135736_Nvec Nvec|jgi10533_Nvec Hsap|NP_001138815_Hsap Hsap|NP_001096121_Hsap Hsap|NP_001138554_Hsap Hsap|NP_775819_Hsap Hsap|NP_009067_Hsap Hsap|NP_001128128_Hsap Hsap|NP_001129745_Hsap Hsap|NP_060913_Hsap Hsap|NP_066575_Hsap Hsap|NP_998768_Hsap Hsap|NP_998770_Hsap Hsap|NP_001032309_Hsap Hsap|NP_001078853_Hsap Hsap|NP_001019767_Hsap Hsap|NP_001010879_Hsap Agam|XP_318577_Agam Dmel|FBpp0293786_Dmel Spur|XP_784091_Spur Hmag|XP_002162913_Hmag Spur|XP_784771_Spur
OMG10010: Aque|Aqu1.226275_Aque Aque|Aqu1.230229_Aque Aque|Aqu1.228991_Aque Aque|Aqu1.226332_Aque Aque|Aqu1.226807_Aque Aque|Aqu1.228945_Aque Aque|Aqu1.229160_Aque Aque|Aqu1.230172_Aque Aque|Aqu1.228644_Aque Aque|Aqu1.228607_Aque Aque|Aqu1.222445_Aque Aque|Aqu1.210135_Aque Aque|Aqu1.200795_Aque Aque|Aqu1.212027_Aque Aque|Aqu1.218033_Aque Aque|Aqu1.218025_Aque Aque|Aqu1.207536_Aque Aque|Aqu1.214920_Aque Aque|Aqu1.214571_Aque Aque|Aqu1.223557_Aque Aque|Aqu1.226331_Aque Aque|Aqu1.207404_Aque Aque|Aqu1.201954_Aque Aque|Aqu1.228946_Aque Aque|Aqu1.212604_Aque Aque|Aqu1.221287_Aque Aque|Aqu1.209197_Aque Aque|Aqu1.225951_Aque Aque|Aqu1.221866_Aque Aque|Aqu1.201344_Aque Aque|Aqu1.225999_Aque Aque|Aqu1.224025_Aque Aque|Aqu1.218901_Aque Aque|Aqu1.214681_Aque Aque|Aqu1.213157_Aque Aque|Aqu1.201098_Aque Aque|Aqu1.214785_Aque Aque|Aqu1.219108_Aque Aque|Aqu1.223377_Aque Aque|Aqu1.202848_Aque Aque|Aqu1.224475_Aque Aque|Aqu1.216340_Aque Aque|Aqu1.219739_Aque Aque|Aqu1.224472_Aque Aque|Aqu1.226258_Aque Aque|Aqu1.224763_Aque Aque|Aqu1.216056_Aque Aque|Aqu1.215890_Aque Aque|Aqu1.219728_Aque Aque|Aqu1.221850_Aque Aque|Aqu1.223352_Aque Aque|Aqu1.207780_Aque Aque|Aqu1.208911_Aque Aque|Aqu1.221039_Aque Aque|Aqu1.226023_Aque Aque|Aqu1.228971_Aque Aque|Aqu1.214986_Aque Aque|Aqu1.229020_Aque Aque|Aqu1.202106_Aque Aque|Aqu1.206146_Aque Aque|Aqu1.216279_Aque Aque|Aqu1.213095_Aque Aque|Aqu1.220101_Aque Aque|Aqu1.221058_Aque Aque|Aqu1.216238_Aque Aque|Aqu1.219177_Aque Aque|Aqu1.213043_Aque Aque|Aqu1.208706_Aque Aque|Aqu1.209355_Aque Aque|Aqu1.208634_Aque Aque|Aqu1.206678_Aque Aque|Aqu1.206877_Aque Aque|Aqu1.218314_Aque Aque|Aqu1.213726_Aque Aque|Aqu1.224393_Aque Aque|Aqu1.222816_Aque Aque|Aqu1.223500_Aque Aque|Aqu1.216823_Aque Aque|Aqu1.213535_Aque Aque|Aqu1.228603_Aque Aque|Aqu1.218517_Aque Aque|Aqu1.212018_Aque Aque|Aqu1.213725_Aque Aque|Aqu1.227021_Aque Aque|Aqu1.222482_Aque Aque|Aqu1.213094_Aque Aque|Aqu1.223372_Aque Aque|Aqu1.223513_Aque Aque|Aqu1.223381_Aque Aque|Aqu1.216607_Aque Aque|Aqu1.224024_Aque Aque|Aqu1.214919_Aque Aque|Aqu1.224476_Aque Aque|Aqu1.221035_Aque Aque|Aqu1.212521_Aque Aque|Aqu1.219163_Aque Aque|Aqu1.212705_Aque Aque|Aqu1.223540_Aque Aque|Aqu1.225950_Aque Aque|Aqu1.214890_Aque Aque|Aqu1.218909_Aque Aque|Aqu1.222459_Aque Aque|Aqu1.213158_Aque Aque|Aqu1.215631_Aque Aque|Aqu1.216339_Aque Aque|Aqu1.212516_Aque Aque|Aqu1.224742_Aque Aque|Aqu1.224037_Aque Aque|Aqu1.220265_Aque Aque|Aqu1.225444_Aque Aque|Aqu1.219510_Aque Aque|Aqu1.213620_Aque Aque|Aqu1.221276_Aque Aque|Aqu1.223400_Aque Aque|Aqu1.226348_Aque Aque|Aqu1.219489_Aque Aque|Aqu1.213258_Aque Aque|Aqu1.224522_Aque Aque|Aqu1.214044_Aque Aque|Aqu1.221038_Aque Aque|Aqu1.214680_Aque Aque|Aqu1.216061_Aque Aque|Aqu1.226203_Aque Aque|Aqu1.223640_Aque Aque|Aqu1.226334_Aque Aque|Aqu1.226309_Aque Aque|Aqu1.230205_Aque Aque|Aqu1.229112_Aque Aque|Aqu1.225323_Aque Aque|Aqu1.209654_Aque Aque|Aqu1.227020_Aque Aque|Aqu1.212420_Aque Aque|Aqu1.223512_Aque Aque|Aqu1.225298_Aque Aque|Aqu1.216064_Aque Aque|Aqu1.207637_Aque Aque|Aqu1.210010_Aque Aque|Aqu1.223501_Aque Aque|Aqu1.216278_Aque Aque|Aqu1.220251_Aque Aque|Aqu1.220060_Aque Aque|Aqu1.230170_Aque Aque|Aqu1.218023_Aque Aque|Aqu1.224471_Aque Aque|Aqu1.223558_Aque Aque|Aqu1.213936_Aque Aque|Aqu1.220270_Aque Aque|Aqu1.228948_Aque Aque|Aqu1.219512_Aque Aque|Aqu1.211425_Aque Aque|Aqu1.210477_Aque Aque|Aqu1.214987_Aque Aque|Aqu1.218900_Aque Aque|Aqu1.214784_Aque Aque|Aqu1.224501_Aque Aque|Aqu1.226785_Aque Aque|Aqu1.215782_Aque Aque|Aqu1.215770_Aque Aque|Aqu1.216282_Aque Aque|Aqu1.218911_Aque Aque|Aqu1.222815_Aque Aque|Aqu1.226273_Aque Aque|Aqu1.223394_Aque Aque|Aqu1.213538_Aque Aque|Aqu1.218898_Aque Aque|Aqu1.224753_Aque Aque|Aqu1.226202_Aque Aque|Aqu1.223099_Aque Aque|Aqu1.226019_Aque Aque|Aqu1.228970_Aque Aque|Aqu1.229015_Aque Aque|Aqu1.226349_Aque Aque|Aqu1.221143_Aque Aque|Aqu1.226811_Aque Aque|Aqu1.229151_Aque Aque|Aqu1.228990_Aque Aque|Aqu1.224741_Aque Aque|Aqu1.221841_Aque Aque|Aqu1.221057_Aque Aque|Aqu1.222481_Aque Aque|Aqu1.223371_Aque Aque|Aqu1.211096_Aque Aque|Aqu1.216568_Aque Aque|Aqu1.209827_Aque Aque|Aqu1.214135_Aque Aque|Aqu1.228937_Aque Aque|Aqu1.218183_Aque Aque|Aqu1.213937_Aque Aque|Aqu1.215991_Aque Aque|Aqu1.218897_Aque Aque|Aqu1.229016_Aque Aque|Aqu1.223383_Aque Aque|Aqu1.216337_Aque Aque|Aqu1.211782_Aque Aque|Aqu1.223376_Aque Aque|Aqu1.219107_Aque Aque|Aqu1.225454_Aque Aque|Aqu1.222439_Aque Aque|Aqu1.220100_Aque Aque|Aqu1.213042_Aque Aque|Aqu1.223538_Aque Aque|Aqu1.214983_Aque Aque|Aqu1.221277_Aque Aque|Aqu1.225998_Aque Aque|Aqu1.228947_Aque Aque|Aqu1.224474_Aque Aque|Aqu1.218899_Aque Aque|Aqu1.226201_Aque Aque|Aqu1.223395_Aque Aque|Aqu1.223399_Aque Aque|Aqu1.221560_Aque Aque|Aqu1.219511_Aque Aque|Aqu1.218910_Aque Aque|Aqu1.218024_Aque Aque|Aqu1.220269_Aque Aque|Aqu1.226310_Aque Aque|Aqu1.219162_Aque Aque|Aqu1.223539_Aque Aque|Aqu1.230204_Aque Aque|Aqu1.226020_Aque Aque|Aqu1.219178_Aque Aque|Aqu1.227019_Aque Aque|Aqu1.222805_Aque Aque|Aqu1.211097_Aque Aque|Aqu1.211888_Aque Aque|Aqu1.211795_Aque Aque|Aqu1.212858_Aque Aque|Aqu1.216577_Aque Aque|Aqu1.212704_Aque Aque|Aqu1.216069_Aque Aque|Aqu1.216060_Aque Aque|Aqu1.216608_Aque Aque|Aqu1.203831_Aque Aque|Aqu1.207779_Aque Aque|Aqu1.209032_Aque Aque|Aqu1.214136_Aque Aque|Aqu1.226806_Aque Aque|Aqu1.208646_Aque Aque|Aqu1.214921_Aque Aque|Aqu1.207538_Aque Aque|Aqu1.224754_Aque Aque|Aqu1.224473_Aque Aque|Aqu1.218032_Aque Aque|Aqu1.205142_Aque Aque|Aqu1.212028_Aque Aque|Aqu1.207503_Aque Aque|Aqu1.211781_Aque Aque|Aqu1.213537_Aque Aque|Aqu1.206002_Aque Aque|Aqu1.225322_Aque Aque|Aqu1.212293_Aque Aque|Aqu1.206899_Aque Aque|Aqu1.207437_Aque Aque|Aqu1.207329_Aque Aque|Aqu1.221867_Aque Aque|Aqu1.221288_Aque Aque|Aqu1.215630_Aque Aque|Aqu1.204988_Aque Aque|Aqu1.228989_Aque Aque|Aqu1.211796_Aque Aque|Aqu1.209309_Aque Aque|Aqu1.222804_Aque Aque|Aqu1.219179_Aque Aque|Aqu1.221842_Aque Aque|Aqu1.227018_Aque Aque|Aqu1.224500_Aque Aque|Aqu1.205820_Aque Aque|Aqu1.205866_Aque Aque|Aqu1.206677_Aque Aque|Aqu1.206515_Aque Aque|Aqu1.230173_Aque Aque|Aqu1.212857_Aque Aque|Aqu1.207526_Aque Aque|Aqu1.223502_Aque Aque|Aqu1.221278_Aque Aque|Aqu1.212703_Aque Aque|Aqu1.209652_Aque Aque|Aqu1.211429_Aque Aque|Aqu1.229113_Aque Aque|Aqu1.221056_Aque Aque|Aqu1.218516_Aque Aque|Aqu1.206684_Aque Aque|Aqu1.208164_Aque Aque|Aqu1.214045_Aque Aque|Aqu1.208440_Aque Aque|Aqu1.208252_Aque Aque|Aqu1.210947_Aque Aque|Aqu1.208851_Aque Aque|Aqu1.212292_Aque Aque|Aqu1.214915_Aque Aque|Aqu1.214816_Aque Aque|Aqu1.209075_Aque Aque|Aqu1.206967_Aque Aque|Aqu1.207332_Aque Aque|Aqu1.208910_Aque Aque|Aqu1.210518_Aque Aque|Aqu1.229013_Aque Aque|Aqu1.200115_Aque Aque|Aqu1.206312_Aque Aque|Aqu1.207307_Aque Aque|Aqu1.202945_Aque Aque|Aqu1.205009_Aque Aque|Aqu1.206603_Aque Aque|Aqu1.202347_Aque Aque|Aqu1.200520_Aque Aque|Aqu1.206876_Aque Aque|Aqu1.200962_Aque Aque|Aqu1.200172_Aque Aque|Aqu1.202111_Aque Aque|Aqu1.201417_Aque Aque|Aqu1.223652_Aque Aque|Aqu1.225952_Aque Aque|Aqu1.201000_Aque Aque|Aqu1.203216_Aque Aque|Aqu1.204720_Aque Aque|Aqu1.205465_Aque Aque|Aqu1.202948_Aque Aque|Aqu1.202902_Aque Aque|Aqu1.202890_Aque Aque|Aqu1.201296_Aque Aque|Aqu1.208165_Aque Aque|Aqu1.208253_Aque Aque|Aqu1.202934_Aque Aque|Aqu1.207527_Aque Aque|Aqu1.206879_Aque Aque|Aqu1.206994_Aque Aque|Aqu1.201609_Aque Aque|Aqu1.205466_Aque Aque|Aqu1.203577_Aque Aque|Aqu1.203260_Aque Aque|Aqu1.228938_Aque Aque|Aqu1.216237_Aque Aque|Aqu1.207333_Aque Aque|Aqu1.207177_Aque Aque|Aqu1.207458_Aque Aque|Aqu1.216057_Aque Aque|Aqu1.206878_Aque Aque|Aqu1.210687_Aque Aque|Aqu1.218168_Aque Aque|Aqu1.221289_Aque Aque|Aqu1.224756_Aque Aque|Aqu1.226350_Aque Aque|Aqu1.220381_Aque Aque|Aqu1.229132_Aque Aque|Aqu1.226805_Aque Aque|Aqu1.200764_Aque Aque|Aqu1.224755_Aque Aque|Aqu1.226827_Aque Aque|Aqu1.202951_Aque Aque|Aqu1.200999_Aque Aque|Aqu1.205928_Aque Aque|Aqu1.202687_Aque Aque|Aqu1.213164_Aque Aque|Aqu1.223499_Aque Aque|Aqu1.209138_Aque Aque|Aqu1.202571_Aque Aque|Aqu1.200246_Aque Aque|Aqu1.202382_Aque Aque|Aqu1.213935_Aque Aque|Aqu1.212520_Aque Aque|Aqu1.200452_Aque Aque|Aqu1.200500_Aque Aque|Aqu1.200915_Aque Aque|Aqu1.200401_Aque Aque|Aqu1.201580_Aque Aque|Aqu1.206811_Aque Aque|Aqu1.200234_Aque Aque|Aqu1.200785_Aque Aque|Aqu1.223374_Aque Aque|Aqu1.219109_Aque Aque|Aqu1.214982_Aque Aque|Aqu1.216070_Aque Aque|Aqu1.214922_Aque Ccin|CC1G_15059T0_Ccin Aque|Aqu1.209246_Aque Aque|Aqu1.202497_Aque Aque|Aqu1.206699_Aque Aque|Aqu1.202448_Aque Nvec|jgi207847_Nvec Hmag|XP_002169581_Hmag
OMG10011: Aque|Aqu1.212340_Aque Aque|Aqu1.229353_Aque Aque|Aqu1.211763_Aque Aque|Aqu1.229351_Aque Aque|Aqu1.211934_Aque Aque|Aqu1.207364_Aque Aque|Aqu1.217508_Aque Aque|Aqu1.217560_Aque Spur|XP_795635_Spur Spur|XP_001190429_Spur Spur|XP_001189159_Spur Spur|XP_001198451_Spur Spur|XP_001188328_Spur Spur|XP_001200577_Spur Spur|XP_001179136_Spur Spur|XP_001191304_Spur Spur|XP_790283_Spur Spur|XP_001183966_Spur Spur|XP_001200131_Spur Spur|XP_784268_Spur Spur|XP_001191330_Spur Spur|XP_001184302_Spur Spur|XP_001190044_Spur Spur|XP_797056_Spur Spur|XP_001186002_Spur Spur|XP_792296_Spur Spur|XP_783930_Spur Spur|XP_788125_Spur Spur|XP_001184415_Spur Spur|XP_797114_Spur Spur|XP_784360_Spur Spur|XP_792227_Spur Spur|XP_798405_Spur Spur|XP_794477_Spur Spur|XP_795232_Spur Spur|XP_796504_Spur Spur|XP_798695_Spur Spur|XP_785836_Spur Spur|XP_795948_Spur Spur|XP_792443_Spur Spur|XP_794262_Spur Spur|XP_785784_Spur Spur|XP_793915_Spur Spur|XP_789763_Spur Spur|XP_794552_Spur Spur|XP_001196989_Spur Spur|XP_001199755_Spur Spur|XP_001199768_Spur Spur|XP_796863_Spur Spur|XP_782809_Spur Spur|XP_001204338_Spur Spur|XP_789744_Spur Spur|XP_001196721_Spur Spur|XP_001201325_Spur Spur|XP_782299_Spur Spur|XP_001199844_Spur Spur|XP_795046_Spur Spur|XP_794662_Spur Spur|XP_796302_Spur Spur|XP_001201278_Spur Spur|XP_001198792_Spur Spur|XP_796193_Spur Spur|XP_001196964_Spur Spur|XP_782887_Spur Spur|XP_001200736_Spur Spur|XP_001202051_Spur Spur|XP_001204430_Spur Spur|XP_785043_Spur Spur|XP_780674_Spur Spur|XP_001198402_Spur Spur|XP_001200201_Spur Spur|XP_001199049_Spur Spur|XP_783211_Spur Spur|XP_001197218_Spur Spur|XP_791404_Spur Spur|XP_795570_Spur Spur|XP_001198995_Spur Spur|XP_786076_Spur Spur|XP_001200215_Spur Spur|XP_793062_Spur Spur|XP_001200093_Spur Spur|XP_001199047_Spur Spur|XP_001199986_Spur Spur|XP_001204032_Spur Spur|XP_789957_Spur Spur|XP_780935_Spur Spur|XP_001198501_Spur Spur|XP_001197568_Spur Spur|XP_782765_Spur Spur|XP_780612_Spur Spur|XP_001197718_Spur Spur|XP_001182736_Spur Spur|XP_001195821_Spur Spur|XP_001189781_Spur Spur|XP_001195888_Spur Spur|XP_001191278_Spur Spur|XP_001190299_Spur Spur|XP_001196456_Spur Spur|XP_001190373_Spur Spur|XP_001190300_Spur Spur|XP_001187351_Spur Spur|XP_001190424_Spur Spur|XP_001190264_Spur Spur|XP_001196513_Spur Spur|XP_001189532_Spur Spur|XP_001187817_Spur Spur|XP_001182875_Spur Spur|XP_001196365_Spur Spur|XP_001188283_Spur Spur|XP_001187293_Spur Spur|XP_001187091_Spur Spur|XP_001191207_Spur Spur|XP_001183015_Spur Spur|XP_001200354_Spur Spur|XP_786875_Spur Spur|XP_001194823_Spur Spur|XP_001193298_Spur Spur|XP_001191069_Spur Spur|XP_001189476_Spur Spur|XP_001191161_Spur Spur|XP_001187492_Spur Spur|XP_001196052_Spur Spur|XP_001200620_Spur Spur|XP_001190378_Spur Spur|XP_789560_Spur Spur|XP_001199686_Spur Spur|XP_001193726_Spur Spur|XP_001187148_Spur Spur|XP_001189044_Spur Spur|XP_001194786_Spur Spur|XP_001195825_Spur Spur|XP_001187965_Spur Spur|XP_001191342_Spur Spur|XP_001188476_Spur Spur|XP_001187621_Spur Spur|XP_001188994_Spur Spur|XP_001189596_Spur Spur|XP_791856_Spur Spur|XP_001196111_Spur Spur|XP_001195590_Spur Spur|XP_001196293_Spur Spur|XP_001187944_Spur Spur|XP_001194038_Spur Spur|XP_001187802_Spur Spur|XP_789901_Spur Spur|XP_784117_Spur Spur|XP_785013_Spur Spur|XP_001200962_Spur Spur|XP_001200972_Spur Spur|XP_787863_Spur Spur|XP_001200348_Spur Spur|XP_780088_Spur Spur|XP_784828_Spur Spur|XP_795181_Spur Spur|XP_788517_Spur Spur|XP_001199201_Spur Spur|XP_001198470_Spur Spur|XP_001197523_Spur Spur|XP_001196401_Spur Spur|XP_001199981_Spur Spur|XP_781798_Spur Spur|XP_790030_Spur Spur|XP_786723_Spur Spur|XP_792816_Spur Spur|XP_001200157_Spur Spur|XP_001196326_Spur Spur|XP_001201723_Spur Spur|XP_001200637_Spur Spur|XP_001198187_Spur Spur|XP_001201277_Spur Spur|XP_001195679_Spur Spur|XP_001198750_Spur Spur|XP_001200553_Spur Spur|XP_783310_Spur Spur|XP_780100_Spur Spur|XP_001198426_Spur Spur|XP_001196730_Spur Spur|XP_001199190_Spur Spur|XP_001200472_Spur Spur|XP_001198404_Spur Spur|XP_001196673_Spur Spur|XP_001196867_Spur Spur|XP_788758_Spur Spur|XP_001193268_Spur Spur|XP_791341_Spur Spur|XP_001192763_Spur Spur|XP_001176889_Spur Spur|XP_001193670_Spur Spur|XP_001181210_Spur Spur|XP_001180813_Spur Spur|XP_001186448_Spur Spur|XP_001184148_Spur Spur|XP_001182650_Spur Spur|XP_001184001_Spur Spur|XP_001192251_Spur Spur|XP_001181433_Spur Spur|XP_001191510_Spur Spur|XP_001183008_Spur Spur|XP_001179378_Spur Spur|XP_001181072_Spur Spur|XP_001184628_Spur Spur|XP_001183674_Spur Spur|XP_001182934_Spur Spur|XP_001188247_Spur Spur|XP_001184220_Spur Spur|XP_001182014_Spur Spur|XP_001191555_Spur Spur|XP_001183051_Spur Spur|XP_001191112_Spur Spur|XP_001181547_Spur Spur|XP_001177474_Spur Spur|XP_001181330_Spur Spur|XP_001181509_Spur Spur|XP_001192508_Spur Spur|XP_001184634_Spur Spur|XP_001179959_Spur Spur|XP_001184056_Spur Spur|XP_001190749_Spur Spur|XP_001187999_Spur Spur|XP_001184381_Spur Spur|XP_001181470_Spur Spur|XP_001185089_Spur Spur|XP_001184296_Spur Spur|XP_001184889_Spur Spur|XP_001181123_Spur Spur|XP_001198790_Spur Spur|XP_001182096_Spur Spur|XP_001181739_Spur Spur|XP_001190676_Spur Spur|XP_001193830_Spur Spur|XP_001182512_Spur Spur|XP_001184558_Spur Spur|XP_001193361_Spur Spur|XP_001183914_Spur Spur|XP_001192937_Spur Spur|XP_001193325_Spur Spur|XP_001185460_Spur Spur|XP_001185319_Spur Spur|XP_001189658_Spur Spur|XP_001189728_Spur Spur|XP_001181277_Spur Spur|XP_001190979_Spur Spur|XP_001181074_Spur Spur|XP_001179377_Spur Spur|XP_001179290_Spur Spur|XP_001179137_Spur Spur|XP_001189794_Spur Spur|XP_001180151_Spur Spur|XP_001179527_Spur Spur|XP_001180832_Spur Spur|XP_001190943_Spur Spur|XP_001181078_Spur Spur|XP_001184009_Spur Spur|XP_001184099_Spur Spur|XP_001180006_Spur Spur|XP_001184635_Spur Spur|XP_001189921_Spur Spur|XP_001179198_Spur Spur|XP_001177827_Spur Spur|XP_001186900_Spur Spur|XP_001177582_Spur Spur|XP_001179294_Spur Spur|XP_001189875_Spur Spur|XP_001179253_Spur Spur|XP_001189350_Spur Spur|XP_001193502_Spur Spur|XP_001184209_Spur Spur|XP_001193462_Spur Spur|XP_001184164_Spur Spur|XP_001200090_Spur Spur|XP_001184383_Spur Spur|XP_001182821_Spur Spur|XP_001187451_Spur Spur|XP_001194137_Spur Spur|XP_001191465_Spur Spur|XP_001183483_Spur Spur|XP_797753_Spur Spur|XP_001204386_Spur Spur|XP_001183131_Spur Spur|XP_786997_Spur Spur|XP_798904_Spur Spur|XP_786001_Spur Spur|XP_001195376_Spur Spur|XP_001195093_Spur Spur|XP_001178591_Spur Spur|XP_001182841_Spur Spur|XP_001198351_Spur Spur|XP_001188067_Spur Spur|XP_001202513_Spur Spur|XP_001203821_Spur Spur|XP_001199819_Spur Spur|XP_001202041_Spur Spur|XP_001190089_Spur Spur|XP_001196834_Spur Spur|XP_001198443_Spur Spur|XP_001196754_Spur Spur|XP_001185828_Spur Spur|XP_001180931_Spur Spur|XP_001200185_Spur Spur|XP_001183789_Spur Spur|XP_001181664_Spur Spur|XP_001191722_Spur Spur|XP_001196661_Spur Spur|XP_784524_Spur Spur|XP_794768_Spur Spur|XP_001200107_Spur Spur|XP_001195790_Spur Spur|XP_001198481_Spur Spur|XP_001197548_Spur Spur|XP_001200147_Spur Spur|XP_001201600_Spur Spur|XP_001201337_Spur Spur|XP_001198598_Spur Spur|XP_001192000_Spur Spur|XP_001191513_Spur Spur|XP_001186767_Spur Spur|XP_788376_Spur Spur|XP_001179071_Spur Spur|XP_001179012_Spur Spur|XP_001178481_Spur Spur|XP_001196682_Spur Spur|XP_001202609_Spur Spur|XP_001194334_Spur Spur|XP_001182609_Spur Spur|XP_001197526_Spur Spur|XP_001195153_Spur Spur|XP_001198407_Spur Spur|XP_001202737_Spur Spur|XP_001196592_Spur Spur|XP_001189612_Spur Spur|XP_001176054_Spur Spur|XP_001176202_Spur Spur|XP_001187664_Spur Spur|XP_001181371_Spur Spur|XP_001179921_Spur Spur|XP_001186601_Spur Spur|XP_001180436_Spur Spur|XP_001186332_Spur Spur|XP_792440_Spur Spur|XP_001183458_Spur Spur|XP_001175632_Spur Sros|PTSG_05583T0_Sros
OMG10012: Cowc|CAOG_05607T0_Cowc Cowc|CAOG_01344T0_Cowc Tthe|TTH1821.m00002_Tthe Tthe|TTH484.m00008_Tthe Tthe|TTH3710.m00027_Tthe Tthe|TTH418.m00006_Tthe Tthe|TTH86.m01488_Tthe Tthe|TTH538.m00006_Tthe Tthe|TTH899.m00002_Tthe Tthe|TTH490.m00006_Tthe Tthe|TTH515.m00009_Tthe Tthe|TTH346.m00011_Tthe Tthe|TTH479.m00004_Tthe Tthe|TTH447.m00010_Tthe Tthe|TTH3798.m00189_Tthe Tthe|TTH1171.m00002_Tthe Tthe|TTH318.m00028_Tthe Tthe|TTH323.m00014_Tthe Tthe|TTH1892.m00002_Tthe Tthe|TTH362.m00008_Tthe Tthe|TTH1585.m00002_Tthe Tthe|TTH332.m00026_Tthe Tthe|TTH1818.m00002_Tthe Tthe|TTH289.m00024_Tthe Tthe|TTH218.m00047_Tthe Tthe|TTH120.m00114_Tthe Tthe|TTH1582.m00002_Tthe Tthe|TTH199.m00058_Tthe Tthe|TTH503.m00007_Tthe Tthe|TTH383.m00012_Tthe Tthe|TTH403.m00007_Tthe Tthe|TTH266.m00032_Tthe Tthe|TTH387.m00011_Tthe Tthe|TTH17.m00433_Tthe Tthe|TTH176.m00048_Tthe Tthe|TTH295.m00036_Tthe Tthe|TTH357.m00013_Tthe Tthe|TTH481.m00012_Tthe Tthe|TTH345.m00015_Tthe Tthe|TTH22.m02623_Tthe Tthe|TTH484.m00009_Tthe Tthe|TTH201.m00052_Tthe Tthe|TTH408.m00010_Tthe Tthe|TTH3747.m00343_Tthe Tthe|TTH242.m00044_Tthe Tthe|TTH3828.m01260_Tthe Tthe|TTH217.m00036_Tthe Tthe|TTH92.m00176_Tthe Tthe|TTH491.m00004_Tthe Tthe|TTH175.m00060_Tthe Tthe|TTH493.m00008_Tthe Tthe|TTH291.m00030_Tthe Tthe|TTH3723.m00107_Tthe Tthe|TTH455.m00005_Tthe Tthe|TTH3811.m01047_Tthe Tthe|TTH3836.m02222_Tthe Tthe|TTH332.m00018_Tthe Tthe|TTH250.m00026_Tthe Tthe|TTH332.m00015_Tthe Tthe|TTH155.m00070_Tthe Tthe|TTH155.m00072_Tthe Tthe|TTH318.m00026_Tthe Tthe|TTH482.m00005_Tthe Tthe|TTH3727.m00074_Tthe Tthe|TTH19.m00433_Tthe Tthe|TTH481.m00010_Tthe Tthe|TTH84.m00188_Tthe Tthe|TTH90.m00207_Tthe Tthe|TTH99.m00119_Tthe Tthe|TTH3824.m03085_Tthe Tthe|TTH394.m00010_Tthe Tthe|TTH3828.m01284_Tthe Tthe|TTH414.m00011_Tthe Tthe|TTH3825.m02846_Tthe Tthe|TTH3826.m00071_Tthe Tthe|TTH3812.m02558_Tthe Tthe|TTH326.m00010_Tthe Tthe|TTH3836.m02307_Tthe Tthe|TTH3812.m02575_Tthe Tthe|TTH326.m00009_Tthe Tthe|TTH293.m00027_Tthe Tthe|TTH3723.m00113_Tthe Tthe|TTH3812.m02589_Tthe Tthe|TTH3730.m00015_Tthe Tthe|TTH378.m00009_Tthe Tthe|TTH182.m00041_Tthe Tthe|TTH3812.m02540_Tthe Tthe|TTH32.m02515_Tthe Tthe|TTH388.m00012_Tthe Tthe|TTH293.m00032_Tthe Tthe|TTH7.m04852_Tthe Tthe|TTH280.m00019_Tthe Tthe|TTH3812.m02557_Tthe Tthe|TTH90.m00220_Tthe Tthe|TTH310.m00023_Tthe Tthe|TTH3729.m00063_Tthe Tthe|TTH3823.m01076_Tthe Tthe|TTH275.m00016_Tthe Tthe|TTH3811.m00941_Tthe Tthe|TTH216.m00050_Tthe Tthe|TTH475.m00004_Tthe Tthe|TTH22.m00332_Tthe Tthe|TTH3703.m01246_Tthe Tthe|TTH3813.m01497_Tthe Tthe|TTH92.m00180_Tthe Tthe|TTH22.m00239_Tthe Tthe|TTH207.m00066_Tthe Tthe|TTH242.m00023_Tthe Tthe|TTH84.m00177_Tthe Tthe|TTH292.m00034_Tthe Tthe|TTH185.m00066_Tthe Tthe|TTH258.m00030_Tthe Tthe|TTH3747.m00345_Tthe Tthe|TTH285.m00018_Tthe Tthe|TTH563.m00004_Tthe Tthe|TTH286.m00024_Tthe Tthe|TTH407.m00014_Tthe Tthe|TTH22.m00226_Tthe Tthe|TTH341.m00019_Tthe Tthe|TTH205.m00070_Tthe Tthe|TTH3818.m00672_Tthe Tthe|TTH317.m00012_Tthe Tthe|TTH3828.m01249_Tthe Tthe|TTH473.m00006_Tthe Tthe|TTH424.m00012_Tthe Tthe|TTH3830.m00584_Tthe Tthe|TTH3836.m02328_Tthe Tthe|TTH3684.m00125_Tthe Tthe|TTH3706.m00187_Tthe Tthe|TTH297.m00013_Tthe Tthe|TTH38.m02215_Tthe Tthe|TTH96.m00184_Tthe Tthe|TTH158.m00069_Tthe Tthe|TTH161.m00084_Tthe Tthe|TTH3694.m00056_Tthe Tthe|TTH40.m02602_Tthe Tthe|TTH176.m00062_Tthe Tthe|TTH384.m00012_Tthe Tthe|TTH179.m00061_Tthe Tthe|TTH16.m05356_Tthe Tthe|TTH261.m00023_Tthe Tthe|TTH166.m00052_Tthe Tthe|TTH181.m00051_Tthe Tthe|TTH160.m00052_Tthe Tthe|TTH17.m00387_Tthe Tthe|TTH32.m00284_Tthe Tthe|TTH155.m00102_Tthe Tthe|TTH155.m00108_Tthe Tthe|TTH416.m00012_Tthe Tthe|TTH90.m00211_Tthe Tthe|TTH380.m00005_Tthe Tthe|TTH391.m00010_Tthe Tthe|TTH365.m00010_Tthe Tthe|TTH403.m00010_Tthe Tthe|TTH408.m00006_Tthe Tthe|TTH3808.m00378_Tthe Tthe|TTH3696.m00071_Tthe Tthe|TTH145.m00072_Tthe Tthe|TTH17.m00383_Tthe Tthe|TTH3812.m02566_Tthe Tthe|TTH1509.m00002_Tthe Tthe|TTH175.m00042_Tthe Tthe|TTH311.m00020_Tthe Tthe|TTH224.m00054_Tthe Tthe|TTH181.m00050_Tthe Tthe|TTH3677.m00578_Tthe Tthe|TTH323.m00025_Tthe Tthe|TTH3832.m00163_Tthe Tthe|TTH3705.m00121_Tthe Tthe|TTH376.m00012_Tthe Tthe|TTH3812.m02615_Tthe Tthe|TTH3818.m00669_Tthe Tthe|TTH177.m00049_Tthe Tthe|TTH218.m00068_Tthe Tthe|TTH202.m00068_Tthe Tthe|TTH185.m00073_Tthe Tthe|TTH261.m00031_Tthe Tthe|TTH177.m00048_Tthe Tthe|TTH7.m04853_Tthe Tthe|TTH399.m00008_Tthe Tthe|TTH266.m00026_Tthe Tthe|TTH241.m00037_Tthe Tthe|TTH1.m01062_Tthe Tthe|TTH3836.m02055_Tthe Tthe|TTH398.m00009_Tthe Tthe|TTH3812.m02431_Tthe Tthe|TTH3836.m02204_Tthe Tthe|TTH90.m00120_Tthe Tthe|TTH3813.m01558_Tthe Tthe|TTH357.m00017_Tthe Tthe|TTH340.m00009_Tthe Tthe|TTH47.m00157_Tthe Tthe|TTH3739.m00052_Tthe Tthe|TTH60.m00180_Tthe Tthe|TTH3693.m00001_Tthe Tthe|TTH3813.m01488_Tthe Tthe|TTH38.m00259_Tthe Tthe|TTH3827.m00845_Tthe Tthe|TTH297.m00017_Tthe Tthe|TTH297.m00016_Tthe Tthe|TTH380.m00007_Tthe Tthe|TTH3815.m00166_Tthe Tthe|TTH135.m00071_Tthe Tthe|TTH295.m00038_Tthe Tthe|TTH284.m00019_Tthe Tthe|TTH14.m04442_Tthe Tthe|TTH14.m00488_Tthe Tthe|TTH14.m00281_Tthe Tthe|TTH449.m00008_Tthe Tthe|TTH135.m00073_Tthe Tthe|TTH137.m00098_Tthe Tthe|TTH3831.m01475_Tthe Tthe|TTH313.m00011_Tthe Tthe|TTH137.m00069_Tthe Tthe|TTH14.m04441_Tthe Tthe|TTH17.m04078_Tthe Tthe|TTH241.m00023_Tthe Tthe|TTH14.m04443_Tthe Tthe|TTH17.m00413_Tthe Tthe|TTH160.m00055_Tthe Tthe|TTH153.m00078_Tthe Tthe|TTH187.m00065_Tthe Tthe|TTH175.m00056_Tthe Tthe|TTH14.m04435_Tthe Tthe|TTH151.m00098_Tthe Tthe|TTH287.m00023_Tthe Tthe|TTH160.m00075_Tthe Tthe|TTH175.m00057_Tthe Tthe|TTH202.m00045_Tthe Tthe|TTH305.m00012_Tthe Tthe|TTH285.m00022_Tthe Tthe|TTH207.m00036_Tthe Tthe|TTH3824.m03149_Tthe Tthe|TTH155.m00086_Tthe Tthe|TTH17.m00340_Tthe Tthe|TTH171.m00053_Tthe Tthe|TTH210.m00042_Tthe Tthe|TTH319.m00012_Tthe Tthe|TTH144.m00098_Tthe Tthe|TTH60.m00188_Tthe Tthe|TTH17.m00254_Tthe Tthe|TTH14.m04440_Tthe Tthe|TTH175.m00050_Tthe Tthe|TTH317.m00013_Tthe Tthe|TTH207.m00037_Tthe Tthe|TTH3696.m00006_Tthe Tthe|TTH23.m00241_Tthe Tthe|TTH465.m00006_Tthe Tthe|TTH3831.m01471_Tthe Tthe|TTH365.m00009_Tthe Tthe|TTH214.m00032_Tthe Tthe|TTH155.m00068_Tthe Tthe|TTH3720.m00046_Tthe Tthe|TTH397.m00006_Tthe Tthe|TTH403.m00009_Tthe Tthe|TTH176.m00047_Tthe Tthe|TTH155.m00087_Tthe Tthe|TTH155.m00097_Tthe Tthe|TTH3706.m00100_Tthe Tthe|TTH169.m00060_Tthe Tthe|TTH155.m00096_Tthe Tthe|TTH3808.m00381_Tthe Tthe|TTH820.m00004_Tthe Tthe|TTH555.m00003_Tthe Tthe|TTH501.m00007_Tthe Tthe|TTH155.m00098_Tthe Tthe|TTH254.m00034_Tthe Tthe|TTH3836.m02200_Tthe Tthe|TTH112.m00159_Tthe Tthe|TTH120.m00113_Tthe Tthe|TTH120.m00111_Tthe Tthe|TTH1661.m00003_Tthe Tthe|TTH109.m00075_Tthe Tthe|TTH110.m00151_Tthe Tthe|TTH3808.m00388_Tthe Tthe|TTH155.m00095_Tthe Tthe|TTH19.m00249_Tthe Tthe|TTH3735.m00035_Tthe Tthe|TTH14.m00293_Tthe Tthe|TTH220.m00035_Tthe Tthe|TTH14.m00388_Tthe Tthe|TTH1.m01012_Tthe Tthe|TTH17.m00376_Tthe Tthe|TTH1917.m00002_Tthe Tthe|TTH402.m00014_Tthe Tthe|TTH294.m00031_Tthe Tthe|TTH493.m00007_Tthe Tthe|TTH218.m00045_Tthe Tthe|TTH442.m00005_Tthe Tthe|TTH574.m00004_Tthe Tthe|TTH435.m00010_Tthe Tthe|TTH286.m00022_Tthe Tthe|TTH3699.m01944_Tthe Tthe|TTH3831.m01479_Tthe Tthe|TTH257.m00026_Tthe Tthe|TTH1807.m00002_Tthe Tthe|TTH19.m00428_Tthe Tthe|TTH1374.m00004_Tthe Tthe|TTH16.m00256_Tthe Tthe|TTH199.m00462_Tthe Tthe|TTH415.m00009_Tthe Tthe|TTH178.m00047_Tthe Tthe|TTH155.m00105_Tthe Tthe|TTH179.m00050_Tthe Tthe|TTH1245.m00002_Tthe Tthe|TTH784.m00003_Tthe Tthe|TTH403.m00008_Tthe Tthe|TTH1150.m00004_Tthe Tthe|TTH1236.m00002_Tthe Tthe|TTH3810.m01822_Tthe Tthe|TTH217.m00038_Tthe Tthe|TTH3797.m00198_Tthe Tthe|TTH7.m00495_Tthe Tthe|TTH158.m00070_Tthe Tthe|TTH153.m00052_Tthe Tthe|TTH145.m00123_Tthe Tthe|TTH60.m00178_Tthe Tthe|TTH139.m00137_Tthe Tthe|TTH3695.m00101_Tthe Tthe|TTH101.m00129_Tthe Tthe|TTH391.m00008_Tthe Tthe|TTH120.m00140_Tthe Tthe|TTH17.m00385_Tthe Tthe|TTH127.m00076_Tthe Tthe|TTH112.m00103_Tthe Tthe|TTH162.m00064_Tthe Tthe|TTH92.m00127_Tthe Tthe|TTH101.m00174_Tthe Tthe|TTH3757.m00309_Tthe Tthe|TTH3811.m00925_Tthe Tthe|TTH3759.m00365_Tthe
OMG10013: Lgig|jgi164557_Lgig Lgig|jgi155003_Lgig Lgig|jgi155664_Lgig Lgig|jgi163683_Lgig Lgig|jgi161030_Lgig Lgig|jgi163191_Lgig Lgig|jgi163254_Lgig Lgig|jgi175138_Lgig Lgig|jgi170707_Lgig Lgig|jgi171394_Lgig Lgig|jgi156690_Lgig Lgig|jgi172057_Lgig Lgig|jgi171339_Lgig Lgig|jgi168492_Lgig Lgig|jgi175039_Lgig Lgig|jgi168562_Lgig Lgig|jgi176636_Lgig Lgig|jgi176693_Lgig Lgig|jgi176876_Lgig Lgig|jgi170628_Lgig Lgig|jgi176020_Lgig Lgig|jgi174558_Lgig Lgig|jgi173790_Lgig Lgig|jgi171382_Lgig Lgig|jgi171405_Lgig Lgig|jgi170702_Lgig Lgig|jgi174977_Lgig Lgig|jgi172649_Lgig Lgig|jgi174985_Lgig Lgig|jgi176555_Lgig Lgig|jgi170733_Lgig Lgig|jgi175832_Lgig Lgig|jgi174349_Lgig Lgig|jgi175181_Lgig Lgig|jgi176389_Lgig Lgig|jgi176547_Lgig Lgig|jgi173773_Lgig Lgig|jgi173738_Lgig Lgig|jgi172533_Lgig Lgig|jgi173474_Lgig Lgig|jgi172414_Lgig Lgig|jgi170728_Lgig Lgig|jgi171068_Lgig Lgig|jgi175000_Lgig Lgig|jgi175578_Lgig Lgig|jgi170294_Lgig Lgig|jgi176071_Lgig Lgig|jgi160990_Lgig Lgig|jgi162001_Lgig Lgig|jgi161025_Lgig Lgig|jgi162619_Lgig Lgig|jgi161982_Lgig Lgig|jgi165464_Lgig Lgig|jgi162795_Lgig Lgig|jgi164608_Lgig Lgig|jgi163197_Lgig Lgig|jgi161041_Lgig Lgig|jgi165175_Lgig Lgig|jgi165166_Lgig Lgig|jgi166603_Lgig Lgig|jgi165390_Lgig Lgig|jgi167647_Lgig Lgig|jgi166524_Lgig Lgig|jgi165547_Lgig Lgig|jgi163172_Lgig Lgig|jgi162193_Lgig Lgig|jgi164104_Lgig Lgig|jgi165396_Lgig Lgig|jgi176601_Lgig Lgig|jgi171600_Lgig Lgig|jgi171387_Lgig Lgig|jgi163226_Lgig Lgig|jgi165353_Lgig Lgig|jgi173485_Lgig Lgig|jgi164271_Lgig Lgig|jgi163164_Lgig Lgig|jgi171378_Lgig Lgig|jgi163790_Lgig Lgig|jgi170828_Lgig Lgig|jgi170742_Lgig Lgig|jgi173742_Lgig Lgig|jgi176012_Lgig Lgig|jgi173266_Lgig Lgig|jgi175273_Lgig Lgig|jgi170463_Lgig Lgig|jgi174566_Lgig Lgig|jgi174511_Lgig Lgig|jgi167645_Lgig Lgig|jgi164381_Lgig Lgig|jgi168274_Lgig Lgig|jgi173779_Lgig Lgig|jgi174326_Lgig Lgig|jgi175421_Lgig Lgig|jgi175857_Lgig Lgig|jgi170984_Lgig Lgig|jgi174323_Lgig Lgig|jgi175596_Lgig Lgig|jgi171435_Lgig Lgig|jgi228270_Lgig Lgig|jgi175317_Lgig Lgig|jgi163791_Lgig Lgig|jgi165510_Lgig Lgig|jgi175035_Lgig Lgig|jgi175147_Lgig Lgig|jgi176054_Lgig Lgig|jgi165260_Lgig Lgig|jgi165429_Lgig Lgig|jgi175911_Lgig Lgig|jgi170747_Lgig Lgig|jgi173745_Lgig Lgig|jgi171412_Lgig Lgig|jgi153365_Lgig Lgig|jgi173384_Lgig Lgig|jgi154731_Lgig Lgig|jgi157023_Lgig Lgig|jgi160042_Lgig Lgig|jgi157244_Lgig Lgig|jgi155947_Lgig Lgig|jgi154980_Lgig Lgig|jgi158390_Lgig Lgig|jgi157166_Lgig Lgig|jgi160975_Lgig Lgig|jgi155188_Lgig Lgig|jgi157230_Lgig Lgig|jgi155767_Lgig Lgig|jgi155420_Lgig Lgig|jgi155208_Lgig Lgig|jgi160114_Lgig Lgig|jgi157198_Lgig Lgig|jgi158724_Lgig Lgig|jgi160403_Lgig Lgig|jgi157095_Lgig Lgig|jgi157621_Lgig Lgig|jgi157252_Lgig Lgig|jgi155654_Lgig Lgig|jgi155007_Lgig Lgig|jgi154996_Lgig Lgig|jgi157205_Lgig Lgig|jgi155084_Lgig Lgig|jgi157261_Lgig Lgig|jgi154985_Lgig Lgig|jgi157506_Lgig Lgig|jgi155018_Lgig Lgig|jgi157192_Lgig Lgig|jgi157533_Lgig Lgig|jgi158584_Lgig Lgig|jgi157232_Lgig Lgig|jgi163240_Lgig Lgig|jgi165454_Lgig Lgig|jgi174009_Lgig Lgig|jgi162057_Lgig Lgig|jgi163652_Lgig Lgig|jgi163265_Lgig Lgig|jgi163181_Lgig Lgig|jgi163205_Lgig Lgig|jgi163767_Lgig Lgig|jgi163260_Lgig Lgig|jgi163262_Lgig Lgig|jgi162621_Lgig Lgig|jgi162617_Lgig Lgig|jgi163193_Lgig Lgig|jgi165548_Lgig Lgig|jgi168561_Lgig Lgig|jgi174562_Lgig Lgig|jgi173053_Lgig Lgig|jgi166545_Lgig Lgig|jgi175031_Lgig Lgig|jgi168390_Lgig Lgig|jgi175272_Lgig Lgig|jgi174541_Lgig Lgig|jgi175957_Lgig Lgig|jgi170938_Lgig Lgig|jgi171388_Lgig Lgig|jgi174467_Lgig Lgig|jgi175422_Lgig Lgig|jgi170540_Lgig Lgig|jgi175864_Lgig Lgig|jgi169008_Lgig Lgig|jgi166017_Lgig Lgig|jgi175896_Lgig Lgig|jgi173754_Lgig Lgig|jgi168964_Lgig Lgig|jgi175839_Lgig Lgig|jgi176242_Lgig Lgig|jgi168436_Lgig Lgig|jgi168127_Lgig Lgig|jgi176554_Lgig Lgig|jgi170706_Lgig Lgig|jgi175449_Lgig Lgig|jgi176235_Lgig Lgig|jgi176011_Lgig Lgig|jgi175612_Lgig Lgig|jgi172177_Lgig Lgig|jgi174351_Lgig Lgig|jgi173748_Lgig Lgig|jgi175944_Lgig Lgig|jgi166525_Lgig Lgig|jgi173426_Lgig Lgig|jgi172415_Lgig Lgig|jgi173640_Lgig Lgig|jgi175318_Lgig Lgig|jgi173642_Lgig Lgig|jgi170536_Lgig Lgig|jgi157258_Lgig Lgig|jgi160113_Lgig Lgig|jgi163641_Lgig Lgig|jgi162018_Lgig Lgig|jgi158417_Lgig Lgig|jgi158412_Lgig Lgig|jgi165453_Lgig Lgig|jgi157528_Lgig Lgig|jgi160054_Lgig Lgig|jgi158801_Lgig Lgig|jgi175981_Lgig Lgig|jgi153508_Lgig Lgig|jgi153559_Lgig Lgig|jgi153593_Lgig Lgig|jgi153553_Lgig Lgig|jgi153924_Lgig Lgig|jgi156708_Lgig Lgig|jgi155140_Lgig Lgig|jgi160098_Lgig Lgig|jgi153947_Lgig Lgig|jgi155599_Lgig Lgig|jgi154568_Lgig Lgig|jgi153910_Lgig Lgig|jgi157255_Lgig Lgig|jgi158415_Lgig Lgig|jgi156784_Lgig Lgig|jgi157189_Lgig Lgig|jgi155023_Lgig Lgig|jgi174550_Lgig Lgig|jgi155887_Lgig Lgig|jgi155047_Lgig Lgig|jgi174545_Lgig Lgig|jgi168491_Lgig Lgig|jgi173157_Lgig Lgig|jgi157229_Lgig Lgig|jgi163219_Lgig Lgig|jgi174999_Lgig Lgig|jgi158461_Lgig Lgig|jgi155037_Lgig Lgig|jgi160088_Lgig Lgig|jgi158398_Lgig Lgig|jgi152457_Lgig Lgig|jgi165395_Lgig Lgig|jgi153362_Lgig Lgig|jgi153694_Lgig Lgig|jgi165349_Lgig Lgig|jgi162892_Lgig Lgig|jgi165249_Lgig Lgig|jgi165341_Lgig Lgig|jgi162612_Lgig Lgig|jgi163659_Lgig Lgig|jgi162055_Lgig Lgig|jgi162618_Lgig Lgig|jgi163780_Lgig Lgig|jgi165502_Lgig Lgig|jgi165174_Lgig Lgig|jgi163642_Lgig Lgig|jgi163772_Lgig Lgig|jgi152248_Lgig Lgig|jgi165511_Lgig Lgig|jgi175242_Lgig Lgig|jgi176602_Lgig Lgig|jgi174976_Lgig Lgig|jgi176539_Lgig Lgig|jgi165371_Lgig Lgig|jgi173475_Lgig Lgig|jgi170669_Lgig Lgig|jgi168070_Lgig Lgig|jgi176646_Lgig Lgig|jgi165344_Lgig Lgig|jgi164272_Lgig Lgig|jgi163785_Lgig Lgig|jgi163763_Lgig Lgig|jgi165379_Lgig Lgig|jgi165165_Lgig Lgig|jgi164092_Lgig Lgig|jgi162378_Lgig Lgig|jgi163227_Lgig Lgig|jgi162605_Lgig Lgig|jgi163201_Lgig Lgig|jgi163206_Lgig Lgig|jgi161832_Lgig Lgig|jgi161861_Lgig Lgig|jgi162024_Lgig Lgig|jgi162194_Lgig Lgig|jgi161995_Lgig Lgig|jgi155516_Lgig Lgig|jgi158462_Lgig Lgig|jgi160046_Lgig Lgig|jgi158864_Lgig Lgig|jgi157311_Lgig Lgig|jgi157268_Lgig Lgig|jgi157206_Lgig Lgig|jgi158425_Lgig Lgig|jgi158710_Lgig Lgig|jgi160097_Lgig Lgig|jgi158416_Lgig Lgig|jgi158583_Lgig Lgig|jgi156785_Lgig Lgig|jgi157527_Lgig Lgig|jgi158411_Lgig Lgig|jgi158585_Lgig Lgig|jgi159395_Lgig Lgig|jgi160087_Lgig Lgig|jgi162056_Lgig Lgig|jgi163202_Lgig Lgig|jgi155244_Lgig Lgig|jgi158414_Lgig Lgig|jgi153914_Lgig Lgig|jgi154998_Lgig Lgig|jgi155032_Lgig Lgig|jgi157223_Lgig Lgig|jgi153578_Lgig Lgig|jgi154986_Lgig Lgig|jgi154972_Lgig Lgig|jgi154575_Lgig Lgig|jgi160041_Lgig Lgig|jgi155046_Lgig Lgig|jgi153388_Lgig Lgig|jgi153507_Lgig Lgig|jgi152456_Lgig Lgig|jgi153360_Lgig Lgig|jgi153909_Lgig Lgig|jgi152239_Lgig
OMG10014: Hsap|NP_001035160_Hsap Hsap|NP_001073404_Hsap Hsap|NP_036509_Hsap Hsap|NP_112163_Hsap Hsap|NP_945182_Hsap Hsap|NP_787079_Hsap Hsap|NP_059976_Hsap Hsap|NP_001074310_Hsap Hsap|NP_036506_Hsap Hsap|NP_751944_Hsap Hsap|NP_001005491_Hsap Hsap|NP_039229_Hsap Hsap|NP_835462_Hsap Hsap|NP_009091_Hsap Hsap|NP_112145_Hsap Hsap|NP_003691_Hsap Hsap|NP_997069_Hsap Hsap|NP_110503_Hsap Hsap|NP_932340_Hsap Hsap|NP_149046_Hsap Hsap|NP_001013373_Hsap Hsap|NP_063950_Hsap Hsap|NP_036499_Hsap Hsap|NP_036500_Hsap Hsap|NP_996782_Hsap Hsap|NP_112167_Hsap Hsap|NP_112165_Hsap Hsap|NP_036483_Hsap Hsap|NP_995581_Hsap Hsap|NP_997257_Hsap Hsap|NP_001013375_Hsap Hsap|NP_036501_Hsap Hsap|NP_036497_Hsap Hsap|NP_473448_Hsap Hsap|NP_036510_Hsap Hsap|NP_003688_Hsap Hsap|NP_001013374_Hsap Hsap|NP_112166_Hsap Hsap|NP_006628_Hsap Hsap|NP_001005522_Hsap Hsap|NP_036485_Hsap Hsap|NP_039224_Hsap Hsap|NP_039225_Hsap Hsap|NP_002541_Hsap Hsap|NP_001005499_Hsap Hsap|NP_001005492_Hsap Hsap|NP_001005494_Hsap Hsap|NP_001005518_Hsap Hsap|NP_003544_Hsap Hsap|NP_036495_Hsap Hsap|NP_996763_Hsap Hsap|NP_001005493_Hsap Hsap|NP_059974_Hsap Hsap|NP_001005495_Hsap Hsap|NP_036505_Hsap Hsap|NP_001005503_Hsap Hsap|NP_112221_Hsap Hsap|NP_003687_Hsap Hsap|NP_003546_Hsap Hsap|NP_473445_Hsap Hsap|NP_002542_Hsap Hsap|NP_112208_Hsap Hsap|NP_003545_Hsap Hsap|NP_703146_Hsap Hsap|NP_001005500_Hsap Hsap|NP_001005497_Hsap Hsap|NP_039227_Hsap Hsap|NP_787107_Hsap Hsap|NP_001007250_Hsap Hsap|NP_039228_Hsap Hsap|NP_001005853_Hsap Hsap|NP_001005501_Hsap Hsap|NP_775486_Hsap Hsap|NP_543135_Hsap Hsap|NP_001013372_Hsap Hsap|NP_002539_Hsap Hsap|XP_002347373_Hsap Hsap|NP_473447_Hsap Hsap|NP_001004460_Hsap Hsap|NP_001005280_Hsap Hsap|NP_001004461_Hsap Hsap|NP_001004476_Hsap Hsap|NP_036492_Hsap Hsap|NP_001004473_Hsap Hsap|NP_001004472_Hsap Hsap|NP_001005283_Hsap Hsap|NP_001004745_Hsap Hsap|NP_001005200_Hsap Hsap|NP_001004728_Hsap Hsap|NP_001004492_Hsap Hsap|NP_001005201_Hsap Hsap|NP_001004485_Hsap Hsap|NP_001005218_Hsap Hsap|NP_001005188_Hsap Hsap|NP_001004469_Hsap Hsap|NP_001004481_Hsap Hsap|NP_001005466_Hsap Hsap|NP_001005226_Hsap Hsap|NP_001005199_Hsap Hsap|NP_001004684_Hsap Hsap|NP_001004483_Hsap Hsap|NP_001004693_Hsap Hsap|NP_001005185_Hsap Hsap|NP_001004687_Hsap Hsap|NP_001005216_Hsap Hsap|NP_001004475_Hsap Hsap|NP_001004730_Hsap Hsap|NP_001004695_Hsap Hsap|NP_001004744_Hsap Hsap|NP_001005287_Hsap Hsap|NP_001004692_Hsap Hsap|NP_001005235_Hsap Hsap|NP_001004462_Hsap Hsap|NP_001004733_Hsap Hsap|NP_001005189_Hsap Hsap|NP_001005480_Hsap Hsap|NP_001004463_Hsap Hsap|NP_001004686_Hsap Hsap|NP_001005284_Hsap Hsap|NP_001005234_Hsap Hsap|NP_001004471_Hsap Hsap|NP_001005236_Hsap Hsap|NP_001005489_Hsap Hsap|NP_001005204_Hsap Hsap|NP_001004688_Hsap Hsap|NP_001005212_Hsap Hsap|NP_001004747_Hsap Hsap|NP_001004491_Hsap Hsap|NP_001004484_Hsap Hsap|NP_001005566_Hsap Hsap|NP_001004690_Hsap Hsap|NP_001004689_Hsap Hsap|NP_001005281_Hsap Hsap|NP_001005325_Hsap Hsap|NP_001005469_Hsap Hsap|NP_001005197_Hsap Hsap|NP_001005191_Hsap Hsap|NP_001005490_Hsap Hsap|NP_001004466_Hsap Hsap|NP_001004731_Hsap Hsap|NP_001004738_Hsap Hsap|NP_001004478_Hsap Hsap|NP_001004746_Hsap Hsap|NP_001004479_Hsap Hsap|NP_001005190_Hsap Hsap|NP_001005286_Hsap Hsap|NP_001004699_Hsap Hsap|NP_001005211_Hsap Hsap|NP_001005467_Hsap Hsap|NP_001004743_Hsap Hsap|NP_001005278_Hsap Hsap|NP_001005186_Hsap Hsap|NP_001004474_Hsap Hsap|NP_001004696_Hsap Hsap|NP_001005465_Hsap Hsap|NP_001004685_Hsap Hsap|NP_001005471_Hsap Hsap|NP_001005324_Hsap Hsap|NP_001004707_Hsap Hsap|NP_001004739_Hsap Hsap|NP_055380_Hsap Hsap|NP_001005198_Hsap Hsap|NP_001005205_Hsap Hsap|NP_001004480_Hsap Hsap|NP_001004490_Hsap Hsap|NP_001005245_Hsap Hsap|NP_001005323_Hsap Hsap|NP_001004691_Hsap Hsap|NP_001004694_Hsap Hsap|NP_001004697_Hsap Hsap|NP_001005182_Hsap Hsap|NP_001004482_Hsap Hsap|NP_001005470_Hsap Hsap|NP_001004741_Hsap Hsap|NP_001005519_Hsap Hsap|NP_001004726_Hsap Hsap|NP_001005194_Hsap Hsap|NP_001004488_Hsap Hsap|NP_001005487_Hsap Hsap|NP_001004729_Hsap Hsap|NP_001005282_Hsap Hsap|NP_001004467_Hsap Hsap|NP_001005183_Hsap Hsap|NP_001005468_Hsap Hsap|NP_001005279_Hsap Hsap|NP_001004465_Hsap Hsap|NP_001005195_Hsap Hsap|NP_703145_Hsap Hsap|NP_001004740_Hsap Hsap|NP_001004477_Hsap Hsap|NP_001004713_Hsap Hsap|NP_001005187_Hsap Hsap|NP_001005243_Hsap Hsap|NP_001005239_Hsap Hsap|NP_001004464_Hsap Hsap|NP_001004711_Hsap Hsap|NP_001005275_Hsap Hsap|NP_001004742_Hsap Hsap|NP_001005213_Hsap Hsap|NP_001004489_Hsap Hsap|NP_001013376_Hsap Hsap|NP_001004725_Hsap Hsap|NP_001004487_Hsap Hsap|NP_001004704_Hsap Hsap|NP_001004736_Hsap Hsap|NP_001005276_Hsap Hsap|NP_036496_Hsap Hsap|NP_001005338_Hsap Hsap|NP_039226_Hsap Hsap|NP_001004727_Hsap Hsap|NP_001005270_Hsap Hsap|NP_001005512_Hsap Hsap|NP_001005272_Hsap Hsap|NP_001005513_Hsap Hsap|NP_001005274_Hsap Hsap|NP_001005483_Hsap Hsap|NP_001005486_Hsap Hsap|NP_001005484_Hsap Hsap|NP_001005240_Hsap Hsap|NP_001005241_Hsap Hsap|NP_001005326_Hsap Hsap|NP_001005277_Hsap Hsap|NP_001005224_Hsap Hsap|NP_001005221_Hsap Hsap|NP_001005504_Hsap Hsap|NP_001005327_Hsap Hsap|NP_001004737_Hsap Hsap|NP_001005202_Hsap Hsap|NP_001005517_Hsap Hsap|NP_001005184_Hsap Hsap|NP_001005479_Hsap Hsap|NP_001005516_Hsap Hsap|NP_001005482_Hsap Hsap|NP_001005192_Hsap Hsap|NP_001005196_Hsap Hsap|NP_001001802_Hsap Hsap|NP_001004135_Hsap Hsap|NP_001005328_Hsap Hsap|NP_112170_Hsap Hsap|NP_001001914_Hsap Hsap|NP_001004136_Hsap Hsap|NP_001001827_Hsap Hsap|NP_001001957_Hsap Hsap|NP_001001961_Hsap Hsap|NP_001002925_Hsap Hsap|NP_001001919_Hsap Hsap|NP_001004458_Hsap Hsap|NP_001001824_Hsap Hsap|NP_001001964_Hsap Hsap|NP_001001956_Hsap Hsap|NP_001004456_Hsap Hsap|NP_001001921_Hsap Hsap|NP_001001963_Hsap Hsap|NP_001003745_Hsap Hsap|NP_001004459_Hsap Hsap|NP_001001960_Hsap Hsap|NP_001004451_Hsap Hsap|NP_001004059_Hsap Hsap|NP_001001954_Hsap Hsap|NP_001004486_Hsap Hsap|NP_001001953_Hsap Hsap|NP_001004452_Hsap Hsap|NP_001001959_Hsap Hsap|NP_001001915_Hsap Hsap|NP_001001958_Hsap Hsap|NP_001004064_Hsap Hsap|NP_001002907_Hsap Hsap|NP_001004453_Hsap Hsap|NP_001004297_Hsap Hsap|NP_001002905_Hsap Hsap|NP_001001912_Hsap Hsap|NP_001002917_Hsap Hsap|NP_001005193_Hsap Hsap|NP_001002918_Hsap Hsap|NP_001001923_Hsap Hsap|NP_001004735_Hsap Hsap|NP_001004058_Hsap Hsap|NP_001004457_Hsap Hsap|NP_001001952_Hsap Hsap|NP_001004134_Hsap Hsap|NP_001004700_Hsap Hsap|NP_001003750_Hsap Hsap|NP_001004724_Hsap Hsap|NP_001004063_Hsap Hsap|NP_001005496_Hsap Hsap|NP_001001920_Hsap Hsap|NP_001001968_Hsap Hsap|NP_001001821_Hsap Hsap|NP_001004715_Hsap Hsap|NP_001004719_Hsap Hsap|NP_001004450_Hsap Hsap|NP_001004714_Hsap Hsap|NP_001004717_Hsap Hsap|NP_001004723_Hsap Hsap|NP_003543_Hsap Hsap|NP_001005203_Hsap Hsap|NP_055381_Hsap Hsap|NP_001004195_Hsap Hsap|NP_001004712_Hsap Hsap|NP_001004706_Hsap Hsap|NP_001004703_Hsap Hsap|NP_001004705_Hsap Hsap|NP_001004702_Hsap Hsap|NP_001004708_Hsap Hsap|NP_001004701_Hsap Hsap|NP_036484_Hsap Hsap|NP_001005515_Hsap Hsap|NP_001005514_Hsap Hsap|NP_001004454_Hsap Hsap|NP_001004124_Hsap Hsap|NP_001004734_Hsap Hsap|NP_001001965_Hsap Hsap|NP_001001967_Hsap Hsap|NP_001001955_Hsap Hsap|NP_001001966_Hsap Hsap|NP_001001658_Hsap Hsap|NP_001001667_Hsap Hsap|NP_001001659_Hsap Hsap|NP_001001657_Hsap Hsap|NP_001004698_Hsap Hsap|NP_001001674_Hsap Hsap|NP_001001918_Hsap Hsap|NP_001001656_Hsap Hsap|XP_002344286_Hsap
OMG10015: Lgig|jgi170823_Lgig Lgig|jgi154564_Lgig Lgig|jgi163643_Lgig Lgig|jgi155209_Lgig Lgig|jgi157246_Lgig Lgig|jgi167640_Lgig Lgig|jgi161996_Lgig Lgig|jgi165346_Lgig Lgig|jgi162196_Lgig Lgig|jgi174508_Lgig Lgig|jgi162841_Lgig Lgig|jgi155142_Lgig Lgig|jgi170460_Lgig Lgig|jgi165366_Lgig Lgig|jgi172052_Lgig Lgig|jgi165460_Lgig Lgig|jgi157638_Lgig Lgig|jgi170832_Lgig Lgig|jgi155006_Lgig Lgig|jgi163209_Lgig Lgig|jgi168966_Lgig Lgig|jgi172175_Lgig Lgig|jgi172863_Lgig Lgig|jgi158602_Lgig Lgig|jgi166529_Lgig Lgig|jgi162020_Lgig Lgig|jgi174278_Lgig Lgig|jgi172059_Lgig Lgig|jgi170736_Lgig Lgig|jgi162191_Lgig Lgig|jgi155204_Lgig Lgig|jgi167642_Lgig Lgig|jgi157096_Lgig Lgig|jgi157529_Lgig Lgig|jgi154570_Lgig Lgig|jgi175419_Lgig Lgig|jgi172582_Lgig Lgig|jgi155882_Lgig Lgig|jgi173356_Lgig Lgig|jgi164079_Lgig Lgig|jgi170824_Lgig Lgig|jgi155603_Lgig Lgig|jgi165399_Lgig Lgig|jgi157485_Lgig Lgig|jgi155005_Lgig Lgig|jgi164107_Lgig Lgig|jgi162376_Lgig Lgig|jgi171410_Lgig Lgig|jgi157525_Lgig Lgig|jgi175027_Lgig Lgig|jgi175827_Lgig Lgig|jgi162797_Lgig Lgig|jgi163263_Lgig Lgig|jgi171381_Lgig Lgig|jgi176737_Lgig Lgig|jgi157540_Lgig Lgig|jgi171344_Lgig Lgig|jgi170699_Lgig Lgig|jgi172054_Lgig Lgig|jgi171414_Lgig Lgig|jgi175184_Lgig Lgig|jgi161999_Lgig Lgig|jgi173757_Lgig Lgig|jgi175452_Lgig Lgig|jgi172878_Lgig Lgig|jgi173429_Lgig Lgig|jgi175427_Lgig Lgig|jgi173782_Lgig Lgig|jgi175812_Lgig Lgig|jgi175828_Lgig Lgig|jgi175177_Lgig Lgig|jgi176067_Lgig Lgig|jgi173578_Lgig Lgig|jgi173641_Lgig Lgig|jgi174544_Lgig Lgig|jgi175174_Lgig Lgig|jgi175978_Lgig Lgig|jgi176077_Lgig Lgig|jgi176312_Lgig Lgig|jgi175916_Lgig Lgig|jgi175145_Lgig Lgig|jgi175034_Lgig Lgig|jgi175030_Lgig Lgig|jgi176367_Lgig Lgig|jgi154969_Lgig Lgig|jgi163682_Lgig Lgig|jgi155205_Lgig Lgig|jgi170539_Lgig Lgig|jgi163249_Lgig Lgig|jgi155668_Lgig Lgig|jgi162026_Lgig Lgig|jgi162624_Lgig Lgig|jgi170756_Lgig Lgig|jgi164090_Lgig Lgig|jgi160064_Lgig Lgig|jgi158423_Lgig Lgig|jgi176643_Lgig Lgig|jgi154989_Lgig Lgig|jgi163761_Lgig Lgig|jgi163213_Lgig Lgig|jgi155020_Lgig Lgig|jgi176085_Lgig Lgig|jgi163223_Lgig Lgig|jgi157273_Lgig Lgig|jgi157271_Lgig Lgig|jgi163210_Lgig Lgig|jgi157164_Lgig Lgig|jgi160116_Lgig Lgig|jgi160092_Lgig Lgig|jgi164554_Lgig Lgig|jgi173425_Lgig Lgig|jgi174546_Lgig Lgig|jgi163169_Lgig Lgig|jgi161997_Lgig Lgig|jgi174554_Lgig Lgig|jgi176577_Lgig Lgig|jgi155423_Lgig Lgig|jgi174983_Lgig Lgig|jgi165574_Lgig Lgig|jgi172417_Lgig Lgig|jgi176075_Lgig Lgig|jgi155064_Lgig Lgig|jgi162886_Lgig Lgig|jgi165411_Lgig Lgig|jgi157155_Lgig Lgig|jgi173155_Lgig Lgig|jgi158454_Lgig Lgig|jgi158713_Lgig Lgig|jgi175238_Lgig Lgig|jgi165265_Lgig Lgig|jgi165246_Lgig Lgig|jgi170543_Lgig Lgig|jgi170704_Lgig Lgig|jgi165507_Lgig Lgig|jgi165505_Lgig Lgig|jgi158726_Lgig Lgig|jgi165457_Lgig Lgig|jgi165500_Lgig Lgig|jgi167334_Lgig Lgig|jgi168272_Lgig Lgig|jgi165362_Lgig Lgig|jgi176552_Lgig Lgig|jgi158409_Lgig Lgig|jgi157346_Lgig Lgig|jgi160048_Lgig Lgig|jgi161047_Lgig Lgig|jgi155043_Lgig Lgig|jgi165342_Lgig Lgig|jgi176568_Lgig Lgig|jgi156715_Lgig Lgig|jgi161857_Lgig Lgig|jgi162002_Lgig Lgig|jgi176105_Lgig Lgig|jgi160979_Lgig Lgig|jgi163246_Lgig Lgig|jgi174990_Lgig Lgig|jgi174986_Lgig Lgig|jgi163187_Lgig Lgig|jgi174006_Lgig Lgig|jgi155766_Lgig Lgig|jgi172320_Lgig Lgig|jgi156780_Lgig Lgig|jgi171065_Lgig Lgig|jgi160111_Lgig Lgig|jgi157188_Lgig Lgig|jgi170837_Lgig Lgig|jgi157236_Lgig Lgig|jgi171403_Lgig Lgig|jgi155602_Lgig Lgig|jgi176091_Lgig Lgig|jgi175830_Lgig Lgig|jgi168130_Lgig Lgig|jgi170470_Lgig Lgig|jgi168962_Lgig Lgig|jgi162785_Lgig Lgig|jgi168559_Lgig Lgig|jgi173386_Lgig Lgig|jgi166606_Lgig Lgig|jgi172410_Lgig Lgig|jgi170506_Lgig Lgig|jgi170987_Lgig Lgig|jgi166549_Lgig Lgig|jgi174355_Lgig Lgig|jgi171390_Lgig Lgig|jgi168556_Lgig Lgig|jgi170630_Lgig Lgig|jgi174130_Lgig Lgig|jgi173794_Lgig Lgig|jgi174973_Lgig Lgig|jgi165461_Lgig Lgig|jgi171343_Lgig Lgig|jgi170988_Lgig Lgig|jgi174324_Lgig Lgig|jgi166975_Lgig Lgig|jgi164379_Lgig Lgig|jgi176236_Lgig Lgig|jgi176090_Lgig Lgig|jgi170671_Lgig Lgig|jgi173743_Lgig Lgig|jgi165554_Lgig Lgig|jgi176361_Lgig Lgig|jgi165162_Lgig Lgig|jgi166019_Lgig Lgig|jgi175178_Lgig Lgig|jgi175892_Lgig Lgig|jgi171392_Lgig Lgig|jgi164274_Lgig Lgig|jgi171596_Lgig Lgig|jgi175790_Lgig Lgig|jgi165171_Lgig Lgig|jgi168487_Lgig Lgig|jgi173478_Lgig Lgig|jgi164087_Lgig Lgig|jgi164610_Lgig Lgig|jgi168664_Lgig Lgig|jgi174548_Lgig Lgig|jgi165376_Lgig Lgig|jgi176086_Lgig Lgig|jgi175633_Lgig Lgig|jgi170295_Lgig Lgig|jgi168433_Lgig Lgig|jgi152753_Lgig Lgig|jgi154936_Lgig Lgig|jgi155944_Lgig Lgig|jgi158542_Lgig Lgig|jgi155011_Lgig Lgig|jgi155009_Lgig Lgig|jgi158069_Lgig Lgig|jgi157241_Lgig Lgig|jgi158420_Lgig Lgig|jgi157263_Lgig Lgig|jgi153504_Lgig Lgig|jgi158040_Lgig Lgig|jgi158460_Lgig Lgig|jgi158428_Lgig Lgig|jgi160039_Lgig Lgig|jgi155191_Lgig Lgig|jgi155658_Lgig Lgig|jgi163655_Lgig Lgig|jgi165264_Lgig Lgig|jgi153562_Lgig Lgig|jgi157097_Lgig Lgig|jgi153555_Lgig Lgig|jgi157509_Lgig Lgig|jgi153940_Lgig Lgig|jgi155883_Lgig Lgig|jgi158721_Lgig Lgig|jgi163787_Lgig Lgig|jgi157238_Lgig Lgig|jgi157221_Lgig Lgig|jgi160967_Lgig Lgig|jgi153368_Lgig Lgig|jgi153927_Lgig Lgig|jgi163237_Lgig Lgig|jgi153907_Lgig Lgig|jgi153171_Lgig Lgig|jgi153085_Lgig Lgig|jgi155513_Lgig Lgig|jgi153391_Lgig Lgig|jgi158465_Lgig Lgig|jgi161032_Lgig Lgig|jgi160405_Lgig Lgig|jgi161828_Lgig Lgig|jgi165352_Lgig Lgig|jgi157209_Lgig Lgig|jgi161035_Lgig Lgig|jgi161984_Lgig Lgig|jgi161994_Lgig Lgig|jgi158386_Lgig Lgig|jgi155769_Lgig Lgig|jgi160994_Lgig Lgig|jgi162616_Lgig Lgig|jgi157026_Lgig Lgig|jgi157530_Lgig Lgig|jgi157201_Lgig Lgig|jgi157078_Lgig Lgig|jgi163199_Lgig Lgig|jgi170821_Lgig Lgig|jgi157025_Lgig Lgig|jgi163184_Lgig Lgig|jgi155034_Lgig Lgig|jgi162894_Lgig Lgig|jgi157595_Lgig Lgig|jgi153899_Lgig Lgig|jgi153706_Lgig Lgig|jgi153358_Lgig Lgig|jgi175785_Lgig Lgig|jgi155014_Lgig Lgig|jgi166169_Lgig Lgig|jgi153950_Lgig Lgig|jgi155026_Lgig Lgig|jgi163650_Lgig Lgig|jgi157535_Lgig Lgig|jgi159951_Lgig Lgig|jgi158400_Lgig Lgig|jgi154994_Lgig Lgig|jgi155132_Lgig Lgig|jgi152751_Lgig Lgig|jgi154822_Lgig Lgig|jgi153576_Lgig Lgig|jgi154571_Lgig Lgig|jgi153162_Lgig Lgig|jgi162007_Lgig Lgig|jgi173969_Lgig Lgig|jgi152744_Lgig Lgig|jgi152354_Lgig Lgig|jgi152453_Lgig Lgig|jgi154726_Lgig Lgig|jgi152245_Lgig Lgig|jgi152242_Lgig Nvec|jgi202538_Nvec
OMG10016: Cowc|CAOG_09207T0_Cowc Cowc|CAOG_09210T0_Cowc Cowc|CAOG_08845T0_Cowc Cowc|CAOG_09150T0_Cowc Cowc|CAOG_09202T0_Cowc Cowc|CAOG_08913T0_Cowc Cowc|CAOG_09116T0_Cowc Cowc|CAOG_09195T0_Cowc Cowc|CAOG_09182T0_Cowc Cowc|CAOG_09044T0_Cowc Cowc|CAOG_08601T0_Cowc Cowc|CAOG_08721T0_Cowc Cowc|CAOG_08670T0_Cowc Cowc|CAOG_08487T0_Cowc Cowc|CAOG_08770T0_Cowc Cowc|CAOG_08462T0_Cowc Rory|RO3T_08433_Rory Rory|RO3T_10888_Rory Rory|RO3T_13025_Rory Rory|RO3T_13418_Rory Rory|RO3T_15113_Rory Rory|RO3T_10101_Rory Rory|RO3T_10097_Rory Rory|RO3T_16302_Rory Rory|RO3T_08646_Rory Rory|RO3T_15206_Rory Rory|RO3T_10306_Rory Rory|RO3T_12919_Rory Rory|RO3T_09761_Rory Rory|RO3T_11363_Rory Rory|RO3T_13059_Rory Rory|RO3T_12691_Rory Rory|RO3T_15688_Rory Rory|RO3T_10260_Rory Rory|RO3T_10875_Rory Rory|RO3T_10137_Rory Rory|RO3T_08103_Rory Rory|RO3T_17048_Rory Rory|RO3T_04274_Rory Rory|RO3T_09157_Rory Rory|RO3T_09155_Rory Rory|RO3T_09240_Rory Rory|RO3T_07855_Rory Rory|RO3T_16381_Rory Rory|RO3T_04586_Rory Rory|RO3T_06775_Rory Rory|RO3T_06812_Rory Rory|RO3T_07266_Rory Rory|RO3T_05976_Rory Rory|RO3T_09249_Rory Rory|RO3T_10233_Rory Rory|RO3T_16442_Rory Rory|RO3T_08569_Rory Rory|RO3T_16399_Rory Rory|RO3T_08083_Rory Rory|RO3T_05377_Rory Rory|RO3T_04447_Rory Rory|RO3T_05171_Rory Rory|RO3T_05664_Rory Rory|RO3T_15923_Rory Rory|RO3T_12456_Rory Rory|RO3T_15903_Rory Rory|RO3T_16781_Rory Rory|RO3T_16779_Rory Rory|RO3T_16854_Rory Rory|RO3T_16852_Rory Rory|RO3T_12985_Rory Rory|RO3T_12984_Rory Rory|RO3T_12228_Rory Rory|RO3T_12227_Rory Rory|RO3T_14341_Rory Rory|RO3T_15166_Rory Rory|RO3T_10766_Rory Rory|RO3T_11684_Rory Rory|RO3T_10578_Rory Rory|RO3T_13838_Rory Rory|RO3T_14858_Rory Rory|RO3T_09771_Rory Rory|RO3T_13724_Rory Rory|RO3T_16985_Rory Rory|RO3T_16981_Rory Rory|RO3T_17229_Rory Rory|RO3T_08721_Rory Rory|RO3T_14939_Rory Rory|RO3T_12685_Rory Rory|RO3T_13126_Rory Rory|RO3T_16712_Rory Rory|RO3T_15208_Rory Rory|RO3T_09815_Rory Rory|RO3T_14389_Rory Rory|RO3T_06814_Rory Rory|RO3T_07243_Rory Rory|RO3T_07240_Rory Rory|RO3T_08068_Rory Rory|RO3T_07140_Rory Rory|RO3T_12001_Rory Rory|RO3T_16895_Rory Rory|RO3T_09735_Rory Rory|RO3T_09229_Rory Rory|RO3T_10676_Rory Rory|RO3T_11565_Rory Rory|RO3T_09519_Rory Rory|RO3T_16777_Rory Rory|RO3T_16268_Rory Rory|RO3T_16269_Rory Rory|RO3T_10980_Rory Rory|RO3T_11120_Rory Rory|RO3T_15715_Rory Rory|RO3T_15712_Rory Rory|RO3T_14872_Rory Rory|RO3T_14857_Rory Rory|RO3T_16343_Rory Rory|RO3T_15337_Rory Rory|RO3T_11198_Rory Rory|RO3T_13430_Rory Rory|RO3T_15474_Rory Rory|RO3T_12868_Rory Rory|RO3T_16441_Rory Rory|RO3T_14187_Rory Rory|RO3T_15792_Rory Rory|RO3T_12119_Rory Rory|RO3T_13295_Rory Rory|RO3T_15699_Rory Rory|RO3T_10068_Rory Rory|RO3T_16988_Rory Rory|RO3T_16699_Rory Rory|RO3T_10987_Rory Rory|RO3T_11348_Rory Rory|RO3T_15793_Rory Rory|RO3T_10132_Rory Rory|RO3T_16495_Rory Rory|RO3T_02415_Rory Rory|RO3T_04567_Rory Rory|RO3T_03155_Rory Rory|RO3T_05525_Rory Rory|RO3T_03723_Rory Rory|RO3T_03145_Rory Rory|RO3T_02483_Rory Rory|RO3T_06026_Rory Rory|RO3T_06234_Rory Rory|RO3T_06232_Rory Rory|RO3T_05822_Rory Rory|RO3T_03418_Rory Rory|RO3T_04059_Rory Rory|RO3T_04905_Rory Rory|RO3T_14575_Rory Rory|RO3T_04577_Rory Rory|RO3T_07204_Rory Rory|RO3T_13759_Rory Rory|RO3T_13303_Rory Rory|RO3T_13881_Rory Rory|RO3T_13729_Rory Rory|RO3T_15493_Rory Rory|RO3T_04499_Rory Rory|RO3T_04465_Rory Rory|RO3T_04977_Rory Rory|RO3T_10665_Rory Rory|RO3T_15761_Rory Rory|RO3T_00145_Rory Rory|RO3T_03980_Rory Rory|RO3T_00693_Rory Rory|RO3T_03628_Rory Rory|RO3T_07203_Rory Rory|RO3T_00572_Rory Rory|RO3T_01429_Rory Rory|RO3T_01841_Rory Rory|RO3T_00159_Rory Rory|RO3T_00369_Rory Rory|RO3T_00878_Rory Rory|RO3T_00876_Rory Rory|RO3T_01986_Rory Rory|RO3T_00644_Rory Rory|RO3T_00146_Rory Rory|RO3T_01697_Rory Rory|RO3T_02666_Rory Rory|RO3T_01361_Rory Rory|RO3T_01363_Rory Rory|RO3T_01418_Rory Rory|RO3T_00636_Rory Rory|RO3T_02403_Rory Rory|RO3T_01464_Rory Rory|RO3T_02969_Rory Rory|RO3T_03342_Rory Rory|RO3T_10962_Rory Rory|RO3T_01991_Rory Rory|RO3T_13313_Rory Rory|RO3T_16231_Rory Rory|RO3T_16304_Rory Rory|RO3T_12473_Rory Rory|RO3T_06498_Rory Rory|RO3T_10625_Rory Rory|RO3T_03936_Rory Rory|RO3T_03382_Rory Rory|RO3T_07217_Rory Rory|RO3T_05324_Rory Rory|RO3T_14711_Rory Rory|RO3T_15513_Rory Rory|RO3T_11927_Rory Rory|RO3T_14305_Rory Rory|RO3T_16353_Rory Rory|RO3T_07507_Rory Rory|RO3T_03317_Rory Rory|RO3T_03720_Rory Rory|RO3T_05041_Rory Rory|RO3T_05190_Rory Rory|RO3T_06417_Rory Rory|RO3T_05191_Rory Rory|RO3T_12714_Rory Rory|RO3T_03679_Rory Rory|RO3T_08429_Rory Rory|RO3T_06133_Rory Rory|RO3T_00808_Rory Rory|RO3T_02010_Rory Rory|RO3T_03326_Rory Rory|RO3T_01831_Rory Rory|RO3T_17047_Rory Rory|RO3T_15110_Rory Rory|RO3T_02642_Rory Rory|RO3T_05230_Rory Rory|RO3T_06805_Rory Rory|RO3T_09357_Rory Rory|RO3T_15043_Rory Rory|RO3T_15040_Rory Rory|RO3T_11446_Rory Rory|RO3T_02188_Rory Rory|RO3T_15414_Rory Rory|RO3T_16886_Rory Rory|RO3T_14753_Rory Rory|RO3T_07508_Rory Rory|RO3T_12747_Rory Rory|RO3T_16378_Rory Rory|RO3T_17134_Rory Rory|RO3T_11470_Rory Rory|RO3T_15207_Rory Rory|RO3T_15202_Rory Rory|RO3T_09372_Rory Rory|RO3T_09330_Rory Rory|RO3T_09992_Rory Rory|RO3T_03758_Rory Rory|RO3T_06468_Rory Rory|RO3T_06811_Rory Rory|RO3T_04320_Rory Rory|RO3T_04195_Rory Rory|RO3T_07057_Rory Rory|RO3T_06290_Rory Rory|RO3T_08570_Rory Rory|RO3T_09413_Rory Rory|RO3T_12506_Rory Rory|RO3T_16508_Rory Rory|RO3T_01536_Rory Rory|RO3T_03244_Rory Rory|RO3T_09029_Rory Rory|RO3T_12841_Rory Rory|RO3T_02748_Rory Rory|RO3T_06372_Rory Rory|RO3T_03520_Rory Rory|RO3T_05526_Rory Rory|RO3T_03747_Rory Rory|RO3T_16235_Rory Rory|RO3T_13314_Rory Rory|RO3T_07448_Rory Rory|RO3T_05496_Rory Rory|RO3T_15731_Rory Rory|RO3T_06606_Rory Rory|RO3T_00385_Rory Rory|RO3T_01114_Rory Rory|RO3T_00140_Rory Rory|RO3T_15682_Rory Rory|RO3T_15368_Rory Rory|RO3T_10765_Rory Rory|RO3T_15804_Rory Rory|RO3T_12856_Rory Rory|RO3T_15440_Rory Rory|RO3T_14468_Rory Rory|RO3T_01701_Rory Rory|RO3T_02615_Rory Rory|RO3T_04296_Rory Rory|RO3T_05042_Rory Rory|RO3T_16514_Rory Rory|RO3T_03322_Rory Rory|RO3T_01528_Rory Rory|RO3T_02277_Rory Rory|RO3T_02376_Rory Rory|RO3T_06221_Rory Rory|RO3T_14094_Rory Rory|RO3T_00441_Rory Rory|RO3T_00974_Rory Rory|RO3T_01832_Rory Rory|RO3T_02400_Rory Rory|RO3T_00637_Rory Rory|RO3T_01448_Rory Rory|RO3T_04220_Rory Rory|RO3T_00039_Rory Rory|RO3T_16959_Rory Rory|RO3T_03594_Rory Rory|RO3T_09117_Rory Rory|RO3T_00135_Rory Rory|RO3T_08216_Rory Rory|RO3T_00966_Rory Rory|RO3T_09150_Rory Rory|RO3T_01422_Rory Rory|RO3T_17143_Rory Rory|RO3T_05405_Rory Tthe|TTH3699.m00017_Tthe
OMG10017: Aque|Aqu1.219765_Aque Aque|Aqu1.220728_Aque Aque|Aqu1.200366_Aque Aque|Aqu1.203638_Aque Aque|Aqu1.202081_Aque Aque|Aqu1.204973_Aque Aque|Aqu1.206933_Aque Aque|Aqu1.201633_Aque Aque|Aqu1.214183_Aque Aque|Aqu1.202489_Aque Aque|Aqu1.203427_Aque Aque|Aqu1.210226_Aque Aque|Aqu1.207448_Aque Aque|Aqu1.215047_Aque Aque|Aqu1.221484_Aque Aque|Aqu1.209725_Aque Aque|Aqu1.215592_Aque Aque|Aqu1.219771_Aque Aque|Aqu1.218675_Aque Aque|Aqu1.211579_Aque Aque|Aqu1.204485_Aque Aque|Aqu1.205361_Aque Aque|Aqu1.209728_Aque Aque|Aqu1.203905_Aque Aque|Aqu1.219334_Aque Aque|Aqu1.217085_Aque Aque|Aqu1.206278_Aque Aque|Aqu1.207467_Aque Aque|Aqu1.213416_Aque Aque|Aqu1.203787_Aque Aque|Aqu1.206634_Aque Aque|Aqu1.218671_Aque Aque|Aqu1.203989_Aque Aque|Aqu1.217269_Aque Aque|Aqu1.229064_Aque Aque|Aqu1.219764_Aque Aque|Aqu1.205150_Aque Aque|Aqu1.206635_Aque Aque|Aqu1.212263_Aque Aque|Aqu1.200356_Aque Aque|Aqu1.221807_Aque Aque|Aqu1.204321_Aque Aque|Aqu1.223694_Aque Aque|Aqu1.223830_Aque Aque|Aqu1.205744_Aque Aque|Aqu1.202490_Aque Aque|Aqu1.213417_Aque Aque|Aqu1.204249_Aque Aque|Aqu1.205210_Aque Aque|Aqu1.203872_Aque Aque|Aqu1.211489_Aque Aque|Aqu1.215698_Aque Aque|Aqu1.215696_Aque Aque|Aqu1.219770_Aque Aque|Aqu1.209328_Aque Aque|Aqu1.204339_Aque Aque|Aqu1.212353_Aque Aque|Aqu1.202828_Aque Aque|Aqu1.202823_Aque Aque|Aqu1.205017_Aque Aque|Aqu1.203772_Aque Aque|Aqu1.202495_Aque Aque|Aqu1.205362_Aque Aque|Aqu1.210717_Aque Aque|Aqu1.213601_Aque Aque|Aqu1.220616_Aque Aque|Aqu1.207868_Aque Aque|Aqu1.204940_Aque Aque|Aqu1.203188_Aque Aque|Aqu1.206357_Aque Aque|Aqu1.202893_Aque Aque|Aqu1.204762_Aque Aque|Aqu1.202194_Aque Aque|Aqu1.211487_Aque Aque|Aqu1.211435_Aque Aque|Aqu1.201685_Aque Aque|Aqu1.202061_Aque Aque|Aqu1.221471_Aque Aque|Aqu1.221009_Aque Aque|Aqu1.220612_Aque Aque|Aqu1.214945_Aque Aque|Aqu1.205745_Aque Aque|Aqu1.206897_Aque Aque|Aqu1.213972_Aque Aque|Aqu1.210614_Aque Aque|Aqu1.203119_Aque Aque|Aqu1.226549_Aque Aque|Aqu1.209859_Aque Aque|Aqu1.211910_Aque Aque|Aqu1.211961_Aque Aque|Aqu1.220606_Aque Aque|Aqu1.207866_Aque Aque|Aqu1.220722_Aque Aque|Aqu1.206242_Aque Aque|Aqu1.220077_Aque Aque|Aqu1.218661_Aque Aque|Aqu1.220713_Aque Aque|Aqu1.221806_Aque Aque|Aqu1.219774_Aque Aque|Aqu1.217084_Aque Aque|Aqu1.221805_Aque Aque|Aqu1.215692_Aque Aque|Aqu1.220346_Aque Aque|Aqu1.214623_Aque Aque|Aqu1.212946_Aque Aque|Aqu1.216724_Aque Aque|Aqu1.224337_Aque Aque|Aqu1.214621_Aque Aque|Aqu1.214184_Aque Aque|Aqu1.203369_Aque Aque|Aqu1.213602_Aque Aque|Aqu1.201380_Aque Aque|Aqu1.213973_Aque Aque|Aqu1.202000_Aque Aque|Aqu1.212942_Aque Aque|Aqu1.205615_Aque Aque|Aqu1.227956_Aque Aque|Aqu1.227957_Aque Aque|Aqu1.221482_Aque Aque|Aqu1.221459_Aque Aque|Aqu1.219768_Aque Aque|Aqu1.217268_Aque Aque|Aqu1.220726_Aque Aque|Aqu1.217248_Aque Aque|Aqu1.217247_Aque Aque|Aqu1.219763_Aque Aque|Aqu1.221492_Aque Aque|Aqu1.224428_Aque Aque|Aqu1.217389_Aque Aque|Aqu1.224338_Aque Aque|Aqu1.216379_Aque Aque|Aqu1.221001_Aque Aque|Aqu1.221002_Aque Aque|Aqu1.217572_Aque Aque|Aqu1.211439_Aque Aque|Aqu1.212000_Aque Aque|Aqu1.212349_Aque Aque|Aqu1.209327_Aque Aque|Aqu1.210861_Aque Aque|Aqu1.214946_Aque Aque|Aqu1.224335_Aque Aque|Aqu1.209867_Aque Aque|Aqu1.207350_Aque Aque|Aqu1.220727_Aque Aque|Aqu1.200847_Aque Aque|Aqu1.204184_Aque Aque|Aqu1.208295_Aque Aque|Aqu1.221495_Aque Aque|Aqu1.211911_Aque Aque|Aqu1.210610_Aque Aque|Aqu1.204119_Aque Aque|Aqu1.203991_Aque Aque|Aqu1.205397_Aque Aque|Aqu1.226571_Aque Aque|Aqu1.202235_Aque Aque|Aqu1.224339_Aque Aque|Aqu1.210611_Aque Aque|Aqu1.209767_Aque Aque|Aqu1.210223_Aque Aque|Aqu1.204484_Aque Aque|Aqu1.213412_Aque Aque|Aqu1.212356_Aque Aque|Aqu1.220291_Aque Aque|Aqu1.217249_Aque Aque|Aqu1.221485_Aque Aque|Aqu1.212348_Aque Aque|Aqu1.204854_Aque Aque|Aqu1.205468_Aque Aque|Aqu1.205712_Aque Aque|Aqu1.208174_Aque Aque|Aqu1.220724_Aque Aque|Aqu1.221007_Aque Aque|Aqu1.212527_Aque Aque|Aqu1.213371_Aque Aque|Aqu1.211909_Aque Aque|Aqu1.210613_Aque Aque|Aqu1.210612_Aque Aque|Aqu1.210221_Aque Aque|Aqu1.221006_Aque Aque|Aqu1.213604_Aque Aque|Aqu1.219282_Aque Aque|Aqu1.202419_Aque Aque|Aqu1.210222_Aque Aque|Aqu1.206782_Aque Aque|Aqu1.218663_Aque Aque|Aqu1.210147_Aque Aque|Aqu1.215923_Aque Aque|Aqu1.221008_Aque Aque|Aqu1.207867_Aque Aque|Aqu1.212351_Aque Aque|Aqu1.221481_Aque Aque|Aqu1.213605_Aque Aque|Aqu1.221003_Aque Aque|Aqu1.213414_Aque Aque|Aqu1.201835_Aque Aque|Aqu1.212529_Aque Aque|Aqu1.212355_Aque Aque|Aqu1.201413_Aque Aque|Aqu1.209504_Aque Aque|Aqu1.220995_Aque Aque|Aqu1.205125_Aque Aque|Aqu1.214622_Aque Aque|Aqu1.215697_Aque Aque|Aqu1.214620_Aque Aque|Aqu1.203570_Aque Aque|Aqu1.202298_Aque Aque|Aqu1.204320_Aque Aque|Aqu1.205732_Aque Aque|Aqu1.202842_Aque Aque|Aqu1.215370_Aque Aque|Aqu1.227883_Aque Aque|Aqu1.212940_Aque Aque|Aqu1.209135_Aque Aque|Aqu1.218674_Aque Aque|Aqu1.218658_Aque Aque|Aqu1.214261_Aque Aque|Aqu1.213594_Aque Aque|Aqu1.229058_Aque Aque|Aqu1.212354_Aque Aque|Aqu1.212352_Aque Aque|Aqu1.218676_Aque Aque|Aqu1.217271_Aque Aque|Aqu1.213603_Aque Aque|Aqu1.210470_Aque Aque|Aqu1.217252_Aque Aque|Aqu1.217255_Aque Aque|Aqu1.204855_Aque Aque|Aqu1.224336_Aque Aque|Aqu1.217587_Aque Aque|Aqu1.217576_Aque Aque|Aqu1.217245_Aque Aque|Aqu1.213970_Aque Aque|Aqu1.204974_Aque Aque|Aqu1.215593_Aque Aque|Aqu1.210225_Aque Aque|Aqu1.213971_Aque Aque|Aqu1.221470_Aque Aque|Aqu1.217586_Aque Aque|Aqu1.217253_Aque Aque|Aqu1.205733_Aque Aque|Aqu1.221472_Aque Aque|Aqu1.221458_Aque Aque|Aqu1.230070_Aque Aque|Aqu1.220999_Aque Aque|Aqu1.220998_Aque Aque|Aqu1.212939_Aque Aque|Aqu1.221802_Aque Aque|Aqu1.204438_Aque Aque|Aqu1.204478_Aque Aque|Aqu1.213917_Aque Aque|Aqu1.203301_Aque Aque|Aqu1.213415_Aque Aque|Aqu1.215270_Aque Aque|Aqu1.221004_Aque Aque|Aqu1.217831_Aque Aque|Aqu1.221005_Aque Aque|Aqu1.211022_Aque Aque|Aqu1.213792_Aque Aque|Aqu1.213794_Aque Aque|Aqu1.200946_Aque Aque|Aqu1.206930_Aque Aque|Aqu1.203735_Aque Aque|Aqu1.201377_Aque Aque|Aqu1.223912_Aque Aque|Aqu1.227802_Aque Aque|Aqu1.203428_Aque Aque|Aqu1.221010_Aque Aque|Aqu1.227278_Aque Aque|Aqu1.214500_Aque Aque|Aqu1.229705_Aque Aque|Aqu1.229985_Aque Aque|Aqu1.200040_Aque Aque|Aqu1.200675_Aque Aque|Aqu1.209606_Aque Aque|Aqu1.213503_Aque Aque|Aqu1.213504_Aque Aque|Aqu1.225926_Aque Aque|Aqu1.200525_Aque Aque|Aqu1.214716_Aque Aque|Aqu1.214715_Aque Aque|Aqu1.223061_Aque Aque|Aqu1.212769_Aque Aque|Aqu1.215309_Aque Hsap|NP_056086_Hsap Hsap|NP_150594_Hsap Spur|XP_001191797_Spur Spur|XP_787393_Spur Nvec|jgi198897_Nvec
OMG10018: Agam|XP_001231172_Agam Agam|XP_554273_Agam Agam|XP_318533_Agam Agam|XP_319956_Agam Agam|XP_309418_Agam Agam|XP_001231173_Agam Agam|XP_309370_Agam Agam|XP_309420_Agam Agam|XP_554286_Agam Agam|XP_309836_Agam Agam|XP_309413_Agam Agam|XP_309419_Agam Agam|XP_318494_Agam Agam|XP_309416_Agam Agam|XP_309445_Agam Agam|XP_001688183_Agam Agam|XP_001688186_Agam Agam|XP_001689132_Agam Agam|XP_001689133_Agam Agam|XP_309412_Agam Agam|XP_309406_Agam Agam|XP_001231178_Agam Agam|XP_315007_Agam Agam|XP_001231177_Agam Agam|XP_320534_Agam Agam|XP_001231042_Agam Agam|XP_308999_Agam Agam|XP_318810_Agam Agam|XP_001231037_Agam Agam|XP_315874_Agam Agam|XP_001231036_Agam Aque|Aqu1.215733_Aque Aque|Aqu1.203076_Aque Aque|Aqu1.203174_Aque Aque|Aqu1.206538_Aque Aque|Aqu1.204122_Aque Aque|Aqu1.206036_Aque Aque|Aqu1.206299_Aque Aque|Aqu1.216708_Aque Aque|Aqu1.205099_Aque Aque|Aqu1.227877_Aque Aque|Aqu1.227879_Aque Aque|Aqu1.218487_Aque Aque|Aqu1.211991_Aque Aque|Aqu1.215033_Aque Aque|Aqu1.221323_Aque Aque|Aqu1.215034_Aque Aque|Aqu1.215036_Aque Aque|Aqu1.215037_Aque Aque|Aqu1.213580_Aque Aque|Aqu1.221324_Aque Aque|Aqu1.203350_Aque Aque|Aqu1.218749_Aque Aque|Aqu1.218747_Aque Aque|Aqu1.218745_Aque Aque|Aqu1.216965_Aque Aque|Aqu1.218751_Aque Aque|Aqu1.205963_Aque Aque|Aqu1.219032_Aque Aque|Aqu1.203525_Aque Aque|Aqu1.215141_Aque Aque|Aqu1.212055_Aque Aque|Aqu1.210710_Aque Aque|Aqu1.205795_Aque Aque|Aqu1.205993_Aque Aque|Aqu1.218806_Aque Aque|Aqu1.211862_Aque Aque|Aqu1.205796_Aque Aque|Aqu1.208432_Aque Aque|Aqu1.205794_Aque Aque|Aqu1.205962_Aque Aque|Aqu1.209519_Aque Aque|Aqu1.218799_Aque Aque|Aqu1.210214_Aque Aque|Aqu1.208431_Aque Aque|Aqu1.218802_Aque Aque|Aqu1.220164_Aque Aque|Aqu1.219030_Aque Aque|Aqu1.219033_Aque Aque|Aqu1.218754_Aque Aque|Aqu1.215139_Aque Aque|Aqu1.220993_Aque Aque|Aqu1.214583_Aque Aque|Aqu1.220163_Aque Aque|Aqu1.218752_Aque Aque|Aqu1.211863_Aque Aque|Aqu1.212054_Aque Aque|Aqu1.215603_Aque Aque|Aqu1.213343_Aque Aque|Aqu1.213582_Aque Aque|Aqu1.210211_Aque Aque|Aqu1.210169_Aque Aque|Aqu1.209795_Aque Aque|Aqu1.210166_Aque Aque|Aqu1.209796_Aque Aque|Aqu1.209334_Aque Aque|Aqu1.210173_Aque Aque|Aqu1.210167_Aque Aque|Aqu1.207017_Aque Aque|Aqu1.208958_Aque Aque|Aqu1.212052_Aque Aque|Aqu1.203329_Aque Aque|Aqu1.216384_Aque Aque|Aqu1.210213_Aque Aque|Aqu1.218804_Aque Aque|Aqu1.214584_Aque Aque|Aqu1.211859_Aque Aque|Aqu1.218807_Aque Aque|Aqu1.218808_Aque Aque|Aqu1.218800_Aque Aque|Aqu1.203621_Aque Aque|Aqu1.219035_Aque Aque|Aqu1.206663_Aque Aque|Aqu1.218805_Aque Aque|Aqu1.218801_Aque Aque|Aqu1.205990_Aque Aque|Aqu1.212056_Aque Aque|Aqu1.220166_Aque Aque|Aqu1.211860_Aque Aque|Aqu1.218750_Aque Aque|Aqu1.223005_Aque Aque|Aqu1.205438_Aque Aque|Aqu1.218753_Aque Aque|Aqu1.203660_Aque Aque|Aqu1.203607_Aque Aque|Aqu1.210932_Aque Aque|Aqu1.207205_Aque Aque|Aqu1.208719_Aque Aque|Aqu1.208777_Aque Aque|Aqu1.211611_Aque Aque|Aqu1.208720_Aque Aque|Aqu1.211990_Aque Aque|Aqu1.218633_Aque Aque|Aqu1.225227_Aque Aque|Aqu1.201026_Aque Aque|Aqu1.215140_Aque Aque|Aqu1.209509_Aque Aque|Aqu1.203103_Aque Aque|Aqu1.201385_Aque Aque|Aqu1.220165_Aque Aque|Aqu1.218748_Aque Aque|Aqu1.203726_Aque Aque|Aqu1.206662_Aque Aque|Aqu1.205989_Aque Aque|Aqu1.206661_Aque Aque|Aqu1.206896_Aque Aque|Aqu1.203101_Aque Aque|Aqu1.201827_Aque Aque|Aqu1.202364_Aque Aque|Aqu1.218746_Aque Aque|Aqu1.218744_Aque Aque|Aqu1.209510_Aque Aque|Aqu1.206491_Aque Aque|Aqu1.213979_Aque Aque|Aqu1.213980_Aque Aque|Aqu1.228789_Aque Aque|Aqu1.201971_Aque Aque|Aqu1.219034_Aque Aque|Aqu1.205793_Aque Aque|Aqu1.202009_Aque Aque|Aqu1.210172_Aque Aque|Aqu1.201249_Aque Aque|Aqu1.211697_Aque Aque|Aqu1.207204_Aque Aque|Aqu1.218803_Aque Aque|Aqu1.221798_Aque Aque|Aqu1.219216_Aque Aque|Aqu1.224236_Aque Aque|Aqu1.225226_Aque Aque|Aqu1.200367_Aque Aque|Aqu1.200578_Aque Aque|Aqu1.208957_Aque Aque|Aqu1.202861_Aque Aque|Aqu1.208599_Aque Aque|Aqu1.216710_Aque Aque|Aqu1.228151_Aque Aque|Aqu1.208718_Aque Aque|Aqu1.210168_Aque Aque|Aqu1.210212_Aque Aque|Aqu1.210171_Aque Aque|Aqu1.203075_Aque Aque|Aqu1.202777_Aque Aque|Aqu1.200113_Aque Aque|Aqu1.200130_Aque Aque|Aqu1.223659_Aque Aque|Aqu1.226544_Aque Cint|ENSCINT00000003430_Cint Cint|ENSCINT00000005192_Cint Cint|ENSCINT00000011364_Cint Cint|ENSCINT00000011362_Cint Cint|ENSCINT00000016614_Cint Cint|ENSCINT00000022769_Cint Cint|ENSCINT00000014704_Cint Cint|ENSCINT00000011363_Cint Cint|ENSCINT00000012141_Cint Cint|ENSCINT00000019103_Cint Cint|ENSCINT00000003420_Cint Cint|ENSCINT00000003416_Cint Dmel|FBpp0078910_Dmel Dmel|FBpp0290150_Dmel Dmel|FBpp0087808_Dmel Dmel|FBpp0071674_Dmel Dmel|FBpp0074269_Dmel Hsap|NP_002395_Hsap Hsap|NP_116232_Hsap Hsap|NP_003656_Hsap Hsap|NP_004099_Hsap Hsap|NP_001994_Hsap Hsap|NP_036230_Hsap Hsap|NP_114123_Hsap Hsap|NP_003276_Hsap Hsap|NP_071376_Hsap Hsap|NP_061978_Hsap Hsap|NP_002151_Hsap Nvec|jgi219569_Nvec Nvec|jgi214077_Nvec Nvec|jgi36094_Nvec Nvec|jgi92150_Nvec Nvec|jgi92262_Nvec Nvec|jgi92265_Nvec Nvec|jgi92266_Nvec Nvec|jgi123220_Nvec Nvec|jgi92082_Nvec Nvec|jgi222877_Nvec Nvec|jgi92258_Nvec Nvec|jgi113867_Nvec Nvec|jgi113913_Nvec Nvec|jgi216157_Nvec Nvec|jgi140550_Nvec Nvec|jgi228530_Nvec Nvec|jgi129798_Nvec Nvec|jgi92090_Nvec Nvec|jgi142843_Nvec Nvec|jgi228654_Nvec Nvec|jgi78851_Nvec Nvec|jgi95664_Nvec Nvec|jgi95828_Nvec Nvec|jgi94623_Nvec Nvec|jgi79044_Nvec Nvec|jgi95788_Nvec Nvec|jgi95732_Nvec Nvec|jgi95608_Nvec Nvec|jgi198298_Nvec Nvec|jgi63444_Nvec Nvec|jgi108972_Nvec Spur|XP_001179880_Spur Spur|XP_001188238_Spur Spur|XP_001189812_Spur Spur|XP_001188906_Spur Spur|XP_001189894_Spur Spur|XP_001188982_Spur Spur|XP_786274_Spur Spur|XP_791599_Spur Spur|XP_797824_Spur Spur|XP_001183259_Spur Spur|XP_001198590_Spur Spur|XP_001182868_Spur Spur|XP_001182783_Spur Spur|XP_794188_Spur Spur|XP_001189778_Spur Spur|XP_001188867_Spur Spur|XP_793518_Spur Spur|XP_781973_Spur Spur|XP_788020_Spur Spur|XP_783806_Spur Spur|XP_797743_Spur Spur|XP_785073_Spur Spur|XP_779961_Spur Spur|XP_782523_Spur Spur|XP_781377_Spur Spur|XP_794784_Spur Spur|XP_795084_Spur Spur|XP_001179015_Spur Spur|XP_787024_Spur Spur|XP_001182824_Spur Spur|XP_001198608_Spur Lgig|jgi83908_Lgig Dmel|FBpp0086184_Dmel Spur|XP_783504_Spur Spur|XP_781712_Spur Nvec|jgi107528_Nvec Agam|XP_319794_Agam Dmel|FBpp0112834_Dmel Lgig|jgi118333_Lgig Cint|ENSCINT00000007164_Cint Lgig|jgi185616_Lgig Nvec|jgi90597_Nvec
OMG10019: Ehux|jgi115723_Ehux Ehux|jgi200958_Ehux Ehux|jgi78111_Ehux Ehux|jgi213242_Ehux Ehux|jgi357191_Ehux Ehux|jgi42119_Ehux Ehux|jgi44050_Ehux Ngru|jgi62737_Ngru Ngru|jgi81646_Ngru Ngru|jgi59256_Ngru Ngru|jgi72664_Ngru Ngru|jgi71110_Ngru Ngru|jgi71282_Ngru Ngru|jgi66846_Ngru Ngru|jgi74765_Ngru Ngru|jgi64922_Ngru Ngru|jgi45482_Ngru Ngru|jgi74890_Ngru Ngru|jgi82189_Ngru Ngru|jgi55044_Ngru Ngru|jgi69492_Ngru Ngru|jgi64395_Ngru Ngru|jgi74470_Ngru Ngru|jgi75816_Ngru Ngru|jgi77078_Ngru Ngru|jgi79587_Ngru Ngru|jgi64863_Ngru Ngru|jgi70916_Ngru Ngru|jgi82149_Ngru Ngru|jgi81457_Ngru Ngru|jgi77140_Ngru Ngru|jgi49308_Ngru Ngru|jgi76490_Ngru Ngru|jgi82333_Ngru Ngru|jgi76579_Ngru Ngru|jgi81656_Ngru Ngru|jgi80566_Ngru Ngru|jgi77151_Ngru Ngru|jgi76958_Ngru Ngru|jgi74322_Ngru Ngru|jgi80512_Ngru Ngru|jgi74363_Ngru Ngru|jgi76888_Ngru Ngru|jgi82346_Ngru Ngru|jgi77100_Ngru Ngru|jgi55020_Ngru Ngru|jgi75715_Ngru Ngru|jgi75567_Ngru Ngru|jgi72514_Ngru Ngru|jgi75738_Ngru Ngru|jgi72290_Ngru Ngru|jgi69765_Ngru Ngru|jgi73266_Ngru Ngru|jgi76287_Ngru Ngru|jgi76164_Ngru Ngru|jgi75358_Ngru Ngru|jgi76466_Ngru Ngru|jgi74709_Ngru Ngru|jgi76434_Ngru Ngru|jgi74387_Ngru Ngru|jgi74930_Ngru Ngru|jgi74683_Ngru Ngru|jgi73793_Ngru Ngru|jgi74100_Ngru Ngru|jgi74006_Ngru Ngru|jgi73195_Ngru Ngru|jgi66049_Ngru Ngru|jgi61114_Ngru Ngru|jgi75030_Ngru Ngru|jgi70613_Ngru Ngru|jgi75910_Ngru Ngru|jgi74515_Ngru Ngru|jgi65131_Ngru Ngru|jgi68207_Ngru Ngru|jgi70644_Ngru Ngru|jgi76704_Ngru Ngru|jgi61115_Ngru Ngru|jgi63708_Ngru Ngru|jgi74514_Ngru Ngru|jgi72108_Ngru Ngru|jgi74132_Ngru Ngru|jgi80440_Ngru Ngru|jgi74097_Ngru Ngru|jgi79272_Ngru Ngru|jgi74131_Ngru Ngru|jgi72058_Ngru Ngru|jgi76212_Ngru Ngru|jgi71188_Ngru Ngru|jgi63886_Ngru Ngru|jgi48346_Ngru Ngru|jgi66295_Ngru Ngru|jgi75960_Ngru Ngru|jgi68123_Ngru Ngru|jgi54550_Ngru Ngru|jgi66482_Ngru Ngru|jgi67572_Ngru Ngru|jgi64093_Ngru Ngru|jgi74931_Ngru Ngru|jgi76996_Ngru Ngru|jgi80161_Ngru Ngru|jgi53386_Ngru Ngru|jgi64406_Ngru Ngru|jgi64426_Ngru Ngru|jgi69493_Ngru Ngru|jgi64360_Ngru Ngru|jgi53411_Ngru Ngru|jgi72780_Ngru Ngru|jgi55000_Ngru Ngru|jgi62247_Ngru Ngru|jgi68760_Ngru Ngru|jgi72988_Ngru Ngru|jgi68566_Ngru Ngru|jgi67621_Ngru Ngru|jgi72726_Ngru Ngru|jgi62182_Ngru Ngru|jgi68214_Ngru Ngru|jgi66088_Ngru Ngru|jgi68234_Ngru Ngru|jgi79129_Ngru Ngru|jgi74099_Ngru Ngru|jgi81735_Ngru Ngru|jgi74448_Ngru Ngru|jgi76453_Ngru Ngru|jgi69640_Ngru Ngru|jgi76496_Ngru Ngru|jgi59588_Ngru Ngru|jgi30798_Ngru Ngru|jgi54570_Ngru Ngru|jgi47020_Ngru Ngru|jgi34415_Ngru Ngru|jgi53311_Ngru Ngru|jgi49716_Ngru Ngru|jgi59621_Ngru Ngru|jgi73188_Ngru Ngru|jgi82303_Ngru Ngru|jgi46563_Ngru Ngru|jgi63235_Ngru Ngru|jgi76997_Ngru Ngru|jgi57455_Ngru Ngru|jgi81166_Ngru Ngru|jgi71475_Ngru Ngru|jgi51207_Ngru Ngru|jgi48621_Ngru Ngru|jgi73134_Ngru Ngru|jgi64551_Ngru Ngru|jgi80461_Ngru Ngru|jgi80558_Ngru Ngru|jgi53247_Ngru Ngru|jgi50767_Ngru Ngru|jgi59108_Ngru Ngru|jgi49505_Ngru Ngru|jgi60003_Ngru Ngru|jgi58901_Ngru Ngru|jgi48114_Ngru Ngru|jgi57354_Ngru Ngru|jgi49726_Ngru Ngru|jgi66563_Ngru Ngru|jgi75688_Ngru Ngru|jgi72113_Ngru Ngru|jgi66569_Ngru Ngru|jgi66863_Ngru Ngru|jgi76806_Ngru Ngru|jgi80887_Ngru Ngru|jgi79423_Ngru Ngru|jgi79946_Ngru Ngru|jgi76744_Ngru Ngru|jgi74151_Ngru Ngru|jgi76295_Ngru Ngru|jgi76764_Ngru Ngru|jgi75920_Ngru Ngru|jgi53131_Ngru Ngru|jgi57010_Ngru Ngru|jgi69235_Ngru Ngru|jgi73525_Ngru Ngru|jgi54901_Ngru Ngru|jgi71476_Ngru Ngru|jgi77148_Ngru Ngru|jgi65615_Ngru Ngru|jgi64611_Ngru Ngru|jgi76139_Ngru Ngru|jgi71231_Ngru Ngru|jgi54589_Ngru Ngru|jgi63528_Ngru Ngru|jgi57397_Ngru Ngru|jgi59845_Ngru Ngru|jgi63451_Ngru Ngru|jgi52385_Ngru Ngru|jgi49314_Ngru Ngru|jgi61067_Ngru Ngru|jgi52311_Ngru Ngru|jgi75268_Ngru Ngru|jgi76470_Ngru Ngru|jgi68543_Ngru Ngru|jgi56609_Ngru Ngru|jgi72291_Ngru Ngru|jgi46674_Ngru Ngru|jgi47033_Ngru Ngru|jgi47135_Ngru Ngru|jgi48007_Ngru Ngru|jgi53244_Ngru Ngru|jgi48081_Ngru Ngru|jgi49822_Ngru Ngru|jgi74878_Ngru Ngru|jgi46490_Ngru Ngru|jgi50059_Ngru Ngru|jgi54881_Ngru Ngru|jgi53256_Ngru Ngru|jgi68122_Ngru Ngru|jgi49904_Ngru Ngru|jgi81713_Ngru Ngru|jgi76433_Ngru Ngru|jgi47424_Ngru Ngru|jgi75009_Ngru Ngru|jgi71502_Ngru Ngru|jgi70543_Ngru Ngru|jgi62183_Ngru Ngru|jgi76875_Ngru Ngru|jgi63158_Ngru Ngru|jgi49279_Ngru Ngru|jgi71165_Ngru Ngru|jgi80539_Ngru Ngru|jgi47067_Ngru Ngru|jgi48564_Ngru Ngru|jgi74691_Ngru Ngru|jgi67239_Ngru Ngru|jgi63569_Ngru Ngru|jgi73289_Ngru Ngru|jgi76445_Ngru Ngru|jgi53627_Ngru Ngru|jgi71164_Ngru Ngru|jgi76569_Ngru Ngru|jgi61915_Ngru Ngru|jgi65095_Ngru Ngru|jgi74497_Ngru Ngru|jgi62495_Ngru Ngru|jgi50804_Ngru Ngru|jgi52324_Ngru Ngru|jgi52469_Ngru Ngru|jgi58267_Ngru Ngru|jgi61914_Ngru Ngru|jgi71256_Ngru Ngru|jgi54033_Ngru Ngru|jgi65525_Ngru Ngru|jgi62535_Ngru Ngru|jgi45806_Ngru Ngru|jgi45856_Ngru Ngru|jgi46276_Ngru Ngru|jgi53474_Ngru Ngru|jgi48552_Ngru Ngru|jgi76474_Ngru Ngru|jgi50870_Ngru Ngru|jgi75241_Ngru Ngru|jgi29701_Ngru Ngru|jgi31787_Ngru Ngru|jgi30_Ngru Ngru|jgi45249_Ngru Ngru|jgi74212_Ngru Ngru|jgi53813_Ngru Ngru|jgi67206_Ngru Ngru|jgi65614_Ngru Ngru|jgi76452_Ngru Ngru|jgi70754_Ngru Ngru|jgi48380_Ngru Ngru|jgi73907_Ngru Ngru|jgi76373_Ngru Spur|XP_001178698_Spur Sros|PTSG_12546T0_Sros Sros|PTSG_09548T0_Sros Sros|PTSG_13151T0_Sros Sros|PTSG_08400T0_Sros Sros|PTSG_07443T0_Sros Sros|PTSG_11058T0_Sros Sros|PTSG_03008T0_Sros Ngru|jgi76849_Ngru Ngru|jgi62202_Ngru Ngru|jgi70556_Ngru Ngru|jgi73908_Ngru Ngru|jgi76046_Ngru Cint|ENSCINT00000022953_Cint Agam|XP_318851_Agam Dmel|FBpp0290337_Dmel Cint|ENSCINT00000006534_Cint Nvec|jgi111883_Nvec Mbre|jgi2753_Mbre Esil|Esi0074_0014_Esil Lgig|jgi228160_Lgig Nvec|jgi119841_Nvec
OMG10020: Ehux|jgi260022_Ehux Ehux|jgi459945_Ehux Ehux|jgi451815_Ehux Ehux|jgi256612_Ehux Ehux|jgi453848_Ehux Ehux|jgi257067_Ehux Ehux|jgi257570_Ehux Ehux|jgi215686_Ehux Ehux|jgi220409_Ehux Ehux|jgi221430_Ehux Ehux|jgi237615_Ehux Ehux|jgi215981_Ehux Ehux|jgi222105_Ehux Ehux|jgi466071_Ehux Ehux|jgi239306_Ehux Ehux|jgi456814_Ehux Ehux|jgi466036_Ehux Ehux|jgi94794_Ehux Ehux|jgi239086_Ehux Ehux|jgi218821_Ehux Ehux|jgi453153_Ehux Ehux|jgi468491_Ehux Ehux|jgi232732_Ehux Ehux|jgi470646_Ehux Ehux|jgi221326_Ehux Ehux|jgi248441_Ehux Ehux|jgi231037_Ehux Ehux|jgi247165_Ehux Ehux|jgi240451_Ehux Ehux|jgi236694_Ehux Ehux|jgi218810_Ehux Ehux|jgi124485_Ehux Ehux|jgi243378_Ehux Ehux|jgi200360_Ehux Ehux|jgi210090_Ehux Ehux|jgi226764_Ehux Ehux|jgi231060_Ehux Ehux|jgi207811_Ehux Ehux|jgi198740_Ehux Ehux|jgi200377_Ehux Ehux|jgi195098_Ehux Ehux|jgi198648_Ehux Ehux|jgi239291_Ehux Ehux|jgi198407_Ehux Ehux|jgi121491_Ehux Ehux|jgi118793_Ehux Ehux|jgi218624_Ehux Ehux|jgi221039_Ehux Ehux|jgi232743_Ehux Ehux|jgi113385_Ehux Ehux|jgi215916_Ehux Ehux|jgi218580_Ehux Ehux|jgi250722_Ehux Ehux|jgi447812_Ehux Ehux|jgi462567_Ehux Ehux|jgi462061_Ehux Ehux|jgi221399_Ehux Ehux|jgi231593_Ehux Ehux|jgi251283_Ehux Ehux|jgi201818_Ehux Ehux|jgi98575_Ehux Ehux|jgi470743_Ehux Ehux|jgi461715_Ehux Ehux|jgi215127_Ehux Ehux|jgi438600_Ehux Ehux|jgi221124_Ehux Ehux|jgi433028_Ehux Ehux|jgi215075_Ehux Ehux|jgi98641_Ehux Ehux|jgi224744_Ehux Ehux|jgi239574_Ehux Ehux|jgi201913_Ehux Ehux|jgi366755_Ehux Ehux|jgi459859_Ehux Ehux|jgi461874_Ehux Ehux|jgi445249_Ehux Ehux|jgi422778_Ehux Ehux|jgi463700_Ehux Ehux|jgi369539_Ehux Ehux|jgi229070_Ehux Ehux|jgi235301_Ehux Ehux|jgi464789_Ehux Ehux|jgi211623_Ehux Ehux|jgi211817_Ehux Ehux|jgi453350_Ehux Ehux|jgi207102_Ehux Ehux|jgi233421_Ehux Ehux|jgi202403_Ehux Ehux|jgi446264_Ehux Ehux|jgi448489_Ehux Ehux|jgi239307_Ehux Ehux|jgi364651_Ehux Ehux|jgi367322_Ehux Ehux|jgi215098_Ehux Ehux|jgi469461_Ehux Ehux|jgi446005_Ehux Ehux|jgi444606_Ehux Ehux|jgi241612_Ehux Ehux|jgi97003_Ehux Ehux|jgi468827_Ehux Ehux|jgi448520_Ehux Ehux|jgi218768_Ehux Ehux|jgi99017_Ehux Ehux|jgi218222_Ehux Ehux|jgi220686_Ehux Ehux|jgi231171_Ehux Ehux|jgi113197_Ehux Ehux|jgi445945_Ehux Ehux|jgi440691_Ehux Ehux|jgi442023_Ehux Ehux|jgi196951_Ehux Ehux|jgi198499_Ehux Ehux|jgi439976_Ehux Ehux|jgi113897_Ehux Ehux|jgi196983_Ehux Ehux|jgi197925_Ehux Ehux|jgi196897_Ehux Ehux|jgi198445_Ehux Ehux|jgi117061_Ehux Ehux|jgi117743_Ehux Ehux|jgi120207_Ehux Ehux|jgi437772_Ehux Ehux|jgi447278_Ehux Ehux|jgi441549_Ehux Ehux|jgi440543_Ehux Ehux|jgi425689_Ehux Ehux|jgi198748_Ehux Ehux|jgi360024_Ehux Ehux|jgi441685_Ehux Ehux|jgi437729_Ehux Ehux|jgi351274_Ehux Ehux|jgi449306_Ehux Ehux|jgi370922_Ehux Ehux|jgi352277_Ehux Ehux|jgi445364_Ehux Ehux|jgi439161_Ehux Ehux|jgi356329_Ehux Ehux|jgi437675_Ehux Ehux|jgi350817_Ehux Ehux|jgi370847_Ehux Ehux|jgi368933_Ehux Ehux|jgi368861_Ehux Ehux|jgi362289_Ehux Ehux|jgi367451_Ehux Ehux|jgi357583_Ehux Ehux|jgi351117_Ehux Ehux|jgi359463_Ehux Ehux|jgi367525_Ehux Ehux|jgi201998_Ehux Ehux|jgi435659_Ehux Ehux|jgi463266_Ehux Ehux|jgi366824_Ehux Ehux|jgi440250_Ehux Ehux|jgi373330_Ehux Ehux|jgi461474_Ehux Ehux|jgi198415_Ehux Ehux|jgi198597_Ehux Ehux|jgi198468_Ehux Ehux|jgi211953_Ehux Ehux|jgi226317_Ehux Ehux|jgi227540_Ehux Ehux|jgi314527_Ehux Ehux|jgi358045_Ehux Ehux|jgi240703_Ehux Ehux|jgi201153_Ehux Ehux|jgi214887_Ehux Ehux|jgi217796_Ehux Ehux|jgi251598_Ehux Ehux|jgi241762_Ehux Ehux|jgi365377_Ehux Ehux|jgi114743_Ehux Ehux|jgi119062_Ehux Ehux|jgi116540_Ehux Ehux|jgi118025_Ehux Ehux|jgi195816_Ehux Ehux|jgi364102_Ehux Ehux|jgi356752_Ehux Ehux|jgi354831_Ehux Ehux|jgi196804_Ehux Ehux|jgi107093_Ehux Ehux|jgi107869_Ehux Ehux|jgi110524_Ehux Ehux|jgi240935_Ehux Ehux|jgi351248_Ehux Ehux|jgi311721_Ehux Ehux|jgi362902_Ehux Ehux|jgi361470_Ehux Ehux|jgi253606_Ehux Ehux|jgi236319_Ehux Ehux|jgi440560_Ehux Ehux|jgi460779_Ehux Ehux|jgi122810_Ehux Ehux|jgi219928_Ehux Ehux|jgi359412_Ehux Ehux|jgi446899_Ehux Ehux|jgi240843_Ehux Ehux|jgi213454_Ehux Ehux|jgi446901_Ehux Ehux|jgi435318_Ehux Ehux|jgi216044_Ehux Ehux|jgi437217_Ehux Ehux|jgi108081_Ehux Ehux|jgi112908_Ehux Ehux|jgi113759_Ehux Ehux|jgi108214_Ehux Ehux|jgi218600_Ehux Ehux|jgi231080_Ehux Ehux|jgi250373_Ehux Ehux|jgi207722_Ehux Ehux|jgi101399_Ehux Ehux|jgi101732_Ehux Ehux|jgi105472_Ehux Ehux|jgi106598_Ehux Ehux|jgi106600_Ehux Ehux|jgi107867_Ehux Ehux|jgi107847_Ehux Ehux|jgi199605_Ehux Ehux|jgi215094_Ehux Ehux|jgi211284_Ehux Ehux|jgi225882_Ehux Ehux|jgi357202_Ehux Ehux|jgi218935_Ehux Ehux|jgi106804_Ehux Ehux|jgi106684_Ehux Ehux|jgi122644_Ehux Ehux|jgi123215_Ehux Ehux|jgi100901_Ehux Ehux|jgi101278_Ehux Ehux|jgi101254_Ehux Ehux|jgi125038_Ehux Ehux|jgi253639_Ehux Ehux|jgi253638_Ehux Ehux|jgi219172_Ehux Ehux|jgi215064_Ehux Ehux|jgi194955_Ehux Ehux|jgi97563_Ehux Ehux|jgi241233_Ehux Ehux|jgi242762_Ehux Ehux|jgi100757_Ehux Ehux|jgi106757_Ehux Ehux|jgi107472_Ehux Ehux|jgi214084_Ehux Ehux|jgi203737_Ehux Ehux|jgi124658_Ehux Ehux|jgi211622_Ehux Ehux|jgi220339_Ehux Ehux|jgi450805_Ehux Ehux|jgi116291_Ehux Ehux|jgi195332_Ehux Ehux|jgi124820_Ehux Ehux|jgi124703_Ehux Ehux|jgi109077_Ehux Ehux|jgi218226_Ehux Ehux|jgi107705_Ehux Ehux|jgi255386_Ehux Ehux|jgi466973_Ehux Ehux|jgi198071_Ehux Ehux|jgi317980_Ehux Ehux|jgi246188_Ehux Ehux|jgi221023_Ehux Ehux|jgi242991_Ehux Ehux|jgi447796_Ehux Ehux|jgi454977_Ehux Ehux|jgi200459_Ehux Ehux|jgi366539_Ehux Ehux|jgi252084_Ehux Ehux|jgi193789_Ehux Ehux|jgi108857_Ehux Nvec|jgi486_Nvec Nvec|jgi12090_Nvec Lgig|jgi73113_Lgig
OMG10021: Cele|T01G5.6_Cele Cele|T23D5.6_Cele Cele|Y73C8A.1_Cele Cele|T23D5.7_Cele Cele|T08G3.2_Cele Cele|T08G3.1_Cele Cele|T27C4.3_Cele Cele|T23D5.11_Cele Cele|T23D5.10_Cele Cele|T23D5.12_Cele Cele|T19H12.7_Cele Cele|R02C2.5_Cele Cele|W03D2.10_Cele Cele|T22H6.3_Cele Cele|T05E12.1_Cele Cele|ZC513.9_Cele Cele|T22H6.4_Cele Cele|Y45G12C.10_Cele Cele|ZC513.11_Cele Cele|T03E6.4_Cele Cele|T03E6.1_Cele Cele|Y39H10B.1_Cele Cele|Y45G12C.6_Cele Cele|Y6E2A.2_Cele Cele|Y32B12B.5_Cele Cele|Y9C9A.5_Cele Cele|Y6E2A.1_Cele Cele|T03E6.2_Cele Cele|Y9C9A.4b_Cele Cele|T26H2.6_Cele Cele|Y46H3D.2_Cele Cele|Y46H3D.3_Cele Cele|ZK697.10_Cele Cele|R08H2.2_Cele Cele|R08H2.13_Cele Cele|T09F5.3_Cele Cele|R03G8.5_Cele Cele|T10H4.2_Cele Cele|W09D6.3_Cele Cele|R09B5.7b_Cele Cele|Y9C9A.9_Cele Cele|Y102A5C.28_Cele Cele|Y45G12C.12_Cele Cele|Y17G9A.7b_Cele Cele|T24A6.6_Cele Cele|W09D6.2_Cele Cele|Y73C8C.5_Cele Cele|T28A11.12_Cele Cele|Y49C4A.6_Cele Cele|ZK285.1_Cele Cele|T23F1.4_Cele Cele|Y73C8C.6_Cele Cele|T01G6.9_Cele Cele|T06C12.11_Cele Cele|R10E8.5_Cele Cele|T06C12.1_Cele Cele|Y40B10B.2_Cele Cele|T03D3.14_Cele Cele|T03D3.12_Cele Cele|T07C12.1_Cele Cele|T03D3.2_Cele Cele|T03D3.11_Cele Cele|T10C6.1_Cele Cele|Y45G12C.14_Cele Cele|Y68A4A.3_Cele Cele|T02B11.5_Cele Cele|R13D7.1_Cele Cele|Y73C8C.11_Cele Cele|C04C3.7_Cele Cele|C55A1.5_Cele Cele|F57A10.1_Cele Cele|F44G3.11_Cele Cele|F22B8.3_Cele Cele|F22B8.5_Cele Cele|C05E4.2_Cele Cele|C24B9.8_Cele Cele|C54F6.10_Cele Cele|C50B6.10_Cele Cele|C24B9.1_Cele Cele|F07C4.1_Cele Cele|C34D4.8_Cele Cele|C50B6.12_Cele Cele|F37B4.12_Cele Cele|C31B8.6_Cele Cele|C50H11.12_Cele Cele|F59E11.16_Cele Cele|Y19D10A.13_Cele Cele|C42D4.4_Cele Cele|T23D5.2_Cele Cele|F07C3.8_Cele Cele|F25E5.12_Cele Cele|T23F1.3_Cele Cele|F26D2.1_Cele Cele|T23D5.9_Cele Cele|T23D5.1_Cele Cele|C14H10.4_Cele Cele|C05E4.13_Cele Cele|C09H5.5_Cele Cele|F10D2.4_Cele Cele|C53B7.5_Cele Cele|C09H5.4_Cele Cele|F59E11.14_Cele Cele|C50C10.7_Cele Cele|C09H5.6_Cele Cele|C13B7.5_Cele Cele|F21F8.10_Cele Cele|F47G9.2_Cele Cele|F59E11.13_Cele Cele|F58G4.6_Cele Cele|F28H7.1_Cele Cele|Y9C9A.18_Cele Cele|T28A11.1_Cele Cele|F07B10.2_Cele Cele|C17B7.1_Cele Cele|F26D2.7_Cele Cele|K05D4.2_Cele Cele|F14F8.1_Cele Cele|T06C12.2_Cele Cele|F41B5.8_Cele Cele|F28H7.11_Cele Cele|T06C12.3_Cele Cele|C41G6.12_Cele Cele|C09H5.3_Cele Cele|T16A9.2_Cele Cele|C18B10.7_Cele Cele|K10C9.6_Cele Cele|F40F9.4_Cele Cele|C31E10.1_Cele Cele|Y37H2C.4_Cele Cele|C05E4.6_Cele Cele|T01G5.3_Cele Cele|F56A4.7_Cele Cele|ZK829.8_Cele Cele|C45H4.12_Cele Cele|F59A1.3_Cele Cele|ZK262.10_Cele Cele|F31F4.16_Cele Cele|F07G11.5b_Cele Cele|Y45G12A.1_Cele Cele|T03D3.6_Cele Cele|F37B4.11_Cele Cele|F48G7.1_Cele Cele|F38H12.1_Cele Cele|R13D7.3_Cele Cele|T06A1.2_Cele Cele|Y73F8A.3_Cele Cele|F38H12.2_Cele Cele|R05D8.2_Cele Cele|F14H3.1_Cele Cele|T20C4.1_Cele Cele|F22B8.1_Cele Cele|T28A11.9_Cele Cele|T28A11.10_Cele Cele|Y45G12C.15_Cele Cele|F31F4.8_Cele Cele|F58G4.7_Cele Cele|T01G6.3_Cele Cele|F10A3.12_Cele Cele|F10A3.6_Cele Cele|K05D4.9_Cele Cele|F10A3.8_Cele Cele|F10A3.15_Cele Cele|F10A3.5_Cele Cele|K02H11.2_Cele Cele|F57A8.3a_Cele Cele|VC27A7L.1_Cele Cele|F10A3.7_Cele Cele|F44G3.1_Cele Cele|F59A1.14_Cele Cele|W06H8.7_Cele Cele|F58G4.2_Cele Cele|Y17G9A.5_Cele Cele|F55B12.6_Cele Cele|F58G4.5_Cele Cele|Y9C9A.7_Cele Cele|Y9C9A.3_Cele Cele|M7.13_Cele Cele|F59E11.15_Cele Cele|T01G5.5_Cele Cele|F59B1.1_Cele Cele|F21F8.9_Cele Cele|T08B6.3_Cele Cele|F26G5.2_Cele Cele|K10C9.8_Cele Cele|Y17G9A.1_Cele Cele|F26G5.4_Cele Cele|F49C5.6_Cele Cele|F32A7.7_Cele Cele|Y9C9A.11_Cele Cele|F20E11.4_Cele Cele|Y40H7A.1_Cele Cele|W08G11.5_Cele Cele|Y9C9A.10_Cele Cele|Y19D10A.2_Cele Cele|R09E12.4_Cele Cele|Y9C9A.17_Cele Cele|T23D5.8_Cele Cele|Y9C9A.2_Cele Cele|Y9C9A.6_Cele Cele|Y19D10A.1_Cele Cele|C06B3.1_Cele Cele|K02H11.3_Cele Cele|C06B3.9_Cele Cele|C42D4.5_Cele Cele|K02H11.7_Cele Cele|C50H11.9_Cele Cele|C07G3.3_Cele Cele|C07G3.5_Cele Cele|F10D2.1_Cele Cele|C07G3.4_Cele Cele|F10A3.9_Cele Cele|C07G3.6_Cele Cele|R11D1.5_Cele Cele|C55A1.3_Cele Cele|C06C6.3_Cele Cele|C42D4.9_Cele Cele|C31A11.9_Cele Cele|R08C7.7_Cele Cele|T18H9.4_Cele Cele|T13F3.1_Cele Cele|R11D1.6_Cele Cele|C50C10.6_Cele Cele|C45H4.15_Cele Cele|C06C6.2_Cele Cele|Y116A8C.40_Cele Cele|T10H9.6b_Cele Cele|T10C6.2_Cele Cele|F26D10.8_Cele Cele|Y17G9A.6_Cele Cele|T08B6.7_Cele Cele|C17E7.11_Cele Cele|C06C6.1_Cele Cele|C55A1.1_Cele Cele|C12D8.12_Cele Cele|E03H12.1_Cele Cele|F26G5.5_Cele Cele|T08B6.6_Cele Cele|C09H5.9_Cele Cele|F59A1.4_Cele Cele|F07B10.3_Cele Cele|M01D1.1_Cele Cele|F10A3.13_Cele Cele|C27A7.7_Cele Cele|F52D2.9_Cele Cele|C13B7.2_Cele Cele|W06D12.4_Cele Cele|K08D9.1_Cele Cele|C06B8.4_Cele Cele|B0391.3_Cele Cele|C02E7.13_Cele Cele|C02E7.9_Cele Cele|C06B3.10_Cele Cele|C01B4.3_Cele Cele|C01B4.1_Cele Cele|C03G6.3_Cele Cele|C05E4.11_Cele Cele|C05E4.10_Cele Cele|C01B4.10_Cele Cele|B0391.4_Cele Cele|B0391.12_Cele Cele|B0213.7_Cele Cele|B0213.8_Cele Cele|B0213.9_Cele
OMG10022: Spur|XP_001190780_Spur Spur|XP_796952_Spur Spur|XP_793984_Spur Spur|XP_796921_Spur Spur|XP_784424_Spur Spur|XP_782865_Spur Spur|XP_001196882_Spur Spur|XP_001204228_Spur Spur|XP_785069_Spur Spur|XP_784215_Spur Spur|XP_784155_Spur Spur|XP_792881_Spur Spur|XP_001199453_Spur Spur|XP_796317_Spur Spur|XP_788911_Spur Spur|XP_001198327_Spur Spur|XP_001203683_Spur Spur|XP_790080_Spur Spur|XP_792777_Spur Spur|XP_787677_Spur Spur|XP_784422_Spur Spur|XP_798715_Spur Spur|XP_001201358_Spur Spur|XP_792316_Spur Spur|XP_781760_Spur Spur|XP_785802_Spur Spur|XP_797161_Spur Spur|XP_787647_Spur Spur|XP_796069_Spur Spur|XP_794559_Spur Spur|XP_798498_Spur Spur|XP_788291_Spur Spur|XP_793359_Spur Spur|XP_787551_Spur Spur|XP_794408_Spur Spur|XP_782579_Spur Spur|XP_781799_Spur Spur|XP_790833_Spur Spur|XP_001202877_Spur Spur|XP_793544_Spur Spur|XP_784221_Spur Spur|XP_783612_Spur Spur|XP_788018_Spur Spur|XP_782019_Spur Spur|XP_789453_Spur Spur|XP_785249_Spur Spur|XP_794773_Spur Spur|XP_001201072_Spur Spur|XP_001200993_Spur Spur|XP_799277_Spur Spur|XP_001204468_Spur Spur|XP_001201037_Spur Spur|XP_787366_Spur Spur|XP_799071_Spur Spur|XP_791738_Spur Spur|XP_787073_Spur Spur|XP_791546_Spur Spur|XP_799228_Spur Spur|XP_791054_Spur Spur|XP_001201048_Spur Spur|XP_790668_Spur Spur|XP_795086_Spur Spur|XP_781561_Spur Spur|XP_788326_Spur Spur|XP_780630_Spur Spur|XP_781498_Spur Spur|XP_796597_Spur Spur|XP_780143_Spur Spur|XP_791796_Spur Spur|XP_001201924_Spur Spur|XP_792653_Spur Spur|XP_793575_Spur Spur|XP_001203115_Spur Spur|XP_001204061_Spur Spur|XP_001204269_Spur Spur|XP_793041_Spur Spur|XP_001199663_Spur Spur|XP_791158_Spur Spur|XP_001200908_Spur Spur|XP_001198591_Spur Spur|XP_790959_Spur Spur|XP_786124_Spur Spur|XP_790275_Spur Spur|XP_001199600_Spur Spur|XP_001199462_Spur Spur|XP_795253_Spur Spur|XP_789060_Spur Spur|XP_783892_Spur Spur|XP_797834_Spur Spur|XP_787900_Spur Spur|XP_794606_Spur Spur|XP_797156_Spur Spur|XP_781893_Spur Spur|XP_791697_Spur Spur|XP_001201897_Spur Spur|XP_001198879_Spur Spur|XP_797924_Spur Spur|XP_001200587_Spur Spur|XP_001199405_Spur Spur|XP_796118_Spur Spur|XP_796083_Spur Spur|XP_001201400_Spur Spur|XP_797281_Spur Spur|XP_787628_Spur Spur|XP_001200218_Spur Spur|XP_789945_Spur Spur|XP_792424_Spur Spur|XP_791941_Spur Spur|XP_795470_Spur Spur|XP_788927_Spur Spur|XP_788609_Spur Spur|XP_787878_Spur Spur|XP_795110_Spur Spur|XP_797453_Spur Spur|XP_001194737_Spur Spur|XP_001201188_Spur Spur|XP_001196589_Spur Spur|XP_001204277_Spur Spur|XP_001200505_Spur Spur|XP_784556_Spur Spur|XP_001196132_Spur Spur|XP_784660_Spur Spur|XP_796049_Spur Spur|XP_001201895_Spur Spur|XP_001194826_Spur Spur|XP_786057_Spur Spur|XP_788826_Spur Spur|XP_791547_Spur Spur|XP_786985_Spur Spur|XP_784264_Spur Spur|XP_001201806_Spur Spur|XP_784326_Spur Spur|XP_001196733_Spur Spur|XP_797004_Spur Spur|XP_001177955_Spur Spur|XP_001189820_Spur Spur|XP_001182062_Spur Spur|XP_001191839_Spur Spur|XP_001189860_Spur Spur|XP_001178086_Spur Spur|XP_001182891_Spur Spur|XP_001181167_Spur Spur|XP_001191760_Spur Spur|XP_001189746_Spur Spur|XP_001190187_Spur Spur|XP_001187256_Spur Spur|XP_001183027_Spur Spur|XP_001181017_Spur Spur|XP_001193802_Spur Spur|XP_001188223_Spur Spur|XP_001182416_Spur Spur|XP_001191385_Spur Spur|XP_001179919_Spur Spur|XP_001189679_Spur Spur|XP_791913_Spur Spur|XP_787286_Spur Spur|XP_001203182_Spur Spur|XP_001181740_Spur Spur|XP_001189513_Spur Spur|XP_001179509_Spur Spur|XP_001189760_Spur Spur|XP_001179793_Spur Spur|XP_001180846_Spur Spur|XP_001189683_Spur Spur|XP_001179712_Spur Spur|XP_001189255_Spur Spur|XP_001179202_Spur Spur|XP_001184211_Spur Spur|XP_001188591_Spur Spur|XP_001179709_Spur Spur|XP_001179786_Spur Spur|XP_001186709_Spur Spur|XP_001181070_Spur Spur|XP_001179556_Spur Spur|XP_001178416_Spur Spur|XP_001199352_Spur Spur|XP_001184181_Spur Spur|XP_001180889_Spur Spur|XP_001187560_Spur Spur|XP_001193170_Spur Spur|XP_001187429_Spur Spur|XP_001189838_Spur Spur|XP_001185401_Spur Spur|XP_001199305_Spur Spur|XP_001186231_Spur Spur|XP_001189298_Spur Spur|XP_001179257_Spur Spur|XP_001189718_Spur Spur|XP_001179754_Spur Spur|XP_001189590_Spur Spur|XP_001179616_Spur Spur|XP_001189427_Spur Spur|XP_001179405_Spur Spur|XP_001179538_Spur Spur|XP_001178749_Spur Spur|XP_001191236_Spur Spur|XP_001187763_Spur Spur|XP_001192009_Spur Spur|XP_001191129_Spur Spur|XP_001184021_Spur Spur|XP_001181532_Spur Spur|XP_001187839_Spur Spur|XP_001192202_Spur Spur|XP_001196885_Spur Spur|XP_787460_Spur Spur|XP_001189347_Spur Spur|XP_001197557_Spur Spur|XP_001190961_Spur Spur|XP_791767_Spur Spur|XP_001176051_Spur Spur|XP_001185026_Spur Spur|XP_001184267_Spur Spur|XP_001179258_Spur Spur|XP_001181622_Spur Spur|XP_001192831_Spur Spur|XP_001176653_Spur Spur|XP_001186657_Spur Spur|XP_001183469_Spur Spur|XP_001183780_Spur Spur|XP_001179314_Spur Spur|XP_001183577_Spur Spur|XP_001177333_Spur Spur|XP_001181969_Spur Spur|XP_001185843_Spur Spur|XP_001179775_Spur Spur|XP_001177057_Spur Spur|XP_001180990_Spur Spur|XP_001178966_Spur Spur|XP_793191_Spur Spur|XP_780722_Spur Spur|XP_784915_Spur Spur|XP_001197900_Spur Spur|XP_001203251_Spur Spur|XP_001175608_Spur Spur|XP_001175922_Spur Spur|XP_001190094_Spur Spur|XP_001185882_Spur Spur|XP_001179734_Spur Spur|XP_001191192_Spur Spur|XP_001187733_Spur Spur|XP_001184953_Spur Spur|XP_001199242_Spur Spur|XP_786707_Spur Spur|XP_001186338_Spur Spur|XP_001186010_Spur Spur|XP_001186901_Spur Spur|XP_001181920_Spur Spur|XP_001199005_Spur Spur|XP_001189650_Spur Spur|XP_001203030_Spur Spur|XP_001193135_Spur Spur|XP_786492_Spur Spur|XP_001179139_Spur Spur|XP_001180486_Spur Spur|NP_999670_Spur Spur|NP_999671_Spur Agam|XP_320584_Agam Dmel|FBpp0077881_Dmel
OMG10023: Amac|AMAG_01148T0_Amac Amac|AMAG_05331T0_Amac Atha|AT4G27230.2_Atha Atha|AT5G54640.1_Atha Atha|AT1G51060.1_Atha Atha|AT3G20670.1_Atha Atha|AT1G08880.1_Atha Atha|AT1G54690.1_Atha Bden|BDET_00710_Bden Bden|BDET_00913_Bden Ccin|CC1G_03575T0_Ccin Ccin|CC1G_07640T0_Ccin Ccin|CC1G_03522T0_Ccin Cele|B0035.7_Cele Cele|ZK131.6_Cele Cele|ZK131.10_Cele Cele|T23D8.6_Cele Cele|T10C6.12_Cele Cele|K06C4.3_Cele Cele|K06C4.11_Cele Cele|H02I12.7_Cele Cele|F55G1.10_Cele Cele|F54E12.5_Cele Cele|F45F2.4_Cele Cele|F35H10.1_Cele Cele|F17E9.13_Cele Cele|F08G2.2_Cele Cele|F07B7.3_Cele Cele|F07B7.10_Cele Cele|C50F4.13_Cele Cowc|CAOG_01815T0_Cowc Cowc|CAOG_02297T0_Cowc Cowc|CAOG_02251T0_Cowc Crei|jgi107113_Crei Crei|jgi872_Crei Crei|jgi800_Crei Crei|jgi793_Crei Crei|jgi655_Crei Crei|jgi647_Crei Crei|jgi645_Crei Crei|jgi326978_Crei Crei|jgi246_Crei Crei|jgi187_Crei Crei|jgi115469_Crei Crei|jgi99930_Crei Crei|jgi98017_Crei Crei|jgi97953_Crei Crei|jgi97737_Crei Crei|jgi834_Crei Crei|jgi82_Crei Crei|jgi295107_Crei Crei|jgi169653_Crei Crei|jgi100147_Crei Crei|jgi112398_Crei Crei|jgi333_Crei Crei|jgi167223_Crei Crei|jgi117095_Crei Crei|jgi112753_Crei Crei|jgi167193_Crei Dmel|FBpp0085249_Dmel Dmel|FBpp0091111_Dmel Dmel|FBpp0091108_Dmel Dmel|FBpp0091096_Dmel Dmel|FBpp0091093_Dmel Dmel|FBpp0091090_Dmel Dmel|FBpp0091087_Dmel Dmel|FBpp0091084_Dmel Dmel|FBpp0091081_Dmel Dmel|FBpp0091078_Dmel Dmel|FBpp0091075_Dmel Dmel|FBpp0091072_Dmel Dmel|FBpp0091069_Dmel Dmel|FBpp0091066_Dmel Dmel|FBpp0091063_Dmel Dmel|FBpp0091060_Dmel Dmel|FBpp0091055_Dmel Dmel|FBpp0091105_Dmel Dmel|FBpp0091102_Dmel Dmel|FBpp0091099_Dmel Ehux|jgi358281_Ehux Ehux|jgi371985_Ehux Ehux|jgi66170_Ehux Esil|Esi0057_0052_Esil Esil|Esi0306_0036_Esil Esil|Esi0442_0017_Esil Esil|Esi0059_0080_Esil Esil|Esi0059_0076_Esil Esil|Esi0059_0002_Esil Hmag|XP_002169106_Hmag Hmag|XP_002171210_Hmag Hmag|XP_002171125_Hmag Hmag|XP_002159851_Hmag Hmag|XP_002169186_Hmag Hmag|XP_002170269_Hmag Hmag|XP_002168256_Hmag Hmag|XP_002167379_Hmag Hmag|XP_002165265_Hmag Hmag|XP_002162894_Hmag Hmag|XP_002162855_Hmag Hmag|XP_002162765_Hmag Hmag|XP_002162112_Hmag Hmag|XP_002161918_Hmag Hmag|XP_002160292_Hmag Hmag|XP_002167692_Hmag Hmag|XP_002168843_Hmag Hmag|XP_002162325_Hmag Hmag|XP_002156528_Hmag Hmag|XP_002168136_Hmag Hmag|XP_002168147_Hmag Hmag|XP_002155995_Hmag Hmag|XP_002158857_Hmag Hmag|XP_002157893_Hmag Hmag|XP_002157244_Hmag Hmag|XP_002156831_Hmag Hmag|XP_002156783_Hmag Hmag|XP_002156069_Hmag Hmag|XP_002161836_Hmag Hsap|NP_066544_Hsap Hsap|NP_542163_Hsap Hsap|NP_254280_Hsap Hsap|NP_734466_Hsap Hsap|NP_808760_Hsap Hsap|NP_778235_Hsap Hsap|NP_003508_Hsap Hsap|NP_066408_Hsap Hsap|NP_066409_Hsap Hsap|NP_066390_Hsap Hsap|NP_001035807_Hsap Hsap|NP_003507_Hsap Hsap|NP_003505_Hsap Hsap|NP_003502_Hsap Hsap|NP_003501_Hsap Hsap|NP_003500_Hsap Hsap|NP_003503_Hsap Hsap|NP_003504_Hsap Hsap|NP_002096_Hsap Lgig|jgi146485_Lgig Lgig|jgi202828_Lgig Lgig|jgi149096_Lgig Lgig|jgi148878_Lgig Lgig|jgi148872_Lgig Lgig|jgi148799_Lgig Lgig|jgi148612_Lgig Lgig|jgi148569_Lgig Lgig|jgi148511_Lgig Lgig|jgi148109_Lgig Lgig|jgi147926_Lgig Lgig|jgi147878_Lgig Lgig|jgi147766_Lgig Lgig|jgi147730_Lgig Lgig|jgi147368_Lgig Lgig|jgi147263_Lgig Lgig|jgi147122_Lgig Mbre|jgi11356_Mbre Mbre|jgi22990_Mbre Nvec|jgi47042_Nvec Nvec|jgi83910_Nvec Nvec|jgi83819_Nvec Nvec|jgi83731_Nvec Nvec|jgi83730_Nvec Nvec|jgi83638_Nvec Nvec|jgi6652_Nvec Nvec|jgi83640_Nvec Nvec|jgi176704_Nvec Nvec|jgi231574_Nvec Nvec|jgi231565_Nvec Nvec|jgi231532_Nvec Nvec|jgi230010_Nvec Nvec|jgi225386_Nvec Nvec|jgi224575_Nvec Nvec|jgi223737_Nvec Nvec|jgi196022_Nvec Nvec|jgi176747_Nvec Nvec|jgi225433_Nvec Nvec|jgi225407_Nvec Nvec|jgi225178_Nvec Nvec|jgi237683_Nvec Nvec|jgi219655_Nvec Nvec|jgi230611_Nvec Nvec|jgi228531_Nvec Nvec|jgi150398_Nvec Ppat|Pp1s145_46V6.1_Ppat Ppat|Pp1s47_181V6.1_Ppat Ppat|Pp1s188_35V6.1_Ppat Ppat|Pp1s55_112V6.1_Ppat Ppat|Pp1s452_4V6.1_Ppat Ptet|GSPATP00013999001_Ptet Ptet|GSPATP00027936001_Ptet Ptet|GSPATP00039584001_Ptet Ptet|GSPATP00037481001_Ptet Ptet|GSPATP00034423001_Ptet Rory|RO3T_08122_Rory Rory|RO3T_08221_Rory Rory|RO3T_08213_Rory Rory|RO3T_16445_Rory Scer|YBL003C_Scer Scer|YDR225W_Scer Spom|SPAC19G12.06c_T0_Spom Spom|SPCC622.08c_T0_Spom Spun|SPPG_02344T0_Spun Spun|SPPG_08009T0_Spun Spun|SPPG_01096T0_Spun Spur|NP_001014426_Spur Spur|XP_001178865_Spur Spur|XP_001178558_Spur Spur|XP_001178526_Spur Spur|XP_001178063_Spur Spur|XP_001176460_Spur Spur|XP_001176085_Spur Spur|XP_001179746_Spur Spur|XP_001175793_Spur Spur|XP_001178730_Spur Spur|XP_001177423_Spur Spur|XP_001176802_Spur Spur|XP_001175789_Spur Spur|NP_999718_Spur Spur|XP_790098_Spur Sros|PTSG_00675T0_Sros Sros|PTSG_03859T0_Sros Tpse|jgi33270_Tpse Tpse|jgi37431_Tpse Tpse|jgi6948_Tpse Tpse|jgi35407_Tpse Tpse|jgi19793_Tpse Tthe|TTH133.m00094_Tthe Tthe|TTH3687.m00065_Tthe Vcar|jgi55141_Vcar Vcar|jgi57070_Vcar Vcar|jgi55315_Vcar Vcar|jgi97854_Vcar Vcar|jgi67437_Vcar Vcar|jgi67498_Vcar Vcar|jgi101753_Vcar Vcar|jgi65832_Vcar Vcar|jgi80056_Vcar Vcar|jgi81576_Vcar Vcar|jgi73615_Vcar Vcar|jgi101861_Vcar Agam|XP_318363_Agam Tadh|jgi64252_Tadh Cint|ENSCINT00000020149_Cint Agam|XP_318365_Agam Lgig|jgi219188_Lgig Aque|Aqu1.228714_Aque Ncra|NCU02437T0_Ncra Aque|Aqu1.205688_Aque Hmag|XP_002158325_Hmag Cneo|XP_569065_Cneo Aque|Aqu1.226626_Aque Nvec|jgi177240_Nvec Ngru|jgi5305_Ngru Spur|XP_797553_Spur Lgig|jgi181153_Lgig Cowc|CAOG_07959T0_Cowc Spur|XP_780944_Spur Esil|Esi0298_0026_Esil
OMG10024: Tthe|TTH263.m00022_Tthe Tthe|TTH381.m00005_Tthe Tthe|TTH401.m00005_Tthe Tthe|TTH471.m00005_Tthe Tthe|TTH586.m00003_Tthe Tthe|TTH535.m00002_Tthe Tthe|TTH367.m00012_Tthe Tthe|TTH412.m00005_Tthe Tthe|TTH510.m00005_Tthe Tthe|TTH550.m00007_Tthe Tthe|TTH3677.m00014_Tthe Tthe|TTH572.m00004_Tthe Tthe|TTH495.m00003_Tthe Tthe|TTH550.m00008_Tthe Tthe|TTH494.m00005_Tthe Tthe|TTH1762.m00002_Tthe Tthe|TTH234.m00044_Tthe Tthe|TTH1927.m00002_Tthe Tthe|TTH267.m00022_Tthe Tthe|TTH515.m00008_Tthe Tthe|TTH234.m00028_Tthe Tthe|TTH286.m00016_Tthe Tthe|TTH427.m00008_Tthe Tthe|TTH561.m00002_Tthe Tthe|TTH3829.m01244_Tthe Tthe|TTH558.m00004_Tthe Tthe|TTH40.m00286_Tthe Tthe|TTH494.m00004_Tthe Tthe|TTH490.m00005_Tthe Tthe|TTH492.m00005_Tthe Tthe|TTH398.m00012_Tthe Tthe|TTH533.m00005_Tthe Tthe|TTH550.m00005_Tthe Tthe|TTH990.m00002_Tthe Tthe|TTH533.m00006_Tthe Tthe|TTH718.m00002_Tthe Tthe|TTH395.m00007_Tthe Tthe|TTH481.m00008_Tthe Tthe|TTH574.m00003_Tthe Tthe|TTH465.m00005_Tthe Tthe|TTH449.m00006_Tthe Tthe|TTH611.m00002_Tthe Tthe|TTH621.m00002_Tthe Tthe|TTH458.m00004_Tthe Tthe|TTH415.m00008_Tthe Tthe|TTH674.m00002_Tthe Tthe|TTH510.m00004_Tthe Tthe|TTH460.m00008_Tthe Tthe|TTH420.m00006_Tthe Tthe|TTH464.m00006_Tthe Tthe|TTH447.m00006_Tthe Tthe|TTH3836.m02386_Tthe Tthe|TTH468.m00009_Tthe Tthe|TTH521.m00002_Tthe Tthe|TTH641.m00002_Tthe Tthe|TTH398.m00011_Tthe Tthe|TTH813.m00002_Tthe Tthe|TTH497.m00003_Tthe Tthe|TTH396.m00007_Tthe Tthe|TTH493.m00006_Tthe Tthe|TTH389.m00006_Tthe Tthe|TTH91.m00204_Tthe Tthe|TTH435.m00009_Tthe Tthe|TTH728.m00002_Tthe Tthe|TTH440.m00006_Tthe Tthe|TTH645.m00002_Tthe Tthe|TTH546.m00005_Tthe Tthe|TTH96.m00186_Tthe Tthe|TTH806.m00002_Tthe Tthe|TTH741.m00002_Tthe Tthe|TTH677.m00002_Tthe Tthe|TTH96.m01486_Tthe Tthe|TTH546.m00004_Tthe Tthe|TTH471.m00004_Tthe Tthe|TTH254.m00045_Tthe Tthe|TTH560.m00002_Tthe Tthe|TTH308.m00011_Tthe Tthe|TTH3822.m00613_Tthe Tthe|TTH347.m00015_Tthe Tthe|TTH3822.m00612_Tthe Tthe|TTH295.m00021_Tthe Tthe|TTH161.m00098_Tthe Tthe|TTH1631.m00002_Tthe Tthe|TTH267.m00027_Tthe Tthe|TTH294.m00019_Tthe Tthe|TTH302.m00028_Tthe Tthe|TTH19.m00322_Tthe Tthe|TTH1662.m00002_Tthe Tthe|TTH218.m00067_Tthe Tthe|TTH172.m00090_Tthe Tthe|TTH3831.m01421_Tthe Tthe|TTH316.m00016_Tthe Tthe|TTH1666.m00002_Tthe Tthe|TTH1815.m00004_Tthe Tthe|TTH173.m00030_Tthe Tthe|TTH420.m00005_Tthe Tthe|TTH442.m00006_Tthe Tthe|TTH288.m00016_Tthe Tthe|TTH233.m00030_Tthe Tthe|TTH268.m00041_Tthe Tthe|TTH1825.m00002_Tthe Tthe|TTH307.m00020_Tthe Tthe|TTH199.m00034_Tthe Tthe|TTH214.m00062_Tthe Tthe|TTH185.m00064_Tthe Tthe|TTH1947.m00002_Tthe Tthe|TTH3825.m02753_Tthe Tthe|TTH1801.m00002_Tthe Tthe|TTH283.m00024_Tthe Tthe|TTH182.m00074_Tthe Tthe|TTH241.m00036_Tthe Tthe|TTH295.m00020_Tthe Tthe|TTH312.m00015_Tthe Tthe|TTH178.m00090_Tthe Tthe|TTH202.m00037_Tthe Tthe|TTH169.m00054_Tthe Tthe|TTH1721.m00002_Tthe Tthe|TTH1967.m00002_Tthe Tthe|TTH372.m00020_Tthe Tthe|TTH201.m00033_Tthe Tthe|TTH3828.m01259_Tthe Tthe|TTH178.m00051_Tthe Tthe|TTH330.m00022_Tthe Tthe|TTH302.m00026_Tthe Tthe|TTH299.m00010_Tthe Tthe|TTH1933.m00002_Tthe Tthe|TTH280.m00025_Tthe Tthe|TTH279.m00019_Tthe Tthe|TTH278.m00035_Tthe Tthe|TTH278.m00033_Tthe Tthe|TTH178.m00052_Tthe Tthe|TTH214.m00033_Tthe Tthe|TTH175.m00049_Tthe Tthe|TTH331.m00020_Tthe Tthe|TTH205.m00063_Tthe Tthe|TTH3677.m00017_Tthe Tthe|TTH178.m00046_Tthe Tthe|TTH1912.m00002_Tthe Tthe|TTH173.m00057_Tthe Tthe|TTH268.m00037_Tthe Tthe|TTH19.m00320_Tthe Tthe|TTH177.m00066_Tthe Tthe|TTH255.m00036_Tthe Tthe|TTH343.m00011_Tthe Tthe|TTH17.m00443_Tthe Tthe|TTH234.m00032_Tthe Tthe|TTH1919.m00002_Tthe Tthe|TTH278.m00034_Tthe Tthe|TTH242.m00042_Tthe Tthe|TTH218.m00043_Tthe Tthe|TTH3828.m01244_Tthe Tthe|TTH299.m00011_Tthe Tthe|TTH201.m00036_Tthe Tthe|TTH7.m00404_Tthe Tthe|TTH17.m00459_Tthe Tthe|TTH1805.m00002_Tthe Tthe|TTH1890.m00002_Tthe Tthe|TTH1869.m00002_Tthe Tthe|TTH201.m00051_Tthe Tthe|TTH383.m00016_Tthe Tthe|TTH411.m00003_Tthe Tthe|TTH1192.m00002_Tthe Tthe|TTH1664.m00002_Tthe Tthe|TTH135.m00063_Tthe Tthe|TTH121.m00094_Tthe Tthe|TTH175.m00074_Tthe Tthe|TTH1371.m00002_Tthe Tthe|TTH160.m00051_Tthe Tthe|TTH241.m00038_Tthe Tthe|TTH16.m00255_Tthe Tthe|TTH160.m00100_Tthe Tthe|TTH241.m00021_Tthe Tthe|TTH155.m00075_Tthe Tthe|TTH1395.m00003_Tthe Tthe|TTH1499.m00002_Tthe Tthe|TTH120.m00133_Tthe Tthe|TTH1395.m00004_Tthe Tthe|TTH137.m00077_Tthe Tthe|TTH137.m00068_Tthe Tthe|TTH326.m00014_Tthe Tthe|TTH187.m00063_Tthe Tthe|TTH205.m00052_Tthe Tthe|TTH286.m00020_Tthe Tthe|TTH175.m00043_Tthe Tthe|TTH331.m00013_Tthe Tthe|TTH3710.m00017_Tthe Tthe|TTH3714.m00077_Tthe Tthe|TTH182.m00042_Tthe Tthe|TTH227.m00050_Tthe Tthe|TTH363.m00011_Tthe Tthe|TTH3829.m01234_Tthe Tthe|TTH92.m00189_Tthe Tthe|TTH145.m00138_Tthe Tthe|TTH1607.m00002_Tthe Tthe|TTH155.m00055_Tthe Tthe|TTH155.m00106_Tthe Tthe|TTH151.m00099_Tthe Tthe|TTH158.m00100_Tthe Tthe|TTH151.m00086_Tthe Tthe|TTH161.m00064_Tthe Tthe|TTH1494.m00002_Tthe Tthe|TTH155.m00103_Tthe Tthe|TTH254.m00027_Tthe Tthe|TTH3677.m00037_Tthe Tthe|TTH1862.m00002_Tthe Tthe|TTH242.m00024_Tthe Tthe|TTH179.m00068_Tthe Tthe|TTH179.m00055_Tthe Tthe|TTH249.m00029_Tthe Tthe|TTH202.m00036_Tthe Tthe|TTH175.m00072_Tthe Tthe|TTH332.m00020_Tthe Tthe|TTH3719.m00073_Tthe Tthe|TTH112.m00153_Tthe Tthe|TTH1150.m00003_Tthe Tthe|TTH135.m00065_Tthe Tthe|TTH1433.m00004_Tthe Tthe|TTH1445.m00002_Tthe Tthe|TTH112.m00160_Tthe Tthe|TTH145.m00077_Tthe Tthe|TTH1334.m00002_Tthe Tthe|TTH1433.m00003_Tthe Tthe|TTH1298.m00002_Tthe Tthe|TTH373.m00007_Tthe Tthe|TTH378.m00008_Tthe Tthe|TTH216.m00068_Tthe Tthe|TTH395.m00008_Tthe Tthe|TTH109.m00074_Tthe Tthe|TTH3730.m00001_Tthe Tthe|TTH121.m00090_Tthe Tthe|TTH112.m00151_Tthe Tthe|TTH135.m00097_Tthe Tthe|TTH19.m00403_Tthe Tthe|TTH139.m00124_Tthe Tthe|TTH385.m00008_Tthe Tthe|TTH213.m00057_Tthe Tthe|TTH312.m00017_Tthe Tthe|TTH1083.m00002_Tthe Tthe|TTH109.m00073_Tthe Tthe|TTH139.m00123_Tthe Tthe|TTH218.m00042_Tthe Tthe|TTH3710.m00025_Tthe Tthe|TTH784.m00004_Tthe Tthe|TTH347.m00012_Tthe Tthe|TTH109.m00101_Tthe Tthe|TTH1.m01032_Tthe Tthe|TTH155.m00081_Tthe Tthe|TTH212.m00056_Tthe Tthe|TTH212.m00057_Tthe Tthe|TTH212.m00058_Tthe Tthe|TTH212.m00055_Tthe Tthe|TTH212.m00044_Tthe
OMG10025: Tthe|TTH3827.m00898_Tthe Tthe|TTH3827.m00903_Tthe Tthe|TTH3827.m00905_Tthe Tthe|TTH3827.m00901_Tthe Tthe|TTH3827.m00906_Tthe Tthe|TTH3827.m00902_Tthe Tthe|TTH3827.m00904_Tthe Tthe|TTH3827.m00899_Tthe Tthe|TTH3827.m00900_Tthe Tthe|TTH7.m04845_Tthe Tthe|TTH7.m00403_Tthe Tthe|TTH7.m04846_Tthe Tthe|TTH96.m00106_Tthe Tthe|TTH3828.m01245_Tthe Tthe|TTH47.m00236_Tthe Tthe|TTH3831.m01473_Tthe Tthe|TTH3729.m00032_Tthe Tthe|TTH3744.m00066_Tthe Tthe|TTH3831.m01542_Tthe Tthe|TTH3836.m01948_Tthe Tthe|TTH3836.m01947_Tthe Tthe|TTH96.m00097_Tthe Tthe|TTH3799.m00192_Tthe Tthe|TTH3827.m00970_Tthe Tthe|TTH96.m00105_Tthe Tthe|TTH3744.m00060_Tthe Tthe|TTH3821.m00521_Tthe Tthe|TTH90.m00118_Tthe Tthe|TTH3824.m03213_Tthe Tthe|TTH72.m00182_Tthe Tthe|TTH3827.m00968_Tthe Tthe|TTH3827.m00837_Tthe Tthe|TTH3813.m01416_Tthe Tthe|TTH3812.m02617_Tthe Tthe|TTH3828.m01248_Tthe Tthe|TTH3813.m01412_Tthe Tthe|TTH3828.m01257_Tthe Tthe|TTH60.m01788_Tthe Tthe|TTH3821.m00523_Tthe Tthe|TTH3813.m01414_Tthe Tthe|TTH405.m00009_Tthe Tthe|TTH7.m00405_Tthe Tthe|TTH3828.m01254_Tthe Tthe|TTH3812.m02581_Tthe Tthe|TTH72.m00184_Tthe Tthe|TTH38.m00289_Tthe Tthe|TTH3828.m01338_Tthe Tthe|TTH3828.m01256_Tthe Tthe|TTH3821.m00524_Tthe Tthe|TTH72.m00180_Tthe Tthe|TTH3730.m00062_Tthe Tthe|TTH60.m00128_Tthe Tthe|TTH3812.m02582_Tthe Tthe|TTH60.m00126_Tthe Tthe|TTH3828.m01250_Tthe Tthe|TTH60.m00122_Tthe Tthe|TTH7.m00406_Tthe Tthe|TTH3836.m02118_Tthe Tthe|TTH60.m00124_Tthe Tthe|TTH72.m00175_Tthe Tthe|TTH3813.m01655_Tthe Tthe|TTH3813.m01658_Tthe Tthe|TTH3825.m02849_Tthe Tthe|TTH72.m00187_Tthe Tthe|TTH145.m00108_Tthe Tthe|TTH3821.m00554_Tthe Tthe|TTH195.m00048_Tthe Tthe|TTH3821.m00555_Tthe Tthe|TTH60.m00127_Tthe Tthe|TTH3821.m00545_Tthe Tthe|TTH3728.m00053_Tthe Tthe|TTH60.m00123_Tthe Tthe|TTH195.m00047_Tthe Tthe|TTH3727.m00041_Tthe Tthe|TTH3821.m00561_Tthe Tthe|TTH3728.m00052_Tthe Tthe|TTH72.m00176_Tthe Tthe|TTH3728.m00055_Tthe Tthe|TTH3836.m01952_Tthe Tthe|TTH3675.m00017_Tthe Tthe|TTH3693.m00031_Tthe Tthe|TTH3698.m00026_Tthe Tthe|TTH32.m00178_Tthe Tthe|TTH153.m00051_Tthe Tthe|TTH176.m00061_Tthe Tthe|TTH3693.m00032_Tthe Tthe|TTH3701.m00169_Tthe Tthe|TTH3693.m00029_Tthe Tthe|TTH3725.m00008_Tthe Tthe|TTH3821.m00563_Tthe Tthe|TTH3710.m00052_Tthe Tthe|TTH3825.m02848_Tthe Tthe|TTH3693.m00033_Tthe Tthe|TTH21.m00227_Tthe Tthe|TTH3687.m00026_Tthe Tthe|TTH3828.m01246_Tthe Tthe|TTH3828.m01258_Tthe Tthe|TTH188.m00074_Tthe Tthe|TTH176.m00065_Tthe Tthe|TTH176.m00051_Tthe Tthe|TTH3828.m01261_Tthe Tthe|TTH3828.m01251_Tthe Tthe|TTH3684.m00830_Tthe Tthe|TTH19.m00296_Tthe Tthe|TTH3715.m00107_Tthe Tthe|TTH3693.m00034_Tthe Tthe|TTH32.m00221_Tthe Tthe|TTH38.m00226_Tthe Tthe|TTH32.m00293_Tthe Tthe|TTH38.m00230_Tthe Tthe|TTH19.m00301_Tthe Tthe|TTH3722.m00110_Tthe Tthe|TTH3727.m00070_Tthe Tthe|TTH7.m04843_Tthe Tthe|TTH176.m00052_Tthe Tthe|TTH19.m00384_Tthe Tthe|TTH3827.m00897_Tthe Tthe|TTH3695.m00096_Tthe Tthe|TTH3801.m00225_Tthe Tthe|TTH223.m00037_Tthe Tthe|TTH3825.m02622_Tthe Tthe|TTH7.m00402_Tthe Tthe|TTH19.m00299_Tthe Tthe|TTH3812.m02580_Tthe Tthe|TTH329.m00014_Tthe Tthe|TTH3722.m00111_Tthe Tthe|TTH155.m00077_Tthe Tthe|TTH329.m00013_Tthe Tthe|TTH176.m00055_Tthe Tthe|TTH329.m00012_Tthe Tthe|TTH175.m00059_Tthe Tthe|TTH3725.m00012_Tthe Tthe|TTH3684.m00066_Tthe Tthe|TTH21.m00232_Tthe Tthe|TTH3712.m00062_Tthe Tthe|TTH3818.m00677_Tthe Tthe|TTH3750.m00312_Tthe Tthe|TTH3697.m00220_Tthe Tthe|TTH176.m00063_Tthe Tthe|TTH3829.m01147_Tthe Tthe|TTH3693.m00115_Tthe Tthe|TTH19.m00293_Tthe Tthe|TTH3687.m00027_Tthe Tthe|TTH19.m00295_Tthe Tthe|TTH3707.m00228_Tthe Tthe|TTH7.m00319_Tthe Tthe|TTH367.m00018_Tthe Tthe|TTH90.m00144_Tthe Tthe|TTH32.m00295_Tthe Tthe|TTH3712.m00919_Tthe Tthe|TTH92.m00118_Tthe Tthe|TTH3727.m00006_Tthe Tthe|TTH3821.m00522_Tthe Tthe|TTH176.m00057_Tthe Tthe|TTH3821.m00551_Tthe Tthe|TTH3705.m00110_Tthe Tthe|TTH3761.m00233_Tthe Tthe|TTH3835.m00530_Tthe Tthe|TTH3708.m00950_Tthe Tthe|TTH32.m00225_Tthe Tthe|TTH3707.m00229_Tthe Tthe|TTH155.m00076_Tthe Tthe|TTH3712.m00060_Tthe Tthe|TTH90.m00143_Tthe Tthe|TTH176.m00060_Tthe Tthe|TTH3727.m00004_Tthe Tthe|TTH3713.m00049_Tthe Tthe|TTH3828.m01393_Tthe Tthe|TTH91.m00203_Tthe Tthe|TTH92.m00116_Tthe Tthe|TTH3828.m01247_Tthe Tthe|TTH92.m00117_Tthe Tthe|TTH3828.m01339_Tthe Tthe|TTH7.m00309_Tthe Tthe|TTH7.m00313_Tthe Tthe|TTH3690.m00035_Tthe Tthe|TTH3697.m00219_Tthe Tthe|TTH3715.m00108_Tthe Tthe|TTH3725.m00010_Tthe Tthe|TTH3722.m00109_Tthe Tthe|TTH3713.m00081_Tthe Tthe|TTH3722.m00112_Tthe Tthe|TTH376.m00010_Tthe Tthe|TTH3728.m00628_Tthe Tthe|TTH3708.m00951_Tthe Tthe|TTH3727.m00005_Tthe Tthe|TTH3707.m00230_Tthe Tthe|TTH3713.m00043_Tthe Tthe|TTH3712.m00920_Tthe Tthe|TTH3728.m00054_Tthe Tthe|TTH96.m01487_Tthe Tthe|TTH3831.m01474_Tthe Tthe|TTH457.m00007_Tthe Tthe|TTH3727.m00071_Tthe Tthe|TTH193.m00030_Tthe Tthe|TTH193.m00029_Tthe Tthe|TTH3693.m00903_Tthe Tthe|TTH1.m01072_Tthe Tthe|TTH14.m00402_Tthe Tthe|TTH145.m00104_Tthe Tthe|TTH188.m00076_Tthe Tthe|TTH153.m00045_Tthe Tthe|TTH32.m00231_Tthe Tthe|TTH14.m00399_Tthe Tthe|TTH21.m00230_Tthe Tthe|TTH3810.m01939_Tthe Tthe|TTH32.m00232_Tthe Tthe|TTH3671.m00009_Tthe Tthe|TTH32.m00233_Tthe Tthe|TTH3684.m00065_Tthe Tthe|TTH3684.m00064_Tthe Tthe|TTH3700.m00222_Tthe Tthe|TTH254.m00030_Tthe Tthe|TTH457.m00006_Tthe Tthe|TTH3828.m01255_Tthe Tthe|TTH137.m00134_Tthe Tthe|TTH439.m00006_Tthe Tthe|TTH19.m00294_Tthe Tthe|TTH19.m00300_Tthe Tthe|TTH19.m00297_Tthe Tthe|TTH19.m00387_Tthe Tthe|TTH19.m00298_Tthe Tthe|TTH19.m00303_Tthe Tthe|TTH32.m00294_Tthe Tthe|TTH21.m00231_Tthe Tthe|TTH3684.m00831_Tthe Tthe|TTH329.m00010_Tthe Tthe|TTH207.m00060_Tthe Tthe|TTH145.m00106_Tthe Tthe|TTH145.m00107_Tthe Tthe|TTH153.m00050_Tthe Tthe|TTH176.m00050_Tthe Tthe|TTH176.m00058_Tthe Tthe|TTH175.m00065_Tthe Tthe|TTH175.m00062_Tthe Tthe|TTH176.m00054_Tthe Tthe|TTH175.m00061_Tthe Tthe|TTH175.m00058_Tthe Tthe|TTH176.m00059_Tthe Tthe|TTH175.m00064_Tthe Tthe|TTH32.m00180_Tthe Tthe|TTH14.m00400_Tthe Tthe|TTH14.m00401_Tthe Tthe|TTH145.m00105_Tthe Tthe|TTH1.m00637_Tthe Tthe|TTH1.m00638_Tthe Tthe|TTH148.m00096_Tthe Tthe|TTH137.m00083_Tthe Tthe|TTH3812.m02618_Tthe Tthe|TTH72.m00181_Tthe Tthe|TTH96.m00107_Tthe
OMG10026: Agam|XP_001238300_Agam Agam|XP_320334_Agam Agam|XP_320329_Agam Amac|AMAG_01147T0_Amac Amac|AMAG_05330T0_Amac Aque|Aqu1.228257_Aque Aque|Aqu1.228715_Aque Atha|AT2G37470.1_Atha Atha|AT3G53650.1_Atha Atha|AT3G45980.1_Atha Atha|AT3G46030.1_Atha Atha|AT5G59910.1_Atha Atha|AT5G22880.1_Atha Atha|AT1G07790.1_Atha Atha|AT2G28720.1_Atha Bden|BDET_00711_Bden Bden|BDET_00914_Bden Ccin|CC1G_03523T0_Ccin Ccin|CC1G_07639T0_Ccin Cele|F08G2.1_Cele Cele|ZK131.9_Cele Cele|ZK131.5_Cele Cele|F35H10.11_Cele Cele|F17E9.9_Cele Cele|T10C6.11_Cele Cele|K06C4.4_Cele Cele|K06C4.12_Cele Cele|F45F2.12_Cele Cele|H02I12.6_Cele Cele|F55G1.3_Cele Cele|F54E12.4_Cele Cele|B0035.8_Cele Cele|F07B7.4_Cele Cele|F07B7.11_Cele Cele|C50F4.5_Cele Cowc|CAOG_01818T0_Cowc Cowc|CAOG_02298T0_Cowc Cowc|CAOG_02250T0_Cowc Crei|jgi124894_Crei Crei|jgi160509_Crei Crei|jgi98035_Crei Crei|jgi97907_Crei Crei|jgi60_Crei Crei|jgi654_Crei Crei|jgi97627_Crei Crei|jgi125122_Crei Crei|jgi648_Crei Crei|jgi181233_Crei Crei|jgi100008_Crei Crei|jgi100236_Crei Crei|jgi100162_Crei Crei|jgi121856_Crei Crei|jgi115268_Crei Crei|jgi107058_Crei Crei|jgi112775_Crei Crei|jgi107697_Crei Crei|jgi112705_Crei Crei|jgi100722_Crei Crei|jgi123644_Crei Crei|jgi108915_Crei Crei|jgi168516_Crei Crei|jgi102205_Crei Crei|jgi172560_Crei Dmel|FBpp0085281_Dmel Dmel|FBpp0091155_Dmel Dmel|FBpp0091153_Dmel Dmel|FBpp0091151_Dmel Dmel|FBpp0091149_Dmel Dmel|FBpp0091147_Dmel Dmel|FBpp0091145_Dmel Dmel|FBpp0091143_Dmel Dmel|FBpp0091141_Dmel Dmel|FBpp0091139_Dmel Dmel|FBpp0091137_Dmel Dmel|FBpp0091135_Dmel Dmel|FBpp0091133_Dmel Dmel|FBpp0091131_Dmel Dmel|FBpp0091129_Dmel Dmel|FBpp0091127_Dmel Dmel|FBpp0091125_Dmel Dmel|FBpp0091123_Dmel Dmel|FBpp0091121_Dmel Dmel|FBpp0091119_Dmel Dmel|FBpp0091117_Dmel Dmel|FBpp0091115_Dmel Dmel|FBpp0091113_Dmel Ehux|jgi362583_Ehux Ehux|jgi362798_Ehux Ehux|jgi66183_Ehux Ehux|jgi114964_Ehux Ehux|jgi351212_Ehux Ehux|jgi196782_Ehux Esil|Esi0037_0094_Esil Esil|Esi0442_0016_Esil Esil|Esi0306_0035_Esil Esil|Esi0059_0081_Esil Esil|Esi0059_0075_Esil Esil|Esi0059_0003_Esil Esil|Esi0057_0053_Esil Hmag|XP_002156175_Hmag Hmag|XP_002168438_Hmag Hmag|XP_002171076_Hmag Hmag|XP_002169140_Hmag Hmag|XP_002165266_Hmag Hmag|XP_002164632_Hmag Hmag|XP_002162257_Hmag Hmag|XP_002159282_Hmag Hmag|XP_002158986_Hmag Hmag|XP_002158872_Hmag Hmag|XP_002158177_Hmag Hmag|XP_002157842_Hmag Hmag|XP_002157268_Hmag Hmag|XP_002156929_Hmag Hmag|XP_002156329_Hmag Hmag|XP_002171035_Hmag Hmag|XP_002163836_Hmag Hmag|XP_002161870_Hmag Hmag|XP_002159043_Hmag Hmag|XP_002158733_Hmag Hmag|XP_002166408_Hmag Hmag|XP_002170024_Hmag Hmag|XP_002168064_Hmag Hmag|XP_002169018_Hmag Hmag|XP_002156085_Hmag Hmag|XP_002168395_Hmag Hmag|XP_002155945_Hmag Hmag|XP_002161481_Hmag Hsap|NP_001019770_Hsap Hsap|NP_003515_Hsap Hsap|NP_003518_Hsap Hsap|NP_003517_Hsap Hsap|NP_003516_Hsap Hsap|NP_003514_Hsap Hsap|NP_003513_Hsap Hsap|NP_003509_Hsap Hsap|NP_003519_Hsap Hsap|NP_542160_Hsap Hsap|NP_003511_Hsap Hsap|NP_066402_Hsap Hsap|NP_619790_Hsap Hsap|NP_066406_Hsap Hsap|NP_003510_Hsap Hsap|NP_003512_Hsap Hsap|NP_778225_Hsap Hsap|NP_733759_Hsap Lgig|jgi147338_Lgig Lgig|jgi148688_Lgig Lgig|jgi148339_Lgig Lgig|jgi148156_Lgig Lgig|jgi148145_Lgig Mbre|jgi21467_Mbre Mbre|jgi38595_Mbre Mbre|jgi26640_Mbre Mbre|jgi21515_Mbre Nvec|jgi152686_Nvec Nvec|jgi224990_Nvec Nvec|jgi155473_Nvec Nvec|jgi224574_Nvec Nvec|jgi227820_Nvec Nvec|jgi227814_Nvec Nvec|jgi227764_Nvec Nvec|jgi227761_Nvec Nvec|jgi224727_Nvec Nvec|jgi224537_Nvec Nvec|jgi223889_Nvec Nvec|jgi175850_Nvec Nvec|jgi237164_Nvec Nvec|jgi157309_Nvec Nvec|jgi227726_Nvec Nvec|jgi59503_Nvec Nvec|jgi155025_Nvec Nvec|jgi200571_Nvec Nvec|jgi230610_Nvec Nvec|jgi198108_Nvec Nvec|jgi228163_Nvec Nvec|jgi198111_Nvec Nvec|jgi83818_Nvec Nvec|jgi83997_Nvec Nvec|jgi200353_Nvec Nvec|jgi228495_Nvec Ppat|Pp1s256_64V6.1_Ppat Ppat|Pp1s37_236V6.1_Ppat Ppat|Pp1s56_226V6.1_Ppat Ppat|Pp1s98_232V6.1_Ppat Ppat|Pp1s98_237V6.1_Ppat Ppat|Pp1s98_235V6.1_Ppat Ppat|Pp1s201_81V6.1_Ppat Ppat|Pp1s34_255V6.1_Ppat Ppat|Pp1s117_2V6.1_Ppat Ptet|GSPATP00001620001_Ptet Ptet|GSPATP00005440001_Ptet Ptet|GSPATP00025299001_Ptet Ptet|GSPATP00008926001_Ptet Ptet|GSPATP00014029001_Ptet Ptet|GSPATP00031557001_Ptet Ptet|GSPATP00027961001_Ptet Ptet|GSPATP00025378001_Ptet Rory|RO3T_08212_Rory Rory|RO3T_08222_Rory Rory|RO3T_16446_Rory Rory|RO3T_08123_Rory Scer|YBL002W_Scer Scer|YDR224C_Scer Spun|SPPG_02345T0_Spun Spun|SPPG_08010T0_Spun Spur|XP_001178716_Spur Spur|XP_001178738_Spur Spur|XP_787741_Spur Spur|XP_790763_Spur Spur|XP_794714_Spur Spur|NP_999710_Spur Spur|XP_786154_Spur Sros|PTSG_08120T0_Sros Sros|PTSG_10056T0_Sros Tpse|jgi27352_Tpse Tpse|jgi6947_Tpse Tpse|jgi37309_Tpse Tpse|jgi35611_Tpse Tpse|jgi34210_Tpse Tthe|TTH3694.m00104_Tthe Tthe|TTH90.m00169_Tthe Vcar|jgi78503_Vcar Vcar|jgi83782_Vcar Vcar|jgi83773_Vcar Vcar|jgi101754_Vcar Vcar|jgi127214_Vcar Vcar|jgi116708_Vcar Vcar|jgi58196_Vcar Vcar|jgi56996_Vcar Vcar|jgi61590_Vcar Vcar|jgi55168_Vcar Vcar|jgi55252_Vcar Vcar|jgi106812_Vcar Vcar|jgi67428_Vcar Vcar|jgi78860_Vcar Lgig|jgi233239_Lgig Aque|Aqu1.205687_Aque Ncra|NCU02435T0_Ncra Spom|SPCC622.09_T0_Spom Tadh|jgi27729_Tadh Cint|ENSCINT00000029777_Cint Cneo|XP_569066_Cneo Spur|XP_781938_Spur Vcar|jgi58230_Vcar Crei|jgi121902_Crei Hmag|XP_002162131_Hmag Nvec|jgi219654_Nvec
OMG10027: Agam|XP_001688832_Agam Agam|XP_316292_Agam Agam|XP_308284_Agam Agam|XP_309943_Agam Agam|XP_001688724_Agam Agam|XP_315766_Agam Agam|XP_556403_Agam Agam|XP_001688725_Agam Agam|XP_315767_Agam Agam|XP_308969_Agam Agam|XP_317477_Agam Agam|XP_312644_Agam Agam|XP_308743_Agam Agam|XP_311611_Agam Agam|XP_001687884_Agam Aque|Aqu1.200652_Aque Aque|Aqu1.227780_Aque Aque|Aqu1.227781_Aque Aque|Aqu1.213276_Aque Aque|Aqu1.213275_Aque Aque|Aqu1.223283_Aque Aque|Aqu1.227312_Aque Aque|Aqu1.223006_Aque Aque|Aqu1.225618_Aque Aque|Aqu1.217135_Aque Cele|C55H1.1_Cele Cele|Y49C4A.8b_Cele Cele|T01G5.2_Cele Cele|F47C10.6_Cele Cele|Y39G10AR.6_Cele Cele|H10D18.6_Cele Cele|C03A7.13_Cele Cele|F56B3.7_Cele Cele|F10D2.12_Cele Cele|F10D2.7_Cele Cele|F10D2.2b_Cele Cele|F10D2.6_Cele Cele|F10D2.5_Cele Cele|F29F11.2_Cele Cele|F31F4.7_Cele Cele|K08B4.4_Cele Cele|K08B4.3_Cele Cele|ZC455.3_Cele Cele|ZC443.6_Cele Cele|ZC443.5_Cele Cele|ZC455.6a_Cele Cele|ZC455.4_Cele Cele|H23N18.2_Cele Cele|T19H12.1b_Cele Cele|T19H12.11_Cele Cele|H23N18.3_Cele Cele|T19H12.9_Cele Cele|H23N18.1_Cele Cele|T19H12.10_Cele Cele|ZC455.5a_Cele Cele|H23N18.4_Cele Cele|Y37E11AR.5_Cele Cele|K04A8.10_Cele Cele|T03D3.1_Cele Cele|T19H12.12_Cele Cele|T04H1.7_Cele Cele|R11A8.3_Cele Cele|T04H1.8_Cele Cele|T25B9.7_Cele Cele|C35A5.2_Cele Cele|F10D2.11_Cele Cele|F09G2.6_Cele Cele|C49A9.8_Cele Cele|C44H9.1_Cele Cele|F01D4.2_Cele Cele|F01D4.1b_Cele Cele|F10D2.8_Cele Cele|T07C5.1c_Cele Cele|C03A7.11_Cele Cele|C03A7.12_Cele Cele|AC3.2_Cele Cele|C18C4.3_Cele Cele|R04B5.9_Cele Cele|B0310.5_Cele Cele|M88.1_Cele Cele|F39G3.1_Cele Cele|C08F11.8_Cele Cele|C17G1.3a_Cele Cele|C10H11.4_Cele Cele|C10H11.3_Cele Cele|C08B6.1b_Cele Cele|C10H11.5_Cele Cele|C33A12.6_Cele Cele|C23G10.6_Cele Cele|C10H11.6b_Cele Cele|C13D9.9_Cele Cele|C32C4.7_Cele Cele|AC3.7_Cele Cele|AC3.8_Cele Cele|Y43D4A.2_Cele Dmel|FBpp0080904_Dmel Dmel|FBpp0082126_Dmel Dmel|FBpp0291574_Dmel Dmel|FBpp0086224_Dmel Dmel|FBpp0081853_Dmel Dmel|FBpp0085174_Dmel Dmel|FBpp0081851_Dmel Dmel|FBpp0081852_Dmel Dmel|FBpp0112233_Dmel Dmel|FBpp0080654_Dmel Dmel|FBpp0080658_Dmel Dmel|FBpp0081813_Dmel Dmel|FBpp0081814_Dmel Dmel|FBpp0081854_Dmel Dmel|FBpp0080466_Dmel Dmel|FBpp0080469_Dmel Dmel|FBpp0080467_Dmel Dmel|FBpp0071551_Dmel Dmel|FBpp0112172_Dmel Dmel|FBpp0110111_Dmel Dmel|FBpp0078872_Dmel Dmel|FBpp0081850_Dmel Hsap|XP_002344100_Hsap Hsap|NP_689617_Hsap Hsap|NP_777574_Hsap Hsap|NP_006789_Hsap Hsap|NP_066962_Hsap Hsap|NP_079019_Hsap Hsap|NP_444267_Hsap Hsap|NP_061951_Hsap Hsap|NP_061966_Hsap Hsap|NP_009051_Hsap Hsap|NP_066307_Hsap Hsap|NP_061949_Hsap Hsap|NP_061948_Hsap Hsap|NP_061950_Hsap Hsap|NP_001066_Hsap Hsap|NP_001067_Hsap Hsap|NP_001068_Hsap Hsap|NP_001099147_Hsap Hsap|NP_003351_Hsap Hsap|NP_001064_Hsap Hsap|NP_001065_Hsap Hsap|NP_001063_Hsap Hsap|NP_000454_Hsap Lgig|jgi170025_Lgig Lgig|jgi170026_Lgig Lgig|jgi94166_Lgig Lgig|jgi134668_Lgig Lgig|jgi117302_Lgig Lgig|jgi216282_Lgig Lgig|jgi105823_Lgig Lgig|jgi162179_Lgig Nvec|jgi140893_Nvec Nvec|jgi90373_Nvec Nvec|jgi170378_Nvec Nvec|jgi16449_Nvec Nvec|jgi11044_Nvec Nvec|jgi122091_Nvec Nvec|jgi116699_Nvec Nvec|jgi111143_Nvec Nvec|jgi122110_Nvec Nvec|jgi240864_Nvec Rory|RO3T_14953_Rory Rory|RO3T_17394_Rory Rory|RO3T_14929_Rory Rory|RO3T_14931_Rory Rory|RO3T_14935_Rory Rory|RO3T_14945_Rory Rory|RO3T_14951_Rory Rory|RO3T_14950_Rory Rory|RO3T_04543_Rory Rory|RO3T_06578_Rory Rory|RO3T_04524_Rory Spur|XP_787851_Spur Spur|XP_781209_Spur Spur|XP_001194073_Spur Spur|XP_789389_Spur Spur|XP_797549_Spur Spur|XP_797521_Spur Spur|XP_793929_Spur Spur|XP_791662_Spur Spur|XP_791720_Spur Spur|XP_782877_Spur Spur|XP_796466_Spur Spur|XP_787498_Spur Spur|XP_798204_Spur Spur|XP_797993_Spur Spur|XP_796871_Spur Spur|XP_788010_Spur Spur|XP_789861_Spur Spur|XP_785167_Spur Spur|XP_786933_Spur Spur|XP_787314_Spur Spur|XP_790844_Spur Spur|XP_795728_Spur Spur|XP_792966_Spur Spur|XP_794553_Spur Spur|XP_796712_Spur Spur|XP_792141_Spur Spur|XP_783879_Spur Spur|XP_785970_Spur Spur|XP_786767_Spur Spur|XP_786915_Spur Spur|XP_786871_Spur Spur|XP_786820_Spur Spur|XP_001180136_Spur Spur|XP_783827_Spur Spur|XP_787435_Spur Spur|XP_001194689_Spur Spur|XP_783874_Spur Tadh|jgi62243_Tadh Tadh|jgi62405_Tadh Tadh|jgi6502_Tadh Tadh|jgi34308_Tadh Tadh|jgi62077_Tadh Tadh|jgi57718_Tadh Tadh|jgi62078_Tadh Tadh|jgi4490_Tadh Tadh|jgi54725_Tadh Tadh|jgi54724_Tadh Tadh|jgi54143_Tadh Tadh|jgi54728_Tadh Tadh|jgi22477_Tadh Tadh|jgi2420_Tadh Tadh|jgi23179_Tadh Tadh|jgi22929_Tadh Tadh|jgi30811_Tadh Tadh|jgi33822_Tadh Tadh|jgi33770_Tadh Tadh|jgi2130_Tadh Tadh|jgi56620_Tadh Tadh|jgi22133_Tadh Tadh|jgi3259_Tadh Tadh|jgi62079_Tadh Tadh|jgi54723_Tadh Tadh|jgi30812_Tadh Tadh|jgi13360_Tadh Tadh|jgi20011_Tadh Tadh|jgi2560_Tadh Tadh|jgi53582_Tadh Agam|XP_308459_Agam Cele|F35H8.6_Cele Crei|jgi142823_Crei Mbre|jgi37473_Mbre Agam|XP_308744_Agam Sros|PTSG_05600T0_Sros Agam|XP_317561_Agam Ehux|jgi193935_Ehux Dmel|FBpp0085406_Dmel Dmel|FBpp0290042_Dmel
OMG10028: Tthe|TTH3733.m00019_Tthe Tthe|TTH7.m00484_Tthe Tthe|TTH7.m00488_Tthe Tthe|TTH3831.m01400_Tthe Tthe|TTH1232.m00002_Tthe Tthe|TTH138.m00084_Tthe Tthe|TTH138.m00088_Tthe Tthe|TTH138.m00076_Tthe Tthe|TTH196.m00067_Tthe Tthe|TTH196.m00070_Tthe Tthe|TTH138.m00080_Tthe Tthe|TTH255.m00025_Tthe Tthe|TTH272.m00014_Tthe Tthe|TTH210.m00056_Tthe Tthe|TTH162.m00058_Tthe Tthe|TTH99.m00184_Tthe Tthe|TTH38.m00304_Tthe Tthe|TTH38.m00300_Tthe Tthe|TTH159.m00046_Tthe Tthe|TTH272.m00025_Tthe Tthe|TTH386.m00012_Tthe Tthe|TTH161.m00076_Tthe Tthe|TTH143.m00057_Tthe Tthe|TTH162.m00056_Tthe Tthe|TTH371.m00017_Tthe Tthe|TTH161.m00079_Tthe Tthe|TTH3828.m01300_Tthe Tthe|TTH161.m00074_Tthe Tthe|TTH161.m00086_Tthe Tthe|TTH3692.m00160_Tthe Tthe|TTH23.m00191_Tthe Tthe|TTH3701.m00065_Tthe Tthe|TTH3721.m00112_Tthe Tthe|TTH162.m00048_Tthe Tthe|TTH322.m00011_Tthe Tthe|TTH459.m00006_Tthe Tthe|TTH3819.m00201_Tthe Tthe|TTH23.m00187_Tthe Tthe|TTH371.m00011_Tthe Tthe|TTH272.m00018_Tthe Tthe|TTH3753.m00407_Tthe Tthe|TTH322.m00019_Tthe Tthe|TTH161.m00070_Tthe Tthe|TTH245.m00047_Tthe Tthe|TTH360.m00009_Tthe Tthe|TTH463.m00003_Tthe Tthe|TTH364.m00008_Tthe Tthe|TTH360.m00008_Tthe Tthe|TTH3672.m00003_Tthe Tthe|TTH360.m00014_Tthe Tthe|TTH38.m00279_Tthe Tthe|TTH443.m00004_Tthe Tthe|TTH3672.m00005_Tthe Tthe|TTH446.m00006_Tthe Tthe|TTH463.m00004_Tthe Tthe|TTH38.m00283_Tthe Tthe|TTH301.m00013_Tthe Tthe|TTH245.m00050_Tthe Tthe|TTH38.m00281_Tthe Tthe|TTH3672.m00007_Tthe Tthe|TTH356.m00010_Tthe Tthe|TTH3821.m00505_Tthe Tthe|TTH3827.m00849_Tthe Tthe|TTH3740.m00012_Tthe Tthe|TTH3740.m00016_Tthe Tthe|TTH3702.m00245_Tthe Tthe|TTH3702.m00239_Tthe Tthe|TTH3694.m00155_Tthe Tthe|TTH3821.m00560_Tthe Tthe|TTH3812.m02400_Tthe Tthe|TTH3702.m00244_Tthe Tthe|TTH3726.m00033_Tthe Tthe|TTH369.m00012_Tthe Tthe|TTH3751.m00431_Tthe Tthe|TTH3812.m02398_Tthe Tthe|TTH3702.m00242_Tthe Tthe|TTH3751.m00428_Tthe Tthe|TTH3695.m00136_Tthe Tthe|TTH3693.m00099_Tthe Tthe|TTH369.m00009_Tthe Tthe|TTH3695.m00141_Tthe Tthe|TTH3693.m00089_Tthe Tthe|TTH3695.m00137_Tthe Tthe|TTH3828.m01232_Tthe Tthe|TTH3812.m02401_Tthe Tthe|TTH3799.m00207_Tthe Tthe|TTH3695.m00146_Tthe Tthe|TTH3689.m00047_Tthe Tthe|TTH3695.m00139_Tthe Tthe|TTH3693.m00092_Tthe Tthe|TTH3695.m00143_Tthe Tthe|TTH254.m00032_Tthe Tthe|TTH162.m00053_Tthe Tthe|TTH210.m00052_Tthe Tthe|TTH322.m00020_Tthe Tthe|TTH3827.m00892_Tthe Tthe|TTH322.m00017_Tthe Tthe|TTH325.m00013_Tthe Tthe|TTH3828.m01306_Tthe Tthe|TTH325.m00020_Tthe Tthe|TTH325.m00016_Tthe Tthe|TTH3833.m00823_Tthe Tthe|TTH3833.m00701_Tthe Tthe|TTH3833.m00696_Tthe Tthe|TTH3833.m00821_Tthe Tthe|TTH3833.m00699_Tthe Tthe|TTH206.m00046_Tthe Tthe|TTH3833.m00856_Tthe Tthe|TTH3833.m00858_Tthe Tthe|TTH3706.m00181_Tthe Tthe|TTH3722.m00126_Tthe Tthe|TTH3752.m00341_Tthe Tthe|TTH3749.m00261_Tthe Tthe|TTH3759.m00387_Tthe Tthe|TTH3825.m02702_Tthe Tthe|TTH184.m00072_Tthe Tthe|TTH181.m00044_Tthe Tthe|TTH3703.m00013_Tthe Tthe|TTH184.m00068_Tthe Tthe|TTH181.m00047_Tthe Tthe|TTH3831.m01494_Tthe Tthe|TTH3831.m01493_Tthe Tthe|TTH3831.m01490_Tthe Tthe|TTH3733.m00102_Tthe Tthe|TTH184.m00066_Tthe Tthe|TTH3825.m02971_Tthe Tthe|TTH3687.m00003_Tthe Tthe|TTH3836.m02079_Tthe Tthe|TTH3733.m00002_Tthe Tthe|TTH148.m00053_Tthe Tthe|TTH184.m00074_Tthe Tthe|TTH148.m00056_Tthe Tthe|TTH184.m00076_Tthe Tthe|TTH148.m00059_Tthe Tthe|TTH148.m00063_Tthe Tthe|TTH138.m00136_Tthe Tthe|TTH181.m00049_Tthe Tthe|TTH3831.m01491_Tthe Tthe|TTH3825.m02871_Tthe Tthe|TTH3740.m00038_Tthe Tthe|TTH3715.m00085_Tthe Tthe|TTH109.m00120_Tthe Tthe|TTH115.m00119_Tthe Tthe|TTH347.m00013_Tthe Tthe|TTH3700.m00168_Tthe Tthe|TTH347.m00014_Tthe Tthe|TTH181.m00043_Tthe Tthe|TTH21.m00340_Tthe Tthe|TTH181.m00040_Tthe Tthe|TTH21.m00208_Tthe Tthe|TTH3719.m00046_Tthe Tthe|TTH3689.m00045_Tthe Tthe|TTH3690.m00171_Tthe Tthe|TTH129.m00100_Tthe Tthe|TTH129.m00106_Tthe Tthe|TTH3796.m00120_Tthe Tthe|TTH235.m00045_Tthe Tthe|TTH3833.m00857_Tthe Tthe|TTH135.m00062_Tthe Tthe|TTH3708.m00143_Tthe Tthe|TTH3705.m00141_Tthe Tthe|TTH151.m00067_Tthe Tthe|TTH181.m00076_Tthe Tthe|TTH160.m00092_Tthe Tthe|TTH3823.m01079_Tthe Tthe|TTH21.m00218_Tthe Tthe|TTH138.m00134_Tthe Tthe|TTH143.m00108_Tthe Tthe|TTH3715.m00083_Tthe Tthe|TTH185.m00049_Tthe Tthe|TTH3673.m00042_Tthe Tthe|TTH3715.m00082_Tthe Tthe|TTH19.m00281_Tthe Tthe|TTH135.m00069_Tthe Tthe|TTH3833.m00706_Tthe Tthe|TTH3722.m00014_Tthe Tthe|TTH7.m00489_Tthe Tthe|TTH72.m00159_Tthe Tthe|TTH162.m00051_Tthe Tthe|TTH127.m00059_Tthe Tthe|TTH446.m00005_Tthe Tthe|TTH3825.m02700_Tthe Tthe|TTH3742.m00002_Tthe Tthe|TTH3674.m00038_Tthe Tthe|TTH3722.m00123_Tthe Tthe|TTH17.m00379_Tthe Tthe|TTH148.m00064_Tthe Tthe|TTH156.m00114_Tthe Tthe|TTH3710.m00123_Tthe Tthe|TTH121.m00102_Tthe Tthe|TTH162.m00055_Tthe Tthe|TTH1.m00850_Tthe Tthe|TTH121.m00085_Tthe Tthe|TTH3700.m00165_Tthe Tthe|TTH162.m00047_Tthe Tthe|TTH443.m00003_Tthe Tthe|TTH281.m00012_Tthe Tthe|TTH3695.m00147_Tthe Tthe|TTH3672.m00008_Tthe Tthe|TTH38.m00278_Tthe Tthe|TTH38.m00282_Tthe Tthe|TTH3821.m00506_Tthe Tthe|TTH138.m00135_Tthe Tthe|TTH181.m00039_Tthe Tthe|TTH245.m00049_Tthe Tthe|TTH181.m00048_Tthe Tthe|TTH181.m00046_Tthe Tthe|TTH1694.m00002_Tthe Tthe|TTH19.m00282_Tthe Tthe|TTH281.m00013_Tthe Tthe|TTH21.m00220_Tthe Tthe|TTH245.m00046_Tthe Tthe|TTH21.m00219_Tthe Tthe|TTH356.m00011_Tthe Tthe|TTH3833.m00861_Tthe Tthe|TTH272.m00015_Tthe Tthe|TTH138.m00133_Tthe Tthe|TTH1.m00602_Tthe Tthe|TTH1.m00617_Tthe Tthe|TTH1.m00615_Tthe Tthe|TTH162.m00050_Tthe Tthe|TTH272.m00023_Tthe Tthe|TTH322.m00018_Tthe Tthe|TTH3701.m00067_Tthe Tthe|TTH1173.m00002_Tthe Tthe|TTH121.m00098_Tthe Tthe|TTH121.m00100_Tthe Tthe|TTH138.m00073_Tthe Tthe|TTH143.m00060_Tthe Tthe|TTH3693.m00091_Tthe Tthe|TTH161.m00087_Tthe Tthe|TTH121.m00099_Tthe Tthe|TTH121.m00107_Tthe Tthe|TTH1.m00616_Tthe Tthe|TTH109.m00119_Tthe Tthe|TTH109.m00124_Tthe Tthe|TTH3719.m00045_Tthe Tthe|TTH1.m00847_Tthe Tthe|TTH3740.m00014_Tthe Tthe|TTH121.m00101_Tthe
OMG10029: Agam|XP_320335_Agam Agam|XP_320336_Agam Aque|Aqu1.220188_Aque Aque|Aqu1.220190_Aque Aque|Aqu1.220189_Aque Atha|AT1G09200.1_Atha Atha|AT5G65360.1_Atha Atha|AT5G10400.1_Atha Atha|AT5G10390.1_Atha Atha|AT3G27360.1_Atha Atha|AT4G40030.3_Atha Atha|AT5G10980.1_Atha Atha|AT4G40040.2_Atha Cele|B0035.10_Cele Cele|ZK131.7_Cele Cele|ZK131.3_Cele Cele|ZK131.2_Cele Cele|T10C6.13_Cele Cele|K06C4.5_Cele Cele|K06C4.13_Cele Cele|F55G1.2_Cele Cele|F54E12.1_Cele Cele|F45F2.13_Cele Cele|F22B3.2_Cele Cele|F17E9.10_Cele Cele|F08G2.3_Cele Cele|F07B7.5_Cele Cowc|CAOG_01816T0_Cowc Cowc|CAOG_02342T0_Cowc Crei|jgi100021_Crei Crei|jgi97703_Crei Crei|jgi97639_Crei Crei|jgi88_Crei Crei|jgi869_Crei Crei|jgi849_Crei Crei|jgi844_Crei Crei|jgi798_Crei Crei|jgi642_Crei Crei|jgi63_Crei Crei|jgi580_Crei Crei|jgi255_Crei Crei|jgi24435_Crei Crei|jgi243_Crei Crei|jgi221_Crei Crei|jgi184_Crei Crei|jgi181270_Crei Crei|jgi178537_Crei Crei|jgi178494_Crei Crei|jgi177149_Crei Crei|jgi170323_Crei Crei|jgi167230_Crei Crei|jgi167094_Crei Crei|jgi167030_Crei Crei|jgi167003_Crei Crei|jgi156530_Crei Crei|jgi123665_Crei Crei|jgi114955_Crei Crei|jgi112300_Crei Dmel|FBpp0071282_Dmel Dmel|FBpp0078649_Dmel Esil|Esi0059_0077_Esil Esil|Esi0442_0013_Esil Esil|Esi0306_0045_Esil Esil|Esi0306_0034_Esil Esil|Esi0059_0086_Esil Hsap|NP_002098_Hsap Hsap|NP_005315_Hsap Mbre|jgi21514_Mbre Mbre|jgi9375_Mbre Mbre|jgi28719_Mbre Nvec|jgi104848_Nvec Nvec|jgi229551_Nvec Nvec|jgi148952_Nvec Nvec|jgi89555_Nvec Nvec|jgi83955_Nvec Nvec|jgi83858_Nvec Nvec|jgi83663_Nvec Nvec|jgi229546_Nvec Nvec|jgi228351_Nvec Nvec|jgi227799_Nvec Nvec|jgi227782_Nvec Nvec|jgi227772_Nvec Nvec|jgi227771_Nvec Nvec|jgi227739_Nvec Nvec|jgi227737_Nvec Nvec|jgi227630_Nvec Nvec|jgi220095_Nvec Nvec|jgi212541_Nvec Nvec|jgi200351_Nvec Nvec|jgi198088_Nvec Nvec|jgi196006_Nvec Nvec|jgi118897_Nvec Nvec|jgi231526_Nvec Ppat|Pp1s3_367V6.2_Ppat Ppat|Pp1s3_594V6.1_Ppat Ppat|Pp1s3_368V6.1_Ppat Rory|RO3T_03929_Rory Rory|RO3T_16444_Rory Rory|RO3T_08217_Rory Rory|RO3T_08120_Rory Rory|RO3T_09730_Rory Rory|RO3T_13519_Rory Rory|RO3T_07248_Rory Scer|YBR010W_Scer Scer|YNL031C_Scer Spom|SPAC1834.04_T0_Spom Spom|SPBC8D2.04_T0_Spom Spom|SPBC1105.11c_T0_Spom Spur|XP_791252_Spur Spur|XP_798909_Spur Spur|XP_791401_Spur Sros|PTSG_08119T0_Sros Sros|PTSG_10057T0_Sros Tpse|jgi3183_Tpse Tpse|jgi586_Tpse Tpse|jgi37432_Tpse Tpse|jgi36811_Tpse Tpse|jgi35404_Tpse Tpse|jgi35245_Tpse Vcar|jgi101585_Vcar Vcar|jgi97860_Vcar Vcar|jgi97851_Vcar Vcar|jgi63197_Vcar Vcar|jgi63067_Vcar Vcar|jgi57650_Vcar Vcar|jgi57055_Vcar Vcar|jgi56978_Vcar Vcar|jgi56755_Vcar Vcar|jgi108835_Vcar Agam|XP_307601_Agam Tadh|jgi24875_Tadh Lgig|jgi148546_Lgig Lgig|jgi147849_Lgig Lgig|jgi147816_Lgig Lgig|jgi147117_Lgig Lgig|jgi146472_Lgig Lgig|jgi145440_Lgig Hsap|NP_066403_Hsap Hsap|NP_001116847_Hsap Hsap|NP_001005464_Hsap Dmel|FBpp0091112_Dmel Dmel|FBpp0091109_Dmel Dmel|FBpp0091106_Dmel Dmel|FBpp0091103_Dmel Dmel|FBpp0091100_Dmel Dmel|FBpp0091097_Dmel Dmel|FBpp0091094_Dmel Dmel|FBpp0091091_Dmel Dmel|FBpp0091088_Dmel Dmel|FBpp0091085_Dmel Dmel|FBpp0091082_Dmel Dmel|FBpp0091079_Dmel Dmel|FBpp0091076_Dmel Dmel|FBpp0091073_Dmel Dmel|FBpp0091070_Dmel Dmel|FBpp0091067_Dmel Dmel|FBpp0091064_Dmel Dmel|FBpp0091061_Dmel Dmel|FBpp0091058_Dmel Dmel|FBpp0091056_Dmel Dmel|FBpp0091053_Dmel Dmel|FBpp0091051_Dmel Dmel|FBpp0085250_Dmel Cint|ENSCINT00000005615_Cint Aque|Aqu1.205684_Aque Hmag|XP_002168167_Hmag Hmag|XP_002167672_Hmag Hmag|XP_002167591_Hmag Hmag|XP_002167493_Hmag Hmag|XP_002165443_Hmag Hmag|XP_002164221_Hmag Hmag|XP_002163787_Hmag Hmag|XP_002163522_Hmag Hmag|XP_002163035_Hmag Hmag|XP_002161831_Hmag Hmag|XP_002160584_Hmag Hmag|XP_002156305_Hmag Hmag|XP_002155115_Hmag Hmag|XP_002154620_Hmag Ppat|Pp1s9_383V6.1_Ppat Spur|XP_794816_Spur Spur|XP_787380_Spur Spur|XP_786147_Spur Spur|XP_785158_Spur Spur|XP_001178654_Spur Spur|XP_001178342_Spur Spur|XP_001177649_Spur Spur|XP_001177217_Spur Ehux|jgi79538_Ehux Ehux|jgi79498_Ehux Ehux|jgi78924_Ehux Ehux|jgi77317_Ehux Ehux|jgi73737_Ehux Ehux|jgi68589_Ehux Ehux|jgi368305_Ehux Ehux|jgi367958_Ehux Ehux|jgi364831_Ehux Ehux|jgi359333_Ehux Amac|AMAG_14774T0_Amac Crei|jgi581_Crei Agam|XP_315130_Agam Agam|XP_318362_Agam Agam|XP_321242_Agam Lgig|jgi150994_Lgig Tadh|jgi36142_Tadh Nvec|jgi194445_Nvec Hmag|XP_002154470_Hmag Cele|F45E1.6_Cele Mbre|jgi20088_Mbre Spun|SPPG_08644T0_Spun Spun|SPPG_08577T0_Spun Bden|BDET_05770_Bden Hsap|NP_066298_Hsap Hsap|NP_003528_Hsap Hsap|NP_003527_Hsap Hsap|NP_003526_Hsap Hsap|NP_003525_Hsap Hsap|NP_003524_Hsap Hsap|NP_003523_Hsap Hsap|NP_003522_Hsap Hsap|NP_003521_Hsap Hsap|NP_003520_Hsap Cneo|XP_567545_Cneo Ccin|CC1G_08799T0_Ccin Aque|Aqu1.226481_Aque Aque|Aqu1.226558_Aque Spur|XP_001177542_Spur Esil|Esi0015_0026_Esil Tpse|jgi29950_Tpse Cneo|XP_569067_Cneo Cele|Y49E10.6_Cele Cowc|CAOG_07177T0_Cowc Spur|XP_782990_Spur Crei|jgi155704_Crei Lgig|jgi176709_Lgig Hmag|XP_002169282_Hmag
OMG10030: Amac|AMAG_06713T0_Amac Amac|AMAG_15239T0_Amac Amac|AMAG_14773T0_Amac Ccin|CC1G_05458T0_Ccin Ccin|CC1G_05765T0_Ccin Ccin|CC1G_05756T0_Ccin Cneo|XP_568101_Cneo Cneo|XP_569504_Cneo Crei|jgi100020_Crei Crei|jgi99976_Crei Crei|jgi99975_Crei Crei|jgi98181_Crei Crei|jgi98022_Crei Crei|jgi97742_Crei Crei|jgi97647_Crei Crei|jgi97616_Crei Crei|jgi97613_Crei Crei|jgi97581_Crei Crei|jgi653_Crei Crei|jgi579_Crei Crei|jgi332911_Crei Crei|jgi295225_Crei Crei|jgi167195_Crei Crei|jgi167163_Crei Crei|jgi144564_Crei Crei|jgi124889_Crei Crei|jgi121845_Crei Crei|jgi121805_Crei Crei|jgi115475_Crei Crei|jgi114706_Crei Crei|jgi112559_Crei Crei|jgi112470_Crei Crei|jgi110341_Crei Crei|jgi106054_Crei Crei|jgi100662_Crei Crei|jgi100611_Crei Ehux|jgi435795_Ehux Ehux|jgi443819_Ehux Hmag|XP_002164785_Hmag Hmag|XP_002170088_Hmag Hmag|XP_002169666_Hmag Hmag|XP_002169491_Hmag Hmag|XP_002169072_Hmag Hmag|XP_002171040_Hmag Hmag|XP_002170502_Hmag Hmag|XP_002169563_Hmag Hmag|XP_002169436_Hmag Hmag|XP_002169319_Hmag Hmag|XP_002170019_Hmag Hmag|XP_002171276_Hmag Hmag|XP_002171059_Hmag Hmag|XP_002169761_Hmag Hmag|XP_002170676_Hmag Hmag|XP_002156959_Hmag Hmag|XP_002157166_Hmag Hmag|XP_002156192_Hmag Hmag|XP_002161992_Hmag Ncra|NCU00212T0_Ncra Ncra|NCU01634T0_Ncra Nvec|jgi229400_Nvec Nvec|jgi26311_Nvec Nvec|jgi207796_Nvec Nvec|jgi118965_Nvec Rory|RO3T_08121_Rory Rory|RO3T_16443_Rory Rory|RO3T_08218_Rory Scer|YBR009C_Scer Scer|YNL030W_Scer Spom|SPAC1834.03c_T0_Spom Spom|SPBC8D2.03c_T0_Spom Spom|SPBC1105.12_T0_Spom Spun|SPPG_04875T0_Spun Spun|SPPG_08645T0_Spun Spur|XP_001176582_Spur Spur|XP_001177753_Spur Sros|PTSG_00674T0_Sros Sros|PTSG_03860T0_Sros Tpse|jgi3184_Tpse Tpse|jgi9067_Tpse Tpse|jgi37357_Tpse Tpse|jgi35330_Tpse Tpse|jgi35279_Tpse Tpse|jgi35229_Tpse Vcar|jgi102100_Vcar Vcar|jgi88140_Vcar Vcar|jgi78755_Vcar Vcar|jgi67420_Vcar Vcar|jgi65854_Vcar Vcar|jgi63165_Vcar Vcar|jgi57294_Vcar Vcar|jgi57217_Vcar Vcar|jgi56769_Vcar Vcar|jgi55542_Vcar Vcar|jgi55394_Vcar Vcar|jgi55291_Vcar Vcar|jgi102370_Vcar Agam|XP_307600_Agam Lgig|jgi175997_Lgig Dmel|FBpp0091154_Dmel Dmel|FBpp0091152_Dmel Dmel|FBpp0091150_Dmel Dmel|FBpp0091148_Dmel Dmel|FBpp0091146_Dmel Dmel|FBpp0091144_Dmel Dmel|FBpp0091142_Dmel Dmel|FBpp0091140_Dmel Dmel|FBpp0091138_Dmel Dmel|FBpp0091136_Dmel Dmel|FBpp0091134_Dmel Dmel|FBpp0091132_Dmel Dmel|FBpp0091130_Dmel Dmel|FBpp0091128_Dmel Dmel|FBpp0091120_Dmel Dmel|FBpp0091118_Dmel Dmel|FBpp0091116_Dmel Dmel|FBpp0085280_Dmel Dmel|FBpp0082423_Dmel Cowc|CAOG_02343T0_Cowc Hsap|NP_778224_Hsap Hsap|NP_068803_Hsap Hsap|NP_003539_Hsap Hsap|NP_003537_Hsap Hsap|NP_003536_Hsap Hsap|NP_003535_Hsap Hsap|NP_003534_Hsap Hsap|NP_003533_Hsap Hsap|NP_003532_Hsap Hsap|NP_003531_Hsap Hsap|NP_003530_Hsap Hsap|NP_003529_Hsap Hsap|NP_003486_Hsap Hsap|NP_001029249_Hsap Aque|Aqu1.205686_Aque Tadh|jgi55348_Tadh Tadh|jgi23529_Tadh Cint|ENSCINT00000027507_Cint Ehux|jgi98551_Ehux Ehux|jgi349605_Ehux Ehux|jgi246130_Ehux Ehux|jgi218631_Ehux Ehux|jgi195533_Ehux Ehux|jgi108043_Ehux Spur|XP_781796_Spur Spur|XP_780884_Spur Spur|XP_001178934_Spur Spur|XP_001178802_Spur Spur|XP_001178624_Spur Spur|XP_001178441_Spur Spur|XP_001178381_Spur Spur|XP_001177937_Spur Spur|XP_001177781_Spur Spur|XP_001177624_Spur Spur|XP_001177620_Spur Spur|XP_001177392_Spur Spur|XP_001177078_Spur Spur|XP_001177007_Spur Spur|XP_001176956_Spur Spur|XP_001175969_Spur Spur|XP_001175935_Spur Spur|XP_001175583_Spur Spur|NP_999716_Spur Spur|NP_999715_Spur Spur|NP_999713_Spur Spur|NP_999707_Spur Cele|ZK131.8_Cele Cele|ZK131.4_Cele Cele|ZK131.1_Cele Cele|T23D8.5_Cele Cele|T10C6.14_Cele Cele|K06C4.2_Cele Cele|K06C4.10_Cele Cele|K03A1.6_Cele Cele|F55G1.11_Cele Cele|F54E12.3_Cele Cele|F45F2.3_Cele Cele|F22B3.1_Cele Cele|F17E9.12_Cele Cele|F07B7.9_Cele Cele|C50F4.7_Cele Cele|B0035.9_Cele Ppat|Pp1s133_103V6.1_Ppat Bden|BDET_05771_Bden Esil|Esi0442_0011_Esil Atha|AT5G59970.1_Atha Atha|AT5G59690.1_Atha Atha|AT3G53730.1_Atha Atha|AT3G46320.1_Atha Atha|AT3G45930.1_Atha Atha|AT2G28740.1_Atha Atha|AT1G07820.2_Atha Mbre|jgi21740_Mbre Mbre|jgi16238_Mbre Mbre|jgi11357_Mbre Agam|XP_311439_Agam Agam|XP_315129_Agam Agam|XP_318361_Agam Dmel|FBpp0091126_Dmel Dmel|FBpp0091124_Dmel Dmel|FBpp0091122_Dmel Dmel|FBpp0091114_Dmel Aque|Aqu1.227298_Aque Lgig|jgi148809_Lgig Cowc|CAOG_00754T0_Cowc Nvec|jgi89425_Nvec Nvec|jgi84003_Nvec Nvec|jgi83913_Nvec Nvec|jgi83716_Nvec Nvec|jgi231525_Nvec Nvec|jgi228500_Nvec Nvec|jgi228147_Nvec Nvec|jgi225179_Nvec Nvec|jgi224955_Nvec Nvec|jgi224503_Nvec Nvec|jgi207429_Nvec Nvec|jgi196014_Nvec Nvec|jgi195934_Nvec Nvec|jgi176824_Nvec Nvec|jgi155165_Nvec Nvec|jgi155159_Nvec Nvec|jgi153967_Nvec Nvec|jgi153118_Nvec Nvec|jgi141889_Nvec Nvec|jgi120733_Nvec Nvec|jgi114245_Nvec Nvec|jgi106863_Nvec Ppat|Pp1s342_32V6.1_Ppat
OMG10031: Aque|Aqu1.210125_Aque Aque|Aqu1.204029_Aque Aque|Aqu1.211555_Aque Aque|Aqu1.213974_Aque Aque|Aqu1.207933_Aque Aque|Aqu1.210835_Aque Aque|Aqu1.207309_Aque Aque|Aqu1.212385_Aque Aque|Aqu1.204030_Aque Aque|Aqu1.208758_Aque Aque|Aqu1.206685_Aque Aque|Aqu1.208329_Aque Aque|Aqu1.212841_Aque Aque|Aqu1.206408_Aque Aque|Aqu1.212837_Aque Aque|Aqu1.212739_Aque Aque|Aqu1.207454_Aque Aque|Aqu1.211554_Aque Aque|Aqu1.216663_Aque Aque|Aqu1.216664_Aque Aque|Aqu1.220015_Aque Aque|Aqu1.220016_Aque Aque|Aqu1.204778_Aque Aque|Aqu1.219049_Aque Aque|Aqu1.205450_Aque Aque|Aqu1.206421_Aque Aque|Aqu1.203920_Aque Aque|Aqu1.205138_Aque Aque|Aqu1.203367_Aque Aque|Aqu1.207326_Aque Aque|Aqu1.214460_Aque Aque|Aqu1.220019_Aque Aque|Aqu1.215978_Aque Aque|Aqu1.208341_Aque Aque|Aqu1.215982_Aque Aque|Aqu1.211068_Aque Aque|Aqu1.220018_Aque Aque|Aqu1.215989_Aque Aque|Aqu1.211479_Aque Aque|Aqu1.214854_Aque Aque|Aqu1.214813_Aque Aque|Aqu1.220017_Aque Aque|Aqu1.210284_Aque Aque|Aqu1.214453_Aque Aque|Aqu1.213168_Aque Aque|Aqu1.214800_Aque Aque|Aqu1.211482_Aque Aque|Aqu1.212108_Aque Aque|Aqu1.209200_Aque Aque|Aqu1.211477_Aque Aque|Aqu1.214799_Aque Aque|Aqu1.224985_Aque Aque|Aqu1.215981_Aque Aque|Aqu1.212714_Aque Aque|Aqu1.209797_Aque Aque|Aqu1.209028_Aque Aque|Aqu1.210282_Aque Aque|Aqu1.224981_Aque Aque|Aqu1.214798_Aque Aque|Aqu1.213170_Aque Aque|Aqu1.215988_Aque Aque|Aqu1.220825_Aque Aque|Aqu1.215980_Aque Aque|Aqu1.209838_Aque Aque|Aqu1.224641_Aque Aque|Aqu1.212109_Aque Aque|Aqu1.208161_Aque Aque|Aqu1.208785_Aque Aque|Aqu1.213167_Aque Aque|Aqu1.224401_Aque Aque|Aqu1.218087_Aque Aque|Aqu1.209483_Aque Aque|Aqu1.218774_Aque Aque|Aqu1.207384_Aque Aque|Aqu1.214454_Aque Aque|Aqu1.215976_Aque Aque|Aqu1.215987_Aque Aque|Aqu1.224636_Aque Aque|Aqu1.224427_Aque Aque|Aqu1.210673_Aque Aque|Aqu1.224987_Aque Aque|Aqu1.216510_Aque Aque|Aqu1.218088_Aque Aque|Aqu1.220160_Aque Aque|Aqu1.210674_Aque Aque|Aqu1.211355_Aque Aque|Aqu1.215974_Aque Aque|Aqu1.215813_Aque Aque|Aqu1.223433_Aque Aque|Aqu1.212836_Aque Aque|Aqu1.218052_Aque Aque|Aqu1.215628_Aque Aque|Aqu1.222547_Aque Aque|Aqu1.203495_Aque Aque|Aqu1.213982_Aque Aque|Aqu1.206432_Aque Aque|Aqu1.203522_Aque Aque|Aqu1.203921_Aque Aque|Aqu1.205137_Aque Aque|Aqu1.212712_Aque Aque|Aqu1.205124_Aque Aque|Aqu1.203584_Aque Aque|Aqu1.205451_Aque Aque|Aqu1.214853_Aque Aque|Aqu1.206422_Aque Aque|Aqu1.206872_Aque Aque|Aqu1.203885_Aque Aque|Aqu1.205311_Aque Aque|Aqu1.204350_Aque Aque|Aqu1.211778_Aque Aque|Aqu1.214448_Aque Aque|Aqu1.205464_Aque Aque|Aqu1.212710_Aque Aque|Aqu1.204512_Aque Aque|Aqu1.203654_Aque Aque|Aqu1.204558_Aque Aque|Aqu1.204028_Aque Aque|Aqu1.211505_Aque Aque|Aqu1.213175_Aque Aque|Aqu1.206182_Aque Aque|Aqu1.210126_Aque Aque|Aqu1.204591_Aque Aque|Aqu1.204761_Aque Aque|Aqu1.212110_Aque Aque|Aqu1.211066_Aque Aque|Aqu1.213173_Aque Aque|Aqu1.206433_Aque Aque|Aqu1.206728_Aque Aque|Aqu1.207453_Aque Aque|Aqu1.203158_Aque Aque|Aqu1.206271_Aque Aque|Aqu1.203366_Aque Aque|Aqu1.200224_Aque Aque|Aqu1.202015_Aque Aque|Aqu1.208289_Aque Aque|Aqu1.201175_Aque Aque|Aqu1.206809_Aque Aque|Aqu1.209037_Aque Aque|Aqu1.200418_Aque Aque|Aqu1.202721_Aque Aque|Aqu1.203094_Aque Aque|Aqu1.212840_Aque Aque|Aqu1.213977_Aque Aque|Aqu1.217952_Aque Aque|Aqu1.206521_Aque Aque|Aqu1.206793_Aque Aque|Aqu1.201958_Aque Aque|Aqu1.205358_Aque Aque|Aqu1.201897_Aque Aque|Aqu1.201240_Aque Aque|Aqu1.215984_Aque Aque|Aqu1.225011_Aque Aque|Aqu1.200782_Aque Aque|Aqu1.201321_Aque Aque|Aqu1.202949_Aque Aque|Aqu1.201078_Aque Aque|Aqu1.200390_Aque Aque|Aqu1.201043_Aque Aque|Aqu1.201702_Aque Aque|Aqu1.202238_Aque Aque|Aqu1.202833_Aque Aque|Aqu1.200874_Aque Aque|Aqu1.213169_Aque Aque|Aqu1.205512_Aque Aque|Aqu1.212713_Aque Aque|Aqu1.211067_Aque Aque|Aqu1.224986_Aque Aque|Aqu1.213172_Aque Aque|Aqu1.214456_Aque Aque|Aqu1.205387_Aque Aque|Aqu1.203785_Aque Aque|Aqu1.202411_Aque Aque|Aqu1.201671_Aque Aque|Aqu1.202502_Aque Aque|Aqu1.201980_Aque Aque|Aqu1.214812_Aque Aque|Aqu1.203265_Aque Aque|Aqu1.200449_Aque Aque|Aqu1.201277_Aque Aque|Aqu1.201372_Aque Aque|Aqu1.201913_Aque Aque|Aqu1.205117_Aque Aque|Aqu1.202601_Aque Aque|Aqu1.200924_Aque Aque|Aqu1.225028_Aque Aque|Aqu1.210123_Aque Aque|Aqu1.207564_Aque Aque|Aqu1.210129_Aque Aque|Aqu1.201474_Aque Aque|Aqu1.208921_Aque Aque|Aqu1.218704_Aque Aque|Aqu1.203639_Aque Aque|Aqu1.206413_Aque Aque|Aqu1.206520_Aque Aque|Aqu1.217540_Aque Aque|Aqu1.202599_Aque Aque|Aqu1.200042_Aque Aque|Aqu1.218053_Aque Aque|Aqu1.202286_Aque Aque|Aqu1.214264_Aque Aque|Aqu1.204044_Aque Aque|Aqu1.216840_Aque Aque|Aqu1.207214_Aque Aque|Aqu1.222575_Aque Aque|Aqu1.209895_Aque Aque|Aqu1.222572_Aque Aque|Aqu1.217079_Aque Aque|Aqu1.216977_Aque Aque|Aqu1.211144_Aque Aque|Aqu1.208396_Aque Aque|Aqu1.206534_Aque Aque|Aqu1.219050_Aque Aque|Aqu1.205386_Aque Aque|Aqu1.200323_Aque Aque|Aqu1.201955_Aque Aque|Aqu1.200947_Aque Aque|Aqu1.201473_Aque Aque|Aqu1.203706_Aque Aque|Aqu1.200655_Aque Aque|Aqu1.202686_Aque Aque|Aqu1.200507_Aque Aque|Aqu1.207353_Aque Aque|Aqu1.209898_Aque Aque|Aqu1.204314_Aque Aque|Aqu1.203516_Aque
OMG10032: Agam|XP_315675_Agam Agam|XP_556304_Agam Agam|XP_315679_Agam Atha|AT2G45560.2_Atha Atha|AT2G45570.1_Atha Atha|AT3G61040.2_Atha Atha|AT3G61035.1_Atha Atha|AT1G33730.1_Atha Atha|AT2G45550.1_Atha Atha|AT2G45580.1_Atha Atha|AT3G52970.2_Atha Atha|AT1G33720.1_Atha Atha|AT4G12300.1_Atha Atha|AT4G12320.1_Atha Atha|AT5G44620.1_Atha Atha|AT4G12310.1_Atha Atha|AT4G12330.1_Atha Atha|AT4G22690.1_Atha Atha|AT4G22710.1_Atha Cele|F42A9.4_Cele Cele|F42A9.5_Cele Cele|F41B5.7_Cele Cele|F44C8.1_Cele Cele|R08F11.3_Cele Cele|Y49C4A.9_Cele Cele|Y5H2B.6_Cele Cele|Y17D7A.4_Cele Cele|K05D4.4_Cele Cele|T09H2.1_Cele Cele|T10H4.11_Cele Cele|C03G6.14_Cele Cele|C03G6.15_Cele Cele|C49G7.8_Cele Cele|K09D9.2_Cele Cele|K07C6.5_Cele Cele|K07C6.2_Cele Cele|K07C6.3_Cele Cele|K07C6.4_Cele Cele|C06B3.3_Cele Cele|F14H3.10_Cele Cele|C41G6.1_Cele Cele|T10H4.10_Cele Cele|F41B5.4_Cele Cele|F41B5.3_Cele Cele|K09A11.2_Cele Cele|K09A11.3_Cele Cele|K09A11.4_Cele Cele|R04D3.1_Cele Cele|C12D5.7_Cele Cele|C50H11.15_Cele Cele|C45H4.2_Cele Cele|C45H4.17_Cele Cele|C25E10.2_Cele Cele|F41B5.2_Cele Cele|C49C8.4_Cele Cele|F08F3.7_Cele Cele|B0213.11_Cele Cele|B0213.12_Cele Cele|B0213.14_Cele Cele|B0213.15b_Cele Cele|B0213.16_Cele Cele|B0213.10_Cele Cele|B0304.3_Cele Cint|ENSCINT00000018898_Cint Cint|ENSCINT00000019169_Cint Cint|ENSCINT00000018595_Cint Cint|ENSCINT00000018604_Cint Cint|ENSCINT00000018603_Cint Cint|ENSCINT00000018600_Cint Cint|ENSCINT00000018897_Cint Cint|ENSCINT00000018894_Cint Cint|ENSCINT00000019179_Cint Cint|ENSCINT00000019178_Cint Cint|ENSCINT00000019172_Cint Cint|ENSCINT00000029337_Cint Cint|ENSCINT00000016945_Cint Cint|ENSCINT00000025605_Cint Cint|ENSCINT00000025976_Cint Cint|ENSCINT00000014909_Cint Cint|ENSCINT00000007835_Cint Cint|ENSCINT00000026704_Cint Cint|ENSCINT00000009623_Cint Cint|ENSCINT00000009887_Cint Cint|ENSCINT00000014708_Cint Cint|ENSCINT00000022774_Cint Cint|ENSCINT00000023528_Cint Cint|ENSCINT00000004337_Cint Cint|ENSCINT00000004345_Cint Cint|ENSCINT00000012200_Cint Ddis|DDB0232351_Ddis Ddis|DDB0238838_Ddis Ddis|DDB0238836_Ddis Ddis|DDB0238837_Ddis Ddis|DDB0232355_Ddis Ddis|DDB0232408_Ddis Ddis|DDB0232976_Ddis Ddis|DDB0232965_Ddis Ddis|DDB0233026_Ddis Ddis|DDB0232394_Ddis Ddis|DDB0233020_Ddis Ddis|DDB0233016_Ddis Ddis|DDB0233017_Ddis Ddis|DDB0233022_Ddis Ddis|DDB0232991_Ddis Ddis|DDB0232988_Ddis Ddis|DDB0233019_Ddis Ddis|DDB0232998_Ddis Ddis|DDB0252692_Ddis Ddis|DDB0233047_Ddis Ddis|DDB0233018_Ddis Ddis|DDB0233030_Ddis Ddis|DDB0232344_Ddis Ddis|DDB0232345_Ddis Ddis|DDB0233048_Ddis Hmag|XP_002168797_Hmag Hmag|XP_002170974_Hmag Hmag|XP_002157905_Hmag Hmag|XP_002157960_Hmag Hmag|XP_002159782_Hmag Hmag|XP_002167605_Hmag Hmag|XP_002168382_Hmag Hmag|XP_002164905_Hmag Hmag|XP_002164955_Hmag Hmag|XP_002168398_Hmag Hmag|XP_002166898_Hmag Hmag|XP_002169325_Hmag Hmag|XP_002167635_Hmag Hmag|XP_002167618_Hmag Hmag|XP_002163588_Hmag Hmag|XP_002159661_Hmag Hmag|XP_002154259_Hmag Hsap|NP_000760_Hsap Hsap|NP_000762_Hsap Hsap|NP_000763_Hsap Hsap|NP_000761_Hsap Hsap|NP_000764_Hsap Hsap|NP_000765_Hsap Hsap|NP_085125_Hsap Hsap|NP_060251_Hsap Hsap|NP_000758_Hsap Hsap|NP_000766_Hsap Hsap|NP_000753_Hsap Hsap|NP_000757_Hsap Hsap|NP_000755_Hsap Hsap|NP_000097_Hsap Hsap|NP_078790_Hsap Lgig|jgi141177_Lgig Lgig|jgi231056_Lgig Lgig|jgi217014_Lgig Lgig|jgi229889_Lgig Lgig|jgi180305_Lgig Lgig|jgi201270_Lgig Lgig|jgi155365_Lgig Nvec|jgi225046_Nvec Nvec|jgi54702_Nvec Nvec|jgi122119_Nvec Nvec|jgi171703_Nvec Nvec|jgi234969_Nvec Nvec|jgi231218_Nvec Nvec|jgi12630_Nvec Nvec|jgi122140_Nvec Nvec|jgi227345_Nvec Nvec|jgi238893_Nvec Nvec|jgi234104_Nvec Nvec|jgi87891_Nvec Nvec|jgi87502_Nvec Nvec|jgi147800_Nvec Nvec|jgi229410_Nvec Nvec|jgi206900_Nvec Nvec|jgi220856_Nvec Nvec|jgi231212_Nvec Nvec|jgi164939_Nvec Nvec|jgi200272_Nvec Nvec|jgi107875_Nvec Nvec|jgi221914_Nvec Nvec|jgi235065_Nvec Nvec|jgi209361_Nvec Nvec|jgi33342_Nvec Ppat|Pp1s298_4V6.1_Ppat Ppat|Pp1s315_29V6.1_Ppat Ppat|Pp1s158_96V6.1_Ppat Ppat|Pp1s168_84V6.1_Ppat Spur|XP_001188274_Spur Spur|XP_001199050_Spur Spur|XP_001200737_Spur Spur|XP_001202330_Spur Spur|XP_001202946_Spur Spur|XP_001194111_Spur Spur|XP_001199805_Spur Spur|XP_784518_Spur Spur|XP_794251_Spur Spur|XP_789855_Spur Spur|XP_787194_Spur Spur|XP_001180564_Spur Spur|XP_783885_Spur Spur|XP_001191243_Spur Spur|XP_789442_Spur Spur|XP_794670_Spur Spur|XP_781431_Spur Spur|XP_780946_Spur Spur|XP_791794_Spur Spur|XP_782220_Spur Spur|XP_782509_Spur Spur|XP_785753_Spur Spur|XP_781176_Spur Spur|XP_782182_Spur Agam|XP_001237693_Agam Spur|XP_786956_Spur Dmel|FBpp0074694_Dmel Tadh|jgi28297_Tadh Agam|XP_318345_Agam Dmel|FBpp0074374_Dmel Atha|AT2G30490.1_Atha Hsap|NP_000093_Hsap Dmel|FBpp0074381_Dmel Cele|C34B7.3_Cele Ccin|CC1G_02843T0_Ccin Lgig|jgi228903_Lgig Cele|T13C5.1b_Cele Hsap|NP_898898_Hsap Spur|XP_796217_Spur Ehux|jgi447375_Ehux
OMG10033: Agam|XP_313850_Agam Agam|XP_313873_Agam Agam|XP_314746_Agam Cint|ENSCINT00000028635_Cint Cint|ENSCINT00000029289_Cint Cint|ENSCINT00000011002_Cint Cint|ENSCINT00000016242_Cint Cint|ENSCINT00000025563_Cint Cint|ENSCINT00000007062_Cint Cint|ENSCINT00000007068_Cint Cint|ENSCINT00000015950_Cint Cint|ENSCINT00000015917_Cint Cint|ENSCINT00000017059_Cint Cint|ENSCINT00000004931_Cint Cint|ENSCINT00000012888_Cint Cint|ENSCINT00000025595_Cint Dmel|FBpp0099934_Dmel Dmel|FBpp0288561_Dmel Dmel|FBpp0071636_Dmel Dmel|FBpp0071658_Dmel Dmel|FBpp0071657_Dmel Dmel|FBpp0075468_Dmel Dmel|FBpp0077068_Dmel Ehux|jgi194015_Ehux Ehux|jgi349549_Ehux Ehux|jgi62549_Ehux Hmag|XP_002156019_Hmag Hmag|XP_002164757_Hmag Hmag|XP_002167276_Hmag Hmag|XP_002162492_Hmag Hmag|XP_002168881_Hmag Hmag|XP_002160435_Hmag Hmag|XP_002156998_Hmag Hmag|XP_002164641_Hmag Hmag|XP_002159184_Hmag Hmag|XP_002161754_Hmag Hmag|XP_002160749_Hmag Hmag|XP_002163360_Hmag Hmag|XP_002166222_Hmag Hmag|XP_002154332_Hmag Hmag|XP_002156365_Hmag Hmag|XP_002157230_Hmag Hmag|XP_002168953_Hmag Hmag|XP_002171220_Hmag Hmag|XP_002159092_Hmag Hmag|XP_002169004_Hmag Hsap|NP_036349_Hsap Hsap|NP_077078_Hsap Hsap|NP_001962_Hsap Hsap|NP_254275_Hsap Hsap|NP_056933_Hsap Hsap|NP_031378_Hsap Hsap|NP_005738_Hsap Hsap|NP_009203_Hsap Hsap|NP_001020371_Hsap Hsap|NP_001897_Hsap Hsap|NP_001898_Hsap Hsap|NP_003285_Hsap Hsap|NP_114154_Hsap Hsap|NP_036599_Hsap Hsap|NP_690851_Hsap Hsap|NP_071402_Hsap Hsap|NP_892028_Hsap Hsap|NP_899231_Hsap Hsap|NP_997290_Hsap Hsap|NP_775773_Hsap Hsap|NP_898885_Hsap Hsap|NP_002764_Hsap Hsap|NP_872308_Hsap Hsap|NP_872412_Hsap Hsap|NP_004253_Hsap Hsap|NP_054777_Hsap Hsap|NP_076927_Hsap Hsap|NP_063947_Hsap Hsap|NP_001093132_Hsap Hsap|NP_068813_Hsap Hsap|NP_110397_Hsap Hsap|NP_005647_Hsap Hsap|NP_001034592_Hsap Hsap|NP_001070731_Hsap Hsap|NP_001036040_Hsap Hsap|NP_705837_Hsap Hsap|NP_002763_Hsap Hsap|NP_899234_Hsap Hsap|NP_937828_Hsap Lgig|jgi56436_Lgig Lgig|jgi66705_Lgig Lgig|jgi135908_Lgig Nvec|jgi151670_Nvec Nvec|jgi218669_Nvec Nvec|jgi154800_Nvec Nvec|jgi230861_Nvec Nvec|jgi36983_Nvec Nvec|jgi85362_Nvec Nvec|jgi26281_Nvec Nvec|jgi83864_Nvec Nvec|jgi142790_Nvec Nvec|jgi25219_Nvec Nvec|jgi25829_Nvec Nvec|jgi2158_Nvec Nvec|jgi229125_Nvec Nvec|jgi229711_Nvec Nvec|jgi199428_Nvec Nvec|jgi124717_Nvec Nvec|jgi140545_Nvec Nvec|jgi124772_Nvec Nvec|jgi129447_Nvec Nvec|jgi112440_Nvec Nvec|jgi15207_Nvec Nvec|jgi124644_Nvec Nvec|jgi230203_Nvec Nvec|jgi170524_Nvec Nvec|jgi144191_Nvec Nvec|jgi227960_Nvec Nvec|jgi124911_Nvec Nvec|jgi14047_Nvec Nvec|jgi88458_Nvec Nvec|jgi198217_Nvec Nvec|jgi110126_Nvec Nvec|jgi218670_Nvec Nvec|jgi93430_Nvec Nvec|jgi108942_Nvec Nvec|jgi14817_Nvec Nvec|jgi109239_Nvec Nvec|jgi130234_Nvec Nvec|jgi122904_Nvec Nvec|jgi105460_Nvec Nvec|jgi105779_Nvec Nvec|jgi111870_Nvec Nvec|jgi101093_Nvec Nvec|jgi214505_Nvec Nvec|jgi105271_Nvec Spur|XP_001189768_Spur Spur|XP_792018_Spur Spur|XP_781789_Spur Spur|XP_799254_Spur Spur|XP_001181929_Spur Spur|XP_798617_Spur Spur|XP_789939_Spur Spur|XP_798057_Spur Spur|XP_001180934_Spur Spur|XP_789788_Spur Spur|XP_783491_Spur Spur|XP_001200155_Spur Spur|XP_001193345_Spur Spur|XP_001184794_Spur Spur|XP_001191009_Spur Spur|XP_001191547_Spur Spur|XP_001201302_Spur Spur|XP_001198383_Spur Spur|XP_791820_Spur Spur|XP_784203_Spur Spur|XP_001186926_Spur Spur|XP_791208_Spur Spur|XP_793769_Spur Spur|XP_001193118_Spur Spur|XP_795071_Spur Spur|XP_782476_Spur Spur|XP_001184988_Spur Spur|XP_001199035_Spur Spur|XP_001202239_Spur Spur|XP_001199552_Spur Spur|XP_782421_Spur Spur|XP_789916_Spur Spur|XP_787402_Spur Spur|XP_793725_Spur Spur|XP_791496_Spur Spur|XP_001182207_Spur Spur|XP_001187211_Spur Spur|XP_790463_Spur Spur|XP_789887_Spur Spur|XP_001181678_Spur Spur|XP_001181876_Spur Spur|XP_784081_Spur Spur|XP_001200120_Spur Spur|XP_001200115_Spur Spur|XP_791519_Spur Spur|XP_787189_Spur Spur|XP_794292_Spur Spur|XP_787507_Spur Spur|XP_001197660_Spur Spur|XP_784139_Spur Spur|XP_001193700_Spur Spur|XP_001193734_Spur Spur|XP_001193851_Spur Spur|XP_001182282_Spur Spur|XP_001181642_Spur Spur|XP_790379_Spur Spur|XP_795691_Spur Tadh|jgi25111_Tadh Tadh|jgi25686_Tadh Agam|XP_313871_Agam Lgig|jgi106924_Lgig Agam|XP_552892_Agam Dmel|FBpp0111472_Dmel Lgig|jgi175076_Lgig Agam|XP_313869_Agam Agam|XP_316419_Agam Dmel|FBpp0075737_Dmel Agam|XP_319102_Agam Cele|ZK546.15_Cele Agam|XP_313875_Agam Dmel|FBpp0075456_Dmel Agam|XP_321698_Agam Agam|XP_312135_Agam Dmel|FBpp0082704_Dmel Hsap|NP_892018_Hsap Agam|XP_316180_Agam Dmel|FBpp0112080_Dmel Lgig|jgi179982_Lgig Cele|C07G1.1_Cele Tadh|jgi55983_Tadh Lgig|jgi184009_Lgig Cint|ENSCINT00000023003_Cint Lgig|jgi104147_Lgig Cint|ENSCINT00000007201_Cint Lgig|jgi84942_Lgig Cint|ENSCINT00000006302_Cint Nvec|jgi1857_Nvec Nvec|jgi99932_Nvec Nvec|jgi85993_Nvec
OMG10034: Aque|Aqu1.208696_Aque Aque|Aqu1.203637_Aque Aque|Aqu1.216319_Aque Aque|Aqu1.230326_Aque Aque|Aqu1.214069_Aque Aque|Aqu1.212379_Aque Aque|Aqu1.214073_Aque Aque|Aqu1.214065_Aque Aque|Aqu1.215349_Aque Aque|Aqu1.215346_Aque Aque|Aqu1.215351_Aque Aque|Aqu1.210236_Aque Aque|Aqu1.205839_Aque Aque|Aqu1.214078_Aque Aque|Aqu1.214076_Aque Aque|Aqu1.214067_Aque Aque|Aqu1.215345_Aque Aque|Aqu1.214059_Aque Aque|Aqu1.211452_Aque Aque|Aqu1.230072_Aque Aque|Aqu1.205643_Aque Aque|Aqu1.220900_Aque Aque|Aqu1.220895_Aque Aque|Aqu1.214066_Aque Aque|Aqu1.214070_Aque Aque|Aqu1.220901_Aque Aque|Aqu1.208469_Aque Aque|Aqu1.206881_Aque Aque|Aqu1.204780_Aque Aque|Aqu1.221411_Aque Aque|Aqu1.213635_Aque Aque|Aqu1.207991_Aque Aque|Aqu1.214768_Aque Aque|Aqu1.211574_Aque Aque|Aqu1.215606_Aque Aque|Aqu1.211576_Aque Aque|Aqu1.214689_Aque Aque|Aqu1.225149_Aque Aque|Aqu1.211575_Aque Aque|Aqu1.225150_Aque Aque|Aqu1.214766_Aque Aque|Aqu1.205139_Aque Aque|Aqu1.209227_Aque Aque|Aqu1.211974_Aque Aque|Aqu1.225151_Aque Aque|Aqu1.215925_Aque Aque|Aqu1.215971_Aque Aque|Aqu1.221767_Aque Aque|Aqu1.213369_Aque Aque|Aqu1.211361_Aque Aque|Aqu1.211360_Aque Aque|Aqu1.205692_Aque Aque|Aqu1.221409_Aque Aque|Aqu1.204738_Aque Aque|Aqu1.219199_Aque Aque|Aqu1.210930_Aque Aque|Aqu1.225156_Aque Aque|Aqu1.211359_Aque Aque|Aqu1.214061_Aque Aque|Aqu1.213330_Aque Aque|Aqu1.215607_Aque Aque|Aqu1.210929_Aque Aque|Aqu1.213634_Aque Aque|Aqu1.206275_Aque Aque|Aqu1.221408_Aque Aque|Aqu1.213583_Aque Aque|Aqu1.209228_Aque Aque|Aqu1.217522_Aque Aque|Aqu1.211732_Aque Aque|Aqu1.209766_Aque Aque|Aqu1.219931_Aque Aque|Aqu1.211265_Aque Aque|Aqu1.210928_Aque Aque|Aqu1.222542_Aque Aque|Aqu1.213584_Aque Aque|Aqu1.211220_Aque Aque|Aqu1.213239_Aque Aque|Aqu1.225153_Aque Aque|Aqu1.211580_Aque Aque|Aqu1.226200_Aque Aque|Aqu1.206762_Aque Aque|Aqu1.230316_Aque Aque|Aqu1.205908_Aque Aque|Aqu1.225082_Aque Aque|Aqu1.215063_Aque Aque|Aqu1.210926_Aque Aque|Aqu1.209769_Aque Aque|Aqu1.220897_Aque Aque|Aqu1.214062_Aque Aque|Aqu1.218524_Aque Aque|Aqu1.221410_Aque Aque|Aqu1.226199_Aque Aque|Aqu1.220899_Aque Aque|Aqu1.214072_Aque Aque|Aqu1.210494_Aque Aque|Aqu1.223486_Aque Aque|Aqu1.214060_Aque Aque|Aqu1.211219_Aque Aque|Aqu1.228281_Aque Aque|Aqu1.206431_Aque Aque|Aqu1.212137_Aque Aque|Aqu1.220730_Aque Aque|Aqu1.218531_Aque Aque|Aqu1.227685_Aque Aque|Aqu1.210235_Aque Aque|Aqu1.206594_Aque Aque|Aqu1.224366_Aque Aque|Aqu1.211076_Aque Aque|Aqu1.207189_Aque Aque|Aqu1.213419_Aque Aque|Aqu1.207449_Aque Aque|Aqu1.207947_Aque Aque|Aqu1.214769_Aque Aque|Aqu1.212136_Aque Aque|Aqu1.220893_Aque Aque|Aqu1.216701_Aque Aque|Aqu1.222419_Aque Aque|Aqu1.228283_Aque Aque|Aqu1.218971_Aque Aque|Aqu1.228282_Aque Aque|Aqu1.218381_Aque Aque|Aqu1.217532_Aque Aque|Aqu1.222372_Aque Aque|Aqu1.217043_Aque Aque|Aqu1.213305_Aque Aque|Aqu1.224328_Aque Aque|Aqu1.226839_Aque Aque|Aqu1.221171_Aque Aque|Aqu1.228128_Aque Aque|Aqu1.227732_Aque Aque|Aqu1.228316_Aque Aque|Aqu1.213885_Aque Aque|Aqu1.226198_Aque Aque|Aqu1.213418_Aque Aque|Aqu1.214442_Aque Aque|Aqu1.218155_Aque Aque|Aqu1.213420_Aque Aque|Aqu1.213886_Aque Aque|Aqu1.224983_Aque Aque|Aqu1.201174_Aque Aque|Aqu1.205601_Aque Aque|Aqu1.208797_Aque Aque|Aqu1.204483_Aque Aque|Aqu1.201419_Aque Aque|Aqu1.204016_Aque Aque|Aqu1.226843_Aque Aque|Aqu1.205925_Aque Aque|Aqu1.208640_Aque Aque|Aqu1.222388_Aque Aque|Aqu1.205671_Aque Aque|Aqu1.217537_Aque Aque|Aqu1.217535_Aque Aque|Aqu1.207457_Aque Aque|Aqu1.217296_Aque Aque|Aqu1.210056_Aque Aque|Aqu1.222616_Aque Aque|Aqu1.217294_Aque Aque|Aqu1.217297_Aque Aque|Aqu1.228154_Aque Aque|Aqu1.222931_Aque Aque|Aqu1.217303_Aque Aque|Aqu1.216669_Aque Aque|Aqu1.206774_Aque Aque|Aqu1.222373_Aque Aque|Aqu1.211972_Aque Aque|Aqu1.215753_Aque Aque|Aqu1.223877_Aque Aque|Aqu1.211377_Aque Aque|Aqu1.204677_Aque Aque|Aqu1.230324_Aque Aque|Aqu1.211248_Aque Aque|Aqu1.211077_Aque Aque|Aqu1.204453_Aque Aque|Aqu1.224116_Aque Aque|Aqu1.227610_Aque Aque|Aqu1.222614_Aque Aque|Aqu1.226935_Aque Aque|Aqu1.229062_Aque Aque|Aqu1.221970_Aque Aque|Aqu1.223833_Aque Aque|Aqu1.217511_Aque Aque|Aqu1.219932_Aque Aque|Aqu1.201560_Aque Aque|Aqu1.202114_Aque Aque|Aqu1.202878_Aque Aque|Aqu1.202614_Aque Aque|Aqu1.202240_Aque Aque|Aqu1.203712_Aque Aque|Aqu1.213421_Aque Aque|Aqu1.217302_Aque Aque|Aqu1.200634_Aque Aque|Aqu1.200825_Aque Aque|Aqu1.212803_Aque Aque|Aqu1.201699_Aque Aque|Aqu1.209052_Aque Aque|Aqu1.215078_Aque Aque|Aqu1.210058_Aque Aque|Aqu1.210055_Aque Aque|Aqu1.210059_Aque Aque|Aqu1.210057_Aque Aque|Aqu1.222615_Aque Aque|Aqu1.216735_Aque Aque|Aqu1.227886_Aque Aque|Aqu1.216745_Aque Aque|Aqu1.217536_Aque Aque|Aqu1.215595_Aque Aque|Aqu1.210093_Aque Aque|Aqu1.209824_Aque Aque|Aqu1.208580_Aque Aque|Aqu1.219929_Aque Aque|Aqu1.228200_Aque Aque|Aqu1.217346_Aque Aque|Aqu1.220229_Aque Aque|Aqu1.227684_Aque Aque|Aqu1.222367_Aque Aque|Aqu1.201427_Aque Aque|Aqu1.205603_Aque Aque|Aqu1.206384_Aque Ddis|DDB0307075_Ddis
OMG10035: Ehux|jgi196071_Ehux Ehux|jgi69919_Ehux Ehux|jgi49584_Ehux Ehux|jgi58839_Ehux Ehux|jgi71435_Ehux Ehux|jgi58780_Ehux Ehux|jgi48153_Ehux Ehux|jgi52681_Ehux Ehux|jgi253610_Ehux Ehux|jgi73472_Ehux Ehux|jgi208022_Ehux Ehux|jgi44826_Ehux Ehux|jgi198023_Ehux Ehux|jgi55433_Ehux Ehux|jgi52670_Ehux Ehux|jgi48044_Ehux Ehux|jgi68750_Ehux Ehux|jgi52385_Ehux Ehux|jgi73204_Ehux Ehux|jgi52639_Ehux Ehux|jgi75893_Ehux Ehux|jgi52508_Ehux Ehux|jgi76680_Ehux Ehux|jgi75898_Ehux Ehux|jgi65319_Ehux Ehux|jgi65333_Ehux Ehux|jgi77555_Ehux Ehux|jgi207431_Ehux Ehux|jgi47359_Ehux Ehux|jgi99618_Ehux Ehux|jgi100274_Ehux Ehux|jgi452118_Ehux Esil|Esi0380_0017_Esil Esil|Esi0083_0012_Esil Esil|Esi0248_0028_Esil Esil|Esi0450_0007_Esil Esil|Esi0322_0028_Esil Esil|Esi0104_0065_Esil Esil|Esi0092_0066_Esil Esil|Esi0849_0001_Esil Esil|Esi0109_0002_Esil Esil|Esi0106_0056_Esil Esil|Esi0085_0121_Esil Esil|Esi0186_0051_Esil Esil|Esi0056_0003_Esil Esil|Esi0034_0054_Esil Esil|Esi0061_0083_Esil Esil|Esi0006_0181_Esil Esil|Esi0328_0006_Esil Esil|Esi0011_0215_Esil Esil|Esi0101_0072_Esil Esil|Esi0027_0069_Esil Esil|Esi0036_0180_Esil Esil|Esi0036_0179_Esil Esil|Esi0380_0021_Esil Esil|Esi0009_0104_Esil Esil|Esi0027_0081_Esil Esil|Esi0008_0162_Esil Esil|Esi0008_0050_Esil Esil|Esi0008_0157_Esil Hmag|XP_002158546_Hmag Hmag|XP_002164032_Hmag Hmag|XP_002170825_Hmag Hmag|XP_002161823_Hmag Hmag|XP_002165401_Hmag Hmag|XP_002164066_Hmag Hmag|XP_002159912_Hmag Hmag|XP_002167115_Hmag Hmag|XP_002159787_Hmag Hmag|XP_002164006_Hmag Hmag|XP_002157968_Hmag Hmag|XP_002158249_Hmag Hmag|XP_002154731_Hmag Hmag|XP_002156148_Hmag Mbre|jgi22231_Mbre Mbre|jgi29879_Mbre Mbre|jgi36252_Mbre Mbre|jgi8638_Mbre Mbre|jgi25293_Mbre Mbre|jgi28191_Mbre Nvec|jgi222634_Nvec Sros|PTSG_02652T0_Sros Sros|PTSG_11154T0_Sros Sros|PTSG_09187T0_Sros Sros|PTSG_11493T0_Sros Sros|PTSG_06432T0_Sros Sros|PTSG_07510T0_Sros Sros|PTSG_11287T0_Sros Sros|PTSG_10518T0_Sros Sros|PTSG_11212T0_Sros Sros|PTSG_09678T0_Sros Sros|PTSG_11036T0_Sros Sros|PTSG_10934T0_Sros Sros|PTSG_12145T0_Sros Sros|PTSG_10409T0_Sros Sros|PTSG_08273T0_Sros Sros|PTSG_07752T1_Sros Sros|PTSG_10649T0_Sros Sros|PTSG_07756T0_Sros Sros|PTSG_10016T0_Sros Sros|PTSG_09704T0_Sros Sros|PTSG_11275T0_Sros Sros|PTSG_10039T0_Sros Sros|PTSG_10878T0_Sros Sros|PTSG_06121T0_Sros Sros|PTSG_09006T0_Sros Sros|PTSG_09092T0_Sros Sros|PTSG_12001T0_Sros Sros|PTSG_10680T0_Sros Sros|PTSG_10816T0_Sros Sros|PTSG_09810T0_Sros Sros|PTSG_10354T0_Sros Sros|PTSG_07727T0_Sros Sros|PTSG_09108T0_Sros Sros|PTSG_07975T0_Sros Sros|PTSG_08770T0_Sros Sros|PTSG_08730T0_Sros Sros|PTSG_11051T0_Sros Sros|PTSG_09267T0_Sros Sros|PTSG_08569T0_Sros Sros|PTSG_09111T0_Sros Sros|PTSG_09214T0_Sros Sros|PTSG_09144T0_Sros Sros|PTSG_09204T0_Sros Sros|PTSG_01753T0_Sros Sros|PTSG_01765T0_Sros Sros|PTSG_06908T0_Sros Sros|PTSG_04009T0_Sros Sros|PTSG_04692T0_Sros Sros|PTSG_06656T0_Sros Sros|PTSG_07600T0_Sros Sros|PTSG_06690T0_Sros Sros|PTSG_02802T0_Sros Sros|PTSG_02858T0_Sros Sros|PTSG_02556T0_Sros Sros|PTSG_05782T0_Sros Sros|PTSG_09338T0_Sros Sros|PTSG_02686T0_Sros Sros|PTSG_03824T0_Sros Sros|PTSG_08085T0_Sros Sros|PTSG_06251T0_Sros Sros|PTSG_09129T0_Sros Sros|PTSG_01739T0_Sros Tadh|jgi62505_Tadh Tadh|jgi52771_Tadh Tadh|jgi62797_Tadh Tadh|jgi61338_Tadh Tadh|jgi62755_Tadh Tadh|jgi62499_Tadh Tadh|jgi62072_Tadh Tadh|jgi60002_Tadh Tadh|jgi59997_Tadh Tadh|jgi62798_Tadh Tadh|jgi52943_Tadh Tadh|jgi56980_Tadh Tadh|jgi56981_Tadh Tadh|jgi58522_Tadh Tadh|jgi56979_Tadh Tadh|jgi61713_Tadh Tadh|jgi52885_Tadh Tadh|jgi52802_Tadh Tadh|jgi56101_Tadh Tadh|jgi56683_Tadh Tadh|jgi56684_Tadh Tadh|jgi60779_Tadh Tadh|jgi59913_Tadh Tadh|jgi58866_Tadh Tadh|jgi59928_Tadh Tadh|jgi60708_Tadh Tadh|jgi62542_Tadh Tadh|jgi52944_Tadh Tadh|jgi62008_Tadh Tadh|jgi62778_Tadh Tadh|jgi61372_Tadh Tadh|jgi54877_Tadh Tadh|jgi54875_Tadh Tadh|jgi61442_Tadh Tadh|jgi60713_Tadh Tadh|jgi56656_Tadh Tadh|jgi56075_Tadh Tadh|jgi62555_Tadh Tadh|jgi62486_Tadh Tadh|jgi62058_Tadh Tadh|jgi62131_Tadh Tadh|jgi53679_Tadh Tadh|jgi59366_Tadh Tadh|jgi58147_Tadh Tadh|jgi60819_Tadh Tadh|jgi59420_Tadh Tadh|jgi60859_Tadh Tadh|jgi59615_Tadh Tadh|jgi61371_Tadh Tadh|jgi52761_Tadh Tadh|jgi52784_Tadh Tpse|jgi262535_Tpse Tpse|jgi9945_Tpse Tthe|TTH3831.m01575_Tthe Tthe|TTH7.m00547_Tthe Tthe|TTH3687.m00111_Tthe Crei|jgi194130_Crei Ddis|DDB0219761_Ddis Aque|Aqu1.221070_Aque Hsap|NP_694972_Hsap Lgig|jgi126945_Lgig Nvec|jgi244876_Nvec Cint|ENSCINT00000029264_Cint Tpse|jgi21997_Tpse Spur|XP_795144_Spur Tadh|jgi22397_Tadh Crei|jgi143431_Crei Vcar|jgi91758_Vcar Tpse|jgi262708_Tpse Vcar|jgi107684_Vcar Ngru|jgi61341_Ngru Sros|PTSG_06355T0_Sros
OMG10036: Aque|Aqu1.200082_Aque Aque|Aqu1.205394_Aque Aque|Aqu1.214790_Aque Aque|Aqu1.200631_Aque Aque|Aqu1.200558_Aque Aque|Aqu1.207562_Aque Aque|Aqu1.212081_Aque Aque|Aqu1.209379_Aque Aque|Aqu1.214051_Aque Aque|Aqu1.200598_Aque Aque|Aqu1.205648_Aque Aque|Aqu1.221812_Aque Aque|Aqu1.205257_Aque Aque|Aqu1.211218_Aque Aque|Aqu1.204064_Aque Aque|Aqu1.204849_Aque Aque|Aqu1.224303_Aque Aque|Aqu1.203582_Aque Aque|Aqu1.209142_Aque Aque|Aqu1.212346_Aque Aque|Aqu1.221803_Aque Aque|Aqu1.209377_Aque Aque|Aqu1.204057_Aque Aque|Aqu1.204557_Aque Aque|Aqu1.212082_Aque Aque|Aqu1.206401_Aque Aque|Aqu1.207697_Aque Aque|Aqu1.208293_Aque Aque|Aqu1.210730_Aque Aque|Aqu1.213880_Aque Aque|Aqu1.215786_Aque Aque|Aqu1.218657_Aque Aque|Aqu1.208372_Aque Aque|Aqu1.209241_Aque Aque|Aqu1.200794_Aque Aque|Aqu1.219814_Aque Aque|Aqu1.206108_Aque Aque|Aqu1.208150_Aque Aque|Aqu1.202620_Aque Aque|Aqu1.203960_Aque Aque|Aqu1.218975_Aque Aque|Aqu1.209880_Aque Aque|Aqu1.210737_Aque Aque|Aqu1.210748_Aque Aque|Aqu1.218682_Aque Aque|Aqu1.209276_Aque Aque|Aqu1.216852_Aque Aque|Aqu1.228172_Aque Aque|Aqu1.211348_Aque Aque|Aqu1.206887_Aque Aque|Aqu1.204073_Aque Aque|Aqu1.209792_Aque Aque|Aqu1.205531_Aque Aque|Aqu1.201562_Aque Aque|Aqu1.205159_Aque Aque|Aqu1.205223_Aque Aque|Aqu1.205619_Aque Aque|Aqu1.219767_Aque Aque|Aqu1.203988_Aque Aque|Aqu1.216666_Aque Aque|Aqu1.207649_Aque Aque|Aqu1.210459_Aque Aque|Aqu1.205184_Aque Aque|Aqu1.215214_Aque Aque|Aqu1.210112_Aque Aque|Aqu1.218194_Aque Aque|Aqu1.202802_Aque Aque|Aqu1.207476_Aque Aque|Aqu1.214049_Aque Aque|Aqu1.209372_Aque Aque|Aqu1.207321_Aque Aque|Aqu1.211413_Aque Aque|Aqu1.214053_Aque Aque|Aqu1.211347_Aque Aque|Aqu1.214186_Aque Aque|Aqu1.211616_Aque Aque|Aqu1.201151_Aque Aque|Aqu1.203026_Aque Aque|Aqu1.207104_Aque Aque|Aqu1.212035_Aque Aque|Aqu1.206804_Aque Aque|Aqu1.209113_Aque Aque|Aqu1.205474_Aque Aque|Aqu1.208371_Aque Aque|Aqu1.206272_Aque Aque|Aqu1.200140_Aque Aque|Aqu1.215210_Aque Aque|Aqu1.209017_Aque Aque|Aqu1.217811_Aque Aque|Aqu1.204459_Aque Aque|Aqu1.212194_Aque Aque|Aqu1.211634_Aque Aque|Aqu1.208189_Aque Aque|Aqu1.210033_Aque Aque|Aqu1.213597_Aque Aque|Aqu1.208042_Aque Aque|Aqu1.215789_Aque Aque|Aqu1.212193_Aque Aque|Aqu1.218191_Aque Aque|Aqu1.218973_Aque Aque|Aqu1.204718_Aque Aque|Aqu1.218677_Aque Aque|Aqu1.207322_Aque Aque|Aqu1.211633_Aque Aque|Aqu1.209876_Aque Aque|Aqu1.204536_Aque Aque|Aqu1.205319_Aque Aque|Aqu1.210507_Aque Aque|Aqu1.221810_Aque Aque|Aqu1.215215_Aque Aque|Aqu1.207088_Aque Aque|Aqu1.215794_Aque Aque|Aqu1.205232_Aque Aque|Aqu1.219760_Aque Aque|Aqu1.221813_Aque Aque|Aqu1.216034_Aque Aque|Aqu1.212264_Aque Aque|Aqu1.211532_Aque Aque|Aqu1.214170_Aque Aque|Aqu1.207890_Aque Aque|Aqu1.207072_Aque Aque|Aqu1.206703_Aque Aque|Aqu1.210376_Aque Aque|Aqu1.208367_Aque Aque|Aqu1.214168_Aque Aque|Aqu1.217139_Aque Aque|Aqu1.200921_Aque Aque|Aqu1.210377_Aque Aque|Aqu1.218980_Aque Aque|Aqu1.211923_Aque Aque|Aqu1.204214_Aque Aque|Aqu1.206954_Aque Aque|Aqu1.207127_Aque Aque|Aqu1.201105_Aque Aque|Aqu1.208167_Aque Aque|Aqu1.205553_Aque Aque|Aqu1.220173_Aque Aque|Aqu1.224254_Aque Aque|Aqu1.205107_Aque Aque|Aqu1.207664_Aque Aque|Aqu1.215785_Aque Aque|Aqu1.228079_Aque Aque|Aqu1.211414_Aque Aque|Aqu1.220996_Aque Aque|Aqu1.219927_Aque Aque|Aqu1.209696_Aque Aque|Aqu1.201991_Aque Aque|Aqu1.219777_Aque Aque|Aqu1.206453_Aque Aque|Aqu1.219134_Aque Aque|Aqu1.204219_Aque Aque|Aqu1.215790_Aque Aque|Aqu1.209168_Aque Aque|Aqu1.202197_Aque Aque|Aqu1.202864_Aque Aque|Aqu1.212453_Aque Aque|Aqu1.205660_Aque Aque|Aqu1.209012_Aque Aque|Aqu1.218192_Aque Aque|Aqu1.210692_Aque Aque|Aqu1.213834_Aque Aque|Aqu1.210691_Aque Aque|Aqu1.228203_Aque Aque|Aqu1.208978_Aque Aque|Aqu1.213662_Aque Aque|Aqu1.207797_Aque Aque|Aqu1.211358_Aque Aque|Aqu1.215792_Aque Aque|Aqu1.206073_Aque Aque|Aqu1.208919_Aque Aque|Aqu1.208979_Aque Aque|Aqu1.209373_Aque Aque|Aqu1.208584_Aque Aque|Aqu1.221821_Aque Aque|Aqu1.201248_Aque Aque|Aqu1.208070_Aque Aque|Aqu1.212046_Aque Aque|Aqu1.201408_Aque Aque|Aqu1.209720_Aque Aque|Aqu1.201732_Aque Aque|Aqu1.211549_Aque Aque|Aqu1.204473_Aque Aque|Aqu1.206706_Aque Aque|Aqu1.210751_Aque Aque|Aqu1.207007_Aque Aque|Aqu1.204265_Aque Aque|Aqu1.209225_Aque Aque|Aqu1.211920_Aque Aque|Aqu1.209557_Aque Aque|Aqu1.210733_Aque Aque|Aqu1.203035_Aque Aque|Aqu1.209936_Aque Aque|Aqu1.205586_Aque Aque|Aqu1.202742_Aque Aque|Aqu1.229088_Aque Aque|Aqu1.221808_Aque Aque|Aqu1.203829_Aque Aque|Aqu1.210034_Aque Aque|Aqu1.217086_Aque Aque|Aqu1.207844_Aque Aque|Aqu1.207109_Aque Aque|Aqu1.201701_Aque Aque|Aqu1.200580_Aque Aque|Aqu1.200203_Aque Aque|Aqu1.200244_Aque Aque|Aqu1.200718_Aque Aque|Aqu1.208368_Aque Aque|Aqu1.200965_Aque Aque|Aqu1.204296_Aque Aque|Aqu1.208015_Aque Aque|Aqu1.230105_Aque Aque|Aqu1.211635_Aque
OMG10037: Hmag|XP_002155833_Hmag Rory|RO3T_13286_Rory Rory|RO3T_14566_Rory Rory|RO3T_14348_Rory Rory|RO3T_13732_Rory Rory|RO3T_13717_Rory Rory|RO3T_15278_Rory Rory|RO3T_16362_Rory Rory|RO3T_17447_Rory Rory|RO3T_16145_Rory Rory|RO3T_16372_Rory Rory|RO3T_16715_Rory Rory|RO3T_15250_Rory Rory|RO3T_15901_Rory Rory|RO3T_01947_Rory Rory|RO3T_06721_Rory Rory|RO3T_08662_Rory Rory|RO3T_08656_Rory Rory|RO3T_03553_Rory Rory|RO3T_04126_Rory Rory|RO3T_13136_Rory Rory|RO3T_12651_Rory Rory|RO3T_15000_Rory Rory|RO3T_11239_Rory Rory|RO3T_11265_Rory Rory|RO3T_03802_Rory Rory|RO3T_15574_Rory Rory|RO3T_07876_Rory Rory|RO3T_04204_Rory Rory|RO3T_07119_Rory Rory|RO3T_13276_Rory Rory|RO3T_07098_Rory Rory|RO3T_10725_Rory Rory|RO3T_12084_Rory Rory|RO3T_08111_Rory Rory|RO3T_17362_Rory Rory|RO3T_02956_Rory Rory|RO3T_10238_Rory Rory|RO3T_09615_Rory Rory|RO3T_07712_Rory Rory|RO3T_03767_Rory Rory|RO3T_07036_Rory Rory|RO3T_02949_Rory Rory|RO3T_04676_Rory Rory|RO3T_07031_Rory Rory|RO3T_03601_Rory Rory|RO3T_12465_Rory Rory|RO3T_02845_Rory Rory|RO3T_13452_Rory Rory|RO3T_10767_Rory Rory|RO3T_16139_Rory Rory|RO3T_15581_Rory Rory|RO3T_13455_Rory Rory|RO3T_07705_Rory Rory|RO3T_10771_Rory Rory|RO3T_10768_Rory Rory|RO3T_17221_Rory Rory|RO3T_16549_Rory Rory|RO3T_12677_Rory Rory|RO3T_12657_Rory Rory|RO3T_13742_Rory Rory|RO3T_15582_Rory Rory|RO3T_16896_Rory Rory|RO3T_13725_Rory Rory|RO3T_17214_Rory Rory|RO3T_03108_Rory Rory|RO3T_07703_Rory Rory|RO3T_13741_Rory Rory|RO3T_03614_Rory Rory|RO3T_03615_Rory Rory|RO3T_05621_Rory Rory|RO3T_16821_Rory Rory|RO3T_13726_Rory Rory|RO3T_16823_Rory Rory|RO3T_13736_Rory Rory|RO3T_10219_Rory Rory|RO3T_10235_Rory Rory|RO3T_11980_Rory Rory|RO3T_16427_Rory Rory|RO3T_13733_Rory Rory|RO3T_17201_Rory Rory|RO3T_12059_Rory Rory|RO3T_16720_Rory Rory|RO3T_16702_Rory Rory|RO3T_16377_Rory Rory|RO3T_16544_Rory Rory|RO3T_00242_Rory Rory|RO3T_01931_Rory Rory|RO3T_01208_Rory Rory|RO3T_09480_Rory Rory|RO3T_00702_Rory Rory|RO3T_00243_Rory Rory|RO3T_01189_Rory Rory|RO3T_01731_Rory Rory|RO3T_01959_Rory Rory|RO3T_02705_Rory Rory|RO3T_03587_Rory Rory|RO3T_08845_Rory Rory|RO3T_11772_Rory Rory|RO3T_13847_Rory Rory|RO3T_16554_Rory Rory|RO3T_16550_Rory Rory|RO3T_08660_Rory Rory|RO3T_11400_Rory Rory|RO3T_17381_Rory Rory|RO3T_10731_Rory Rory|RO3T_14358_Rory Rory|RO3T_09482_Rory Rory|RO3T_07874_Rory Rory|RO3T_15674_Rory Rory|RO3T_09498_Rory Rory|RO3T_17399_Rory Rory|RO3T_16806_Rory Rory|RO3T_09543_Rory Rory|RO3T_17284_Rory Rory|RO3T_17407_Rory Rory|RO3T_16726_Rory Rory|RO3T_16718_Rory Rory|RO3T_13285_Rory Rory|RO3T_13918_Rory Rory|RO3T_11280_Rory Rory|RO3T_10549_Rory Rory|RO3T_10786_Rory Rory|RO3T_12658_Rory Rory|RO3T_12165_Rory Rory|RO3T_16750_Rory Rory|RO3T_10740_Rory Rory|RO3T_10762_Rory Rory|RO3T_13270_Rory Rory|RO3T_09611_Rory Rory|RO3T_16358_Rory Rory|RO3T_07687_Rory Rory|RO3T_10865_Rory Rory|RO3T_08841_Rory Rory|RO3T_15578_Rory Rory|RO3T_01617_Rory Rory|RO3T_03771_Rory Rory|RO3T_15145_Rory Rory|RO3T_10792_Rory Rory|RO3T_12068_Rory Rory|RO3T_13265_Rory Rory|RO3T_16553_Rory Rory|RO3T_13146_Rory Rory|RO3T_12663_Rory Rory|RO3T_14620_Rory Rory|RO3T_10799_Rory Rory|RO3T_03602_Rory Rory|RO3T_03623_Rory Rory|RO3T_07706_Rory Rory|RO3T_07689_Rory Rory|RO3T_08846_Rory Rory|RO3T_16903_Rory Rory|RO3T_16828_Rory Rory|RO3T_10528_Rory Rory|RO3T_13857_Rory Rory|RO3T_12953_Rory Rory|RO3T_12665_Rory Rory|RO3T_12070_Rory Rory|RO3T_14559_Rory Rory|RO3T_16728_Rory Rory|RO3T_15140_Rory Rory|RO3T_10769_Rory Rory|RO3T_10761_Rory Rory|RO3T_13150_Rory Rory|RO3T_00699_Rory Rory|RO3T_01958_Rory Rory|RO3T_07302_Rory Rory|RO3T_06440_Rory Rory|RO3T_05335_Rory Rory|RO3T_02688_Rory Rory|RO3T_01955_Rory Rory|RO3T_06422_Rory Rory|RO3T_05420_Rory Rory|RO3T_03775_Rory Rory|RO3T_08114_Rory Rory|RO3T_05430_Rory Rory|RO3T_04689_Rory Rory|RO3T_05633_Rory Rory|RO3T_09606_Rory Rory|RO3T_10234_Rory Rory|RO3T_13719_Rory Rory|RO3T_07111_Rory Rory|RO3T_07030_Rory Rory|RO3T_02844_Rory Rory|RO3T_13453_Rory Rory|RO3T_03763_Rory Rory|RO3T_05634_Rory Rory|RO3T_07128_Rory Rory|RO3T_09167_Rory Rory|RO3T_03765_Rory Rory|RO3T_05914_Rory Rory|RO3T_04786_Rory Rory|RO3T_02712_Rory Rory|RO3T_02821_Rory Rory|RO3T_03570_Rory Rory|RO3T_02843_Rory Rory|RO3T_00687_Rory Rory|RO3T_01729_Rory Rory|RO3T_01651_Rory Rory|RO3T_01321_Rory Rory|RO3T_01187_Rory Rory|RO3T_05349_Rory Rory|RO3T_03112_Rory Rory|RO3T_00254_Rory Rory|RO3T_00678_Rory Rory|RO3T_00680_Rory Rory|RO3T_00283_Rory Rory|RO3T_01611_Rory Rory|RO3T_00303_Rory Rory|RO3T_00675_Rory
OMG10038: Aque|Aqu1.201673_Aque Aque|Aqu1.202358_Aque Aque|Aqu1.207235_Aque Aque|Aqu1.206883_Aque Aque|Aqu1.207647_Aque Aque|Aqu1.207743_Aque Aque|Aqu1.206050_Aque Aque|Aqu1.207776_Aque Aque|Aqu1.220718_Aque Aque|Aqu1.212201_Aque Aque|Aqu1.212754_Aque Aque|Aqu1.207740_Aque Aque|Aqu1.203361_Aque Aque|Aqu1.215627_Aque Aque|Aqu1.205813_Aque Aque|Aqu1.206379_Aque Aque|Aqu1.211370_Aque Aque|Aqu1.212752_Aque Aque|Aqu1.211372_Aque Aque|Aqu1.213121_Aque Aque|Aqu1.220712_Aque Aque|Aqu1.211374_Aque Aque|Aqu1.211368_Aque Aque|Aqu1.212748_Aque Aque|Aqu1.220715_Aque Aque|Aqu1.205005_Aque Aque|Aqu1.207774_Aque Aque|Aqu1.206888_Aque Aque|Aqu1.208449_Aque Aque|Aqu1.215970_Aque Aque|Aqu1.212966_Aque Aque|Aqu1.218203_Aque Aque|Aqu1.211662_Aque Aque|Aqu1.211543_Aque Aque|Aqu1.213714_Aque Aque|Aqu1.211664_Aque Aque|Aqu1.210133_Aque Aque|Aqu1.207853_Aque Aque|Aqu1.212964_Aque Aque|Aqu1.208117_Aque Aque|Aqu1.213691_Aque Aque|Aqu1.210913_Aque Aque|Aqu1.211101_Aque Aque|Aqu1.210703_Aque Aque|Aqu1.207294_Aque Aque|Aqu1.208548_Aque Aque|Aqu1.210134_Aque Aque|Aqu1.207480_Aque Aque|Aqu1.208547_Aque Aque|Aqu1.208946_Aque Aque|Aqu1.207701_Aque Aque|Aqu1.216671_Aque Aque|Aqu1.220133_Aque Aque|Aqu1.207478_Aque Aque|Aqu1.211395_Aque Aque|Aqu1.211672_Aque Aque|Aqu1.211154_Aque Aque|Aqu1.220117_Aque Aque|Aqu1.218207_Aque Aque|Aqu1.213878_Aque Aque|Aqu1.207183_Aque Aque|Aqu1.212515_Aque Aque|Aqu1.210846_Aque Aque|Aqu1.211901_Aque Aque|Aqu1.216239_Aque Aque|Aqu1.207550_Aque Aque|Aqu1.212614_Aque Aque|Aqu1.209609_Aque Aque|Aqu1.209371_Aque Aque|Aqu1.210877_Aque Aque|Aqu1.211902_Aque Aque|Aqu1.216659_Aque Aque|Aqu1.209471_Aque Aque|Aqu1.213963_Aque Aque|Aqu1.210878_Aque Aque|Aqu1.220132_Aque Aque|Aqu1.211682_Aque Aque|Aqu1.217838_Aque Aque|Aqu1.208054_Aque Aque|Aqu1.218142_Aque Aque|Aqu1.215674_Aque Aque|Aqu1.216690_Aque Aque|Aqu1.201021_Aque Aque|Aqu1.208184_Aque Aque|Aqu1.203040_Aque Aque|Aqu1.208688_Aque Aque|Aqu1.208183_Aque Aque|Aqu1.216545_Aque Aque|Aqu1.217298_Aque Aque|Aqu1.202582_Aque Aque|Aqu1.201025_Aque Aque|Aqu1.202736_Aque Aque|Aqu1.203424_Aque Aque|Aqu1.206652_Aque Aque|Aqu1.216850_Aque Aque|Aqu1.203364_Aque Aque|Aqu1.209086_Aque Aque|Aqu1.208188_Aque Aque|Aqu1.201596_Aque Aque|Aqu1.228173_Aque Aque|Aqu1.214738_Aque Aque|Aqu1.217325_Aque Aque|Aqu1.205861_Aque Aque|Aqu1.203142_Aque Aque|Aqu1.221247_Aque Aque|Aqu1.208287_Aque Aque|Aqu1.217324_Aque Aque|Aqu1.208410_Aque Aque|Aqu1.205901_Aque Aque|Aqu1.214740_Aque Aque|Aqu1.207054_Aque Aque|Aqu1.209712_Aque Aque|Aqu1.208669_Aque Aque|Aqu1.208031_Aque Aque|Aqu1.220292_Aque Aque|Aqu1.201311_Aque Aque|Aqu1.208030_Aque Aque|Aqu1.207826_Aque Aque|Aqu1.216562_Aque Aque|Aqu1.219958_Aque Aque|Aqu1.213890_Aque Aque|Aqu1.213888_Aque Aque|Aqu1.201409_Aque Aque|Aqu1.211156_Aque Aque|Aqu1.202446_Aque Aque|Aqu1.215042_Aque Aque|Aqu1.211873_Aque Aque|Aqu1.201721_Aque Aque|Aqu1.205334_Aque Aque|Aqu1.205330_Aque Aque|Aqu1.202426_Aque Aque|Aqu1.203475_Aque Aque|Aqu1.204869_Aque Aque|Aqu1.208929_Aque Aque|Aqu1.206638_Aque Aque|Aqu1.207825_Aque Aque|Aqu1.205151_Aque Aque|Aqu1.209856_Aque Aque|Aqu1.211070_Aque Aque|Aqu1.208108_Aque Aque|Aqu1.204600_Aque Aque|Aqu1.204669_Aque Aque|Aqu1.211870_Aque Aque|Aqu1.204083_Aque Aque|Aqu1.219959_Aque Aque|Aqu1.205289_Aque Aque|Aqu1.204466_Aque Aque|Aqu1.204961_Aque Aque|Aqu1.203978_Aque Aque|Aqu1.205290_Aque Aque|Aqu1.213892_Aque Aque|Aqu1.203976_Aque Aque|Aqu1.216560_Aque Aque|Aqu1.200901_Aque Aque|Aqu1.201312_Aque Aque|Aqu1.205335_Aque Aque|Aqu1.209190_Aque Aque|Aqu1.205597_Aque Aque|Aqu1.209608_Aque Aque|Aqu1.208948_Aque Aque|Aqu1.206449_Aque Aque|Aqu1.208045_Aque Aque|Aqu1.205936_Aque Aque|Aqu1.210493_Aque Aque|Aqu1.201020_Aque Aque|Aqu1.200148_Aque Aque|Aqu1.203587_Aque Aque|Aqu1.201411_Aque Aque|Aqu1.203354_Aque Aque|Aqu1.204110_Aque Aque|Aqu1.205329_Aque Aque|Aqu1.200496_Aque Aque|Aqu1.200698_Aque Aque|Aqu1.200708_Aque Aque|Aqu1.201144_Aque Aque|Aqu1.201378_Aque Aque|Aqu1.216563_Aque Aque|Aqu1.200543_Aque Aque|Aqu1.200762_Aque Aque|Aqu1.200419_Aque Aque|Aqu1.205081_Aque Aque|Aqu1.211879_Aque Aque|Aqu1.200210_Aque Aque|Aqu1.204837_Aque Aque|Aqu1.206027_Aque Aque|Aqu1.204341_Aque Aque|Aqu1.207742_Aque Aque|Aqu1.227734_Aque Aque|Aqu1.208928_Aque Aque|Aqu1.206410_Aque Aque|Aqu1.218204_Aque Aque|Aqu1.203100_Aque Aque|Aqu1.209745_Aque Aque|Aqu1.216543_Aque Aque|Aqu1.222736_Aque Aque|Aqu1.208667_Aque Aque|Aqu1.211877_Aque Aque|Aqu1.204739_Aque Aque|Aqu1.209815_Aque Aque|Aqu1.211646_Aque Aque|Aqu1.211880_Aque Aque|Aqu1.205245_Aque Aque|Aqu1.203633_Aque Aque|Aqu1.200893_Aque Aque|Aqu1.200694_Aque
OMG10039: Atha|AT1G55660.2_Atha Atha|AT4G00315.1_Atha Atha|AT4G15060.1_Atha Atha|AT4G10400.2_Atha Atha|AT4G09920.1_Atha Atha|AT5G62970.1_Atha Atha|AT2G26860.2_Atha Atha|AT5G56410.1_Atha Atha|AT5G56690.1_Atha Atha|AT5G60610.1_Atha Atha|AT5G38590.2_Atha Atha|AT5G56420.2_Atha Atha|AT5G56400.1_Atha Atha|AT3G54910.3_Atha Atha|AT4G26340.1_Atha Atha|AT5G56700.1_Atha Atha|AT3G26922.1_Atha Atha|AT3G52680.2_Atha Atha|AT4G00160.1_Atha Atha|AT5G56440.1_Atha Atha|AT5G56370.2_Atha Atha|AT3G50710.1_Atha Atha|AT5G38570.1_Atha Atha|AT5G56810.1_Atha Atha|AT4G10420.1_Atha Atha|AT5G56820.1_Atha Atha|AT2G04230.1_Atha Atha|AT3G49030.2_Atha Atha|AT5G56390.1_Atha Atha|AT5G56380.1_Atha Atha|AT4G26350.1_Atha Atha|AT5G50270.1_Atha Atha|AT3G49020.1_Atha Atha|AT3G49040.1_Atha Atha|AT3G10750.1_Atha Atha|AT4G10410.1_Atha Atha|AT3G52670.1_Atha Atha|AT3G51530.1_Atha Atha|AT3G26930.1_Atha Atha|AT3G56780.1_Atha Atha|AT1G78750.1_Atha Atha|AT5G53635.1_Atha Atha|AT5G53840.1_Atha Atha|AT4G13965.1_Atha Atha|AT1G69630.1_Atha Atha|AT1G78760.1_Atha Atha|AT5G22670.1_Atha Atha|AT3G58920.1_Atha Atha|AT3G59210.4_Atha Atha|AT5G52460.1_Atha Atha|AT2G42730.2_Atha Atha|AT4G22280.2_Atha Atha|AT2G26030.3_Atha Atha|AT3G58960.1_Atha Atha|AT1G78840.1_Atha Atha|AT1G66290.1_Atha Atha|AT3G59190.1_Atha Atha|AT3G59200.1_Atha Atha|AT1G80470.1_Atha Atha|AT5G44950.1_Atha Atha|AT5G56560.1_Atha Atha|AT4G14103.2_Atha Atha|AT2G42720.1_Atha Atha|AT4G14096.1_Atha Atha|AT1G60410.1_Atha Atha|AT5G18770.1_Atha Atha|AT5G22720.2_Atha Atha|AT5G27750.1_Atha Atha|AT3G42770.1_Atha Atha|AT1G60400.1_Atha Atha|AT5G22730.1_Atha Atha|AT5G25850.1_Atha Atha|AT3G58900.4_Atha Atha|AT3G58980.1_Atha Atha|AT3G59170.1_Atha Atha|AT5G22660.2_Atha Atha|AT5G22610.1_Atha Atha|AT5G53640.1_Atha Atha|AT1G66300.1_Atha Atha|AT1G66310.1_Atha Atha|AT1G64540.1_Atha Atha|AT3G59240.1_Atha Atha|AT5G56570.1_Atha Atha|AT4G13985.1_Atha Atha|AT5G18780.2_Atha Atha|AT3G58880.1_Atha Atha|AT3G62440.1_Atha Atha|AT1G78730.1_Atha Atha|AT2G29910.2_Atha Atha|AT5G25860.1_Atha Atha|AT5G38565.1_Atha Atha|AT5G44940.1_Atha Atha|AT3G62430.1_Atha Atha|AT3G44810.1_Atha Atha|AT1G66320.1_Atha Atha|AT3G58860.1_Atha Atha|AT3G49150.1_Atha Atha|AT5G44490.1_Atha Atha|AT5G15620.1_Atha Atha|AT3G58940.1_Atha Atha|AT3G59150.1_Atha Atha|AT5G22700.1_Atha Atha|AT5G44960.1_Atha Atha|AT1G58310.1_Atha Atha|AT3G23955.2_Atha Atha|AT5G38390.1_Atha Atha|AT3G03040.1_Atha Atha|AT3G59160.1_Atha Atha|AT5G44980.1_Atha Atha|AT3G54160.1_Atha Atha|AT5G56430.1_Atha Atha|AT3G18150.1_Atha Atha|AT5G41840.1_Atha Atha|AT4G00320.1_Atha Atha|AT3G44060.1_Atha Atha|AT3G44090.1_Atha Atha|AT3G03360.1_Atha Atha|AT5G02700.1_Atha Atha|AT5G41630.1_Atha Atha|AT3G59250.1_Atha Atha|AT3G59230.1_Atha Atha|AT3G58930.1_Atha Atha|AT3G28410.1_Atha Atha|AT5G40750.1_Atha Atha|AT5G02930.1_Atha Atha|AT5G02920.1_Atha Atha|AT2G29930.3_Atha Atha|AT1G66640.1_Atha Atha|AT3G03030.1_Atha Atha|AT4G27050.4_Atha Atha|AT5G35995.2_Atha Atha|AT5G38396.1_Atha Atha|AT2G27505.1_Atha Atha|AT4G03220.1_Atha Atha|AT3G59180.1_Atha Atha|AT3G14710.1_Atha Atha|AT2G39415.1_Atha Atha|AT5G44970.1_Atha Atha|AT5G56800.1_Atha Atha|AT5G56452.2_Atha Atha|AT5G56325.1_Atha Atha|AT5G38580.1_Atha Atha|AT5G38386.1_Atha Atha|AT5G22600.1_Atha Atha|AT5G22590.1_Atha Atha|AT5G41830.1_Atha Atha|AT5G35926.1_Atha Atha|AT5G40050.1_Atha Atha|AT5G03100.1_Atha Atha|AT5G02910.2_Atha Atha|AT4G13960.1_Atha Atha|AT3G58950.1_Atha Atha|AT3G60040.1_Atha Atha|AT3G59270.1_Atha Atha|AT3G58890.1_Atha Atha|AT3G58820.1_Atha Atha|AT3G59000.2_Atha Atha|AT3G58910.1_Atha Atha|AT5G12450.1_Atha Atha|AT1G47915.1_Atha Atha|AT1G48400.1_Atha Atha|AT1G52650.1_Atha Atha|AT3G44080.1_Atha Atha|AT1G49610.1_Atha Atha|AT1G55030.1_Atha Atha|AT1G19070.1_Atha Atha|AT1G21990.1_Atha Atha|AT1G26890.1_Atha Atha|AT1G22000.1_Atha Atha|AT1G32020.1_Atha Atha|AT3G60710.1_Atha Atha|AT1G26815.1_Atha Atha|AT3G53550.1_Atha Atha|AT3G59460.1_Atha Atha|AT3G55900.1_Atha Atha|AT2G33796.1_Atha Atha|AT5G53592.1_Atha Atha|AT1G51055.1_Atha Atha|AT3G26920.2_Atha Atha|AT3G52690.1_Atha Atha|AT5G44850.1_Atha Atha|AT3G49480.1_Atha Atha|AT4G15075.1_Atha Atha|AT5G11370.1_Atha Atha|AT1G51370.3_Atha Atha|AT1G32375.1_Atha Atha|AT3G19085.1_Atha Atha|AT2G46455.1_Atha Atha|AT3G44180.1_Atha Atha|AT3G55670.1_Atha Atha|AT1G44890.1_Atha Atha|AT1G78740.1_Atha Atha|AT1G57690.1_Atha Atha|AT1G50980.1_Atha Atha|AT1G47920.1_Atha Atha|AT1G48390.1_Atha Atha|AT1G56610.3_Atha Atha|AT1G13570.1_Atha Atha|AT1G16940.1_Atha Atha|AT1G19410.1_Atha Atha|AT1G05080.1_Atha Atha|AT1G16930.1_Atha Atha|AT1G06630.3_Atha Atha|AT1G13780.1_Atha
OMG10040: Cele|Y113G7B.4_Cele Cele|Y113G7B.5b_Cele Cele|Y113G7B.7_Cele Cele|Y113G7B.6_Cele Cele|Y37H2A.4_Cele Cele|Y59A8B.11_Cele Cele|Y37H2A.5b_Cele Cele|Y57G11C.7_Cele Cele|ZK1290.9_Cele Cele|Y57G11C.499_Cele Cele|Y61B8A.4_Cele Cele|ZC47.4_Cele Cele|Y82E9BL.8_Cele Cele|Y82E9BL.11_Cele Cele|Y22D7AR.11_Cele Cele|Y82E9BL.10_Cele Cele|Y37H2A.6_Cele Cele|Y9C9A.12_Cele Cele|Y54F10BM.10_Cele Cele|Y82E9BL.7_Cele Cele|ZC47.3_Cele Cele|Y54F10BM.15_Cele Cele|Y73B3A.15_Cele Cele|Y119D3A.3_Cele Cele|Y37H2C.3_Cele Cele|Y82E9BL.14_Cele Cele|Y47H9C.10_Cele Cele|Y45F10C.3_Cele Cele|Y22D7AR.9_Cele Cele|Y9C9A.8_Cele Cele|Y119D3A.4_Cele Cele|Y54F10BM.7_Cele Cele|ZC47.6_Cele Cele|Y47D3A.2_Cele Cele|Y54F10BM.5_Cele Cele|Y82E9BL.17_Cele Cele|Y82E9BL.15_Cele Cele|ZC47.5_Cele Cele|Y82E9BL.18_Cele Cele|ZC47.13a_Cele Cele|Y119D3B.8_Cele Cele|Y75B8A.21_Cele Cele|Y119D3B.7_Cele Cele|Y67A10A.4_Cele Cele|Y37H2A.7_Cele Cele|Y82E9BL.13_Cele Cele|Y82E9BL.4_Cele Cele|Y59E1A.1_Cele Cele|Y54F10BM.11_Cele Cele|ZC47.7_Cele Cele|Y119D3B.19_Cele Cele|Y119D3B.18_Cele Cele|Y119D3B.20_Cele Cele|Y119D3A.1_Cele Cele|Y119D3A.2_Cele Cele|Y119D3B.9_Cele Cele|ZC47.14_Cele Cele|Y38A10A.4_Cele Cele|Y54F10BL.1_Cele Cele|Y54F10BM.4_Cele Cele|Y119D3B.4_Cele Cele|Y73B3A.22_Cele Cele|Y119D3B.6_Cele Cele|Y82E9BL.19_Cele Cele|Y82E9BL.16_Cele Cele|Y67A10A.5_Cele Cele|B0391.9_Cele Cele|Y73B3A.14_Cele Cele|F47H4.9_Cele Cele|T09F5.11_Cele Cele|C38D9.6_Cele Cele|T25E12.12_Cele Cele|C08F11.5_Cele Cele|C38D9.7_Cele Cele|C02H6.2_Cele Cele|F44G3.14_Cele Cele|C39B5.7_Cele Cele|C31C9.4_Cele Cele|C38D9.1_Cele Cele|T12B5.11_Cele Cele|F10A3.2_Cele Cele|T24C2.4_Cele Cele|F31F4.15_Cele Cele|F09C6.6_Cele Cele|F59A1.7_Cele Cele|C17B7.11_Cele Cele|C39B5.9_Cele Cele|C25D7.4a_Cele Cele|F54D10.2_Cele Cele|cTel54X.1_Cele Cele|C33E10.2_Cele Cele|M162.11_Cele Cele|F44G3.8b_Cele Cele|C39B5.8_Cele Cele|T12B5.2_Cele Cele|Y113G7B.3_Cele Cele|Y102A5C.19_Cele Cele|T28A11.21_Cele Cele|F09C6.2_Cele Cele|Y36E3A.1_Cele Cele|Y102A5C.13_Cele Cele|F09C6.15_Cele Cele|F52D2.8b_Cele Cele|T20H9.2_Cele Cele|T12B5.10_Cele Cele|T12B5.8_Cele Cele|F52D2.1_Cele Cele|T20H9.3_Cele Cele|F42G2.8_Cele Cele|F54B8.3_Cele Cele|T12B5.6b_Cele Cele|F52D2.10_Cele Cele|T20H9.1_Cele Cele|F17A9.1_Cele Cele|T06C12.4_Cele Cele|Y37H2A.12_Cele Cele|F45C12.8_Cele Cele|F44G3.12_Cele Cele|F47H4.4_Cele Cele|Y102A5C.1_Cele Cele|F57G4.8_Cele Cele|F47H4.8_Cele Cele|F56C3.2_Cele Cele|Y75B12B.1b_Cele Cele|C17C3.5_Cele Cele|Y102A5C.14_Cele Cele|Y113G7B.1b_Cele Cele|M162.8_Cele Cele|F57G4.10_Cele Cele|W04E12.1_Cele Cele|T12B5.5_Cele Cele|T12B5.1_Cele Cele|T08E11.7_Cele Cele|T12B5.3_Cele Cele|T13F3.5_Cele Cele|T12B5.4_Cele Cele|C17C3.6_Cele Cele|F28F8.4_Cele Cele|F28F8.8_Cele Cele|T08B1.5_Cele Cele|Y66A7A.1_Cele Cele|T28C12.3_Cele Cele|Y49E10.17a_Cele Cele|C08E3.11_Cele Cele|C31C9.3_Cele Cele|C36C9.3_Cele Cele|T20H9.4_Cele Cele|B0511.3_Cele Cele|C08E3.6_Cele Cele|C08E3.8_Cele Cele|C08E3.7_Cele Cele|C08E3.10a_Cele Cele|C08E3.12_Cele Cele|F07G6.6_Cele Cele|C08E3.9_Cele Cele|F14H3.7_Cele Cele|F10A3.17_Cele Cele|C39B5.3_Cele Cele|C39B5.4_Cele Cele|F36G9.14_Cele Cele|T07D3.1_Cele Cele|C38D9.9_Cele Cele|F35E12.3_Cele Cele|C06H5.2_Cele Cele|Y102A5C.9_Cele Cele|F10A3.3_Cele Cele|F14D2.13b_Cele Cele|T06E6.13_Cele Cele|Y82E9BR.12_Cele Cele|F31E9.3_Cele Cele|W05F2.5_Cele Cele|C08E3.4_Cele Cele|C08E3.5_Cele Cele|T06E6.15_Cele Cele|C38C3.7_Cele Cele|T12B5.7_Cele Cele|C29F9.10_Cele Cele|C29F9.11_Cele Cele|F07G6.7_Cele Cele|T12B5.13_Cele Cele|Y119D3B.22_Cele Cele|Y47H9C.12_Cele Cele|Y40B10A.4_Cele Cele|C18D4.8_Cele Cele|K03D7.7_Cele Cele|K10G4.10_Cele Cele|T05H4.2_Cele Cele|R09B5.1_Cele Cele|C18B12.5_Cele Cele|H03G16.4_Cele Cele|F44E7.6_Cele Cele|F09C3.4_Cele Cele|C31C9.8_Cele Cele|ZC513.10_Cele Cele|T25E12.6_Cele Cele|H03G16.1_Cele Cele|C06H5.1_Cele Cele|T14C1.3_Cele Cele|B0391.11_Cele Cele|B0391.5_Cele Cele|B0391.6_Cele Cele|C05B5.6_Cele Cele|Y73B6BL.28_Cele
OMG10041: Aque|Aqu1.207731_Aque Aque|Aqu1.212423_Aque Aque|Aqu1.214379_Aque Aque|Aqu1.203252_Aque Aque|Aqu1.200441_Aque Aque|Aqu1.200673_Aque Aque|Aqu1.221686_Aque Aque|Aqu1.213706_Aque Aque|Aqu1.219741_Aque Aque|Aqu1.216983_Aque Aque|Aqu1.200284_Aque Aque|Aqu1.202675_Aque Aque|Aqu1.205951_Aque Aque|Aqu1.230266_Aque Aque|Aqu1.225977_Aque Aque|Aqu1.204527_Aque Aque|Aqu1.214380_Aque Bden|BDET_05980_Bden Bden|BDET_07473_Bden Bden|BDET_08810_Bden Bden|BDET_08611_Bden Bden|BDET_07801_Bden Bden|BDET_08662_Bden Bden|BDET_03885_Bden Bden|BDET_05581_Bden Bden|BDET_08669_Bden Bden|BDET_04505_Bden Bden|BDET_04693_Bden Bden|BDET_07522_Bden Bden|BDET_06338_Bden Bden|BDET_07503_Bden Bden|BDET_01656_Bden Bden|BDET_03223_Bden Bden|BDET_02325_Bden Bden|BDET_07802_Bden Bden|BDET_02598_Bden Bden|BDET_04999_Bden Bden|BDET_08808_Bden Hmag|XP_002161026_Hmag Hmag|XP_002166814_Hmag Hmag|XP_002162479_Hmag Hmag|XP_002166215_Hmag Hmag|XP_002168670_Hmag Hmag|XP_002161393_Hmag Hmag|XP_002164678_Hmag Hmag|XP_002169772_Hmag Hmag|XP_002169259_Hmag Hmag|XP_002168807_Hmag Hmag|XP_002153886_Hmag Hmag|XP_002157459_Hmag Hmag|XP_002155231_Hmag Hmag|XP_002157533_Hmag Mbre|jgi13080_Mbre Mbre|jgi29359_Mbre Spun|SPPG_02628T0_Spun Spun|SPPG_06303T0_Spun Spun|SPPG_08024T0_Spun Spun|SPPG_08805T0_Spun Spun|SPPG_08560T0_Spun Spun|SPPG_08808T0_Spun Spun|SPPG_08320T0_Spun Spun|SPPG_08561T0_Spun Spun|SPPG_03725T0_Spun Spun|SPPG_01770T0_Spun Spun|SPPG_03316T0_Spun Spun|SPPG_01771T0_Spun Spun|SPPG_03314T0_Spun Spun|SPPG_03724T0_Spun Spun|SPPG_00438T0_Spun Spun|SPPG_03726T0_Spun Spun|SPPG_00316T0_Spun Sros|PTSG_13204T0_Sros Sros|PTSG_13205T0_Sros Sros|PTSG_12850T0_Sros Sros|PTSG_12602T0_Sros Sros|PTSG_12422T0_Sros Sros|PTSG_12008T0_Sros Sros|PTSG_11843T0_Sros Sros|PTSG_12310T0_Sros Sros|PTSG_12309T0_Sros Sros|PTSG_12470T0_Sros Sros|PTSG_12184T0_Sros Sros|PTSG_12834T0_Sros Sros|PTSG_13230T0_Sros Sros|PTSG_12746T0_Sros Sros|PTSG_12584T0_Sros Sros|PTSG_13046T0_Sros Sros|PTSG_12790T0_Sros Sros|PTSG_11913T0_Sros Sros|PTSG_12600T0_Sros Sros|PTSG_13200T0_Sros Sros|PTSG_12181T0_Sros Sros|PTSG_11920T0_Sros Sros|PTSG_12920T0_Sros Sros|PTSG_12132T0_Sros Sros|PTSG_12962T0_Sros Sros|PTSG_12082T0_Sros Sros|PTSG_13070T0_Sros Sros|PTSG_12601T0_Sros Sros|PTSG_12453T0_Sros Sros|PTSG_12009T0_Sros Sros|PTSG_12005T0_Sros Sros|PTSG_12080T0_Sros Sros|PTSG_12010T0_Sros Sros|PTSG_12585T0_Sros Sros|PTSG_12011T0_Sros Sros|PTSG_12957T0_Sros Sros|PTSG_12455T0_Sros Sros|PTSG_12921T0_Sros Sros|PTSG_12663T0_Sros Sros|PTSG_13203T0_Sros Sros|PTSG_12131T0_Sros Sros|PTSG_13028T0_Sros Sros|PTSG_13190T0_Sros Sros|PTSG_13044T0_Sros Sros|PTSG_13208T0_Sros Sros|PTSG_12514T0_Sros Sros|PTSG_12961T0_Sros Sros|PTSG_13045T0_Sros Sros|PTSG_13187T0_Sros Sros|PTSG_13189T0_Sros Sros|PTSG_12519T0_Sros Sros|PTSG_12495T0_Sros Sros|PTSG_12662T0_Sros Sros|PTSG_12851T0_Sros Sros|PTSG_12421T0_Sros Sros|PTSG_13040T0_Sros Sros|PTSG_12007T0_Sros Sros|PTSG_12976T0_Sros Sros|PTSG_12204T0_Sros Sros|PTSG_11721T0_Sros Sros|PTSG_12547T0_Sros Sros|PTSG_12130T0_Sros Sros|PTSG_11916T0_Sros Sros|PTSG_11602T0_Sros Sros|PTSG_12873T0_Sros Sros|PTSG_12956T0_Sros Sros|PTSG_11675T0_Sros Sros|PTSG_12922T0_Sros Sros|PTSG_13038T0_Sros Sros|PTSG_12002T0_Sros Sros|PTSG_11914T0_Sros Sros|PTSG_12133T0_Sros Sros|PTSG_11922T0_Sros Sros|PTSG_11877T0_Sros Sros|PTSG_11915T0_Sros Sros|PTSG_12004T0_Sros Sros|PTSG_12835T0_Sros Sros|PTSG_12454T0_Sros Sros|PTSG_13201T0_Sros Sros|PTSG_13069T0_Sros Sros|PTSG_12311T0_Sros Sros|PTSG_12318T0_Sros Sros|PTSG_11603T0_Sros Sros|PTSG_11876T0_Sros Sros|PTSG_11766T0_Sros Sros|PTSG_11765T0_Sros Sros|PTSG_11719T0_Sros Sros|PTSG_11720T0_Sros Sros|PTSG_12833T0_Sros Sros|PTSG_12081T0_Sros Sros|PTSG_11606T0_Sros Sros|PTSG_11607T0_Sros Sros|PTSG_11764T0_Sros Sros|PTSG_12423T0_Sros Sros|PTSG_12518T0_Sros Sros|PTSG_12003T0_Sros Sros|PTSG_12205T0_Sros Sros|PTSG_11438T0_Sros Sros|PTSG_11538T0_Sros Sros|PTSG_13027T0_Sros Sros|PTSG_13039T0_Sros Sros|PTSG_11605T0_Sros Sros|PTSG_12006T0_Sros Sros|PTSG_00792T0_Sros Sros|PTSG_04139T0_Sros Sros|PTSG_10586T0_Sros Sros|PTSG_06953T0_Sros Sros|PTSG_07519T0_Sros Sros|PTSG_09938T0_Sros Sros|PTSG_10587T0_Sros Sros|PTSG_07970T0_Sros Sros|PTSG_03367T0_Sros Amac|AMAG_14873T0_Amac Crei|jgi13035_Crei Ppat|Pp1s102_171V6.1_Ppat Ppat|Pp1s43_86V6.1_Ppat Ppat|Pp1s226_15V6.1_Ppat Aque|Aqu1.224765_Aque Ppat|Pp1s185_79V6.1_Ppat Ppat|Pp1s176_57V6.1_Ppat Cint|ENSCINT00000028998_Cint Cneo|XP_568208_Cneo Aque|Aqu1.203762_Aque Aque|Aqu1.220755_Aque Esil|Esi0350_0011_Esil Ppat|Pp1s249_4V6.1_Ppat Atha|ATMG00810.1_Atha Mbre|jgi13232_Mbre Vcar|jgi33666_Vcar
OMG10042: Ehux|jgi62288_Ehux Ngru|jgi73409_Ngru Ngru|jgi76675_Ngru Ngru|jgi74294_Ngru Ngru|jgi75771_Ngru Ngru|jgi76835_Ngru Ngru|jgi76459_Ngru Ngru|jgi74293_Ngru Ngru|jgi76679_Ngru Ngru|jgi81752_Ngru Ngru|jgi76276_Ngru Ngru|jgi75278_Ngru Ngru|jgi75529_Ngru Ngru|jgi76216_Ngru Ngru|jgi73899_Ngru Ngru|jgi75239_Ngru Ngru|jgi63587_Ngru Ngru|jgi72040_Ngru Ngru|jgi68934_Ngru Ngru|jgi65421_Ngru Ngru|jgi66820_Ngru Ngru|jgi72039_Ngru Ngru|jgi63690_Ngru Ngru|jgi64253_Ngru Ngru|jgi73401_Ngru Ngru|jgi71989_Ngru Ngru|jgi66404_Ngru Ngru|jgi64117_Ngru Ngru|jgi66053_Ngru Ngru|jgi69393_Ngru Ngru|jgi78983_Ngru Ngru|jgi72536_Ngru Ngru|jgi66621_Ngru Ngru|jgi74279_Ngru Ngru|jgi74376_Ngru Ngru|jgi74491_Ngru Ngru|jgi74455_Ngru Ngru|jgi64131_Ngru Ngru|jgi63762_Ngru Ngru|jgi66971_Ngru Ngru|jgi76694_Ngru Ngru|jgi74370_Ngru Ngru|jgi81986_Ngru Ngru|jgi78454_Ngru Ngru|jgi75836_Ngru Ngru|jgi77075_Ngru Ngru|jgi66901_Ngru Ngru|jgi68813_Ngru Ngru|jgi74304_Ngru Ngru|jgi71977_Ngru Ngru|jgi78503_Ngru Ngru|jgi77073_Ngru Ngru|jgi70603_Ngru Ngru|jgi75562_Ngru Ngru|jgi75905_Ngru Ngru|jgi74837_Ngru Ngru|jgi76394_Ngru Ngru|jgi73236_Ngru Ngru|jgi68138_Ngru Ngru|jgi72427_Ngru Ngru|jgi70696_Ngru Ngru|jgi65464_Ngru Ngru|jgi69124_Ngru Ngru|jgi76049_Ngru Ngru|jgi71722_Ngru Ngru|jgi71490_Ngru Ngru|jgi65382_Ngru Ngru|jgi67197_Ngru Ngru|jgi71767_Ngru Ngru|jgi70202_Ngru Ngru|jgi66888_Ngru Ngru|jgi73014_Ngru Ngru|jgi65621_Ngru Ngru|jgi75240_Ngru Ngru|jgi69382_Ngru Ngru|jgi69807_Ngru Ngru|jgi73394_Ngru Ngru|jgi71443_Ngru Ngru|jgi74826_Ngru Ngru|jgi71419_Ngru Ngru|jgi72618_Ngru Ngru|jgi74386_Ngru Ngru|jgi73970_Ngru Ngru|jgi70347_Ngru Ngru|jgi74449_Ngru Ngru|jgi71716_Ngru Ngru|jgi72151_Ngru Ngru|jgi76977_Ngru Ngru|jgi75940_Ngru Ngru|jgi71744_Ngru Ngru|jgi75999_Ngru Ngru|jgi62798_Ngru Ngru|jgi63350_Ngru Ngru|jgi70513_Ngru Ngru|jgi64154_Ngru Ngru|jgi69784_Ngru Ngru|jgi66889_Ngru Ngru|jgi67509_Ngru Ngru|jgi67514_Ngru Ngru|jgi64884_Ngru Ngru|jgi31891_Ngru Ngru|jgi50285_Ngru Ngru|jgi54875_Ngru Ngru|jgi63416_Ngru Ngru|jgi63408_Ngru Ngru|jgi54915_Ngru Ngru|jgi46034_Ngru Ngru|jgi54303_Ngru Ngru|jgi46918_Ngru Ngru|jgi62809_Ngru Ngru|jgi52131_Ngru Ngru|jgi51267_Ngru Ngru|jgi54863_Ngru Ngru|jgi52031_Ngru Ngru|jgi63504_Ngru Ngru|jgi53717_Ngru Ngru|jgi54598_Ngru Ngru|jgi51927_Ngru Ngru|jgi54313_Ngru Ngru|jgi66341_Ngru Ngru|jgi47473_Ngru Ngru|jgi56580_Ngru Ngru|jgi50766_Ngru Ngru|jgi72521_Ngru Ngru|jgi46966_Ngru Ngru|jgi47701_Ngru Ngru|jgi71901_Ngru Ngru|jgi62181_Ngru Ngru|jgi62412_Ngru Ngru|jgi51082_Ngru Ngru|jgi52668_Ngru Ngru|jgi51363_Ngru Ngru|jgi53852_Ngru Ngru|jgi32140_Ngru Ngru|jgi56164_Ngru Ngru|jgi71793_Ngru Ngru|jgi51838_Ngru Ngru|jgi47461_Ngru Ngru|jgi57731_Ngru Ngru|jgi64900_Ngru Ngru|jgi65090_Ngru Ngru|jgi54569_Ngru Ngru|jgi50683_Ngru Ngru|jgi53035_Ngru Ngru|jgi52888_Ngru Ngru|jgi52402_Ngru Ngru|jgi52541_Ngru Ngru|jgi62661_Ngru Ngru|jgi53262_Ngru Ngru|jgi58930_Ngru Ngru|jgi50405_Ngru Ngru|jgi69870_Ngru Ngru|jgi65142_Ngru Ngru|jgi49051_Ngru Ngru|jgi66313_Ngru Ngru|jgi48262_Ngru Ngru|jgi71644_Ngru Ngru|jgi69898_Ngru Ngru|jgi72363_Ngru Ngru|jgi72690_Ngru Ngru|jgi65934_Ngru Ngru|jgi73234_Ngru Ngru|jgi74495_Ngru Ngru|jgi65102_Ngru Ngru|jgi54276_Ngru Ngru|jgi62606_Ngru Ngru|jgi70868_Ngru Ngru|jgi66398_Ngru Ngru|jgi82081_Ngru Ngru|jgi31430_Ngru Ngru|jgi62657_Ngru Ngru|jgi54505_Ngru Ngru|jgi62334_Ngru Ngru|jgi54578_Ngru Ngru|jgi52807_Ngru Ngru|jgi52558_Ngru Ngru|jgi61540_Ngru Ngru|jgi47645_Ngru Ngru|jgi2844_Ngru Ngru|jgi45222_Ngru Ngru|jgi50099_Ngru Ngru|jgi48376_Ngru Ngru|jgi47719_Ngru Ngru|jgi66372_Ngru Ngru|jgi63852_Ngru Ngru|jgi67423_Ngru Ngru|jgi46479_Ngru Ngru|jgi82276_Ngru Nvec|jgi220730_Nvec Nvec|jgi24798_Nvec Nvec|jgi24738_Nvec Nvec|jgi907_Nvec Nvec|jgi118059_Nvec Ppat|Pp1s287_25V6.1_Ppat Ppat|Pp1s35_31V6.1_Ppat Atha|AT1G15740.1_Atha Esil|Esi0229_0017_Esil Tpse|jgi16210_Tpse Ddis|DDB0308185_Ddis Vcar|jgi121287_Vcar
OMG10043: Agam|XP_313085_Agam Agam|XP_315042_Agam Amac|AMAG_12783T0_Amac Amac|AMAG_14985T0_Amac Amac|AMAG_06624T0_Amac Amac|AMAG_02717T0_Amac Amac|AMAG_06305T0_Amac Amac|AMAG_05617T0_Amac Amac|AMAG_02888T0_Amac Amac|AMAG_01412T0_Amac Amac|AMAG_01399T0_Amac Aque|Aqu1.219984_Aque Aque|Aqu1.222587_Aque Aque|Aqu1.219982_Aque Aque|Aqu1.229066_Aque Atha|AT1G56410.1_Atha Atha|AT5G02490.1_Atha Atha|AT3G09440.2_Atha Atha|AT3G12580.1_Atha Atha|AT5G28540.1_Atha Atha|AT5G02500.2_Atha Atha|AT5G42020.2_Atha Atha|AT1G16030.1_Atha Atha|AT1G09080.2_Atha Bden|BDET_00204_Bden Bden|BDET_01124_Bden Ccin|CC1G_13982T0_Ccin Ccin|CC1G_14207T0_Ccin Ccin|CC1G_13924T0_Ccin Ccin|CC1G_12348T0_Ccin Cele|F26D10.3_Cele Cele|F44E5.5_Cele Cele|F44E5.4_Cele Cele|F43E2.8_Cele Cele|C12C8.1_Cele Cele|C15H9.6_Cele Cint|ENSCINT00000011757_Cint Cint|ENSCINT00000019652_Cint Cint|ENSCINT00000019494_Cint Cint|ENSCINT00000019205_Cint Cneo|XP_566757_Cneo Cneo|XP_569545_Cneo Cneo|XP_569509_Cneo Cneo|XP_568652_Cneo Cowc|CAOG_04171T0_Cowc Cowc|CAOG_04192T0_Cowc Cowc|CAOG_01380T0_Cowc Cowc|CAOG_00845T0_Cowc Crei|jgi185673_Crei Crei|jgi334994_Crei Crei|jgi133859_Crei Ddis|DDB0305338_Ddis Ddis|DDB0305339_Ddis Ddis|DDB0185047_Ddis Ddis|DDB0238264_Ddis Ddis|DDB0191168_Ddis Ddis|DDB0233663_Ddis Dmel|FBpp0082175_Dmel Dmel|FBpp0083974_Dmel Dmel|FBpp0082519_Dmel Dmel|FBpp0075504_Dmel Dmel|FBpp0082105_Dmel Dmel|FBpp0082107_Dmel Dmel|FBpp0082106_Dmel Dmel|FBpp0082147_Dmel Dmel|FBpp0081986_Dmel Dmel|FBpp0081956_Dmel Dmel|FBpp0073448_Dmel Ehux|jgi214671_Ehux Ehux|jgi66708_Ehux Ehux|jgi420962_Ehux Ehux|jgi441734_Ehux Ehux|jgi421892_Ehux Ehux|jgi423268_Ehux Ehux|jgi442092_Ehux Ehux|jgi470246_Ehux Esil|Esi0142_0070_Esil Esil|Esi0202_0038_Esil Esil|Esi0379_0027_Esil Esil|Esi0002_0284_Esil Esil|Esi0142_0041_Esil Hmag|XP_002158527_Hmag Hmag|XP_002160783_Hmag Hmag|XP_002161172_Hmag Hmag|XP_002159813_Hmag Hmag|XP_002166887_Hmag Hmag|XP_002156272_Hmag Hsap|NP_005336_Hsap Hsap|NP_005337_Hsap Hsap|NP_005518_Hsap Hsap|NP_006588_Hsap Hsap|NP_068814_Hsap Hsap|NP_005338_Hsap Hsap|NP_002146_Hsap Lgig|jgi205614_Lgig Lgig|jgi209056_Lgig Lgig|jgi216416_Lgig Lgig|jgi181897_Lgig Lgig|jgi198956_Lgig Lgig|jgi190284_Lgig Lgig|jgi232892_Lgig Lgig|jgi177837_Lgig Mbre|jgi31085_Mbre Mbre|jgi35238_Mbre Mbre|jgi27678_Mbre Ncra|NCU03982T0_Ncra Ncra|NCU09602T0_Ncra Ngru|jgi83205_Ngru Ngru|jgi83309_Ngru Ngru|jgi79596_Ngru Ngru|jgi73187_Ngru Ngru|jgi73252_Ngru Ngru|jgi44741_Ngru Ngru|jgi56405_Ngru Ngru|jgi32537_Ngru Nvec|jgi195315_Nvec Nvec|jgi234533_Nvec Nvec|jgi216823_Nvec Nvec|jgi189485_Nvec Ppat|Pp1s2_216V6.1_Ppat Ppat|Pp1s39_121V6.1_Ppat Ppat|Pp1s97_279V6.1_Ppat Ppat|Pp1s526_2V6.1_Ppat Ppat|Pp1s351_21V6.1_Ppat Ppat|Pp1s91_109V6.1_Ppat Ppat|Pp1s298_26V6.1_Ppat Ppat|Pp1s181_3V6.1_Ppat Ppat|Pp1s288_23V6.1_Ppat Ptet|GSPATP00026192001_Ptet Ptet|GSPATP00027959001_Ptet Ptet|GSPATP00014025001_Ptet Ptet|GSPATP00025374001_Ptet Ptet|GSPATP00024522001_Ptet Ptet|GSPATP00026008001_Ptet Ptet|GSPATP00015570001_Ptet Ptet|GSPATP00012155001_Ptet Rory|RO3T_01863_Rory Rory|RO3T_11068_Rory Rory|RO3T_10928_Rory Rory|RO3T_05169_Rory Rory|RO3T_05487_Rory Rory|RO3T_12887_Rory Rory|RO3T_10402_Rory Rory|RO3T_08669_Rory Rory|RO3T_00707_Rory Scer|YDL229W_Scer Scer|YNL209W_Scer Scer|YER103W_Scer Scer|YLL024C_Scer Scer|YJL034W_Scer Scer|YAL005C_Scer Scer|YBL075C_Scer Spom|SPBC1709.05_T0_Spom Spom|SPCC1739.13_T0_Spom Spom|SPAC13G7.02c_T0_Spom Spom|SPAC22A12.15c_T0_Spom Spun|SPPG_05729T0_Spun Spun|SPPG_06618T0_Spun Spun|SPPG_05531T0_Spun Spur|XP_796174_Spur Spur|XP_797749_Spur Spur|XP_787231_Spur Spur|XP_001176038_Spur Spur|XP_001194692_Spur Spur|XP_001184443_Spur Spur|XP_001180758_Spur Spur|XP_001201438_Spur Spur|XP_001184976_Spur Spur|XP_780020_Spur Spur|XP_780151_Spur Spur|XP_793310_Spur Spur|XP_786235_Spur Spur|XP_796246_Spur Spur|XP_802129_Spur Spur|XP_802057_Spur Sros|PTSG_03754T0_Sros Sros|PTSG_10966T0_Sros Sros|PTSG_07223T0_Sros Sros|PTSG_01374T0_Sros Tadh|jgi50470_Tadh Tadh|jgi50471_Tadh Tadh|jgi63625_Tadh Tadh|jgi38294_Tadh Tpse|jgi263422_Tpse Tpse|jgi27656_Tpse Tpse|jgi269120_Tpse Tpse|jgi38578_Tpse Tthe|TTH3760.m00226_Tthe Tthe|TTH3798.m00199_Tthe Tthe|TTH7.m00462_Tthe Tthe|TTH3699.m00057_Tthe Tthe|TTH3735.m00079_Tthe Tthe|TTH14.m00361_Tthe Vcar|jgi78933_Vcar Vcar|jgi79550_Vcar Vcar|jgi109722_Vcar Vcar|jgi104366_Vcar Ncra|NCU02075T0_Ncra
OMG10044: Cele|F21A3.1_Cele Cele|F14F9.1_Cele Cele|Y59A8B.4_Cele Cele|Y102A5C.31_Cele Cele|T27C5.5_Cele Cele|Y59A8B.3_Cele Cele|Y38H6C.12_Cele Cele|ZK228.5_Cele Cele|F26D2.4_Cele Cele|ZK228.8_Cele Cele|ZK228.6_Cele Cele|F57G8.3a_Cele Cele|F57E7.3_Cele Cele|Y60A3A.4_Cele Cele|F57G8.1_Cele Cele|F40D4.1_Cele Cele|T08G3.3_Cele Cele|Y70C5C.4_Cele Cele|Y60A3A.3_Cele Cele|F58E10.6_Cele Cele|T08G3.12_Cele Cele|ZK228.7_Cele Cele|F20E11.12_Cele Cele|K08G2.13_Cele Cele|Y60A3A.5_Cele Cele|T01E8.7_Cele Cele|Y60A3A.6_Cele Cele|F14F9.7_Cele Cele|F40D4.3_Cele Cele|T08G3.5_Cele Cele|K08G2.12b_Cele Cele|ZK697.11_Cele Cele|W02H5.6_Cele Cele|Y47G7B.1_Cele Cele|K02E2.3_Cele Cele|F47D2.9_Cele Cele|F36D3.6_Cele Cele|Y6E2A.6_Cele Cele|K08G2.5_Cele Cele|W10G11.9_Cele Cele|F37B4.5_Cele Cele|F47C12.5_Cele Cele|F47D2.10b_Cele Cele|ZC132.7_Cele Cele|R52.7_Cele Cele|F36G9.2_Cele Cele|Y49F6A.3_Cele Cele|Y49F6A.2_Cele Cele|ZK262.11_Cele Cele|W10G11.10_Cele Cele|F20E11.10_Cele Cele|H27D07.6_Cele Cele|T03E6.5_Cele Cele|R08H2.3_Cele Cele|T20B3.3_Cele Cele|F37B4.13_Cele Cele|R03H4.9_Cele Cele|F37B4.4_Cele Cele|H05B21.2_Cele Cele|F37B4.6_Cele Cele|T04C12.2a_Cele Cele|T03F7.2_Cele Cele|T20B3.5_Cele Cele|W03F9.6_Cele Cele|T20B3.4_Cele Cele|T09F5.8_Cele Cele|Y102A5C.15_Cele Cele|F28B1.8_Cele Cele|ZK262.1_Cele Cele|T03F7.4_Cele Cele|Y61B8A.2_Cele Cele|Y59A8A.4_Cele Cele|F31F4.6_Cele Cele|T09F5.5_Cele Cele|T03F7.3_Cele Cele|F37B4.1_Cele Cele|K08G2.9_Cele Cele|F21H7.11_Cele Cele|T21B4.5_Cele Cele|K03D7.6_Cele Cele|T21B4.9_Cele Cele|Y94A7B.8_Cele Cele|Y113G7B.2_Cele Cele|F47C12.10_Cele Cele|T27A1.7_Cele Cele|K08G2.8_Cele Cele|T06E6.9_Cele Cele|Y94A7B.4_Cele Cele|T06E6.8_Cele Cele|F26F12.6b_Cele Cele|Y113G7A.1_Cele Cele|T19C9.4_Cele Cele|F21H7.7_Cele Cele|T19C9.2_Cele Cele|F49H6.4_Cele Cele|T06E6.7_Cele Cele|T26H5.3_Cele Cele|F37B4.3_Cele Cele|Y68A4A.9_Cele Cele|Y68A4A.7_Cele Cele|T22F3.5_Cele Cele|F21H7.14_Cele Cele|T06E6.6_Cele Cele|T22F3.6_Cele Cele|K05D4.6_Cele Cele|R05D8.3_Cele Cele|ZK6.9_Cele Cele|R08H2.5_Cele Cele|T10D4.5_Cele Cele|Y61B8A.1_Cele Cele|Y94A7B.3_Cele Cele|F47C12.3_Cele Cele|R08H2.7_Cele Cele|Y94A7B.1_Cele Cele|K03D7.4_Cele Cele|T21B4.7_Cele Cele|Y54G11A.12_Cele Cele|F25E5.13_Cele Cele|ZK1037.8_Cele Cele|R10D12.11_Cele Cele|F40D4.11_Cele Cele|Y94A7B.9_Cele Cele|F31F4.9_Cele Cele|T21B4.14_Cele Cele|Y102A5C.21_Cele Cele|Y94A7B.6_Cele Cele|T19C9.3_Cele Cele|Y40D12A.3_Cele Cele|T27C5.1_Cele Cele|F31F4.18_Cele Cele|T21D12.5_Cele Cele|Y54G11A.15_Cele Cele|ZC204.5_Cele Cele|F25E5.14_Cele Cele|Y94A7B.5_Cele Cele|T21B4.6_Cele Cele|Y94A7B.7_Cele Cele|T21B4.8_Cele Cele|R08H2.4_Cele Cele|T27E7.8_Cele Cele|F18E3.10_Cele Cele|DC2.6_Cele Cele|F09G2.7_Cele Cele|F08E10.6_Cele Cele|F11A5.2_Cele Cele|F08E10.3_Cele Cele|F11A5.1_Cele Cele|F07C4.13_Cele Cele|F10G2.8_Cele Cele|F08E10.1_Cele Cele|F07C4.14_Cele Cele|E03D2.3_Cele Cele|C47A10.7_Cele Cele|C47A10.9_Cele Cele|C54F6.1_Cele Cele|D1065.5_Cele Cele|D1065.4b_Cele Cele|D1054.12_Cele Cele|C49D10.3_Cele Cele|C50H11.7_Cele Cele|C41G6.9_Cele Cele|C49G7.2_Cele Cele|C47A10.2_Cele Cele|C47A10.3_Cele Cele|C47A10.10_Cele Cele|C43D7.6_Cele Cele|DC2.1_Cele Cele|C44C3.9_Cele Cele|C47A10.11_Cele Cele|DC2.2_Cele Cele|C45B11.4_Cele Cele|C46E10.7_Cele Cele|F36G9.8_Cele Cele|C54D10.6_Cele Cele|F36G9.9_Cele Cele|C17F4.4_Cele Cele|C32B5.2_Cele Cele|C35D6.2_Cele Cele|C35D6.1_Cele Cele|C18B10.8_Cele Cele|C31B8.13_Cele Cele|C46E10.10_Cele Cele|C06B8.10_Cele Cele|C06B8.6_Cele Cele|C06A8.7_Cele Cele|C03G6.9_Cele Cele|C04F2.1_Cele Cele|C03G6.7_Cele Cele|C17E7.2_Cele Cele|C04F2.4_Cele Cele|C10G11.2_Cele Cele|C06C3.6_Cele Cele|C10G11.3_Cele Cele|C10G11.4_Cele Cele|C03G6.11_Cele Cele|B0334.7_Cele Cele|K12B6.5_Cele
OMG10045: Atha|AT1G72940.1_Atha Atha|AT1G72950.1_Atha Atha|AT5G48780.2_Atha Atha|AT4G16880.1_Atha Atha|AT4G16940.1_Atha Atha|AT4G16960.1_Atha Atha|AT3G04210.1_Atha Atha|AT1G66090.1_Atha Atha|AT1G72890.2_Atha Atha|AT1G72920.1_Atha Atha|AT1G72870.1_Atha Atha|AT5G46470.1_Atha Atha|AT5G22690.1_Atha Atha|AT5G46490.2_Atha Atha|AT4G16930.1_Atha Atha|AT4G09420.1_Atha Atha|AT5G40090.1_Atha Atha|AT1G72900.1_Atha Atha|AT1G72910.1_Atha Atha|AT4G09430.1_Atha Atha|AT5G40100.1_Atha Atha|AT4G36140.1_Atha Atha|AT5G48770.1_Atha Atha|AT5G17970.1_Atha Atha|AT5G58120.1_Atha Atha|AT4G14370.1_Atha Atha|AT1G17615.1_Atha Atha|AT1G72860.1_Atha Atha|AT1G72840.2_Atha Atha|AT1G72850.1_Atha Atha|AT4G19470.1_Atha Atha|AT4G36150.1_Atha Atha|AT5G45230.1_Atha Atha|AT5G45250.1_Atha Atha|AT1G17610.1_Atha Atha|AT4G16990.5_Atha Atha|AT4G16920.1_Atha Atha|AT4G16860.1_Atha Atha|AT5G45050.2_Atha Atha|AT2G16870.1_Atha Atha|AT5G38850.1_Atha Atha|AT5G41550.1_Atha Atha|AT5G41750.2_Atha Atha|AT5G40910.1_Atha Atha|AT5G41540.1_Atha Atha|AT4G11170.1_Atha Atha|AT5G41740.2_Atha Atha|AT5G18370.1_Atha Atha|AT3G44670.2_Atha Atha|AT3G44630.3_Atha Atha|AT5G11250.1_Atha Atha|AT3G44480.1_Atha Atha|AT5G44510.1_Atha Atha|AT5G49140.1_Atha Atha|AT5G38340.1_Atha Atha|AT2G14080.1_Atha Atha|AT5G18360.1_Atha Atha|AT3G44400.2_Atha Atha|AT3G04220.1_Atha Atha|AT5G18350.1_Atha Atha|AT5G46260.1_Atha Atha|AT3G25510.1_Atha Atha|AT5G46270.1_Atha Atha|AT5G46450.1_Atha Atha|AT4G16950.2_Atha Atha|AT4G16890.1_Atha Atha|AT5G46510.1_Atha Atha|AT4G16900.1_Atha Atha|AT4G08450.1_Atha Atha|AT5G46520.1_Atha Atha|AT5G51630.3_Atha Atha|AT5G38350.1_Atha Atha|AT5G17680.1_Atha Atha|AT1G57650.2_Atha Atha|AT1G65850.2_Atha Atha|AT5G40060.1_Atha Atha|AT1G63880.1_Atha Atha|AT1G63750.3_Atha Atha|AT1G63860.2_Atha Atha|AT1G63740.1_Atha Atha|AT1G63730.1_Atha Atha|AT5G45210.1_Atha Atha|AT5G45260.2_Atha Atha|AT5G45240.1_Atha Atha|AT5G36930.2_Atha Atha|AT5G45200.1_Atha Atha|AT5G45060.1_Atha Atha|AT5G44870.1_Atha Atha|AT4G19500.2_Atha Atha|AT4G19510.2_Atha Atha|AT4G19520.1_Atha Atha|AT5G17880.1_Atha Atha|AT4G19530.1_Atha Atha|AT4G09360.1_Atha Atha|AT4G12010.1_Atha Atha|AT3G51570.1_Atha Atha|AT1G64070.1_Atha Atha|AT1G63870.1_Atha Atha|AT1G69550.1_Atha Atha|AT2G17060.1_Atha Atha|AT3G51560.1_Atha Atha|AT2G17050.1_Atha Atha|AT1G56510.1_Atha Atha|AT1G56540.1_Atha Atha|AT1G56520.2_Atha Atha|AT1G17600.1_Atha Atha|AT1G31540.2_Atha Atha|AT1G27180.1_Atha Atha|AT5G46500.1_Atha Atha|AT1G27170.2_Atha Ppat|Pp1s2_257V6.2_Ppat Ppat|Pp1s35_89V6.1_Ppat Ppat|Pp1s37_19V6.1_Ppat Ppat|Pp1s2_264V6.1_Ppat Ppat|Pp1s36_81V6.1_Ppat Ppat|Pp1s68_69V6.1_Ppat Ppat|Pp1s68_52V6.1_Ppat Ppat|Pp1s37_59V6.2_Ppat Ppat|Pp1s37_21V6.1_Ppat Ppat|Pp1s415_19V6.1_Ppat Ppat|Pp1s107_124V6.1_Ppat Ppat|Pp1s508_21V6.1_Ppat Ppat|Pp1s814_2V6.1_Ppat Ppat|Pp1s17_76V6.1_Ppat Ppat|Pp1s132_201V6.1_Ppat Ppat|Pp1s74_217V6.1_Ppat Ppat|Pp1s36_121V6.1_Ppat Ppat|Pp1s44_89V6.1_Ppat Ppat|Pp1s1011_6V6.1_Ppat Ppat|Pp1s107_113V6.1_Ppat Ppat|Pp1s1097_2V6.1_Ppat Ppat|Pp1s158_133V6.1_Ppat Ppat|Pp1s107_114V6.1_Ppat Ppat|Pp1s508_11V6.2_Ppat Ppat|Pp1s107_109V6.1_Ppat Ppat|Pp1s131_87V6.1_Ppat Ppat|Pp1s17_277V6.1_Ppat Ppat|Pp1s39_382V6.1_Ppat Ppat|Pp1s255_68V6.1_Ppat Ppat|Pp1s37_68V6.1_Ppat Ppat|Pp1s372_34V6.1_Ppat Ppat|Pp1s27_313V6.1_Ppat Ppat|Pp1s2_263V6.1_Ppat Ppat|Pp1s2_266V6.1_Ppat Ppat|Pp1s248_66V6.1_Ppat Ppat|Pp1s44_95V6.1_Ppat Ppat|Pp1s124_57V6.1_Ppat Ppat|Pp1s107_110V6.1_Ppat Ppat|Pp1s2_292V6.1_Ppat Ppat|Pp1s107_121V6.1_Ppat Ppat|Pp1s107_115V6.1_Ppat Ppat|Pp1s409_5V6.1_Ppat Ppat|Pp1s35_102V6.1_Ppat Ppat|Pp1s167_80V6.1_Ppat Ppat|Pp1s158_139V6.1_Ppat Ppat|Pp1s85_82V6.1_Ppat Ppat|Pp1s4_269V6.1_Ppat Ppat|Pp1s382_23V6.1_Ppat Ppat|Pp1s96_245V6.1_Ppat Ppat|Pp1s65_123V6.1_Ppat Ppat|Pp1s78_116V6.1_Ppat Ppat|Pp1s176_100V6.1_Ppat Ppat|Pp1s169_92V6.1_Ppat Ppat|Pp1s17_80V6.1_Ppat Ppat|Pp1s396_28V6.1_Ppat Ppat|Pp1s202_94V6.1_Ppat Ppat|Pp1s345_29V6.1_Ppat Ppat|Pp1s35_123V6.1_Ppat Ppat|Pp1s385_25V6.1_Ppat Ppat|Pp1s374_11V6.1_Ppat Ppat|Pp1s214_68V6.1_Ppat Ppat|Pp1s372_41V6.1_Ppat Ppat|Pp1s176_107V6.1_Ppat Ppat|Pp1s223_81V6.1_Ppat Ppat|Pp1s40_166V6.1_Ppat Ppat|Pp1s246_136V6.1_Ppat Ppat|Pp1s107_101V6.3_Ppat Ppat|Pp1s880_1V6.1_Ppat Ppat|Pp1s783_2V6.1_Ppat Ppat|Pp1s79_194V6.1_Ppat Ppat|Pp1s43_5V6.2_Ppat Ppat|Pp1s105_237V6.1_Ppat Ppat|Pp1s311_82V6.1_Ppat Ppat|Pp1s162_170V6.1_Ppat Ppat|Pp1s231_60V6.1_Ppat Agam|XP_313783_Agam Dmel|FBpp0082889_Dmel Hsap|NP_031399_Hsap Lgig|jgi175347_Lgig Spur|XP_798409_Spur Cint|ENSCINT00000009123_Cint Cele|AC7.2a_Cele Tadh|jgi51723_Tadh Cowc|CAOG_08395T0_Cowc Ehux|jgi229927_Ehux
OMG10046: Agam|XP_308639_Agam Agam|XP_309723_Agam Aque|Aqu1.219319_Aque Aque|Aqu1.229186_Aque Aque|Aqu1.219317_Aque Atha|AT1G04820.1_Atha Atha|AT1G50010.1_Atha Atha|AT4G14960.2_Atha Atha|AT5G19780.1_Atha Atha|AT5G19770.1_Atha Atha|AT1G64740.1_Atha Ccin|CC1G_00146T0_Ccin Ccin|CC1G_01375T0_Ccin Cele|T28D6.2_Cele Cele|ZK899.4_Cele Cele|F16D3.1_Cele Cele|F40F4.5_Cele Cele|F26E4.8_Cele Cele|F44F4.11_Cele Cele|F32H2.9_Cele Cele|C47B2.3_Cele Cele|C44B11.3_Cele Cint|ENSCINT00000015837_Cint Cint|ENSCINT00000018125_Cint Cint|ENSCINT00000018124_Cint Cint|ENSCINT00000023462_Cint Cint|ENSCINT00000002012_Cint Cint|ENSCINT00000002025_Cint Cint|ENSCINT00000011748_Cint Crei|jgi128523_Crei Crei|jgi186023_Crei Ddis|DDB0191380_Ddis Ddis|DDB0306347_Ddis Dmel|FBpp0081063_Dmel Dmel|FBpp0081153_Dmel Dmel|FBpp0081565_Dmel Dmel|FBpp0076122_Dmel Ehux|jgi254823_Ehux Ehux|jgi78701_Ehux Ehux|jgi200410_Ehux Ehux|jgi416424_Ehux Ehux|jgi415405_Ehux Ehux|jgi445562_Ehux Ehux|jgi311254_Ehux Ehux|jgi104197_Ehux Esil|Esi0053_0059_Esil Esil|Esi0053_0070_Esil Esil|Esi0094_0069_Esil Hmag|XP_002155700_Hmag Hmag|XP_002160359_Hmag Hmag|XP_002166675_Hmag Hmag|XP_002159229_Hmag Hmag|XP_002163687_Hmag Hmag|XP_002161507_Hmag Hmag|XP_002166093_Hmag Hmag|XP_002159288_Hmag Hsap|NP_079079_Hsap Hsap|NP_116093_Hsap Hsap|NP_525125_Hsap Hsap|NP_997195_Hsap Hsap|NP_005991_Hsap Hsap|NP_006073_Hsap Hsap|NP_006000_Hsap Hsap|NP_005992_Hsap Hsap|NP_061816_Hsap Lgig|jgi112928_Lgig Lgig|jgi238850_Lgig Lgig|jgi230950_Lgig Lgig|jgi205265_Lgig Lgig|jgi186561_Lgig Lgig|jgi205491_Lgig Lgig|jgi205458_Lgig Lgig|jgi213170_Lgig Lgig|jgi227593_Lgig Lgig|jgi230898_Lgig Lgig|jgi185446_Lgig Lgig|jgi206001_Lgig Lgig|jgi234739_Lgig Lgig|jgi233666_Lgig Lgig|jgi230149_Lgig Lgig|jgi211667_Lgig Lgig|jgi204198_Lgig Lgig|jgi191841_Lgig Lgig|jgi204537_Lgig Lgig|jgi205487_Lgig Lgig|jgi224109_Lgig Lgig|jgi203528_Lgig Lgig|jgi203508_Lgig Lgig|jgi230154_Lgig Lgig|jgi223558_Lgig Lgig|jgi201826_Lgig Lgig|jgi231838_Lgig Lgig|jgi236629_Lgig Lgig|jgi181858_Lgig Lgig|jgi222738_Lgig Lgig|jgi201713_Lgig Lgig|jgi205513_Lgig Lgig|jgi198301_Lgig Lgig|jgi200382_Lgig Lgig|jgi223539_Lgig Lgig|jgi184309_Lgig Lgig|jgi213577_Lgig Lgig|jgi221490_Lgig Lgig|jgi200360_Lgig Lgig|jgi237161_Lgig Lgig|jgi198277_Lgig Lgig|jgi158752_Lgig Lgig|jgi207089_Lgig Lgig|jgi203680_Lgig Lgig|jgi187046_Lgig Lgig|jgi179477_Lgig Ncra|NCU09132T0_Ncra Ncra|NCU09468T0_Ncra Ngru|jgi53284_Ngru Ngru|jgi56236_Ngru Ngru|jgi56065_Ngru Ngru|jgi55745_Ngru Ngru|jgi58607_Ngru Ngru|jgi39221_Ngru Nvec|jgi234521_Nvec Nvec|jgi244590_Nvec Nvec|jgi235000_Nvec Nvec|jgi242597_Nvec Nvec|jgi92610_Nvec Nvec|jgi228829_Nvec Nvec|jgi248675_Nvec Nvec|jgi186216_Nvec Nvec|jgi202466_Nvec Nvec|jgi188665_Nvec Nvec|jgi188669_Nvec Nvec|jgi200525_Nvec Nvec|jgi114625_Nvec Nvec|jgi182198_Nvec Nvec|jgi186200_Nvec Ppat|Pp1s215_52V6.1_Ppat Ppat|Pp1s341_25V6.1_Ppat Ppat|Pp1s341_23V6.2_Ppat Ppat|Pp1s70_210V6.1_Ppat Ppat|Pp1s215_51V6.2_Ppat Ppat|Pp1s48_53V6.1_Ppat Ppat|Pp1s335_61V6.1_Ppat Ppat|Pp1s5_297V6.1_Ppat Ppat|Pp1s11_179V6.1_Ppat Ppat|Pp1s131_7V6.1_Ppat Ptet|GSPATP00021912001_Ptet Ptet|GSPATP00025649001_Ptet Ptet|GSPATP00002927001_Ptet Ptet|GSPATP00020765001_Ptet Rory|RO3T_09686_Rory Rory|RO3T_12813_Rory Rory|RO3T_13338_Rory Rory|RO3T_04153_Rory Rory|RO3T_04841_Rory Scer|YML085C_Scer Scer|YML124C_Scer Spom|SPBC16A3.15c_T0_Spom Spom|SPBC800.05c_T0_Spom Spur|XP_001185008_Spur Spur|XP_802011_Spur Spur|XP_793102_Spur Spur|XP_784285_Spur Spur|XP_784217_Spur Spur|XP_001189899_Spur Spur|XP_001187688_Spur Spur|XP_787658_Spur Spur|XP_789285_Spur Spur|XP_782642_Spur Spur|XP_001192449_Spur Spur|XP_796279_Spur Spur|XP_001178141_Spur Spur|XP_001179181_Spur Spur|XP_001178868_Spur Spur|XP_001183214_Spur Spur|XP_784344_Spur Spur|XP_001177431_Spur Tadh|jgi62809_Tadh Tadh|jgi63797_Tadh Tadh|jgi54906_Tadh Tadh|jgi54910_Tadh Tadh|jgi54914_Tadh Tadh|jgi54911_Tadh Tadh|jgi61873_Tadh Vcar|jgi109786_Vcar Vcar|jgi77526_Vcar Mbre|jgi17634_Mbre Sros|PTSG_03784T0_Sros Bden|BDET_00078_Bden Amac|AMAG_12401T0_Amac Cowc|CAOG_06901T0_Cowc Tthe|TTH3735.m00096_Tthe Tpse|jgi29304_Tpse Spun|SPPG_05136T0_Spun Cneo|XP_568869_Cneo
OMG10047: Amac|AMAG_07467T0_Amac Amac|AMAG_08361T0_Amac Amac|AMAG_08385T0_Amac Amac|AMAG_07491T0_Amac Amac|AMAG_08386T0_Amac Amac|AMAG_07492T0_Amac Amac|AMAG_09547T0_Amac Amac|AMAG_17115T0_Amac Amac|AMAG_17432T0_Amac Amac|AMAG_16841T0_Amac Amac|AMAG_13302T0_Amac Amac|AMAG_02690T0_Amac Amac|AMAG_06332T0_Amac Amac|AMAG_07942T0_Amac Aque|Aqu1.204456_Aque Aque|Aqu1.216976_Aque Aque|Aqu1.222778_Aque Aque|Aqu1.229691_Aque Atha|AT3G28415.1_Atha Atha|AT3G28860.1_Atha Atha|AT4G25960.1_Atha Atha|AT3G62150.1_Atha Atha|AT5G46540.1_Atha Atha|AT4G01830.1_Atha Atha|AT4G18050.1_Atha Atha|AT4G01820.1_Atha Atha|AT3G28390.1_Atha Atha|AT1G10680.1_Atha Atha|AT1G27940.1_Atha Atha|AT1G28010.1_Atha Atha|AT2G36910.1_Atha Atha|AT2G47000.1_Atha Atha|AT3G28345.1_Atha Atha|AT3G28380.1_Atha Atha|AT3G28360.1_Atha Atha|AT1G02530.1_Atha Atha|AT1G02520.1_Atha Atha|AT2G39480.1_Atha Atha|AT3G55320.1_Atha Ccin|CC1G_03025T0_Ccin Ccin|CC1G_04855T0_Ccin Ccin|CC1G_02511T0_Ccin Cele|T21E8.3_Cele Cele|ZK455.7_Cele Cele|C05A9.1a_Cele Cele|T21E8.1a_Cele Cele|T21E8.2_Cele Cele|C47A10.1_Cele Cele|K08E7.9_Cele Cele|C34G6.4_Cele Cele|F42E11.1a_Cele Cele|F22E10.1_Cele Cele|F22E10.3_Cele Cele|F22E10.2_Cele Cele|DH11.3_Cele Cint|ENSCINT00000014535_Cint Cint|ENSCINT00000018540_Cint Cint|ENSCINT00000018558_Cint Cint|ENSCINT00000015210_Cint Cint|ENSCINT00000009264_Cint Cint|ENSCINT00000009268_Cint Cowc|CAOG_02955T0_Cowc Cowc|CAOG_03219T0_Cowc Cowc|CAOG_00182T0_Cowc Crei|jgi138602_Crei Crei|jgi138672_Crei Ddis|DDB0201629_Ddis Ddis|DDB0201670_Ddis Dmel|FBpp0076719_Dmel Dmel|FBpp0076720_Dmel Dmel|FBpp0086914_Dmel Dmel|FBpp0086666_Dmel Ehux|jgi71774_Ehux Ehux|jgi74910_Ehux Ehux|jgi76619_Ehux Ehux|jgi427164_Ehux Ehux|jgi508367_Ehux Ehux|jgi508369_Ehux Ehux|jgi508362_Ehux Ehux|jgi465823_Ehux Ehux|jgi471075_Ehux Ehux|jgi465929_Ehux Ehux|jgi427008_Ehux Ehux|jgi418193_Ehux Ehux|jgi415770_Ehux Ehux|jgi426521_Ehux Ehux|jgi431222_Ehux Ehux|jgi110965_Ehux Ehux|jgi417116_Ehux Esil|Esi0109_0024_Esil Esil|Esi0109_0036_Esil Esil|Esi0109_0038_Esil Esil|Esi0007_0072_Esil Esil|Esi0109_0017_Esil Esil|Esi0000_0244_Esil Hmag|XP_002154484_Hmag Hmag|XP_002160882_Hmag Hsap|NP_000918_Hsap Hsap|NP_061337_Hsap Hsap|NP_003733_Hsap Hsap|NP_848654_Hsap Lgig|jgi153678_Lgig Lgig|jgi201107_Lgig Lgig|jgi145119_Lgig Lgig|jgi126879_Lgig Ncra|NCU06011T0_Ncra Ncra|NCU07546T0_Ncra Ncra|NCU09975T0_Ncra Ncra|NCU08439T0_Ncra Ngru|jgi59230_Ngru Ngru|jgi64157_Ngru Ngru|jgi83204_Ngru Ngru|jgi60976_Ngru Ngru|jgi61902_Ngru Ngru|jgi80967_Ngru Ngru|jgi82242_Ngru Ngru|jgi73046_Ngru Ngru|jgi75056_Ngru Ngru|jgi74542_Ngru Ngru|jgi82005_Ngru Ngru|jgi81022_Ngru Ngru|jgi81599_Ngru Ngru|jgi70198_Ngru Ngru|jgi32327_Ngru Ngru|jgi59341_Ngru Ngru|jgi32888_Ngru Ngru|jgi57966_Ngru Ngru|jgi368_Ngru Ngru|jgi51930_Ngru Ngru|jgi75260_Ngru Ngru|jgi82015_Ngru Nvec|jgi237874_Nvec Nvec|jgi82183_Nvec Ppat|Pp1s121_11V6.1_Ppat Ppat|Pp1s397_2V6.1_Ppat Ppat|Pp1s338_12V6.1_Ppat Ppat|Pp1s252_67V6.2_Ppat Ppat|Pp1s28_282V6.1_Ppat Ppat|Pp1s38_321V6.1_Ppat Ppat|Pp1s391_45V6.1_Ppat Ppat|Pp1s188_78V6.1_Ppat Ppat|Pp1s173_145V6.1_Ppat Ppat|Pp1s1_792V6.1_Ppat Ppat|Pp1s29_108V6.1_Ppat Ppat|Pp1s30_121V6.1_Ppat Ppat|Pp1s30_122V6.1_Ppat Ptet|GSPATP00012970001_Ptet Ptet|GSPATP00016156001_Ptet Ptet|GSPATP00034310001_Ptet Ptet|GSPATP00032924001_Ptet Ptet|GSPATP00014914001_Ptet Ptet|GSPATP00007510001_Ptet Ptet|GSPATP00008533001_Ptet Rory|RO3T_06562_Rory Rory|RO3T_15726_Rory Rory|RO3T_09631_Rory Rory|RO3T_05867_Rory Spun|SPPG_05810T0_Spun Spun|SPPG_05840T0_Spun Spun|SPPG_08328T0_Spun Spun|SPPG_03744T0_Spun Spun|SPPG_04909T0_Spun Spun|SPPG_00451T0_Spun Spur|XP_001177477_Spur Spur|XP_001196476_Spur Spur|XP_791460_Spur Spur|XP_787761_Spur Spur|NP_001029122_Spur Sros|PTSG_04431T0_Sros Sros|PTSG_04442T0_Sros Sros|PTSG_00709T0_Sros Tadh|jgi54423_Tadh Tadh|jgi54424_Tadh Tthe|TTH47.m00167_Tthe Tthe|TTH47.m02286_Tthe Tthe|TTH3716.m00132_Tthe Tthe|TTH3716.m00985_Tthe Tthe|TTH3826.m00069_Tthe Tthe|TTH3826.m00070_Tthe Tthe|TTH47.m00166_Tthe Tthe|TTH3732.m00049_Tthe Tthe|TTH3836.m01994_Tthe Tthe|TTH3706.m00116_Tthe Tthe|TTH3706.m00113_Tthe Agam|XP_315658_Agam Bden|BDET_01529_Bden Mbre|jgi19578_Mbre Cneo|XP_567121_Cneo Spom|SPCC663.03_T0_Spom Tpse|jgi36837_Tpse Scer|YKL209C_Scer Vcar|jgi103054_Vcar Spur|XP_792698_Spur
OMG10048: Amac|AMAG_12945T0_Amac Amac|AMAG_14158T0_Amac Amac|AMAG_12951T0_Amac Amac|AMAG_12953T0_Amac Amac|AMAG_12950T0_Amac Amac|AMAG_14153T0_Amac Amac|AMAG_12982T0_Amac Amac|AMAG_12948T0_Amac Amac|AMAG_13012T0_Amac Amac|AMAG_12989T0_Amac Amac|AMAG_12995T0_Amac Amac|AMAG_14097T0_Amac Amac|AMAG_12990T0_Amac Amac|AMAG_14154T0_Amac Amac|AMAG_00039T0_Amac Amac|AMAG_15201T0_Amac Amac|AMAG_14765T0_Amac Amac|AMAG_11352T0_Amac Amac|AMAG_14734T0_Amac Amac|AMAG_14746T0_Amac Amac|AMAG_14752T0_Amac Amac|AMAG_14758T0_Amac Amac|AMAG_14341T0_Amac Amac|AMAG_13163T0_Amac Amac|AMAG_14096T0_Amac Amac|AMAG_07350T0_Amac Amac|AMAG_12924T0_Amac Amac|AMAG_06261T0_Amac Amac|AMAG_01406T0_Amac Amac|AMAG_05609T0_Amac Amac|AMAG_07812T0_Amac Amac|AMAG_09683T0_Amac Aque|Aqu1.208813_Aque Aque|Aqu1.212345_Aque Aque|Aqu1.220136_Aque Aque|Aqu1.210197_Aque Aque|Aqu1.218184_Aque Aque|Aqu1.218185_Aque Aque|Aqu1.206828_Aque Aque|Aqu1.210193_Aque Aque|Aqu1.218188_Aque Aque|Aqu1.210198_Aque Aque|Aqu1.210833_Aque Aque|Aqu1.209369_Aque Aque|Aqu1.208812_Aque Aque|Aqu1.209156_Aque Aque|Aqu1.210196_Aque Aque|Aqu1.209380_Aque Aque|Aqu1.218187_Aque Aque|Aqu1.218186_Aque Aque|Aqu1.215767_Aque Aque|Aqu1.208811_Aque Aque|Aqu1.210194_Aque Aque|Aqu1.216385_Aque Aque|Aqu1.208113_Aque Aque|Aqu1.215766_Aque Aque|Aqu1.211620_Aque Aque|Aqu1.209381_Aque Aque|Aqu1.209035_Aque Aque|Aqu1.209576_Aque Aque|Aqu1.215764_Aque Aque|Aqu1.206949_Aque Aque|Aqu1.229997_Aque Aque|Aqu1.219332_Aque Aque|Aqu1.214026_Aque Aque|Aqu1.218197_Aque Aque|Aqu1.211619_Aque Aque|Aqu1.208201_Aque Aque|Aqu1.209535_Aque Aque|Aqu1.219335_Aque Aque|Aqu1.211135_Aque Aque|Aqu1.211134_Aque Aque|Aqu1.211136_Aque Aque|Aqu1.214027_Aque Aque|Aqu1.209536_Aque Aque|Aqu1.211618_Aque Aque|Aqu1.200980_Aque Aque|Aqu1.206825_Aque Aque|Aqu1.203116_Aque Aque|Aqu1.206796_Aque Aque|Aqu1.206487_Aque Aque|Aqu1.206826_Aque Aque|Aqu1.203239_Aque Aque|Aqu1.206827_Aque Aque|Aqu1.203339_Aque Aque|Aqu1.203231_Aque Aque|Aqu1.229998_Aque Aque|Aqu1.207444_Aque Aque|Aqu1.206948_Aque Aque|Aqu1.201111_Aque Aque|Aqu1.204424_Aque Aque|Aqu1.219333_Aque Aque|Aqu1.211650_Aque Aque|Aqu1.211657_Aque Aque|Aqu1.211655_Aque Aque|Aqu1.213304_Aque Aque|Aqu1.222499_Aque Aque|Aqu1.214028_Aque Aque|Aqu1.225170_Aque Aque|Aqu1.225169_Aque Aque|Aqu1.225163_Aque Aque|Aqu1.224111_Aque Aque|Aqu1.224112_Aque Aque|Aqu1.225165_Aque Aque|Aqu1.225167_Aque Aque|Aqu1.222924_Aque Aque|Aqu1.207445_Aque Aque|Aqu1.201751_Aque Aque|Aqu1.203669_Aque Aque|Aqu1.205126_Aque Aque|Aqu1.203232_Aque Aque|Aqu1.210511_Aque Aque|Aqu1.226191_Aque Aque|Aqu1.203949_Aque Aque|Aqu1.208203_Aque Aque|Aqu1.209533_Aque Aque|Aqu1.209534_Aque Aque|Aqu1.208202_Aque Aque|Aqu1.209532_Aque Aque|Aqu1.205844_Aque Aque|Aqu1.226454_Aque Aque|Aqu1.221978_Aque Aque|Aqu1.220609_Aque Aque|Aqu1.230082_Aque Aque|Aqu1.209573_Aque Aque|Aqu1.220610_Aque Aque|Aqu1.221014_Aque Aque|Aqu1.209572_Aque Aque|Aqu1.200135_Aque Aque|Aqu1.200858_Aque Aque|Aqu1.200620_Aque Aque|Aqu1.204381_Aque Aque|Aqu1.209709_Aque Aque|Aqu1.230081_Aque Aque|Aqu1.220242_Aque Aque|Aqu1.209708_Aque Esil|Esi0237_0021_Esil Esil|Esi0008_0036_Esil Esil|Esi0143_0015_Esil Esil|Esi0178_0035_Esil Esil|Esi0047_0006_Esil Hsap|NP_079291_Hsap Hsap|NP_443202_Hsap Ncra|NCU01499T0_Ncra Ncra|NCU04396T0_Ncra Ngru|jgi60093_Ngru Ngru|jgi79008_Ngru Ppat|Pp1s496_9V6.1_Ppat Ppat|Pp1s7_71V6.1_Ppat Ppat|Pp1s108_189V6.1_Ppat Ppat|Pp1s47_228V6.1_Ppat Ppat|Pp1s17_91V6.1_Ppat Ppat|Pp1s47_292V6.1_Ppat Ppat|Pp1s46_9V6.1_Ppat Ppat|Pp1s20_264V6.1_Ppat Ppat|Pp1s142_114V6.1_Ppat Ppat|Pp1s143_107V6.1_Ppat Ppat|Pp1s108_177V6.1_Ppat Ptet|GSPATP00017936001_Ptet Ptet|GSPATP00022189001_Ptet Ptet|GSPATP00030124001_Ptet Ptet|GSPATP00029943001_Ptet Rory|RO3T_10511_Rory Rory|RO3T_12882_Rory Rory|RO3T_10847_Rory Rory|RO3T_14513_Rory Rory|RO3T_06041_Rory Rory|RO3T_10407_Rory Rory|RO3T_08912_Rory Rory|RO3T_06040_Rory Sros|PTSG_10888T0_Sros Sros|PTSG_10893T0_Sros Sros|PTSG_10884T0_Sros Vcar|jgi94503_Vcar Vcar|jgi94504_Vcar Vcar|jgi120200_Vcar Vcar|jgi94501_Vcar Nvec|jgi212312_Nvec Tthe|TTH293.m00020_Tthe Hmag|XP_002155076_Hmag Spun|SPPG_08269T0_Spun Spur|XP_780658_Spur Aque|Aqu1.227178_Aque Lgig|jgi212681_Lgig Ccin|CC1G_11198T0_Ccin Crei|jgi142391_Crei Ddis|DDB0168902_Ddis Lgig|jgi117631_Lgig Ncra|NCU00573T0_Ncra Spun|SPPG_08270T0_Spun Nvec|jgi241559_Nvec Ngru|jgi66423_Ngru
OMG10049: Ehux|jgi218790_Ehux Ehux|jgi64798_Ehux Ehux|jgi53760_Ehux Ehux|jgi55184_Ehux Ehux|jgi61503_Ehux Ehux|jgi66911_Ehux Ehux|jgi53735_Ehux Ehux|jgi54701_Ehux Ehux|jgi70996_Ehux Ehux|jgi53643_Ehux Ehux|jgi64783_Ehux Ehux|jgi57320_Ehux Ehux|jgi64816_Ehux Ehux|jgi62918_Ehux Ehux|jgi56512_Ehux Ehux|jgi57304_Ehux Ehux|jgi53817_Ehux Ehux|jgi78369_Ehux Ehux|jgi55248_Ehux Ehux|jgi56495_Ehux Ehux|jgi59654_Ehux Ehux|jgi229844_Ehux Ehux|jgi55934_Ehux Ehux|jgi54951_Ehux Ehux|jgi53655_Ehux Ehux|jgi356699_Ehux Ehux|jgi453901_Ehux Ehux|jgi57078_Ehux Ehux|jgi252906_Ehux Ehux|jgi317742_Ehux Ehux|jgi311291_Ehux Ehux|jgi351841_Ehux Ehux|jgi373865_Ehux Ehux|jgi352207_Ehux Ehux|jgi308426_Ehux Ehux|jgi370088_Ehux Ehux|jgi371560_Ehux Ehux|jgi313672_Ehux Ehux|jgi314805_Ehux Ehux|jgi313566_Ehux Ehux|jgi360725_Ehux Ehux|jgi310097_Ehux Ehux|jgi363567_Ehux Ehux|jgi313622_Ehux Ehux|jgi317895_Ehux Ehux|jgi368732_Ehux Ehux|jgi364686_Ehux Ehux|jgi357059_Ehux Ehux|jgi317990_Ehux Ehux|jgi316458_Ehux Ehux|jgi308457_Ehux Ehux|jgi316897_Ehux Ehux|jgi357815_Ehux Ehux|jgi312481_Ehux Ehux|jgi366011_Ehux Ehux|jgi349107_Ehux Ehux|jgi312982_Ehux Ehux|jgi364641_Ehux Ehux|jgi313096_Ehux Ehux|jgi310134_Ehux Ehux|jgi312491_Ehux Ehux|jgi315857_Ehux Ehux|jgi314778_Ehux Ehux|jgi310209_Ehux Ehux|jgi312991_Ehux Ehux|jgi363330_Ehux Ehux|jgi308888_Ehux Ehux|jgi311067_Ehux Ehux|jgi353662_Ehux Ehux|jgi353962_Ehux Ehux|jgi366479_Ehux Ehux|jgi354275_Ehux Ehux|jgi372837_Ehux Ehux|jgi361495_Ehux Ehux|jgi372370_Ehux Ehux|jgi60448_Ehux Ehux|jgi209366_Ehux Ehux|jgi250864_Ehux Ehux|jgi77388_Ehux Ehux|jgi53727_Ehux Ehux|jgi215870_Ehux Ehux|jgi66568_Ehux Ehux|jgi67712_Ehux Ehux|jgi72124_Ehux Ehux|jgi71043_Ehux Ehux|jgi57076_Ehux Ehux|jgi54688_Ehux Ehux|jgi74962_Ehux Ehux|jgi64251_Ehux Ehux|jgi69643_Ehux Ehux|jgi72917_Ehux Ehux|jgi53728_Ehux Ehux|jgi70735_Ehux Ehux|jgi72922_Ehux Ehux|jgi57040_Ehux Ehux|jgi62198_Ehux Ehux|jgi57073_Ehux Ehux|jgi226294_Ehux Ehux|jgi54691_Ehux Ehux|jgi235242_Ehux Ehux|jgi66979_Ehux Ehux|jgi54332_Ehux Ehux|jgi53772_Ehux Ehux|jgi64725_Ehux Ehux|jgi71319_Ehux Ehux|jgi69955_Ehux Ehux|jgi70177_Ehux Ehux|jgi70707_Ehux Ehux|jgi61194_Ehux Ehux|jgi69022_Ehux Ehux|jgi67435_Ehux Ehux|jgi53922_Ehux Ehux|jgi54931_Ehux Ehux|jgi53976_Ehux Ehux|jgi72439_Ehux Ehux|jgi241925_Ehux Ehux|jgi70635_Ehux Ehux|jgi64714_Ehux Ehux|jgi64651_Ehux Ehux|jgi67412_Ehux Ehux|jgi53579_Ehux Ehux|jgi67407_Ehux Ehux|jgi62297_Ehux Ehux|jgi64336_Ehux Ehux|jgi213199_Ehux Ehux|jgi68733_Ehux Ehux|jgi218241_Ehux Ehux|jgi362639_Ehux Ehux|jgi371235_Ehux Ehux|jgi97349_Ehux Ehux|jgi369224_Ehux Ehux|jgi366578_Ehux Ehux|jgi439414_Ehux Ehux|jgi73631_Ehux Ehux|jgi433934_Ehux Ehux|jgi368107_Ehux Ehux|jgi364136_Ehux Ehux|jgi367195_Ehux Ehux|jgi468558_Ehux Ehux|jgi370788_Ehux Ehux|jgi365101_Ehux Ehux|jgi366471_Ehux Ehux|jgi371225_Ehux Ehux|jgi64800_Ehux Ehux|jgi369159_Ehux Ehux|jgi365684_Ehux Ehux|jgi69010_Ehux Ehux|jgi70700_Ehux Ehux|jgi75803_Ehux Ehux|jgi69467_Ehux Ehux|jgi73234_Ehux Ehux|jgi73216_Ehux Ehux|jgi68427_Ehux Ehux|jgi53837_Ehux Ehux|jgi56057_Ehux Ehux|jgi54213_Ehux Ehux|jgi71921_Ehux Ehux|jgi67688_Ehux Ehux|jgi53821_Ehux Ehux|jgi71903_Ehux Ehux|jgi55260_Ehux Ehux|jgi55455_Ehux Ehux|jgi57911_Ehux Ehux|jgi75974_Ehux Ehux|jgi461183_Ehux Ehux|jgi358941_Ehux Ehux|jgi360048_Ehux Ehux|jgi362502_Ehux Ehux|jgi353715_Ehux Ehux|jgi349791_Ehux Ehux|jgi353034_Ehux Ehux|jgi245478_Ehux Ehux|jgi212804_Ehux Ehux|jgi206323_Ehux Ehux|jgi207573_Ehux Ehux|jgi217405_Ehux Ehux|jgi360870_Ehux Ehux|jgi230091_Ehux Ehux|jgi443476_Ehux Ehux|jgi453918_Ehux Ehux|jgi124117_Ehux Ehux|jgi199202_Ehux Ehux|jgi352830_Ehux Ehux|jgi108216_Ehux Ehux|jgi251170_Ehux Ehux|jgi100296_Ehux Ehux|jgi104001_Ehux
OMG10050: Amac|AMAG_07452T0_Amac Amac|AMAG_08350T0_Amac Amac|AMAG_08174T0_Amac Amac|AMAG_08124T0_Amac Amac|AMAG_07264T0_Amac Amac|AMAG_07211T0_Amac Aque|Aqu1.215085_Aque Aque|Aqu1.215086_Aque Aque|Aqu1.220396_Aque Aque|Aqu1.220395_Aque Aque|Aqu1.224103_Aque Aque|Aqu1.215087_Aque Aque|Aqu1.223288_Aque Aque|Aqu1.223289_Aque Atha|AT4G23430.3_Atha Atha|AT5G02540.1_Atha Atha|AT4G11410.1_Atha Atha|AT4G23420.3_Atha Atha|AT2G37540.1_Atha Bden|BDET_00782_Bden Bden|BDET_06176_Bden Ccin|CC1G_03357T0_Ccin Ccin|CC1G_05420T0_Ccin Cele|F32A5.8_Cele Cele|K10H10.3a_Cele Cele|K10H10.6_Cele Cele|E04F6.15_Cele Cele|E04F6.7_Cele Cele|DC2.5_Cele Cint|ENSCINT00000010791_Cint Cint|ENSCINT00000025335_Cint Cint|ENSCINT00000002993_Cint Cowc|CAOG_06379T0_Cowc Cowc|CAOG_06571T0_Cowc Cowc|CAOG_06555T0_Cowc Dmel|FBpp0087996_Dmel Dmel|FBpp0087997_Dmel Dmel|FBpp0087995_Dmel Dmel|FBpp0087994_Dmel Ehux|jgi352343_Ehux Ehux|jgi460231_Ehux Esil|Esi0052_0193_Esil Esil|Esi0252_0009_Esil Esil|Esi0052_0052_Esil Hmag|XP_002156975_Hmag Hmag|XP_002168267_Hmag Hmag|XP_002169342_Hmag Hmag|XP_002170548_Hmag Hmag|XP_002168575_Hmag Hmag|XP_002168153_Hmag Hmag|XP_002168243_Hmag Hmag|XP_002158562_Hmag Hmag|XP_002161049_Hmag Hmag|XP_002156527_Hmag Hmag|XP_002168013_Hmag Hmag|XP_002161597_Hmag Hmag|XP_002160434_Hmag Hmag|XP_002159114_Hmag Hmag|XP_002158995_Hmag Hmag|XP_002156885_Hmag Hmag|XP_002156943_Hmag Hmag|XP_002156565_Hmag Hmag|XP_002161557_Hmag Hmag|XP_002157338_Hmag Hmag|XP_002163908_Hmag Hmag|XP_002165329_Hmag Hmag|XP_002166751_Hmag Hmag|XP_002157399_Hmag Hmag|XP_002159437_Hmag Hmag|XP_002166781_Hmag Hmag|XP_002169754_Hmag Hmag|XP_002166842_Hmag Hsap|NP_057110_Hsap Hsap|NP_689656_Hsap Ncra|NCU01107T0_Ncra Ngru|jgi58626_Ngru Ngru|jgi74205_Ngru Ngru|jgi75588_Ngru Ngru|jgi67971_Ngru Ngru|jgi82290_Ngru Ngru|jgi44843_Ngru Ngru|jgi72129_Ngru Ngru|jgi63273_Ngru Ngru|jgi68004_Ngru Ngru|jgi76802_Ngru Ngru|jgi33289_Ngru Ngru|jgi34402_Ngru Ngru|jgi44570_Ngru Ngru|jgi34085_Ngru Ngru|jgi32453_Ngru Ngru|jgi30072_Ngru Ppat|Pp1s198_42V6.1_Ppat Ppat|Pp1s337_5V6.1_Ppat Ppat|Pp1s50_45V6.2_Ppat Ppat|Pp1s162_74V6.2_Ppat Ppat|Pp1s475_14V6.1_Ppat Ptet|GSPATP00012579001_Ptet Ptet|GSPATP00014018001_Ptet Ptet|GSPATP00000448001_Ptet Ptet|GSPATP00003749001_Ptet Ptet|GSPATP00024242001_Ptet Ptet|GSPATP00039126001_Ptet Ptet|GSPATP00020708001_Ptet Rory|RO3T_06629_Rory Rory|RO3T_10614_Rory Spur|XP_794540_Spur Spur|XP_796042_Spur Spur|XP_788671_Spur Spur|XP_001193782_Spur Spur|XP_001200915_Spur Tadh|jgi28989_Tadh Tadh|jgi50666_Tadh Tadh|jgi32037_Tadh Tadh|jgi19714_Tadh Tadh|jgi52834_Tadh Tadh|jgi34455_Tadh Tadh|jgi34454_Tadh Tadh|jgi37121_Tadh Tadh|jgi18543_Tadh Tadh|jgi19476_Tadh Tpse|jgi34283_Tpse Tpse|jgi3903_Tpse Tthe|TTH3674.m00021_Tthe Tthe|TTH3700.m00251_Tthe Tthe|TTH3700.m00252_Tthe Tthe|TTH3732.m00041_Tthe Tthe|TTH3732.m00042_Tthe Tthe|TTH3700.m00253_Tthe Agam|XP_308208_Agam Esil|Esi0003_0072_Esil Spom|SPCC736.13_T0_Spom Ncra|NCU09735T0_Ncra Ehux|jgi436484_Ehux Agam|XP_308302_Agam Nvec|jgi190533_Nvec Vcar|jgi65341_Vcar Cele|C15H11.4_Cele Spun|SPPG_05742T0_Spun Mbre|jgi28464_Mbre Agam|XP_316023_Agam Dmel|FBpp0087993_Dmel Spur|XP_798545_Spur Lgig|jgi197176_Lgig Nvec|jgi172167_Nvec Crei|jgi191453_Crei Ddis|DDB0238084_Ddis Agam|XP_317022_Agam Dmel|FBpp0079172_Dmel Lgig|jgi166117_Lgig Hsap|NP_057457_Hsap Spur|XP_789399_Spur Cint|ENSCINT00000003428_Cint Tadh|jgi32795_Tadh Nvec|jgi193785_Nvec Aque|Aqu1.212333_Aque Tthe|TTH3678.m00021_Tthe Cowc|CAOG_01465T0_Cowc Crei|jgi206617_Crei Sros|PTSG_03764T0_Sros Lgig|jgi154862_Lgig Nvec|jgi87569_Nvec Cowc|CAOG_01945T0_Cowc Ncra|NCU09579T0_Ncra Ehux|jgi435118_Ehux Hsap|NP_065956_Hsap Scer|YOR246C_Scer Spun|SPPG_02689T0_Spun Hmag|XP_002161411_Hmag Vcar|jgi79467_Vcar Lgig|jgi189035_Lgig Ddis|DDB0305579_Ddis Cint|ENSCINT00000008763_Cint Cint|ENSCINT00000014692_Cint Lgig|jgi208859_Lgig Tthe|TTH3678.m00014_Tthe Spun|SPPG_07273T0_Spun Cint|ENSCINT00000011837_Cint Ppat|Pp1s392_35V6.1_Ppat Dmel|FBpp0070869_Dmel Ddis|DDB0305578_Ddis Hsap|NP_660160_Hsap Nvec|jgi88291_Nvec Lgig|jgi65663_Lgig Spur|XP_786908_Spur
OMG10051: Amac|AMAG_15272T0_Amac Amac|AMAG_17034T0_Amac Amac|AMAG_08474T0_Amac Amac|AMAG_14803T0_Amac Amac|AMAG_11619T0_Amac Amac|AMAG_11009T0_Amac Amac|AMAG_08937T0_Amac Amac|AMAG_12098T0_Amac Amac|AMAG_00898T0_Amac Amac|AMAG_02402T0_Amac Amac|AMAG_02595T0_Amac Amac|AMAG_06438T0_Amac Amac|AMAG_04619T0_Amac Amac|AMAG_06882T0_Amac Amac|AMAG_09966T0_Amac Amac|AMAG_08551T0_Amac Amac|AMAG_03736T0_Amac Atha|AT1G26130.2_Atha Atha|AT1G68710.1_Atha Atha|AT3G25610.1_Atha Atha|AT3G27870.1_Atha Atha|AT3G13900.1_Atha Atha|AT1G72700.1_Atha Atha|AT1G54280.1_Atha Atha|AT1G59820.1_Atha Atha|AT5G04930.1_Atha Atha|AT1G13210.1_Atha Atha|AT1G17500.1_Atha Bden|BDET_02459_Bden Bden|BDET_08179_Bden Bden|BDET_03263_Bden Bden|BDET_04010_Bden Bden|BDET_06158_Bden Ccin|CC1G_02009T0_Ccin Ccin|CC1G_07338T0_Ccin Ccin|CC1G_10178T0_Ccin Ccin|CC1G_12291T0_Ccin Cneo|XP_566703_Cneo Cneo|XP_570157_Cneo Cneo|XP_568665_Cneo Crei|jgi172401_Crei Crei|jgi190292_Crei Crei|jgi193025_Crei Ddis|DDB0237645_Ddis Ddis|DDB0237663_Ddis Ddis|DDB0237664_Ddis Ddis|DDB0234094_Ddis Ddis|DDB0237681_Ddis Ehux|jgi102357_Ehux Ehux|jgi452148_Ehux Hsap|NP_006086_Hsap Hsap|NP_057613_Hsap Hsap|NP_065185_Hsap Hsap|NP_079113_Hsap Hsap|NP_620168_Hsap Hsap|NP_055431_Hsap Hsap|NP_115565_Hsap Hsap|NP_775965_Hsap Hsap|NP_005594_Hsap Lgig|jgi225116_Lgig Lgig|jgi235389_Lgig Lgig|jgi124920_Lgig Mbre|jgi23245_Mbre Mbre|jgi32498_Mbre Ngru|jgi31746_Ngru Ngru|jgi38509_Ngru Ngru|jgi61017_Ngru Ngru|jgi44754_Ngru Ngru|jgi36949_Ngru Ngru|jgi53767_Ngru Ngru|jgi80482_Ngru Nvec|jgi10129_Nvec Nvec|jgi50157_Nvec Nvec|jgi115237_Nvec Nvec|jgi50296_Nvec Ppat|Pp1s31_60V6.1_Ppat Ppat|Pp1s87_152V6.1_Ppat Ppat|Pp1s62_171V6.1_Ppat Ppat|Pp1s38_368V6.1_Ppat Ppat|Pp1s39_64V6.1_Ppat Ppat|Pp1s136_149V6.1_Ppat Ppat|Pp1s175_49V6.1_Ppat Ppat|Pp1s210_54V6.1_Ppat Ptet|GSPATP00000932001_Ptet Ptet|GSPATP00008744001_Ptet Ptet|GSPATP00022849001_Ptet Ptet|GSPATP00010320001_Ptet Ptet|GSPATP00033417001_Ptet Ptet|GSPATP00017331001_Ptet Ptet|GSPATP00016583001_Ptet Ptet|GSPATP00017731001_Ptet Ptet|GSPATP00007082001_Ptet Ptet|GSPATP00009595001_Ptet Ptet|GSPATP00009864001_Ptet Ptet|GSPATP00003854001_Ptet Ptet|GSPATP00006264001_Ptet Ptet|GSPATP00012819001_Ptet Ptet|GSPATP00013191001_Ptet Ptet|GSPATP00032129001_Ptet Ptet|GSPATP00035083001_Ptet Ptet|GSPATP00015455001_Ptet Ptet|GSPATP00018754001_Ptet Ptet|GSPATP00007003001_Ptet Ptet|GSPATP00000395001_Ptet Ptet|GSPATP00003702001_Ptet Rory|RO3T_06544_Rory Rory|RO3T_07539_Rory Rory|RO3T_06543_Rory Rory|RO3T_07376_Rory Rory|RO3T_16791_Rory Rory|RO3T_09846_Rory Rory|RO3T_04221_Rory Rory|RO3T_14450_Rory Scer|YAL026C_Scer Scer|YDR093W_Scer Scer|YER166W_Scer Spom|SPAC24B11.12c_T0_Spom Spom|SPAC4F10.16c_T0_Spom Spun|SPPG_05347T0_Spun Spun|SPPG_08670T0_Spun Spun|SPPG_06482T0_Spun Spun|SPPG_07125T0_Spun Spun|SPPG_06842T0_Spun Spur|XP_786020_Spur Spur|XP_793009_Spur Spur|XP_001200260_Spur Spur|XP_795425_Spur Spur|XP_001193775_Spur Sros|PTSG_00182T0_Sros Sros|PTSG_04490T0_Sros Sros|PTSG_01528T0_Sros Tadh|jgi25047_Tadh Tadh|jgi56098_Tadh Tadh|jgi23045_Tadh Tthe|TTH3673.m00001_Tthe Tthe|TTH3834.m00388_Tthe Tthe|TTH3692.m00049_Tthe Tthe|TTH3714.m00094_Tthe Tthe|TTH3705.m00001_Tthe Tthe|TTH3743.m00061_Tthe Tthe|TTH135.m00086_Tthe Tthe|TTH135.m00087_Tthe Tthe|TTH346.m00012_Tthe Tthe|TTH3685.m00055_Tthe Tthe|TTH182.m00069_Tthe Tthe|TTH187.m00068_Tthe Tthe|TTH3687.m00078_Tthe Tthe|TTH135.m00084_Tthe Vcar|jgi104891_Vcar Vcar|jgi40206_Vcar Atha|AT5G44240.2_Atha Agam|XP_317818_Agam Dmel|FBpp0289035_Dmel Cint|ENSCINT00000012227_Cint Hmag|XP_002157585_Hmag Mbre|jgi8524_Mbre Cele|Y49E10.11c_Cele Spom|SPBC887.12_T0_Spom Ncra|NCU00352T0_Ncra Aque|Aqu1.214243_Aque Tpse|jgi26702_Tpse Agam|XP_310713_Agam Hmag|XP_002167855_Hmag Hmag|XP_002159816_Hmag Aque|Aqu1.228145_Aque Agam|XP_312283_Agam Dmel|FBpp0289580_Dmel Cint|ENSCINT00000012507_Cint Cele|H06H21.10a_Cele Cowc|CAOG_05112T0_Cowc Esil|Esi0168_0050_Esil Hmag|XP_002170114_Hmag Bden|BDET_06589_Bden Spun|SPPG_07988T0_Spun Cowc|CAOG_00572T0_Cowc Ddis|DDB0237679_Ddis Ncra|NCU07443T0_Ncra Spur|XP_786857_Spur Ppat|Pp1s177_30V6.1_Ppat Ehux|jgi213815_Ehux Vcar|jgi95397_Vcar Ptet|GSPATP00021132001_Ptet Dmel|FBpp0074079_Dmel Mbre|jgi26477_Mbre
OMG10052: Agam|XP_315270_Agam Agam|XP_321420_Agam Agam|XP_001230772_Agam Agam|XP_313971_Agam Agam|XP_315269_Agam Amac|AMAG_07675T0_Amac Amac|AMAG_09827T0_Amac Atha|AT1G49240.1_Atha Atha|AT3G18780.2_Atha Atha|AT5G09810.1_Atha Atha|AT3G12110.1_Atha Atha|AT3G53750.1_Atha Atha|AT2G37620.2_Atha Atha|AT3G46520.1_Atha Atha|AT5G59370.2_Atha Atha|AT2G42100.1_Atha Ccin|CC1G_08232T0_Ccin Ccin|CC1G_13048T0_Ccin Cele|M03F4.2a_Cele Cele|T04C12.6_Cele Cele|T04C12.4_Cele Cele|T04C12.5_Cele Cele|T25C8.2_Cele Cint|ENSCINT00000017892_Cint Cint|ENSCINT00000017903_Cint Cint|ENSCINT00000018112_Cint Cint|ENSCINT00000018169_Cint Cint|ENSCINT00000017917_Cint Cint|ENSCINT00000018172_Cint Cint|ENSCINT00000017918_Cint Cint|ENSCINT00000017923_Cint Cint|ENSCINT00000001538_Cint Cint|ENSCINT00000014691_Cint Cint|ENSCINT00000004215_Cint Cint|ENSCINT00000017888_Cint Cint|ENSCINT00000015480_Cint Cint|ENSCINT00000012660_Cint Cint|ENSCINT00000012634_Cint Cint|ENSCINT00000002686_Cint Cint|ENSCINT00000001535_Cint Cowc|CAOG_00692T0_Cowc Cowc|CAOG_06018T0_Cowc Ddis|DDB0185125_Ddis Ddis|DDB0220457_Ddis Ddis|DDB0220456_Ddis Ddis|DDB0220455_Ddis Ddis|DDB0220454_Ddis Ddis|DDB0220451_Ddis Ddis|DDB0220450_Ddis Ddis|DDB0220449_Ddis Ddis|DDB0220448_Ddis Ddis|DDB0220447_Ddis Ddis|DDB0220446_Ddis Ddis|DDB0220445_Ddis Ddis|DDB0220444_Ddis Ddis|DDB0216214_Ddis Ddis|DDB0216213_Ddis Ddis|DDB0185127_Ddis Ddis|DDB0185126_Ddis Ddis|DDB0220458_Ddis Ddis|DDB0220460_Ddis Ddis|DDB0185015_Ddis Ddis|DDB0185124_Ddis Ddis|DDB0220461_Ddis Ddis|DDB0220459_Ddis Ddis|DDB0220462_Ddis Ddis|DDB0220463_Ddis Dmel|FBpp0071448_Dmel Dmel|FBpp0082254_Dmel Dmel|FBpp0082597_Dmel Dmel|FBpp0085365_Dmel Dmel|FBpp0100125_Dmel Dmel|FBpp0078131_Dmel Ehux|jgi211791_Ehux Ehux|jgi372394_Ehux Ehux|jgi436648_Ehux Ehux|jgi441942_Ehux Ehux|jgi441799_Ehux Ehux|jgi441334_Ehux Ehux|jgi436869_Ehux Ehux|jgi436853_Ehux Ehux|jgi432373_Ehux Ehux|jgi432366_Ehux Ehux|jgi434484_Ehux Ehux|jgi362534_Ehux Hmag|XP_002154462_Hmag Hmag|XP_002154696_Hmag Hsap|NP_001092_Hsap Hsap|NP_001605_Hsap Hsap|NP_001604_Hsap Hsap|NP_005150_Hsap Hsap|NP_001606_Hsap Hsap|XP_933678_Hsap Hsap|NP_001093241_Hsap Hsap|XP_001724457_Hsap Hsap|XP_934799_Hsap Hsap|NP_001017992_Hsap Hsap|NP_001091_Hsap Hsap|NP_001077007_Hsap Lgig|jgi227913_Lgig Lgig|jgi232973_Lgig Lgig|jgi202971_Lgig Lgig|jgi205506_Lgig Lgig|jgi208208_Lgig Lgig|jgi215510_Lgig Lgig|jgi204036_Lgig Lgig|jgi193218_Lgig Ngru|jgi82392_Ngru Ngru|jgi82840_Ngru Ngru|jgi33387_Ngru Ngru|jgi48298_Ngru Ngru|jgi49788_Ngru Ngru|jgi56335_Ngru Ngru|jgi56228_Ngru Ngru|jgi56113_Ngru Ngru|jgi56107_Ngru Ngru|jgi55502_Ngru Ngru|jgi55154_Ngru Ngru|jgi55094_Ngru Ngru|jgi59270_Ngru Ngru|jgi56150_Ngru Ngru|jgi55489_Ngru Ngru|jgi83258_Ngru Ngru|jgi55768_Ngru Ngru|jgi44432_Ngru Ngru|jgi47526_Ngru Nvec|jgi169611_Nvec Nvec|jgi234494_Nvec Nvec|jgi188243_Nvec Nvec|jgi242065_Nvec Nvec|jgi210933_Nvec Nvec|jgi213250_Nvec Ppat|Pp1s337_21V6.2_Ppat Ppat|Pp1s337_26V6.1_Ppat Ppat|Pp1s372_38V6.4_Ppat Ppat|Pp1s381_21V6.1_Ppat Ppat|Pp1s381_18V6.2_Ppat Ppat|Pp1s372_48V6.1_Ppat Ppat|Pp1s198_154V6.4_Ppat Ppat|Pp1s198_157V6.3_Ppat Ptet|GSPATP00003641001_Ptet Ptet|GSPATP00029531001_Ptet Ptet|GSPATP00011797001_Ptet Ptet|GSPATP00005639001_Ptet Ptet|GSPATP00024843001_Ptet Rory|RO3T_12557_Rory Rory|RO3T_14001_Rory Spun|SPPG_05993T0_Spun Spun|SPPG_07715T0_Spun Spur|XP_001195939_Spur Spur|XP_797504_Spur Spur|XP_786585_Spur Spur|XP_786731_Spur Spur|NP_001032234_Spur Spur|NP_999693_Spur Spur|XP_001176303_Spur Spur|XP_001176242_Spur Spur|NP_999692_Spur Spur|XP_796638_Spur Spur|XP_796654_Spur Spur|XP_797655_Spur Spur|XP_794999_Spur Sros|PTSG_01553T0_Sros Sros|PTSG_05705T0_Sros Sros|PTSG_02201T0_Sros Sros|PTSG_06317T0_Sros Tadh|jgi35956_Tadh Tadh|jgi56111_Tadh Tadh|jgi49626_Tadh Tadh|jgi63375_Tadh Mbre|jgi37852_Mbre Spom|SPBC32H8.12c_T0_Spom Cneo|XP_566845_Cneo Ncra|NCU04173T1_Ncra Scer|YFL039C_Scer Vcar|jgi109972_Vcar Esil|Esi0203_0038_Esil Tpse|jgi25772_Tpse Bden|BDET_03596_Bden Tthe|TTH3697.m00168_Tthe Aque|Aqu1.229446_Aque Aque|Aqu1.226162_Aque
OMG10053: Aque|Aqu1.202682_Aque Aque|Aqu1.209450_Aque Aque|Aqu1.213325_Aque Aque|Aqu1.208144_Aque Aque|Aqu1.214682_Aque Aque|Aqu1.205691_Aque Aque|Aqu1.212476_Aque Aque|Aqu1.204764_Aque Aque|Aqu1.218996_Aque Aque|Aqu1.214035_Aque Aque|Aqu1.218049_Aque Aque|Aqu1.210370_Aque Aque|Aqu1.211304_Aque Aque|Aqu1.214238_Aque Aque|Aqu1.205956_Aque Aque|Aqu1.217292_Aque Aque|Aqu1.204811_Aque Aque|Aqu1.205652_Aque Aque|Aqu1.204771_Aque Aque|Aqu1.207070_Aque Aque|Aqu1.207370_Aque Aque|Aqu1.207541_Aque Aque|Aqu1.207577_Aque Aque|Aqu1.208596_Aque Aque|Aqu1.207452_Aque Aque|Aqu1.211985_Aque Aque|Aqu1.210682_Aque Aque|Aqu1.204607_Aque Aque|Aqu1.206405_Aque Aque|Aqu1.209448_Aque Aque|Aqu1.210684_Aque Aque|Aqu1.211982_Aque Aque|Aqu1.205143_Aque Aque|Aqu1.215030_Aque Aque|Aqu1.201274_Aque Aque|Aqu1.203792_Aque Aque|Aqu1.210139_Aque Aque|Aqu1.202070_Aque Aque|Aqu1.202656_Aque Aque|Aqu1.211309_Aque Aque|Aqu1.204877_Aque Aque|Aqu1.200104_Aque Aque|Aqu1.206812_Aque Aque|Aqu1.207281_Aque Aque|Aqu1.205048_Aque Aque|Aqu1.211311_Aque Aque|Aqu1.207882_Aque Aque|Aqu1.210280_Aque Aque|Aqu1.210346_Aque Aque|Aqu1.213825_Aque Aque|Aqu1.211342_Aque Aque|Aqu1.213830_Aque Aque|Aqu1.219918_Aque Aque|Aqu1.203932_Aque Aque|Aqu1.202377_Aque Aque|Aqu1.208593_Aque Aque|Aqu1.200368_Aque Aque|Aqu1.218987_Aque Aque|Aqu1.204457_Aque Aque|Aqu1.201996_Aque Aque|Aqu1.203059_Aque Aque|Aqu1.212740_Aque Aque|Aqu1.205230_Aque Aque|Aqu1.211730_Aque Aque|Aqu1.207727_Aque Aque|Aqu1.217327_Aque Aque|Aqu1.204587_Aque Aque|Aqu1.202860_Aque Aque|Aqu1.208381_Aque Aque|Aqu1.201347_Aque Aque|Aqu1.209643_Aque Aque|Aqu1.202774_Aque Aque|Aqu1.203044_Aque Aque|Aqu1.210686_Aque Aque|Aqu1.203470_Aque Aque|Aqu1.203213_Aque Aque|Aqu1.203185_Aque Aque|Aqu1.202517_Aque Aque|Aqu1.210683_Aque Aque|Aqu1.220488_Aque Aque|Aqu1.217326_Aque Aque|Aqu1.200721_Aque Aque|Aqu1.206134_Aque Aque|Aqu1.205723_Aque Aque|Aqu1.207369_Aque Aque|Aqu1.208160_Aque Aque|Aqu1.211734_Aque Aque|Aqu1.202258_Aque Aque|Aqu1.208380_Aque Aque|Aqu1.207306_Aque Aque|Aqu1.208909_Aque Aque|Aqu1.205066_Aque Aque|Aqu1.204608_Aque Aque|Aqu1.206900_Aque Aque|Aqu1.209680_Aque Aque|Aqu1.202472_Aque Aque|Aqu1.200773_Aque Aque|Aqu1.200841_Aque Aque|Aqu1.205895_Aque Aque|Aqu1.224329_Aque Aque|Aqu1.215130_Aque Aque|Aqu1.205955_Aque Aque|Aqu1.211337_Aque Aque|Aqu1.213828_Aque Aque|Aqu1.211234_Aque Aque|Aqu1.210368_Aque Aque|Aqu1.211314_Aque Aque|Aqu1.206510_Aque Aque|Aqu1.208560_Aque Aque|Aqu1.212282_Aque Aque|Aqu1.211232_Aque Aque|Aqu1.212237_Aque Aque|Aqu1.210497_Aque Aque|Aqu1.208347_Aque Aque|Aqu1.206320_Aque Aque|Aqu1.213824_Aque Aque|Aqu1.214240_Aque Aque|Aqu1.214023_Aque Aque|Aqu1.207872_Aque Aque|Aqu1.213827_Aque Aque|Aqu1.212732_Aque Aque|Aqu1.210081_Aque Aque|Aqu1.214033_Aque Aque|Aqu1.206647_Aque Aque|Aqu1.207974_Aque Aque|Aqu1.212267_Aque Aque|Aqu1.218992_Aque Aque|Aqu1.214734_Aque Aque|Aqu1.220118_Aque Aque|Aqu1.212461_Aque Aque|Aqu1.205752_Aque Aque|Aqu1.206971_Aque Aque|Aqu1.214021_Aque Aque|Aqu1.205423_Aque Aque|Aqu1.200251_Aque Aque|Aqu1.205551_Aque Aque|Aqu1.223881_Aque Aque|Aqu1.200036_Aque Aque|Aqu1.201711_Aque Aque|Aqu1.200100_Aque Aque|Aqu1.207160_Aque Aque|Aqu1.200380_Aque Aque|Aqu1.217827_Aque Aque|Aqu1.200478_Aque Aque|Aqu1.200327_Aque Aque|Aqu1.205368_Aque Aque|Aqu1.200313_Aque Aque|Aqu1.200531_Aque Aque|Aqu1.202792_Aque Aque|Aqu1.205559_Aque Aque|Aqu1.204470_Aque Aque|Aqu1.205953_Aque Aque|Aqu1.222751_Aque Aque|Aqu1.203526_Aque Aque|Aqu1.208597_Aque Aque|Aqu1.211430_Aque Aque|Aqu1.205446_Aque Aque|Aqu1.204923_Aque Aque|Aqu1.202891_Aque Aque|Aqu1.218995_Aque Aque|Aqu1.209441_Aque Aque|Aqu1.202312_Aque Aque|Aqu1.207675_Aque Aque|Aqu1.212455_Aque Aque|Aqu1.205676_Aque Aque|Aqu1.202486_Aque Aque|Aqu1.202706_Aque Aque|Aqu1.208763_Aque Aque|Aqu1.215736_Aque Aque|Aqu1.220586_Aque Aque|Aqu1.215737_Aque Aque|Aqu1.202038_Aque Aque|Aqu1.204763_Aque Aque|Aqu1.200412_Aque Aque|Aqu1.201456_Aque Aque|Aqu1.201888_Aque Aque|Aqu1.220589_Aque Aque|Aqu1.204159_Aque Aque|Aqu1.216947_Aque Aque|Aqu1.200616_Aque Aque|Aqu1.208336_Aque Aque|Aqu1.219269_Aque
OMG10054: Agam|XP_309498_Agam Agam|XP_319843_Agam Agam|XP_316912_Agam Agam|XP_308573_Agam Amac|AMAG_07759T0_Amac Amac|AMAG_17585T0_Amac Amac|AMAG_06316T0_Amac Amac|AMAG_02707T0_Amac Amac|AMAG_05228T0_Amac Aque|Aqu1.209292_Aque Aque|Aqu1.220882_Aque Aque|Aqu1.219311_Aque Aque|Aqu1.228495_Aque Aque|Aqu1.229572_Aque Atha|AT2G47250.1_Atha Atha|AT3G62310.1_Atha Atha|AT3G26560.1_Atha Atha|AT1G32490.2_Atha Atha|AT2G35340.1_Atha Atha|AT4G16680.1_Atha Atha|AT5G13010.1_Atha Atha|AT4G18465.1_Atha Bden|BDET_02379_Bden Bden|BDET_03296_Bden Bden|BDET_07405_Bden Bden|BDET_06754_Bden Bden|BDET_05088_Bden Ccin|CC1G_02631T0_Ccin Ccin|CC1G_06213T0_Ccin Ccin|CC1G_06591T0_Ccin Ccin|CC1G_02978T0_Ccin Ccin|CC1G_12010T0_Ccin Cele|C04H5.6_Cele Cele|EEED8.5_Cele Cele|K03H1.2_Cele Cele|F56D2.6a_Cele Cint|ENSCINT00000005405_Cint Cint|ENSCINT00000005408_Cint Cint|ENSCINT00000013554_Cint Cint|ENSCINT00000013568_Cint Cint|ENSCINT00000007408_Cint Cint|ENSCINT00000003063_Cint Cneo|XP_569522_Cneo Cneo|XP_570324_Cneo Cneo|XP_570944_Cneo Cneo|XP_571352_Cneo Cowc|CAOG_04275T0_Cowc Cowc|CAOG_07283T0_Cowc Cowc|CAOG_07877T0_Cowc Ddis|DDB0233398_Ddis Ddis|DDB0233399_Ddis Ddis|DDB0233403_Ddis Ddis|DDB0233404_Ddis Ddis|DDB0191460_Ddis Dmel|FBpp0080706_Dmel Dmel|FBpp0086647_Dmel Dmel|FBpp0088040_Dmel Dmel|FBpp0073717_Dmel Ehux|jgi445871_Ehux Ehux|jgi449933_Ehux Ehux|jgi466980_Ehux Ehux|jgi471229_Ehux Ehux|jgi468520_Ehux Ehux|jgi418272_Ehux Esil|Esi0020_0160_Esil Esil|Esi0045_0059_Esil Hmag|XP_002163295_Hmag Hmag|XP_002169791_Hmag Hmag|XP_002154807_Hmag Hmag|XP_002163108_Hmag Hsap|NP_001349_Hsap Hsap|NP_004932_Hsap Hsap|NP_003578_Hsap Hsap|NP_054722_Hsap Hsap|NP_068750_Hsap Ncra|NCU01612T0_Ncra Ncra|NCU06318T0_Ncra Ncra|NCU02728T0_Ncra Ncra|NCU08928T0_Ncra Ppat|Pp1s18_265V6.1_Ppat Ppat|Pp1s18_273V6.1_Ppat Ppat|Pp1s427_10V6.1_Ppat Ppat|Pp1s38_83V6.1_Ppat Ppat|Pp1s22_343V6.1_Ppat Ppat|Pp1s43_55V6.2_Ppat Ppat|Pp1s331_36V6.1_Ppat Ppat|Pp1s89_224V6.1_Ppat Ptet|GSPATP00012654001_Ptet Ptet|GSPATP00013345001_Ptet Ptet|GSPATP00012653001_Ptet Ptet|GSPATP00022180001_Ptet Ptet|GSPATP00033624001_Ptet Ptet|GSPATP00004065001_Ptet Ptet|GSPATP00010045001_Ptet Rory|RO3T_08923_Rory Rory|RO3T_14439_Rory Rory|RO3T_10268_Rory Rory|RO3T_00191_Rory Scer|YER013W_Scer Scer|YGL120C_Scer Spom|SPBC16H5.10c_T0_Spom Spom|SPBC19C2.01_T0_Spom Spom|SPAC10F6.02c_T0_Spom Spom|SPBC1711.17_T0_Spom Spun|SPPG_03861T0_Spun Spun|SPPG_06442T0_Spun Spun|SPPG_06201T0_Spun Spun|SPPG_01846T0_Spun Spun|SPPG_03097T0_Spun Spun|SPPG_00308T0_Spun Spur|XP_792543_Spur Spur|XP_793514_Spur Sros|PTSG_06886T0_Sros Sros|PTSG_12843T0_Sros Sros|PTSG_02848T0_Sros Sros|PTSG_00412T0_Sros Tpse|jgi268049_Tpse Tpse|jgi42282_Tpse Tthe|TTH3704.m00020_Tthe Tthe|TTH3760.m00252_Tthe Tthe|TTH3681.m00006_Tthe Tthe|TTH3693.m00083_Tthe Vcar|jgi104170_Vcar Vcar|jgi72914_Vcar Vcar|jgi100603_Vcar Hsap|NP_064547_Hsap Cint|ENSCINT00000018564_Cint Agam|XP_309832_Agam Dmel|FBpp0077107_Dmel Spur|XP_783015_Spur Mbre|jgi33958_Mbre Cint|ENSCINT00000014140_Cint Tadh|jgi24419_Tadh Aque|Aqu1.225848_Aque Hmag|XP_002160697_Hmag Cele|Y67D2.6_Cele Bden|BDET_02270_Bden Cowc|CAOG_00903T0_Cowc Sros|PTSG_00791T0_Sros Lgig|jgi211312_Lgig Nvec|jgi91100_Nvec Ddis|DDB0233419_Ddis Ppat|Pp1s268_11V6.1_Ppat Lgig|jgi206726_Lgig Spur|XP_780422_Spur Tadh|jgi61750_Tadh Nvec|jgi132292_Nvec Ehux|jgi422288_Ehux Aque|Aqu1.225384_Aque Ngru|jgi36021_Ngru Lgig|jgi155839_Lgig Spur|XP_786478_Spur Mbre|jgi17513_Mbre Mbre|jgi19544_Mbre Scer|YNR011C_Scer Tadh|jgi50235_Tadh Nvec|jgi213912_Nvec Scer|YKR086W_Scer Crei|jgi343909_Crei Nvec|jgi177626_Nvec Esil|Esi0427_0011_Esil Spur|XP_001193417_Spur Ngru|jgi30615_Ngru Nvec|jgi174574_Nvec Cneo|XP_568833_Cneo Crei|jgi127996_Crei Amac|AMAG_01880T0_Amac Crei|jgi185922_Crei Ncra|NCU06735T0_Ncra Esil|Esi0212_0024_Esil Ccin|CC1G_11755T0_Ccin Vcar|jgi79766_Vcar Atha|AT1G26370.1_Atha Vcar|jgi82170_Vcar Spom|SPAC2G11.11c_T0_Spom Rory|RO3T_16035_Rory Ngru|jgi38674_Ngru Cowc|CAOG_08518T0_Cowc Crei|jgi341576_Crei Nvec|jgi158380_Nvec Scer|YKL078W_Scer
OMG10055: Aque|Aqu1.206867_Aque Aque|Aqu1.209297_Aque Aque|Aqu1.223134_Aque Aque|Aqu1.210742_Aque Aque|Aqu1.202703_Aque Aque|Aqu1.207569_Aque Aque|Aqu1.210741_Aque Aque|Aqu1.229665_Aque Aque|Aqu1.203464_Aque Aque|Aqu1.218160_Aque Aque|Aqu1.205656_Aque Aque|Aqu1.221953_Aque Aque|Aqu1.204899_Aque Aque|Aqu1.207197_Aque Aque|Aqu1.207633_Aque Aque|Aqu1.206415_Aque Aque|Aqu1.211249_Aque Aque|Aqu1.201482_Aque Aque|Aqu1.204993_Aque Aque|Aqu1.200660_Aque Aque|Aqu1.201406_Aque Aque|Aqu1.201284_Aque Aque|Aqu1.211250_Aque Aque|Aqu1.204839_Aque Aque|Aqu1.200844_Aque Aque|Aqu1.202641_Aque Aque|Aqu1.202570_Aque Aque|Aqu1.219094_Aque Aque|Aqu1.214661_Aque Aque|Aqu1.228589_Aque Aque|Aqu1.227583_Aque Aque|Aqu1.221356_Aque Aque|Aqu1.227582_Aque Aque|Aqu1.223161_Aque Aque|Aqu1.221955_Aque Aque|Aqu1.220368_Aque Aque|Aqu1.217462_Aque Aque|Aqu1.228588_Aque Aque|Aqu1.229689_Aque Aque|Aqu1.222223_Aque Aque|Aqu1.222970_Aque Aque|Aqu1.222969_Aque Aque|Aqu1.217562_Aque Aque|Aqu1.217291_Aque Aque|Aqu1.227585_Aque Aque|Aqu1.220126_Aque Aque|Aqu1.225803_Aque Aque|Aqu1.216856_Aque Aque|Aqu1.228587_Aque Aque|Aqu1.223133_Aque Aque|Aqu1.229690_Aque Aque|Aqu1.220725_Aque Aque|Aqu1.229688_Aque Aque|Aqu1.215131_Aque Aque|Aqu1.218862_Aque Aque|Aqu1.219266_Aque Aque|Aqu1.220367_Aque Aque|Aqu1.217116_Aque Aque|Aqu1.217289_Aque Aque|Aqu1.228449_Aque Aque|Aqu1.229727_Aque Aque|Aqu1.204768_Aque Aque|Aqu1.208239_Aque Aque|Aqu1.206800_Aque Aque|Aqu1.207341_Aque Aque|Aqu1.209528_Aque Aque|Aqu1.211180_Aque Aque|Aqu1.209208_Aque Aque|Aqu1.205469_Aque Aque|Aqu1.209517_Aque Aque|Aqu1.205221_Aque Aque|Aqu1.206541_Aque Aque|Aqu1.213085_Aque Aque|Aqu1.205534_Aque Aque|Aqu1.209814_Aque Aque|Aqu1.209344_Aque Aque|Aqu1.210740_Aque Aque|Aqu1.210776_Aque Aque|Aqu1.212357_Aque Aque|Aqu1.205642_Aque Aque|Aqu1.205828_Aque Aque|Aqu1.205849_Aque Aque|Aqu1.208237_Aque Aque|Aqu1.211907_Aque Aque|Aqu1.206375_Aque Aque|Aqu1.211334_Aque Aque|Aqu1.206856_Aque Aque|Aqu1.214660_Aque Aque|Aqu1.209296_Aque Aque|Aqu1.206525_Aque Aque|Aqu1.210155_Aque Aque|Aqu1.206632_Aque Aque|Aqu1.217561_Aque Aque|Aqu1.200517_Aque Aque|Aqu1.209529_Aque Aque|Aqu1.201881_Aque Aque|Aqu1.200800_Aque Aque|Aqu1.201978_Aque Aque|Aqu1.217115_Aque Aque|Aqu1.209111_Aque Aque|Aqu1.204497_Aque Aque|Aqu1.203750_Aque Aque|Aqu1.202131_Aque Aque|Aqu1.202424_Aque Aque|Aqu1.204541_Aque Aque|Aqu1.200926_Aque Aque|Aqu1.227584_Aque Aque|Aqu1.207083_Aque Aque|Aqu1.214642_Aque Aque|Aqu1.203233_Aque Aque|Aqu1.202203_Aque Aque|Aqu1.201608_Aque Aque|Aqu1.208238_Aque Aque|Aqu1.200015_Aque Aque|Aqu1.200391_Aque Aque|Aqu1.206738_Aque Aque|Aqu1.200413_Aque Aque|Aqu1.202178_Aque Aque|Aqu1.200046_Aque Aque|Aqu1.203438_Aque Aque|Aqu1.200221_Aque Aque|Aqu1.203579_Aque Aque|Aqu1.205249_Aque Aque|Aqu1.209204_Aque Aque|Aqu1.205655_Aque Aque|Aqu1.217801_Aque Aque|Aqu1.200552_Aque Aque|Aqu1.209343_Aque Aque|Aqu1.209714_Aque Aque|Aqu1.203269_Aque Aque|Aqu1.202452_Aque Aque|Aqu1.201455_Aque Aque|Aqu1.203209_Aque Aque|Aqu1.210775_Aque Aque|Aqu1.205276_Aque Aque|Aqu1.207461_Aque Aque|Aqu1.205370_Aque Aque|Aqu1.205112_Aque Aque|Aqu1.229710_Aque Aque|Aqu1.201139_Aque Aque|Aqu1.204231_Aque Aque|Aqu1.207632_Aque Aque|Aqu1.229666_Aque Aque|Aqu1.206866_Aque Aque|Aqu1.220366_Aque Aque|Aqu1.203480_Aque Aque|Aqu1.211905_Aque Aque|Aqu1.201494_Aque Aque|Aqu1.227470_Aque Aque|Aqu1.227468_Aque Aque|Aqu1.218936_Aque Aque|Aqu1.202283_Aque Aque|Aqu1.201797_Aque Aque|Aqu1.210012_Aque Aque|Aqu1.202338_Aque Aque|Aqu1.203371_Aque Aque|Aqu1.207631_Aque Aque|Aqu1.209794_Aque Aque|Aqu1.200872_Aque Aque|Aqu1.203248_Aque Aque|Aqu1.205410_Aque Aque|Aqu1.204334_Aque Aque|Aqu1.204914_Aque Aque|Aqu1.211621_Aque Aque|Aqu1.207483_Aque Aque|Aqu1.204076_Aque Aque|Aqu1.207191_Aque Aque|Aqu1.208458_Aque Aque|Aqu1.219093_Aque Aque|Aqu1.202668_Aque Aque|Aqu1.223163_Aque Aque|Aqu1.202442_Aque Aque|Aqu1.202257_Aque Aque|Aqu1.200168_Aque Aque|Aqu1.217083_Aque Aque|Aqu1.207595_Aque Aque|Aqu1.201946_Aque Aque|Aqu1.211251_Aque Aque|Aqu1.205118_Aque Aque|Aqu1.202179_Aque Spur|XP_001196026_Spur
OMG10056: Ehux|jgi208489_Ehux Ehux|jgi230702_Ehux Ehux|jgi98670_Ehux Ehux|jgi223768_Ehux Ehux|jgi97368_Ehux Ehux|jgi219317_Ehux Ehux|jgi218678_Ehux Ehux|jgi209391_Ehux Ehux|jgi440022_Ehux Ehux|jgi438980_Ehux Ehux|jgi216976_Ehux Ehux|jgi220246_Ehux Ehux|jgi465913_Ehux Ehux|jgi254549_Ehux Ehux|jgi223301_Ehux Ehux|jgi99843_Ehux Ehux|jgi230985_Ehux Ehux|jgi258872_Ehux Ehux|jgi209596_Ehux Ehux|jgi226818_Ehux Ehux|jgi214525_Ehux Ehux|jgi237811_Ehux Ehux|jgi223437_Ehux Ehux|jgi248298_Ehux Ehux|jgi214413_Ehux Ehux|jgi212965_Ehux Ehux|jgi437161_Ehux Ehux|jgi220104_Ehux Ehux|jgi351811_Ehux Ehux|jgi98020_Ehux Ehux|jgi250415_Ehux Ehux|jgi234078_Ehux Ehux|jgi247958_Ehux Ehux|jgi225200_Ehux Ehux|jgi96740_Ehux Ehux|jgi227256_Ehux Ehux|jgi235232_Ehux Ehux|jgi249112_Ehux Ehux|jgi461747_Ehux Ehux|jgi97377_Ehux Ehux|jgi224184_Ehux Ehux|jgi95783_Ehux Ehux|jgi451545_Ehux Ehux|jgi241459_Ehux Ehux|jgi236671_Ehux Ehux|jgi437921_Ehux Ehux|jgi234296_Ehux Ehux|jgi95831_Ehux Ehux|jgi241422_Ehux Ehux|jgi95690_Ehux Ehux|jgi234373_Ehux Ehux|jgi240867_Ehux Ehux|jgi447781_Ehux Ehux|jgi463815_Ehux Ehux|jgi315492_Ehux Ehux|jgi260176_Ehux Ehux|jgi447738_Ehux Ehux|jgi448797_Ehux Ehux|jgi98178_Ehux Ehux|jgi452447_Ehux Ehux|jgi227051_Ehux Ehux|jgi231600_Ehux Ehux|jgi253181_Ehux Ehux|jgi97609_Ehux Ehux|jgi462402_Ehux Ehux|jgi96548_Ehux Ehux|jgi349937_Ehux Ehux|jgi99042_Ehux Ehux|jgi443034_Ehux Ehux|jgi220174_Ehux Ehux|jgi220168_Ehux Ehux|jgi218945_Ehux Ehux|jgi107557_Ehux Ehux|jgi117274_Ehux Ehux|jgi114792_Ehux Ehux|jgi109235_Ehux Ehux|jgi204691_Ehux Ehux|jgi118445_Ehux Ehux|jgi111982_Ehux Ehux|jgi122777_Ehux Ehux|jgi120477_Ehux Ehux|jgi114931_Ehux Ehux|jgi110392_Ehux Ehux|jgi110360_Ehux Ehux|jgi110950_Ehux Ehux|jgi201351_Ehux Ehux|jgi215219_Ehux Ehux|jgi121838_Ehux Ehux|jgi122765_Ehux Ehux|jgi116662_Ehux Ehux|jgi110035_Ehux Ehux|jgi206498_Ehux Ehux|jgi111806_Ehux Ehux|jgi114210_Ehux Ehux|jgi199717_Ehux Ehux|jgi116069_Ehux Ehux|jgi223515_Ehux Ehux|jgi110162_Ehux Ehux|jgi206065_Ehux Ehux|jgi236206_Ehux Ehux|jgi233730_Ehux Ehux|jgi195991_Ehux Ehux|jgi214154_Ehux Ehux|jgi206274_Ehux Ehux|jgi219295_Ehux Ehux|jgi227320_Ehux Ehux|jgi232866_Ehux Ehux|jgi117799_Ehux Ehux|jgi116813_Ehux Ehux|jgi213252_Ehux Ehux|jgi196857_Ehux Ehux|jgi219480_Ehux Ehux|jgi229341_Ehux Ehux|jgi454128_Ehux Ehux|jgi354173_Ehux Ehux|jgi363052_Ehux Ehux|jgi458471_Ehux Ehux|jgi241949_Ehux Ehux|jgi244501_Ehux Ehux|jgi251967_Ehux Ehux|jgi225010_Ehux Ehux|jgi66647_Ehux Ehux|jgi240162_Ehux Ehux|jgi242732_Ehux Ehux|jgi227873_Ehux Ehux|jgi109348_Ehux Ehux|jgi205778_Ehux Ehux|jgi235180_Ehux Ehux|jgi223336_Ehux Ehux|jgi238309_Ehux Ehux|jgi204925_Ehux Ehux|jgi235566_Ehux Ehux|jgi102840_Ehux Ehux|jgi107338_Ehux Ehux|jgi106636_Ehux Ehux|jgi104934_Ehux Ehux|jgi120876_Ehux Ehux|jgi107515_Ehux Ehux|jgi117997_Ehux Ehux|jgi113786_Ehux Ehux|jgi198462_Ehux Ehux|jgi111899_Ehux Ehux|jgi113474_Ehux Ehux|jgi107506_Ehux Ehux|jgi117928_Ehux Ehux|jgi104078_Ehux Ehux|jgi223217_Ehux Ehux|jgi110687_Ehux Ehux|jgi220990_Ehux Ehux|jgi226121_Ehux Ehux|jgi216623_Ehux Ehux|jgi106188_Ehux Ehux|jgi122983_Ehux Ehux|jgi123650_Ehux Ehux|jgi124766_Ehux Ehux|jgi124539_Ehux Ehux|jgi196412_Ehux Ehux|jgi114050_Ehux Ehux|jgi468124_Ehux Ehux|jgi205869_Ehux Ehux|jgi201345_Ehux Ehux|jgi107540_Ehux Ehux|jgi123683_Ehux Ehux|jgi112162_Ehux Ehux|jgi260211_Ehux Ehux|jgi113502_Ehux Ehux|jgi101766_Ehux Ehux|jgi103815_Ehux Ehux|jgi113113_Ehux Ehux|jgi119769_Ehux Ehux|jgi100902_Ehux Ehux|jgi239755_Ehux Ehux|jgi120702_Ehux Ehux|jgi96899_Ehux Ehux|jgi125016_Ehux Ehux|jgi104143_Ehux Ehux|jgi119013_Ehux Ehux|jgi100366_Ehux Ehux|jgi100285_Ehux Ehux|jgi105723_Ehux Ehux|jgi100578_Ehux
OMG10057: Aque|Aqu1.203850_Aque Aque|Aqu1.209182_Aque Aque|Aqu1.212884_Aque Aque|Aqu1.219000_Aque Aque|Aqu1.202818_Aque Aque|Aqu1.207159_Aque Aque|Aqu1.213740_Aque Aque|Aqu1.213738_Aque Atha|AT2G24010.1_Atha Atha|AT4G30610.1_Atha Atha|AT3G02110.1_Atha Atha|AT3G07990.1_Atha Atha|AT2G35780.1_Atha Atha|AT4G30810.1_Atha Atha|AT2G35770.1_Atha Atha|AT3G52000.1_Atha Atha|AT3G52010.1_Atha Atha|AT3G52020.1_Atha Atha|AT3G63470.1_Atha Atha|AT2G05850.1_Atha Atha|AT3G56540.1_Atha Atha|AT3G25420.1_Atha Atha|AT4G12910.1_Atha Atha|AT3G45010.1_Atha Atha|AT5G22980.1_Atha Atha|AT3G10410.1_Atha Cele|K10C2.1_Cele Cele|Y16B4A.2_Cele Cint|ENSCINT00000013969_Cint Cint|ENSCINT00000021979_Cint Ehux|jgi62336_Ehux Ehux|jgi73387_Ehux Lgig|jgi134533_Lgig Lgig|jgi134569_Lgig Lgig|jgi165068_Lgig Lgig|jgi206131_Lgig Lgig|jgi159616_Lgig Ngru|jgi55413_Ngru Ngru|jgi82047_Ngru Ngru|jgi69032_Ngru Ngru|jgi75643_Ngru Ngru|jgi33104_Ngru Ppat|Pp1s58_152V6.1_Ppat Ppat|Pp1s98_110V6.2_Ppat Ppat|Pp1s69_166V6.1_Ppat Ppat|Pp1s146_101V6.1_Ppat Ppat|Pp1s74_236V6.1_Ppat Ppat|Pp1s392_11V6.1_Ppat Ppat|Pp1s186_52V6.1_Ppat Ppat|Pp1s200_78V6.1_Ppat Ppat|Pp1s2_108V6.1_Ppat Ppat|Pp1s59_125V6.1_Ppat Ppat|Pp1s814_3V6.1_Ppat Ppat|Pp1s149_206V6.1_Ppat Ptet|GSPATP00012569001_Ptet Ptet|GSPATP00032984001_Ptet Ptet|GSPATP00000005001_Ptet Ptet|GSPATP00001452001_Ptet Ptet|GSPATP00028023001_Ptet Ptet|GSPATP00028028001_Ptet Ptet|GSPATP00037303001_Ptet Ptet|GSPATP00028095001_Ptet Ptet|GSPATP00033048001_Ptet Ptet|GSPATP00024857001_Ptet Ptet|GSPATP00034381001_Ptet Ptet|GSPATP00036885001_Ptet Ptet|GSPATP00022843001_Ptet Ptet|GSPATP00023625001_Ptet Ptet|GSPATP00024922001_Ptet Ptet|GSPATP00009983001_Ptet Ptet|GSPATP00010013001_Ptet Ptet|GSPATP00027242001_Ptet Ptet|GSPATP00005970001_Ptet Ptet|GSPATP00020388001_Ptet Ptet|GSPATP00018480001_Ptet Ptet|GSPATP00008229001_Ptet Ptet|GSPATP00011898001_Ptet Ptet|GSPATP00014544001_Ptet Ptet|GSPATP00006200001_Ptet Ptet|GSPATP00003994001_Ptet Ptet|GSPATP00004030001_Ptet Ptet|GSPATP00017859001_Ptet Ptet|GSPATP00022124001_Ptet Ptet|GSPATP00024148001_Ptet Ptet|GSPATP00000545001_Ptet Rory|RO3T_00923_Rory Rory|RO3T_09284_Rory Tadh|jgi51073_Tadh Tadh|jgi64355_Tadh Tadh|jgi61540_Tadh Tadh|jgi14010_Tadh Tadh|jgi26275_Tadh Tadh|jgi28971_Tadh Tadh|jgi28995_Tadh Tadh|jgi29205_Tadh Tadh|jgi32645_Tadh Tadh|jgi38444_Tadh Tthe|TTH166.m00081_Tthe Tthe|TTH166.m00082_Tthe Tthe|TTH3811.m00951_Tthe Tthe|TTH3811.m00947_Tthe Tthe|TTH3811.m00946_Tthe Tthe|TTH22.m00206_Tthe Tthe|TTH22.m00194_Tthe Tthe|TTH22.m00197_Tthe Tthe|TTH22.m00182_Tthe Tthe|TTH22.m00183_Tthe Tthe|TTH22.m00181_Tthe Tthe|TTH3695.m00157_Tthe Tthe|TTH3821.m00568_Tthe Tthe|TTH166.m00080_Tthe Tthe|TTH166.m00079_Tthe Tthe|TTH7.m00467_Tthe Tthe|TTH86.m00103_Tthe Tthe|TTH86.m00105_Tthe Tthe|TTH3697.m00217_Tthe Tthe|TTH3676.m00060_Tthe Tthe|TTH3676.m00061_Tthe Agam|XP_308370_Agam Dmel|FBpp0291533_Dmel Hsap|NP_112601_Hsap Spur|XP_786169_Spur Aque|Aqu1.228475_Aque Sros|PTSG_03820T0_Sros Mbre|jgi32911_Mbre Ddis|DDB0266715_Ddis Ehux|jgi194378_Ehux Cowc|CAOG_00464T0_Cowc Ppat|Pp1s262_88V6.2_Ppat Spun|SPPG_01188T0_Spun Crei|jgi126671_Crei Vcar|jgi66092_Vcar Bden|BDET_02292_Bden Esil|Esi0000_0649_Esil Cneo|XP_567694_Cneo Tpse|jgi15093_Tpse Ccin|CC1G_12159T0_Ccin Scer|YBR139W_Scer Agam|XP_315441_Agam Cele|F13D12.6_Cele Scer|YMR297W_Scer Amac|AMAG_16493T0_Amac Cowc|CAOG_03561T0_Cowc Mbre|jgi38492_Mbre Sros|PTSG_05618T0_Sros Ehux|jgi424894_Ehux Spom|SPAC19G12.10c_T0_Spom Cele|K10B2.2a_Cele Vcar|jgi102913_Vcar Hsap|NP_000299_Hsap Crei|jgi402187_Crei Ddis|DDB0266717_Ddis Spun|SPPG_03916T0_Spun Bden|BDET_03616_Bden Ncra|NCU00477T0_Ncra Ccin|CC1G_09180T0_Ccin Spur|XP_798670_Spur Cint|ENSCINT00000009147_Cint Atha|AT1G15000.1_Atha Esil|Esi0101_0054_Esil Crei|jgi399199_Crei Vcar|jgi74841_Vcar Cowc|CAOG_08988T0_Cowc Ppat|Pp1s131_72V6.1_Ppat Crei|jgi403457_Crei Vcar|jgi108101_Vcar Sros|PTSG_02631T0_Sros Mbre|jgi37373_Mbre Cowc|CAOG_00184T0_Cowc Ngru|jgi82563_Ngru Cele|F41C3.5_Cele Cowc|CAOG_06354T0_Cowc Cneo|XP_571636_Cneo Spur|XP_793259_Spur Mbre|jgi33274_Mbre Cele|Y40D12A.2_Cele Sros|PTSG_12946T0_Sros Crei|jgi406976_Crei Rory|RO3T_13840_Rory Ppat|Pp1s14_313V6.1_Ppat
OMG10058: Amac|AMAG_07803T0_Amac Amac|AMAG_09693T0_Amac Aque|Aqu1.203121_Aque Aque|Aqu1.215308_Aque Ccin|CC1G_03116T0_Ccin Ccin|CC1G_03127T0_Ccin Ccin|CC1G_15084T0_Ccin Ccin|CC1G_12158T0_Ccin Ccin|CC1G_06498T0_Ccin Ccin|CC1G_08510T0_Ccin Ccin|CC1G_08590T0_Ccin Ccin|CC1G_15653T0_Ccin Ccin|CC1G_13125T0_Ccin Ccin|CC1G_09562T0_Ccin Ccin|CC1G_08285T0_Ccin Ccin|CC1G_03103T0_Ccin Ptet|GSPATP00039040001_Ptet Ptet|GSPATP00039521001_Ptet Ptet|GSPATP00038818001_Ptet Ptet|GSPATP00039493001_Ptet Ptet|GSPATP00022430001_Ptet Ptet|GSPATP00039789001_Ptet Ptet|GSPATP00038004001_Ptet Ptet|GSPATP00039533001_Ptet Ptet|GSPATP00039112001_Ptet Ptet|GSPATP00039201001_Ptet Ptet|GSPATP00034112001_Ptet Ptet|GSPATP00037097001_Ptet Ptet|GSPATP00038800001_Ptet Ptet|GSPATP00038925001_Ptet Ptet|GSPATP00039749001_Ptet Ptet|GSPATP00039354001_Ptet Ptet|GSPATP00028275001_Ptet Ptet|GSPATP00039708001_Ptet Ptet|GSPATP00039485001_Ptet Ptet|GSPATP00038668001_Ptet Ptet|GSPATP00036975001_Ptet Ptet|GSPATP00029139001_Ptet Ptet|GSPATP00038682001_Ptet Ptet|GSPATP00039041001_Ptet Ptet|GSPATP00035326001_Ptet Ptet|GSPATP00034644001_Ptet Ptet|GSPATP00039746001_Ptet Ptet|GSPATP00039042001_Ptet Ptet|GSPATP00039173001_Ptet Ptet|GSPATP00039462001_Ptet Ptet|GSPATP00039808001_Ptet Ptet|GSPATP00039517001_Ptet Ptet|GSPATP00004673001_Ptet Ptet|GSPATP00009847001_Ptet Ptet|GSPATP00019487001_Ptet Ptet|GSPATP00019499001_Ptet Ptet|GSPATP00016199001_Ptet Ptet|GSPATP00039445001_Ptet Ptet|GSPATP00000565001_Ptet Ptet|GSPATP00000566001_Ptet Ptet|GSPATP00026449001_Ptet Ptet|GSPATP00024517001_Ptet Ptet|GSPATP00039209001_Ptet Ptet|GSPATP00038875001_Ptet Ptet|GSPATP00039282001_Ptet Ptet|GSPATP00039381001_Ptet Ptet|GSPATP00039395001_Ptet Ptet|GSPATP00010713001_Ptet Ptet|GSPATP00010722001_Ptet Ptet|GSPATP00010724001_Ptet Ptet|GSPATP00010728001_Ptet Ptet|GSPATP00010729001_Ptet Ptet|GSPATP00039063001_Ptet Ptet|GSPATP00031074001_Ptet Ptet|GSPATP00038639001_Ptet Ptet|GSPATP00028791001_Ptet Ptet|GSPATP00036846001_Ptet Ptet|GSPATP00010714001_Ptet Ptet|GSPATP00039495001_Ptet Ptet|GSPATP00038832001_Ptet Ptet|GSPATP00018731001_Ptet Ptet|GSPATP00023922001_Ptet Ptet|GSPATP00024124001_Ptet Ptet|GSPATP00025698001_Ptet Ptet|GSPATP00026448001_Ptet Ptet|GSPATP00010466001_Ptet Ptet|GSPATP00023520001_Ptet Ptet|GSPATP00026644001_Ptet Ptet|GSPATP00034367001_Ptet Ptet|GSPATP00015386001_Ptet Ptet|GSPATP00027923001_Ptet Ptet|GSPATP00025202001_Ptet Ptet|GSPATP00030591001_Ptet Ptet|GSPATP00026585001_Ptet Ptet|GSPATP00014828001_Ptet Ptet|GSPATP00026567001_Ptet Ptet|GSPATP00022837001_Ptet Ptet|GSPATP00012568001_Ptet Ptet|GSPATP00021381001_Ptet Ptet|GSPATP00018253001_Ptet Ptet|GSPATP00039169001_Ptet Ptet|GSPATP00039409001_Ptet Ptet|GSPATP00034369001_Ptet Ptet|GSPATP00019736001_Ptet Ptet|GSPATP00032981001_Ptet Ptet|GSPATP00032332001_Ptet Ptet|GSPATP00036214001_Ptet Ptet|GSPATP00034039001_Ptet Ptet|GSPATP00025324001_Ptet Ptet|GSPATP00035692001_Ptet Ptet|GSPATP00038275001_Ptet Ptet|GSPATP00034111001_Ptet Ptet|GSPATP00034498001_Ptet Ptet|GSPATP00038671001_Ptet Ptet|GSPATP00039446001_Ptet Ptet|GSPATP00028105001_Ptet Ptet|GSPATP00039463001_Ptet Ptet|GSPATP00039666001_Ptet Ptet|GSPATP00038672001_Ptet Ptet|GSPATP00002617001_Ptet Ptet|GSPATP00003825001_Ptet Ptet|GSPATP00011958001_Ptet Ptet|GSPATP00010725001_Ptet Ptet|GSPATP00018112001_Ptet Ptet|GSPATP00014260001_Ptet Ptet|GSPATP00039091001_Ptet Ptet|GSPATP00039751001_Ptet Ptet|GSPATP00039410001_Ptet Ptet|GSPATP00003829001_Ptet Ptet|GSPATP00034370001_Ptet Ptet|GSPATP00016205001_Ptet Ptet|GSPATP00018252001_Ptet Ptet|GSPATP00010712001_Ptet Ptet|GSPATP00016203001_Ptet Ptet|GSPATP00019737001_Ptet Ptet|GSPATP00034368001_Ptet Ptet|GSPATP00024910001_Ptet Ptet|GSPATP00003717001_Ptet Ptet|GSPATP00039090001_Ptet Ptet|GSPATP00034497001_Ptet Ptet|GSPATP00038276001_Ptet Ptet|GSPATP00034040001_Ptet Ptet|GSPATP00010726001_Ptet Rory|RO3T_04093_Rory Rory|RO3T_09826_Rory Spur|XP_001199578_Spur Spur|XP_001199794_Spur Spur|XP_796156_Spur Sros|PTSG_05868T0_Sros Sros|PTSG_11148T0_Sros Sros|PTSG_13196T0_Sros Sros|PTSG_11408T0_Sros Sros|PTSG_12916T0_Sros Sros|PTSG_05839T0_Sros Sros|PTSG_11062T0_Sros Ptet|GSPATP00038670001_Ptet Ptet|GSPATP00012881001_Ptet Ptet|GSPATP00010711001_Ptet Ptet|GSPATP00012880001_Ptet Ptet|GSPATP00014259001_Ptet Cneo|XP_570974_Cneo Scer|YCR084C_Scer Ngru|jgi37824_Ngru Ncra|NCU06205T0_Ncra Spom|SPAC18B11.10_T0_Spom Ddis|DDB0214909_Ddis Esil|Esi0013_0143_Esil Tadh|jgi32738_Tadh Nvec|jgi160179_Nvec Hsap|NP_863651_Hsap Hmag|XP_002165968_Hmag Crei|jgi391435_Crei Bden|BDET_02574_Bden Spom|SPAC630.14c_T0_Spom Vcar|jgi100103_Vcar Ehux|jgi44132_Ehux Nvec|jgi61581_Nvec Crei|jgi190007_Crei Mbre|jgi10691_Mbre Dmel|FBpp0086122_Dmel
OMG10059: Ccin|CC1G_10800T0_Ccin Ccin|CC1G_10905T0_Ccin Nvec|jgi219738_Nvec Nvec|jgi221573_Nvec Nvec|jgi221574_Nvec Rory|RO3T_03606_Rory Rory|RO3T_14990_Rory Rory|RO3T_16898_Rory Rory|RO3T_10517_Rory Rory|RO3T_17211_Rory Rory|RO3T_16899_Rory Rory|RO3T_16917_Rory Rory|RO3T_17350_Rory Rory|RO3T_03586_Rory Rory|RO3T_09182_Rory Rory|RO3T_10038_Rory Rory|RO3T_07979_Rory Rory|RO3T_07736_Rory Rory|RO3T_01726_Rory Rory|RO3T_04211_Rory Rory|RO3T_09600_Rory Rory|RO3T_07697_Rory Rory|RO3T_14549_Rory Rory|RO3T_11537_Rory Rory|RO3T_09929_Rory Rory|RO3T_07306_Rory Rory|RO3T_06730_Rory Rory|RO3T_11968_Rory Rory|RO3T_15897_Rory Rory|RO3T_11408_Rory Rory|RO3T_11236_Rory Rory|RO3T_16748_Rory Rory|RO3T_13144_Rory Rory|RO3T_13272_Rory Rory|RO3T_10216_Rory Rory|RO3T_04682_Rory Rory|RO3T_04591_Rory Rory|RO3T_07720_Rory Rory|RO3T_14558_Rory Rory|RO3T_02827_Rory Rory|RO3T_17449_Rory Rory|RO3T_10044_Rory Rory|RO3T_17433_Rory Rory|RO3T_16740_Rory Rory|RO3T_13284_Rory Rory|RO3T_04657_Rory Rory|RO3T_02231_Rory Rory|RO3T_07977_Rory Rory|RO3T_10046_Rory Rory|RO3T_07690_Rory Rory|RO3T_16127_Rory Rory|RO3T_17239_Rory Rory|RO3T_07692_Rory Rory|RO3T_13711_Rory Rory|RO3T_09184_Rory Rory|RO3T_07112_Rory Rory|RO3T_02818_Rory Rory|RO3T_05426_Rory Rory|RO3T_16737_Rory Rory|RO3T_07711_Rory Rory|RO3T_12062_Rory Rory|RO3T_11394_Rory Rory|RO3T_05425_Rory Rory|RO3T_12184_Rory Rory|RO3T_12967_Rory Rory|RO3T_05953_Rory Rory|RO3T_16367_Rory Rory|RO3T_12076_Rory Rory|RO3T_14551_Rory Rory|RO3T_12645_Rory Rory|RO3T_05907_Rory Rory|RO3T_10048_Rory Rory|RO3T_13450_Rory Rory|RO3T_16739_Rory Rory|RO3T_13707_Rory Rory|RO3T_11541_Rory Rory|RO3T_15885_Rory Rory|RO3T_16826_Rory Rory|RO3T_12011_Rory Rory|RO3T_05910_Rory Rory|RO3T_15149_Rory Rory|RO3T_16558_Rory Rory|RO3T_09491_Rory Rory|RO3T_16426_Rory Rory|RO3T_11950_Rory Rory|RO3T_17392_Rory Rory|RO3T_14993_Rory Rory|RO3T_10735_Rory Rory|RO3T_15259_Rory Rory|RO3T_07303_Rory Rory|RO3T_07107_Rory Rory|RO3T_09191_Rory Rory|RO3T_16738_Rory Rory|RO3T_10218_Rory Rory|RO3T_17384_Rory Rory|RO3T_17357_Rory Rory|RO3T_17440_Rory Rory|RO3T_16827_Rory Rory|RO3T_17256_Rory Rory|RO3T_15257_Rory Rory|RO3T_16135_Rory Rory|RO3T_15888_Rory Rory|RO3T_16735_Rory Rory|RO3T_00692_Rory Rory|RO3T_07975_Rory Rory|RO3T_10724_Rory Rory|RO3T_13746_Rory Rory|RO3T_07685_Rory Rory|RO3T_11403_Rory Rory|RO3T_12008_Rory Rory|RO3T_14709_Rory Rory|RO3T_07129_Rory Rory|RO3T_05630_Rory Rory|RO3T_09939_Rory Rory|RO3T_12071_Rory Rory|RO3T_01308_Rory Rory|RO3T_12168_Rory Rory|RO3T_11770_Rory Rory|RO3T_16137_Rory Rory|RO3T_07293_Rory Rory|RO3T_05957_Rory Rory|RO3T_01739_Rory Rory|RO3T_04784_Rory Rory|RO3T_15579_Rory Rory|RO3T_03554_Rory Rory|RO3T_13147_Rory Rory|RO3T_10521_Rory Rory|RO3T_06429_Rory Rory|RO3T_14625_Rory Rory|RO3T_03579_Rory Rory|RO3T_03588_Rory Rory|RO3T_13865_Rory Rory|RO3T_11530_Rory Rory|RO3T_08041_Rory Rory|RO3T_01206_Rory Rory|RO3T_07105_Rory Rory|RO3T_01723_Rory Rory|RO3T_01198_Rory Rory|RO3T_01322_Rory Rory|RO3T_02685_Rory Rory|RO3T_10734_Rory Rory|RO3T_11948_Rory Rory|RO3T_03584_Rory Rory|RO3T_10039_Rory Rory|RO3T_05423_Rory Rory|RO3T_04680_Rory Rory|RO3T_05341_Rory Rory|RO3T_07696_Rory Rory|RO3T_07127_Rory Rory|RO3T_13148_Rory Rory|RO3T_15577_Rory Rory|RO3T_01727_Rory Rory|RO3T_03608_Rory Rory|RO3T_10793_Rory Rory|RO3T_13752_Rory Rory|RO3T_03551_Rory Rory|RO3T_04783_Rory Rory|RO3T_07125_Rory Rory|RO3T_01715_Rory Rory|RO3T_00290_Rory Rory|RO3T_01192_Rory Rory|RO3T_17355_Rory Rory|RO3T_01323_Rory Rory|RO3T_02817_Rory Rory|RO3T_01953_Rory Rory|RO3T_00259_Rory Rory|RO3T_00288_Rory Rory|RO3T_07025_Rory Rory|RO3T_01325_Rory Rory|RO3T_01954_Rory Rory|RO3T_03573_Rory Aque|Aqu1.212205_Aque Ccin|CC1G_09766T0_Ccin
OMG10060: Ptet|GSPATP00039372001_Ptet Ptet|GSPATP00039382001_Ptet Ptet|GSPATP00039490001_Ptet Ptet|GSPATP00039819001_Ptet Ptet|GSPATP00039716001_Ptet Ptet|GSPATP00039441001_Ptet Ptet|GSPATP00039448001_Ptet Ptet|GSPATP00038540001_Ptet Ptet|GSPATP00039035001_Ptet Ptet|GSPATP00038544001_Ptet Ptet|GSPATP00039451001_Ptet Ptet|GSPATP00039687001_Ptet Ptet|GSPATP00039821001_Ptet Ptet|GSPATP00038862001_Ptet Ptet|GSPATP00039164001_Ptet Ptet|GSPATP00029464001_Ptet Ptet|GSPATP00039087001_Ptet Ptet|GSPATP00027572001_Ptet Ptet|GSPATP00036851001_Ptet Ptet|GSPATP00031988001_Ptet Ptet|GSPATP00038271001_Ptet Ptet|GSPATP00035426001_Ptet Ptet|GSPATP00027715001_Ptet Ptet|GSPATP00032731001_Ptet Ptet|GSPATP00033391001_Ptet Ptet|GSPATP00032730001_Ptet Ptet|GSPATP00038404001_Ptet Ptet|GSPATP00036161001_Ptet Ptet|GSPATP00032845001_Ptet Ptet|GSPATP00032728001_Ptet Ptet|GSPATP00038409001_Ptet Ptet|GSPATP00034119001_Ptet Ptet|GSPATP00029959001_Ptet Ptet|GSPATP00029358001_Ptet Ptet|GSPATP00034650001_Ptet Ptet|GSPATP00035702001_Ptet Ptet|GSPATP00028101001_Ptet Ptet|GSPATP00038412001_Ptet Ptet|GSPATP00030200001_Ptet Ptet|GSPATP00028430001_Ptet Ptet|GSPATP00033269001_Ptet Ptet|GSPATP00036044001_Ptet Ptet|GSPATP00030426001_Ptet Ptet|GSPATP00029854001_Ptet Ptet|GSPATP00037350001_Ptet Ptet|GSPATP00030425001_Ptet Ptet|GSPATP00032157001_Ptet Ptet|GSPATP00036974001_Ptet Ptet|GSPATP00034298001_Ptet Ptet|GSPATP00037545001_Ptet Ptet|GSPATP00030760001_Ptet Ptet|GSPATP00029948001_Ptet Ptet|GSPATP00031479001_Ptet Ptet|GSPATP00038410001_Ptet Ptet|GSPATP00029289001_Ptet Ptet|GSPATP00027571001_Ptet Ptet|GSPATP00030215001_Ptet Ptet|GSPATP00034478001_Ptet Ptet|GSPATP00031289001_Ptet Ptet|GSPATP00038643001_Ptet Ptet|GSPATP00030832001_Ptet Ptet|GSPATP00039373001_Ptet Ptet|GSPATP00031998001_Ptet Ptet|GSPATP00037358001_Ptet Ptet|GSPATP00035429001_Ptet Ptet|GSPATP00036316001_Ptet Ptet|GSPATP00035210001_Ptet Ptet|GSPATP00017136001_Ptet Ptet|GSPATP00027015001_Ptet Ptet|GSPATP00025906001_Ptet Ptet|GSPATP00023919001_Ptet Ptet|GSPATP00025904001_Ptet Ptet|GSPATP00025122001_Ptet Ptet|GSPATP00026825001_Ptet Ptet|GSPATP00025521001_Ptet Ptet|GSPATP00025520001_Ptet Ptet|GSPATP00022528001_Ptet Ptet|GSPATP00022831001_Ptet Ptet|GSPATP00028956001_Ptet Ptet|GSPATP00034362001_Ptet Ptet|GSPATP00035288001_Ptet Ptet|GSPATP00038993001_Ptet Ptet|GSPATP00018903001_Ptet Ptet|GSPATP00029146001_Ptet Ptet|GSPATP00038847001_Ptet Ptet|GSPATP00014535001_Ptet Ptet|GSPATP00033993001_Ptet Ptet|GSPATP00026084001_Ptet Ptet|GSPATP00036047001_Ptet Ptet|GSPATP00039331001_Ptet Ptet|GSPATP00024928001_Ptet Ptet|GSPATP00039184001_Ptet Ptet|GSPATP00015117001_Ptet Ptet|GSPATP00026257001_Ptet Ptet|GSPATP00017923001_Ptet Ptet|GSPATP00026823001_Ptet Ptet|GSPATP00036042001_Ptet Ptet|GSPATP00037406001_Ptet Ptet|GSPATP00037409001_Ptet Ptet|GSPATP00032156001_Ptet Ptet|GSPATP00020218001_Ptet Ptet|GSPATP00038539001_Ptet Ptet|GSPATP00026696001_Ptet Ptet|GSPATP00026662001_Ptet Ptet|GSPATP00030017001_Ptet Ptet|GSPATP00016852001_Ptet Ptet|GSPATP00032003001_Ptet Ptet|GSPATP00023315001_Ptet Ptet|GSPATP00023312001_Ptet Ptet|GSPATP00039399001_Ptet Ptet|GSPATP00018982001_Ptet Ptet|GSPATP00037413001_Ptet Ptet|GSPATP00024978001_Ptet Ptet|GSPATP00034419001_Ptet Ptet|GSPATP00016198001_Ptet Ptet|GSPATP00021379001_Ptet Ptet|GSPATP00016197001_Ptet Ptet|GSPATP00026822001_Ptet Ptet|GSPATP00022637001_Ptet Ptet|GSPATP00030012001_Ptet Ptet|GSPATP00024929001_Ptet Ptet|GSPATP00015119001_Ptet Ptet|GSPATP00022474001_Ptet Ptet|GSPATP00027464001_Ptet Ptet|GSPATP00028436001_Ptet Ptet|GSPATP00015446001_Ptet Ptet|GSPATP00034229001_Ptet Ptet|GSPATP00032004001_Ptet Ptet|GSPATP00020949001_Ptet Ptet|GSPATP00022913001_Ptet Ptet|GSPATP00031086001_Ptet Ptet|GSPATP00034499001_Ptet Ptet|GSPATP00039083001_Ptet Ptet|GSPATP00026421001_Ptet Ptet|GSPATP00029465001_Ptet Ptet|GSPATP00037214001_Ptet Ptet|GSPATP00026111001_Ptet Ptet|GSPATP00018894001_Ptet Ptet|GSPATP00006917001_Ptet Ptet|GSPATP00031216001_Ptet Ptet|GSPATP00011961001_Ptet Ptet|GSPATP00007275001_Ptet Ptet|GSPATP00007284001_Ptet Ptet|GSPATP00015113001_Ptet Ptet|GSPATP00007285001_Ptet Ptet|GSPATP00012075001_Ptet Ptet|GSPATP00011656001_Ptet Ptet|GSPATP00005829001_Ptet Ptet|GSPATP00030593001_Ptet Ptet|GSPATP00039383001_Ptet Ptet|GSPATP00039400001_Ptet Ptet|GSPATP00030453001_Ptet Ptet|GSPATP00039192001_Ptet Ptet|GSPATP00030270001_Ptet Ptet|GSPATP00016145001_Ptet Ptet|GSPATP00013548001_Ptet Ptet|GSPATP00013547001_Ptet Ptet|GSPATP00014163001_Ptet Ptet|GSPATP00008992001_Ptet Ptet|GSPATP00013602001_Ptet Ptet|GSPATP00014406001_Ptet Ptet|GSPATP00016830001_Ptet Ptet|GSPATP00039187001_Ptet Ptet|GSPATP00007269001_Ptet Ptet|GSPATP00007281001_Ptet Ptet|GSPATP00029958001_Ptet Ptet|GSPATP00022830001_Ptet Ptet|GSPATP00015948001_Ptet Ptet|GSPATP00039186001_Ptet Ptet|GSPATP00007278001_Ptet
OMG10061: Agam|XP_318963_Agam Agam|XP_321211_Agam Amac|AMAG_03681T0_Amac Amac|AMAG_09150T0_Amac Amac|AMAG_09152T0_Amac Aque|Aqu1.216732_Aque Aque|Aqu1.227620_Aque Atha|AT1G31770.1_Atha Atha|AT3G25620.2_Atha Atha|AT4G27420.1_Atha Atha|AT3G55100.1_Atha Atha|AT3G55130.1_Atha Atha|AT3G55110.1_Atha Atha|AT5G13580.1_Atha Atha|AT3G55090.1_Atha Atha|AT3G53510.1_Atha Atha|AT2G39350.1_Atha Atha|AT2G37360.1_Atha Cele|C05D10.3_Cele Cele|F02E11.1_Cele Cele|C10C6.5_Cele Cele|T26A5.1_Cele Cele|C16C10.12_Cele Cele|Y47D3A.11_Cele Cint|ENSCINT00000002977_Cint Cint|ENSCINT00000002984_Cint Crei|jgi147235_Crei Crei|jgi393537_Crei Ddis|DDB0214899_Ddis Ddis|DDB0216252_Ddis Ddis|DDB0191232_Ddis Ddis|DDB0191233_Ddis Ddis|DDB0191231_Ddis Dmel|FBpp0089109_Dmel Dmel|FBpp0111812_Dmel Hmag|XP_002170537_Hmag Hmag|XP_002154315_Hmag Hmag|XP_002158958_Hmag Hsap|NP_004906_Hsap Hsap|NP_071452_Hsap Lgig|jgi128489_Lgig Lgig|jgi128491_Lgig Lgig|jgi176834_Lgig Mbre|jgi19734_Mbre Mbre|jgi34196_Mbre Mbre|jgi23998_Mbre Ngru|jgi73634_Ngru Ngru|jgi81325_Ngru Ngru|jgi31265_Ngru Ngru|jgi81911_Ngru Ngru|jgi34009_Ngru Ppat|Pp1s63_27V6.1_Ppat Ppat|Pp1s71_149V6.1_Ppat Ppat|Pp1s71_147V6.1_Ppat Ppat|Pp1s185_128V6.1_Ppat Ppat|Pp1s185_130V6.1_Ppat Ppat|Pp1s169_25V6.1_Ppat Ppat|Pp1s270_82V6.1_Ppat Ppat|Pp1s114_161V6.1_Ppat Ppat|Pp1s9_229V6.1_Ppat Ppat|Pp1s89_134V6.1_Ppat Ptet|GSPATP00018400001_Ptet Ptet|GSPATP00018862001_Ptet Ptet|GSPATP00035157001_Ptet Ptet|GSPATP00018861001_Ptet Ptet|GSPATP00018850001_Ptet Ptet|GSPATP00018406001_Ptet Ptet|GSPATP00029405001_Ptet Ptet|GSPATP00032036001_Ptet Ptet|GSPATP00032048001_Ptet Ptet|GSPATP00018399001_Ptet Ptet|GSPATP00018392001_Ptet Ptet|GSPATP00000369001_Ptet Ptet|GSPATP00003683001_Ptet Ptet|GSPATP00000757001_Ptet Ptet|GSPATP00008581001_Ptet Sros|PTSG_10425T0_Sros Sros|PTSG_11288T0_Sros Tpse|jgi1237bd_Tpse Tpse|jgi27557_Tpse Tthe|TTH3825.m02752_Tthe Tthe|TTH3825.m02754_Tthe Tthe|TTH3825.m02755_Tthe Tthe|TTH3825.m02711_Tthe Tthe|TTH3825.m02750_Tthe Tthe|TTH3833.m00801_Tthe Tthe|TTH3825.m02748_Tthe Tthe|TTH3825.m02741_Tthe Tthe|TTH3825.m02742_Tthe Tthe|TTH3825.m02749_Tthe Tthe|TTH3825.m02745_Tthe Tthe|TTH3825.m02744_Tthe Tthe|TTH3825.m02746_Tthe Tthe|TTH3825.m02756_Tthe Tthe|TTH3714.m00040_Tthe Tthe|TTH3825.m02542_Tthe Tthe|TTH3825.m02693_Tthe Tthe|TTH3825.m02695_Tthe Tthe|TTH3825.m02704_Tthe Tthe|TTH3825.m02696_Tthe Tthe|TTH3825.m02697_Tthe Tthe|TTH3825.m02699_Tthe Tthe|TTH3825.m02698_Tthe Tthe|TTH3825.m02709_Tthe Tthe|TTH3825.m02706_Tthe Tthe|TTH3825.m02705_Tthe Tthe|TTH3825.m02708_Tthe Tthe|TTH3825.m02707_Tthe Tthe|TTH3685.m00031_Tthe Tthe|TTH3720.m00087_Tthe Tthe|TTH1.m00936_Tthe Agam|XP_310530_Agam Dmel|FBpp0070468_Dmel Nvec|jgi50359_Nvec Cowc|CAOG_06421T0_Cowc Esil|Esi0049_0111_Esil Hsap|NP_004818_Hsap Bden|BDET_00918_Bden Spun|SPPG_06376T0_Spun Hmag|XP_002160733_Hmag Tpse|jgi261690_Tpse Agam|XP_001688274_Agam Sros|PTSG_00773T0_Sros Vcar|jgi71000_Vcar Ehux|jgi51443_Ehux Bden|BDET_06075_Bden Ccin|CC1G_09152T0_Ccin Agam|XP_310228_Agam Dmel|FBpp0077294_Dmel Tthe|TTH112.m00133_Tthe Spur|XP_789781_Spur Agam|XP_321812_Agam Agam|XP_310233_Agam Dmel|FBpp0079489_Dmel Lgig|jgi133605_Lgig Nvec|jgi168315_Nvec Mbre|jgi15178_Mbre Vcar|jgi73319_Vcar Agam|XP_310585_Agam Spur|XP_794811_Spur Ppat|Pp1s255_17V6.1_Ppat Cint|ENSCINT00000015392_Cint Atha|AT2G01320.4_Atha Crei|jgi206680_Crei Ehux|jgi428787_Ehux Cint|ENSCINT00000016675_Cint Ppat|Pp1s66_62V6.1_Ppat Cele|F19B6.4_Cele Spun|SPPG_05858T0_Spun Amac|AMAG_07608T0_Amac Spun|SPPG_05345T0_Spun Lgig|jgi141832_Lgig Nvec|jgi99374_Nvec Esil|Esi0202_0033_Esil Scer|YOL075C_Scer Lgig|jgi116996_Lgig Tthe|TTH3676.m00036_Tthe Atha|AT1G71960.1_Atha Hsap|NP_071882_Hsap Rory|RO3T_07402_Rory Esil|Esi0187_0061_Esil Mbre|jgi34761_Mbre Lgig|jgi135690_Lgig Cint|ENSCINT00000008035_Cint Spun|SPPG_02683T0_Spun Cowc|CAOG_06121T0_Cowc Esil|Esi0005_0245_Esil Tpse|jgi36477_Tpse
OMG10062: Aque|Aqu1.206969_Aque Aque|Aqu1.216583_Aque Aque|Aqu1.208009_Aque Aque|Aqu1.208268_Aque Aque|Aqu1.208362_Aque Aque|Aqu1.202688_Aque Aque|Aqu1.207334_Aque Aque|Aqu1.210409_Aque Aque|Aqu1.202734_Aque Aque|Aqu1.205596_Aque Aque|Aqu1.206398_Aque Aque|Aqu1.205487_Aque Aque|Aqu1.207823_Aque Aque|Aqu1.221272_Aque Aque|Aqu1.211542_Aque Aque|Aqu1.206081_Aque Aque|Aqu1.200053_Aque Aque|Aqu1.211716_Aque Aque|Aqu1.207213_Aque Aque|Aqu1.202176_Aque Aque|Aqu1.204960_Aque Aque|Aqu1.217143_Aque Aque|Aqu1.208014_Aque Aque|Aqu1.211717_Aque Aque|Aqu1.212128_Aque Aque|Aqu1.212935_Aque Aque|Aqu1.207905_Aque Aque|Aqu1.209472_Aque Aque|Aqu1.218732_Aque Aque|Aqu1.220072_Aque Aque|Aqu1.207790_Aque Aque|Aqu1.202097_Aque Aque|Aqu1.203429_Aque Aque|Aqu1.209561_Aque Aque|Aqu1.202080_Aque Aque|Aqu1.221131_Aque Aque|Aqu1.204614_Aque Aque|Aqu1.217595_Aque Aque|Aqu1.211539_Aque Aque|Aqu1.206523_Aque Aque|Aqu1.210702_Aque Aque|Aqu1.212661_Aque Aque|Aqu1.212130_Aque Aque|Aqu1.210238_Aque Aque|Aqu1.207335_Aque Aque|Aqu1.222317_Aque Aque|Aqu1.219798_Aque Aque|Aqu1.205200_Aque Aque|Aqu1.208587_Aque Aque|Aqu1.219797_Aque Aque|Aqu1.228181_Aque Aque|Aqu1.212938_Aque Aque|Aqu1.211713_Aque Aque|Aqu1.220320_Aque Aque|Aqu1.219276_Aque Aque|Aqu1.230068_Aque Aque|Aqu1.208120_Aque Aque|Aqu1.204610_Aque Aque|Aqu1.206770_Aque Aque|Aqu1.204794_Aque Aque|Aqu1.215248_Aque Aque|Aqu1.215246_Aque Aque|Aqu1.208053_Aque Aque|Aqu1.209805_Aque Aque|Aqu1.210646_Aque Aque|Aqu1.210645_Aque Aque|Aqu1.210647_Aque Aque|Aqu1.212927_Aque Aque|Aqu1.204884_Aque Aque|Aqu1.211715_Aque Aque|Aqu1.222320_Aque Aque|Aqu1.228178_Aque Aque|Aqu1.216585_Aque Aque|Aqu1.204999_Aque Aque|Aqu1.206461_Aque Aque|Aqu1.206326_Aque Aque|Aqu1.210241_Aque Aque|Aqu1.207821_Aque Aque|Aqu1.228176_Aque Aque|Aqu1.221102_Aque Aque|Aqu1.204924_Aque Aque|Aqu1.206419_Aque Aque|Aqu1.215266_Aque Aque|Aqu1.225146_Aque Aque|Aqu1.212132_Aque Aque|Aqu1.212933_Aque Aque|Aqu1.214499_Aque Aque|Aqu1.219273_Aque Aque|Aqu1.208913_Aque Aque|Aqu1.220319_Aque Aque|Aqu1.205721_Aque Aque|Aqu1.205102_Aque Aque|Aqu1.208013_Aque Aque|Aqu1.226231_Aque Aque|Aqu1.218199_Aque Aque|Aqu1.216658_Aque Aque|Aqu1.202794_Aque Aque|Aqu1.206136_Aque Aque|Aqu1.207084_Aque Aque|Aqu1.204630_Aque Aque|Aqu1.204714_Aque Aque|Aqu1.202604_Aque Aque|Aqu1.216580_Aque Aque|Aqu1.206938_Aque Aque|Aqu1.206402_Aque Aque|Aqu1.209807_Aque Aque|Aqu1.220317_Aque Aque|Aqu1.204953_Aque Aque|Aqu1.206293_Aque Aque|Aqu1.204053_Aque Aque|Aqu1.204664_Aque Aque|Aqu1.204055_Aque Aque|Aqu1.205628_Aque Aque|Aqu1.204658_Aque Aque|Aqu1.201552_Aque Aque|Aqu1.202200_Aque Aque|Aqu1.214496_Aque Aque|Aqu1.204700_Aque Aque|Aqu1.202745_Aque Aque|Aqu1.203823_Aque Aque|Aqu1.204187_Aque Aque|Aqu1.206388_Aque Aque|Aqu1.201430_Aque Aque|Aqu1.208052_Aque Aque|Aqu1.203993_Aque Aque|Aqu1.202391_Aque Aque|Aqu1.226754_Aque Aque|Aqu1.208361_Aque Aque|Aqu1.206939_Aque Aque|Aqu1.200650_Aque Aque|Aqu1.202207_Aque Aque|Aqu1.201511_Aque Aque|Aqu1.201189_Aque Aque|Aqu1.200528_Aque Aque|Aqu1.219236_Aque Aque|Aqu1.212931_Aque Aque|Aqu1.220318_Aque Aque|Aqu1.216586_Aque Aque|Aqu1.216538_Aque Aque|Aqu1.214999_Aque Aque|Aqu1.208214_Aque Aque|Aqu1.219237_Aque Aque|Aqu1.203603_Aque Aque|Aqu1.216582_Aque Aque|Aqu1.207053_Aque Aque|Aqu1.222737_Aque Aque|Aqu1.209812_Aque Aque|Aqu1.209410_Aque Aque|Aqu1.212928_Aque Aque|Aqu1.212967_Aque Aque|Aqu1.219235_Aque Aque|Aqu1.205810_Aque Aque|Aqu1.210797_Aque Aque|Aqu1.209147_Aque Aque|Aqu1.207287_Aque Aque|Aqu1.217141_Aque Aque|Aqu1.208912_Aque Aque|Aqu1.208545_Aque Aque|Aqu1.207699_Aque Aque|Aqu1.207700_Aque Aque|Aqu1.225357_Aque Aque|Aqu1.200642_Aque Aque|Aqu1.202692_Aque Aque|Aqu1.206544_Aque
OMG10063: Amac|AMAG_00830T0_Amac Amac|AMAG_02334T0_Amac Amac|AMAG_02335T0_Amac Amac|AMAG_00831T0_Amac Amac|AMAG_02356T0_Amac Amac|AMAG_00850T0_Amac Amac|AMAG_02355T0_Amac Amac|AMAG_00851T0_Amac Aque|Aqu1.218994_Aque Aque|Aqu1.220563_Aque Aque|Aqu1.220564_Aque Aque|Aqu1.220567_Aque Aque|Aqu1.220568_Aque Aque|Aqu1.220570_Aque Aque|Aqu1.220566_Aque Aque|Aqu1.220565_Aque Aque|Aqu1.220562_Aque Bden|BDET_02321_Bden Bden|BDET_05369_Bden Bden|BDET_00627_Bden Bden|BDET_02250_Bden Cele|K08F4.6_Cele Cele|K08F4.7_Cele Cele|Y53F4B.31_Cele Cele|Y53F4B.29_Cele Cele|Y53F4B.33_Cele Cele|Y53F4B.30_Cele Cele|Y1H11.2_Cele Cele|ZK697.6b_Cele Cele|Y32G9A.1_Cele Cele|Y1H11.1_Cele Cele|Y53F4B.32_Cele Cele|R03D7.6_Cele Cele|Y53F4B.37_Cele Cele|T26C5.1_Cele Cele|R05F9.5_Cele Cele|ZK546.11_Cele Cele|Y48E1B.10_Cele Cele|Y53F4B.35_Cele Cele|R07B1.4_Cele Cele|F37B1.7_Cele Cele|F37B1.8_Cele Cele|K08F4.11_Cele Cele|F11G11.1_Cele Cele|F11G11.2_Cele Cele|F35E8.8_Cele Cele|F11G11.3_Cele Cele|F37B1.3_Cele Cele|F37B1.2_Cele Cele|F37B1.1_Cele Cele|F37B1.5_Cele Cele|F21H7.1_Cele Cele|F37B1.4_Cele Cele|F37B1.6_Cele Cele|C02A12.1_Cele Cint|ENSCINT00000009866_Cint Cint|ENSCINT00000025425_Cint Cint|ENSCINT00000012909_Cint Cint|ENSCINT00000000153_Cint Cint|ENSCINT00000001243_Cint Cint|ENSCINT00000027623_Cint Cint|ENSCINT00000009038_Cint Ddis|DDB0231429_Ddis Ddis|DDB0238181_Ddis Ddis|DDB0231432_Ddis Esil|Esi0191_0054_Esil Esil|Esi0199_0061_Esil Esil|Esi0028_0122_Esil Hmag|XP_002166027_Hmag Hmag|XP_002166643_Hmag Hmag|XP_002161259_Hmag Hmag|XP_002162176_Hmag Hmag|XP_002162206_Hmag Hmag|XP_002163429_Hmag Hmag|XP_002162255_Hmag Hmag|XP_002161818_Hmag Hmag|XP_002165697_Hmag Hmag|XP_002155992_Hmag Hmag|XP_002158301_Hmag Hmag|XP_002158524_Hmag Hmag|XP_002158423_Hmag Hmag|XP_002161231_Hmag Hmag|XP_002155712_Hmag Hmag|XP_002154004_Hmag Lgig|jgi160331_Lgig Lgig|jgi238691_Lgig Lgig|jgi173480_Lgig Lgig|jgi99844_Lgig Lgig|jgi134409_Lgig Lgig|jgi231125_Lgig Ngru|jgi75317_Ngru Ngru|jgi81941_Ngru Ngru|jgi82475_Ngru Ngru|jgi46583_Ngru Ngru|jgi71505_Ngru Ngru|jgi70195_Ngru Ngru|jgi70247_Ngru Ngru|jgi56360_Ngru Ngru|jgi81003_Ngru Nvec|jgi162659_Nvec Nvec|jgi179696_Nvec Nvec|jgi113255_Nvec Nvec|jgi236609_Nvec Nvec|jgi192646_Nvec Nvec|jgi216187_Nvec Rory|RO3T_01265_Rory Spur|XP_001184798_Spur Spur|XP_793826_Spur Spur|XP_001186766_Spur Spur|XP_001201680_Spur Spur|XP_785553_Spur Spur|XP_785905_Spur Spur|XP_785609_Spur Spur|XP_001183993_Spur Spur|XP_001189369_Spur Spur|XP_001200261_Spur Spur|XP_791441_Spur Spur|XP_794765_Spur Spur|XP_001180364_Spur Spur|XP_795664_Spur Tadh|jgi58006_Tadh Tadh|jgi58007_Tadh Tadh|jgi64073_Tadh Tadh|jgi63110_Tadh Tadh|jgi63899_Tadh Tadh|jgi63905_Tadh Tadh|jgi63522_Tadh Tadh|jgi63816_Tadh Tadh|jgi63817_Tadh Tadh|jgi30435_Tadh Tadh|jgi55184_Tadh Tadh|jgi55179_Tadh Tadh|jgi37628_Tadh Tadh|jgi55906_Tadh Tadh|jgi63898_Tadh Tadh|jgi34448_Tadh Tadh|jgi34453_Tadh Vcar|jgi102603_Vcar Vcar|jgi85785_Vcar Agam|XP_311546_Agam Dmel|FBpp0099646_Dmel Cele|R11G1.3_Cele Hsap|NP_055300_Hsap Sros|PTSG_03958T0_Sros Vcar|jgi109826_Vcar Spun|SPPG_05618T0_Spun Cowc|CAOG_02067T0_Cowc Crei|jgi193691_Crei Tpse|jgi264121_Tpse Tpse|jgi269866_Tpse Cowc|CAOG_07511T0_Cowc Crei|jgi152438_Crei Crei|jgi193661_Crei Ehux|jgi108521_Ehux Spur|XP_786901_Spur Lgig|jgi124433_Lgig Ppat|Pp1s83_192V6.3_Ppat Spur|XP_781175_Spur Ehux|jgi437897_Ehux Ehux|jgi455513_Ehux Sros|PTSG_00358T0_Sros Ehux|jgi359285_Ehux Ehux|jgi108082_Ehux
OMG10064: Aque|Aqu1.212728_Aque Aque|Aqu1.213596_Aque Aque|Aqu1.213600_Aque Aque|Aqu1.219448_Aque Aque|Aqu1.219434_Aque Aque|Aqu1.219436_Aque Aque|Aqu1.219435_Aque Aque|Aqu1.214177_Aque Aque|Aqu1.219437_Aque Aque|Aqu1.219445_Aque Aque|Aqu1.219419_Aque Aque|Aqu1.219418_Aque Aque|Aqu1.219450_Aque Aque|Aqu1.219449_Aque Aque|Aqu1.219440_Aque Aque|Aqu1.219451_Aque Aque|Aqu1.219444_Aque Aque|Aqu1.219446_Aque Aque|Aqu1.214178_Aque Aque|Aqu1.219442_Aque Aque|Aqu1.219433_Aque Aque|Aqu1.214176_Aque Aque|Aqu1.214180_Aque Aque|Aqu1.215783_Aque Aque|Aqu1.214179_Aque Aque|Aqu1.215797_Aque Aque|Aqu1.219420_Aque Aque|Aqu1.219439_Aque Aque|Aqu1.215798_Aque Aque|Aqu1.225192_Aque Aque|Aqu1.225878_Aque Aque|Aqu1.225880_Aque Aque|Aqu1.227708_Aque Aque|Aqu1.227709_Aque Aque|Aqu1.228171_Aque Aque|Aqu1.229317_Aque Aque|Aqu1.228170_Aque Aque|Aqu1.225879_Aque Aque|Aqu1.225212_Aque Aque|Aqu1.222921_Aque Aque|Aqu1.227755_Aque Aque|Aqu1.218452_Aque Aque|Aqu1.218453_Aque Aque|Aqu1.217154_Aque Aque|Aqu1.218454_Aque Aque|Aqu1.225785_Aque Aque|Aqu1.220246_Aque Aque|Aqu1.225784_Aque Aque|Aqu1.213911_Aque Aque|Aqu1.225783_Aque Aque|Aqu1.225782_Aque Aque|Aqu1.215924_Aque Aque|Aqu1.228169_Aque Aque|Aqu1.225781_Aque Aque|Aqu1.214087_Aque Aque|Aqu1.228165_Aque Aque|Aqu1.224994_Aque Aque|Aqu1.218152_Aque Aque|Aqu1.218650_Aque Aque|Aqu1.218154_Aque Aque|Aqu1.220994_Aque Aque|Aqu1.223304_Aque Aque|Aqu1.227609_Aque Aque|Aqu1.219140_Aque Aque|Aqu1.216378_Aque Aque|Aqu1.225847_Aque Aque|Aqu1.219443_Aque Aque|Aqu1.217196_Aque Aque|Aqu1.223305_Aque Aque|Aqu1.218153_Aque Aque|Aqu1.224999_Aque Aque|Aqu1.223965_Aque Aque|Aqu1.229966_Aque Aque|Aqu1.208357_Aque Aque|Aqu1.208359_Aque Aque|Aqu1.208358_Aque Aque|Aqu1.212727_Aque Aque|Aqu1.211324_Aque Aque|Aqu1.209502_Aque Aque|Aqu1.212726_Aque Aque|Aqu1.212208_Aque Aque|Aqu1.214174_Aque Aque|Aqu1.209166_Aque Aque|Aqu1.208893_Aque Aque|Aqu1.210823_Aque Aque|Aqu1.208895_Aque Aque|Aqu1.208564_Aque Aque|Aqu1.210822_Aque Aque|Aqu1.209300_Aque Aque|Aqu1.209299_Aque Aque|Aqu1.212829_Aque Aque|Aqu1.223303_Aque Aque|Aqu1.213913_Aque Aque|Aqu1.213595_Aque Aque|Aqu1.209555_Aque Aque|Aqu1.211980_Aque Aque|Aqu1.220020_Aque Aque|Aqu1.211007_Aque Aque|Aqu1.225002_Aque Aque|Aqu1.216809_Aque Aque|Aqu1.219930_Aque Aque|Aqu1.227698_Aque Aque|Aqu1.211478_Aque Aque|Aqu1.227423_Aque Aque|Aqu1.213812_Aque Aque|Aqu1.214441_Aque Aque|Aqu1.224142_Aque Aque|Aqu1.214619_Aque Aque|Aqu1.212470_Aque Aque|Aqu1.219136_Aque Aque|Aqu1.219138_Aque Aque|Aqu1.212463_Aque Aque|Aqu1.212464_Aque Aque|Aqu1.228572_Aque Aque|Aqu1.224141_Aque Aque|Aqu1.212466_Aque Aque|Aqu1.209724_Aque Aque|Aqu1.212468_Aque Aque|Aqu1.212797_Aque Aque|Aqu1.212469_Aque Aque|Aqu1.229234_Aque Aque|Aqu1.219135_Aque Aque|Aqu1.219137_Aque Aque|Aqu1.223969_Aque Aque|Aqu1.227697_Aque Aque|Aqu1.226726_Aque Aque|Aqu1.215694_Aque Aque|Aqu1.212462_Aque Aque|Aqu1.204128_Aque Aque|Aqu1.207345_Aque Aque|Aqu1.207343_Aque Aque|Aqu1.207951_Aque Aque|Aqu1.208319_Aque Aque|Aqu1.207001_Aque Aque|Aqu1.205605_Aque Aque|Aqu1.207073_Aque Aque|Aqu1.207344_Aque Aque|Aqu1.207000_Aque Aque|Aqu1.205665_Aque Aque|Aqu1.204394_Aque Aque|Aqu1.204832_Aque Aque|Aqu1.204833_Aque Aque|Aqu1.207770_Aque Aque|Aqu1.204367_Aque Aque|Aqu1.222965_Aque Aque|Aqu1.204951_Aque Aque|Aqu1.204507_Aque Aque|Aqu1.208759_Aque Aque|Aqu1.201442_Aque Aque|Aqu1.203187_Aque Aque|Aqu1.202268_Aque Aque|Aqu1.202709_Aque Aque|Aqu1.212472_Aque Aque|Aqu1.212467_Aque Aque|Aqu1.203543_Aque Aque|Aqu1.203049_Aque Aque|Aqu1.215513_Aque Aque|Aqu1.212471_Aque Aque|Aqu1.203192_Aque Aque|Aqu1.202403_Aque Aque|Aqu1.202471_Aque Aque|Aqu1.202606_Aque Spur|XP_781185_Spur
OMG10065: Ptet|GSPATP00028433001_Ptet Ptet|GSPATP00038576001_Ptet Ptet|GSPATP00038725001_Ptet Ptet|GSPATP00030428001_Ptet Ptet|GSPATP00039539001_Ptet Ptet|GSPATP00039238001_Ptet Ptet|GSPATP00036053001_Ptet Ptet|GSPATP00039535001_Ptet Ptet|GSPATP00036847001_Ptet Ptet|GSPATP00035461001_Ptet Ptet|GSPATP00034366001_Ptet Ptet|GSPATP00039470001_Ptet Ptet|GSPATP00038620001_Ptet Ptet|GSPATP00039752001_Ptet Ptet|GSPATP00038622001_Ptet Ptet|GSPATP00039523001_Ptet Ptet|GSPATP00039418001_Ptet Ptet|GSPATP00028271001_Ptet Ptet|GSPATP00036733001_Ptet Ptet|GSPATP00033392001_Ptet Ptet|GSPATP00037984001_Ptet Ptet|GSPATP00035585001_Ptet Ptet|GSPATP00039529001_Ptet Ptet|GSPATP00010415001_Ptet Ptet|GSPATP00010436001_Ptet Ptet|GSPATP00020384001_Ptet Ptet|GSPATP00010418001_Ptet Ptet|GSPATP00012028001_Ptet Ptet|GSPATP00018015001_Ptet Ptet|GSPATP00027016001_Ptet Ptet|GSPATP00037407001_Ptet Ptet|GSPATP00037604001_Ptet Ptet|GSPATP00023920001_Ptet Ptet|GSPATP00010420001_Ptet Ptet|GSPATP00018071001_Ptet Ptet|GSPATP00038757001_Ptet Ptet|GSPATP00034219001_Ptet Ptet|GSPATP00028274001_Ptet Ptet|GSPATP00033138001_Ptet Ptet|GSPATP00020361001_Ptet Ptet|GSPATP00038543001_Ptet Ptet|GSPATP00039715001_Ptet Ptet|GSPATP00035320001_Ptet Ptet|GSPATP00039798001_Ptet Ptet|GSPATP00038714001_Ptet Ptet|GSPATP00010421001_Ptet Ptet|GSPATP00028434001_Ptet Ptet|GSPATP00020360001_Ptet Ptet|GSPATP00038577001_Ptet Ptet|GSPATP00029448001_Ptet Ptet|GSPATP00039222001_Ptet Ptet|GSPATP00039809001_Ptet Ptet|GSPATP00029499001_Ptet Ptet|GSPATP00029538001_Ptet Ptet|GSPATP00029505001_Ptet Ptet|GSPATP00033267001_Ptet Ptet|GSPATP00037595001_Ptet Ptet|GSPATP00037983001_Ptet Ptet|GSPATP00024629001_Ptet Ptet|GSPATP00035584001_Ptet Ptet|GSPATP00036502001_Ptet Ptet|GSPATP00028432001_Ptet Ptet|GSPATP00039348001_Ptet Ptet|GSPATP00039758001_Ptet Ptet|GSPATP00029800001_Ptet Ptet|GSPATP00007270001_Ptet Ptet|GSPATP00026083001_Ptet Ptet|GSPATP00039193001_Ptet Ptet|GSPATP00024322001_Ptet Ptet|GSPATP00038627001_Ptet Ptet|GSPATP00038574001_Ptet Ptet|GSPATP00019195001_Ptet Ptet|GSPATP00024323001_Ptet Ptet|GSPATP00024297001_Ptet Ptet|GSPATP00029799001_Ptet Ptet|GSPATP00039419001_Ptet Ptet|GSPATP00038223001_Ptet Ptet|GSPATP00039570001_Ptet Ptet|GSPATP00038619001_Ptet Ptet|GSPATP00039665001_Ptet Ptet|GSPATP00037577001_Ptet Ptet|GSPATP00030592001_Ptet Ptet|GSPATP00038726001_Ptet Ptet|GSPATP00033264001_Ptet Ptet|GSPATP00039069001_Ptet Ptet|GSPATP00038864001_Ptet Ptet|GSPATP00038585001_Ptet Ptet|GSPATP00039456001_Ptet Ptet|GSPATP00024820001_Ptet Ptet|GSPATP00014186001_Ptet Ptet|GSPATP00038058001_Ptet Ptet|GSPATP00005832001_Ptet Ptet|GSPATP00036735001_Ptet Ptet|GSPATP00039097001_Ptet Ptet|GSPATP00010422001_Ptet Ptet|GSPATP00017466001_Ptet Ptet|GSPATP00023256001_Ptet Ptet|GSPATP00035990001_Ptet Ptet|GSPATP00023255001_Ptet Ptet|GSPATP00011957001_Ptet Ptet|GSPATP00039347001_Ptet Ptet|GSPATP00039530001_Ptet Ptet|GSPATP00039199001_Ptet Ptet|GSPATP00039686001_Ptet Ptet|GSPATP00039534001_Ptet Ptet|GSPATP00039531001_Ptet Ptet|GSPATP00029497001_Ptet Ptet|GSPATP00036979001_Ptet Ptet|GSPATP00038059001_Ptet Ptet|GSPATP00036844001_Ptet Ptet|GSPATP00039817001_Ptet Ptet|GSPATP00001649001_Ptet Ptet|GSPATP00007271001_Ptet Ptet|GSPATP00007273001_Ptet Ptet|GSPATP00024787001_Ptet Ptet|GSPATP00011753001_Ptet Ptet|GSPATP00010414001_Ptet Ptet|GSPATP00007303001_Ptet Ptet|GSPATP00025331001_Ptet Ptet|GSPATP00017135001_Ptet Ptet|GSPATP00024432001_Ptet Ptet|GSPATP00039731001_Ptet Ptet|GSPATP00010319001_Ptet Ptet|GSPATP00017328001_Ptet Ptet|GSPATP00013433001_Ptet Ptet|GSPATP00039757001_Ptet Ptet|GSPATP00039198001_Ptet Ptet|GSPATP00031244001_Ptet Ptet|GSPATP00032158001_Ptet Ptet|GSPATP00035417001_Ptet Ptet|GSPATP00033431001_Ptet Ptet|GSPATP00038929001_Ptet Ptet|GSPATP00020220001_Ptet Ptet|GSPATP00020947001_Ptet Ptet|GSPATP00028429001_Ptet Ptet|GSPATP00028793001_Ptet Ptet|GSPATP00032530001_Ptet Ptet|GSPATP00036845001_Ptet Ptet|GSPATP00003828001_Ptet Ptet|GSPATP00007985001_Ptet Ptet|GSPATP00008010001_Ptet Ptet|GSPATP00010416001_Ptet Ptet|GSPATP00003018001_Ptet Ptet|GSPATP00001988001_Ptet Ptet|GSPATP00005821001_Ptet Ptet|GSPATP00039729001_Ptet Ptet|GSPATP00007924001_Ptet Ptet|GSPATP00039060001_Ptet Ptet|GSPATP00031245001_Ptet Ptet|GSPATP00000938001_Ptet Ptet|GSPATP00016470001_Ptet Ptet|GSPATP00001193001_Ptet Ptet|GSPATP00038617001_Ptet Ptet|GSPATP00010417001_Ptet Ptet|GSPATP00010312001_Ptet Ptet|GSPATP00038865001_Ptet Ptet|GSPATP00036734001_Ptet Tthe|TTH159.m00082_Tthe Tthe|TTH3831.m01468_Tthe Ptet|GSPATP00030427001_Ptet Ptet|GSPATP00022833001_Ptet Ptet|GSPATP00027569001_Ptet
OMG10066: Atha|AT1G01680.1_Atha Atha|AT3G61390.2_Atha Atha|AT2G45920.1_Atha Atha|AT3G61410.1_Atha Atha|AT1G01670.1_Atha Atha|AT1G56030.1_Atha Atha|AT1G56040.1_Atha Atha|AT1G01660.1_Atha Ehux|jgi256363_Ehux Ehux|jgi467145_Ehux Ehux|jgi60174_Ehux Ehux|jgi60170_Ehux Ehux|jgi76121_Ehux Ehux|jgi69213_Ehux Ehux|jgi74058_Ehux Ehux|jgi60131_Ehux Ehux|jgi60134_Ehux Ehux|jgi77584_Ehux Ehux|jgi60225_Ehux Ehux|jgi60205_Ehux Ehux|jgi76124_Ehux Ehux|jgi69126_Ehux Ehux|jgi469739_Ehux Ehux|jgi77375_Ehux Ehux|jgi72735_Ehux Ehux|jgi68841_Ehux Ehux|jgi69852_Ehux Ehux|jgi60168_Ehux Ehux|jgi371932_Ehux Ehux|jgi69946_Ehux Ehux|jgi60190_Ehux Ehux|jgi60189_Ehux Ehux|jgi60143_Ehux Ehux|jgi60186_Ehux Ehux|jgi72863_Ehux Ehux|jgi72748_Ehux Ehux|jgi68076_Ehux Ehux|jgi65238_Ehux Ehux|jgi70129_Ehux Ehux|jgi69005_Ehux Ehux|jgi77672_Ehux Ehux|jgi68349_Ehux Ehux|jgi73352_Ehux Ehux|jgi61507_Ehux Ehux|jgi69133_Ehux Ehux|jgi66856_Ehux Ehux|jgi62581_Ehux Ehux|jgi66766_Ehux Ehux|jgi67844_Ehux Ehux|jgi66197_Ehux Ehux|jgi69894_Ehux Ehux|jgi60286_Ehux Ehux|jgi369965_Ehux Ehux|jgi60298_Ehux Ehux|jgi60169_Ehux Ehux|jgi60133_Ehux Ehux|jgi64467_Ehux Ehux|jgi59184_Ehux Ehux|jgi60238_Ehux Ehux|jgi223223_Ehux Ehux|jgi228216_Ehux Ehux|jgi242876_Ehux Ehux|jgi231606_Ehux Ehux|jgi233950_Ehux Ehux|jgi312726_Ehux Ehux|jgi61213_Ehux Ehux|jgi254497_Ehux Ehux|jgi238964_Ehux Ehux|jgi228637_Ehux Ehux|jgi233729_Ehux Ehux|jgi227252_Ehux Ehux|jgi235273_Ehux Ehux|jgi236890_Ehux Ehux|jgi231313_Ehux Ehux|jgi248541_Ehux Ehux|jgi239837_Ehux Ehux|jgi236178_Ehux Ehux|jgi237049_Ehux Ehux|jgi232978_Ehux Ehux|jgi229879_Ehux Ehux|jgi247884_Ehux Ehux|jgi453113_Ehux Ehux|jgi241449_Ehux Ehux|jgi249324_Ehux Ehux|jgi244062_Ehux Ehux|jgi229838_Ehux Ehux|jgi229165_Ehux Ehux|jgi223602_Ehux Ehux|jgi223989_Ehux Ehux|jgi229287_Ehux Ehux|jgi78731_Ehux Ehux|jgi78550_Ehux Ehux|jgi69023_Ehux Ehux|jgi60166_Ehux Ehux|jgi78660_Ehux Ehux|jgi70142_Ehux Ehux|jgi208374_Ehux Ehux|jgi249951_Ehux Ehux|jgi438643_Ehux Ehux|jgi316091_Ehux Ehux|jgi221261_Ehux Ehux|jgi217020_Ehux Ehux|jgi219298_Ehux Ehux|jgi221293_Ehux Ehux|jgi220523_Ehux Ehux|jgi218134_Ehux Ehux|jgi215787_Ehux Ehux|jgi209699_Ehux Ehux|jgi221297_Ehux Ehux|jgi209217_Ehux Ehux|jgi212962_Ehux Ehux|jgi220432_Ehux Ehux|jgi211895_Ehux Ehux|jgi238947_Ehux Ehux|jgi235692_Ehux Ehux|jgi247391_Ehux Ehux|jgi97936_Ehux Ehux|jgi68858_Ehux Ehux|jgi233663_Ehux Ehux|jgi231761_Ehux Ehux|jgi230094_Ehux Ehux|jgi232783_Ehux Ehux|jgi221822_Ehux Ehux|jgi205797_Ehux Ehux|jgi209083_Ehux Ehux|jgi206382_Ehux Ehux|jgi209151_Ehux Ehux|jgi214768_Ehux Ehux|jgi214595_Ehux Ehux|jgi212771_Ehux Ehux|jgi212969_Ehux Ehux|jgi220284_Ehux Ehux|jgi361963_Ehux Ehux|jgi220477_Ehux Ehux|jgi233322_Ehux Ehux|jgi205077_Ehux Ehux|jgi204711_Ehux Ehux|jgi196921_Ehux Ehux|jgi199011_Ehux Ehux|jgi203844_Ehux Ehux|jgi200633_Ehux Ehux|jgi212472_Ehux Ehux|jgi124969_Ehux Ehux|jgi196574_Ehux Ehux|jgi195664_Ehux Ehux|jgi108117_Ehux Ehux|jgi111163_Ehux Ehux|jgi120571_Ehux Ehux|jgi112001_Ehux Ehux|jgi114004_Ehux Ehux|jgi101828_Ehux Ehux|jgi107448_Ehux Ehux|jgi107434_Ehux Esil|Esi0147_0081_Esil Atha|AT5G47740.2_Atha Atha|AT5G20310.1_Atha Vcar|jgi48981_Vcar Vcar|jgi48964_Vcar Crei|jgi96140_Crei Tpse|jgi23215_Tpse Crei|jgi425014_Crei
OMG10067: Cele|Y26D4A.14_Cele Cele|Y40C7B.1_Cele Hmag|XP_002156895_Hmag Hmag|XP_002168180_Hmag Hmag|XP_002169752_Hmag Hmag|XP_002164741_Hmag Hmag|XP_002169158_Hmag Hmag|XP_002168069_Hmag Hmag|XP_002153940_Hmag Hmag|XP_002155230_Hmag Hmag|XP_002155040_Hmag Hmag|XP_002170674_Hmag Hmag|XP_002156401_Hmag Lgig|jgi119487_Lgig Lgig|jgi165391_Lgig Lgig|jgi145306_Lgig Lgig|jgi145074_Lgig Lgig|jgi136707_Lgig Lgig|jgi76257_Lgig Lgig|jgi125521_Lgig Lgig|jgi165557_Lgig Lgig|jgi141969_Lgig Lgig|jgi163646_Lgig Lgig|jgi131801_Lgig Lgig|jgi130949_Lgig Lgig|jgi165348_Lgig Lgig|jgi142000_Lgig Lgig|jgi129535_Lgig Lgig|jgi120277_Lgig Lgig|jgi170830_Lgig Lgig|jgi125958_Lgig Lgig|jgi176670_Lgig Lgig|jgi146597_Lgig Lgig|jgi153168_Lgig Lgig|jgi165164_Lgig Lgig|jgi161831_Lgig Lgig|jgi154824_Lgig Lgig|jgi156783_Lgig Lgig|jgi146206_Lgig Lgig|jgi127887_Lgig Lgig|jgi132864_Lgig Lgig|jgi143405_Lgig Lgig|jgi156707_Lgig Lgig|jgi164556_Lgig Lgig|jgi167418_Lgig Lgig|jgi168557_Lgig Lgig|jgi168969_Lgig Lgig|jgi142002_Lgig Lgig|jgi121849_Lgig Lgig|jgi162787_Lgig Lgig|jgi121815_Lgig Lgig|jgi121719_Lgig Lgig|jgi166604_Lgig Lgig|jgi143360_Lgig Lgig|jgi173427_Lgig Lgig|jgi126800_Lgig Lgig|jgi121793_Lgig Lgig|jgi145852_Lgig Lgig|jgi119798_Lgig Lgig|jgi175983_Lgig Lgig|jgi121291_Lgig Lgig|jgi146105_Lgig Lgig|jgi144291_Lgig Lgig|jgi143112_Lgig Lgig|jgi175931_Lgig Lgig|jgi121345_Lgig Lgig|jgi154730_Lgig Lgig|jgi145727_Lgig Lgig|jgi125807_Lgig Lgig|jgi76217_Lgig Lgig|jgi136137_Lgig Lgig|jgi139745_Lgig Lgig|jgi145933_Lgig Lgig|jgi170462_Lgig Lgig|jgi123315_Lgig Lgig|jgi145036_Lgig Lgig|jgi174551_Lgig Lgig|jgi147172_Lgig Lgig|jgi172584_Lgig Lgig|jgi135759_Lgig Lgig|jgi76286_Lgig Lgig|jgi145778_Lgig Lgig|jgi166973_Lgig Lgig|jgi173755_Lgig Lgig|jgi76264_Lgig Lgig|jgi145071_Lgig Lgig|jgi163653_Lgig Lgig|jgi138454_Lgig Lgig|jgi163253_Lgig Lgig|jgi135816_Lgig Lgig|jgi158599_Lgig Lgig|jgi158598_Lgig Lgig|jgi144294_Lgig Lgig|jgi145815_Lgig Lgig|jgi146248_Lgig Lgig|jgi174512_Lgig Lgig|jgi161989_Lgig Lgig|jgi163182_Lgig Lgig|jgi136341_Lgig Lgig|jgi165261_Lgig Lgig|jgi142932_Lgig Lgig|jgi120783_Lgig Lgig|jgi173054_Lgig Lgig|jgi76263_Lgig Lgig|jgi121762_Lgig Lgig|jgi163220_Lgig Lgig|jgi176508_Lgig Lgig|jgi138981_Lgig Lgig|jgi174557_Lgig Lgig|jgi144286_Lgig Lgig|jgi140907_Lgig Lgig|jgi170701_Lgig Lgig|jgi76329_Lgig Lgig|jgi152240_Lgig Lgig|jgi165407_Lgig Lgig|jgi171420_Lgig Lgig|jgi167624_Lgig Lgig|jgi171599_Lgig Lgig|jgi154939_Lgig Lgig|jgi172880_Lgig Lgig|jgi157253_Lgig Lgig|jgi170920_Lgig Lgig|jgi161988_Lgig Lgig|jgi155189_Lgig Lgig|jgi173353_Lgig Lgig|jgi170181_Lgig Lgig|jgi157193_Lgig Lgig|jgi153959_Lgig Lgig|jgi163789_Lgig Lgig|jgi163247_Lgig Lgig|jgi165361_Lgig Lgig|jgi158458_Lgig Lgig|jgi176231_Lgig Lgig|jgi173759_Lgig Lgig|jgi113491_Lgig Lgig|jgi117806_Lgig Lgig|jgi117842_Lgig Lgig|jgi117896_Lgig Lgig|jgi117935_Lgig Lgig|jgi104070_Lgig Lgig|jgi113087_Lgig Lgig|jgi105678_Lgig Lgig|jgi108942_Lgig Lgig|jgi105049_Lgig Lgig|jgi108583_Lgig Lgig|jgi104975_Lgig Lgig|jgi113032_Lgig Lgig|jgi111273_Lgig Lgig|jgi107620_Lgig Lgig|jgi105540_Lgig Lgig|jgi113290_Lgig Lgig|jgi105610_Lgig Lgig|jgi111850_Lgig Lgig|jgi108891_Lgig Lgig|jgi111505_Lgig Lgig|jgi111765_Lgig Amac|AMAG_06709T0_Amac Nvec|jgi128290_Nvec Tadh|jgi62444_Tadh Spun|SPPG_00930T0_Spun
OMG10068: Nvec|jgi157238_Nvec Nvec|jgi82312_Nvec Nvec|jgi128258_Nvec Nvec|jgi178844_Nvec Nvec|jgi49119_Nvec Nvec|jgi238928_Nvec Nvec|jgi203910_Nvec Nvec|jgi55099_Nvec Nvec|jgi84747_Nvec Nvec|jgi199846_Nvec Nvec|jgi62354_Nvec Nvec|jgi138379_Nvec Nvec|jgi63231_Nvec Nvec|jgi97421_Nvec Nvec|jgi93808_Nvec Nvec|jgi26719_Nvec Nvec|jgi42355_Nvec Nvec|jgi42358_Nvec Nvec|jgi62571_Nvec Nvec|jgi120493_Nvec Nvec|jgi213005_Nvec Nvec|jgi213006_Nvec Nvec|jgi213010_Nvec Nvec|jgi123963_Nvec Nvec|jgi198014_Nvec Nvec|jgi198548_Nvec Nvec|jgi221353_Nvec Nvec|jgi124016_Nvec Nvec|jgi238927_Nvec Nvec|jgi198429_Nvec Nvec|jgi214631_Nvec Nvec|jgi215585_Nvec Nvec|jgi135398_Nvec Nvec|jgi130452_Nvec Nvec|jgi214079_Nvec Nvec|jgi210193_Nvec Nvec|jgi114181_Nvec Nvec|jgi242656_Nvec Nvec|jgi201828_Nvec Nvec|jgi201829_Nvec Nvec|jgi198284_Nvec Nvec|jgi198285_Nvec Nvec|jgi199844_Nvec Spur|XP_001186031_Spur Spur|XP_001187187_Spur Spur|XP_001197866_Spur Spur|XP_001191094_Spur Spur|XP_001200918_Spur Spur|XP_001195178_Spur Spur|XP_001199622_Spur Spur|XP_001194987_Spur Spur|XP_784811_Spur Spur|XP_785059_Spur Spur|XP_797707_Spur Spur|XP_800609_Spur Spur|XP_792695_Spur Spur|XP_794754_Spur Spur|XP_001181328_Spur Spur|XP_792072_Spur Spur|XP_794823_Spur Spur|XP_780985_Spur Spur|XP_781112_Spur Spur|XP_001199666_Spur Spur|XP_001188319_Spur Spur|XP_798329_Spur Spur|XP_793653_Spur Spur|XP_001200125_Spur Spur|XP_001181759_Spur Spur|XP_001200403_Spur Spur|XP_001189081_Spur Spur|XP_786587_Spur Spur|XP_001202752_Spur Spur|XP_001200217_Spur Spur|XP_788757_Spur Spur|XP_001196391_Spur Spur|XP_001196138_Spur Spur|XP_001201683_Spur Spur|XP_001199195_Spur Spur|XP_001199379_Spur Spur|XP_001184055_Spur Spur|XP_794017_Spur Spur|XP_786606_Spur Spur|XP_784272_Spur Spur|XP_001201718_Spur Spur|XP_001203627_Spur Spur|XP_781197_Spur Spur|XP_001204452_Spur Spur|XP_001199985_Spur Spur|XP_788131_Spur Spur|XP_785292_Spur Spur|XP_001200274_Spur Spur|XP_781792_Spur Spur|XP_781918_Spur Spur|XP_782413_Spur Spur|XP_782166_Spur Spur|XP_785031_Spur Spur|XP_780004_Spur Spur|XP_001179486_Spur Spur|XP_001180030_Spur Spur|XP_001198850_Spur Spur|XP_001191276_Spur Spur|XP_785011_Spur Spur|XP_784607_Spur Spur|XP_781653_Spur Spur|XP_001197558_Spur Spur|XP_001188596_Spur Spur|XP_798495_Spur Spur|XP_001198078_Spur Spur|XP_001198813_Spur Spur|XP_001186206_Spur Spur|XP_001197211_Spur Spur|XP_001191072_Spur Spur|XP_001194138_Spur Spur|XP_001190039_Spur Spur|XP_781223_Spur Spur|XP_795153_Spur Spur|XP_783242_Spur Spur|XP_783116_Spur Spur|XP_795928_Spur Spur|XP_795946_Spur Spur|XP_791510_Spur Spur|XP_799264_Spur Spur|XP_796411_Spur Spur|XP_001185095_Spur Spur|XP_001198905_Spur Spur|XP_001179289_Spur Spur|XP_788210_Spur Spur|XP_796997_Spur Tadh|jgi52540_Tadh Tadh|jgi55873_Tadh Tadh|jgi55874_Tadh Tadh|jgi55503_Tadh Tadh|jgi52598_Tadh Tadh|jgi55330_Tadh Tadh|jgi55923_Tadh Tadh|jgi54039_Tadh Tadh|jgi55924_Tadh Tadh|jgi54040_Tadh Tadh|jgi54038_Tadh Tadh|jgi62137_Tadh Tadh|jgi60381_Tadh Tadh|jgi60382_Tadh Tadh|jgi52957_Tadh Tadh|jgi52955_Tadh Tadh|jgi55504_Tadh Tadh|jgi59519_Tadh Tadh|jgi53318_Tadh Tadh|jgi59518_Tadh Tadh|jgi52024_Tadh Tadh|jgi62216_Tadh Tadh|jgi54000_Tadh Tadh|jgi53317_Tadh Tadh|jgi56815_Tadh Tadh|jgi8380_Tadh Spur|XP_781439_Spur Cint|ENSCINT00000013105_Cint Hmag|XP_002159553_Hmag Ehux|jgi46804_Ehux Lgig|jgi163667_Lgig
OMG10069: Ehux|jgi355105_Ehux Ehux|jgi249649_Ehux Ehux|jgi220272_Ehux Ehux|jgi363571_Ehux Ehux|jgi75425_Ehux Ehux|jgi69240_Ehux Ehux|jgi66531_Ehux Ehux|jgi463908_Ehux Ehux|jgi44168_Ehux Ehux|jgi311940_Ehux Ehux|jgi372600_Ehux Ehux|jgi229266_Ehux Ehux|jgi231699_Ehux Ehux|jgi44143_Ehux Ehux|jgi353638_Ehux Ehux|jgi44128_Ehux Ehux|jgi46181_Ehux Ehux|jgi237801_Ehux Ehux|jgi237929_Ehux Ehux|jgi241616_Ehux Ehux|jgi224182_Ehux Ehux|jgi222699_Ehux Ehux|jgi434574_Ehux Ehux|jgi232263_Ehux Ehux|jgi373820_Ehux Ehux|jgi365941_Ehux Ehux|jgi371362_Ehux Ehux|jgi224247_Ehux Ehux|jgi246966_Ehux Ehux|jgi359371_Ehux Ehux|jgi353724_Ehux Ehux|jgi440591_Ehux Ehux|jgi251408_Ehux Ehux|jgi254090_Ehux Ehux|jgi373528_Ehux Ehux|jgi358189_Ehux Ehux|jgi356388_Ehux Ehux|jgi363154_Ehux Ehux|jgi365135_Ehux Ehux|jgi362471_Ehux Ehux|jgi349124_Ehux Ehux|jgi366395_Ehux Ehux|jgi308441_Ehux Ehux|jgi359990_Ehux Ehux|jgi359390_Ehux Ehux|jgi365786_Ehux Ehux|jgi370561_Ehux Ehux|jgi371770_Ehux Ehux|jgi350107_Ehux Ehux|jgi357873_Ehux Ehux|jgi366483_Ehux Ehux|jgi421393_Ehux Ehux|jgi365724_Ehux Ehux|jgi354066_Ehux Ehux|jgi354038_Ehux Ehux|jgi359034_Ehux Ehux|jgi353651_Ehux Ehux|jgi362186_Ehux Ehux|jgi370068_Ehux Ehux|jgi354993_Ehux Ehux|jgi365476_Ehux Ehux|jgi358519_Ehux Ehux|jgi361353_Ehux Ehux|jgi365474_Ehux Ehux|jgi371496_Ehux Ehux|jgi355087_Ehux Ehux|jgi359899_Ehux Ehux|jgi373118_Ehux Ehux|jgi371510_Ehux Ehux|jgi361541_Ehux Ehux|jgi364410_Ehux Ehux|jgi360557_Ehux Ehux|jgi313262_Ehux Ehux|jgi352226_Ehux Ehux|jgi357019_Ehux Ehux|jgi359044_Ehux Ehux|jgi352162_Ehux Ehux|jgi371749_Ehux Ehux|jgi316126_Ehux Ehux|jgi309158_Ehux Ehux|jgi359918_Ehux Ehux|jgi368882_Ehux Ehux|jgi360359_Ehux Ehux|jgi310539_Ehux Ehux|jgi312979_Ehux Ehux|jgi351789_Ehux Ehux|jgi350722_Ehux Ehux|jgi349742_Ehux Ehux|jgi433296_Ehux Ehux|jgi360801_Ehux Ehux|jgi311149_Ehux Ehux|jgi315403_Ehux Ehux|jgi373642_Ehux Ehux|jgi312703_Ehux Ehux|jgi356531_Ehux Ehux|jgi352708_Ehux Ehux|jgi361563_Ehux Ehux|jgi434364_Ehux Ehux|jgi366377_Ehux Ehux|jgi368696_Ehux Ehux|jgi350880_Ehux Ehux|jgi350095_Ehux Ehux|jgi365532_Ehux Ehux|jgi362066_Ehux Ehux|jgi371726_Ehux Ehux|jgi365774_Ehux Ehux|jgi371997_Ehux Ehux|jgi369229_Ehux Ehux|jgi360994_Ehux Ehux|jgi367892_Ehux Ehux|jgi361588_Ehux Ehux|jgi354836_Ehux Ehux|jgi359972_Ehux Ehux|jgi254665_Ehux Ehux|jgi315727_Ehux Ehux|jgi255317_Ehux Ehux|jgi355103_Ehux Ehux|jgi356057_Ehux Ehux|jgi205795_Ehux Ehux|jgi241795_Ehux Ehux|jgi222586_Ehux Ehux|jgi208409_Ehux Ehux|jgi231698_Ehux Ehux|jgi208373_Ehux Ehux|jgi220166_Ehux Ehux|jgi217625_Ehux Ehux|jgi248207_Ehux Ehux|jgi220095_Ehux Ehux|jgi208291_Ehux Ehux|jgi208364_Ehux Ehux|jgi242292_Ehux Ehux|jgi195792_Ehux Ehux|jgi65371_Ehux Ehux|jgi44220_Ehux Ehux|jgi44097_Ehux Ehux|jgi117715_Ehux Ehux|jgi216380_Ehux Ehux|jgi44077_Ehux Ehux|jgi205754_Ehux Ehux|jgi205799_Ehux Ehux|jgi121172_Ehux Ehux|jgi205407_Ehux Ehux|jgi208166_Ehux Ehux|jgi205753_Ehux Ehux|jgi247850_Ehux Ehux|jgi111164_Ehux Ehux|jgi462761_Ehux Ehux|jgi100655_Ehux Ehux|jgi100831_Ehux Ehux|jgi206331_Ehux Tpse|jgi1080_Tpse Nvec|jgi200190_Nvec Hmag|XP_002166330_Hmag Hmag|XP_002157659_Hmag Sros|PTSG_02206T0_Sros Mbre|jgi33840_Mbre Mbre|jgi23393_Mbre
OMG10070: Ptet|GSPATP00020096001_Ptet Ptet|GSPATP00039018001_Ptet Ptet|GSPATP00033390001_Ptet Ptet|GSPATP00022333001_Ptet Ptet|GSPATP00027709001_Ptet Ptet|GSPATP00025336001_Ptet Ptet|GSPATP00039398001_Ptet Ptet|GSPATP00038677001_Ptet Ptet|GSPATP00038935001_Ptet Ptet|GSPATP00039696001_Ptet Ptet|GSPATP00026446001_Ptet Ptet|GSPATP00007318001_Ptet Ptet|GSPATP00007327001_Ptet Ptet|GSPATP00036426001_Ptet Ptet|GSPATP00025330001_Ptet Ptet|GSPATP00024573001_Ptet Ptet|GSPATP00032265001_Ptet Ptet|GSPATP00032294001_Ptet Ptet|GSPATP00036269001_Ptet Ptet|GSPATP00037995001_Ptet Ptet|GSPATP00026821001_Ptet Ptet|GSPATP00037994001_Ptet Ptet|GSPATP00038009001_Ptet Ptet|GSPATP00038008001_Ptet Ptet|GSPATP00039226001_Ptet Ptet|GSPATP00039743001_Ptet Ptet|GSPATP00039780001_Ptet Ptet|GSPATP00039301001_Ptet Ptet|GSPATP00039129001_Ptet Ptet|GSPATP00039224001_Ptet Ptet|GSPATP00039768001_Ptet Ptet|GSPATP00039267001_Ptet Ptet|GSPATP00037988001_Ptet Ptet|GSPATP00002925001_Ptet Ptet|GSPATP00021567001_Ptet Ptet|GSPATP00031524001_Ptet Ptet|GSPATP00036425001_Ptet Ptet|GSPATP00009270001_Ptet Ptet|GSPATP00025518001_Ptet Ptet|GSPATP00011661001_Ptet Ptet|GSPATP00004107001_Ptet Ptet|GSPATP00018503001_Ptet Ptet|GSPATP00035462001_Ptet Ptet|GSPATP00018073001_Ptet Ptet|GSPATP00037989001_Ptet Ptet|GSPATP00038007001_Ptet Ptet|GSPATP00032293001_Ptet Ptet|GSPATP00037095001_Ptet Ptet|GSPATP00032269001_Ptet Ptet|GSPATP00037991001_Ptet Ptet|GSPATP00037997001_Ptet Ptet|GSPATP00037996001_Ptet Ptet|GSPATP00037676001_Ptet Ptet|GSPATP00037096001_Ptet Ptet|GSPATP00038829001_Ptet Ptet|GSPATP00038652001_Ptet Ptet|GSPATP00039764001_Ptet Ptet|GSPATP00039781001_Ptet Ptet|GSPATP00001616001_Ptet Ptet|GSPATP00035463001_Ptet Ptet|GSPATP00025517001_Ptet Ptet|GSPATP00020094001_Ptet Ptet|GSPATP00018504001_Ptet Ptet|GSPATP00016200001_Ptet Ptet|GSPATP00003374001_Ptet Ptet|GSPATP00001618001_Ptet Ptet|GSPATP00025335001_Ptet Ptet|GSPATP00025124001_Ptet Ptet|GSPATP00019244001_Ptet Ptet|GSPATP00006020001_Ptet Ptet|GSPATP00039506001_Ptet Ptet|GSPATP00024575001_Ptet Ptet|GSPATP00037678001_Ptet Ptet|GSPATP00036665001_Ptet Ptet|GSPATP00037064001_Ptet Ptet|GSPATP00037167001_Ptet Ptet|GSPATP00032720001_Ptet Ptet|GSPATP00025329001_Ptet Ptet|GSPATP00028615001_Ptet Ptet|GSPATP00029290001_Ptet Ptet|GSPATP00024765001_Ptet Ptet|GSPATP00034748001_Ptet Ptet|GSPATP00035697001_Ptet Ptet|GSPATP00036427001_Ptet Ptet|GSPATP00028279001_Ptet Ptet|GSPATP00024714001_Ptet Ptet|GSPATP00036268001_Ptet Ptet|GSPATP00030227001_Ptet Ptet|GSPATP00032267001_Ptet Ptet|GSPATP00032271001_Ptet Ptet|GSPATP00032295001_Ptet Ptet|GSPATP00039197001_Ptet Ptet|GSPATP00039247001_Ptet Ptet|GSPATP00026442001_Ptet Ptet|GSPATP00039225001_Ptet Ptet|GSPATP00031026001_Ptet Ptet|GSPATP00029928001_Ptet Ptet|GSPATP00029291001_Ptet Ptet|GSPATP00039128001_Ptet Ptet|GSPATP00024571001_Ptet Ptet|GSPATP00018743001_Ptet Ptet|GSPATP00020221001_Ptet Ptet|GSPATP00018287001_Ptet Ptet|GSPATP00032263001_Ptet Ptet|GSPATP00038653001_Ptet Ptet|GSPATP00003375001_Ptet Ptet|GSPATP00019242001_Ptet Ptet|GSPATP00020095001_Ptet Ptet|GSPATP00010918001_Ptet Ptet|GSPATP00021376001_Ptet Ptet|GSPATP00006019001_Ptet Ptet|GSPATP00006024001_Ptet Ptet|GSPATP00013749001_Ptet Ptet|GSPATP00009027001_Ptet Ptet|GSPATP00026445001_Ptet Ptet|GSPATP00038830001_Ptet Ptet|GSPATP00039811001_Ptet Ptet|GSPATP00032270001_Ptet Ptet|GSPATP00037986001_Ptet Ptet|GSPATP00001617001_Ptet Ptet|GSPATP00010625001_Ptet Ptet|GSPATP00018558001_Ptet Ptet|GSPATP00009289001_Ptet Ptet|GSPATP00018534001_Ptet Ptet|GSPATP00005914001_Ptet Ptet|GSPATP00005886001_Ptet Ptet|GSPATP00001695001_Ptet Ptet|GSPATP00009290001_Ptet Ptet|GSPATP00006535001_Ptet Ptet|GSPATP00005959001_Ptet Ptet|GSPATP00007279001_Ptet Ptet|GSPATP00007326001_Ptet Ptet|GSPATP00005954001_Ptet Ptet|GSPATP00007072001_Ptet Ptet|GSPATP00007071001_Ptet Ptet|GSPATP00007748001_Ptet Ptet|GSPATP00013333001_Ptet Ptet|GSPATP00010459001_Ptet Ptet|GSPATP00037993001_Ptet Ptet|GSPATP00037987001_Ptet Ptet|GSPATP00037992001_Ptet Ptet|GSPATP00030661001_Ptet Ptet|GSPATP00006399001_Ptet Ptet|GSPATP00006822001_Ptet Ptet|GSPATP00007185001_Ptet Ptet|GSPATP00016493001_Ptet Ptet|GSPATP00021629001_Ptet Ptet|GSPATP00023314001_Ptet Ptet|GSPATP00002358001_Ptet Ptet|GSPATP00000304001_Ptet Ptet|GSPATP00000099001_Ptet Tthe|TTH3711.m00012_Tthe Ptet|GSPATP00032264001_Ptet Ptet|GSPATP00038678001_Ptet Ptet|GSPATP00007320001_Ptet Ptet|GSPATP00026444001_Ptet Ptet|GSPATP00032266001_Ptet
OMG10071: Aque|Aqu1.200770_Aque Aque|Aqu1.203670_Aque Aque|Aqu1.205668_Aque Aque|Aqu1.208639_Aque Aque|Aqu1.210508_Aque Aque|Aqu1.206713_Aque Aque|Aqu1.221823_Aque Aque|Aqu1.211754_Aque Aque|Aqu1.201055_Aque Aque|Aqu1.207037_Aque Aque|Aqu1.221818_Aque Aque|Aqu1.208171_Aque Aque|Aqu1.202496_Aque Aque|Aqu1.206572_Aque Aque|Aqu1.215029_Aque Aque|Aqu1.204706_Aque Aque|Aqu1.202447_Aque Aque|Aqu1.206714_Aque Aque|Aqu1.209477_Aque Aque|Aqu1.210020_Aque Aque|Aqu1.205876_Aque Aque|Aqu1.206068_Aque Aque|Aqu1.215028_Aque Aque|Aqu1.205380_Aque Aque|Aqu1.211751_Aque Aque|Aqu1.210016_Aque Aque|Aqu1.213030_Aque Aque|Aqu1.214172_Aque Aque|Aqu1.202936_Aque Aque|Aqu1.206717_Aque Aque|Aqu1.220323_Aque Aque|Aqu1.221793_Aque Aque|Aqu1.214993_Aque Aque|Aqu1.210326_Aque Aque|Aqu1.204543_Aque Aque|Aqu1.221820_Aque Aque|Aqu1.208531_Aque Aque|Aqu1.204707_Aque Aque|Aqu1.202098_Aque Aque|Aqu1.221824_Aque Aque|Aqu1.206004_Aque Aque|Aqu1.203917_Aque Aque|Aqu1.203583_Aque Aque|Aqu1.201626_Aque Aque|Aqu1.207036_Aque Aque|Aqu1.221822_Aque Aque|Aqu1.203243_Aque Aque|Aqu1.222678_Aque Aque|Aqu1.203916_Aque Aque|Aqu1.211764_Aque Aque|Aqu1.208317_Aque Aque|Aqu1.206729_Aque Aque|Aqu1.202635_Aque Aque|Aqu1.206756_Aque Aque|Aqu1.207388_Aque Aque|Aqu1.205874_Aque Aque|Aqu1.203349_Aque Aque|Aqu1.205533_Aque Aque|Aqu1.216516_Aque Aque|Aqu1.201793_Aque Aque|Aqu1.204127_Aque Aque|Aqu1.204790_Aque Aque|Aqu1.207075_Aque Aque|Aqu1.205703_Aque Aque|Aqu1.213176_Aque Aque|Aqu1.209255_Aque Aque|Aqu1.205667_Aque Aque|Aqu1.219775_Aque Aque|Aqu1.224286_Aque Aque|Aqu1.211277_Aque Aque|Aqu1.204435_Aque Aque|Aqu1.207076_Aque Aque|Aqu1.215023_Aque Aque|Aqu1.215618_Aque Aque|Aqu1.200095_Aque Aque|Aqu1.209480_Aque Aque|Aqu1.200674_Aque Aque|Aqu1.203844_Aque Aque|Aqu1.207133_Aque Aque|Aqu1.207560_Aque Aque|Aqu1.202522_Aque Aque|Aqu1.218190_Aque Aque|Aqu1.215026_Aque Aque|Aqu1.212036_Aque Aque|Aqu1.211838_Aque Aque|Aqu1.215027_Aque Aque|Aqu1.201885_Aque Aque|Aqu1.205853_Aque Aque|Aqu1.208207_Aque Aque|Aqu1.208099_Aque Aque|Aqu1.221790_Aque Aque|Aqu1.229067_Aque Aque|Aqu1.210536_Aque Aque|Aqu1.214994_Aque Aque|Aqu1.216515_Aque Aque|Aqu1.209031_Aque Aque|Aqu1.202461_Aque Aque|Aqu1.208859_Aque Aque|Aqu1.212341_Aque Aque|Aqu1.205434_Aque Aque|Aqu1.215025_Aque Aque|Aqu1.210162_Aque Aque|Aqu1.218679_Aque Aque|Aqu1.205129_Aque Aque|Aqu1.204681_Aque Aque|Aqu1.222497_Aque Aque|Aqu1.206347_Aque Aque|Aqu1.206653_Aque Aque|Aqu1.222828_Aque Aque|Aqu1.205726_Aque Aque|Aqu1.223767_Aque Aque|Aqu1.223763_Aque Aque|Aqu1.211227_Aque Aque|Aqu1.205524_Aque Aque|Aqu1.201447_Aque Aque|Aqu1.215021_Aque Aque|Aqu1.203408_Aque Aque|Aqu1.211769_Aque Aque|Aqu1.202096_Aque Aque|Aqu1.200242_Aque Aque|Aqu1.221795_Aque Aque|Aqu1.211143_Aque Aque|Aqu1.201001_Aque Aque|Aqu1.209539_Aque Aque|Aqu1.207645_Aque Aque|Aqu1.208286_Aque Aque|Aqu1.201007_Aque Aque|Aqu1.200393_Aque Aque|Aqu1.208284_Aque Aque|Aqu1.201138_Aque Aque|Aqu1.201058_Aque Aque|Aqu1.211935_Aque Aque|Aqu1.211225_Aque Aque|Aqu1.223769_Aque Aque|Aqu1.224633_Aque Aque|Aqu1.217212_Aque Aque|Aqu1.214533_Aque Aque|Aqu1.207860_Aque Aque|Aqu1.211224_Aque Aque|Aqu1.206424_Aque Aque|Aqu1.205004_Aque Aque|Aqu1.220603_Aque Aque|Aqu1.204264_Aque Aque|Aqu1.219819_Aque Aque|Aqu1.205297_Aque Aque|Aqu1.211226_Aque Aque|Aqu1.207291_Aque Aque|Aqu1.211229_Aque Aque|Aqu1.226688_Aque Aque|Aqu1.221792_Aque Aque|Aqu1.204986_Aque Aque|Aqu1.220605_Aque Aque|Aqu1.218530_Aque Aque|Aqu1.206003_Aque Cint|ENSCINT00000016131_Cint
OMG10072: Ehux|jgi194671_Ehux Ehux|jgi221054_Ehux Ehux|jgi231087_Ehux Sros|PTSG_01760T0_Sros Sros|PTSG_09917T0_Sros Sros|PTSG_11222T0_Sros Sros|PTSG_02728T0_Sros Sros|PTSG_09155T0_Sros Sros|PTSG_02826T0_Sros Sros|PTSG_10359T0_Sros Sros|PTSG_02819T0_Sros Sros|PTSG_05357T0_Sros Sros|PTSG_11416T0_Sros Sros|PTSG_02865T0_Sros Sros|PTSG_02600T0_Sros Sros|PTSG_02792T0_Sros Sros|PTSG_02671T0_Sros Sros|PTSG_02674T0_Sros Sros|PTSG_11056T0_Sros Sros|PTSG_06088T0_Sros Sros|PTSG_02898T0_Sros Sros|PTSG_11383T0_Sros Sros|PTSG_02928T0_Sros Sros|PTSG_09109T0_Sros Sros|PTSG_10644T0_Sros Sros|PTSG_02647T0_Sros Sros|PTSG_02890T0_Sros Sros|PTSG_08362T0_Sros Sros|PTSG_03304T0_Sros Sros|PTSG_02770T0_Sros Sros|PTSG_05284T0_Sros Sros|PTSG_10975T0_Sros Sros|PTSG_09130T0_Sros Sros|PTSG_02895T0_Sros Sros|PTSG_02718T0_Sros Sros|PTSG_10920T0_Sros Sros|PTSG_02838T0_Sros Sros|PTSG_06990T0_Sros Sros|PTSG_09194T0_Sros Sros|PTSG_10283T0_Sros Sros|PTSG_10574T0_Sros Sros|PTSG_12297T0_Sros Sros|PTSG_09161T0_Sros Sros|PTSG_10763T0_Sros Sros|PTSG_09197T0_Sros Sros|PTSG_09195T0_Sros Sros|PTSG_02875T0_Sros Sros|PTSG_11143T0_Sros Sros|PTSG_02618T0_Sros Sros|PTSG_02817T0_Sros Sros|PTSG_02756T0_Sros Sros|PTSG_06768T0_Sros Sros|PTSG_11160T0_Sros Sros|PTSG_08144T0_Sros Sros|PTSG_09154T0_Sros Sros|PTSG_11221T0_Sros Sros|PTSG_10778T0_Sros Sros|PTSG_09648T0_Sros Sros|PTSG_07247T0_Sros Sros|PTSG_02679T0_Sros Sros|PTSG_02794T0_Sros Sros|PTSG_10896T0_Sros Sros|PTSG_06473T0_Sros Sros|PTSG_13026T0_Sros Sros|PTSG_02864T0_Sros Sros|PTSG_02724T0_Sros Sros|PTSG_11521T0_Sros Sros|PTSG_11419T0_Sros Sros|PTSG_02889T0_Sros Sros|PTSG_11223T0_Sros Sros|PTSG_02836T0_Sros Sros|PTSG_02931T0_Sros Sros|PTSG_09062T0_Sros Sros|PTSG_08979T0_Sros Sros|PTSG_05933T0_Sros Sros|PTSG_05243T0_Sros Sros|PTSG_11144T0_Sros Sros|PTSG_06616T0_Sros Sros|PTSG_05274T0_Sros Sros|PTSG_02820T0_Sros Sros|PTSG_05935T0_Sros Sros|PTSG_02959T0_Sros Sros|PTSG_02868T0_Sros Sros|PTSG_07231T0_Sros Sros|PTSG_07751T0_Sros Sros|PTSG_09159T0_Sros Sros|PTSG_09036T0_Sros Sros|PTSG_09114T0_Sros Sros|PTSG_10633T0_Sros Sros|PTSG_12844T0_Sros Sros|PTSG_06848T0_Sros Sros|PTSG_09186T0_Sros Sros|PTSG_09916T0_Sros Sros|PTSG_10771T0_Sros Sros|PTSG_06122T0_Sros Sros|PTSG_09193T0_Sros Sros|PTSG_06027T0_Sros Sros|PTSG_11155T0_Sros Sros|PTSG_02845T0_Sros Sros|PTSG_09218T0_Sros Sros|PTSG_08061T0_Sros Sros|PTSG_09174T0_Sros Sros|PTSG_09160T0_Sros Sros|PTSG_09123T0_Sros Sros|PTSG_10641T0_Sros Sros|PTSG_10696T0_Sros Sros|PTSG_09693T0_Sros Sros|PTSG_09652T0_Sros Sros|PTSG_10765T0_Sros Sros|PTSG_04735T0_Sros Sros|PTSG_06698T0_Sros Sros|PTSG_02828T0_Sros Sros|PTSG_03880T0_Sros Sros|PTSG_10695T0_Sros Sros|PTSG_10784T0_Sros Sros|PTSG_09105T0_Sros Sros|PTSG_02837T0_Sros Sros|PTSG_08836T0_Sros Sros|PTSG_10103T0_Sros Sros|PTSG_12411T0_Sros Sros|PTSG_10554T0_Sros Sros|PTSG_08408T0_Sros Sros|PTSG_07175T0_Sros Sros|PTSG_09788T0_Sros Sros|PTSG_12805T0_Sros Sros|PTSG_09700T0_Sros Sros|PTSG_10777T0_Sros Sros|PTSG_10770T0_Sros Sros|PTSG_10463T0_Sros Sros|PTSG_10434T0_Sros Sros|PTSG_10076T0_Sros Sros|PTSG_09692T0_Sros Sros|PTSG_12992T0_Sros Sros|PTSG_12988T0_Sros Sros|PTSG_02779T0_Sros Sros|PTSG_05843T0_Sros Sros|PTSG_06643T0_Sros Sros|PTSG_06920T0_Sros Sros|PTSG_09043T0_Sros Sros|PTSG_07454T0_Sros Sros|PTSG_00108T0_Sros Sros|PTSG_02653T0_Sros Sros|PTSG_00953T0_Sros Sros|PTSG_02713T0_Sros Sros|PTSG_01671T0_Sros Sros|PTSG_02637T0_Sros Sros|PTSG_00659T0_Sros Sros|PTSG_01538T0_Sros Sros|PTSG_01500T0_Sros Sros|PTSG_02638T0_Sros Sros|PTSG_02645T0_Sros Sros|PTSG_10705T0_Sros Sros|PTSG_08964T0_Sros Sros|PTSG_02896T0_Sros Tpse|jgi21801_Tpse
OMG10073: Agam|XP_309765_Agam Agam|XP_314483_Agam Agam|XP_309083_Agam Amac|AMAG_09604T0_Amac Amac|AMAG_13901T0_Amac Amac|AMAG_11442T0_Amac Amac|AMAG_07885T0_Amac Amac|AMAG_00653T0_Amac Amac|AMAG_02164T0_Amac Atha|AT4G20890.1_Atha Atha|AT5G44340.1_Atha Atha|AT5G23860.2_Atha Atha|AT5G62700.1_Atha Atha|AT5G62690.1_Atha Atha|AT5G12250.1_Atha Atha|AT1G75780.1_Atha Atha|AT2G29550.1_Atha Atha|AT1G20010.1_Atha Bden|BDET_00601_Bden Bden|BDET_05635_Bden Cele|B0272.1_Cele Cele|C54C6.2_Cele Cele|C36E8.5_Cele Cele|K01G5.7_Cele Cele|ZK154.3_Cele Cint|ENSCINT00000014333_Cint Cint|ENSCINT00000015549_Cint Cowc|CAOG_03516T0_Cowc Cowc|CAOG_03517T0_Cowc Crei|jgi129868_Crei Crei|jgi129876_Crei Dmel|FBpp0081524_Dmel Dmel|FBpp0085721_Dmel Dmel|FBpp0084630_Dmel Dmel|FBpp0072177_Dmel Ehux|jgi416460_Ehux Ehux|jgi464996_Ehux Ehux|jgi451245_Ehux Ehux|jgi468958_Ehux Esil|Esi0018_0180_Esil Esil|Esi0224_0038_Esil Esil|Esi0212_0030_Esil Esil|Esi0224_0035_Esil Esil|Esi0018_0179_Esil Hmag|XP_002161860_Hmag Hmag|XP_002161958_Hmag Hmag|XP_002160315_Hmag Hmag|XP_002160285_Hmag Hsap|NP_064424_Hsap Hsap|NP_817124_Hsap Hsap|NP_821080_Hsap Hsap|NP_821133_Hsap Hsap|NP_115914_Hsap Hsap|NP_110400_Hsap Hsap|NP_006078_Hsap Hsap|NP_006079_Hsap Hsap|NP_001060_Hsap Hsap|NP_006077_Hsap Lgig|jgi186501_Lgig Lgig|jgi218926_Lgig Lgig|jgi230936_Lgig Lgig|jgi213227_Lgig Lgig|jgi228939_Lgig Lgig|jgi203547_Lgig Lgig|jgi203506_Lgig Lgig|jgi195970_Lgig Lgig|jgi195948_Lgig Lgig|jgi233643_Lgig Lgig|jgi217729_Lgig Lgig|jgi203824_Lgig Lgig|jgi203866_Lgig Lgig|jgi193371_Lgig Lgig|jgi205056_Lgig Lgig|jgi213129_Lgig Lgig|jgi205348_Lgig Lgig|jgi202077_Lgig Lgig|jgi220547_Lgig Lgig|jgi223078_Lgig Lgig|jgi201398_Lgig Lgig|jgi223043_Lgig Lgig|jgi197703_Lgig Lgig|jgi206161_Lgig Lgig|jgi204297_Lgig Lgig|jgi239523_Lgig Lgig|jgi239680_Lgig Lgig|jgi218820_Lgig Lgig|jgi238998_Lgig Lgig|jgi223026_Lgig Lgig|jgi190168_Lgig Lgig|jgi207064_Lgig Lgig|jgi178018_Lgig Lgig|jgi182889_Lgig Lgig|jgi182307_Lgig Mbre|jgi14310_Mbre Mbre|jgi31534_Mbre Ngru|jgi55423_Ngru Ngru|jgi83350_Ngru Ngru|jgi56391_Ngru Nvec|jgi118944_Nvec Nvec|jgi245773_Nvec Nvec|jgi167737_Nvec Nvec|jgi229095_Nvec Nvec|jgi196813_Nvec Ppat|Pp1s218_7V6.1_Ppat Ppat|Pp1s252_101V6.1_Ppat Ppat|Pp1s93_158V6.1_Ppat Ppat|Pp1s93_136V6.1_Ppat Ppat|Pp1s252_90V6.1_Ppat Ppat|Pp1s22_396V6.1_Ppat Ppat|Pp1s85_186V6.1_Ppat Ppat|Pp1s85_170V6.1_Ppat Ppat|Pp1s89_209V6.1_Ppat Ppat|Pp1s35_125V6.1_Ppat Ppat|Pp1s85_169V6.1_Ppat Ptet|GSPATP00021361001_Ptet Ptet|GSPATP00036831001_Ptet Rory|RO3T_00404_Rory Rory|RO3T_06150_Rory Rory|RO3T_11161_Rory Rory|RO3T_04450_Rory Rory|RO3T_06266_Rory Spun|SPPG_02447T0_Spun Spun|SPPG_04946T0_Spun Spun|SPPG_01035T0_Spun Spur|XP_001197604_Spur Spur|XP_791790_Spur Spur|XP_793735_Spur Spur|XP_798940_Spur Spur|XP_789821_Spur Spur|XP_797932_Spur Spur|XP_001197626_Spur Spur|XP_801828_Spur Spur|XP_798948_Spur Spur|XP_001192190_Spur Spur|XP_001192875_Spur Sros|PTSG_09516T0_Sros Sros|PTSG_11363T0_Sros Sros|PTSG_04414T0_Sros Tadh|jgi22309_Tadh Tadh|jgi63686_Tadh Tpse|jgi31569_Tpse Tpse|jgi8069_Tpse Tthe|TTH3703.m00089_Tthe Tthe|TTH3743.m00003_Tthe Tthe|TTH235.m00039_Tthe Vcar|jgi75910_Vcar Vcar|jgi77081_Vcar Aque|Aqu1.227361_Aque Ccin|CC1G_04743T0_Ccin Ncra|NCU04054T0_Ncra Cneo|XP_569650_Cneo Spom|SPBC26H8.07c_T0_Spom Scer|YFL037W_Scer Ddis|DDB0191169_Ddis
OMG10074: Amac|AMAG_02933T0_Amac Amac|AMAG_10222T0_Amac Amac|AMAG_02934T0_Amac Amac|AMAG_13123T0_Amac Amac|AMAG_17308T0_Amac Amac|AMAG_10221T0_Amac Aque|Aqu1.210550_Aque Aque|Aqu1.210553_Aque Aque|Aqu1.214241_Aque Atha|AT3G24290.1_Atha Atha|AT3G24300.1_Atha Atha|AT4G13510.1_Atha Atha|AT4G28700.1_Atha Atha|AT1G64780.1_Atha Ccin|CC1G_05914T0_Ccin Ccin|CC1G_12816T0_Ccin Ccin|CC1G_13124T0_Ccin Cele|F49E11.3_Cele Cele|M195.3_Cele Cele|C05E11.4_Cele Cele|C05E11.5_Cele Cint|ENSCINT00000008302_Cint Cint|ENSCINT00000012012_Cint Ddis|DDB0191130_Ddis Ddis|DDB0214902_Ddis Ehux|jgi61319_Ehux Ehux|jgi74037_Ehux Ehux|jgi441727_Ehux Ehux|jgi444314_Ehux Ehux|jgi70117_Ehux Ehux|jgi200882_Ehux Ehux|jgi433750_Ehux Esil|Esi0456_0007_Esil Esil|Esi0464_0009_Esil Esil|Esi0526_0006_Esil Esil|Esi0021_0003_Esil Esil|Esi0047_0002_Esil Esil|Esi0464_0007_Esil Esil|Esi0062_0062_Esil Esil|Esi0875_0001_Esil Esil|Esi0131_0017_Esil Esil|Esi0062_0067_Esil Mbre|jgi10329_Mbre Mbre|jgi14204_Mbre Ngru|jgi34345_Ngru Ngru|jgi34407_Ngru Nvec|jgi112226_Nvec Nvec|jgi173932_Nvec Nvec|jgi158535_Nvec Nvec|jgi81533_Nvec Nvec|jgi102204_Nvec Nvec|jgi206265_Nvec Nvec|jgi207836_Nvec Nvec|jgi126819_Nvec Nvec|jgi87550_Nvec Ppat|Pp1s109_32V6.1_Ppat Ppat|Pp1s12_395V6.1_Ppat Ppat|Pp1s4_201V6.1_Ppat Ppat|Pp1s15_321V6.1_Ppat Ppat|Pp1s297_9V6.1_Ppat Ppat|Pp1s57_114V6.1_Ppat Ppat|Pp1s120_140V6.1_Ppat Ppat|Pp1s240_51V6.1_Ppat Ppat|Pp1s30_275V6.1_Ppat Ppat|Pp1s352_2V6.1_Ppat Ppat|Pp1s36_56V6.1_Ppat Ppat|Pp1s33_381V6.1_Ppat Ppat|Pp1s33_385V6.1_Ppat Ppat|Pp1s633_4V6.1_Ppat Ppat|Pp1s475_29V6.1_Ppat Ppat|Pp1s33_11V6.1_Ppat Ppat|Pp1s33_380V6.1_Ppat Ptet|GSPATP00020025001_Ptet Ptet|GSPATP00022258001_Ptet Ptet|GSPATP00037314001_Ptet Ptet|GSPATP00036986001_Ptet Ptet|GSPATP00026626001_Ptet Ptet|GSPATP00023933001_Ptet Ptet|GSPATP00030800001_Ptet Ptet|GSPATP00025562001_Ptet Ptet|GSPATP00021825001_Ptet Ptet|GSPATP00001278001_Ptet Ptet|GSPATP00004776001_Ptet Ptet|GSPATP00002757001_Ptet Ptet|GSPATP00003093001_Ptet Ptet|GSPATP00003263001_Ptet Ptet|GSPATP00004938001_Ptet Ptet|GSPATP00024988001_Ptet Ptet|GSPATP00026675001_Ptet Ptet|GSPATP00027856001_Ptet Ptet|GSPATP00011891001_Ptet Ptet|GSPATP00008222001_Ptet Rory|RO3T_05766_Rory Rory|RO3T_12621_Rory Rory|RO3T_12447_Rory Rory|RO3T_04372_Rory Rory|RO3T_11187_Rory Scer|YGR121C_Scer Scer|YPR138C_Scer Tadh|jgi33117_Tadh Tadh|jgi61877_Tadh Tpse|jgi14096_Tpse Tpse|jgi36263_Tpse Tpse|jgi268226_Tpse Tpse|jgi268793_Tpse Tpse|jgi40537_Tpse Tpse|jgi13996_Tpse Vcar|jgi41671_Vcar Vcar|jgi77636_Vcar Vcar|jgi61118_Vcar Vcar|jgi75428_Vcar Agam|XP_318439_Agam Dmel|FBpp0112150_Dmel Lgig|jgi102290_Lgig Tadh|jgi1344_Tadh Spur|XP_795931_Spur Hmag|XP_002167185_Hmag Crei|jgi158745_Crei Cowc|CAOG_01985T0_Cowc Spun|SPPG_01638T0_Spun Sros|PTSG_00600T0_Sros Ncra|NCU05843T0_Ncra Spom|SPAC664.14_T0_Spom Bden|BDET_00136_Bden Cneo|XP_566614_Cneo Scer|YNL142W_Scer Spun|SPPG_04050T0_Spun Cneo|XP_567361_Cneo Vcar|jgi65690_Vcar Crei|jgi206118_Crei Lgig|jgi188698_Lgig Ncra|NCU01065T0_Ncra Spom|SPCPB1C11.01_T0_Spom Cowc|CAOG_07102T0_Cowc Ngru|jgi30176_Ngru Ehux|jgi65124_Ehux Ddis|DDB0185017_Ddis Mbre|jgi27353_Mbre Spom|SPAC2E1P3.02c_T0_Spom Crei|jgi156131_Crei Atha|AT2G38290.2_Atha Ccin|CC1G_01676T0_Ccin Spur|XP_781954_Spur Ncra|NCU03257T0_Ncra Lgig|jgi126447_Lgig Cowc|CAOG_07671T0_Cowc Vcar|jgi69712_Vcar Ngru|jgi55677_Ngru
OMG10075: Agam|XP_315267_Agam Agam|XP_320377_Agam Agam|XP_552044_Agam Agam|XP_557048_Agam Agam|XP_001688862_Agam Agam|XP_308371_Agam Amac|AMAG_00602T0_Amac Amac|AMAG_02112T0_Amac Aque|Aqu1.203501_Aque Aque|Aqu1.205604_Aque Aque|Aqu1.213272_Aque Aque|Aqu1.216149_Aque Aque|Aqu1.213270_Aque Aque|Aqu1.229758_Aque Atha|AT5G61690.1_Atha Atha|AT5G61730.1_Atha Atha|AT3G47730.1_Atha Bden|BDET_04492_Bden Bden|BDET_05969_Bden Bden|BDET_03774_Bden Cele|C48B4.4d_Cele Cele|Y53C10A.9_Cele Cowc|CAOG_00533T0_Cowc Cowc|CAOG_03466T0_Cowc Ddis|DDB0191222_Ddis Ddis|DDB0216250_Ddis Ddis|DDB0191223_Ddis Ddis|DDB0201627_Ddis Ddis|DDB0191224_Ddis Ddis|DDB0201662_Ddis Ddis|DDB0219982_Ddis Dmel|FBpp0074959_Dmel Dmel|FBpp0076927_Dmel Dmel|FBpp0292833_Dmel Dmel|FBpp0085587_Dmel Ehux|jgi429077_Ehux Ehux|jgi459089_Ehux Ehux|jgi440322_Ehux Ehux|jgi445332_Ehux Esil|Esi0151_0014_Esil Esil|Esi0366_0019_Esil Esil|Esi0366_0020_Esil Esil|Esi0359_0018_Esil Hmag|XP_002165550_Hmag Hmag|XP_002168706_Hmag Hmag|XP_002162872_Hmag Hsap|NP_525021_Hsap Hsap|NP_525022_Hsap Hsap|NP_525023_Hsap Hsap|NP_758424_Hsap Hsap|NP_009099_Hsap Hsap|NP_061985_Hsap Hsap|NP_775099_Hsap Hsap|NP_689914_Hsap Hsap|NP_997698_Hsap Hsap|NP_005493_Hsap Hsap|NP_000341_Hsap Lgig|jgi221435_Lgig Lgig|jgi229502_Lgig Lgig|jgi212836_Lgig Lgig|jgi81234_Lgig Mbre|jgi16047_Mbre Mbre|jgi37002_Mbre Ngru|jgi70658_Ngru Ngru|jgi82365_Ngru Ngru|jgi69484_Ngru Nvec|jgi168693_Nvec Nvec|jgi87844_Nvec Ppat|Pp1s115_120V6.1_Ppat Ppat|Pp1s218_72V6.1_Ppat Ptet|GSPATP00022092001_Ptet Ptet|GSPATP00033232001_Ptet Ptet|GSPATP00017828001_Ptet Ptet|GSPATP00017796001_Ptet Ptet|GSPATP00033233001_Ptet Ptet|GSPATP00013954001_Ptet Spur|XP_793486_Spur Spur|XP_799320_Spur Spur|NP_999814_Spur Spur|XP_790915_Spur Spur|XP_791165_Spur Sros|PTSG_01877T0_Sros Sros|PTSG_04722T0_Sros Tadh|jgi31511_Tadh Tadh|jgi53677_Tadh Tadh|jgi60879_Tadh Tthe|TTH3697.m00017_Tthe Tthe|TTH3739.m00043_Tthe Tthe|TTH3753.m00388_Tthe Tthe|TTH3754.m00259_Tthe Tthe|TTH3754.m00258_Tthe Tthe|TTH378.m00011_Tthe Tthe|TTH3827.m00938_Tthe Tthe|TTH3830.m00586_Tthe Tthe|TTH1.m00801_Tthe Tthe|TTH3719.m00051_Tthe Tthe|TTH3719.m00059_Tthe Tthe|TTH160.m00071_Tthe Tthe|TTH17.m00424_Tthe Tthe|TTH3698.m00219_Tthe Tthe|TTH3691.m00159_Tthe Tthe|TTH3691.m00158_Tthe Tthe|TTH3753.m00387_Tthe Tthe|TTH3753.m00385_Tthe Tthe|TTH3753.m00386_Tthe Nvec|jgi30195_Nvec Hsap|NP_001080_Hsap Cint|ENSCINT00000011521_Cint Tadh|jgi49936_Tadh Cele|Y39D8C.1_Cele Ncra|NCU04021T0_Ncra Agam|XP_311532_Agam Sros|PTSG_11760T0_Sros Tpse|jgi264740_Tpse Atha|AT2G41700.2_Atha Spun|SPPG_00234T0_Spun Ehux|jgi449089_Ehux Nvec|jgi82333_Nvec Spun|SPPG_04879T0_Spun Ccin|CC1G_00682T0_Ccin Crei|jgi419080_Crei Vcar|jgi43193_Vcar Spun|SPPG_08169T0_Spun Ppat|Pp1s150_114V6.4_Ppat Aque|Aqu1.222991_Aque Ptet|GSPATP00007250001_Ptet Cint|ENSCINT00000013873_Cint Vcar|jgi85850_Vcar Aque|Aqu1.228211_Aque Tadh|jgi10137_Tadh Hmag|XP_002170596_Hmag Crei|jgi394888_Crei Cint|ENSCINT00000013651_Cint Sros|PTSG_00806T0_Sros Cowc|CAOG_02860T0_Cowc Cele|F12B6.1_Cele Lgig|jgi110141_Lgig Hmag|XP_002158151_Hmag Spur|XP_798273_Spur Spur|XP_794065_Spur Mbre|jgi22693_Mbre Esil|Esi0154_0007_Esil Hmag|XP_002157466_Hmag Mbre|jgi5556_Mbre Nvec|jgi134820_Nvec Nvec|jgi134819_Nvec Tthe|TTH3824.m03010_Tthe
[truncated: 10,115,330 more chars]
