# Supplementary material for: Premetazoan genome evolution and the regulation of cell differentiation in the choanoflagellate Salpingoeca rosetta
Source: Genome Biol. 2013 Feb 18;14(2):R15. doi: 10.1186/gb-2013-14-2-r15 (PMC4054682; doi:10.1186/gb-2013-14-2-r15)
Supplement: Additional file 4 — The genes present in each of the OrthoMCL ortholog clusters. [file gb-2013-14-2-r15-S4.TXT]

Urmetazoan	Urchoanimal	urchoanoflagellate	urfungus	uropisthokont
OMG10034	OMG10828	OMG10011	OMG10067	OMG72498
OMG12227	OMG17465	OMG10027	OMG10008	OMG72497
OMG13790	OMG22200	OMG10008	OMG10023	OMG72486
OMG15954	OMG23706	OMG10023	OMG10007	OMG72485
OMG14928	OMG23181	OMG10007	OMG10026	OMG72460
OMG16292	OMG26354	OMG10085	OMG10030	OMG72266
OMG10774	OMG28203	OMG10026	OMG10029	OMG72118
OMG17086	OMG28194	OMG10030	OMG10046	OMG72018
OMG17602	OMG35485	OMG10029	OMG10063	OMG72008
OMG15949	OMG33493	OMG10046	OMG10048	OMG72006
OMG18864	OMG33488	OMG10063	OMG10081	OMG71996
OMG19661	OMG33486	OMG10048	OMG10050	OMG71977
OMG17102	OMG31936	OMG10124	OMG10123	OMG71975
OMG20555	OMG34264	OMG10127	OMG10073	OMG71969
OMG20545	OMG33491	OMG10118	OMG10102	OMG71964
OMG21652	OMG45392	OMG10081	OMG10052	OMG70936
OMG18872	OMG45391	OMG10050	OMG10126	OMG70888
OMG12362	OMG45389	OMG10104	OMG10146	OMG70865
OMG17634	OMG45386	OMG10122	OMG10172	OMG70754
OMG23098	OMG45384	OMG10073	OMG10098	OMG70654
OMG23117	OMG45383	OMG10102	OMG10043	OMG70628
OMG18192	OMG45382	OMG10052	OMG10100	OMG70612
OMG16668	OMG45264	OMG10035	OMG10084	OMG70557
OMG20564	OMG45263	OMG10146	OMG10075	OMG70529
OMG18870	OMG45261	OMG10043	OMG10195	OMG70509
OMG24881	OMG45254	OMG10234	OMG10103	OMG70409
OMG16678	OMG45252	OMG10299	OMG10054	OMG70314
OMG27263	OMG45242	OMG10100	OMG10278	OMG70304
OMG27256	OMG45240	OMG10084	OMG10216	OMG70302
OMG27195	OMG45232	OMG10163	OMG10093	OMG70299
OMG24917	OMG45227	OMG10075	OMG10300	OMG70295
OMG23060	OMG45225	OMG10195	OMG10394	OMG69453
OMG21657	OMG45219	OMG10309	OMG10453	OMG69392
OMG21644	OMG45207	OMG10418	OMG10153	OMG69003
OMG20582	OMG45205	OMG10426	OMG10517	OMG68971
OMG19681	OMG45197	OMG10103	OMG10255	OMG68614
OMG21668	OMG45188	OMG10333	OMG10294	OMG68428
OMG24904	OMG45187	OMG10259	OMG10387	OMG68392
OMG30550	OMG45136	OMG10404	OMG10047	OMG68354
OMG30521	OMG45122	OMG10054	OMG10061	OMG68352
OMG30520	OMG45118	OMG10216	OMG10473	OMG68127
OMG30517	OMG45110	OMG10093	OMG10395	OMG68125
OMG30506	OMG45072	OMG10536	OMG10285	OMG68105
OMG30502	OMG44961	OMG10300	OMG10181	OMG68089
OMG30466	OMG44941	OMG10394	OMG10466	OMG67979
OMG30460	OMG44813	OMG10563	OMG10642	OMG67968
OMG27269	OMG44750	OMG10090	OMG10137	OMG67953
OMG12611	OMG44691	OMG10153	OMG10334	OMG67931
OMG20583	OMG44687	OMG10517	OMG10296	OMG67927
OMG27270	OMG44626	OMG10255	OMG10223	OMG67895
OMG20578	OMG44612	OMG10294	OMG10057	OMG67858
OMG16693	OMG44592	OMG10462	OMG10051	OMG67671
OMG13139	OMG44576	OMG10047	OMG10227	OMG67646
OMG35947	OMG44407	OMG10061	OMG10196	OMG67617
OMG35916	OMG44396	OMG10342	OMG10183	OMG67602
OMG30591	OMG44385	OMG10473	OMG10315	OMG67588
OMG30570	OMG44368	OMG10930	OMG10917	OMG67571
OMG21681	OMG44287	OMG10742	OMG10415	OMG67564
OMG20575	OMG44276	OMG10285	OMG10436	OMG67559
OMG36138	OMG37388	OMG10681	OMG10375	OMG67373
OMG36132	OMG40848	OMG10825	OMG10360	OMG67350
OMG36117	OMG40826	OMG10925	OMG10277	OMG67215
OMG36102	OMG40821	OMG10669	OMG10282	OMG67136
OMG36081	OMG40819	OMG10642	OMG10496	OMG67061
OMG36021	OMG38291	OMG10137	OMG10372	OMG66707
OMG36013	OMG72508	OMG10334	OMG10486	OMG66698
OMG35967	OMG72507	OMG10296	OMG10194	OMG66690
OMG35942	OMG72506	OMG10223	OMG10721	OMG66684
OMG35915	OMG72496	OMG10057	OMG10647	OMG66679
OMG30537	OMG72248	OMG10051	OMG10359	OMG66172
OMG30499	OMG72019	OMG11136	OMG10308	OMG45427
OMG30469	OMG72012	OMG10461	OMG10162	OMG45417
OMG27247	OMG72010	OMG10315	OMG10502	OMG45182
OMG24919	OMG72003	OMG11317	OMG10220	OMG45176
OMG23106	OMG72000	OMG10917	OMG10371	OMG45168
OMG23107	OMG71998	OMG10436	OMG10290	OMG45119
OMG23076	OMG71994	OMG10827	OMG10041	OMG45102
OMG23042	OMG71983	OMG10375	OMG10131	OMG45090
OMG21665	OMG71693	OMG10360	OMG10142	OMG45088
OMG21680	OMG71642	OMG10277	OMG10161	OMG45083
OMG18882	OMG71592	OMG10282	OMG10336	OMG45071
OMG18556	OMG71591	OMG11141	OMG10280	OMG45055
OMG17091	OMG71545	OMG10496	OMG10266	OMG45042
OMG15656	OMG71540	OMG10372	OMG10435	OMG45028
OMG12592	OMG71480	OMG10486	OMG10173	OMG45018
OMG16103	OMG71128	OMG10148	OMG10155	OMG45003
OMG29193	OMG70900	OMG11570	OMG10397	OMG45001
OMG28201	OMG70898	OMG10194	OMG11437	OMG44988
OMG23370	OMG70804	OMG10721	OMG10993	OMG44981
OMG22894	OMG70776	OMG10162	OMG10663	OMG44970
OMG22571	OMG70677	OMG10502	OMG10403	OMG44962
OMG16367	OMG70676	OMG10220	OMG10228	OMG44956
OMG29176	OMG70671	OMG10371	OMG10176	OMG44933
OMG18231	OMG70660	OMG10290	OMG10160	OMG44923
OMG17421	OMG70646	OMG10041	OMG10318	OMG44921
OMG13230	OMG70643	OMG10131	OMG10402	OMG44913
OMG44541	OMG70636	OMG10142	OMG10323	OMG44912
OMG44494	OMG70627	OMG10218	OMG10724	OMG44888
OMG44481	OMG70622	OMG10161	OMG10539	OMG44869
OMG44455	OMG70619	OMG11080	OMG10184	OMG44821
OMG35038	OMG70616	OMG10336	OMG11041	OMG44804
OMG35034	OMG70603	OMG10280	OMG10479	OMG44785
OMG35033	OMG70597	OMG10266	OMG10249	OMG44784
OMG35013	OMG70590	OMG10435	OMG10221	OMG44771
OMG35001	OMG70589	OMG10155	OMG10307	OMG44766
OMG34952	OMG70585	OMG10397	OMG10297	OMG44765
OMG29977	OMG70568	OMG10918	OMG10149	OMG44764
OMG20752	OMG70563	OMG10176	OMG10780	OMG44762
OMG18790	OMG70560	OMG10160	OMG10185	OMG44756
OMG18942	OMG70553	OMG10318	OMG10165	OMG44753
OMG18831	OMG70538	OMG11708	OMG10303	OMG44745
OMG18756	OMG70537	OMG10402	OMG10289	OMG44743
OMG15611	OMG70531	OMG10323	OMG10716	OMG44734
OMG15271	OMG70510	OMG11087	OMG10239	OMG44733
OMG14903	OMG70455	OMG10724	OMG10317	OMG44719
OMG13907	OMG70438	OMG10539	OMG11608	OMG44707
OMG11166	OMG70390	OMG10184	OMG10451	OMG44694
OMG66966	OMG70388	OMG10446	OMG10222	OMG44686
OMG66958	OMG68741	OMG10249	OMG10731	OMG44683
OMG66948	OMG68400	OMG10221	OMG10074	OMG44680
OMG66947	OMG68206	OMG12458	OMG10432	OMG44678
OMG66941	OMG68149	OMG10307	OMG10369	OMG44660
OMG66926	OMG68084	OMG10297	OMG10232	OMG44632
OMG66921	OMG67773	OMG10149	OMG10293	OMG44627
OMG66920	OMG67667	OMG10788	OMG11038	OMG44618
OMG66917	OMG67655	OMG10185	OMG10408	OMG44558
OMG66916	OMG67347	OMG10165	OMG10414	OMG44507
OMG66887	OMG66983	OMG10303	OMG10135	OMG44422
OMG66886	OMG66884	OMG10289	OMG10113	OMG44406
OMG66882	OMG50805	OMG10716	OMG10452	OMG44395
OMG66868	OMG18356	OMG10239	OMG10393	OMG44391
OMG66864	OMG20811	OMG10670	OMG10319	OMG44390
OMG66851	OMG24194	OMG10317	OMG10540	OMG44387
OMG66850	OMG26345	OMG13159	OMG10495	OMG44302
OMG66824	OMG25689	OMG13173	OMG10343	OMG44289
OMG66804	OMG30150	OMG10937	OMG10254	OMG44222
OMG66768	OMG30144	OMG10222	OMG10224	OMG43265
OMG66767	OMG29179	OMG10731	OMG10208	OMG41525
OMG66740	OMG28225	OMG10074	OMG10182	OMG41308
OMG44535	OMG27904	OMG10432	OMG10523	OMG41093
OMG44502	OMG35548	OMG13174	OMG10347	OMG40932
OMG44462	OMG35497	OMG12778	OMG10339	OMG40432
OMG44438	OMG35492	OMG10699	OMG10130	OMG40428
OMG44436	OMG35484	OMG10369	OMG10530	OMG40414
OMG29973	OMG35483	OMG10232	OMG10677	OMG40369
OMG29967	OMG35481	OMG13009	OMG10337	OMG40341
OMG29923	OMG35479	OMG10293	OMG10338	OMG40328
OMG26898	OMG35478	OMG10408	OMG10549	OMG40305
OMG26874	OMG35475	OMG10985	OMG11733	OMG39707
OMG24617	OMG35472	OMG10414	OMG11887	OMG39667
OMG22201	OMG35469	OMG10135	OMG10250	OMG39464
OMG21820	OMG35467	OMG10113	OMG10358	OMG39449
OMG19900	OMG35466	OMG10452	OMG10310	OMG39353
OMG19312	OMG35454	OMG10393	OMG10164	OMG39295
OMG18759	OMG35451	OMG10319	OMG10826	OMG39148
OMG17886	OMG35450	OMG13294	OMG10429	OMG38985
OMG17149	OMG35442	OMG10540	OMG10320	OMG38894
OMG14749	OMG35424	OMG10495	OMG11270	OMG38842
OMG66954	OMG35400	OMG10343	OMG10457	OMG38449
OMG66942	OMG35399	OMG10254	OMG10335	OMG38425
OMG66930	OMG35392	OMG10224	OMG10295	OMG38373
OMG66922	OMG35389	OMG10208	OMG10283	OMG38355
OMG66914	OMG35386	OMG10182	OMG10267	OMG38324
OMG66913	OMG35373	OMG12464	OMG11139	OMG38323
OMG66903	OMG35286	OMG11010	OMG11009	OMG38319
OMG66900	OMG35284	OMG10347	OMG10376	OMG38318
OMG66881	OMG35251	OMG10339	OMG10770	OMG37759
OMG66873	OMG35231	OMG10130	OMG10636	OMG37687
OMG66857	OMG35215	OMG10530	OMG10489	OMG37638
OMG66855	OMG35188	OMG10677	OMG10312	OMG37620
OMG66854	OMG35166	OMG10641	OMG10279	OMG37619
OMG66847	OMG35158	OMG10337	OMG12254	OMG37603
OMG66844	OMG35024	OMG10338	OMG10992	OMG37602
OMG66838	OMG35012	OMG13316	OMG10586	OMG37564
OMG66832	OMG34990	OMG13034	OMG10484	OMG37531
OMG66826	OMG34981	OMG10549	OMG10492	OMG37483
OMG66822	OMG34966	OMG12825	OMG10491	OMG37441
OMG66820	OMG34965	OMG10250	OMG10344	OMG37438
OMG66818	OMG34907	OMG10358	OMG10287	OMG37424
OMG66816	OMG33221	OMG10310	OMG10865	OMG37367
OMG66814	OMG33558	OMG10164	OMG11218	OMG37351
OMG66813	OMG33171	OMG10826	OMG10138	OMG37206
OMG66800	OMG32511	OMG10429	OMG10454	OMG37033
OMG66794	OMG32012	OMG10320	OMG10274	OMG37014
OMG66788	OMG31939	OMG13643	OMG10246	OMG37013
OMG66778	OMG31591	OMG13629	OMG10237	OMG37011
OMG66777	OMG31571	OMG13446	OMG10197	OMG36504
OMG66775	OMG31466	OMG11270	OMG10434	OMG36486
OMG66774	OMG31439	OMG10457	OMG12185	OMG36480
OMG66773	OMG31414	OMG10335	OMG11008	OMG36436
OMG66770	OMG31272	OMG10295	OMG10989	OMG36404
OMG66759	OMG30826	OMG10283	OMG10753	OMG36385
OMG66755	OMG30346	OMG10267	OMG10286	OMG36363
OMG66754	OMG31555	OMG13828	OMG10240	OMG36221
OMG66750	OMG45418	OMG13309	OMG11178	OMG36209
OMG66747	OMG45394	OMG12443	OMG10856	OMG36187
OMG66737	OMG45387	OMG11139	OMG10609	OMG35875
OMG66734	OMG45255	OMG10376	OMG10321	OMG35849
OMG65865	OMG45237	OMG10770	OMG11695	OMG35824
OMG44546	OMG45229	OMG10636	OMG10474	OMG35804
OMG44524	OMG45226	OMG10489	OMG10362	OMG35801
OMG44514	OMG45216	OMG10312	OMG10600	OMG35776
OMG44511	OMG45210	OMG10279	OMG10109	OMG35741
OMG44501	OMG45203	OMG12254	OMG10506	OMG35722
OMG44492	OMG45191	OMG11630	OMG10364	OMG35720
OMG44488	OMG45184	OMG10992	OMG10150	OMG35655
OMG44483	OMG45167	OMG10779	OMG12990	OMG35635
OMG44480	OMG45129	OMG10643	OMG11448	OMG35480
OMG44479	OMG45109	OMG10586	OMG10475	OMG35462
OMG44475	OMG45056	OMG10584	OMG10455	OMG35455
OMG44468	OMG45037	OMG10484	OMG10370	OMG35449
OMG44465	OMG44973	OMG10492	OMG10311	OMG35441
OMG44451	OMG44957	OMG10491	OMG11020	OMG35432
OMG44447	OMG44944	OMG10344	OMG10702	OMG35412
OMG44441	OMG44752	OMG10287	OMG10667	OMG35407
OMG44423	OMG44713	OMG13440	OMG10621	OMG35404
OMG42066	OMG44649	OMG12251	OMG10438	OMG35387
OMG40138	OMG44645	OMG10865	OMG10424	OMG35374
OMG38824	OMG44603	OMG12976	OMG10284	OMG35370
OMG38392	OMG44573	OMG12971	OMG13710	OMG35369
OMG38310	OMG44463	OMG10138	OMG11583	OMG35299
OMG37657	OMG44402	OMG10454	OMG10933	OMG35296
OMG37653	OMG44386	OMG10274	OMG10873	OMG35293
OMG37557	OMG36659	OMG10246	OMG10729	OMG35289
OMG37519	OMG41132	OMG10237	OMG11581	OMG35288
OMG37325	OMG40379	OMG10197	OMG10771	OMG35279
OMG37291	OMG39772	OMG10434	OMG10562	OMG35278
OMG36850	OMG38344	OMG13801	OMG10534	OMG35277
OMG36037	OMG37755	OMG13680	OMG10427	OMG35274
OMG35949	OMG37690	OMG12973	OMG10177	OMG35271
OMG35866	OMG37679	OMG12812	OMG10801	OMG35270
OMG35851	OMG37661	OMG12794	OMG11477	OMG35268
OMG35032	OMG37626	OMG12185	OMG10727	OMG35259
OMG35030	OMG37604	OMG11008	OMG10717	OMG35257
OMG35018	OMG37543	OMG10989	OMG10611	OMG35256
OMG35004	OMG37508	OMG10753	OMG10610	OMG35252
OMG35003	OMG37484	OMG10286	OMG10504	OMG35250
OMG34997	OMG37453	OMG10240	OMG10201	OMG35249
OMG34992	OMG37328	OMG13893	OMG10187	OMG35247
OMG34973	OMG37217	OMG14052	OMG11241	OMG35238
OMG34951	OMG37175	OMG12428	OMG13271	OMG35232
OMG33235	OMG37042	OMG11711	OMG12702	OMG35230
OMG32925	OMG36908	OMG11178	OMG11970	OMG35228
OMG31626	OMG36266	OMG11215	OMG10789	OMG35224
OMG31305	OMG35796	OMG10856	OMG11230	OMG35186
OMG31302	OMG35707	OMG10609	OMG10188	OMG35168
OMG30954	OMG11147	OMG10321	OMG11614	OMG35146
OMG33537	OMG12654	OMG10362	OMG11052	OMG35142
OMG31420	OMG23875	OMG10600	OMG10450	OMG35091
OMG31370	OMG25428	OMG10109	OMG10706	OMG35086
OMG31343	OMG25366	OMG11466	OMG10623	OMG35056
OMG29966	OMG30212	OMG10506	OMG10524	OMG35053
OMG29955	OMG30211	OMG10364	OMG10500	OMG34982
OMG29948	OMG30195	OMG10150	OMG10154	OMG34959
OMG29944	OMG30192	OMG13792	OMG11186	OMG34958
OMG29939	OMG30179	OMG13857	OMG11039	OMG34955
OMG29927	OMG30174	OMG12990	OMG10976	OMG34954
OMG29916	OMG30161	OMG11448	OMG10849	OMG34946
OMG29852	OMG30156	OMG10475	OMG10803	OMG34941
OMG28786	OMG30149	OMG10455	OMG10730	OMG34878
OMG28257	OMG30117	OMG10370	OMG10690	OMG34866
OMG27852	OMG29950	OMG10340	OMG10695	OMG35476
OMG29267	OMG29849	OMG10311	OMG10638	OMG33998
OMG28774	OMG29837	OMG13971	OMG10528	OMG33601
OMG26901	OMG29230	OMG13894	OMG10507	OMG33596
OMG26891	OMG28982	OMG11020	OMG10470	OMG33553
OMG26873	OMG28781	OMG10702	OMG10449	OMG33191
OMG26869	OMG28269	OMG10667	OMG10288	OMG33155
OMG26867	OMG28268	OMG10621	OMG12379	OMG33105
OMG26422	OMG27892	OMG10438	OMG10987	OMG32826
OMG26244	OMG27890	OMG10424	OMG10576	OMG32687
OMG26106	OMG27883	OMG10284	OMG10556	OMG32677
OMG25695	OMG27876	OMG14134	OMG14402	OMG32486
OMG25410	OMG27836	OMG13982	OMG13609	OMG32482
OMG25256	OMG27829	OMG13876	OMG12857	OMG32371
OMG26188	OMG27628	OMG12967	OMG11115	OMG32352
OMG25170	OMG28202	OMG12844	OMG10901	OMG32317
OMG26035	OMG27908	OMG12640	OMG10866	OMG32286
OMG24891	OMG27816	OMG10439	OMG10834	OMG32277
OMG24606	OMG27800	OMG11214	OMG10252	OMG31603
OMG24598	OMG27797	OMG10729	OMG10186	OMG31565
OMG24590	OMG27687	OMG13485	OMG12054	OMG31546
OMG24578	OMG35553	OMG11581	OMG11432	OMG31544
OMG24553	OMG35552	OMG10771	OMG11236	OMG31508
OMG24601	OMG35473	OMG10562	OMG10926	OMG31471
OMG24588	OMG35470	OMG10534	OMG10805	OMG31465
OMG22981	OMG35460	OMG10427	OMG10687	OMG31457
OMG23366	OMG35344	OMG10177	OMG10509	OMG31449
OMG23296	OMG35273	OMG12429	OMG10374	OMG31445
OMG24022	OMG35026	OMG10801	OMG12574	OMG31415
OMG24245	OMG33681	OMG14366	OMG10921	OMG31397
OMG23919	OMG33008	OMG14396	OMG10761	OMG31387
OMG23806	OMG32703	OMG14150	OMG10673	OMG31309
OMG23101	OMG32365	OMG13852	OMG10607	OMG31296
OMG22862	OMG32225	OMG13800	OMG10553	OMG31286
OMG22715	OMG31610	OMG11587	OMG10398	OMG31202
OMG22336	OMG31595	OMG11477	OMG10298	OMG31179
OMG21945	OMG31527	OMG10811	OMG11809	OMG31102
OMG22503	OMG31518	OMG10727	OMG11315	OMG31101
OMG22401	OMG31475	OMG10717	OMG11252	OMG30956
OMG22368	OMG31469	OMG10611	OMG11124	OMG30953
OMG22335	OMG30760	OMG10610	OMG11025	OMG30945
OMG21504	OMG30300	OMG10504	OMG10984	OMG30943
OMG21525	OMG34114	OMG10477	OMG10798	OMG30938
OMG21080	OMG33577	OMG10201	OMG10593	OMG30928
OMG20794	OMG33528	OMG10187	OMG10982	OMG30909
OMG20483	OMG32675	OMG14543	OMG13612	OMG30678
OMG20691	OMG32658	OMG14252	OMG13623	OMG30668
OMG21313	OMG32024	OMG14394	OMG12796	OMG30397
OMG21086	OMG32018	OMG11241	OMG11137	OMG30381
OMG20791	OMG31926	OMG11002	OMG10602	OMG30365
OMG20633	OMG31558	OMG11230	OMG10527	OMG30363
OMG20628	OMG31506	OMG10188	OMG10949	OMG30334
OMG20748	OMG31487	OMG13977	OMG10566	OMG30329
OMG20433	OMG31459	OMG13805	OMG11945	OMG30326
OMG19608	OMG31452	OMG11614	OMG10748	OMG30318
OMG20429	OMG31402	OMG11052	OMG10634	OMG30317
OMG20123	OMG31289	OMG10450	OMG10604	OMG30301
OMG20122	OMG31284	OMG14403	OMG10416	OMG30273
OMG20113	OMG31189	OMG14367	OMG11647	OMG30268
OMG20108	OMG10072	OMG10706	OMG10920	OMG30266
OMG19858	OMG21303	OMG10623	OMG10575	OMG33606
OMG19722	OMG24193	OMG10524	OMG10363	OMG33561
OMG19785	OMG27051	OMG10500	OMG13308	OMG33199
OMG19786	OMG26984	OMG10154	OMG12784	OMG33176
OMG18836	OMG26953	OMG13839	OMG12627	OMG32976
OMG19268	OMG26927	OMG12631	OMG11830	OMG32490
OMG19033	OMG26878	OMG11186	OMG11676	OMG32291
OMG19005	OMG26859	OMG11219	OMG11548	OMG32236
OMG19039	OMG26977	OMG11039	OMG11573	OMG31621
OMG18810	OMG25690	OMG10976	OMG10929	OMG31579
OMG19001	OMG25436	OMG10994	OMG10844	OMG31430
OMG18760	OMG25429	OMG10849	OMG10767	OMG31181
OMG18368	OMG25421	OMG10803	OMG10485	OMG30955
OMG18159	OMG25394	OMG10730	OMG10215	OMG30944
OMG18236	OMG25114	OMG10690	OMG13365	OMG30927
OMG18353	OMG24803	OMG10695	OMG12829	OMG30925
OMG18571	OMG24781	OMG10638	OMG11400	OMG30914
OMG18084	OMG26429	OMG10528	OMG11211	OMG30908
OMG17774	OMG25720	OMG10507	OMG10456	OMG30907
OMG16619	OMG25451	OMG10470	OMG13157	OMG30787
OMG16237	OMG25390	OMG10449	OMG11916	OMG30650
OMG16320	OMG25340	OMG10288	OMG10823	OMG30402
OMG16397	OMG25318	OMG14774	OMG10419	OMG30376
OMG15912	OMG25067	OMG14137	OMG10664	OMG30327
OMG16169	OMG24929	OMG14015	OMG12685	OMG30314
OMG15832	OMG25335	OMG12379	OMG10871	OMG30283
OMG15615	OMG25096	OMG10987	OMG10515	OMG30183
OMG15704	OMG30152	OMG10576	OMG10346	OMG30166
OMG15338	OMG30140	OMG10556	OMG10209	OMG30163
OMG15331	OMG30083	OMG13161	OMG13074	OMG30154
OMG15322	OMG30037	OMG10437	OMG12223	OMG30145
OMG14556	OMG29989	OMG10252	OMG12246	OMG30105
OMG14615	OMG29894	OMG10186	OMG12052	OMG30100
OMG14221	OMG30190	OMG12054	OMG11598	OMG30089
OMG13155	OMG30168	OMG11432	OMG11543	OMG30087
OMG12638	OMG30030	OMG11236	OMG11475	OMG30086
OMG10497	OMG29250	OMG10926	OMG11513	OMG30071
OMG10443	OMG29224	OMG10805	OMG11453	OMG30069
OMG10205	OMG28449	OMG10687	OMG11209	OMG30057
OMG10110	OMG28241	OMG10509	OMG11142	OMG30049
OMG10001	OMG27873	OMG10374	OMG11104	OMG30039
OMG10010	OMG27862	OMG12616	OMG11037	OMG30038
OMG10011	OMG27814	OMG12574	OMG10883	OMG30028
OMG10017	OMG27676	OMG10921	OMG10862	OMG30026
OMG10018	OMG27375	OMG10761	OMG10794	OMG30019
OMG10027	OMG27126	OMG10673	OMG10734	OMG29949
OMG10055	OMG27114	OMG10607	OMG10711	OMG29910
OMG10064	OMG28888	OMG10553	OMG10633	OMG29898
OMG10008	OMG27872	OMG10398	OMG10640	OMG29891
OMG10023	OMG27444	OMG10298	OMG10605	OMG29890
OMG10071	OMG27922	OMG14571	OMG10577	OMG29889
OMG10007	OMG27861	OMG14365	OMG10499	OMG29843
OMG10082	OMG27103	OMG13850	OMG10469	OMG29839
OMG10079	OMG18509	OMG13310	OMG10253	OMG30075
OMG10080	OMG21897	OMG12427	OMG14372	OMG29266
OMG10085	OMG24611	OMG11809	OMG13791	OMG29210
OMG10026	OMG24667	OMG11315	OMG11446	OMG29047
OMG10030	OMG23984	OMG11252	OMG11159	OMG29037
OMG10094	OMG23505	OMG11124	OMG11068	OMG29024
OMG10029	OMG23496	OMG11025	OMG12957	OMG28952
OMG10046	OMG23452	OMG10984	OMG12614	OMG28858
OMG10097	OMG23016	OMG10798	OMG12558	OMG28554
OMG10106	OMG22986	OMG10593	OMG12463	OMG28538
OMG10105	OMG23992	OMG15008	OMG11116	OMG28513
OMG10063	OMG23803	OMG14939	OMG10749	OMG28500
OMG10117	OMG23498	OMG14781	OMG10390	OMG28260
OMG10048	OMG23459	OMG14540	OMG10550	OMG28254
OMG10124	OMG23035	OMG12645	OMG12106	OMG28218
OMG10127	OMG22984	OMG11070	OMG12240	OMG27951
OMG10118	OMG24212	OMG10982	OMG10916	OMG27935
OMG10144	OMG23260	OMG13125	OMG13974	OMG27919
OMG10081	OMG23524	OMG13122	OMG13199	OMG27911
OMG10050	OMG23711	OMG10949	OMG13128	OMG27898
OMG10123	OMG27049	OMG11223	OMG13117	OMG27850
OMG10104	OMG26987	OMG10990	OMG12609	OMG27783
OMG10171	OMG26980	OMG10566	OMG12370	OMG27692
OMG10178	OMG26446	OMG11945	OMG12218	OMG27638
OMG10191	OMG25918	OMG10748	OMG12003	OMG27622
OMG10225	OMG25458	OMG10634	OMG11810	OMG27620
OMG10219	OMG25327	OMG10604	OMG11829	OMG27536
OMG10122	OMG24807	OMG10416	OMG11703	OMG27522
OMG10073	OMG24779	OMG11647	OMG11644	OMG27518
OMG10226	OMG24777	OMG10920	OMG11357	OMG27508
OMG10203	OMG25403	OMG10575	OMG11431	OMG27491
OMG10052	OMG25343	OMG10363	OMG11435	OMG27306
OMG10260	OMG25080	OMG14739	OMG11359	OMG27177
OMG10217	OMG26066	OMG14811	OMG11383	OMG27150
OMG10269	OMG25917	OMG13308	OMG11283	OMG27142
OMG10126	OMG25699	OMG13153	OMG11257	OMG27141
OMG10204	OMG25431	OMG13137	OMG11298	OMG27130
OMG10272	OMG25423	OMG12784	OMG11089	OMG27122
OMG10035	OMG25287	OMG12627	OMG11114	OMG27121
OMG10146	OMG25077	OMG11830	OMG11012	OMG27120
OMG10172	OMG25076	OMG11676	OMG10946	OMG27115
OMG10098	OMG25062	OMG11548	OMG10941	OMG27107
OMG10043	OMG24832	OMG11573	OMG10853	OMG27102
OMG10234	OMG24801	OMG11553	OMG10769	OMG29049
OMG10299	OMG26373	OMG11334	OMG10778	OMG29004
OMG10100	OMG25470	OMG11316	OMG10619	OMG28508
OMG10084	OMG25417	OMG10929	OMG10574	OMG28270
OMG10331	OMG25355	OMG10844	OMG10571	OMG28240
OMG10348	OMG20995	OMG10767	OMG10546	OMG28235
OMG10322	OMG22951	OMG10485	OMG10552	OMG28214
OMG10353	OMG22945	OMG10215	OMG10531	OMG28206
OMG10265	OMG22944	OMG15160	OMG10526	OMG27874
OMG10075	OMG22943	OMG15232	OMG10512	OMG27864
OMG10195	OMG22931	OMG14938	OMG10468	OMG27817
OMG10396	OMG22853	OMG14937	OMG10412	OMG27753
OMG10309	OMG22842	OMG13713	OMG10411	OMG27629
OMG10418	OMG22841	OMG13365	OMG13279	OMG27538
OMG10426	OMG22796	OMG12829	OMG13208	OMG27512
OMG10476	OMG22343	OMG11400	OMG12960	OMG27484
OMG10170	OMG22218	OMG11391	OMG12909	OMG27337
OMG10333	OMG22022	OMG11211	OMG12621	OMG27316
OMG10259	OMG22012	OMG10456	OMG11310	OMG27305
OMG10404	OMG21603	OMG10419	OMG11180	OMG27153
OMG10494	OMG22587	OMG10664	OMG15226	OMG27117
OMG10054	OMG22019	OMG12995	OMG14832	OMG29207
OMG10511	OMG22032	OMG12685	OMG14291	OMG28848
OMG10278	OMG22590	OMG10871	OMG13797	OMG28709
OMG10216	OMG22004	OMG10515	OMG11044	OMG28459
OMG10478	OMG24703	OMG10346	OMG11001	OMG27855
OMG10555	OMG24620	OMG10209	OMG10809	OMG27751
OMG10093	OMG24563	OMG15167	OMG10551	OMG27715
OMG10394	OMG24691	OMG14934	OMG11063	OMG27698
OMG10582	OMG23846	OMG14935	OMG10725	OMG27624
OMG10090	OMG23437	OMG14663	OMG13677	OMG27462
OMG10620	OMG23391	OMG14303	OMG12426	OMG27374
OMG10453	OMG23911	OMG14139	OMG11352	OMG27172
OMG10153	OMG23714	OMG13282	OMG10996	OMG27138
OMG10517	OMG23503	OMG13074	OMG10893	OMG27127
OMG10728	OMG23395	OMG12901	OMG10812	OMG27112
OMG10668	OMG23300	OMG12445	OMG10431	OMG27111
OMG10255	OMG23044	OMG12223	OMG10368	OMG27042
OMG10294	OMG23901	OMG12246	OMG14037	OMG27032
OMG10776	OMG23828	OMG12045	OMG13855	OMG26996
OMG10387	OMG23531	OMG12052	OMG13615	OMG26994
OMG10047	OMG23419	OMG11863	OMG13433	OMG26991
OMG10835	OMG23389	OMG11598	OMG13213	OMG26990
OMG10459	OMG23161	OMG11543	OMG13164	OMG26986
OMG10061	OMG22982	OMG11475	OMG13160	OMG26978
OMG10557	OMG23713	OMG11513	OMG12964	OMG26942
OMG10342	OMG23502	OMG11555	OMG12950	OMG26935
OMG10473	OMG23478	OMG11453	OMG12977	OMG26920
OMG10395	OMG23442	OMG11209	OMG12863	OMG26917
OMG10742	OMG23208	OMG11142	OMG12341	OMG26884
OMG10285	OMG19905	OMG11104	OMG12389	OMG26865
OMG10681	OMG21554	OMG11037	OMG12420	OMG26852
OMG11078	OMG21546	OMG10883	OMG12109	OMG26824
OMG10466	OMG20999	OMG10862	OMG12099	OMG26812
OMG10669	OMG20754	OMG10794	OMG12215	OMG26808
OMG10642	OMG20538	OMG10734	OMG12008	OMG26791
OMG10137	OMG20607	OMG10711	OMG11692	OMG27060
OMG11213	OMG21138	OMG10633	OMG11606	OMG26447
OMG10334	OMG20797	OMG10640	OMG11618	OMG26248
OMG10296	OMG21335	OMG10605	OMG11696	OMG26247
OMG11314	OMG21305	OMG10577	OMG11662	OMG26245
OMG11313	OMG21234	OMG10499	OMG11567	OMG26187
OMG11344	OMG22922	OMG10469	OMG11536	OMG26018
OMG11212	OMG22911	OMG10253	OMG11460	OMG25926
OMG11135	OMG22843	OMG15197	OMG11409	OMG25922
OMG10223	OMG22398	OMG14770	OMG11364	OMG25921
OMG10057	OMG21995	OMG14786	OMG11411	OMG25903
OMG10051	OMG21986	OMG14372	OMG11276	OMG25850
OMG11136	OMG21960	OMG13791	OMG11253	OMG25691
OMG11133	OMG21625	OMG13319	OMG11305	OMG25442
OMG10351	OMG22384	OMG11446	OMG11296	OMG25383
OMG10196	OMG21973	OMG11159	OMG11229	OMG25294
OMG10461	OMG21794	OMG11068	OMG11205	OMG25284
OMG10315	OMG21989	OMG10550	OMG11216	OMG25235
OMG11317	OMG21987	OMG14973	OMG11233	OMG25173
OMG10917	OMG21606	OMG15010	OMG11164	OMG25154
OMG11549	OMG22028	OMG14815	OMG11112	OMG25074
OMG11552	OMG21975	OMG12106	OMG11090	OMG25011
OMG11551	OMG21954	OMG12240	OMG11125	OMG24813
OMG11445	OMG18374	OMG10916	OMG11053	OMG24796
OMG10415	OMG19058	OMG15554	OMG11019	OMG24782
OMG10436	OMG19043	OMG15490	OMG10966	OMG24770
OMG10827	OMG18989	OMG15470	OMG10959	OMG24767
OMG10375	OMG19059	OMG15140	OMG10875	OMG24763
OMG10360	OMG19054	OMG15195	OMG10816	OMG26595
OMG10277	OMG19420	OMG14780	OMG10793	OMG26242
OMG11705	OMG19627	OMG14611	OMG10815	OMG26178
OMG11704	OMG20115	OMG14559	OMG10760	OMG26096
OMG11442	OMG19895	OMG14208	OMG10741	OMG26084
OMG10282	OMG19748	OMG13974	OMG10705	OMG25879
OMG10496	OMG19602	OMG13802	OMG10719	OMG25868
OMG10372	OMG19842	OMG13823	OMG10671	OMG25709
OMG10486	OMG19782	OMG13199	OMG10657	OMG25464
OMG10148	OMG21563	OMG13128	OMG10632	OMG25400
OMG10194	OMG21211	OMG13117	OMG10589	OMG25393
OMG11861	OMG20500	OMG13165	OMG10591	OMG25272
OMG10740	OMG20683	OMG12609	OMG10579	OMG25236
OMG10721	OMG21551	OMG12370	OMG10570	OMG25171
OMG11862	OMG20787	OMG12218	OMG10501	OMG25147
OMG11134	OMG20637	OMG12003	OMG10508	OMG25048
OMG10359	OMG21159	OMG11810	OMG10472	OMG24826
OMG10365	OMG20736	OMG11829	OMG10448	OMG24816
OMG10308	OMG21200	OMG11703	OMG10410	OMG24778
OMG10162	OMG21091	OMG11644	OMG10407	OMG24769
OMG10502	OMG20652	OMG11357	OMG10202	OMG26217
OMG10220	OMG20661	OMG11431	OMG13696	OMG26185
OMG10371	OMG14686	OMG11435	OMG13625	OMG26128
OMG10290	OMG19564	OMG11359	OMG13628	OMG26077
OMG11441	OMG19559	OMG11383	OMG12882	OMG25923
OMG11177	OMG19284	OMG11283	OMG12506	OMG25705
OMG10041	OMG18887	OMG11257	OMG12534	OMG25469
OMG10131	OMG18827	OMG11298	OMG12028	OMG25395
OMG10142	OMG19270	OMG11089	OMG11707	OMG25138
OMG10218	OMG18993	OMG11114	OMG11264	OMG25117
OMG10161	OMG18956	OMG11012	OMG11189	OMG25041
OMG11080	OMG18801	OMG11074	OMG10573	OMG25034
OMG10336	OMG19048	OMG10946	OMG15640	OMG24829
OMG10280	OMG18904	OMG10941	OMG14327	OMG24788
OMG10266	OMG18826	OMG10853	OMG14024	OMG24756
OMG10435	OMG19061	OMG10769	OMG13539	OMG26224
OMG12424	OMG20460	OMG10778	OMG13573	OMG26149
OMG12274	OMG19886	OMG10777	OMG12858	OMG26006
OMG10173	OMG19870	OMG10619	OMG12730	OMG25846
OMG10155	OMG19704	OMG10574	OMG11332	OMG25276
OMG10397	OMG19624	OMG10571	OMG10858	OMG25275
OMG12644	OMG19612	OMG10546	OMG10732	OMG25167
OMG12610	OMG19609	OMG10552	OMG10572	OMG24802
OMG11437	OMG19586	OMG10531	OMG10503	OMG24718
OMG10993	OMG20203	OMG10526	OMG11066	OMG24689
OMG10403	OMG19906	OMG10512	OMG11714	OMG24686
OMG10228	OMG19874	OMG10468	OMG11399	OMG24685
OMG10918	OMG19746	OMG10412	OMG11258	OMG24684
OMG10160	OMG19725	OMG10411	OMG13774	OMG24651
OMG11708	OMG19879	OMG15654	OMG11584	OMG24638
OMG10402	OMG19735	OMG15718	OMG11709	OMG24626
OMG10323	OMG19578	OMG15719	OMG11458	OMG24586
OMG12785	OMG19745	OMG15382	OMG11312	OMG24561
OMG12827	OMG19740	OMG15365	OMG10772	OMG24554
OMG12792	OMG19738	OMG14981	OMG10708	OMG24512
OMG12779	OMG19892	OMG13279	OMG10639	OMG24486
OMG12780	OMG17992	OMG13208	OMG10585	OMG24485
OMG12419	OMG18609	OMG12960	OMG10385	OMG24481
OMG11569	OMG18141	OMG12909	OMG15040	OMG24264
OMG10275	OMG18126	OMG12621	OMG14522	OMG24115
OMG10724	OMG18336	OMG11310	OMG14391	OMG24112
OMG10539	OMG18227	OMG11180	OMG14029	OMG24104
OMG10184	OMG18116	OMG10377	OMG14028	OMG23868
OMG12791	OMG18373	OMG10551	OMG13899	OMG23822
OMG12789	OMG19566	OMG15214	OMG13723	OMG23495
OMG12620	OMG18804	OMG15025	OMG13648	OMG23489
OMG11041	OMG18785	OMG14012	OMG13373	OMG23397
OMG10479	OMG19225	OMG13280	OMG13292	OMG23268
OMG10446	OMG19040	OMG11063	OMG13297	OMG23032
OMG10249	OMG18939	OMG10725	OMG13169	OMG23020
OMG10221	OMG18921	OMG14822	OMG13132	OMG23013
OMG10307	OMG19412	OMG14731	OMG13115	OMG23006
OMG10297	OMG17485	OMG13677	OMG12986	OMG22998
OMG13134	OMG17969	OMG13283	OMG12966	OMG22997
OMG13127	OMG17968	OMG12426	OMG12793	OMG22995
OMG12447	OMG17692	OMG11857	OMG12604	OMG22988
OMG10185	OMG17584	OMG11352	OMG12619	OMG24092
OMG10165	OMG17964	OMG10996	OMG12634	OMG24084
OMG10303	OMG17782	OMG10893	OMG12339	OMG23976
OMG10289	OMG17659	OMG10812	OMG12192	OMG23928
OMG10716	OMG18545	OMG10431	OMG12222	OMG23871
OMG10239	OMG18262	OMG10368	OMG12174	OMG23863
OMG10670	OMG18134	OMG15647	OMG12055	OMG23507
OMG10317	OMG18109	OMG15660	OMG12024	OMG23447
OMG10937	OMG18224	OMG15587	OMG12031	OMG23365
OMG13330	OMG18110	OMG15486	OMG11989	OMG23214
OMG13290	OMG16721	OMG15392	OMG11895	OMG23212
OMG13289	OMG17066	OMG15368	OMG11753	OMG23026
OMG13286	OMG17558	OMG15496	OMG11894	OMG23024
OMG13276	OMG17054	OMG15305	OMG11813	OMG23018
OMG12855	OMG17051	OMG15473	OMG11766	OMG23017
OMG12962	OMG17248	OMG15558	OMG11888	OMG22999
OMG12786	OMG17160	OMG14975	OMG11786	OMG23931
OMG12777	OMG17237	OMG14735	OMG11752	OMG23870
OMG11608	OMG17150	OMG14595	OMG11621	OMG23829
OMG10451	OMG17158	OMG14405	OMG11599	OMG23487
OMG10222	OMG17151	OMG14037	OMG11597	OMG23480
OMG10731	OMG17917	OMG13855	OMG11699	OMG23424
OMG10074	OMG17914	OMG13856	OMG11681	OMG23384
OMG10432	OMG17737	OMG13615	OMG11628	OMG23374
OMG13174	OMG17930	OMG13622	OMG11607	OMG23276
OMG12778	OMG17931	OMG13433	OMG11648	OMG23233
OMG10699	OMG17645	OMG13213	OMG11542	OMG23209
OMG10369	OMG16325	OMG13164	OMG11489	OMG24085
OMG10232	OMG16599	OMG13160	OMG11423	OMG24053
OMG13009	OMG16937	OMG12964	OMG11443	OMG24009
OMG10293	OMG16634	OMG12950	OMG11440	OMG23915
OMG13494	OMG16603	OMG12977	OMG11396	OMG23908
OMG13285	OMG16737	OMG12863	OMG11389	OMG23887
OMG11038	OMG16620	OMG12341	OMG11384	OMG23818
OMG10408	OMG17048	OMG12389	OMG11428	OMG23307
OMG10985	OMG17039	OMG12420	OMG11353	OMG23294
OMG10414	OMG17032	OMG12109	OMG11293	OMG23270
OMG10135	OMG17062	OMG12099	OMG11303	OMG23182
OMG10113	OMG17257	OMG12215	OMG11295	OMG23436
OMG10393	OMG17037	OMG12234	OMG11275	OMG23283
OMG10319	OMG17056	OMG12008	OMG11210	OMG23135
OMG13294	OMG15620	OMG11692	OMG11208	OMG23012
OMG10540	OMG16256	OMG11606	OMG11197	OMG23007
OMG10495	OMG16234	OMG11618	OMG11182	OMG23000
OMG10343	OMG16533	OMG11696	OMG11153	OMG22930
OMG10254	OMG16253	OMG11719	OMG11184	OMG22907
OMG10224	OMG16232	OMG11662	OMG11130	OMG22898
OMG10208	OMG16390	OMG11567	OMG11122	OMG22838
OMG10182	OMG16910	OMG11536	OMG11108	OMG22929
OMG12464	OMG16890	OMG11460	OMG11093	OMG22903
OMG11010	OMG16773	OMG11409	OMG11058	OMG22499
OMG13618	OMG16623	OMG11364	OMG11065	OMG22425
OMG13619	OMG16629	OMG11411	OMG11047	OMG22402
OMG13366	OMG16712	OMG11276	OMG11036	OMG22396
OMG10523	OMG15713	OMG11253	OMG10986	OMG22354
OMG10002	OMG15908	OMG11305	OMG10979	OMG22349
OMG10347	OMG15980	OMG11296	OMG10968	OMG22290
OMG10339	OMG16482	OMG11229	OMG10947	OMG22278
OMG10130	OMG16329	OMG11205	OMG10955	OMG22005
OMG10530	OMG16246	OMG11216	OMG10910	OMG21991
OMG10677	OMG16495	OMG11233	OMG10903	OMG21894
OMG10641	OMG16262	OMG11164	OMG10889	OMG21834
OMG10338	OMG15126	OMG11112	OMG10896	OMG21791
OMG13316	OMG15888	OMG11090	OMG10895	OMG21614
OMG13034	OMG15760	OMG11125	OMG10911	OMG21608
OMG10549	OMG15604	OMG11053	OMG10863	OMG21594
OMG13798	OMG15590	OMG11019	OMG10842	OMG21588
OMG13471	OMG15612	OMG10966	OMG10860	OMG22323
OMG13317	OMG15749	OMG10959	OMG10859	OMG22225
OMG12788	OMG16208	OMG10875	OMG10814	OMG22212
OMG12422	OMG16137	OMG10868	OMG10806	OMG22206
OMG11887	OMG16045	OMG10816	OMG10766	OMG21996
OMG11858	OMG15906	OMG10793	OMG10682	OMG21915
OMG11132	OMG15343	OMG10815	OMG10666	OMG21903
OMG12825	OMG15416	OMG10760	OMG10606	OMG21902
OMG10250	OMG15606	OMG10741	OMG10599	OMG21624
OMG10358	OMG15812	OMG10705	OMG10554	OMG21582
OMG10310	OMG15679	OMG10719	OMG10467	OMG22492
OMG10164	OMG15120	OMG10701	OMG10428	OMG22454
OMG10826	OMG15100	OMG10671	OMG10413	OMG22444
OMG10429	OMG15184	OMG10657	OMG10417	OMG22013
OMG10320	OMG15180	OMG10632	OMG10386	OMG21921
OMG13643	OMG15188	OMG10589	OMG10373	OMG21826
OMG13629	OMG15404	OMG10591	OMG15373	OMG21739
OMG13446	OMG14910	OMG10579	OMG14140	OMG21736
OMG11270	OMG14918	OMG10570	OMG13795	OMG21714
OMG10457	OMG15102	OMG10501	OMG13611	OMG21706
OMG10335	OMG14468	OMG10508	OMG13224	OMG21626
OMG10295	OMG14678	OMG10472	OMG13338	OMG21601
OMG10283	OMG14756	OMG10448	OMG13318	OMG21595
OMG10267	OMG14692	OMG10410	OMG12721	OMG22350
OMG11139	OMG14757	OMG10407	OMG12608	OMG21898
OMG13962	OMG14797	OMG10202	OMG12597	OMG21896
OMG13970	OMG14762	OMG16013	OMG12273	OMG21803
OMG13444	OMG15028	OMG15675	OMG12271	OMG21779
OMG12089	OMG14385	OMG15665	OMG12162	OMG21618
OMG11009	OMG14485	OMG15722	OMG12067	OMG22434
OMG10376	OMG14466	OMG14978	OMG11845	OMG22369
OMG10770	OMG14553	OMG14740	OMG11718	OMG22007
OMG10636	OMG14483	OMG14211	OMG11627	OMG21953
OMG10489	OMG14783	OMG13696	OMG11506	OMG21823
OMG10312	OMG14294	OMG13625	OMG11387	OMG21728
OMG10279	OMG14489	OMG13628	OMG11196	OMG22597
OMG11630	OMG14482	OMG13492	OMG11091	OMG22224
OMG10992	OMG14622	OMG13453	OMG11014	OMG21553
OMG10779	OMG14123	OMG12882	OMG10960	OMG21552
OMG10643	OMG14114	OMG12506	OMG10514	OMG21550
OMG10586	OMG14185	OMG12534	OMG14726	OMG21549
OMG10584	OMG13733	OMG12257	OMG13906	OMG21526
OMG10484	OMG13901	OMG12028	OMG13903	OMG21502
OMG10492	OMG13215	OMG11707	OMG13044	OMG21471
OMG10491	OMG13390	OMG11264	OMG13175	OMG21441
OMG10344	OMG13475	OMG11189	OMG11885	OMG21508
OMG10287	OMG13638	OMG10573	OMG11788	OMG21222
OMG13440	OMG13563	OMG12652	OMG11886	OMG21106
OMG12251	OMG13234	OMG11066	OMG11691	OMG20803
OMG10865	OMG13243	OMG14597	OMG11617	OMG20537
OMG14179	OMG13407	OMG14399	OMG11320	OMG20519
OMG14143	OMG12816	OMG13526	OMG10940	OMG20518
OMG14206	OMG13094	OMG11714	OMG10601	OMG20514
OMG14133	OMG13057	OMG11399	OMG13412	OMG20513
OMG13033	OMG13307	OMG11258	OMG11386	OMG20509
OMG11883	OMG13227	OMG15369	OMG10635	OMG20498
OMG11218	OMG12798	OMG14729	OMG10421	OMG21544
OMG11064	OMG12242	OMG14003	OMG14145	OMG21090
OMG10119	OMG12440	OMG13969	OMG12601	OMG20819
OMG12976	OMG12691	OMG13774	OMG12316	OMG20762
OMG12971	OMG12136	OMG11584	OMG12383	OMG20646
OMG10138	OMG12437	OMG11709	OMG11585	OMG20608
OMG10454	OMG11778	OMG11458	OMG11098	OMG20598
OMG10274	OMG11111	OMG11312	OMG11035	OMG20533
OMG10246	OMG11007	OMG10772	OMG10800	OMG20496
OMG10237	OMG10810	OMG10708	OMG10755	OMG20495
OMG10197	OMG10974	OMG10639	OMG10603	OMG21214
OMG10434	OMG10692	OMG10585	OMG10292	OMG20841
OMG13801	OMG10560	OMG10385	OMG10257	OMG20737
OMG13680	OMG10568	OMG16094	OMG15161	OMG20539
OMG12973	OMG10561	OMG16084	OMG14537	OMG20517
OMG12812	OMG10214	OMG15952	OMG14469	OMG20493
OMG12794	OMG10139	OMG15668	OMG14330	OMG20492
OMG12185	OMG10083	OMG15726	OMG14400	OMG20491
OMG11008	OMG10011	OMG15676	OMG14277	OMG21088
OMG10989	OMG10027	OMG15667	OMG14268	OMG20755
OMG10753	OMG10008	OMG15498	OMG14006	OMG20525
OMG10286	OMG10023	OMG15430	OMG13744	OMG20523
OMG10240	OMG10007	OMG15437	OMG13715	OMG20501
OMG12428	OMG10085	OMG15391	OMG13682	OMG20490
OMG11711	OMG10026	OMG15361	OMG13592	OMG21312
OMG11178	OMG10030	OMG15153	OMG13443	OMG21000
OMG11215	OMG10029	OMG15155	OMG13517	OMG20810
OMG10856	OMG10046	OMG15213	OMG13393	OMG20760
OMG10609	OMG10063	OMG15040	OMG13414	OMG20689
OMG10321	OMG10048	OMG14808	OMG13335	OMG20682
OMG14395	OMG10124	OMG14730	OMG13293	OMG20654
OMG14393	OMG10127	OMG14612	OMG13222	OMG20807
OMG14326	OMG10118	OMG14522	OMG13332	OMG20693
OMG11695	OMG10081	OMG14391	OMG13239	OMG20540
OMG10988	OMG10050	OMG14180	OMG13221	OMG20489
OMG10790	OMG10104	OMG14188	OMG13331	OMG20686
OMG10474	OMG10122	OMG14029	OMG13096	OMG20624
OMG10362	OMG10073	OMG14028	OMG13008	OMG20478
OMG10600	OMG10102	OMG13899	OMG12911	OMG20458
OMG10109	OMG10052	OMG13968	OMG12941	OMG20455
OMG11466	OMG10035	OMG14019	OMG12871	OMG20428
OMG10506	OMG10146	OMG13972	OMG12876	OMG20426
OMG10364	OMG10043	OMG13723	OMG12942	OMG20425
OMG10150	OMG10234	OMG13648	OMG12846	OMG20424
OMG13792	OMG10299	OMG13373	OMG12820	OMG20423
OMG13857	OMG10100	OMG13292	OMG12598	OMG20389
OMG12990	OMG10084	OMG13297	OMG12576	OMG20449
OMG11448	OMG10163	OMG13304	OMG12646	OMG20151
OMG10475	OMG10075	OMG13169	OMG12566	OMG20117
OMG10455	OMG10195	OMG13132	OMG12568	OMG19749
OMG10370	OMG10309	OMG13115	OMG12552	OMG19705
OMG10340	OMG10418	OMG12986	OMG12425	OMG19702
OMG10311	OMG10426	OMG12966	OMG12286	OMG19629
OMG13971	OMG10103	OMG13000	OMG12411	OMG19626
OMG13894	OMG10333	OMG12979	OMG12404	OMG19622
OMG11020	OMG10259	OMG12793	OMG12275	OMG19614
OMG10702	OMG10404	OMG12783	OMG12160	OMG19606
OMG10667	OMG10054	OMG12604	OMG12102	OMG19605
OMG10621	OMG10216	OMG12619	OMG12182	OMG19603
OMG10438	OMG10093	OMG12634	OMG12125	OMG19591
OMG10284	OMG10536	OMG12339	OMG12112	OMG19590
OMG14134	OMG10300	OMG12192	OMG12108	OMG19589
OMG13982	OMG10394	OMG12222	OMG12243	OMG19582
OMG13876	OMG10563	OMG12174	OMG11961	OMG20459
OMG12967	OMG10090	OMG12055	OMG12016	OMG20456
OMG12844	OMG10153	OMG12024	OMG12048	OMG20275
OMG12640	OMG10517	OMG12031	OMG12021	OMG20181
OMG14248	OMG10255	OMG11989	OMG11969	OMG20164
OMG14135	OMG10294	OMG11895	OMG11968	OMG20128
OMG13981	OMG10462	OMG11753	OMG11934	OMG19774
OMG13464	OMG10047	OMG11894	OMG12065	OMG19720
OMG13135	OMG10061	OMG11813	OMG11839	OMG19634
OMG12787	OMG10342	OMG11766	OMG11780	OMG19613
OMG11583	OMG10473	OMG11888	OMG11826	OMG19604
OMG10933	OMG10930	OMG11786	OMG11824	OMG19593
OMG10873	OMG10742	OMG11752	OMG11875	OMG20208
OMG10439	OMG10285	OMG11621	OMG11850	OMG19908
OMG11214	OMG10681	OMG11599	OMG11776	OMG19869
OMG10729	OMG10825	OMG11597	OMG11736	OMG19838
OMG13485	OMG10925	OMG11699	OMG11847	OMG19791
OMG11581	OMG10669	OMG11681	OMG11822	OMG19625
OMG10771	OMG10642	OMG11628	OMG11765	OMG19611
OMG10562	OMG10137	OMG11607	OMG11729	OMG19883
OMG10534	OMG10334	OMG11648	OMG11694	OMG19837
OMG10427	OMG10296	OMG11712	OMG11685	OMG19833
OMG10177	OMG10223	OMG11542	OMG11675	OMG19777
OMG12429	OMG10057	OMG11489	OMG11668	OMG20207
OMG10801	OMG10051	OMG11423	OMG11651	OMG20193
OMG14150	OMG11136	OMG11443	OMG11638	OMG20126
OMG13800	OMG10461	OMG11440	OMG11721	OMG20060
OMG11587	OMG10315	OMG11396	OMG11680	OMG19903
OMG11477	OMG11317	OMG11389	OMG11641	OMG19588
OMG10811	OMG10917	OMG11384	OMG11613	OMG19739
OMG10727	OMG10436	OMG11428	OMG11686	OMG20209
OMG10717	OMG10827	OMG11353	OMG11623	OMG20152
OMG10611	OMG10375	OMG11293	OMG11612	OMG20135
OMG10610	OMG10360	OMG11303	OMG11604	OMG19793
OMG10504	OMG10277	OMG11295	OMG11582	OMG19758
OMG10477	OMG10282	OMG11275	OMG11654	OMG19714
OMG10187	OMG11141	OMG11210	OMG11625	OMG19598
OMG14543	OMG10496	OMG11208	OMG11700	OMG19839
OMG14394	OMG10372	OMG11197	OMG11673	OMG19828
OMG11241	OMG10486	OMG11182	OMG11610	OMG19721
OMG14734	OMG10148	OMG11153	OMG11539	OMG19700
OMG14813	OMG11570	OMG11184	OMG11490	OMG19562
OMG14727	OMG10194	OMG11130	OMG11547	OMG19561
OMG14532	OMG10721	OMG11122	OMG11529	OMG19557
OMG14526	OMG10162	OMG11108	OMG11532	OMG19539
OMG13789	OMG10502	OMG11093	OMG11518	OMG19556
OMG13271	OMG10220	OMG11058	OMG11554	OMG19341
OMG12702	OMG10371	OMG11065	OMG11395	OMG18959
OMG11970	OMG10290	OMG11047	OMG11379	OMG18819
OMG10789	OMG10041	OMG11036	OMG11403	OMG18811
OMG11002	OMG10131	OMG10986	OMG11378	OMG18807
OMG11230	OMG10142	OMG10979	OMG11365	OMG18787
OMG10188	OMG10218	OMG10968	OMG11360	OMG18782
OMG13977	OMG10161	OMG10947	OMG11342	OMG19351
OMG13805	OMG11080	OMG10935	OMG11330	OMG18834
OMG11614	OMG10336	OMG10955	OMG11281	OMG18830
OMG11052	OMG10280	OMG10910	OMG11278	OMG18828
OMG10450	OMG10266	OMG10903	OMG11247	OMG18824
OMG14403	OMG10435	OMG10889	OMG11325	OMG18822
OMG14367	OMG10155	OMG10896	OMG11288	OMG18821
OMG10706	OMG10397	OMG10895	OMG11286	OMG18800
OMG10623	OMG10918	OMG10911	OMG11266	OMG18799
OMG10524	OMG10176	OMG10863	OMG11248	OMG18798
OMG10500	OMG10160	OMG10842	OMG11217	OMG18780
OMG10154	OMG10318	OMG10860	OMG11191	OMG19558
OMG12631	OMG11708	OMG10859	OMG11152	OMG19287
OMG11186	OMG10402	OMG10814	OMG11181	OMG19218
OMG11219	OMG10323	OMG10806	OMG11174	OMG18896
OMG11039	OMG11087	OMG10766	OMG11225	OMG18837
OMG10976	OMG10724	OMG10682	OMG11100	OMG18814
OMG10994	OMG10539	OMG10666	OMG11071	OMG18806
OMG10849	OMG10184	OMG10606	OMG11059	OMG19036
OMG10803	OMG10446	OMG10599	OMG11054	OMG18992
OMG10730	OMG10249	OMG10554	OMG11049	OMG18990
OMG10690	OMG10221	OMG10467	OMG11046	OMG18955
OMG10695	OMG12458	OMG10428	OMG11079	OMG18909
OMG10638	OMG10307	OMG10413	OMG11062	OMG18815
OMG10528	OMG10297	OMG10417	OMG11048	OMG18784
OMG10507	OMG10149	OMG10386	OMG11056	OMG18905
OMG10470	OMG10788	OMG10373	OMG11021	OMG18794
OMG10449	OMG10185	OMG15970	OMG10981	OMG18792
OMG14774	OMG10165	OMG15899	OMG10972	OMG19325
OMG14137	OMG10303	OMG15898	OMG10967	OMG19060
OMG12379	OMG10289	OMG16197	OMG10962	OMG18953
OMG10987	OMG10716	OMG15975	OMG10954	OMG18895
OMG10576	OMG10239	OMG16070	OMG10983	OMG19332
OMG10556	OMG10670	OMG15962	OMG10973	OMG18795
OMG14972	OMG10317	OMG15796	OMG10969	OMG19322
OMG14944	OMG13159	OMG15725	OMG10934	OMG19062
OMG15012	OMG13173	OMG15497	OMG10905	OMG18960
OMG14933	OMG10937	OMG15373	OMG10890	OMG18949
OMG14931	OMG10222	OMG15367	OMG10884	OMG18908
OMG14765	OMG10731	OMG15559	OMG10914	OMG19056
OMG14573	OMG10074	OMG15555	OMG10898	OMG18611
OMG14592	OMG10432	OMG14589	OMG10907	OMG18366
OMG13960	OMG13174	OMG14140	OMG10899	OMG18152
OMG13609	OMG12778	OMG14068	OMG10887	OMG18151
OMG11155	OMG10699	OMG13795	OMG10845	OMG18130
OMG10901	OMG10369	OMG13799	OMG10852	OMG18106
OMG10866	OMG10232	OMG13611	OMG10867	OMG18618
OMG10834	OMG13009	OMG13426	OMG10818	OMG18615
OMG13161	OMG10293	OMG13224	OMG10808	OMG18612
OMG10437	OMG10408	OMG13338	OMG10797	OMG18559
OMG10252	OMG10985	OMG13318	OMG10792	OMG18555
OMG10186	OMG10414	OMG13072	OMG10819	OMG18517
OMG12054	OMG10135	OMG12721	OMG10762	OMG18516
OMG11432	OMG10113	OMG12608	OMG10743	OMG18156
OMG11236	OMG10452	OMG12597	OMG10720	OMG18149
OMG10926	OMG10393	OMG12273	OMG10698	OMG18148
OMG10805	OMG10319	OMG12271	OMG10696	OMG18142
OMG10509	OMG13294	OMG12162	OMG10655	OMG18114
OMG10374	OMG10540	OMG12067	OMG10622	OMG18104
OMG12616	OMG10495	OMG11845	OMG10594	OMG18617
OMG12574	OMG10343	OMG11718	OMG10544	OMG18608
OMG10921	OMG10254	OMG11627	OMG10542	OMG18548
OMG10761	OMG10224	OMG11506	OMG10548	OMG18154
OMG10673	OMG10208	OMG11387	OMG10547	OMG18112
OMG10607	OMG10182	OMG11196	OMG10406	OMG18557
OMG10553	OMG12464	OMG11091	OMG10345	OMG18380
OMG10398	OMG11010	OMG11014	OMG14502	OMG18232
OMG10298	OMG10347	OMG10960	OMG14250	OMG18139
OMG14365	OMG10339	OMG10514	OMG14080	OMG18133
OMG13850	OMG10130	OMG10774	OMG13954	OMG18132
OMG12427	OMG10530	OMG15168	OMG13537	OMG18125
OMG11809	OMG10677	OMG10601	OMG13395	OMG18238
OMG11315	OMG10641	OMG14607	OMG13493	OMG18155
OMG11252	OMG10337	OMG14362	OMG13380	OMG18511
OMG11124	OMG10338	OMG13412	OMG13287	OMG18379
OMG11025	OMG13316	OMG12972	OMG13272	OMG18272
OMG10984	OMG13034	OMG12810	OMG13073	OMG18269
OMG10798	OMG10549	OMG11386	OMG13060	OMG18264
OMG10593	OMG12825	OMG10635	OMG12895	OMG18259
OMG15008	OMG10250	OMG10421	OMG12865	OMG18123
OMG14939	OMG10358	OMG16076	OMG12821	OMG18334
OMG14781	OMG10310	OMG15785	OMG12776	OMG18108
OMG14540	OMG10164	OMG15666	OMG12675	OMG18668
OMG12645	OMG10826	OMG15797	OMG12507	OMG18362
OMG11070	OMG10429	OMG15002	OMG12360	OMG18113
OMG10982	OMG10320	OMG14145	OMG12314	OMG18607
OMG15207	OMG13643	OMG13835	OMG12433	OMG18520
OMG15139	OMG13629	OMG13503	OMG12096	OMG18267
OMG15147	OMG13446	OMG12601	OMG12204	OMG18218
OMG14936	OMG11270	OMG12316	OMG12221	OMG18513
OMG14932	OMG10457	OMG12383	OMG12168	OMG18351
OMG14812	OMG10335	OMG11585	OMG12076	OMG18092
OMG14398	OMG10295	OMG11098	OMG11789	OMG17935
OMG14364	OMG10283	OMG11035	OMG11782	OMG17594
OMG13612	OMG10267	OMG10800	OMG11867	OMG17570
OMG13623	OMG13828	OMG10755	OMG11698	OMG17589
OMG13671	OMG13309	OMG10603	OMG11646	OMG17581
OMG12796	OMG12443	OMG10292	OMG11603	OMG17572
OMG12633	OMG11139	OMG10257	OMG11523	OMG17565
OMG11339	OMG10376	OMG16449	OMG11498	OMG17961
OMG11137	OMG10770	OMG16359	OMG11402	OMG17767
OMG10602	OMG10636	OMG16357	OMG11355	OMG17700
OMG10527	OMG10489	OMG16437	OMG11415	OMG17657
OMG13125	OMG10312	OMG16339	OMG11328	OMG17596
OMG13122	OMG10279	OMG16278	OMG11043	OMG17701
OMG10949	OMG12254	OMG16346	OMG11027	OMG17698
OMG11223	OMG11630	OMG16093	OMG10998	OMG17658
OMG10990	OMG10992	OMG16077	OMG10751	OMG17766
OMG10566	OMG10779	OMG15976	OMG10773	OMG17738
OMG11945	OMG10643	OMG15973	OMG10712	OMG17648
OMG10748	OMG10586	OMG15959	OMG10627	OMG17599
OMG10634	OMG10584	OMG15794	OMG16515	OMG17785
OMG10604	OMG10484	OMG15798	OMG15873	OMG17665
OMG10416	OMG10492	OMG15432	OMG15205	OMG17592
OMG11647	OMG10491	OMG15519	OMG15101	OMG17972
OMG10920	OMG10344	OMG15499	OMG14888	OMG17684
OMG10575	OMG10287	OMG15455	OMG14785	OMG17675
OMG10363	OMG13440	OMG15242	OMG14479	OMG17567
OMG14739	OMG12251	OMG15161	OMG14138	OMG17245
OMG13308	OMG10865	OMG15203	OMG13897	OMG17216
OMG13153	OMG12976	OMG15068	OMG13787	OMG17161
OMG13137	OMG12971	OMG14959	OMG13438	OMG17139
OMG12784	OMG10138	OMG14541	OMG13425	OMG17069
OMG12627	OMG10454	OMG14537	OMG13232	OMG17063
OMG11830	OMG10274	OMG14469	OMG12524	OMG17047
OMG11676	OMG10246	OMG14524	OMG12457	OMG17042
OMG11548	OMG10237	OMG14338	OMG12253	OMG17206
OMG11573	OMG10197	OMG14330	OMG11938	OMG17071
OMG11553	OMG10434	OMG14400	OMG11503	OMG17052
OMG11334	OMG13801	OMG14277	OMG11406	OMG17036
OMG11316	OMG13680	OMG14268	OMG13248	OMG17432
OMG10929	OMG12973	OMG14341	OMG12413	OMG17240
OMG10844	OMG12812	OMG14147	OMG11976	OMG17173
OMG10767	OMG12794	OMG14006	OMG11962	OMG17043
OMG10485	OMG12185	OMG14020	OMG11655	OMG17035
OMG10215	OMG11008	OMG13744	OMG11265	OMG17214
OMG15160	OMG10989	OMG13715	OMG11121	OMG17205
OMG14938	OMG10753	OMG13682	OMG10975	OMG17067
OMG14937	OMG10286	OMG13592	OMG10505	OMG17208
OMG13713	OMG10240	OMG13658	OMG11990	OMG17153
OMG13365	OMG13893	OMG13443	OMG11964	OMG17135
OMG12829	OMG14052	OMG13517	OMG11682	OMG17059
OMG11400	OMG12428	OMG13441	OMG11663	OMG17033
OMG11211	OMG11711	OMG13393	OMG11563	OMG17174
OMG10456	OMG11178	OMG13447	OMG11508	OMG17170
OMG15387	OMG11215	OMG13414	OMG11255	OMG17164
OMG15477	OMG10856	OMG13335	OMG11107	OMG17219
OMG15511	OMG10609	OMG13293	OMG11050	OMG17390
OMG15378	OMG10321	OMG13222	OMG10891	OMG17212
OMG15308	OMG10362	OMG13332	OMG10904	OMG17034
OMG15364	OMG10600	OMG13239	OMG10596	OMG16799
OMG15356	OMG10109	OMG13221	OMG15310	OMG16643
OMG15089	OMG11466	OMG13331	OMG15156	OMG16624
OMG15146	OMG10506	OMG13096	OMG15122	OMG16610
OMG15162	OMG10364	OMG13008	OMG15019	OMG16646
OMG15157	OMG10150	OMG12911	OMG14887	OMG16616
OMG14988	OMG13792	OMG12941	OMG14947	OMG16615
OMG14664	OMG13857	OMG12871	OMG14676	OMG16600
OMG14523	OMG12990	OMG12876	OMG14713	OMG16909
OMG13448	OMG11448	OMG12942	OMG14711	OMG16618
OMG13325	OMG10475	OMG12961	OMG14642	OMG16614
OMG11916	OMG10455	OMG13011	OMG14638	OMG16606
OMG12060	OMG10370	OMG12846	OMG14498	OMG16605
OMG11221	OMG10340	OMG12820	OMG14458	OMG16939
OMG10419	OMG10311	OMG12598	OMG14520	OMG16632
OMG10664	OMG13971	OMG12576	OMG14325	OMG16772
OMG12685	OMG13894	OMG12646	OMG14296	OMG16725
OMG10871	OMG11020	OMG12566	OMG14282	OMG16601
OMG10346	OMG10702	OMG12607	OMG14276	OMG16723
OMG10209	OMG10667	OMG12568	OMG14207	OMG16731
OMG15167	OMG10621	OMG12552	OMG14178	OMG16726
OMG14934	OMG10438	OMG12425	OMG14076	OMG16648
OMG14935	OMG10424	OMG12286	OMG14151	OMG16240
OMG14663	OMG10284	OMG12411	OMG14177	OMG16239
OMG14303	OMG14134	OMG12404	OMG14121	OMG16230
OMG14139	OMG13982	OMG12275	OMG13912	OMG16326
OMG13282	OMG13876	OMG12160	OMG14038	OMG16261
OMG13074	OMG12967	OMG12102	OMG13958	OMG16328
OMG12901	OMG12844	OMG12182	OMG13803	OMG16242
OMG12445	OMG12640	OMG12125	OMG13832	OMG16223
OMG12223	OMG10439	OMG12112	OMG13762	OMG16258
OMG12246	OMG11214	OMG12108	OMG13666	OMG16503
OMG12045	OMG10729	OMG12243	OMG13588	OMG16313
OMG12052	OMG13485	OMG11961	OMG13558	OMG16257
OMG11863	OMG11581	OMG12016	OMG13647	OMG16126
OMG11598	OMG10771	OMG12048	OMG13585	OMG16119
OMG11543	OMG10562	OMG12021	OMG13574	OMG16042
OMG11475	OMG10534	OMG11969	OMG13613	OMG15926
OMG11513	OMG10427	OMG11968	OMG13559	OMG15924
OMG11555	OMG10177	OMG11934	OMG13364	OMG15922
OMG11453	OMG12429	OMG12065	OMG13500	OMG16048
OMG11209	OMG10801	OMG11839	OMG13312	OMG15930
OMG11142	OMG14366	OMG11780	OMG13346	OMG15925
OMG11104	OMG14396	OMG11826	OMG13202	OMG16053
OMG11037	OMG14150	OMG11824	OMG13273	OMG15903
OMG10883	OMG13852	OMG11875	OMG13249	OMG16109
OMG10862	OMG13800	OMG11850	OMG13235	OMG16105
OMG10794	OMG11587	OMG11776	OMG13200	OMG15920
OMG10734	OMG11477	OMG11736	OMG13245	OMG16001
OMG10711	OMG10811	OMG11847	OMG13311	OMG16104
OMG10633	OMG10727	OMG11822	OMG13278	OMG15759
OMG10640	OMG10717	OMG11765	OMG13288	OMG15626
OMG10605	OMG10611	OMG11873	OMG13105	OMG15599
OMG10577	OMG10610	OMG11729	OMG13092	OMG15698
OMG10499	OMG10504	OMG11694	OMG13083	OMG15681
OMG10469	OMG10477	OMG11685	OMG13059	OMG15633
OMG10253	OMG10201	OMG11675	OMG13041	OMG15598
OMG15197	OMG10187	OMG11668	OMG13191	OMG15597
OMG14786	OMG14543	OMG11651	OMG13182	OMG15616
OMG13791	OMG14252	OMG11638	OMG13170	OMG15750
OMG11446	OMG14394	OMG11721	OMG13163	OMG15628
OMG11159	OMG11241	OMG11680	OMG13021	OMG15711
OMG11068	OMG11002	OMG11641	OMG13013	OMG15701
OMG15655	OMG11230	OMG11613	OMG12930	OMG15691
OMG15737	OMG10188	OMG11686	OMG12980	OMG15708
OMG15677	OMG13977	OMG11623	OMG12958	OMG15581
OMG15651	OMG13805	OMG11612	OMG12892	OMG15342
OMG15795	OMG11614	OMG11604	OMG12988	OMG15548
OMG15645	OMG11052	OMG11582	OMG12934	OMG15345
OMG15809	OMG10450	OMG11654	OMG12924	OMG15315
OMG15588	OMG14403	OMG11625	OMG12922	OMG15508
OMG15673	OMG14367	OMG11700	OMG12884	OMG15333
OMG15642	OMG10706	OMG11673	OMG12992	OMG15336
OMG15634	OMG10623	OMG11610	OMG12815	OMG15417
OMG15715	OMG10524	OMG11539	OMG12718	OMG15341
OMG15842	OMG10500	OMG11490	OMG12766	OMG15323
OMG15669	OMG10154	OMG11547	OMG12723	OMG15321
OMG15643	OMG13839	OMG11529	OMG12680	OMG15415
OMG15635	OMG12631	OMG11532	OMG12753	OMG15319
OMG15487	OMG11186	OMG11518	OMG12674	OMG15131
OMG15388	OMG11219	OMG11554	OMG12602	OMG15106
OMG15355	OMG11039	OMG11395	OMG12656	OMG15114
OMG15163	OMG10976	OMG11379	OMG12562	OMG15104
OMG14332	OMG10994	OMG11403	OMG12600	OMG15129
OMG13984	OMG10849	OMG11378	OMG12559	OMG15187
OMG13822	OMG10803	OMG11365	OMG12545	OMG15179
OMG12957	OMG10730	OMG11360	OMG12430	OMG15177
OMG13004	OMG10690	OMG11342	OMG12396	OMG15175
OMG12614	OMG10695	OMG11330	OMG12381	OMG15112
OMG12558	OMG10638	OMG11281	OMG12369	OMG14919
OMG12463	OMG10528	OMG11278	OMG12361	OMG14907
OMG11116	OMG10507	OMG11247	OMG12331	OMG14923
OMG10749	OMG10470	OMG11325	OMG12311	OMG14899
OMG10550	OMG10449	OMG11288	OMG12454	OMG14969
OMG14973	OMG10288	OMG11286	OMG12414	OMG14965
OMG15010	OMG14774	OMG11266	OMG12409	OMG14956
OMG14815	OMG14137	OMG11248	OMG12350	OMG14681
OMG12106	OMG14015	OMG11217	OMG12391	OMG14679
OMG12240	OMG12379	OMG11191	OMG12364	OMG14761
OMG10916	OMG10987	OMG11152	OMG12355	OMG14623
OMG15554	OMG10576	OMG11181	OMG12412	OMG14605
OMG15490	OMG10556	OMG11174	OMG12358	OMG14500
OMG15140	OMG13161	OMG11225	OMG12351	OMG14560
OMG14780	OMG10437	OMG11100	OMG12402	OMG14550
OMG14611	OMG10252	OMG11071	OMG12390	OMG14295
OMG14559	OMG10186	OMG11059	OMG12415	OMG14347
OMG14208	OMG12054	OMG11054	OMG12197	OMG14407
OMG13974	OMG11432	OMG11049	OMG12107	OMG14124
OMG13802	OMG11236	OMG11046	OMG12103	OMG14093
OMG13823	OMG10926	OMG11079	OMG12214	OMG14081
OMG13199	OMG10805	OMG11062	OMG12153	OMG14091
OMG13128	OMG10687	OMG11048	OMG12249	OMG14182
OMG13117	OMG10509	OMG11056	OMG12124	OMG13996
OMG13165	OMG10374	OMG11021	OMG12230	OMG13997
OMG12609	OMG12616	OMG10981	OMG12194	OMG13776
OMG12370	OMG12574	OMG10972	OMG12158	OMG13778
OMG12218	OMG10921	OMG10967	OMG12094	OMG13781
OMG12003	OMG10761	OMG10962	OMG12179	OMG13750
OMG11810	OMG10673	OMG10954	OMG12040	OMG13777
OMG11829	OMG10607	OMG10983	OMG11995	OMG13636
OMG11703	OMG10553	OMG10973	OMG11911	OMG13580
OMG11644	OMG10398	OMG10969	OMG12062	OMG13688
OMG11357	OMG10298	OMG10934	OMG12053	OMG13641
OMG11431	OMG14571	OMG10905	OMG12025	OMG13540
OMG11435	OMG14365	OMG10890	OMG12005	OMG13654
OMG11359	OMG13850	OMG10884	OMG11994	OMG13398
OMG11283	OMG13310	OMG10914	OMG11987	OMG13409
OMG11257	OMG12427	OMG10898	OMG12051	OMG13457
OMG11298	OMG11809	OMG10907	OMG11965	OMG13260
OMG11089	OMG11315	OMG10899	OMG12050	OMG13052
OMG11114	OMG11252	OMG10887	OMG11924	OMG12722
OMG11012	OMG11124	OMG10845	OMG12033	OMG12765
OMG11074	OMG11025	OMG10852	OMG11939	OMG12767
OMG10946	OMG10984	OMG10867	OMG11996	OMG12841
OMG10941	OMG10798	OMG10818	OMG11977	OMG12624
OMG10853	OMG10593	OMG10808	OMG11871	OMG12347
OMG10769	OMG15008	OMG10797	OMG11860	OMG12220
OMG10778	OMG14939	OMG10792	OMG11848	OMG12193
OMG10777	OMG14781	OMG10819	OMG11835	OMG12063
OMG10619	OMG14540	OMG10762	OMG11774	OMG11643
OMG10574	OMG12645	OMG10743	OMG11760	OMG11601
OMG10571	OMG11070	OMG10720	OMG11864	OMG11421
OMG10546	OMG10982	OMG10698	OMG11817	OMG11434
OMG10552	OMG13125	OMG10696	OMG11816	OMG11234
OMG10531	OMG13122	OMG10655	OMG11806	OMG10824
OMG10526	OMG10949	OMG10622	OMG11804	OMG10752
OMG10512	OMG11223	OMG10594	OMG11797	OMG10715
OMG10468	OMG10990	OMG10544	OMG11784	OMG10694
OMG10412	OMG10566	OMG10542	OMG11901	OMG10660
OMG10411	OMG11945	OMG10548	OMG11823	OMG10674
OMG15654	OMG10748	OMG10547	OMG11740	OMG10614
OMG15382	OMG10634	OMG10406	OMG11825	OMG10529
OMG15365	OMG10604	OMG10345	OMG11785	OMG10490
OMG14981	OMG10416	OMG16960	OMG11849	OMG10324
OMG13279	OMG11647	OMG16941	OMG11897	OMG10316
OMG13208	OMG10920	OMG16842	OMG11878	OMG10325
OMG12960	OMG10575	OMG16752	OMG11667	OMG10089
OMG12909	OMG10363	OMG16751	OMG11665	OMG10016
OMG12621	OMG14739	OMG16597	OMG11642	OMG10003
OMG11310	OMG14811	OMG16903	OMG11635	OMG10001
OMG11180	OMG13308	OMG16457	OMG11661	OMG10010
OMG16160	OMG13153	OMG16428	OMG11639	OMG10027
OMG16071	OMG13137	OMG16401	OMG11611	OMG10032
OMG15900	OMG12784	OMG16288	OMG11609	OMG10067
OMG15978	OMG12627	OMG16446	OMG11645	OMG10008
OMG15721	OMG11830	OMG16517	OMG11624	OMG10023
OMG15657	OMG11676	OMG16271	OMG11592	OMG10007
OMG15446	OMG11548	OMG15639	OMG11677	OMG10026
OMG15495	OMG11573	OMG15584	OMG11706	OMG10030
OMG15426	OMG11553	OMG15384	OMG11674	OMG10029
OMG15307	OMG11334	OMG15086	OMG11702	OMG10046
OMG14832	OMG11316	OMG14799	OMG11535	OMG10063
OMG14493	OMG10929	OMG14502	OMG11528	OMG10048
OMG14323	OMG10844	OMG14250	OMG11526	OMG10081
OMG14148	OMG10767	OMG14080	OMG11525	OMG10050
OMG13965	OMG10485	OMG14190	OMG11507	OMG10123
OMG13975	OMG10215	OMG13954	OMG11504	OMG10179
OMG13797	OMG15160	OMG13537	OMG11502	OMG10122
OMG11044	OMG15232	OMG13395	OMG11500	OMG10073
OMG10377	OMG14938	OMG13493	OMG11494	OMG10203
OMG10551	OMG14937	OMG13380	OMG11492	OMG10192
OMG15214	OMG13713	OMG13439	OMG11479	OMG10102
OMG15025	OMG13365	OMG13287	OMG11560	OMG10052
OMG14012	OMG12829	OMG13272	OMG11488	OMG10126
OMG13280	OMG11400	OMG13073	OMG11486	OMG10146
OMG11063	OMG11391	OMG13060	OMG11544	OMG10172
OMG10725	OMG11211	OMG12895	OMG11531	OMG10098
OMG14822	OMG10456	OMG12865	OMG11480	OMG10043
OMG14731	OMG10419	OMG12821	OMG11451	OMG10100
OMG13677	OMG10664	OMG12776	OMG11447	OMG10084
OMG13283	OMG12995	OMG12675	OMG11438	OMG10163
OMG12426	OMG12685	OMG12806	OMG11429	OMG10075
OMG11857	OMG10871	OMG12507	OMG11426	OMG10195
OMG11352	OMG10515	OMG12360	OMG11424	OMG10400
OMG10996	OMG10346	OMG12314	OMG11407	OMG10170
OMG10893	OMG10209	OMG12433	OMG11393	OMG10103
OMG10812	OMG15167	OMG12096	OMG11392	OMG10054
OMG10431	OMG14934	OMG12204	OMG11375	OMG10278
OMG10368	OMG14935	OMG12221	OMG11427	OMG10216
OMG15647	OMG14663	OMG12168	OMG11401	OMG10478
OMG15660	OMG14303	OMG12076	OMG11367	OMG10093
OMG15486	OMG14139	OMG11789	OMG11354	OMG10300
OMG15392	OMG13282	OMG11782	OMG11469	OMG10394
OMG15368	OMG13074	OMG11867	OMG11416	OMG10453
OMG15305	OMG12901	OMG11698	OMG11373	OMG10153
OMG15473	OMG12445	OMG11646	OMG11456	OMG10517
OMG14975	OMG12223	OMG11603	OMG11439	OMG10255
OMG14735	OMG12246	OMG11523	OMG11418	OMG10294
OMG14595	OMG12045	OMG11498	OMG11290	OMG10387
OMG14405	OMG12052	OMG11402	OMG11284	OMG10047
OMG14037	OMG11863	OMG11355	OMG11260	OMG10061
OMG13855	OMG11598	OMG11415	OMG11259	OMG10342
OMG13856	OMG11543	OMG11328	OMG11256	OMG10473
OMG13615	OMG11475	OMG11043	OMG11251	OMG10395
OMG13622	OMG11513	OMG11027	OMG11242	OMG10742
OMG13433	OMG11555	OMG10998	OMG11329	OMG10285
OMG13213	OMG11453	OMG10751	OMG11306	OMG10181
OMG13164	OMG11209	OMG10773	OMG11302	OMG11083
OMG13160	OMG11142	OMG10712	OMG11294	OMG10466
OMG12964	OMG11104	OMG10627	OMG11272	OMG10669
OMG12950	OMG11037	OMG10532	OMG11254	OMG10642
OMG12977	OMG10883	OMG15372	OMG11239	OMG10137
OMG12863	OMG10862	OMG12801	OMG11271	OMG10334
OMG12341	OMG10794	OMG15240	OMG11269	OMG10296
OMG12389	OMG10734	OMG13248	OMG11262	OMG11212
OMG12420	OMG10711	OMG12413	OMG11263	OMG10223
OMG12109	OMG10633	OMG12232	OMG11322	OMG10057
OMG12099	OMG10640	OMG11976	OMG11245	OMG10051
OMG12215	OMG10605	OMG11962	OMG11206	OMG10227
OMG12234	OMG10577	OMG11655	OMG11200	OMG10196
OMG12008	OMG10499	OMG11265	OMG11192	OMG10183
OMG11692	OMG10469	OMG11121	OMG11190	OMG10315
OMG11606	OMG10253	OMG10975	OMG11183	OMG10917
OMG11618	OMG15197	OMG10505	OMG11175	OMG10440
OMG11696	OMG14770	OMG16157	OMG11172	OMG10415
OMG11719	OMG14786	OMG15433	OMG11171	OMG10420
OMG11567	OMG14372	OMG14855	OMG11170	OMG10006
OMG11536	OMG13791	OMG14084	OMG11168	OMG10436
OMG11460	OMG13319	OMG13131	OMG11165	OMG10375
OMG11409	OMG11446	OMG11990	OMG11203	OMG10360
OMG11364	OMG11159	OMG11964	OMG11193	OMG10277
OMG11411	OMG11068	OMG11682	OMG11160	OMG10282
OMG11276	OMG10550	OMG11663	OMG11127	OMG10496
OMG11253	OMG14973	OMG11563	OMG11118	OMG10372
OMG11305	OMG15010	OMG11508	OMG11113	OMG10486
OMG11296	OMG14815	OMG11255	OMG11106	OMG10148
OMG11229	OMG12106	OMG11107	OMG11126	OMG10194
OMG11205	OMG12240	OMG11050	OMG11051	OMG10721
OMG11216	OMG10916	OMG10891	OMG11029	OMG10647
OMG11233	OMG15554	OMG10904	OMG11024	OMG10587
OMG11164	OMG15490	OMG10596	OMG11017	OMG10359
OMG11112	OMG15470	OMG16868	OMG11031	OMG10365
OMG11125	OMG15140	OMG16843	OMG10977	OMG10308
OMG11053	OMG15195	OMG16762	OMG10958	OMG10162
OMG11019	OMG14780	OMG16907	OMG10957	OMG10502
OMG10966	OMG14611	OMG16878	OMG10971	OMG10220
OMG10959	OMG14559	OMG16531	OMG10902	OMG10371
OMG10875	OMG14208	OMG16434	OMG10892	OMG10290
OMG10868	OMG13974	OMG16427	OMG10869	OMG11441
OMG10816	OMG13802	OMG16302	OMG10850	OMG11177
OMG10793	OMG13823	OMG16277	OMG10848	OMG10041
OMG10815	OMG13199	OMG16585	OMG10837	OMG10131
OMG10760	OMG13128	OMG16580	OMG10864	OMG10142
OMG10741	OMG13117	OMG16511	OMG10861	OMG10218
OMG10705	OMG13165	OMG16425	OMG10877	OMG10161
OMG10719	OMG12609	OMG16411	OMG10787	OMG10336
OMG10701	OMG12370	OMG16371	OMG10763	OMG10280
OMG10671	OMG12218	OMG16296	OMG10747	OMG10266
OMG10657	OMG12003	OMG16421	OMG10754	OMG10435
OMG10632	OMG11810	OMG16416	OMG10722	OMG11457
OMG10589	OMG11829	OMG16274	OMG10685	OMG10173
OMG10591	OMG11703	OMG16268	OMG10688	OMG10155
OMG10579	OMG11644	OMG16429	OMG10697	OMG10397
OMG10570	OMG11357	OMG16152	OMG10691	OMG11437
OMG10501	OMG11431	OMG16090	OMG10656	OMG10993
OMG10508	OMG11435	OMG16089	OMG10653	OMG10663
OMG10472	OMG11359	OMG15971	OMG10665	OMG10403
OMG10448	OMG11383	OMG16083	OMG10644	OMG10228
OMG10410	OMG11283	OMG16074	OMG10624	OMG10176
OMG10407	OMG11257	OMG16066	OMG10612	OMG10160
OMG10202	OMG11298	OMG15838	OMG10598	OMG10318
OMG15675	OMG11089	OMG15789	OMG10590	OMG10402
OMG15665	OMG11114	OMG15734	OMG10567	OMG10323
OMG14978	OMG11012	OMG15742	OMG10565	OMG12419
OMG14740	OMG11074	OMG15893	OMG10525	OMG10275
OMG14211	OMG10946	OMG15674	OMG10493	OMG10724
OMG13696	OMG10941	OMG15637	OMG10433	OMG10539
OMG13625	OMG10853	OMG15664	OMG10391	OMG10184
OMG13628	OMG10769	OMG15493	OMG10392	OMG11041
OMG13453	OMG10778	OMG15492	OMG16086	OMG10479
OMG12882	OMG10777	OMG15480	OMG15653	OMG10446
OMG12506	OMG10619	OMG15329	OMG15243	OMG10249
OMG12534	OMG10574	OMG15506	OMG14637	OMG10221
OMG12257	OMG10571	OMG15310	OMG14401	OMG12458
OMG12028	OMG10546	OMG15249	OMG14259	OMG10307
OMG11707	OMG10552	OMG15156	OMG14408	OMG10297
OMG11264	OMG10531	OMG15238	OMG14078	OMG10149
OMG11189	OMG10526	OMG15239	OMG13913	OMG10780
OMG16455	OMG10512	OMG15122	OMG13905	OMG10425
OMG16453	OMG10468	OMG15224	OMG13947	OMG10185
OMG16430	OMG10412	OMG15019	OMG13818	OMG10165
OMG16354	OMG10411	OMG15016	OMG13686	OMG10303
OMG16305	OMG15654	OMG15009	OMG13547	OMG10289
OMG16456	OMG15718	OMG15005	OMG13382	OMG10716
OMG16417	OMG15719	OMG14946	OMG13362	OMG10239
OMG16276	OMG15382	OMG14887	OMG13518	OMG10317
OMG16272	OMG15365	OMG14947	OMG13442	OMG10937
OMG16412	OMG14981	OMG14999	OMG13327	OMG12855
OMG16287	OMG13279	OMG14676	OMG13066	OMG12777
OMG16266	OMG13208	OMG14831	OMG13062	OMG11608
OMG16442	OMG12960	OMG14713	OMG13063	OMG10451
OMG16269	OMG12909	OMG14856	OMG12932	OMG10222
OMG16279	OMG12621	OMG14711	OMG12926	OMG10731
OMG15956	OMG11310	OMG14642	OMG12948	OMG10074
OMG15784	OMG11180	OMG14542	OMG12725	OMG10432
OMG15886	OMG10377	OMG14535	OMG12736	OMG12778
OMG15659	OMG10551	OMG14638	OMG12697	OMG10699
OMG15648	OMG15214	OMG14621	OMG12707	OMG10369
OMG15640	OMG15025	OMG14536	OMG12671	OMG10232
OMG15483	OMG14012	OMG14498	OMG12823	OMG13009
OMG15366	OMG13280	OMG14458	OMG12555	OMG10293
OMG14971	OMG11063	OMG14529	OMG12547	OMG11227
OMG14827	OMG10725	OMG14633	OMG12276	OMG11038
OMG14538	OMG14822	OMG14614	OMG12122	OMG10408
OMG14574	OMG14731	OMG14577	OMG12225	OMG10985
OMG14327	OMG13677	OMG14531	OMG12138	OMG10414
OMG14136	OMG13283	OMG14520	OMG12147	OMG10135
OMG14024	OMG12426	OMG14604	OMG11974	OMG10113
OMG14000	OMG11857	OMG14379	OMG11942	OMG10452
OMG13829	OMG11352	OMG14325	OMG11982	OMG10393
OMG13539	OMG10996	OMG14296	OMG12001	OMG10319
OMG12858	OMG10893	OMG14282	OMG11832	OMG10540
OMG12730	OMG10812	OMG14276	OMG11771	OMG10495
OMG11332	OMG10431	OMG14415	OMG11866	OMG10343
OMG10858	OMG10368	OMG14337	OMG11671	OMG10254
OMG10732	OMG15647	OMG14377	OMG11594	OMG10224
OMG10572	OMG15660	OMG14207	OMG11501	OMG10208
OMG10503	OMG15587	OMG14178	OMG11478	OMG10182
OMG12652	OMG15486	OMG14076	OMG11370	OMG12464
OMG11066	OMG15392	OMG14151	OMG11244	OMG11010
OMG14597	OMG15368	OMG14209	OMG11301	OMG10523
OMG13526	OMG15496	OMG14177	OMG11173	OMG10002
OMG11714	OMG15305	OMG14121	OMG11092	OMG10347
OMG11399	OMG15473	OMG14101	OMG11103	OMG10339
OMG11258	OMG15558	OMG13912	OMG11069	OMG10130
OMG15369	OMG14975	OMG14038	OMG16065	OMG10530
OMG14729	OMG14735	OMG13994	OMG15252	OMG10677
OMG14003	OMG14595	OMG13958	OMG15152	OMG10641
OMG13969	OMG14405	OMG13803	OMG14980	OMG10337
OMG13774	OMG14037	OMG13832	OMG14772	OMG10338
OMG11584	OMG13855	OMG13762	OMG14724	OMG10549
OMG11709	OMG13856	OMG13666	OMG14545	OMG12788
OMG11458	OMG13615	OMG13588	OMG14530	OMG12639
OMG10772	OMG13622	OMG13558	OMG14339	OMG11733
OMG10708	OMG13433	OMG13675	OMG14152	OMG11887
OMG10639	OMG13213	OMG13647	OMG13925	OMG10250
OMG10585	OMG13164	OMG13650	OMG13782	OMG10358
OMG16094	OMG13160	OMG13585	OMG13649	OMG10310
OMG16084	OMG12964	OMG13574	OMG13421	OMG10164
OMG15952	OMG12950	OMG13659	OMG13507	OMG10826
OMG15668	OMG12977	OMG13620	OMG13383	OMG10429
OMG15676	OMG12863	OMG13646	OMG12710	OMG10320
OMG15667	OMG12341	OMG13613	OMG12814	OMG11270
OMG15498	OMG12389	OMG13559	OMG12594	OMG10457
OMG15430	OMG12420	OMG13364	OMG12330	OMG10335
OMG15437	OMG12109	OMG13500	OMG12418	OMG10295
OMG15391	OMG12099	OMG13312	OMG12113	OMG10283
OMG15361	OMG12215	OMG13346	OMG12159	OMG10267
OMG15153	OMG12234	OMG13202	OMG12175	OMG11139
OMG15155	OMG12008	OMG13273	OMG11735	OMG12089
OMG15040	OMG11692	OMG13249	OMG11413	OMG11009
OMG14808	OMG11606	OMG13235	OMG10765	OMG10376
OMG14730	OMG11618	OMG13200	OMG10733	OMG10770
OMG14612	OMG11696	OMG13245	OMG10726	OMG10636
OMG14522	OMG11719	OMG13311	OMG14490	OMG10489
OMG14391	OMG11662	OMG13278	OMG11978	OMG10312
OMG14180	OMG11567	OMG13342	OMG11631	OMG10279
OMG14188	OMG11536	OMG13288	OMG11684	OMG12254
OMG14029	OMG11460	OMG13105	OMG11161	OMG11630
OMG14028	OMG11409	OMG13092	OMG11042	OMG10992
OMG13899	OMG11364	OMG13083	OMG11032	OMG10779
OMG13968	OMG11411	OMG13059	OMG10950	OMG10586
OMG13972	OMG11276	OMG13041	OMG10956	OMG10584
OMG13723	OMG11253	OMG13191	OMG14322	OMG10484
OMG13648	OMG11305	OMG13182	OMG13403	OMG10492
OMG13373	OMG11296	OMG13170	OMG13435	OMG10491
OMG13292	OMG11229	OMG13163	OMG13140	OMG10344
OMG13297	OMG11205	OMG13138	OMG12724	OMG10287
OMG13304	OMG11216	OMG13021	OMG12505	OMG12251
OMG13169	OMG11233	OMG13013	OMG12585	OMG10865
OMG13132	OMG11164	OMG12930	OMG12367	OMG13549
OMG13115	OMG11112	OMG12980	OMG12406	OMG11218
OMG12986	OMG11090	OMG12958	OMG11955	OMG11064
OMG12966	OMG11125	OMG12892	OMG11979	OMG10119
OMG13000	OMG11053	OMG12988	OMG11787	OMG12971
OMG12979	OMG11019	OMG12934	OMG11775	OMG10138
OMG12793	OMG10966	OMG12924	OMG11833	OMG10454
OMG12783	OMG10959	OMG12922	OMG11595	OMG10274
OMG12604	OMG10875	OMG12884	OMG11482	OMG10246
OMG12619	OMG10868	OMG12992	OMG11412	OMG10237
OMG12634	OMG10816	OMG12815	OMG11289	OMG10197
OMG12339	OMG10793	OMG12718	OMG11204	OMG10434
OMG12192	OMG10815	OMG12766	OMG11095	OMG12973
OMG12222	OMG10760	OMG12723	OMG11123	OMG12185
OMG12174	OMG10741	OMG12680	OMG10970	OMG11008
OMG12055	OMG10705	OMG12753	OMG10661	OMG10989
OMG12024	OMG10719	OMG12674	OMG10447	OMG10753
OMG12031	OMG10701	OMG12602	OMG16023	OMG10286
OMG11989	OMG10671	OMG12656	OMG15847	OMG10240
OMG11895	OMG10657	OMG12562	OMG15349	OMG11178
OMG11753	OMG10632	OMG12600	OMG15013	OMG11215
OMG11894	OMG10589	OMG12595	OMG15064	OMG10856
OMG11813	OMG10591	OMG12559	OMG14976	OMG10609
OMG11766	OMG10579	OMG12545	OMG14880	OMG10321
OMG11888	OMG10570	OMG12430	OMG14823	OMG11695
OMG11786	OMG10501	OMG12396	OMG14715	OMG10988
OMG11752	OMG10508	OMG12381	OMG14609	OMG10474
OMG11621	OMG10472	OMG12369	OMG14662	OMG10362
OMG11599	OMG10448	OMG12361	OMG14505	OMG10600
OMG11597	OMG10410	OMG12331	OMG14462	OMG10109
OMG11699	OMG10407	OMG12311	OMG14480	OMG11466
OMG11681	OMG10202	OMG12454	OMG14428	OMG10506
OMG11628	OMG16013	OMG12414	OMG14404	OMG10364
OMG11607	OMG15675	OMG12409	OMG14307	OMG10150
OMG11648	OMG15665	OMG12350	OMG14279	OMG12990
OMG11712	OMG15722	OMG12391	OMG14328	OMG11448
OMG11542	OMG14978	OMG12364	OMG14102	OMG10475
OMG11489	OMG14740	OMG12355	OMG14222	OMG10455
OMG11423	OMG14211	OMG12412	OMG14210	OMG10370
OMG11443	OMG13696	OMG12358	OMG14175	OMG10311
OMG11440	OMG13625	OMG12351	OMG14097	OMG11020
OMG11396	OMG13628	OMG12402	OMG14111	OMG10702
OMG11389	OMG13492	OMG12390	OMG14149	OMG10667
OMG11384	OMG13453	OMG12415	OMG13973	OMG10621
OMG11428	OMG12882	OMG12197	OMG14026	OMG10438
OMG11353	OMG12506	OMG12107	OMG13931	OMG10424
OMG11293	OMG12534	OMG12103	OMG14023	OMG10284
OMG11303	OMG12257	OMG12214	OMG13957	OMG13982
OMG11295	OMG12028	OMG12153	OMG13956	OMG12844
OMG11275	OMG11707	OMG12249	OMG13999	OMG13710
OMG11210	OMG11264	OMG12124	OMG13724	OMG13464
OMG11208	OMG11189	OMG12230	OMG13865	OMG13135
OMG11197	OMG10573	OMG12194	OMG13851	OMG11583
OMG11182	OMG12652	OMG12158	OMG13742	OMG10933
OMG11153	OMG11066	OMG12094	OMG13735	OMG10873
OMG11184	OMG14597	OMG12179	OMG13728	OMG10439
OMG11130	OMG14399	OMG12040	OMG13725	OMG10729
OMG11122	OMG13526	OMG11995	OMG13783	OMG11581
OMG11108	OMG11714	OMG11911	OMG13758	OMG10771
OMG11093	OMG11399	OMG12062	OMG13770	OMG10562
OMG11058	OMG11258	OMG12053	OMG13669	OMG10534
OMG11065	OMG15369	OMG12025	OMG13668	OMG10427
OMG11047	OMG14729	OMG12005	OMG13639	OMG10177
OMG10986	OMG14003	OMG11994	OMG13607	OMG12429
OMG10979	OMG13969	OMG11987	OMG13600	OMG10801
OMG10968	OMG13774	OMG12051	OMG13557	OMG11477
OMG10947	OMG11584	OMG11965	OMG13543	OMG10811
OMG10935	OMG11709	OMG12050	OMG13538	OMG10727
OMG10955	OMG11458	OMG11924	OMG13697	OMG10717
OMG10910	OMG11312	OMG12033	OMG13678	OMG10611
OMG10903	OMG10772	OMG11939	OMG13627	OMG10610
OMG10889	OMG10708	OMG11996	OMG13621	OMG10504
OMG10896	OMG10639	OMG11977	OMG13587	OMG10477
OMG10895	OMG10585	OMG12074	OMG13603	OMG10201
OMG10911	OMG10385	OMG11871	OMG13593	OMG10187
OMG10863	OMG16094	OMG11860	OMG13584	OMG14252
OMG10842	OMG16084	OMG11848	OMG13695	OMG11241
OMG10860	OMG15952	OMG11835	OMG13432	OMG14526
OMG10859	OMG15668	OMG11774	OMG13455	OMG13712
OMG10814	OMG15726	OMG11760	OMG13427	OMG13789
OMG10766	OMG15676	OMG11864	OMG13413	OMG13271
OMG10682	OMG15667	OMG11817	OMG13461	OMG12702
OMG10666	OMG15498	OMG11816	OMG13431	OMG11970
OMG10606	OMG15430	OMG11806	OMG13422	OMG10789
OMG10599	OMG15437	OMG11804	OMG13388	OMG11230
OMG10554	OMG15391	OMG11797	OMG13495	OMG10188
OMG10467	OMG15361	OMG11784	OMG13463	OMG11614
OMG10428	OMG15153	OMG11901	OMG13459	OMG11052
OMG10413	OMG15155	OMG11823	OMG13420	OMG10450
OMG10417	OMG15213	OMG11740	OMG13284	OMG10706
OMG10386	OMG15040	OMG11825	OMG13328	OMG10623
OMG10373	OMG14808	OMG11785	OMG13361	OMG10524
OMG15970	OMG14730	OMG11849	OMG13251	OMG10500
OMG15899	OMG14612	OMG11897	OMG13266	OMG10154
OMG15898	OMG14522	OMG11878	OMG13244	OMG11186
OMG16197	OMG14391	OMG11667	OMG13201	OMG11039
OMG15975	OMG14180	OMG11665	OMG13205	OMG10976
OMG15962	OMG14188	OMG11642	OMG13223	OMG10849
OMG15796	OMG14029	OMG11635	OMG13136	OMG10803
OMG15725	OMG14028	OMG11661	OMG13097	OMG10730
OMG15497	OMG13899	OMG11639	OMG13082	OMG10690
OMG15373	OMG13968	OMG11611	OMG13068	OMG10695
OMG15367	OMG14019	OMG11609	OMG13119	OMG10638
OMG14140	OMG13972	OMG11645	OMG13058	OMG10528
OMG14068	OMG13723	OMG11624	OMG13045	OMG10507
OMG13795	OMG13648	OMG11592	OMG13037	OMG10470
OMG13799	OMG13373	OMG11677	OMG13144	OMG10449
OMG13611	OMG13292	OMG11706	OMG13079	OMG10288
OMG13426	OMG13297	OMG11674	OMG13076	OMG12379
OMG13224	OMG13304	OMG11702	OMG13190	OMG10987
OMG13338	OMG13169	OMG11535	OMG13088	OMG10576
OMG13072	OMG13132	OMG11528	OMG13109	OMG10556
OMG12721	OMG13115	OMG11526	OMG13024	OMG14592
OMG12608	OMG12986	OMG11525	OMG13017	OMG14402
OMG12597	OMG12966	OMG11507	OMG13014	OMG13609
OMG12273	OMG13000	OMG11504	OMG12949	OMG12857
OMG12271	OMG12979	OMG11502	OMG12913	OMG11240
OMG12162	OMG12793	OMG11500	OMG12856	OMG11155
OMG11845	OMG12783	OMG11494	OMG12993	OMG11115
OMG11718	OMG12604	OMG11492	OMG12945	OMG10901
OMG11627	OMG12619	OMG11479	OMG12883	OMG10866
OMG11506	OMG12634	OMG11560	OMG12965	OMG10834
OMG11387	OMG12339	OMG11488	OMG12933	OMG10437
OMG11196	OMG12192	OMG11486	OMG12953	OMG10252
OMG11091	OMG12222	OMG11544	OMG12925	OMG10186
OMG11014	OMG12174	OMG11531	OMG13015	OMG12054
OMG10960	OMG12055	OMG11480	OMG12975	OMG11432
OMG16848	OMG12024	OMG11451	OMG12915	OMG11236
OMG16767	OMG12031	OMG11447	OMG12991	OMG10926
OMG16702	OMG11989	OMG11438	OMG12918	OMG10805
OMG16683	OMG11895	OMG11429	OMG12845	OMG10687
OMG16681	OMG11753	OMG11426	OMG12840	OMG10509
OMG16656	OMG11894	OMG11424	OMG12708	OMG10374
OMG16958	OMG11813	OMG11407	OMG12851	OMG12574
OMG16768	OMG11766	OMG11393	OMG12756	OMG10921
OMG16659	OMG11888	OMG11392	OMG12688	OMG10761
OMG16660	OMG11786	OMG11375	OMG12782	OMG10673
OMG16756	OMG11752	OMG11427	OMG12768	OMG10607
OMG16677	OMG11621	OMG11401	OMG12759	OMG10553
OMG16684	OMG11599	OMG11367	OMG12749	OMG10398
OMG16945	OMG11597	OMG11354	OMG12734	OMG10298
OMG16675	OMG11699	OMG11469	OMG12720	OMG13850
OMG16665	OMG11681	OMG11416	OMG12687	OMG11809
OMG16655	OMG11628	OMG11373	OMG12839	OMG11315
OMG16420	OMG11607	OMG11456	OMG12804	OMG11252
OMG16219	OMG11648	OMG11439	OMG12701	OMG11124
OMG16212	OMG11712	OMG11418	OMG12832	OMG11025
OMG16304	OMG11542	OMG11290	OMG12757	OMG10984
OMG15381	OMG11489	OMG11284	OMG12819	OMG10798
OMG15306	OMG11423	OMG11260	OMG12617	OMG10593
OMG15206	OMG11443	OMG11259	OMG12612	OMG14781
OMG15237	OMG11440	OMG11256	OMG12588	OMG10982
OMG14741	OMG11396	OMG11251	OMG12577	OMG14936
OMG14726	OMG11389	OMG11242	OMG12537	OMG14932
OMG14620	OMG11384	OMG11329	OMG12632	OMG13612
OMG14388	OMG11428	OMG11306	OMG12625	OMG13623
OMG14144	OMG11353	OMG11302	OMG12618	OMG13671
OMG13906	OMG11293	OMG11294	OMG12596	OMG12796
OMG13903	OMG11303	OMG11272	OMG12528	OMG12633
OMG13655	OMG11295	OMG11254	OMG12500	OMG11137
OMG13484	OMG11275	OMG11239	OMG12647	OMG10602
OMG13044	OMG11210	OMG11271	OMG12590	OMG10527
OMG13175	OMG11208	OMG11269	OMG12521	OMG13122
OMG12615	OMG11197	OMG11262	OMG12480	OMG10949
OMG11885	OMG11182	OMG11263	OMG12543	OMG11223
OMG11788	OMG11153	OMG11322	OMG12526	OMG10990
OMG11886	OMG11184	OMG11245	OMG12481	OMG10566
OMG11691	OMG11130	OMG11206	OMG12582	OMG11945
OMG11617	OMG11122	OMG11200	OMG12487	OMG10748
OMG10940	OMG11108	OMG11192	OMG12423	OMG10634
OMG15168	OMG11093	OMG11190	OMG12374	OMG10604
OMG10601	OMG11058	OMG11183	OMG12304	OMG10416
OMG14607	OMG11065	OMG11175	OMG12472	OMG11647
OMG14362	OMG11047	OMG11172	OMG12407	OMG10920
OMG12972	OMG11036	OMG11171	OMG12356	OMG10575
OMG12810	OMG10986	OMG11170	OMG12346	OMG10363
OMG11386	OMG10979	OMG11168	OMG12323	OMG13308
OMG10635	OMG10968	OMG11165	OMG12320	OMG13153
OMG10421	OMG10947	OMG11203	OMG12315	OMG12784
OMG15785	OMG10935	OMG11193	OMG12444	OMG12627
OMG15666	OMG10955	OMG11160	OMG12421	OMG11830
OMG15797	OMG10910	OMG11127	OMG12385	OMG11676
OMG15002	OMG10903	OMG11118	OMG12380	OMG11548
OMG14145	OMG10889	OMG11113	OMG12298	OMG11573
OMG13835	OMG10896	OMG11106	OMG12295	OMG11334
OMG13503	OMG10895	OMG11126	OMG12397	OMG11316
OMG12601	OMG10911	OMG11051	OMG12382	OMG10929
OMG12316	OMG10863	OMG11029	OMG12365	OMG10844
OMG12383	OMG10842	OMG11024	OMG12299	OMG10767
OMG11585	OMG10860	OMG11017	OMG12287	OMG10485
OMG11098	OMG10859	OMG11031	OMG12277	OMG10215
OMG11035	OMG10814	OMG10977	OMG12344	OMG13365
OMG10800	OMG10806	OMG10958	OMG12318	OMG12829
OMG10755	OMG10766	OMG10957	OMG12283	OMG11400
OMG10603	OMG10682	OMG10971	OMG12280	OMG11391
OMG10292	OMG10666	OMG10902	OMG12416	OMG11211
OMG10257	OMG10606	OMG10892	OMG12359	OMG10456
OMG16449	OMG10599	OMG10869	OMG12392	OMG14664
OMG16359	OMG10554	OMG10850	OMG12310	OMG13448
OMG16357	OMG10467	OMG10848	OMG12224	OMG13157
OMG16437	OMG10428	OMG10837	OMG12217	OMG12842
OMG16278	OMG10413	OMG10864	OMG12216	OMG11916
OMG16093	OMG10417	OMG10861	OMG12173	OMG11221
OMG16077	OMG10386	OMG10877	OMG12172	OMG10823
OMG15976	OMG10373	OMG10787	OMG12149	OMG10419
OMG15973	OMG15970	OMG10763	OMG12131	OMG10664
OMG15959	OMG15899	OMG10747	OMG12270	OMG12685
OMG15794	OMG15898	OMG10754	OMG12210	OMG10871
OMG15798	OMG16197	OMG10722	OMG12206	OMG10515
OMG15432	OMG15975	OMG10685	OMG12157	OMG10346
OMG15519	OMG16070	OMG10688	OMG12128	OMG10209
OMG15499	OMG15962	OMG10697	OMG12208	OMG14303
OMG15242	OMG15796	OMG10691	OMG12190	OMG13282
OMG15161	OMG15725	OMG10656	OMG12145	OMG13074
OMG15203	OMG15497	OMG10653	OMG12111	OMG12901
OMG15068	OMG15373	OMG10665	OMG12105	OMG12445
OMG14959	OMG15367	OMG10644	OMG12104	OMG12223
OMG14541	OMG15559	OMG10624	OMG12100	OMG12246
OMG14537	OMG15555	OMG10612	OMG12212	OMG12045
OMG14469	OMG14589	OMG10598	OMG12155	OMG12052
OMG14524	OMG14140	OMG10590	OMG12146	OMG11598
OMG14338	OMG14068	OMG10567	OMG12177	OMG11543
OMG14330	OMG13795	OMG10565	OMG12152	OMG11475
OMG14400	OMG13799	OMG10525	OMG12092	OMG11513
OMG14277	OMG13611	OMG10493	OMG12095	OMG11555
OMG14268	OMG13426	OMG10433	OMG12167	OMG11453
OMG14341	OMG13224	OMG10391	OMG12038	OMG11209
OMG14147	OMG13338	OMG10392	OMG12034	OMG11142
OMG14006	OMG13318	OMG17331	OMG12020	OMG11104
OMG14020	OMG13072	OMG17111	OMG12012	OMG11037
OMG13744	OMG12721	OMG17231	OMG12009	OMG10883
OMG13715	OMG12608	OMG17104	OMG12006	OMG10862
OMG13682	OMG12597	OMG16953	OMG11993	OMG10794
OMG13592	OMG12273	OMG16905	OMG11988	OMG10734
OMG13658	OMG12271	OMG16654	OMG11972	OMG10711
OMG13443	OMG12162	OMG16866	OMG11959	OMG10633
OMG13517	OMG12067	OMG16859	OMG11943	OMG10640
OMG13441	OMG11845	OMG16829	OMG11921	OMG10605
OMG13393	OMG11718	OMG16692	OMG12083	OMG10577
OMG13447	OMG11627	OMG16876	OMG12075	OMG10499
OMG13414	OMG11506	OMG16408	OMG12044	OMG10469
OMG13335	OMG11387	OMG16092	OMG12043	OMG10253
OMG13293	OMG11196	OMG16087	OMG12023	OMG14372
OMG13222	OMG11091	OMG16086	OMG12010	OMG13791
OMG13332	OMG11014	OMG15960	OMG11984	OMG13319
OMG13239	OMG10960	OMG15964	OMG11981	OMG11446
OMG13221	OMG10514	OMG15986	OMG11967	OMG11159
OMG13331	OMG10774	OMG15738	OMG11951	OMG11068
OMG13096	OMG15168	OMG15653	OMG11950	OMG15355
OMG13008	OMG10601	OMG15790	OMG11926	OMG15245
OMG12911	OMG14607	OMG15243	OMG11909	OMG14588
OMG12941	OMG14362	OMG15144	OMG11999	OMG13984
OMG12871	OMG13412	OMG15020	OMG11992	OMG13822
OMG12876	OMG12972	OMG15007	OMG11986	OMG12957
OMG12942	OMG12810	OMG15062	OMG11973	OMG12614
OMG12961	OMG11386	OMG14637	OMG11947	OMG12558
OMG13011	OMG10635	OMG14497	OMG11936	OMG12463
OMG12846	OMG10421	OMG14401	OMG12079	OMG11116
OMG12820	OMG16076	OMG14259	OMG11928	OMG10749
OMG12598	OMG15785	OMG14408	OMG11892	OMG10390
OMG12576	OMG15666	OMG14346	OMG11872	OMG10550
OMG12646	OMG15797	OMG14078	OMG11852	OMG14815
OMG12566	OMG15002	OMG14204	OMG11851	OMG12106
OMG12607	OMG14145	OMG13913	OMG11842	OMG12240
OMG12568	OMG13835	OMG13905	OMG11837	OMG10916
OMG12552	OMG13503	OMG13947	OMG11831	OMG13974
OMG12425	OMG12601	OMG13983	OMG11811	OMG13199
OMG12286	OMG12316	OMG13976	OMG11805	OMG13128
OMG12411	OMG12383	OMG14022	OMG11800	OMG13117
OMG12404	OMG11585	OMG13818	OMG11799	OMG12609
OMG12160	OMG11098	OMG13686	OMG11796	OMG12370
OMG12102	OMG11035	OMG13547	OMG11790	OMG12218
OMG12182	OMG10800	OMG13632	OMG11779	OMG12003
OMG12125	OMG10755	OMG13382	OMG11772	OMG11810
OMG12112	OMG10603	OMG13362	OMG11761	OMG11829
OMG12108	OMG10292	OMG13518	OMG11756	OMG11703
OMG12243	OMG10257	OMG13442	OMG11869	OMG11644
OMG11961	OMG16449	OMG13327	OMG11854	OMG11357
OMG12016	OMG16359	OMG13066	OMG11846	OMG11431
OMG12048	OMG16357	OMG13062	OMG11844	OMG11435
OMG12021	OMG16437	OMG13063	OMG11812	OMG11359
OMG11969	OMG16339	OMG12932	OMG11808	OMG11383
OMG11968	OMG16278	OMG12926	OMG11802	OMG11283
OMG11934	OMG16346	OMG12948	OMG11770	OMG11257
OMG12065	OMG16093	OMG12725	OMG11751	OMG11298
OMG11839	OMG16077	OMG12736	OMG11747	OMG11089
OMG11780	OMG15976	OMG12697	OMG11741	OMG11114
OMG11826	OMG15973	OMG12707	OMG11732	OMG11012
OMG11824	OMG15959	OMG12671	OMG11762	OMG11074
OMG11875	OMG15794	OMG12823	OMG11853	OMG10946
OMG11850	OMG15798	OMG12555	OMG11841	OMG10941
OMG11776	OMG15432	OMG12547	OMG11868	OMG10853
OMG11736	OMG15519	OMG12276	OMG11773	OMG10769
OMG11847	OMG15499	OMG12122	OMG11728	OMG10778
OMG11822	OMG15455	OMG12225	OMG11710	OMG10619
OMG11873	OMG15242	OMG12138	OMG11664	OMG10574
OMG11729	OMG15161	OMG12147	OMG11658	OMG10571
OMG11694	OMG15203	OMG11974	OMG11657	OMG10546
OMG11685	OMG15068	OMG11942	OMG11652	OMG10552
OMG11675	OMG14959	OMG11982	OMG11649	OMG10531
OMG11668	OMG14541	OMG12001	OMG11640	OMG10526
OMG11651	OMG14537	OMG11832	OMG11615	OMG10512
OMG11638	OMG14469	OMG11771	OMG11602	OMG10468
OMG11721	OMG14524	OMG11866	OMG11590	OMG10412
OMG11680	OMG14338	OMG11671	OMG11589	OMG10411
OMG11641	OMG14330	OMG11594	OMG11683	OMG14981
OMG11613	OMG14400	OMG11501	OMG11666	OMG13279
OMG11686	OMG14277	OMG11478	OMG11616	OMG13208
OMG11623	OMG14268	OMG11370	OMG11697	OMG12960
OMG11612	OMG14341	OMG11244	OMG11672	OMG12909
OMG11604	OMG14147	OMG11301	OMG11591	OMG12621
OMG11582	OMG14006	OMG11318	OMG11678	OMG11310
OMG11654	OMG14020	OMG11173	OMG11605	OMG11180
OMG11625	OMG13744	OMG11092	OMG11687	OMG15721
OMG11700	OMG13715	OMG11103	OMG11689	OMG15226
OMG11673	OMG13682	OMG11069	OMG11571	OMG14832
OMG11610	OMG13592	OMG15488	OMG11540	OMG14493
OMG11539	OMG13658	OMG14189	OMG11538	OMG14291
OMG11490	OMG13443	OMG16414	OMG11537	OMG13975
OMG11547	OMG13517	OMG16159	OMG11521	OMG13797
OMG11529	OMG13441	OMG15371	OMG11517	OMG11044
OMG11532	OMG13393	OMG14490	OMG11516	OMG11001
OMG11518	OMG13447	OMG12813	OMG11511	OMG10809
OMG11554	OMG13414	OMG12641	OMG11509	OMG10377
OMG11395	OMG13335	OMG11978	OMG11505	OMG10551
OMG11379	OMG13293	OMG11631	OMG11484	OMG14012
OMG11403	OMG13222	OMG11684	OMG11476	OMG11063
OMG11378	OMG13332	OMG11161	OMG11533	OMG10725
OMG11365	OMG13239	OMG11042	OMG11520	OMG14822
OMG11360	OMG13221	OMG11032	OMG11512	OMG14731
OMG11342	OMG13331	OMG10950	OMG11495	OMG13677
OMG11330	OMG13096	OMG10956	OMG11515	OMG13283
OMG11281	OMG13008	OMG17013	OMG11497	OMG12426
OMG11278	OMG12911	OMG16858	OMG11519	OMG11857
OMG11247	OMG12941	OMG16824	OMG11470	OMG11352
OMG11325	OMG12871	OMG16352	OMG11465	OMG10996
OMG11288	OMG12876	OMG15014	OMG11430	OMG10893
OMG11286	OMG12942	OMG14632	OMG11420	OMG10812
OMG11266	OMG12961	OMG14322	OMG11419	OMG10431
OMG11248	OMG13011	OMG13824	OMG11408	OMG10368
OMG11217	OMG12846	OMG13403	OMG11390	OMG14735
OMG11191	OMG12820	OMG13435	OMG11374	OMG14037
OMG11152	OMG12598	OMG13353	OMG11369	OMG13855
OMG11174	OMG12576	OMG13140	OMG11368	OMG13615
OMG11225	OMG12646	OMG12724	OMG11405	OMG13433
OMG11100	OMG12566	OMG12505	OMG11388	OMG13213
OMG11071	OMG12607	OMG12585	OMG11380	OMG13164
OMG11059	OMG12568	OMG12367	OMG11372	OMG13160
OMG11054	OMG12552	OMG12406	OMG11363	OMG12964
OMG11049	OMG12425	OMG11955	OMG11410	OMG12950
OMG11046	OMG12286	OMG11979	OMG11425	OMG12977
OMG11079	OMG12411	OMG11787	OMG11398	OMG12863
OMG11062	OMG12404	OMG11775	OMG11417	OMG12341
OMG11048	OMG12275	OMG11833	OMG11324	OMG12389
OMG11056	OMG12160	OMG11877	OMG11309	OMG12420
OMG11021	OMG12102	OMG11595	OMG11308	OMG12109
OMG10981	OMG12182	OMG11482	OMG11280	OMG12099
OMG10972	OMG12125	OMG11412	OMG11268	OMG12215
OMG10967	OMG12112	OMG11289	OMG11249	OMG12234
OMG10962	OMG12108	OMG11204	OMG11279	OMG12008
OMG10954	OMG12243	OMG11095	OMG11261	OMG11692
OMG10983	OMG11961	OMG11123	OMG11250	OMG11606
OMG10973	OMG12016	OMG10970	OMG11311	OMG11618
OMG10969	OMG12048	OMG10813	OMG11267	OMG11696
OMG10934	OMG12021	OMG10661	OMG11199	OMG11719
OMG10905	OMG11969	OMG10447	OMG11187	OMG11662
OMG10890	OMG11968	OMG17284	OMG11157	OMG11567
OMG10884	OMG11934	OMG17117	OMG11185	OMG11536
OMG10914	OMG12065	OMG17351	OMG11169	OMG11460
OMG10898	OMG11839	OMG17199	OMG11163	OMG11409
OMG10907	OMG11780	OMG17458	OMG11224	OMG11364
OMG10899	OMG11826	OMG17362	OMG11117	OMG11411
OMG10887	OMG11824	OMG17293	OMG11110	OMG11276
OMG10845	OMG11875	OMG17274	OMG11131	OMG11253
OMG10852	OMG11850	OMG17007	OMG11120	OMG11305
OMG10867	OMG11776	OMG16943	OMG11096	OMG11296
OMG10818	OMG11736	OMG16904	OMG11119	OMG11229
OMG10808	OMG11847	OMG16860	OMG11088	OMG11205
OMG10797	OMG11822	OMG16847	OMG11057	OMG11216
OMG10792	OMG11765	OMG16844	OMG11033	OMG11233
OMG10819	OMG11873	OMG16818	OMG11018	OMG11164
OMG10762	OMG11729	OMG16757	OMG11034	OMG11112
OMG10743	OMG11694	OMG16695	OMG11016	OMG11090
OMG10720	OMG11685	OMG16838	OMG11060	OMG11125
OMG10698	OMG11675	OMG16696	OMG11067	OMG11053
OMG10696	OMG11668	OMG16673	OMG11013	OMG11019
OMG10655	OMG11651	OMG16666	OMG10978	OMG10966
OMG10622	OMG11638	OMG16688	OMG10963	OMG10959
OMG10594	OMG11721	OMG16513	OMG10953	OMG10875
OMG10544	OMG11680	OMG16345	OMG11004	OMG10816
OMG10542	OMG11641	OMG16286	OMG10999	OMG10793
OMG10548	OMG11613	OMG16524	OMG10980	OMG10815
OMG10547	OMG11686	OMG16521	OMG10919	OMG10760
OMG10406	OMG11623	OMG16441	OMG10909	OMG10741
OMG10345	OMG11612	OMG16413	OMG10900	OMG10705
OMG16941	OMG11604	OMG16523	OMG10912	OMG10719
OMG16842	OMG11582	OMG16448	OMG10888	OMG10701
OMG16752	OMG11654	OMG16426	OMG10915	OMG10671
OMG16457	OMG11625	OMG16516	OMG10855	OMG10657
OMG16428	OMG11700	OMG16155	OMG10839	OMG10632
OMG16401	OMG11673	OMG16082	OMG10847	OMG10589
OMG16288	OMG11610	OMG16095	OMG10836	OMG10591
OMG16446	OMG11539	OMG16088	OMG10820	OMG10579
OMG16271	OMG11490	OMG16079	OMG10817	OMG10570
OMG15639	OMG11547	OMG16055	OMG10804	OMG10501
OMG15584	OMG11529	OMG16015	OMG10759	OMG10508
OMG15384	OMG11532	OMG16023	OMG10758	OMG10472
OMG15086	OMG11518	OMG15961	OMG10757	OMG10448
OMG14799	OMG11554	OMG15847	OMG10744	OMG10410
OMG14502	OMG11395	OMG15841	OMG10756	OMG10407
OMG14250	OMG11379	OMG15777	OMG10713	OMG10202
OMG14080	OMG11403	OMG15776	OMG10723	OMG14740
OMG14190	OMG11378	OMG15672	OMG10710	OMG13696
OMG13954	OMG11365	OMG15652	OMG10689	OMG13625
OMG13537	OMG11360	OMG15670	OMG10684	OMG13628
OMG13395	OMG11342	OMG15740	OMG10683	OMG13492
OMG13380	OMG11330	OMG15752	OMG10652	OMG12882
OMG13439	OMG11281	OMG15429	OMG10651	OMG12506
OMG13287	OMG11278	OMG15557	OMG10630	OMG12534
OMG13272	OMG11247	OMG15489	OMG10629	OMG12257
OMG13073	OMG11325	OMG15476	OMG10626	OMG12028
OMG13060	OMG11288	OMG15475	OMG10595	OMG11707
OMG12895	OMG11286	OMG15390	OMG10569	OMG11264
OMG12865	OMG11266	OMG15376	OMG10543	OMG11189
OMG12821	OMG11248	OMG15457	OMG10558	OMG10573
OMG12776	OMG11217	OMG15349	OMG10541	OMG16114
OMG12675	OMG11191	OMG15013	OMG10522	OMG15784
OMG12507	OMG11152	OMG15064	OMG10487	OMG15886
OMG12360	OMG11181	OMG15023	OMG10471	OMG15640
OMG12314	OMG11174	OMG14976	OMG10430	OMG14928
OMG12433	OMG11225	OMG15039	OMG10405	OMG14538
OMG12096	OMG11100	OMG14880	OMG10389	OMG14574
OMG12204	OMG11071	OMG14823	OMG10169	OMG14327
OMG12221	OMG11059	OMG14715	OMG16863	OMG14024
OMG12168	OMG11054	OMG14609	OMG16477	OMG14000
OMG12076	OMG11049	OMG14662	OMG15629	OMG13539
OMG11789	OMG11046	OMG14660	OMG15601	OMG13573
OMG11782	OMG11079	OMG14505	OMG15631	OMG12858
OMG11867	OMG11062	OMG14503	OMG15552	OMG12730
OMG11698	OMG11048	OMG14463	OMG15135	OMG12797
OMG11646	OMG11056	OMG14534	OMG14927	OMG11332
OMG11603	OMG11021	OMG14462	OMG14736	OMG10858
OMG11523	OMG10981	OMG14619	OMG14776	OMG10732
OMG11498	OMG10972	OMG14576	OMG14683	OMG10572
OMG11402	OMG10967	OMG14480	OMG14471	OMG10503
OMG11355	OMG10962	OMG14593	OMG14329	OMG11066
OMG11328	OMG10954	OMG14452	OMG14448	OMG11714
OMG11027	OMG10983	OMG14428	OMG14049	OMG11399
OMG10998	OMG10973	OMG14412	OMG13964	OMG11258
OMG10773	OMG10969	OMG14404	OMG13914	OMG13774
OMG10712	OMG10934	OMG14307	OMG13911	OMG11584
OMG10627	OMG10905	OMG14279	OMG13898	OMG11709
OMG17462	OMG10890	OMG14374	OMG13788	OMG11458
OMG17337	OMG10884	OMG14334	OMG13633	OMG11312
OMG17336	OMG10914	OMG14328	OMG13568	OMG10772
OMG17323	OMG10898	OMG14378	OMG13530	OMG10708
OMG17315	OMG10907	OMG14251	OMG13610	OMG10639
OMG17232	OMG10899	OMG14102	OMG13428	OMG10585
OMG17230	OMG10887	OMG14222	OMG13379	OMG10385
OMG17228	OMG10845	OMG14210	OMG13468	OMG15667
OMG17122	OMG10852	OMG14175	OMG13333	OMG15498
OMG17106	OMG10867	OMG14097	OMG13351	OMG15153
OMG17437	OMG10818	OMG14111	OMG13321	OMG15155
OMG17313	OMG10808	OMG14220	OMG13314	OMG15040
OMG17310	OMG10797	OMG14149	OMG13267	OMG14522
OMG17309	OMG10792	OMG14141	OMG13336	OMG14391
OMG17302	OMG10819	OMG13973	OMG13152	OMG14188
OMG17287	OMG10762	OMG14026	OMG13087	OMG14029
OMG17112	OMG10743	OMG13931	OMG13113	OMG14028
OMG17026	OMG10720	OMG14023	OMG13120	OMG13899
OMG17471	OMG10698	OMG13957	OMG13032	OMG14019
OMG17339	OMG10696	OMG13956	OMG12927	OMG13723
OMG17115	OMG10655	OMG13999	OMG12916	OMG13648
OMG17113	OMG10622	OMG13724	OMG12891	OMG13373
OMG17352	OMG10594	OMG13865	OMG12935	OMG13292
OMG17197	OMG10544	OMG13851	OMG12917	OMG13297
OMG17338	OMG10542	OMG13742	OMG12881	OMG13169
OMG17097	OMG10548	OMG13735	OMG12867	OMG13132
OMG17266	OMG10547	OMG13728	OMG12898	OMG13115
OMG17101	OMG10406	OMG13725	OMG12985	OMG12986
OMG17127	OMG10345	OMG13872	OMG12743	OMG12966
OMG17087	OMG16960	OMG13849	OMG12715	OMG12793
OMG17078	OMG16941	OMG13783	OMG12700	OMG12604
OMG16950	OMG16842	OMG13758	OMG12682	OMG12619
OMG16849	OMG16752	OMG13770	OMG12729	OMG12634
OMG16845	OMG16751	OMG13669	OMG12497	OMG12339
OMG16837	OMG16597	OMG13668	OMG12658	OMG12192
OMG16699	OMG16903	OMG13639	OMG12623	OMG12222
OMG16807	OMG16457	OMG13607	OMG12514	OMG12174
OMG16760	OMG16428	OMG13600	OMG12613	OMG12055
OMG16705	OMG16401	OMG13557	OMG12536	OMG12024
OMG16691	OMG16288	OMG13543	OMG12309	OMG12031
OMG16672	OMG16446	OMG13538	OMG12451	OMG11989
OMG16663	OMG16517	OMG13697	OMG12432	OMG11895
OMG16653	OMG16271	OMG13678	OMG12301	OMG11753
OMG16515	OMG15639	OMG13627	OMG12328	OMG11894
OMG16458	OMG15584	OMG13621	OMG12452	OMG11813
OMG16454	OMG15384	OMG13587	OMG12337	OMG11766
OMG16433	OMG15086	OMG13603	OMG12378	OMG11888
OMG16295	OMG14799	OMG13564	OMG12198	OMG11786
OMG16474	OMG14502	OMG13593	OMG12187	OMG11752
OMG16303	OMG14250	OMG13584	OMG12129	OMG11621
OMG16415	OMG14080	OMG13695	OMG12263	OMG11599
OMG16080	OMG14190	OMG13681	OMG12132	OMG11597
OMG16016	OMG13954	OMG13432	OMG11998	OMG11699
OMG15955	OMG13537	OMG13455	OMG11985	OMG11681
OMG15873	OMG13395	OMG13427	OMG12068	OMG11628
OMG15793	OMG13493	OMG13413	OMG11889	OMG11607
OMG15359	OMG13380	OMG13502	OMG11890	OMG11648
OMG15362	OMG13439	OMG13461	OMG11855	OMG11712
OMG15205	OMG13287	OMG13431	OMG11793	OMG11542
OMG15101	OMG13272	OMG13422	OMG11739	OMG11489
OMG15194	OMG13073	OMG13388	OMG11819	OMG11423
OMG14778	OMG13060	OMG13495	OMG11690	OMG11443
OMG14785	OMG12895	OMG13463	OMG11650	OMG11440
OMG14572	OMG12865	OMG13459	OMG11586	OMG11396
OMG14335	OMG12821	OMG13420	OMG11637	OMG11389
OMG14138	OMG12776	OMG13452	OMG11546	OMG11384
OMG14067	OMG12675	OMG13284	OMG11558	OMG11428
OMG13897	OMG12806	OMG13328	OMG11394	OMG11353
OMG13787	OMG12507	OMG13361	OMG11361	OMG11293
OMG13804	OMG12360	OMG13251	OMG11292	OMG11303
OMG13438	OMG12314	OMG13266	OMG11285	OMG11295
OMG13425	OMG12433	OMG13244	OMG11321	OMG11275
OMG12524	OMG12096	OMG13201	OMG11307	OMG11210
OMG12457	OMG12204	OMG13306	OMG11176	OMG11208
OMG12253	OMG12221	OMG13205	OMG11099	OMG11197
OMG11938	OMG12168	OMG13223	OMG11097	OMG11182
OMG11503	OMG12076	OMG13281	OMG10991	OMG11153
OMG11406	OMG11789	OMG13136	OMG10945	OMG11184
OMG10532	OMG11782	OMG13097	OMG10592	OMG11130
OMG15372	OMG11867	OMG13082	OMG10578	OMG11122
OMG12801	OMG11698	OMG13068	OMG16438	OMG11108
OMG15240	OMG11646	OMG13119	OMG16060	OMG11093
OMG13248	OMG11603	OMG13058	OMG15929	OMG11058
OMG12413	OMG11523	OMG13045	OMG15603	OMG11065
OMG12232	OMG11498	OMG13037	OMG15641	OMG11047
OMG11976	OMG11402	OMG13144	OMG15375	OMG11036
OMG11962	OMG11355	OMG13079	OMG15294	OMG10986
OMG11655	OMG11415	OMG13076	OMG14930	OMG10979
OMG11265	OMG11328	OMG13190	OMG14940	OMG10968
OMG11121	OMG11043	OMG13088	OMG14882	OMG10947
OMG10975	OMG11027	OMG13176	OMG14833	OMG10935
OMG10505	OMG10998	OMG13109	OMG14805	OMG10955
OMG16157	OMG10751	OMG13024	OMG14575	OMG10910
OMG15433	OMG10773	OMG13017	OMG14590	OMG10903
OMG14855	OMG10712	OMG13014	OMG14387	OMG10889
OMG14084	OMG10627	OMG12949	OMG14106	OMG10896
OMG13131	OMG10532	OMG12913	OMG14193	OMG10895
OMG11990	OMG15372	OMG12856	OMG14100	OMG10911
OMG11964	OMG12801	OMG12993	OMG14074	OMG10863
OMG11682	OMG15240	OMG12945	OMG13963	OMG10842
OMG11663	OMG13248	OMG12883	OMG13854	OMG10860
OMG11563	OMG12413	OMG12965	OMG13773	OMG10859
OMG11508	OMG12232	OMG12933	OMG13757	OMG10814
OMG11255	OMG11976	OMG12953	OMG13572	OMG10806
OMG11107	OMG11962	OMG12925	OMG13372	OMG10766
OMG10891	OMG11655	OMG13015	OMG13416	OMG10682
OMG10904	OMG11265	OMG12975	OMG13296	OMG10666
OMG10596	OMG11121	OMG12915	OMG13210	OMG10606
OMG16868	OMG10975	OMG12991	OMG13149	OMG10599
OMG16843	OMG10505	OMG13003	OMG13036	OMG10554
OMG16762	OMG16157	OMG12918	OMG13099	OMG10467
OMG16907	OMG15433	OMG12845	OMG12683	OMG10428
OMG16531	OMG14855	OMG12840	OMG12570	OMG10413
OMG16434	OMG14084	OMG12708	OMG12578	OMG10417
OMG16427	OMG13131	OMG12851	OMG12335	OMG10386
OMG16302	OMG11990	OMG12756	OMG12116	OMG10373
OMG16277	OMG11964	OMG12688	OMG12101	OMG15373
OMG16585	OMG11682	OMG12782	OMG12036	OMG15559
OMG16580	OMG11663	OMG12768	OMG12049	OMG14140
OMG16425	OMG11563	OMG12759	OMG12199	OMG14068
OMG16371	OMG11508	OMG12749	OMG10058	OMG13795
OMG16296	OMG11255	OMG12734	OMG12499	OMG13799
OMG16421	OMG11107	OMG12720	OMG14515	OMG13611
OMG16274	OMG11050	OMG12687	OMG10876	OMG13426
OMG16268	OMG10891	OMG12839	OMG14943	OMG13224
OMG16152	OMG10904	OMG12804	OMG13506	OMG13338
OMG16090	OMG10596	OMG12701	OMG13384	OMG13318
OMG16089	OMG16868	OMG12832	OMG13150	OMG13072
OMG15971	OMG16843	OMG12757	OMG13118	OMG12721
OMG16083	OMG16762	OMG12819	OMG12885	OMG12608
OMG16074	OMG16907	OMG12617	OMG12267	OMG12597
OMG16066	OMG16878	OMG12612	OMG11884	OMG12273
OMG15838	OMG16531	OMG12588	OMG11723	OMG12271
OMG15789	OMG16434	OMG12577	OMG11273	OMG12162
OMG15734	OMG16427	OMG12537	OMG11105	OMG12067
OMG15742	OMG16302	OMG12632	OMG11022	OMG11845
OMG15674	OMG16277	OMG12625	OMG10995	OMG11718
OMG15637	OMG16585	OMG12618	OMG10851	OMG11627
OMG15664	OMG16580	OMG12596	OMG10821	OMG11506
OMG15493	OMG16511	OMG12528	OMG16198	OMG11387
OMG15492	OMG16425	OMG12500	OMG16021	OMG11196
OMG15480	OMG16411	OMG12647	OMG15894	OMG11091
OMG15329	OMG16371	OMG12590	OMG15874	OMG11014
OMG15310	OMG16296	OMG12521	OMG15771	OMG10960
OMG15249	OMG16421	OMG12480	OMG15596	OMG10514
OMG15156	OMG16416	OMG12544	OMG15313	OMG16212
OMG15238	OMG16274	OMG12543	OMG15164	OMG16115
OMG15239	OMG16268	OMG12526	OMG15148	OMG15381
OMG15122	OMG16429	OMG12481	OMG15130	OMG15481
OMG15224	OMG16152	OMG12582	OMG15078	OMG15237
OMG15019	OMG16090	OMG12487	OMG14925	OMG14741
OMG15016	OMG16089	OMG12635	OMG14872	OMG14726
OMG15009	OMG15971	OMG12423	OMG14816	OMG14144
OMG15005	OMG16083	OMG12374	OMG14695	OMG13906
OMG14946	OMG16074	OMG12304	OMG14680	OMG13903
OMG14887	OMG16066	OMG12472	OMG14670	OMG13655
OMG14947	OMG15838	OMG12407	OMG14759	OMG13484
OMG14999	OMG15789	OMG12356	OMG14706	OMG13044
OMG14676	OMG15734	OMG12346	OMG14671	OMG13175
OMG14831	OMG15742	OMG12323	OMG14817	OMG12615
OMG14713	OMG15893	OMG12320	OMG14659	OMG12442
OMG14711	OMG15674	OMG12315	OMG14644	OMG11885
OMG14642	OMG15637	OMG12444	OMG14508	OMG11788
OMG14542	OMG15664	OMG12421	OMG14488	OMG11886
OMG14535	OMG15493	OMG12385	OMG14473	OMG11691
OMG14638	OMG15492	OMG12380	OMG14460	OMG11617
OMG14621	OMG15480	OMG12298	OMG14579	OMG11320
OMG14536	OMG15329	OMG12295	OMG14477	OMG10940
OMG14498	OMG15506	OMG12397	OMG14426	OMG10774
OMG14458	OMG15310	OMG12382	OMG14416	OMG10601
OMG14529	OMG15249	OMG12365	OMG14310	OMG13412
OMG14633	OMG15156	OMG12299	OMG14293	OMG12810
OMG14614	OMG15238	OMG12287	OMG14445	OMG11386
OMG14577	OMG15239	OMG12277	OMG14424	OMG10635
OMG14531	OMG15122	OMG12344	OMG14411	OMG10421
OMG14520	OMG15224	OMG12318	OMG14280	OMG14145
OMG14604	OMG15019	OMG12283	OMG14315	OMG13503
OMG14379	OMG15016	OMG12280	OMG14247	OMG12601
OMG14325	OMG15009	OMG12416	OMG14086	OMG12316
OMG14296	OMG15005	OMG12359	OMG14243	OMG12383
OMG14282	OMG14946	OMG12392	OMG14224	OMG11585
OMG14276	OMG14887	OMG12310	OMG14192	OMG11098
OMG14415	OMG14947	OMG12224	OMG14163	OMG11035
OMG14337	OMG14999	OMG12217	OMG14129	OMG10800
OMG14377	OMG14676	OMG12216	OMG14117	OMG10755
OMG14207	OMG14831	OMG12173	OMG14127	OMG10603
OMG14178	OMG14713	OMG12172	OMG14077	OMG10292
OMG14076	OMG14856	OMG12149	OMG14109	OMG10257
OMG14151	OMG14711	OMG12131	OMG14105	OMG15161
OMG14209	OMG14642	OMG12270	OMG14108	OMG15068
OMG14177	OMG14542	OMG12210	OMG13987	OMG14537
OMG14121	OMG14535	OMG12206	OMG13937	OMG14469
OMG14101	OMG14638	OMG12157	OMG13919	OMG14338
OMG13912	OMG14621	OMG12128	OMG13946	OMG14330
OMG14038	OMG14536	OMG12208	OMG13924	OMG14400
OMG13994	OMG14498	OMG12190	OMG13922	OMG14277
OMG13958	OMG14458	OMG12145	OMG13939	OMG14268
OMG13803	OMG14529	OMG12111	OMG13978	OMG14147
OMG13832	OMG14633	OMG12105	OMG13891	OMG14006
OMG13762	OMG14614	OMG12104	OMG13726	OMG13744
OMG13666	OMG14577	OMG12100	OMG13877	OMG13715
OMG13588	OMG14531	OMG12212	OMG13765	OMG13682
OMG13558	OMG14520	OMG12155	OMG13739	OMG13592
OMG13675	OMG14604	OMG12146	OMG13736	OMG13658
OMG13647	OMG14379	OMG12177	OMG13866	OMG13443
OMG13650	OMG14325	OMG12152	OMG13793	OMG13517
OMG13585	OMG14296	OMG12092	OMG13785	OMG13393
OMG13574	OMG14282	OMG12095	OMG13764	OMG13414
OMG13659	OMG14276	OMG12167	OMG13755	OMG13335
OMG13620	OMG14415	OMG12038	OMG13717	OMG13293
OMG13646	OMG14337	OMG12034	OMG13784	OMG13222
OMG13613	OMG14377	OMG12020	OMG13759	OMG13332
OMG13559	OMG14207	OMG12012	OMG13748	OMG13239
OMG13364	OMG14178	OMG12009	OMG13769	OMG13221
OMG13500	OMG14076	OMG12006	OMG13707	OMG13331
OMG13312	OMG14151	OMG11993	OMG13674	OMG13096
OMG13346	OMG14209	OMG11988	OMG13660	OMG13008
OMG13202	OMG14177	OMG11972	OMG13582	OMG12911
OMG13273	OMG14121	OMG11959	OMG13685	OMG12941
OMG13249	OMG14101	OMG11943	OMG13631	OMG12871
OMG13235	OMG13912	OMG11921	OMG13551	OMG12876
OMG13200	OMG14038	OMG12083	OMG13626	OMG12942
OMG13245	OMG13994	OMG12075	OMG13667	OMG12961
OMG13311	OMG13958	OMG12044	OMG13566	OMG12846
OMG13278	OMG13803	OMG12043	OMG13465	OMG12820
OMG13342	OMG13832	OMG12023	OMG13405	OMG12598
OMG13288	OMG13762	OMG12010	OMG13430	OMG12576
OMG13105	OMG13666	OMG11984	OMG13424	OMG12646
OMG13092	OMG13588	OMG11981	OMG13367	OMG12566
OMG13083	OMG13558	OMG11967	OMG13408	OMG12607
OMG13059	OMG13675	OMG11951	OMG13392	OMG12568
OMG13041	OMG13647	OMG11950	OMG13377	OMG12552
OMG13191	OMG13650	OMG11926	OMG13348	OMG12425
OMG13182	OMG13585	OMG11909	OMG13257	OMG12286
OMG13170	OMG13574	OMG11999	OMG13355	OMG12411
OMG13163	OMG13659	OMG11992	OMG13347	OMG12404
OMG13138	OMG13620	OMG11986	OMG13343	OMG12275
OMG13021	OMG13646	OMG11973	OMG13241	OMG12160
OMG13013	OMG13613	OMG11947	OMG13233	OMG12102
OMG12930	OMG13559	OMG11936	OMG13302	OMG12182
OMG12980	OMG13364	OMG12079	OMG13259	OMG12125
OMG12958	OMG13500	OMG11928	OMG13270	OMG12112
OMG12892	OMG13312	OMG11892	OMG13261	OMG12108
OMG12988	OMG13346	OMG11872	OMG13350	OMG12243
OMG12934	OMG13202	OMG11852	OMG13323	OMG11961
OMG12924	OMG13273	OMG11851	OMG13238	OMG12016
OMG12922	OMG13249	OMG11842	OMG13228	OMG12048
OMG12884	OMG13235	OMG11837	OMG13180	OMG12021
OMG12992	OMG13200	OMG11831	OMG13116	OMG11969
OMG12815	OMG13245	OMG11811	OMG13111	OMG11968
OMG12718	OMG13311	OMG11805	OMG13095	OMG11934
OMG12766	OMG13278	OMG11800	OMG13085	OMG12065
OMG12723	OMG13342	OMG11799	OMG13177	OMG11839
OMG12680	OMG13288	OMG11796	OMG13077	OMG11780
OMG12753	OMG13105	OMG11790	OMG13123	OMG11826
OMG12674	OMG13092	OMG11779	OMG13102	OMG11824
OMG12602	OMG13083	OMG11772	OMG13086	OMG11875
OMG12656	OMG13059	OMG11761	OMG13133	OMG11850
OMG12562	OMG13041	OMG11756	OMG13091	OMG11776
OMG12600	OMG13191	OMG11869	OMG13106	OMG11736
OMG12595	OMG13182	OMG11854	OMG13029	OMG11847
OMG12559	OMG13170	OMG11846	OMG12940	OMG11822
OMG12545	OMG13163	OMG11844	OMG12929	OMG11765
OMG12430	OMG13138	OMG11812	OMG12914	OMG11873
OMG12396	OMG13021	OMG11808	OMG12894	OMG11729
OMG12381	OMG13013	OMG11802	OMG12952	OMG11694
OMG12369	OMG12930	OMG11770	OMG12943	OMG11685
OMG12361	OMG12980	OMG11751	OMG12938	OMG11675
OMG12331	OMG12958	OMG11747	OMG12931	OMG11668
OMG12311	OMG12892	OMG11741	OMG12896	OMG11651
OMG12454	OMG12988	OMG11732	OMG12890	OMG11638
OMG12414	OMG12934	OMG11762	OMG13023	OMG11721
OMG12409	OMG12924	OMG11853	OMG12893	OMG11680
OMG12350	OMG12922	OMG11841	OMG13002	OMG11641
OMG12391	OMG12884	OMG11868	OMG12946	OMG11613
OMG12355	OMG12992	OMG11773	OMG12907	OMG11686
OMG12412	OMG12815	OMG11728	OMG12902	OMG11623
OMG12358	OMG12718	OMG11710	OMG12853	OMG11612
OMG12351	OMG12766	OMG11664	OMG12955	OMG11604
OMG12402	OMG12723	OMG11658	OMG12937	OMG11582
OMG12390	OMG12680	OMG11657	OMG12877	OMG11654
OMG12415	OMG12753	OMG11652	OMG12923	OMG11625
OMG12197	OMG12674	OMG11649	OMG12852	OMG11700
OMG12107	OMG12602	OMG11640	OMG12833	OMG11673
OMG12103	OMG12656	OMG11615	OMG12773	OMG11610
OMG12214	OMG12562	OMG11602	OMG12754	OMG11539
OMG12153	OMG12600	OMG11590	OMG12714	OMG11490
OMG12249	OMG12595	OMG11589	OMG12712	OMG11547
OMG12124	OMG12559	OMG11683	OMG12694	OMG11529
OMG12230	OMG12545	OMG11666	OMG12803	OMG11532
OMG12194	OMG12430	OMG11616	OMG12738	OMG11518
OMG12158	OMG12396	OMG11697	OMG12735	OMG11554
OMG12094	OMG12381	OMG11672	OMG12732	OMG11395
OMG12179	OMG12369	OMG11591	OMG12731	OMG11379
OMG12040	OMG12361	OMG11678	OMG12719	OMG11403
OMG11995	OMG12331	OMG11605	OMG12699	OMG11378
OMG11911	OMG12311	OMG11687	OMG12698	OMG11365
OMG12062	OMG12454	OMG11689	OMG12692	OMG11360
OMG12053	OMG12414	OMG11571	OMG12679	OMG11342
OMG12025	OMG12409	OMG11540	OMG12673	OMG11330
OMG12005	OMG12350	OMG11538	OMG12670	OMG11281
OMG11994	OMG12391	OMG11537	OMG12826	OMG11278
OMG11987	OMG12364	OMG11521	OMG12742	OMG11247
OMG12051	OMG12355	OMG11517	OMG12717	OMG11325
OMG11965	OMG12412	OMG11516	OMG12711	OMG11288
OMG12050	OMG12358	OMG11511	OMG12761	OMG11286
OMG12033	OMG12351	OMG11509	OMG12758	OMG11266
OMG11939	OMG12402	OMG11505	OMG12781	OMG11248
OMG11996	OMG12390	OMG11484	OMG12727	OMG11217
OMG11977	OMG12415	OMG11476	OMG12676	OMG11191
OMG12074	OMG12197	OMG11533	OMG12733	OMG11152
OMG11871	OMG12107	OMG11520	OMG12662	OMG11181
OMG11860	OMG12103	OMG11512	OMG12648	OMG11174
OMG11848	OMG12214	OMG11495	OMG12557	OMG11225
OMG11835	OMG12153	OMG11515	OMG12538	OMG11100
OMG11774	OMG12249	OMG11497	OMG12523	OMG11071
OMG11760	OMG12124	OMG11519	OMG12650	OMG11059
OMG11864	OMG12230	OMG11470	OMG12606	OMG11054
OMG11817	OMG12194	OMG11465	OMG12579	OMG11049
OMG11816	OMG12158	OMG11430	OMG12556	OMG11046
OMG11806	OMG12094	OMG11420	OMG12541	OMG11079
OMG11804	OMG12179	OMG11419	OMG12509	OMG11062
OMG11797	OMG12040	OMG11408	OMG12502	OMG11048
OMG11784	OMG11995	OMG11390	OMG12626	OMG11056
OMG11901	OMG11911	OMG11374	OMG12583	OMG11021
OMG11740	OMG12062	OMG11369	OMG12581	OMG10981
OMG11825	OMG12053	OMG11368	OMG12573	OMG10972
OMG11785	OMG12025	OMG11405	OMG12529	OMG10967
OMG11849	OMG12005	OMG11388	OMG12520	OMG10962
OMG11878	OMG11994	OMG11380	OMG12519	OMG10954
OMG11667	OMG11987	OMG11372	OMG12516	OMG10983
OMG11665	OMG12051	OMG11363	OMG12513	OMG10973
OMG11642	OMG11965	OMG11410	OMG12510	OMG10969
OMG11635	OMG12050	OMG11425	OMG12486	OMG10934
OMG11661	OMG11924	OMG11398	OMG12603	OMG10905
OMG11639	OMG12033	OMG11417	OMG12553	OMG10890
OMG11611	OMG11939	OMG11324	OMG12550	OMG10884
OMG11609	OMG11996	OMG11309	OMG12511	OMG10914
OMG11645	OMG11977	OMG11308	OMG12605	OMG10898
OMG11624	OMG12074	OMG11280	OMG12630	OMG10907
OMG11592	OMG11871	OMG11268	OMG12584	OMG10899
OMG11677	OMG11860	OMG11249	OMG12572	OMG10887
OMG11706	OMG11848	OMG11279	OMG12561	OMG10845
OMG11674	OMG11835	OMG11261	OMG12517	OMG10852
OMG11702	OMG11774	OMG11250	OMG12488	OMG10867
OMG11535	OMG11760	OMG11311	OMG12548	OMG10818
OMG11528	OMG11864	OMG11267	OMG12533	OMG10808
OMG11526	OMG11817	OMG11199	OMG12515	OMG10797
OMG11525	OMG11816	OMG11187	OMG12470	OMG10792
OMG11507	OMG11806	OMG11157	OMG12469	OMG10819
OMG11504	OMG11804	OMG11185	OMG12405	OMG10762
OMG11502	OMG11797	OMG11169	OMG12388	OMG10743
OMG11500	OMG11784	OMG11163	OMG12387	OMG10720
OMG11494	OMG11901	OMG11224	OMG12375	OMG10698
OMG11492	OMG11823	OMG11117	OMG12352	OMG10696
OMG11479	OMG11740	OMG11110	OMG12338	OMG10655
OMG11560	OMG11825	OMG11131	OMG12334	OMG10622
OMG11488	OMG11785	OMG11120	OMG12329	OMG10594
OMG11486	OMG11849	OMG11096	OMG12471	OMG10544
OMG11544	OMG11897	OMG11119	OMG12467	OMG10542
OMG11531	OMG11878	OMG11088	OMG12466	OMG10548
OMG11480	OMG11667	OMG11057	OMG12400	OMG10547
OMG11451	OMG11665	OMG11033	OMG12377	OMG10406
OMG11447	OMG11642	OMG11018	OMG12357	OMG10345
OMG11438	OMG11635	OMG11034	OMG12348	OMG14799
OMG11429	OMG11661	OMG11016	OMG12343	OMG14502
OMG11426	OMG11639	OMG11060	OMG12305	OMG14250
OMG11424	OMG11611	OMG11067	OMG12354	OMG14080
OMG11407	OMG11609	OMG11013	OMG12349	OMG13954
OMG11393	OMG11645	OMG10978	OMG12307	OMG13537
OMG11392	OMG11624	OMG10963	OMG12296	OMG13395
OMG11375	OMG11592	OMG10953	OMG12294	OMG13493
OMG11427	OMG11677	OMG11004	OMG12293	OMG13380
OMG11401	OMG11706	OMG10999	OMG12290	OMG13287
OMG11367	OMG11674	OMG10980	OMG12285	OMG13272
OMG11354	OMG11702	OMG10919	OMG12284	OMG13073
OMG11469	OMG11535	OMG10909	OMG12281	OMG13060
OMG11416	OMG11528	OMG10900	OMG12386	OMG12895
OMG11373	OMG11526	OMG10912	OMG12373	OMG12865
OMG11456	OMG11525	OMG10888	OMG12372	OMG12821
OMG11439	OMG11507	OMG10915	OMG12368	OMG12776
OMG11418	OMG11504	OMG10855	OMG12345	OMG12675
OMG11290	OMG11502	OMG10839	OMG12326	OMG12806
OMG11284	OMG11500	OMG10847	OMG12313	OMG12507
OMG11260	OMG11494	OMG10836	OMG12308	OMG12360
OMG11259	OMG11492	OMG10820	OMG12302	OMG12314
OMG11256	OMG11479	OMG10817	OMG12436	OMG12433
OMG11251	OMG11560	OMG10804	OMG12363	OMG12096
OMG11242	OMG11488	OMG10759	OMG12306	OMG12204
OMG11329	OMG11486	OMG10758	OMG12282	OMG12221
OMG11306	OMG11544	OMG10757	OMG12453	OMG12168
OMG11302	OMG11531	OMG10744	OMG12384	OMG12076
OMG11294	OMG11480	OMG10756	OMG12371	OMG11789
OMG11272	OMG11451	OMG10713	OMG12408	OMG11782
OMG11254	OMG11447	OMG10723	OMG12403	OMG11867
OMG11239	OMG11438	OMG10710	OMG12438	OMG11698
OMG11271	OMG11429	OMG10689	OMG12266	OMG11646
OMG11269	OMG11426	OMG10684	OMG12205	OMG11603
OMG11262	OMG11424	OMG10683	OMG12203	OMG11523
OMG11263	OMG11407	OMG10652	OMG12196	OMG11498
OMG11322	OMG11393	OMG10651	OMG12195	OMG11402
OMG11245	OMG11392	OMG10630	OMG12189	OMG11355
OMG11206	OMG11375	OMG10629	OMG12186	OMG11415
OMG11200	OMG11427	OMG10626	OMG12176	OMG11328
OMG11192	OMG11401	OMG10595	OMG12170	OMG11043
OMG11190	OMG11367	OMG10569	OMG12165	OMG11027
OMG11183	OMG11354	OMG10543	OMG12110	OMG10998
OMG11175	OMG11469	OMG10558	OMG12261	OMG10751
OMG11172	OMG11416	OMG10541	OMG12239	OMG10773
OMG11171	OMG11373	OMG10522	OMG12211	OMG10712
OMG11170	OMG11456	OMG10487	OMG12209	OMG10627
OMG11168	OMG11439	OMG10471	OMG12207	OMG16869
OMG11165	OMG11418	OMG10430	OMG12201	OMG16653
OMG11203	OMG11290	OMG10405	OMG12184	OMG16965
OMG11193	OMG11284	OMG10389	OMG12178	OMG16741
OMG11127	OMG11260	OMG10169	OMG12171	OMG16515
OMG11118	OMG11259	OMG17606	OMG12163	OMG16433
OMG11113	OMG11256	OMG18078	OMG12161	OMG16474
OMG11106	OMG11251	OMG17991	OMG12148	OMG16080
OMG11126	OMG11242	OMG17976	OMG12143	OMG16098
OMG11051	OMG11329	OMG18075	OMG12137	OMG15873
OMG11029	OMG11306	OMG18067	OMG12119	OMG15205
OMG11024	OMG11302	OMG18045	OMG12114	OMG15101
OMG11017	OMG11294	OMG17980	OMG12247	OMG15194
OMG11031	OMG11272	OMG17847	OMG12213	OMG14888
OMG10977	OMG11254	OMG17815	OMG12139	OMG14785
OMG10958	OMG11239	OMG17730	OMG12135	OMG14572
OMG10957	OMG11271	OMG17709	OMG12130	OMG14479
OMG10971	OMG11269	OMG17332	OMG12120	OMG14138
OMG10902	OMG11262	OMG17311	OMG12088	OMG14005
OMG10892	OMG11263	OMG17225	OMG12200	OMG13897
OMG10869	OMG11322	OMG17198	OMG12188	OMG13787
OMG10850	OMG11245	OMG17108	OMG12164	OMG13844
OMG10848	OMG11206	OMG17099	OMG12142	OMG13571
OMG10837	OMG11200	OMG17456	OMG12140	OMG13438
OMG10864	OMG11192	OMG17109	OMG12127	OMG13425
OMG10861	OMG11190	OMG17387	OMG12262	OMG13232
OMG10877	OMG11183	OMG17354	OMG12183	OMG13264
OMG10787	OMG11175	OMG16863	OMG12150	OMG12524
OMG10763	OMG11172	OMG16644	OMG12244	OMG12628
OMG10747	OMG11171	OMG16997	OMG12080	OMG12457
OMG10722	OMG11170	OMG16564	OMG12072	OMG12253
OMG10685	OMG11168	OMG16477	OMG12041	OMG11938
OMG10688	OMG11165	OMG16349	OMG12035	OMG11503
OMG10697	OMG11203	OMG16270	OMG12032	OMG11406
OMG10691	OMG11193	OMG16267	OMG12030	OMG12801
OMG10656	OMG11160	OMG16451	OMG12022	OMG15240
OMG10653	OMG11127	OMG16360	OMG12018	OMG13248
OMG10665	OMG11118	OMG16158	OMG12017	OMG12413
OMG10644	OMG11113	OMG15965	OMG12011	OMG11976
OMG10624	OMG11106	OMG15775	OMG12004	OMG11962
OMG10612	OMG11126	OMG15638	OMG11966	OMG11655
OMG10598	OMG11051	OMG15629	OMG11963	OMG11265
OMG10590	OMG11029	OMG15769	OMG11946	OMG11121
OMG10567	OMG11024	OMG15601	OMG11922	OMG10975
OMG10565	OMG11017	OMG15791	OMG11918	OMG10505
OMG10525	OMG11031	OMG15646	OMG11914	OMG14855
OMG10493	OMG10977	OMG15631	OMG11912	OMG14084
OMG10433	OMG10958	OMG15552	OMG12081	OMG11990
OMG10391	OMG10957	OMG15471	OMG12058	OMG11964
OMG10392	OMG10971	OMG15219	OMG12047	OMG11682
OMG17331	OMG10902	OMG15166	OMG12042	OMG11663
OMG17111	OMG10892	OMG15135	OMG12039	OMG11563
OMG17231	OMG10869	OMG15217	OMG12002	OMG11508
OMG17104	OMG10850	OMG14945	OMG11975	OMG11255
OMG16953	OMG10848	OMG14927	OMG11958	OMG11107
OMG16905	OMG10837	OMG14992	OMG11953	OMG11050
OMG16654	OMG10864	OMG14779	OMG11948	OMG10891
OMG16866	OMG10861	OMG14736	OMG11940	OMG10904
OMG16692	OMG10877	OMG14720	OMG11915	OMG10596
OMG16408	OMG10787	OMG14776	OMG11913	OMG16531
OMG16092	OMG10763	OMG14683	OMG12070	OMG16277
OMG16087	OMG10747	OMG14471	OMG12027	OMG16511
OMG16086	OMG10754	OMG14533	OMG12014	OMG16429
OMG15960	OMG10722	OMG14329	OMG11997	OMG15637
OMG15964	OMG10685	OMG14448	OMG11983	OMG15664
OMG15738	OMG10688	OMG14157	OMG11954	OMG15493
OMG15653	OMG10697	OMG14049	OMG11949	OMG15492
OMG15790	OMG10691	OMG13964	OMG11927	OMG15480
OMG15243	OMG10656	OMG14016	OMG12046	OMG15329
OMG15144	OMG10653	OMG13914	OMG11971	OMG15506
OMG15020	OMG10665	OMG13911	OMG11937	OMG15310
OMG15007	OMG10644	OMG13995	OMG11929	OMG15249
OMG15062	OMG10624	OMG13898	OMG11902	OMG15156
OMG14637	OMG10612	OMG13991	OMG11900	OMG15238
OMG14497	OMG10598	OMG13809	OMG11874	OMG15239
OMG14401	OMG10590	OMG13788	OMG11834	OMG15122
OMG14259	OMG10567	OMG13633	OMG11827	OMG15019
OMG14408	OMG10565	OMG13568	OMG11803	OMG15009
OMG14078	OMG10525	OMG13530	OMG11798	OMG15005
OMG14204	OMG10493	OMG13610	OMG11777	OMG14887
OMG13913	OMG10433	OMG13624	OMG11768	OMG14947
OMG13905	OMG10391	OMG13428	OMG11757	OMG14999
OMG13947	OMG10392	OMG13379	OMG11744	OMG14676
OMG13983	OMG17331	OMG13468	OMG11840	OMG14713
OMG13976	OMG17111	OMG13333	OMG11838	OMG14856
OMG14022	OMG17231	OMG13351	OMG11821	OMG14711
OMG13818	OMG17104	OMG13321	OMG11815	OMG14642
OMG13686	OMG16953	OMG13314	OMG11801	OMG14542
OMG13547	OMG16905	OMG13267	OMG11763	OMG14638
OMG13632	OMG16654	OMG13336	OMG11759	OMG14498
OMG13382	OMG16866	OMG13152	OMG11755	OMG14458
OMG13362	OMG16859	OMG13087	OMG11750	OMG14529
OMG13518	OMG16829	OMG13113	OMG11749	OMG14520
OMG13442	OMG16692	OMG13120	OMG11737	OMG14379
OMG13327	OMG16876	OMG13032	OMG11856	OMG14325
OMG13066	OMG16408	OMG12927	OMG11843	OMG14296
OMG13062	OMG16092	OMG12916	OMG11783	OMG14282
OMG13063	OMG16087	OMG12891	OMG11742	OMG14276
OMG12932	OMG16086	OMG12935	OMG11898	OMG14377
OMG12926	OMG15960	OMG12917	OMG11792	OMG14207
OMG12948	OMG15964	OMG12881	OMG11745	OMG14178
OMG12725	OMG15986	OMG12867	OMG11670	OMG14076
OMG12736	OMG15738	OMG12898	OMG11660	OMG14151
OMG12697	OMG15653	OMG12985	OMG11636	OMG14209
OMG12707	OMG15790	OMG12743	OMG11633	OMG14177
OMG12671	OMG15243	OMG12715	OMG11626	OMG14121
OMG12823	OMG15144	OMG12700	OMG11596	OMG14101
OMG12555	OMG15020	OMG12682	OMG11632	OMG13912
OMG12547	OMG15007	OMG12729	OMG11629	OMG14038
OMG12276	OMG15062	OMG12668	OMG11619	OMG13994
OMG12122	OMG14637	OMG12497	OMG11656	OMG13958
OMG12225	OMG14497	OMG12658	OMG11634	OMG13803
OMG12138	OMG14401	OMG12623	OMG11593	OMG13832
OMG12147	OMG14259	OMG12514	OMG11701	OMG13762
OMG11974	OMG14408	OMG12613	OMG11653	OMG13666
OMG11942	OMG14346	OMG12536	OMG11572	OMG13588
OMG11982	OMG14078	OMG12309	OMG11559	OMG13558
OMG12001	OMG14204	OMG12451	OMG11541	OMG13675
OMG11832	OMG13913	OMG12432	OMG11524	OMG13647
OMG11771	OMG13905	OMG12301	OMG11534	OMG13650
OMG11866	OMG13947	OMG12328	OMG11491	OMG13585
OMG11671	OMG13983	OMG12452	OMG11545	OMG13574
OMG11594	OMG13976	OMG12337	OMG11485	OMG13659
OMG11501	OMG14022	OMG12378	OMG11514	OMG13620
OMG11370	OMG13818	OMG12198	OMG11385	OMG13613
OMG11244	OMG13686	OMG12187	OMG11433	OMG13559
OMG11301	OMG13547	OMG12129	OMG11414	OMG13364
OMG11318	OMG13632	OMG12263	OMG11404	OMG13500
OMG11173	OMG13382	OMG12132	OMG11377	OMG13312
OMG11092	OMG13362	OMG11998	OMG11371	OMG13346
OMG11069	OMG13518	OMG11985	OMG11362	OMG13202
OMG18077	OMG13442	OMG12068	OMG11358	OMG13273
OMG17870	OMG13327	OMG11889	OMG11454	OMG13249
OMG17857	OMG13066	OMG11890	OMG11397	OMG13235
OMG17855	OMG13062	OMG11855	OMG11304	OMG13200
OMG17850	OMG13063	OMG11793	OMG11287	OMG13245
OMG17839	OMG12932	OMG11739	OMG11246	OMG13311
OMG17804	OMG12926	OMG11819	OMG11282	OMG13278
OMG17722	OMG12948	OMG11690	OMG11326	OMG13288
OMG17632	OMG12725	OMG11650	OMG11327	OMG13105
OMG17872	OMG12736	OMG11586	OMG11323	OMG13092
OMG17871	OMG12697	OMG11637	OMG11195	OMG13083
OMG17864	OMG12707	OMG11546	OMG11179	OMG13059
OMG17845	OMG12671	OMG11558	OMG11167	OMG13041
OMG17825	OMG12823	OMG11394	OMG11198	OMG13191
OMG17801	OMG12555	OMG11361	OMG11202	OMG13182
OMG17796	OMG12547	OMG11292	OMG11188	OMG13170
OMG17795	OMG12276	OMG11285	OMG11109	OMG13163
OMG17755	OMG12122	OMG11321	OMG11094	OMG13021
OMG17753	OMG12225	OMG11307	OMG11129	OMG13013
OMG17724	OMG12138	OMG11176	OMG11102	OMG12930
OMG17638	OMG12147	OMG11099	OMG11030	OMG12980
OMG17858	OMG11974	OMG11097	OMG11026	OMG12958
OMG17852	OMG11942	OMG10991	OMG10951	OMG12892
OMG17810	OMG11982	OMG10945	OMG10948	OMG12988
OMG17898	OMG12001	OMG10592	OMG10943	OMG12934
OMG17854	OMG11832	OMG10578	OMG10952	OMG12924
OMG17616	OMG11771	OMG14941	OMG10944	OMG12922
OMG17830	OMG11866	OMG12199	OMG10964	OMG12884
OMG17637	OMG11671	OMG10058	OMG10939	OMG12992
OMG17642	OMG11594	OMG12499	OMG11006	OMG12815
OMG17608	OMG11501	OMG11335	OMG10997	OMG12718
OMG17603	OMG11478	OMG15507	OMG10908	OMG12766
OMG17341	OMG11370	OMG16700	OMG10854	OMG12723
OMG17334	OMG11244	OMG16406	OMG10841	OMG12680
OMG17327	OMG11301	OMG16202	OMG10840	OMG12753
OMG17306	OMG11318	OMG16063	OMG10846	OMG12674
OMG17295	OMG11173	OMG14515	OMG10796	OMG12602
OMG17223	OMG11092	OMG10876	OMG10791	OMG12656
OMG17119	OMG11103	OMG10672	OMG10768	OMG12562
OMG17340	OMG11069	OMG17540	OMG10746	OMG12600
OMG17200	OMG15488	OMG17532	OMG10714	OMG12595
OMG17194	OMG14189	OMG16882	OMG10704	OMG12559
OMG17089	OMG16414	OMG16579	OMG10707	OMG12545
OMG17438	OMG16159	OMG16362	OMG10686	OMG12430
OMG17179	OMG15371	OMG16081	OMG10658	OMG12396
OMG17110	OMG14490	OMG15159	OMG10659	OMG12381
OMG17096	OMG12813	OMG14943	OMG10654	OMG12369
OMG17094	OMG12641	OMG14672	OMG10628	OMG12361
OMG17192	OMG11978	OMG13826	OMG10637	OMG12331
OMG17382	OMG11631	OMG13506	OMG10258	OMG12311
OMG16827	OMG11684	OMG13384	OMG16855	OMG12454
OMG16819	OMG11161	OMG13150	OMG16260	OMG12414
OMG16782	OMG11042	OMG13118	OMG15843	OMG12409
OMG16749	OMG11032	OMG12885	OMG15783	OMG12350
OMG16707	OMG10950	OMG12267	OMG15379	OMG12391
OMG16899	OMG10956	OMG11935	OMG15374	OMG12364
OMG16706	OMG17013	OMG11884	OMG15303	OMG12355
OMG16823	OMG16858	OMG11723	OMG15302	OMG12412
OMG16595	OMG16824	OMG11273	OMG15125	OMG12358
OMG16679	OMG16352	OMG11105	OMG15256	OMG12351
OMG16780	OMG15014	OMG11022	OMG15098	OMG12402
OMG16341	OMG14632	OMG10995	OMG15083	OMG12390
OMG16443	OMG14322	OMG10851	OMG14986	OMG12415
OMG16289	OMG13824	OMG10821	OMG14891	OMG12197
OMG16476	OMG13403	OMG18055	OMG15024	OMG12107
OMG16373	OMG13435	OMG18076	OMG14803	OMG12103
OMG16291	OMG13353	OMG18050	OMG14722	OMG12214
OMG16299	OMG13140	OMG17985	OMG14691	OMG12153
OMG16283	OMG12724	OMG17848	OMG14527	OMG12249
OMG16108	OMG12505	OMG17833	OMG14486	OMG12124
OMG16065	OMG12585	OMG17862	OMG14324	OMG12230
OMG15943	OMG12367	OMG17824	OMG14320	OMG12194
OMG15747	OMG12406	OMG17750	OMG14312	OMG12158
OMG15515	OMG11955	OMG17620	OMG14120	OMG12094
OMG15428	OMG11979	OMG17610	OMG14173	OMG12179
OMG15389	OMG11787	OMG17604	OMG14166	OMG12040
OMG15479	OMG11775	OMG17721	OMG14079	OMG11995
OMG15252	OMG11833	OMG17537	OMG14132	OMG11911
OMG15152	OMG11877	OMG17534	OMG14095	OMG12062
OMG14950	OMG11595	OMG17531	OMG13943	OMG12053
OMG14980	OMG11482	OMG17277	OMG14035	OMG12025
OMG14772	OMG11412	OMG17538	OMG13989	OMG12005
OMG14724	OMG11289	OMG17527	OMG13990	OMG11994
OMG14794	OMG11204	OMG17489	OMG13936	OMG11987
OMG14547	OMG11095	OMG17463	OMG13955	OMG12051
OMG14545	OMG11123	OMG17388	OMG13890	OMG11965
OMG14539	OMG10970	OMG17348	OMG13879	OMG12050
OMG14530	OMG10813	OMG17345	OMG13786	OMG11924
OMG14525	OMG10661	OMG17344	OMG13875	OMG12033
OMG14339	OMG10447	OMG17319	OMG13761	OMG11939
OMG14152	OMG17284	OMG17312	OMG13738	OMG11996
OMG13925	OMG17117	OMG17275	OMG13796	OMG11977
OMG13782	OMG17351	OMG17116	OMG13708	OMG11871
OMG13649	OMG17199	OMG17526	OMG13670	OMG11860
OMG13421	OMG17458	OMG17346	OMG13576	OMG11848
OMG13383	OMG17362	OMG17342	OMG13579	OMG11835
OMG13460	OMG17293	OMG17326	OMG13552	OMG11774
OMG12710	OMG17274	OMG17320	OMG13544	OMG11760
OMG12594	OMG17007	OMG17296	OMG13531	OMG11864
OMG12330	OMG16943	OMG17114	OMG13553	OMG11817
OMG12418	OMG16904	OMG17539	OMG13608	OMG11816
OMG12113	OMG16860	OMG17439	OMG13525	OMG11806
OMG12159	OMG16847	OMG17076	OMG13524	OMG11804
OMG11735	OMG16844	OMG17335	OMG13436	OMG11797
OMG11413	OMG16818	OMG17079	OMG13386	OMG11784
OMG10733	OMG16757	OMG17016	OMG13374	OMG11901
OMG10726	OMG16695	OMG16996	OMG13369	OMG11823
OMG15371	OMG16838	OMG17006	OMG13456	OMG11740
OMG14490	OMG16696	OMG16957	OMG13467	OMG11825
OMG12813	OMG16673	OMG16697	OMG13375	OMG11785
OMG12641	OMG16666	OMG16902	OMG13268	OMG11849
OMG11978	OMG16688	OMG16877	OMG13258	OMG11897
OMG11631	OMG16513	OMG16857	OMG13256	OMG11878
OMG11684	OMG16345	OMG16809	OMG13240	OMG11667
OMG11161	OMG16286	OMG16690	OMG13225	OMG11665
OMG11042	OMG16524	OMG16671	OMG13305	OMG11642
OMG11032	OMG16521	OMG16575	OMG13298	OMG11635
OMG10950	OMG16441	OMG16576	OMG13198	OMG11661
OMG10956	OMG16413	OMG16571	OMG13039	OMG11639
OMG17013	OMG16523	OMG16402	OMG13078	OMG11611
OMG16858	OMG16448	OMG16526	OMG13146	OMG11609
OMG16352	OMG16426	OMG16410	OMG13061	OMG11645
OMG15014	OMG16516	OMG16409	OMG13084	OMG11624
OMG14632	OMG16155	OMG16407	OMG13030	OMG11592
OMG14322	OMG16082	OMG16384	OMG13007	OMG11677
OMG13824	OMG16095	OMG16353	OMG12963	OMG11706
OMG13403	OMG16088	OMG16297	OMG12947	OMG11674
OMG13435	OMG16079	OMG16450	OMG12920	OMG11702
OMG13353	OMG16055	OMG16419	OMG12869	OMG11535
OMG13140	OMG16015	OMG16395	OMG12878	OMG11528
OMG12724	OMG16023	OMG16273	OMG12862	OMG11526
OMG12505	OMG15961	OMG16217	OMG12912	OMG11525
OMG12585	OMG15847	OMG16335	OMG12739	OMG11507
OMG12367	OMG15841	OMG16198	OMG12726	OMG11504
OMG12406	OMG15777	OMG16189	OMG12677	OMG11502
OMG11955	OMG15776	OMG16058	OMG12672	OMG11500
OMG11979	OMG15672	OMG16021	OMG12689	OMG11494
OMG11787	OMG15652	OMG15966	OMG12660	OMG11492
OMG11775	OMG15670	OMG16020	OMG12565	OMG11479
OMG11833	OMG15740	OMG16026	OMG12575	OMG11560
OMG11877	OMG15752	OMG15894	OMG12567	OMG11488
OMG11595	OMG15429	OMG16033	OMG12483	OMG11486
OMG11482	OMG15557	OMG15874	OMG12482	OMG11544
OMG11412	OMG15489	OMG15787	OMG12527	OMG11531
OMG11289	OMG15476	OMG15771	OMG12494	OMG11480
OMG11204	OMG15475	OMG15596	OMG12540	OMG11451
OMG11095	OMG15390	OMG15578	OMG12512	OMG11447
OMG11123	OMG15376	OMG15523	OMG12492	OMG11438
OMG10970	OMG15457	OMG15347	OMG12393	OMG11429
OMG10813	OMG15349	OMG15320	OMG12450	OMG11426
OMG10661	OMG15013	OMG15485	OMG12279	OMG11424
OMG10447	OMG15064	OMG15313	OMG12312	OMG11407
OMG17284	OMG15023	OMG15459	OMG12117	OMG11393
OMG17117	OMG14976	OMG15456	OMG12233	OMG11392
OMG17351	OMG15039	OMG15436	OMG12202	OMG11375
OMG17199	OMG14880	OMG15425	OMG12123	OMG11427
OMG17362	OMG14823	OMG15300	OMG11941	OMG11401
OMG17007	OMG14715	OMG15299	OMG11820	OMG11367
OMG16943	OMG14609	OMG15297	OMG11791	OMG11354
OMG16904	OMG14662	OMG15301	OMG11734	OMG11469
OMG16860	OMG14660	OMG15164	OMG11767	OMG11416
OMG16847	OMG14505	OMG15225	OMG11220	OMG11373
OMG16844	OMG14503	OMG15202	OMG11207	OMG11456
OMG16818	OMG14463	OMG15148	OMG10709	OMG11439
OMG16757	OMG14534	OMG15130	OMG10703	OMG11418
OMG16695	OMG14462	OMG15222	OMG17736	OMG11290
OMG16838	OMG14619	OMG15076	OMG16948	OMG11284
OMG16696	OMG14576	OMG15054	OMG16574	OMG11260
OMG16673	OMG14480	OMG14998	OMG16248	OMG11259
OMG16666	OMG14593	OMG14995	OMG16205	OMG11256
OMG16688	OMG14452	OMG15078	OMG15839	OMG11251
OMG16513	OMG14428	OMG14925	OMG15644	OMG11242
OMG16345	OMG14412	OMG15004	OMG15792	OMG11329
OMG16286	OMG14404	OMG14982	OMG15312	OMG11306
OMG16524	OMG14307	OMG14872	OMG15335	OMG11302
OMG16441	OMG14279	OMG14816	OMG15411	OMG11294
OMG16413	OMG14374	OMG14695	OMG15419	OMG11272
OMG16523	OMG14334	OMG14680	OMG15186	OMG11254
OMG16426	OMG14328	OMG14670	OMG15149	OMG11239
OMG16155	OMG14378	OMG14759	OMG15077	OMG11271
OMG16082	OMG14251	OMG14706	OMG15069	OMG11269
OMG16088	OMG14102	OMG14792	OMG14985	OMG11262
OMG16079	OMG14222	OMG14771	OMG14917	OMG11263
OMG16055	OMG14210	OMG14754	OMG14874	OMG11322
OMG16015	OMG14175	OMG14671	OMG14877	OMG11245
OMG16023	OMG14097	OMG14817	OMG14666	OMG11206
OMG15961	OMG14111	OMG14738	OMG14838	OMG11200
OMG15847	OMG14220	OMG14661	OMG14658	OMG11192
OMG15841	OMG14149	OMG14659	OMG14305	OMG11190
OMG15777	OMG14141	OMG14644	OMG14297	OMG11183
OMG15776	OMG13973	OMG14630	OMG14230	OMG11175
OMG15672	OMG14026	OMG14508	OMG14219	OMG11172
OMG15652	OMG13931	OMG14488	OMG14087	OMG11171
OMG15670	OMG14023	OMG14473	OMG13737	OMG11170
OMG15429	OMG13957	OMG14460	OMG13714	OMG11168
OMG15557	OMG13956	OMG14579	OMG13550	OMG11165
OMG15489	OMG13999	OMG14477	OMG13590	OMG11203
OMG15476	OMG13724	OMG14628	OMG13490	OMG11193
OMG15475	OMG13865	OMG14606	OMG13371	OMG11160
OMG15390	OMG13851	OMG14426	OMG13410	OMG11127
OMG15376	OMG13742	OMG14423	OMG13483	OMG11118
OMG15457	OMG13735	OMG14416	OMG13089	OMG11113
OMG15349	OMG13728	OMG14310	OMG13065	OMG11106
OMG15013	OMG13725	OMG14293	OMG13050	OMG11126
OMG15064	OMG13872	OMG14445	OMG13081	OMG11051
OMG15023	OMG13849	OMG14418	OMG12886	OMG11029
OMG14976	OMG13783	OMG14351	OMG12875	OMG11024
OMG14880	OMG13758	OMG14269	OMG12838	OMG11017
OMG14823	OMG13770	OMG14434	OMG12706	OMG11031
OMG14715	OMG13669	OMG14424	OMG12657	OMG10977
OMG14609	OMG13668	OMG14411	OMG12563	OMG10958
OMG14662	OMG13639	OMG14354	OMG12525	OMG10957
OMG14660	OMG13607	OMG14321	OMG12532	OMG10971
OMG14503	OMG13600	OMG14280	OMG12300	OMG10902
OMG14463	OMG13557	OMG14380	OMG12007	OMG10892
OMG14534	OMG13543	OMG14315	OMG12029	OMG10869
OMG14462	OMG13538	OMG14247	OMG11291	OMG10850
OMG14576	OMG13697	OMG14086	OMG11023	OMG10848
OMG14480	OMG13678	OMG14246	OMG10894	OMG10837
OMG14593	OMG13627	OMG14243	OMG10802	OMG10864
OMG14452	OMG13621	OMG14227	OMG10241	OMG10861
OMG14428	OMG13587	OMG14224	OMG11925	OMG10877
OMG14412	OMG13603	OMG14192	OMG11748	OMG10787
OMG14404	OMG13564	OMG14163	OMG11794	OMG10763
OMG14307	OMG13593	OMG14129	OMG10795	OMG10747
OMG14279	OMG13584	OMG14117	OMG15353	OMG10754
OMG14374	OMG13695	OMG14127	OMG15124	OMG10722
OMG14334	OMG13681	OMG14077	OMG14701	OMG10685
OMG14328	OMG13432	OMG14205	OMG12501	OMG10688
OMG14378	OMG13455	OMG14109	OMG12317	OMG10697
OMG14102	OMG13427	OMG14105	OMG12126	OMG10691
OMG14222	OMG13413	OMG14108	OMG12134	OMG10656
OMG14210	OMG13502	OMG13987	OMG11923	OMG10653
OMG14175	OMG13461	OMG13937	OMG10718	OMG10665
OMG14097	OMG13431	OMG13919	OMG16505	OMG10644
OMG14111	OMG13422	OMG13946	OMG16263	OMG10624
OMG14149	OMG13388	OMG13924	OMG16259	OMG10612
OMG14141	OMG13495	OMG13922	OMG16145	OMG10598
OMG13973	OMG13463	OMG13939	OMG15918	OMG10590
OMG14026	OMG13459	OMG13978	OMG15907	OMG10567
OMG13931	OMG13420	OMG13891	OMG15876	OMG10565
OMG14023	OMG13452	OMG13878	OMG15482	OMG10525
OMG13957	OMG13284	OMG13726	OMG15352	OMG10493
OMG13956	OMG13328	OMG13877	OMG15311	OMG10433
OMG13999	OMG13361	OMG13765	OMG15295	OMG10391
OMG13724	OMG13251	OMG13739	OMG15158	OMG10392
OMG13865	OMG13266	OMG13736	OMG15136	OMG16876
OMG13851	OMG13244	OMG13866	OMG15234	OMG16087
OMG13742	OMG13201	OMG13793	OMG15113	OMG16086
OMG13735	OMG13306	OMG13785	OMG15133	OMG15738
OMG13728	OMG13205	OMG13764	OMG15081	OMG15653
OMG13725	OMG13223	OMG13755	OMG15070	OMG15790
OMG13849	OMG13281	OMG13717	OMG14913	OMG15243
OMG13783	OMG13136	OMG13812	OMG14905	OMG15062
OMG13758	OMG13097	OMG13784	OMG14916	OMG14637
OMG13770	OMG13082	OMG13759	OMG15026	OMG14497
OMG13669	OMG13068	OMG13748	OMG14906	OMG14401
OMG13668	OMG13119	OMG13769	OMG14677	OMG14259
OMG13639	OMG13058	OMG13815	OMG14714	OMG14408
OMG13607	OMG13045	OMG13707	OMG14732	OMG14346
OMG13600	OMG13037	OMG13674	OMG14712	OMG14078
OMG13557	OMG13144	OMG13660	OMG14665	OMG14204
OMG13543	OMG13079	OMG13582	OMG14634	OMG13913
OMG13538	OMG13076	OMG13685	OMG14613	OMG13905
OMG13697	OMG13190	OMG13631	OMG14519	OMG13947
OMG13678	OMG13088	OMG13551	OMG14509	OMG13976
OMG13627	OMG13176	OMG13542	OMG14464	OMG14022
OMG13621	OMG13109	OMG13626	OMG14459	OMG13818
OMG13587	OMG13024	OMG13667	OMG14501	OMG13686
OMG13603	OMG13017	OMG13566	OMG14510	OMG13547
OMG13564	OMG13014	OMG13465	OMG14495	OMG13382
OMG13593	OMG12949	OMG13405	OMG14481	OMG13362
OMG13584	OMG12913	OMG13430	OMG14487	OMG13518
OMG13695	OMG12856	OMG13424	OMG14455	OMG13442
OMG13681	OMG12993	OMG13367	OMG14430	OMG13327
OMG13432	OMG12945	OMG13408	OMG14304	OMG13066
OMG13455	OMG12883	OMG13392	OMG14287	OMG13062
OMG13427	OMG12965	OMG13377	OMG14272	OMG13063
OMG13413	OMG12933	OMG13348	OMG14263	OMG12932
OMG13502	OMG12953	OMG13257	OMG14318	OMG12926
OMG13461	OMG12925	OMG13355	OMG14274	OMG12948
OMG13431	OMG13015	OMG13347	OMG14261	OMG12725
OMG13422	OMG12975	OMG13343	OMG14244	OMG12736
OMG13388	OMG12915	OMG13241	OMG14229	OMG12697
OMG13495	OMG12991	OMG13233	OMG14072	OMG12707
OMG13459	OMG13003	OMG13302	OMG14071	OMG12671
OMG13420	OMG12918	OMG13259	OMG14113	OMG12823
OMG13284	OMG12845	OMG13270	OMG14103	OMG12555
OMG13328	OMG12840	OMG13261	OMG14128	OMG12547
OMG13361	OMG12708	OMG13350	OMG14119	OMG12276
OMG13251	OMG12851	OMG13323	OMG13980	OMG12122
OMG13266	OMG12756	OMG13238	OMG13985	OMG12225
OMG13244	OMG12688	OMG13324	OMG13910	OMG12138
OMG13201	OMG12782	OMG13228	OMG13959	OMG12147
OMG13306	OMG12768	OMG13180	OMG13953	OMG11974
OMG13205	OMG12759	OMG13116	OMG13934	OMG11942
OMG13223	OMG12749	OMG13111	OMG14018	OMG11982
OMG13281	OMG12734	OMG13095	OMG13945	OMG12001
OMG13136	OMG12720	OMG13085	OMG13909	OMG11832
OMG13097	OMG12687	OMG13177	OMG13888	OMG11771
OMG13082	OMG12839	OMG13166	OMG13772	OMG11866
OMG13068	OMG12804	OMG13077	OMG13743	OMG11671
OMG13119	OMG12701	OMG13123	OMG13873	OMG11594
OMG13058	OMG12832	OMG13102	OMG13843	OMG11501
OMG13045	OMG12757	OMG13086	OMG13753	OMG11478
OMG13037	OMG12819	OMG13133	OMG13665	OMG11370
OMG13144	OMG12617	OMG13091	OMG13575	OMG11244
OMG13079	OMG12612	OMG13106	OMG13663	OMG11301
OMG13190	OMG12588	OMG13143	OMG13586	OMG11318
OMG13176	OMG12577	OMG13029	OMG13595	OMG11173
OMG13109	OMG12537	OMG12940	OMG13578	OMG11092
OMG13024	OMG12632	OMG12929	OMG13535	OMG11103
OMG13017	OMG12625	OMG12914	OMG13691	OMG11069
OMG13014	OMG12618	OMG12894	OMG13599	OMG17306
OMG12949	OMG12596	OMG12952	OMG13604	OMG17194
OMG12913	OMG12528	OMG12943	OMG13589	OMG17096
OMG12856	OMG12500	OMG12938	OMG13581	OMG16823
OMG12993	OMG12647	OMG12931	OMG13509	OMG16679
OMG12945	OMG12590	OMG12896	OMG13419	OMG16291
OMG12883	OMG12521	OMG12890	OMG13385	OMG16463
OMG12965	OMG12480	OMG13023	OMG13423	OMG16065
OMG12933	OMG12544	OMG12893	OMG13498	OMG15943
OMG12953	OMG12543	OMG13002	OMG13394	OMG15389
OMG12925	OMG12526	OMG12946	OMG13206	OMG15252
OMG13015	OMG12481	OMG12907	OMG13216	OMG15152
OMG12975	OMG12582	OMG12902	OMG13265	OMG14950
OMG12915	OMG12487	OMG12853	OMG13246	OMG14980
OMG12991	OMG12635	OMG12955	OMG13229	OMG14772
OMG13003	OMG12423	OMG12937	OMG13207	OMG14724
OMG12918	OMG12374	OMG12864	OMG13254	OMG14688
OMG12845	OMG12304	OMG12877	OMG13231	OMG14794
OMG12840	OMG12472	OMG12923	OMG13203	OMG14547
OMG12708	OMG12407	OMG12984	OMG13295	OMG14545
OMG12851	OMG12356	OMG12852	OMG13112	OMG14530
OMG12756	OMG12346	OMG12833	OMG13071	OMG14339
OMG12688	OMG12323	OMG12773	OMG13047	OMG14152
OMG12782	OMG12320	OMG12754	OMG13048	OMG13925
OMG12768	OMG12315	OMG12714	OMG13171	OMG13782
OMG12759	OMG12444	OMG12712	OMG13121	OMG13649
OMG12749	OMG12421	OMG12694	OMG13075	OMG13421
OMG12734	OMG12385	OMG12803	OMG13187	OMG13507
OMG12720	OMG12380	OMG12738	OMG13126	OMG13383
OMG12687	OMG12298	OMG12735	OMG13016	OMG12710
OMG12839	OMG12295	OMG12732	OMG12956	OMG12814
OMG12804	OMG12397	OMG12731	OMG12904	OMG12594
OMG12701	OMG12382	OMG12719	OMG12903	OMG12330
OMG12832	OMG12365	OMG12699	OMG12998	OMG12418
OMG12757	OMG12299	OMG12698	OMG12974	OMG12113
OMG12819	OMG12287	OMG12692	OMG12905	OMG12159
OMG12617	OMG12277	OMG12679	OMG12872	OMG12175
OMG12612	OMG12344	OMG12673	OMG12861	OMG11735
OMG12588	OMG12318	OMG12670	OMG13028	OMG11413
OMG12577	OMG12283	OMG12826	OMG12978	OMG10765
OMG12537	OMG12280	OMG12742	OMG12868	OMG10733
OMG12632	OMG12416	OMG12717	OMG12994	OMG10726
OMG12625	OMG12359	OMG12711	OMG12936	OMG14490
OMG12618	OMG12392	OMG12761	OMG12887	OMG12641
OMG12596	OMG12310	OMG12758	OMG13001	OMG11978
OMG12528	OMG12224	OMG12781	OMG12889	OMG11631
OMG12500	OMG12217	OMG12727	OMG12897	OMG11684
OMG12590	OMG12216	OMG12676	OMG12944	OMG11161
OMG12521	OMG12173	OMG12741	OMG12709	OMG11042
OMG12480	OMG12172	OMG12733	OMG12681	OMG11032
OMG12544	OMG12149	OMG12662	OMG12762	OMG10950
OMG12543	OMG12131	OMG12648	OMG12755	OMG10956
OMG12526	OMG12270	OMG12557	OMG12752	OMG14322
OMG12481	OMG12210	OMG12538	OMG12678	OMG13403
OMG12487	OMG12206	OMG12523	OMG12771	OMG13435
OMG12635	OMG12157	OMG12650	OMG12751	OMG13353
OMG12423	OMG12128	OMG12606	OMG12686	OMG13140
OMG12374	OMG12208	OMG12579	OMG12713	OMG12724
OMG12304	OMG12190	OMG12556	OMG12770	OMG12505
OMG12472	OMG12145	OMG12541	OMG12760	OMG12585
OMG12407	OMG12111	OMG12509	OMG12705	OMG12367
OMG12356	OMG12105	OMG12502	OMG12667	OMG12406
OMG12346	OMG12104	OMG12626	OMG12649	OMG11955
OMG12323	OMG12100	OMG12583	OMG12587	OMG11979
OMG12320	OMG12212	OMG12581	OMG12586	OMG11787
OMG12315	OMG12155	OMG12573	OMG12580	OMG11775
OMG12444	OMG12146	OMG12529	OMG12542	OMG11833
OMG12421	OMG12177	OMG12520	OMG12539	OMG11595
OMG12385	OMG12152	OMG12519	OMG12535	OMG11482
OMG12380	OMG12092	OMG12516	OMG12508	OMG11412
OMG12298	OMG12095	OMG12513	OMG12498	OMG11289
OMG12295	OMG12167	OMG12510	OMG12495	OMG11204
OMG12397	OMG12038	OMG12486	OMG12485	OMG11095
OMG12382	OMG12034	OMG12603	OMG12549	OMG11123
OMG12365	OMG12020	OMG12553	OMG12522	OMG10970
OMG12299	OMG12012	OMG12550	OMG12493	OMG10813
OMG12287	OMG12009	OMG12511	OMG12489	OMG10661
OMG12277	OMG12006	OMG12605	OMG12589	OMG10447
OMG12344	OMG11993	OMG12630	OMG12554	OMG16757
OMG12318	OMG11988	OMG12584	OMG12531	OMG16413
OMG12283	OMG11972	OMG12572	OMG12504	OMG16426
OMG12280	OMG11959	OMG12561	OMG12591	OMG16155
OMG12359	OMG11943	OMG12517	OMG12484	OMG16082
OMG12392	OMG11921	OMG12488	OMG12366	OMG16095
OMG12310	OMG12083	OMG12548	OMG12353	OMG16088
OMG12224	OMG12075	OMG12533	OMG12342	OMG16023
OMG12217	OMG12044	OMG12515	OMG12340	OMG15847
OMG12216	OMG12043	OMG12470	OMG12332	OMG15841
OMG12173	OMG12023	OMG12469	OMG12327	OMG15777
OMG12172	OMG12010	OMG12405	OMG12410	OMG15672
OMG12149	OMG11984	OMG12388	OMG12401	OMG15652
OMG12131	OMG11981	OMG12387	OMG12398	OMG15376
OMG12270	OMG11967	OMG12375	OMG12321	OMG15349
OMG12206	OMG11951	OMG12352	OMG12288	OMG15013
OMG12157	OMG11950	OMG12338	OMG12292	OMG15064
OMG12128	OMG11926	OMG12334	OMG12325	OMG15023
OMG12208	OMG11909	OMG12329	OMG12291	OMG14976
OMG12190	OMG11999	OMG12471	OMG12297	OMG14880
OMG12145	OMG11992	OMG12467	OMG12191	OMG14823
OMG12111	OMG11986	OMG12466	OMG12118	OMG14715
OMG12105	OMG11973	OMG12400	OMG12098	OMG14609
OMG12104	OMG11947	OMG12377	OMG12093	OMG14662
OMG12100	OMG11936	OMG12357	OMG12268	OMG14505
OMG12155	OMG12079	OMG12348	OMG12181	OMG14503
OMG12177	OMG11928	OMG12343	OMG12169	OMG14463
OMG12152	OMG11892	OMG12305	OMG12154	OMG14534
OMG12092	OMG11872	OMG12354	OMG12151	OMG14462
OMG12095	OMG11852	OMG12349	OMG12144	OMG14619
OMG12038	OMG11851	OMG12307	OMG12091	OMG14576
OMG12034	OMG11842	OMG12296	OMG12115	OMG14480
OMG12020	OMG11837	OMG12294	OMG12229	OMG14452
OMG12012	OMG11831	OMG12293	OMG12226	OMG14428
OMG12009	OMG11811	OMG12290	OMG12026	OMG14412
OMG12006	OMG11805	OMG12285	OMG11991	OMG14404
OMG11993	OMG11800	OMG12284	OMG11933	OMG14307
OMG11988	OMG11799	OMG12281	OMG11932	OMG14279
OMG11972	OMG11796	OMG12386	OMG12000	OMG14328
OMG11959	OMG11790	OMG12373	OMG12061	OMG14378
OMG11943	OMG11779	OMG12372	OMG12057	OMG14251
OMG11921	OMG11772	OMG12368	OMG12015	OMG14102
OMG12083	OMG11761	OMG12345	OMG11836	OMG14222
OMG12075	OMG11756	OMG12326	OMG11818	OMG14210
OMG12044	OMG11869	OMG12313	OMG11795	OMG14175
OMG12043	OMG11854	OMG12308	OMG11764	OMG14097
OMG12023	OMG11846	OMG12302	OMG11746	OMG14111
OMG12010	OMG11844	OMG12436	OMG11828	OMG14149
OMG11984	OMG11812	OMG12363	OMG11807	OMG13973
OMG11981	OMG11808	OMG12306	OMG11754	OMG14026
OMG11967	OMG11802	OMG12282	OMG11899	OMG13931
OMG11951	OMG11770	OMG12453	OMG11688	OMG14023
OMG11950	OMG11751	OMG12384	OMG11620	OMG13957
OMG11926	OMG11747	OMG12371	OMG11588	OMG13956
OMG11909	OMG11741	OMG12408	OMG11693	OMG13999
OMG11999	OMG11732	OMG12403	OMG11715	OMG13724
OMG11992	OMG11762	OMG12438	OMG11496	OMG13865
OMG11986	OMG11853	OMG12336	OMG11483	OMG13851
OMG11973	OMG11841	OMG12266	OMG11487	OMG13742
OMG11947	OMG11868	OMG12205	OMG11422	OMG13735
OMG11936	OMG11773	OMG12203	OMG11366	OMG13728
OMG12079	OMG11728	OMG12196	OMG11376	OMG13725
OMG11892	OMG11710	OMG12195	OMG11319	OMG13849
OMG11872	OMG11664	OMG12189	OMG11300	OMG13783
OMG11852	OMG11658	OMG12186	OMG11243	OMG13758
OMG11851	OMG11657	OMG12176	OMG11343	OMG13770
OMG11842	OMG11652	OMG12170	OMG11201	OMG13669
OMG11837	OMG11649	OMG12165	OMG11156	OMG13668
OMG11831	OMG11640	OMG12110	OMG11162	OMG13639
OMG11811	OMG11615	OMG12261	OMG11011	OMG13607
OMG11805	OMG11602	OMG12239	OMG11055	OMG13600
OMG11800	OMG11590	OMG12211	OMG10913	OMG13557
OMG11799	OMG11589	OMG12209	OMG10886	OMG13543
OMG11796	OMG11683	OMG12207	OMG10885	OMG13538
OMG11790	OMG11666	OMG12201	OMG10843	OMG13697
OMG11779	OMG11616	OMG12184	OMG10838	OMG13678
OMG11772	OMG11697	OMG12178	OMG10857	OMG13627
OMG11761	OMG11672	OMG12171	OMG10799	OMG13621
OMG11756	OMG11591	OMG12163	OMG10750	OMG13587
OMG11869	OMG11678	OMG12161	OMG10745	OMG13603
OMG11854	OMG11605	OMG12148	OMG10693	OMG13564
OMG11846	OMG11687	OMG12143	OMG17322	OMG13593
OMG11844	OMG11689	OMG12137	OMG16567	OMG13584
OMG11812	OMG11571	OMG12119	OMG16228	OMG13695
OMG11808	OMG11540	OMG12114	OMG16530	OMG13432
OMG11802	OMG11538	OMG12247	OMG16187	OMG13455
OMG11770	OMG11537	OMG12213	OMG16091	OMG13427
OMG11751	OMG11521	OMG12139	OMG15735	OMG13413
OMG11747	OMG11517	OMG12135	OMG15230	OMG13502
OMG11741	OMG11516	OMG12130	OMG15145	OMG13461
OMG11732	OMG11511	OMG12120	OMG15075	OMG13431
OMG11762	OMG11509	OMG12088	OMG15059	OMG13422
OMG11853	OMG11505	OMG12200	OMG14953	OMG13388
OMG11841	OMG11484	OMG12188	OMG14667	OMG13495
OMG11868	OMG11476	OMG12164	OMG14694	OMG13463
OMG11773	OMG11533	OMG12142	OMG14836	OMG13459
OMG11728	OMG11520	OMG12140	OMG14657	OMG13420
OMG11710	OMG11512	OMG12127	OMG14456	OMG13452
OMG11664	OMG11495	OMG12262	OMG14507	OMG13284
OMG11658	OMG11515	OMG12183	OMG14451	OMG13328
OMG11657	OMG11497	OMG12150	OMG14425	OMG13361
OMG11652	OMG11519	OMG12244	OMG14383	OMG13251
OMG11649	OMG11470	OMG12080	OMG14255	OMG13266
OMG11640	OMG11465	OMG12072	OMG14253	OMG13244
OMG11615	OMG11430	OMG12041	OMG14449	OMG13201
OMG11602	OMG11420	OMG12035	OMG14316	OMG13306
OMG11590	OMG11419	OMG12032	OMG14245	OMG13205
OMG11589	OMG11408	OMG12030	OMG14146	OMG13223
OMG11683	OMG11390	OMG12022	OMG14069	OMG13136
OMG11666	OMG11374	OMG12018	OMG14126	OMG13097
OMG11616	OMG11369	OMG12017	OMG13915	OMG13082
OMG11697	OMG11368	OMG12011	OMG13920	OMG13068
OMG11672	OMG11405	OMG12004	OMG13917	OMG13119
OMG11591	OMG11388	OMG11966	OMG13731	OMG13058
OMG11678	OMG11380	OMG11963	OMG13721	OMG13045
OMG11605	OMG11372	OMG11946	OMG13716	OMG13037
OMG11687	OMG11363	OMG11922	OMG13567	OMG13144
OMG11689	OMG11410	OMG11918	OMG13534	OMG13079
OMG11571	OMG11425	OMG11914	OMG13652	OMG13076
OMG11540	OMG11398	OMG11912	OMG13545	OMG13190
OMG11538	OMG11417	OMG12081	OMG13546	OMG13088
OMG11537	OMG11324	OMG12058	OMG13662	OMG13176
OMG11521	OMG11309	OMG12047	OMG13532	OMG13109
OMG11517	OMG11308	OMG12042	OMG13602	OMG13024
OMG11516	OMG11280	OMG12039	OMG13606	OMG13017
OMG11511	OMG11268	OMG12002	OMG13368	OMG13014
OMG11509	OMG11249	OMG11975	OMG13406	OMG12949
OMG11505	OMG11279	OMG11958	OMG13262	OMG12913
OMG11484	OMG11261	OMG11953	OMG13220	OMG12856
OMG11476	OMG11250	OMG11948	OMG13197	OMG12993
OMG11533	OMG11311	OMG11940	OMG13196	OMG12945
OMG11520	OMG11267	OMG11915	OMG13141	OMG12883
OMG11512	OMG11199	OMG11913	OMG13043	OMG12965
OMG11495	OMG11187	OMG12070	OMG13181	OMG12933
OMG11515	OMG11157	OMG12027	OMG13167	OMG12953
OMG11497	OMG11185	OMG12014	OMG12870	OMG12925
OMG11519	OMG11169	OMG11997	OMG12908	OMG13015
OMG11470	OMG11163	OMG11983	OMG12866	OMG12975
OMG11465	OMG11224	OMG11954	OMG12737	OMG12915
OMG11430	OMG11117	OMG11949	OMG12772	OMG12991
OMG11420	OMG11110	OMG11927	OMG12669	OMG12918
OMG11419	OMG11131	OMG12046	OMG12769	OMG12845
OMG11408	OMG11120	OMG11971	OMG12728	OMG12840
OMG11390	OMG11096	OMG11937	OMG12764	OMG12708
OMG11374	OMG11119	OMG11929	OMG12491	OMG12851
OMG11369	OMG11088	OMG11902	OMG12503	OMG12756
OMG11368	OMG11057	OMG11900	OMG12376	OMG12688
OMG11405	OMG11033	OMG11874	OMG12278	OMG12782
OMG11388	OMG11018	OMG11834	OMG12333	OMG12768
OMG11380	OMG11034	OMG11827	OMG12097	OMG12759
OMG11372	OMG11016	OMG11803	OMG12156	OMG12749
OMG11363	OMG11060	OMG11798	OMG11944	OMG12734
OMG11410	OMG11067	OMG11777	OMG11910	OMG12720
OMG11425	OMG11013	OMG11768	OMG12056	OMG12687
OMG11398	OMG10978	OMG11757	OMG11814	OMG12839
OMG11417	OMG10963	OMG11744	OMG11679	OMG12804
OMG11324	OMG10953	OMG11840	OMG11659	OMG12701
OMG11309	OMG11004	OMG11838	OMG11669	OMG12832
OMG11308	OMG10999	OMG11821	OMG11493	OMG12757
OMG11280	OMG10980	OMG11815	OMG11499	OMG12819
OMG11268	OMG10919	OMG11801	OMG11140	OMG12617
OMG11249	OMG10909	OMG11763	OMG11040	OMG12612
OMG11279	OMG10900	OMG11759	OMG10938	OMG12588
OMG11261	OMG10912	OMG11755	OMG18421	OMG12577
OMG11250	OMG10888	OMG11750	OMG17859	OMG12537
OMG11311	OMG10915	OMG11749	OMG17444	OMG12632
OMG11267	OMG10855	OMG11737	OMG17343	OMG12625
OMG11199	OMG10839	OMG11856	OMG17314	OMG12618
OMG11187	OMG10847	OMG11843	OMG16951	OMG12596
OMG11157	OMG10836	OMG11783	OMG16685	OMG12528
OMG11185	OMG10820	OMG11742	OMG16525	OMG12500
OMG11169	OMG10817	OMG11898	OMG16233	OMG12647
OMG11163	OMG10804	OMG11792	OMG16192	OMG12590
OMG11224	OMG10759	OMG11745	OMG16161	OMG12521
OMG11117	OMG10758	OMG11670	OMG16132	OMG12480
OMG11110	OMG10757	OMG11660	OMG15105	OMG12544
OMG11131	OMG10744	OMG11636	OMG15108	OMG12543
OMG11120	OMG10756	OMG11633	OMG15087	OMG12526
OMG11096	OMG10713	OMG11626	OMG14873	OMG12481
OMG11119	OMG10723	OMG11596	OMG14709	OMG12582
OMG11088	OMG10710	OMG11632	OMG14703	OMG12487
OMG11057	OMG10689	OMG11629	OMG14682	OMG12635
OMG11033	OMG10684	OMG11619	OMG14793	OMG12423
OMG11018	OMG10683	OMG11656	OMG14737	OMG12374
OMG11034	OMG10652	OMG11634	OMG14705	OMG12304
OMG11016	OMG10651	OMG11593	OMG14673	OMG12472
OMG11060	OMG10630	OMG11701	OMG14470	OMG12407
OMG11067	OMG10629	OMG11653	OMG14549	OMG12356
OMG11013	OMG10626	OMG11572	OMG14419	OMG12346
OMG10978	OMG10595	OMG11559	OMG14271	OMG12323
OMG10963	OMG10569	OMG11541	OMG14281	OMG12320
OMG10953	OMG10543	OMG11524	OMG14290	OMG12315
OMG11004	OMG10558	OMG11534	OMG14256	OMG12444
OMG10980	OMG10541	OMG11491	OMG14096	OMG12421
OMG10919	OMG10522	OMG11545	OMG14050	OMG12385
OMG10909	OMG10487	OMG11485	OMG13908	OMG12380
OMG10900	OMG10471	OMG11514	OMG13687	OMG12298
OMG10912	OMG10430	OMG11556	OMG13689	OMG12295
OMG10888	OMG10405	OMG11385	OMG13548	OMG12397
OMG10915	OMG10389	OMG11433	OMG13400	OMG12382
OMG10855	OMG10169	OMG11414	OMG13450	OMG12365
OMG10839	OMG17606	OMG11404	OMG13411	OMG12299
OMG10847	OMG18078	OMG11377	OMG13391	OMG12287
OMG10836	OMG17991	OMG11371	OMG13226	OMG12277
OMG10820	OMG17976	OMG11362	OMG13053	OMG12344
OMG10817	OMG18075	OMG11358	OMG13151	OMG12318
OMG10804	OMG18067	OMG11454	OMG13104	OMG12283
OMG10759	OMG18045	OMG11397	OMG12704	OMG12280
OMG10758	OMG17980	OMG11304	OMG12449	OMG12416
OMG10757	OMG17847	OMG11287	OMG12256	OMG12359
OMG10744	OMG17815	OMG11246	OMG11952	OMG12392
OMG10756	OMG17730	OMG11282	OMG11957	OMG12310
OMG10713	OMG17709	OMG11326	OMG11876	OMG12224
OMG10723	OMG17332	OMG11327	OMG11716	OMG12217
OMG10710	OMG17311	OMG11323	OMG11481	OMG12216
OMG10689	OMG17225	OMG11195	OMG10807	OMG12173
OMG10684	OMG17198	OMG11179	OMG14306	OMG12172
OMG10683	OMG17108	OMG11167	OMG13605	OMG12149
OMG10652	OMG17099	OMG11198	OMG12530	OMG12131
OMG10651	OMG17456	OMG11202	OMG12121	OMG12270
OMG10630	OMG17109	OMG11188	OMG11956	OMG12210
OMG10629	OMG17387	OMG11109	OMG11194	OMG12206
OMG10626	OMG17354	OMG11094	OMG17454	OMG12157
OMG10595	OMG16863	OMG11129	OMG16199	OMG12128
OMG10569	OMG16644	OMG11102	OMG16193	OMG12208
OMG10543	OMG16997	OMG11030	OMG16186	OMG12190
OMG10558	OMG16564	OMG11026	OMG16156	OMG12145
OMG10541	OMG16477	OMG10951	OMG15972	OMG12111
OMG10522	OMG16349	OMG10948	OMG15931	OMG12105
OMG10487	OMG16270	OMG10943	OMG15878	OMG12104
OMG10471	OMG16267	OMG10952	OMG15661	OMG12100
OMG10430	OMG16451	OMG10944	OMG15579	OMG12212
OMG10405	OMG16360	OMG10964	OMG15574	OMG12155
OMG10389	OMG16158	OMG10939	OMG15542	OMG12146
OMG10169	OMG15965	OMG11006	OMG15326	OMG12177
OMG17606	OMG15775	OMG10997	OMG15332	OMG12152
OMG18078	OMG15638	OMG10908	OMG15317	OMG12092
OMG17976	OMG15629	OMG10854	OMG15298	OMG12095
OMG18045	OMG15769	OMG10841	OMG15127	OMG12167
OMG17980	OMG15601	OMG10840	OMG15111	OMG12038
OMG17847	OMG15791	OMG10846	OMG15117	OMG12034
OMG17730	OMG15646	OMG10796	OMG15080	OMG12020
OMG17709	OMG15631	OMG10791	OMG14881	OMG12012
OMG17332	OMG15552	OMG10768	OMG14820	OMG12009
OMG17311	OMG15471	OMG10746	OMG14669	OMG12006
OMG17225	OMG15219	OMG10714	OMG14491	OMG11993
OMG17198	OMG15166	OMG10704	OMG14521	OMG11988
OMG17108	OMG15135	OMG10707	OMG14610	OMG11972
OMG17099	OMG15217	OMG10686	OMG14450	OMG11959
OMG17456	OMG14945	OMG10658	OMG14446	OMG11943
OMG17109	OMG14927	OMG10659	OMG14311	OMG11921
OMG16863	OMG14992	OMG10654	OMG14289	OMG12083
OMG16644	OMG14779	OMG10628	OMG14278	OMG12075
OMG16997	OMG14736	OMG10637	OMG14409	OMG12044
OMG16564	OMG14720	OMG10258	OMG14386	OMG12043
OMG16477	OMG14776	OMG18714	OMG14302	OMG12023
OMG16349	OMG14683	OMG18746	OMG14254	OMG12010
OMG16270	OMG14471	OMG18472	OMG14319	OMG11984
OMG16267	OMG14533	OMG18651	OMG14301	OMG11981
OMG16451	OMG14329	OMG18623	OMG14308	OMG11967
OMG16158	OMG14448	OMG18459	OMG14273	OMG11951
OMG15965	OMG14157	OMG18448	OMG14284	OMG11950
OMG15775	OMG14049	OMG18207	OMG14187	OMG11926
OMG15638	OMG13964	OMG18481	OMG14197	OMG11909
OMG15629	OMG14016	OMG18455	OMG14217	OMG11999
OMG15601	OMG13914	OMG18496	OMG14118	OMG11992
OMG15646	OMG13911	OMG18185	OMG13916	OMG11986
OMG15631	OMG13995	OMG18506	OMG13896	OMG11973
OMG15552	OMG13898	OMG18059	OMG13902	OMG11947
OMG15471	OMG13991	OMG18056	OMG13889	OMG11936
OMG15219	OMG13809	OMG18039	OMG13760	OMG12079
OMG15166	OMG13788	OMG17973	OMG13756	OMG11928
OMG14945	OMG13633	OMG17873	OMG13768	OMG11892
OMG14927	OMG13568	OMG17842	OMG13766	OMG11872
OMG14992	OMG13530	OMG17812	OMG13583	OMG11852
OMG14779	OMG13610	OMG17797	OMG13601	OMG11851
OMG14736	OMG13624	OMG17563	OMG13597	OMG11842
OMG14720	OMG13428	OMG17981	OMG13562	OMG11837
OMG14776	OMG13379	OMG17807	OMG13684	OMG11831
OMG14683	OMG13468	OMG17791	OMG13474	OMG11811
OMG14471	OMG13333	OMG17729	OMG13415	OMG11805
OMG14533	OMG13351	OMG18064	OMG13381	OMG11800
OMG14329	OMG13321	OMG17626	OMG13417	OMG11799
OMG14448	OMG13314	OMG17894	OMG13242	OMG11796
OMG14157	OMG13267	OMG17521	OMG13219	OMG11790
OMG14049	OMG13336	OMG17524	OMG13214	OMG11779
OMG13964	OMG13152	OMG17349	OMG13340	OMG11772
OMG14016	OMG13087	OMG17262	OMG13269	OMG11761
OMG13914	OMG13113	OMG17380	OMG13217	OMG11756
OMG13911	OMG13120	OMG17125	OMG13255	OMG11869
OMG13995	OMG13032	OMG17014	OMG13303	OMG11854
OMG13898	OMG12927	OMG16855	OMG13218	OMG11846
OMG13809	OMG12916	OMG16826	OMG13252	OMG11844
OMG13788	OMG12891	OMG16769	OMG13184	OMG11812
OMG13633	OMG12935	OMG16894	OMG13100	OMG11808
OMG13568	OMG12917	OMG16862	OMG13101	OMG11802
OMG13530	OMG12881	OMG16670	OMG13110	OMG11770
OMG13610	OMG12867	OMG16596	OMG12906	OMG11751
OMG13624	OMG12898	OMG16422	OMG12888	OMG11747
OMG13428	OMG12985	OMG16528	OMG12859	OMG11741
OMG13379	OMG12743	OMG16370	OMG13031	OMG11732
OMG13468	OMG12715	OMG16300	OMG12910	OMG11762
OMG13333	OMG12700	OMG16344	OMG12954	OMG11853
OMG13351	OMG12682	OMG16260	OMG12899	OMG11841
OMG13321	OMG12729	OMG16196	OMG12740	OMG11868
OMG13314	OMG12668	OMG16203	OMG12703	OMG11773
OMG13267	OMG12497	OMG16101	OMG12684	OMG11728
OMG13336	OMG12658	OMG16078	OMG12775	OMG11710
OMG13152	OMG12623	OMG15974	OMG12695	OMG11664
OMG13113	OMG12514	OMG15850	OMG12747	OMG11658
OMG13120	OMG12613	OMG15843	OMG12746	OMG11657
OMG13032	OMG12536	OMG15786	OMG12800	OMG11652
OMG12927	OMG12309	OMG15813	OMG12593	OMG11649
OMG12916	OMG12451	OMG15783	OMG12659	OMG11640
OMG12891	OMG12432	OMG15649	OMG12571	OMG11615
OMG12935	OMG12301	OMG15370	OMG12394	OMG11602
OMG12917	OMG12328	OMG15379	OMG12324	OMG11590
OMG12881	OMG12452	OMG15374	OMG12322	OMG11589
OMG12867	OMG12337	OMG15512	OMG12319	OMG11683
OMG12898	OMG12378	OMG15303	OMG12289	OMG11666
OMG12985	OMG12198	OMG15302	OMG12434	OMG11616
OMG12743	OMG12187	OMG15125	OMG12435	OMG11697
OMG12715	OMG12129	OMG15278	OMG12180	OMG11672
OMG12700	OMG12263	OMG15256	OMG11960	OMG11591
OMG12682	OMG12132	OMG15192	OMG12013	OMG11678
OMG12729	OMG11998	OMG15098	OMG11919	OMG11605
OMG12668	OMG11985	OMG15083	OMG12019	OMG11687
OMG12497	OMG12068	OMG14986	OMG11781	OMG11689
OMG12658	OMG11889	OMG15018	OMG11622	OMG11571
OMG12623	OMG11890	OMG14891	OMG11356	OMG11540
OMG12514	OMG11855	OMG15024	OMG11436	OMG11538
OMG12613	OMG11793	OMG14803	OMG11028	OMG11537
OMG12536	OMG11739	OMG14806	OMG10942	OMG11521
OMG12309	OMG11819	OMG14722	OMG18033	OMG11517
OMG12451	OMG11690	OMG14691	OMG17449	OMG11516
OMG12432	OMG11650	OMG14527	OMG17003	OMG11511
OMG12301	OMG11586	OMG14594	OMG15963	OMG11509
OMG12328	OMG11637	OMG14486	OMG15932	OMG11505
OMG12452	OMG11546	OMG14422	OMG15875	OMG11484
OMG12337	OMG11558	OMG14384	OMG15840	OMG11476
OMG12378	OMG11394	OMG14324	OMG15407	OMG11533
OMG12198	OMG11361	OMG14320	OMG15314	OMG11520
OMG12187	OMG11292	OMG14363	OMG15478	OMG11512
OMG12129	OMG11285	OMG14312	OMG15275	OMG11495
OMG12263	OMG11321	OMG14270	OMG15055	OMG11515
OMG12132	OMG11307	OMG14120	OMG14926	OMG11497
OMG11998	OMG11176	OMG14173	OMG14847	OMG11519
OMG11985	OMG11099	OMG14166	OMG14697	OMG11470
OMG12068	OMG11097	OMG14079	OMG14878	OMG11465
OMG11889	OMG10991	OMG14132	OMG14747	OMG11430
OMG11890	OMG10945	OMG14095	OMG14617	OMG11420
OMG11855	OMG10592	OMG14194	OMG14476	OMG11419
OMG11793	OMG10578	OMG13943	OMG14299	OMG11408
OMG11739	OMG14941	OMG14035	OMG14085	OMG11390
OMG11819	OMG12199	OMG13989	OMG14107	OMG11374
OMG11690	OMG10058	OMG13990	OMG14184	OMG11369
OMG11650	OMG12499	OMG13936	OMG13871	OMG11368
OMG11637	OMG11335	OMG13955	OMG13825	OMG11405
OMG11546	OMG15507	OMG13890	OMG13754	OMG11388
OMG11558	OMG16700	OMG13879	OMG13718	OMG11380
OMG11394	OMG16406	OMG13786	OMG13727	OMG11372
OMG11361	OMG16202	OMG13875	OMG13404	OMG11363
OMG11292	OMG16063	OMG13761	OMG13437	OMG11410
OMG11285	OMG14515	OMG13738	OMG13397	OMG11425
OMG11321	OMG10876	OMG13796	OMG13108	OMG11398
OMG11307	OMG10672	OMG13708	OMG13049	OMG11417
OMG11176	OMG17540	OMG13670	OMG13051	OMG11324
OMG11099	OMG17532	OMG13561	OMG13046	OMG11309
OMG11097	OMG16882	OMG13576	OMG13012	OMG11308
OMG10991	OMG16579	OMG13579	OMG12939	OMG11280
OMG10945	OMG16362	OMG13552	OMG12879	OMG11268
OMG10592	OMG16081	OMG13544	OMG12874	OMG11249
OMG10578	OMG15159	OMG13531	OMG12970	OMG11279
OMG18724	OMG14943	OMG13553	OMG12763	OMG11261
OMG18716	OMG14672	OMG13608	OMG12748	OMG11250
OMG18642	OMG13826	OMG13525	OMG12496	OMG11311
OMG18505	OMG13506	OMG13524	OMG12546	OMG11267
OMG18484	OMG13384	OMG13436	OMG12303	OMG11199
OMG18480	OMG13150	OMG13386	OMG11158	OMG11187
OMG18474	OMG13118	OMG13374	OMG19206	OMG11157
OMG18470	OMG12885	OMG13369	OMG18762	OMG11185
OMG18467	OMG12267	OMG13456	OMG18417	OMG11169
OMG18434	OMG11935	OMG13467	OMG18634	OMG11163
OMG18423	OMG11884	OMG13375	OMG18498	OMG11224
OMG18411	OMG11723	OMG13268	OMG18063	OMG11117
OMG18403	OMG11273	OMG13258	OMG18005	OMG11110
OMG18643	OMG11105	OMG13256	OMG17636	OMG11131
OMG18638	OMG11022	OMG13344	OMG17556	OMG11120
OMG18482	OMG10995	OMG13240	OMG17015	OMG11096
OMG18465	OMG10851	OMG13225	OMG17009	OMG11119
OMG18464	OMG10821	OMG13305	OMG16938	OMG11088
OMG18461	OMG18055	OMG13298	OMG16771	OMG11057
OMG18451	OMG18076	OMG13198	OMG16613	OMG11033
OMG18450	OMG18050	OMG13039	OMG16519	OMG11018
OMG18439	OMG17985	OMG13078	OMG16435	OMG11034
OMG18431	OMG17848	OMG13146	OMG16167	OMG11016
OMG18425	OMG17833	OMG13061	OMG15940	OMG11060
OMG18405	OMG17862	OMG13084	OMG15997	OMG11067
OMG18404	OMG17824	OMG13030	OMG15904	OMG11013
OMG18390	OMG17750	OMG13007	OMG15945	OMG10978
OMG18340	OMG17620	OMG12963	OMG15883	OMG10963
OMG18301	OMG17610	OMG12947	OMG15592	OMG10953
OMG18211	OMG17604	OMG12920	OMG15556	OMG11004
OMG18194	OMG17721	OMG12869	OMG15348	OMG10999
OMG18184	OMG17537	OMG12878	OMG15259	OMG10980
OMG18180	OMG17534	OMG12862	OMG15185	OMG10919
OMG18712	OMG17531	OMG12912	OMG14902	OMG10909
OMG18479	OMG17277	OMG12739	OMG14668	OMG10900
OMG18422	OMG17538	OMG12726	OMG14685	OMG10912
OMG18398	OMG17527	OMG12677	OMG14584	OMG10888
OMG18281	OMG17489	OMG12672	OMG14457	OMG10915
OMG18193	OMG17463	OMG12689	OMG14474	OMG10855
OMG18178	OMG17388	OMG12660	OMG14454	OMG10839
OMG18095	OMG17348	OMG12565	OMG14447	OMG10847
OMG18632	OMG17345	OMG12575	OMG14083	OMG10836
OMG18392	OMG17344	OMG12567	OMG14090	OMG10820
OMG18210	OMG17319	OMG12483	OMG13918	OMG10817
OMG18205	OMG17312	OMG12482	OMG13864	OMG10804
OMG18200	OMG17275	OMG12527	OMG13402	OMG10759
OMG18442	OMG17116	OMG12494	OMG13470	OMG10758
OMG18397	OMG17526	OMG12540	OMG13236	OMG10757
OMG18162	OMG17346	OMG12512	OMG12750	OMG10744
OMG18197	OMG17342	OMG12492	OMG11274	OMG10756
OMG18208	OMG17326	OMG12393	OMG11299	OMG10713
OMG18179	OMG17320	OMG12450	OMG15550	OMG10723
OMG18169	OMG17296	OMG12279	OMG14921	OMG10710
OMG18073	OMG17114	OMG12312	OMG13179	OMG10689
OMG18072	OMG17539	OMG12117	OMG11045	OMG10684
OMG18066	OMG17439	OMG12233	OMG10261	OMG10683
OMG18058	OMG17076	OMG12202	OMG17904	OMG10652
OMG18038	OMG17335	OMG12123	OMG17582	OMG10651
OMG17903	OMG17079	OMG11941	OMG17523	OMG10630
OMG17866	OMG17016	OMG11820	OMG17055	OMG10629
OMG17846	OMG16996	OMG11791	OMG16647	OMG10626
OMG17831	OMG17006	OMG11734	OMG16589	OMG10595
OMG17819	OMG16957	OMG11767	OMG16563	OMG10569
OMG17816	OMG16697	OMG11220	OMG16254	OMG10543
OMG18069	OMG16902	OMG11207	OMG16206	OMG10558
OMG17868	OMG16877	OMG10709	OMG15890	OMG10541
OMG17851	OMG16857	OMG10703	OMG15608	OMG10522
OMG17829	OMG16809	OMG10077	OMG15607	OMG10487
OMG17805	OMG16690	OMG10241	OMG15327	OMG10471
OMG17726	OMG16671	OMG17305	OMG15360	OMG10430
OMG17710	OMG16575	OMG16944	OMG15220	OMG10405
OMG17628	OMG16576	OMG16701	OMG15099	OMG10389
OMG17615	OMG16571	OMG16204	OMG15066	OMG10169
OMG17605	OMG16402	OMG12805	OMG15021	OMG17354
OMG17869	OMG16526	OMG11925	OMG14983	OMG16863
OMG17625	OMG16410	OMG11748	OMG14964	OMG16644
OMG17542	OMG16409	OMG11794	OMG14912	OMG16564
OMG17303	OMG16407	OMG10795	OMG14689	OMG16477
OMG17202	OMG16384	OMG17325	OMG14702	OMG16267
OMG17105	OMG16353	OMG16436	OMG14717	OMG15638
OMG17289	OMG16297	OMG15728	OMG14699	OMG15629
OMG17286	OMG16450	OMG15346	OMG14565	OMG15769
OMG17308	OMG16419	OMG15353	OMG14562	OMG15601
OMG17107	OMG16395	OMG15124	OMG14514	OMG15631
OMG16870	OMG16273	OMG14701	OMG14513	OMG15552
OMG16820	OMG16217	OMG12501	OMG14496	OMG15471
OMG16835	OMG16335	OMG12317	OMG14484	OMG15166
OMG16704	OMG16198	OMG12126	OMG14260	OMG15135
OMG16687	OMG16189	OMG12134	OMG14333	OMG14927
OMG16651	OMG16058	OMG11923	OMG14110	OMG14992
OMG16529	OMG16021	OMG10718	OMG14125	OMG14779
OMG16369	OMG15966	OMG18751	OMG14082	OMG14736
OMG16336	OMG16020	OMG18636	OMG14063	OMG14776
OMG16438	OMG16026	OMG18315	OMG14062	OMG14683
OMG16213	OMG15894	OMG18309	OMG13948	OMG14471
OMG16478	OMG16033	OMG18402	OMG13950	OMG14329
OMG16036	OMG15874	OMG18630	OMG13930	OMG14448
OMG16060	OMG15787	OMG18469	OMG13927	OMG14049
OMG15968	OMG15771	OMG18338	OMG13952	OMG13964
OMG15844	OMG15596	OMG18337	OMG13751	OMG14016
OMG15603	OMG15578	OMG18202	OMG13747	OMG13914
OMG15835	OMG15523	OMG18186	OMG13556	OMG13911
OMG15694	OMG15347	OMG18631	OMG13554	OMG13995
OMG15641	OMG15320	OMG18492	OMG13560	OMG13898
OMG15375	OMG15485	OMG18052	OMG13596	OMG13809
OMG15406	OMG15313	OMG18051	OMG13491	OMG13788
OMG15401	OMG15459	OMG18043	OMG13274	OMG13633
OMG15400	OMG15456	OMG18042	OMG13337	OMG13568
OMG15409	OMG15436	OMG18044	OMG13209	OMG13530
OMG15296	OMG15425	OMG17874	OMG13237	OMG13610
OMG15294	OMG15300	OMG17861	OMG13054	OMG13428
OMG15110	OMG15299	OMG17832	OMG13098	OMG13379
OMG15241	OMG15297	OMG17826	OMG13069	OMG13468
OMG15022	OMG15301	OMG17802	OMG12951	OMG13333
OMG14930	OMG15164	OMG17800	OMG12928	OMG13351
OMG14940	OMG15225	OMG17725	OMG12921	OMG13321
OMG14960	OMG15202	OMG17719	OMG12873	OMG13314
OMG14882	OMG15148	OMG17629	OMG12690	OMG13267
OMG14844	OMG15130	OMG17799	OMG12745	OMG13336
OMG14725	OMG15222	OMG17787	OMG12569	OMG13152
OMG14833	OMG15076	OMG17836	OMG12599	OMG13087
OMG14810	OMG15054	OMG17533	OMG12551	OMG13113
OMG14805	OMG14998	OMG17529	OMG12560	OMG13120
OMG14723	OMG14995	OMG17460	OMG11930	OMG13032
OMG14575	OMG15078	OMG17455	OMG12037	OMG12927
OMG14590	OMG14925	OMG17361	OMG11738	OMG12916
OMG14506	OMG15004	OMG17301	OMG11600	OMG12891
OMG14410	OMG14982	OMG17324	OMG11061	OMG12935
OMG14387	OMG14872	OMG17288	OMG10965	OMG12917
OMG14106	OMG14816	OMG17092	OMG10764	OMG12881
OMG14193	OMG14695	OMG17077	OMG10545	OMG12867
OMG14100	OMG14680	OMG17018	OMG10151	OMG12898
OMG14181	OMG14670	OMG17012	OMG17440	OMG12985
OMG14074	OMG14759	OMG17008	OMG17064	OMG12743
OMG14009	OMG14706	OMG17001	OMG16568	OMG12715
OMG13963	OMG14792	OMG17000	OMG16558	OMG12700
OMG13854	OMG14771	OMG16999	OMG16185	OMG12682
OMG13773	OMG14754	OMG16995	OMG16147	OMG12729
OMG13757	OMG14671	OMG16893	OMG15928	OMG12668
OMG13572	OMG14817	OMG16793	OMG15877	OMG12497
OMG13372	OMG14738	OMG16676	OMG15128	OMG12658
OMG13296	OMG14661	OMG16657	OMG15048	OMG12623
OMG13210	OMG14659	OMG16851	OMG14896	OMG12514
OMG13149	OMG14644	OMG16674	OMG14582	OMG12613
OMG13036	OMG14630	OMG16641	OMG14596	OMG12536
OMG13099	OMG14508	OMG16581	OMG14314	OMG12309
OMG12683	OMG14488	OMG16527	OMG14286	OMG12451
OMG12824	OMG14473	OMG16472	OMG14094	OMG12432
OMG12818	OMG14460	OMG16447	OMG14073	OMG12301
OMG12570	OMG14579	OMG16444	OMG14092	OMG12328
OMG12578	OMG14477	OMG16440	OMG13933	OMG12452
OMG12335	OMG14628	OMG16350	OMG13992	OMG12337
OMG12116	OMG14606	OMG16343	OMG13720	OMG12378
OMG12101	OMG14426	OMG16506	OMG13847	OMG12198
OMG12036	OMG14423	OMG16505	OMG13868	OMG12187
OMG12049	OMG14416	OMG16418	OMG13399	OMG12129
OMG10775	OMG14310	OMG16381	OMG13275	OMG12263
OMG14941	OMG14293	OMG16284	OMG12880	OMG12132
OMG12199	OMG14445	OMG16263	OMG12860	OMG11998
OMG10058	OMG14418	OMG16259	OMG12790	OMG11985
OMG12499	OMG14351	OMG16218	OMG12774	OMG12068
OMG16700	OMG14269	OMG16200	OMG12255	OMG11889
OMG16406	OMG14434	OMG16195	OMG11920	OMG11890
OMG16202	OMG14424	OMG16194	OMG11743	OMG11855
OMG16063	OMG14411	OMG16145	OMG19658	OMG11793
OMG14515	OMG14354	OMG16139	OMG19382	OMG11739
OMG10876	OMG14321	OMG15918	OMG18748	OMG11819
OMG17540	OMG14280	OMG16106	OMG18727	OMG11690
OMG17532	OMG14380	OMG15907	OMG18087	OMG11650
OMG16882	OMG14315	OMG15881	OMG18068	OMG11586
OMG16579	OMG14247	OMG15880	OMG17530	OMG11637
OMG16362	OMG14086	OMG15876	OMG17528	OMG11546
OMG15159	OMG14246	OMG15817	OMG16661	OMG11558
OMG14943	OMG14243	OMG15814	OMG16560	OMG11394
OMG14672	OMG14227	OMG15724	OMG16235	OMG11361
OMG13826	OMG14224	OMG15758	OMG15882	OMG11292
OMG13506	OMG14192	OMG15580	OMG15872	OMG11285
OMG13384	OMG14163	OMG15575	OMG15072	OMG11321
OMG13150	OMG14129	OMG15482	OMG14984	OMG11307
OMG13118	OMG14117	OMG15352	OMG14890	OMG11176
OMG12885	OMG14127	OMG15469	OMG14951	OMG11099
OMG12267	OMG14077	OMG15311	OMG14879	OMG11097
OMG11935	OMG14205	OMG15461	OMG14381	OMG10991
OMG11884	OMG14109	OMG15377	OMG14266	OMG10945
OMG11723	OMG14105	OMG15295	OMG14088	OMG10592
OMG11273	OMG14108	OMG15158	OMG13941	OMG10578
OMG11105	OMG13987	OMG15136	OMG13926	OMG17819
OMG11022	OMG13937	OMG15234	OMG13732	OMG17710
OMG10995	OMG13919	OMG15223	OMG13780	OMG17869
OMG10851	OMG13946	OMG15113	OMG13771	OMG17542
OMG10821	OMG13924	OMG15133	OMG13212	OMG17303
OMG18055	OMG13922	OMG15081	OMG12919	OMG17202
OMG18076	OMG13939	OMG15070	OMG13006	OMG17105
OMG18050	OMG13978	OMG14913	OMG15363	OMG17286
OMG17985	OMG13891	OMG15044	OMG14353	OMG17308
OMG17848	OMG13878	OMG14970	OMG17587	OMG16835
OMG17833	OMG13726	OMG14963	OMG17040	OMG16832
OMG17862	OMG13877	OMG14905	OMG16640	OMG16704
OMG17824	OMG13765	OMG15050	OMG16608	OMG16438
OMG17750	OMG13739	OMG14916	OMG16630	OMG16036
OMG17620	OMG13736	OMG15026	OMG16301	OMG16060
OMG17610	OMG13866	OMG14906	OMG15768	OMG15939
OMG17604	OMG13793	OMG14991	OMG15761	OMG15929
OMG17721	OMG13785	OMG14849	OMG15613	OMG15844
OMG17537	OMG13764	OMG14818	OMG15577	OMG15603
OMG17534	OMG13755	OMG14677	OMG15277	OMG15641
OMG17531	OMG13717	OMG14777	OMG15261	OMG15375
OMG17277	OMG13812	OMG14714	OMG15121	OMG15401
OMG17538	OMG13784	OMG14804	OMG15109	OMG15296
OMG17527	OMG13759	OMG14732	OMG14894	OMG15294
OMG17489	OMG13748	OMG14712	OMG14883	OMG15110
OMG17463	OMG13769	OMG14665	OMG14708	OMG15022
OMG17388	OMG13815	OMG14845	OMG14674	OMG14930
OMG17348	OMG13707	OMG14634	OMG14854	OMG14940
OMG17345	OMG13674	OMG14613	OMG14834	OMG14924
OMG17344	OMG13660	OMG14519	OMG14627	OMG14882
OMG17319	OMG13582	OMG14509	OMG14516	OMG14844
OMG17312	OMG13685	OMG14467	OMG14478	OMG14833
OMG17275	OMG13631	OMG14464	OMG14288	OMG14805
OMG17116	OMG13551	OMG14459	OMG14122	OMG14575
OMG17526	OMG13542	OMG14639	OMG14112	OMG14590
OMG17346	OMG13626	OMG14501	OMG13719	OMG14506
OMG17326	OMG13667	OMG14510	OMG13775	OMG14410
OMG17320	OMG13566	OMG14495	OMG13741	OMG14387
OMG17114	OMG13465	OMG14481	OMG13807	OMG14106
OMG17539	OMG13405	OMG14487	OMG13730	OMG14193
OMG17439	OMG13430	OMG14455	OMG13863	OMG14100
OMG17076	OMG13424	OMG14624	OMG13042	OMG14181
OMG17335	OMG13367	OMG14600	OMG12693	OMG14074
OMG17079	OMG13408	OMG14430	OMG12696	OMG13963
OMG17016	OMG13392	OMG14361	OMG12664	OMG13854
OMG16996	OMG13377	OMG14304	OMG11522	OMG13773
OMG16957	OMG13348	OMG14287	OMG11128	OMG13757
OMG16697	OMG13257	OMG14272	OMG11101	OMG13811
OMG16902	OMG13355	OMG14263	OMG10361	OMG13572
OMG16877	OMG13347	OMG14318	OMG18717	OMG13372
OMG16857	OMG13343	OMG14274	OMG18054	OMG13416
OMG16809	OMG13241	OMG14261	OMG17543	OMG13296
OMG16690	OMG13233	OMG14244	OMG17453	OMG13210
OMG16671	OMG13302	OMG14229	OMG16583	OMG13149
OMG16575	OMG13259	OMG14072	OMG16210	OMG13036
OMG16576	OMG13270	OMG14071	OMG15923	OMG13099
OMG16526	OMG13261	OMG14113	OMG15614	OMG12683
OMG16410	OMG13350	OMG14103	OMG15624	OMG12824
OMG16409	OMG13323	OMG14128	OMG15582	OMG12818
OMG16407	OMG13238	OMG14170	OMG15354	OMG12570
OMG16384	OMG13324	OMG14165	OMG15150	OMG12578
OMG16297	OMG13228	OMG14119	OMG15079	OMG12335
OMG16419	OMG13180	OMG13980	OMG14791	OMG12116
OMG16273	OMG13116	OMG13985	OMG14707	OMG12101
OMG16217	OMG13111	OMG13910	OMG14716	OMG12036
OMG16198	OMG13095	OMG13959	OMG14548	OMG12049
OMG16189	OMG13085	OMG13953	OMG14370	OMG12199
OMG16058	OMG13177	OMG13934	OMG13900	OMG10058
OMG15966	OMG13166	OMG14018	OMG13942	OMG12499
OMG16020	OMG13077	OMG13945	OMG13836	OMG11335
OMG16026	OMG13123	OMG13909	OMG13536	OMG15507
OMG16033	OMG13102	OMG13888	OMG13541	OMG16202
OMG15874	OMG13086	OMG13772	OMG13247	OMG14515
OMG15771	OMG13133	OMG13743	OMG13070	OMG10876
OMG15578	OMG13091	OMG13873	OMG13038	OMG10672
OMG15523	OMG13106	OMG13867	OMG12133	OMG15159
OMG15347	OMG13143	OMG13843	OMG21276	OMG14943
OMG15320	OMG13029	OMG13753	OMG20199	OMG14672
OMG15485	OMG12940	OMG13665	OMG19982	OMG13506
OMG15313	OMG12929	OMG13575	OMG19246	OMG13384
OMG15300	OMG12914	OMG13663	OMG18143	OMG13150
OMG15299	OMG12894	OMG13586	OMG18062	OMG13118
OMG15297	OMG12952	OMG13595	OMG17641	OMG12885
OMG15301	OMG12943	OMG13578	OMG17607	OMG12267
OMG15164	OMG12938	OMG13535	OMG17031	OMG11935
OMG15202	OMG12931	OMG13691	OMG17090	OMG11884
OMG15148	OMG12896	OMG13599	OMG17209	OMG11723
OMG15130	OMG12890	OMG13604	OMG16636	OMG11273
OMG15222	OMG13023	OMG13589	OMG16612	OMG11105
OMG15076	OMG12893	OMG13657	OMG16241	OMG11022
OMG15054	OMG13002	OMG13581	OMG15891	OMG10995
OMG14998	OMG12946	OMG13509	OMG15781	OMG10851
OMG14995	OMG12907	OMG13419	OMG15710	OMG10821
OMG15078	OMG12902	OMG13385	OMG15344	OMG17489
OMG14925	OMG12853	OMG13423	OMG15525	OMG17016
OMG14982	OMG12955	OMG13498	OMG15334	OMG16957
OMG14872	OMG12937	OMG13394	OMG14901	OMG16902
OMG14816	OMG12864	OMG13206	OMG15036	OMG16877
OMG14695	OMG12877	OMG13216	OMG14767	OMG16809
OMG14680	OMG12923	OMG13265	OMG13951	OMG16575
OMG14670	OMG12984	OMG13246	OMG13938	OMG16576
OMG14759	OMG12852	OMG13229	OMG13481	OMG16526
OMG14706	OMG12833	OMG13207	OMG13204	OMG16297
OMG14792	OMG12773	OMG13254	OMG12802	OMG16335
OMG14754	OMG12754	OMG13231	OMG11510	OMG16198
OMG14671	OMG12714	OMG13203	OMG15094	OMG16189
OMG14738	OMG12712	OMG13295	OMG12362	OMG16021
OMG14661	OMG12694	OMG13112	OMG14789	OMG16020
OMG14659	OMG12803	OMG13071	OMG14641	OMG15894
OMG14644	OMG12738	OMG13047	OMG14461	OMG15874
OMG14630	OMG12735	OMG13090	OMG12900	OMG15771
OMG14508	OMG12732	OMG13048	OMG18107	OMG15596
OMG14488	OMG12731	OMG13171	OMG18115	OMG15523
OMG14473	OMG12719	OMG13121	OMG17548	OMG15347
OMG14460	OMG12699	OMG13107	OMG16602	OMG15320
OMG14579	OMG12698	OMG13075	OMG16073	OMG15313
OMG14477	OMG12692	OMG13187	OMG15810	OMG15300
OMG14628	OMG12679	OMG13126	OMG15521	OMG15297
OMG14606	OMG12673	OMG13016	OMG15293	OMG15164
OMG14426	OMG12670	OMG12956	OMG14911	OMG15202
OMG14423	OMG12826	OMG12904	OMG14893	OMG15148
OMG14416	OMG12742	OMG12903	OMG15017	OMG15130
OMG14310	OMG12717	OMG12998	OMG14517	OMG15078
OMG14293	OMG12711	OMG12974	OMG14075	OMG14925
OMG14445	OMG12761	OMG12905	OMG13752	OMG14982
OMG14418	OMG12758	OMG12872	OMG13577	OMG14872
OMG14351	OMG12781	OMG12861	OMG13080	OMG14816
OMG14269	OMG12727	OMG13028	OMG12518	OMG14695
OMG14434	OMG12676	OMG12978	OMG11980	OMG14680
OMG14424	OMG12741	OMG12868	OMG19962	OMG14670
OMG14354	OMG12733	OMG12994	OMG18620	OMG14759
OMG14321	OMG12662	OMG12936	OMG18091	OMG14706
OMG14280	OMG12648	OMG12887	OMG17577	OMG14671
OMG14380	OMG12557	OMG13001	OMG16956	OMG14817
OMG14315	OMG12538	OMG12889	OMG16588	OMG14661
OMG14247	OMG12523	OMG12897	OMG16557	OMG14659
OMG14086	OMG12650	OMG12944	OMG16251	OMG14644
OMG14246	OMG12606	OMG12983	OMG15905	OMG14508
OMG14227	OMG12579	OMG12709	OMG15944	OMG14488
OMG14224	OMG12556	OMG12681	OMG15885	OMG14473
OMG14192	OMG12541	OMG12762	OMG15591	OMG14460
OMG14163	OMG12509	OMG12755	OMG15509	OMG14579
OMG14129	OMG12502	OMG12752	OMG15337	OMG14477
OMG14117	OMG12626	OMG12678	OMG14876	OMG14628
OMG14127	OMG12583	OMG12771	OMG14331	OMG14606
OMG14077	OMG12581	OMG12751	OMG13967	OMG14426
OMG14205	OMG12573	OMG12686	OMG13533	OMG14416
OMG14109	OMG12529	OMG12713	OMG13067	OMG14310
OMG13987	OMG12520	OMG12770	OMG13168	OMG14293
OMG13937	OMG12519	OMG12760	OMG10409	OMG14445
OMG13919	OMG12516	OMG12705	OMG22953	OMG14269
OMG13946	OMG12513	OMG12667	OMG22520	OMG14434
OMG13924	OMG12510	OMG12649	OMG21450	OMG14424
OMG13922	OMG12486	OMG12587	OMG20430	OMG14411
OMG13939	OMG12603	OMG12586	OMG18753	OMG14321
OMG13978	OMG12553	OMG12580	OMG18718	OMG14280
OMG13891	OMG12550	OMG12542	OMG18118	OMG14380
OMG13878	OMG12511	OMG12539	OMG18192	OMG14315
OMG13726	OMG12605	OMG12535	OMG17752	OMG14247
OMG13877	OMG12630	OMG12508	OMG17564	OMG14086
OMG13765	OMG12584	OMG12498	OMG17586	OMG14246
OMG13739	OMG12572	OMG12495	OMG17022	OMG14243
OMG13736	OMG12561	OMG12485	OMG16804	OMG14227
OMG13866	OMG12517	OMG12549	OMG16609	OMG14224
OMG13793	OMG12488	OMG12522	OMG16561	OMG14192
OMG13785	OMG12548	OMG12493	OMG16485	OMG14163
OMG13764	OMG12533	OMG12489	OMG16356	OMG14129
OMG13755	OMG12515	OMG12589	OMG16309	OMG14117
OMG13717	OMG12470	OMG12554	OMG16236	OMG14127
OMG13812	OMG12469	OMG12531	OMG16243	OMG14077
OMG13784	OMG12405	OMG12504	OMG16229	OMG14205
OMG13759	OMG12388	OMG12591	OMG16188	OMG14109
OMG13748	OMG12387	OMG12484	OMG15934	OMG14105
OMG13707	OMG12375	OMG12366	OMG15983	OMG14108
OMG13674	OMG12352	OMG12353	OMG15816	OMG13987
OMG13660	OMG12338	OMG12342	OMG15600	OMG13937
OMG13582	OMG12334	OMG12340	OMG14915	OMG13919
OMG13685	OMG12329	OMG12332	OMG14518	OMG13946
OMG13631	OMG12471	OMG12327	OMG14465	OMG13924
OMG13551	OMG12467	OMG12410	OMG14257	OMG13922
OMG13542	OMG12466	OMG12401	OMG14265	OMG13939
OMG13626	OMG12400	OMG12398	OMG14357	OMG13978
OMG13667	OMG12377	OMG12321	OMG13935	OMG13891
OMG13566	OMG12357	OMG12288	OMG13396	OMG13878
OMG13465	OMG12348	OMG12292	OMG12622	OMG13726
OMG13405	OMG12343	OMG12325	OMG11000	OMG13877
OMG13430	OMG12305	OMG12291	OMG12716	OMG13765
OMG13424	OMG12354	OMG12297	OMG15107	OMG13739
OMG13367	OMG12349	OMG12191	OMG19538	OMG13736
OMG13408	OMG12307	OMG12118	OMG16591	OMG13866
OMG13392	OMG12296	OMG12098	OMG15953	OMG13793
OMG13377	OMG12294	OMG12093	OMG15889	OMG13785
OMG13348	OMG12293	OMG12268	OMG15396	OMG13764
OMG13257	OMG12290	OMG12181	OMG15116	OMG13755
OMG13355	OMG12285	OMG12169	OMG14987	OMG13717
OMG13347	OMG12284	OMG12154	OMG14675	OMG13812
OMG13343	OMG12281	OMG12151	OMG14710	OMG13784
OMG13241	OMG12386	OMG12144	OMG14309	OMG13759
OMG13233	OMG12373	OMG12091	OMG14300	OMG13748
OMG13302	OMG12372	OMG12115	OMG14198	OMG13769
OMG13259	OMG12368	OMG12229	OMG13923	OMG13815
OMG13270	OMG12345	OMG12226	OMG13401	OMG13707
OMG13261	OMG12326	OMG12026	OMG13253	OMG13674
OMG13350	OMG12313	OMG11991	OMG13093	OMG13660
OMG13323	OMG12308	OMG11933	OMG12490	OMG13582
OMG13238	OMG12302	OMG11932	OMG12073	OMG13685
OMG13324	OMG12436	OMG12000	OMG11297	OMG13631
OMG13228	OMG12363	OMG12061	OMG11277	OMG13551
OMG13180	OMG12306	OMG12057	OMG20503	OMG13542
OMG13116	OMG12282	OMG12015	OMG16566	OMG13626
OMG13111	OMG12453	OMG11836	OMG16507	OMG13667
OMG13095	OMG12384	OMG11818	OMG15316	OMG13566
OMG13085	OMG12371	OMG11795	OMG14892	OMG13465
OMG13166	OMG12408	OMG11764	OMG13387	OMG13405
OMG13077	OMG12403	OMG11746	OMG22890	OMG13430
OMG13123	OMG12438	OMG11828	OMG22840	OMG13424
OMG13102	OMG12336	OMG11807	OMG21278	OMG13367
OMG13086	OMG12266	OMG11754	OMG20528	OMG13408
OMG13133	OMG12205	OMG11899	OMG21253	OMG13392
OMG13091	OMG12203	OMG11688	OMG20497	OMG13377
OMG13106	OMG12196	OMG11620	OMG20461	OMG13348
OMG13143	OMG12195	OMG11588	OMG19628	OMG13257
OMG13029	OMG12189	OMG11693	OMG19618	OMG13355
OMG12940	OMG12186	OMG11715	OMG19330	OMG13347
OMG12929	OMG12176	OMG11496	OMG18522	OMG13343
OMG12914	OMG12170	OMG11483	OMG18549	OMG13241
OMG12894	OMG12165	OMG11487	OMG18111	OMG13233
OMG12943	OMG12110	OMG11422	OMG17585	OMG13302
OMG12938	OMG12261	OMG11366	OMG17595	OMG13259
OMG12931	OMG12239	OMG11376	OMG17747	OMG13270
OMG12896	OMG12211	OMG11319	OMG17546	OMG13261
OMG12890	OMG12209	OMG11300	OMG16642	OMG13350
OMG13023	OMG12207	OMG11243	OMG16264	OMG13323
OMG12893	OMG12201	OMG11343	OMG16250	OMG13238
OMG13002	OMG12184	OMG11201	OMG16249	OMG13324
OMG12946	OMG12178	OMG11156	OMG15318	OMG13228
OMG12907	OMG12171	OMG11162	OMG15103	OMG13180
OMG12902	OMG12163	OMG11011	OMG14098	OMG13116
OMG12853	OMG12161	OMG11055	OMG14153	OMG13111
OMG12955	OMG12148	OMG10913	OMG13056	OMG13095
OMG12937	OMG12143	OMG10886	OMG11336	OMG13085
OMG12864	OMG12137	OMG10885	OMG11331	OMG13177
OMG12877	OMG12119	OMG10843	OMG10597	OMG13166
OMG12923	OMG12114	OMG10838	OMG13429	OMG13077
OMG12984	OMG12247	OMG10857	OMG17429	OMG13123
OMG12852	OMG12213	OMG10799	OMG17058	OMG13102
OMG12833	OMG12139	OMG10750	OMG17221	OMG13086
OMG12773	OMG12135	OMG10745	OMG16622	OMG13133
OMG12754	OMG12130	OMG10693	OMG16779	OMG13091
OMG12714	OMG12120	OMG19525	OMG16587	OMG13106
OMG12712	OMG12088	OMG19523	OMG15942	OMG13143
OMG12694	OMG12200	OMG19519	OMG15132	OMG13029
OMG12803	OMG12188	OMG19503	OMG14744	OMG12940
OMG12738	OMG12164	OMG19497	OMG14718	OMG12929
OMG12735	OMG12142	OMG19095	OMG14693	OMG12914
OMG12732	OMG12140	OMG19358	OMG14089	OMG12894
OMG12731	OMG12127	OMG19260	OMG13929	OMG12952
OMG12719	OMG12262	OMG18983	OMG13740	OMG12943
OMG12699	OMG12183	OMG19209	OMG13763	OMG12938
OMG12698	OMG12150	OMG18977	OMG13389	OMG12931
OMG12692	OMG12244	OMG18861	OMG13315	OMG12896
OMG12679	OMG12080	OMG19397	OMG13211	OMG12890
OMG12673	OMG12072	OMG18876	OMG13064	OMG13023
OMG12670	OMG12041	OMG19094	OMG11758	OMG12893
OMG12826	OMG12035	OMG18864	OMG21559	OMG13002
OMG12742	OMG12032	OMG18720	OMG20463	OMG12946
OMG12717	OMG12030	OMG18429	OMG18157	OMG12907
OMG12711	OMG12022	OMG18445	OMG18080	OMG12902
OMG12758	OMG12018	OMG18441	OMG17559	OMG12853
OMG12781	OMG12017	OMG18413	OMG15917	OMG12955
OMG12676	OMG12011	OMG18204	OMG15946	OMG12937
OMG12741	OMG12004	OMG18412	OMG13103	OMG12864
OMG12733	OMG11966	OMG18313	OMG21503	OMG12877
OMG12662	OMG11963	OMG18071	OMG19783	OMG12923
OMG12648	OMG11946	OMG17875	OMG19349	OMG12852
OMG12557	OMG11922	OMG17853	OMG18809	OMG12833
OMG12538	OMG11918	OMG17733	OMG18102	OMG12773
OMG12523	OMG11914	OMG17635	OMG17385	OMG12754
OMG12650	OMG11912	OMG17728	OMG17041	OMG12714
OMG12606	OMG12081	OMG17613	OMG16936	OMG12712
OMG12579	OMG12058	OMG17899	OMG16570	OMG12694
OMG12556	OMG12047	OMG17322	OMG16191	OMG12803
OMG12541	OMG12042	OMG17271	OMG16031	OMG12738
OMG12509	OMG12039	OMG17204	OMG15916	OMG12735
OMG12502	OMG12002	OMG16813	OMG15619	OMG12732
OMG12583	OMG11975	OMG16797	OMG15602	OMG12731
OMG12581	OMG11958	OMG16840	OMG15594	OMG12719
OMG12573	OMG11953	OMG16572	OMG15097	OMG12699
OMG12529	OMG11948	OMG16567	OMG14908	OMG12698
OMG12520	OMG11940	OMG16562	OMG14885	OMG12692
OMG12519	OMG11915	OMG16228	OMG14512	OMG12679
OMG12513	OMG11913	OMG16355	OMG14317	OMG12673
OMG12510	OMG12070	OMG16530	OMG13594	OMG12670
OMG12486	OMG12027	OMG16275	OMG13114	OMG12826
OMG12603	OMG12014	OMG16187	OMG12431	OMG12742
OMG12553	OMG11997	OMG16018	OMG10256	OMG12717
OMG12511	OMG11983	OMG16091	OMG19224	OMG12711
OMG12605	OMG11954	OMG16072	OMG16724	OMG12761
OMG12630	OMG11949	OMG15969	OMG16627	OMG12758
OMG12584	OMG11927	OMG16149	OMG16211	OMG12781
OMG12572	OMG12046	OMG16010	OMG15901	OMG12727
OMG12561	OMG11971	OMG15871	OMG15583	OMG12676
OMG12517	OMG11937	OMG15735	OMG15091	OMG12741
OMG12488	OMG11929	OMG15405	OMG14262	OMG12733
OMG12533	OMG11902	OMG15221	OMG14292	OMG12662
OMG12515	OMG11900	OMG15230	OMG13569	OMG12648
OMG12470	OMG11874	OMG15172	OMG13040	OMG12557
OMG12469	OMG11834	OMG15145	OMG12219	OMG12538
OMG12405	OMG11827	OMG15082	OMG11769	OMG12523
OMG12388	OMG11803	OMG15075	OMG11561	OMG12650
OMG12387	OMG11798	OMG15059	OMG24719	OMG12606
OMG12375	OMG11777	OMG14953	OMG19269	OMG12579
OMG12352	OMG11768	OMG14942	OMG17518	OMG12556
OMG12338	OMG11757	OMG14967	OMG17023	OMG12541
OMG12334	OMG11744	OMG14667	OMG16794	OMG12509
OMG12329	OMG11840	OMG14704	OMG16778	OMG12502
OMG12471	OMG11838	OMG14694	OMG15989	OMG12626
OMG12467	OMG11821	OMG14836	OMG15941	OMG12583
OMG12466	OMG11815	OMG14851	OMG14070	OMG12581
OMG12400	OMG11801	OMG14657	OMG13729	OMG12573
OMG12377	OMG11763	OMG14456	OMG13263	OMG12529
OMG12357	OMG11759	OMG14507	OMG10961	OMG12520
OMG12348	OMG11755	OMG14591	OMG26835	OMG12519
OMG12343	OMG11750	OMG14451	OMG25585	OMG12516
OMG12305	OMG11749	OMG14444	OMG22994	OMG12513
OMG12354	OMG11737	OMG14425	OMG22502	OMG12510
OMG12349	OMG11856	OMG14383	OMG22263	OMG12486
OMG12307	OMG11843	OMG14255	OMG20665	OMG12603
OMG12294	OMG11783	OMG14253	OMG21212	OMG12553
OMG12293	OMG11742	OMG14449	OMG19621	OMG12550
OMG12290	OMG11898	OMG14348	OMG19491	OMG12511
OMG12285	OMG11792	OMG14316	OMG19229	OMG12605
OMG12284	OMG11745	OMG14245	OMG18090	OMG12630
OMG12281	OMG11670	OMG14146	OMG17580	OMG12584
OMG12386	OMG11660	OMG14069	OMG17569	OMG12572
OMG12372	OMG11636	OMG14126	OMG17560	OMG12561
OMG12368	OMG11633	OMG13915	OMG17053	OMG12517
OMG12345	OMG11626	OMG13920	OMG16787	OMG12488
OMG12326	OMG11596	OMG13917	OMG16792	OMG12548
OMG12308	OMG11632	OMG13731	OMG16626	OMG12533
OMG12436	OMG11629	OMG13721	OMG16895	OMG12515
OMG12363	OMG11619	OMG13716	OMG15833	OMG12470
OMG12306	OMG11656	OMG13814	OMG15096	OMG12469
OMG12282	OMG11634	OMG13831	OMG15046	OMG12405
OMG12453	OMG11593	OMG13567	OMG14684	OMG12388
OMG12384	OMG11701	OMG13534	OMG14800	OMG12387
OMG12371	OMG11653	OMG13652	OMG14369	OMG12375
OMG12403	OMG11572	OMG13545	OMG14115	OMG12352
OMG12438	OMG11559	OMG13656	OMG13949	OMG12338
OMG12336	OMG11541	OMG13546	OMG13640	OMG12334
OMG12266	OMG11524	OMG13662	OMG13299	OMG12329
OMG12205	OMG11534	OMG13532	OMG13250	OMG12471
OMG12203	OMG11491	OMG13602	OMG12611	OMG12467
OMG12196	OMG11545	OMG13606	OMG12399	OMG12466
OMG12195	OMG11485	OMG13368	OMG10388	OMG12400
OMG12189	OMG11514	OMG13406	OMG10631	OMG12377
OMG12186	OMG11556	OMG13378	OMG18918	OMG12357
OMG12176	OMG11385	OMG13262	OMG18772	OMG12348
OMG12170	OMG11433	OMG13220	OMG17545	OMG12343
OMG12165	OMG11414	OMG13197	OMG17544	OMG12305
OMG12110	OMG11404	OMG13196	OMG16693	OMG12354
OMG12261	OMG11377	OMG13141	OMG16220	OMG12349
OMG12239	OMG11371	OMG13043	OMG16099	OMG12307
OMG12211	OMG11362	OMG13181	OMG15617	OMG12296
OMG12209	OMG11358	OMG13167	OMG15272	OMG12294
OMG12207	OMG11454	OMG13148	OMG14696	OMG12293
OMG12201	OMG11397	OMG12870	OMG14690	OMG12290
OMG12184	OMG11304	OMG12908	OMG14283	OMG12285
OMG12178	OMG11287	OMG12866	OMG13928	OMG12284
OMG12171	OMG11246	OMG12737	OMG13734	OMG12281
OMG12163	OMG11282	OMG12772	OMG13767	OMG12386
OMG12161	OMG11326	OMG12669	OMG13418	OMG12373
OMG12148	OMG11327	OMG12769	OMG12997	OMG12372
OMG12143	OMG11323	OMG12728	OMG12166	OMG12368
OMG12137	OMG11195	OMG12764	OMG21548	OMG12345
OMG12119	OMG11179	OMG12491	OMG21232	OMG12326
OMG12114	OMG11167	OMG12503	OMG18802	OMG12313
OMG12247	OMG11198	OMG12376	OMG18146	OMG12308
OMG12213	OMG11202	OMG12278	OMG16639	OMG12302
OMG12139	OMG11188	OMG12333	OMG15913	OMG12436
OMG12135	OMG11109	OMG12097	OMG15933	OMG12363
OMG12130	OMG11094	OMG12156	OMG15090	OMG12306
OMG12120	OMG11129	OMG11944	OMG14922	OMG12282
OMG12088	OMG11102	OMG11910	OMG14258	OMG12453
OMG12200	OMG11030	OMG12056	OMG14264	OMG12384
OMG12164	OMG11026	OMG11814	OMG13055	OMG12371
OMG12142	OMG10951	OMG11679	OMG13147	OMG12408
OMG12262	OMG10948	OMG11659	OMG34962	OMG12403
OMG12183	OMG10943	OMG11669	OMG30213	OMG12438
OMG12150	OMG10952	OMG11493	OMG27596	OMG12336
OMG12244	OMG10944	OMG11499	OMG26072	OMG12266
OMG12080	OMG10964	OMG11140	OMG24841	OMG12205
OMG12072	OMG10939	OMG11040	OMG24837	OMG12203
OMG12041	OMG11006	OMG10938	OMG24775	OMG12196
OMG12035	OMG10997	OMG16856	OMG24771	OMG12195
OMG12032	OMG10908	OMG16966	OMG24466	OMG12189
OMG12030	OMG10854	OMG10807	OMG24108	OMG12186
OMG12022	OMG10841	OMG17882	OMG23042	OMG12176
OMG12018	OMG10840	OMG17984	OMG21815	OMG12170
OMG12017	OMG10846	OMG16892	OMG22767	OMG12165
OMG12011	OMG10796	OMG14306	OMG21602	OMG12110
OMG12004	OMG10791	OMG13605	OMG20486	OMG12261
OMG11966	OMG10768	OMG13692	OMG20541	OMG12239
OMG11963	OMG10746	OMG13488	OMG20484	OMG12211
OMG11946	OMG10714	OMG12530	OMG20494	OMG12209
OMG11922	OMG10704	OMG12121	OMG21215	OMG12207
OMG11918	OMG10707	OMG11956	OMG20465	OMG12201
OMG11914	OMG10686	OMG11194	OMG20061	OMG12184
OMG11912	OMG10658	OMG19514	OMG19347	OMG12178
OMG12081	OMG10659	OMG19499	OMG18823	OMG12171
OMG12058	OMG10654	OMG19494	OMG18825	OMG12163
OMG12047	OMG10628	OMG19522	OMG18771	OMG12161
OMG12042	OMG10637	OMG19391	OMG18158	OMG12148
OMG12039	OMG10258	OMG19176	OMG18135	OMG12143
OMG12002	OMG18714	OMG19075	OMG18261	OMG12137
OMG11975	OMG18746	OMG19396	OMG18613	OMG12119
OMG11958	OMG18472	OMG19369	OMG18265	OMG12114
OMG11953	OMG18651	OMG19164	OMG18268	OMG12247
OMG11948	OMG18623	OMG18854	OMG17970	OMG12213
OMG11940	OMG18459	OMG18768	OMG17576	OMG12139
OMG11915	OMG18448	OMG18767	OMG17966	OMG12135
OMG11913	OMG18207	OMG18750	OMG17583	OMG12130
OMG12070	OMG18481	OMG18743	OMG17400	OMG12120
OMG12027	OMG18455	OMG18713	OMG16604	OMG12088
OMG12014	OMG18496	OMG18711	OMG16649	OMG12200
OMG11997	OMG18185	OMG18707	OMG16578	OMG12188
OMG11983	OMG18506	OMG18656	OMG16221	OMG12164
OMG11954	OMG18059	OMG18187	OMG16245	OMG12142
OMG11949	OMG18056	OMG18621	OMG16226	OMG12140
OMG11927	OMG18039	OMG18473	OMG15921	OMG12127
OMG12046	OMG17973	OMG18416	OMG15887	OMG12262
OMG11971	OMG17873	OMG18415	OMG15621	OMG12183
OMG11937	OMG17842	OMG18407	OMG15656	OMG12150
OMG11929	OMG17812	OMG18316	OMG15325	OMG12244
OMG11902	OMG17797	OMG18183	OMG15324	OMG12080
OMG11900	OMG17563	OMG18175	OMG15134	OMG12072
OMG11874	OMG17981	OMG18086	OMG15092	OMG12041
OMG11834	OMG17807	OMG18061	OMG15182	OMG12035
OMG11827	OMG17791	OMG18060	OMG14914	OMG12032
OMG11803	OMG17729	OMG18088	OMG14895	OMG12030
OMG11798	OMG18064	OMG17990	OMG13565	OMG12022
OMG11777	OMG17626	OMG17967	OMG12592	OMG12018
OMG11768	OMG17894	OMG17640	OMG12439	OMG12017
OMG11757	OMG17521	OMG17631	OMG11917	OMG12011
OMG11744	OMG17524	OMG17863	OMG10662	OMG12004
OMG11840	OMG17349	OMG17794	OMG10488	OMG11966
OMG11838	OMG17262	OMG17798	OMG19399	OMG11963
OMG11821	OMG17380	OMG17611	OMG13921	OMG11946
OMG11801	OMG17125	OMG17552	OMG13230	OMG11922
OMG11763	OMG17014	OMG17547	OMG18790	OMG11918
OMG11759	OMG16855	OMG17461	OMG18831	OMG11914
OMG11755	OMG16826	OMG17454	OMG18153	OMG11912
OMG11750	OMG16769	OMG17447	OMG17046	OMG12081
OMG11749	OMG16894	OMG17436	OMG16628	OMG12058
OMG11737	OMG16862	OMG17350	OMG16621	OMG12047
OMG11843	OMG16670	OMG17028	OMG16231	OMG12042
OMG11783	OMG16596	OMG17241	OMG16227	OMG12039
OMG11742	OMG16422	OMG17019	OMG15605	OMG12002
OMG11898	OMG16528	OMG16734	OMG15611	OMG11975
OMG11792	OMG16370	OMG16662	OMG15831	OMG11958
OMG11745	OMG16300	OMG16822	OMG14920	OMG11953
OMG11670	OMG16344	OMG16811	OMG14903	OMG11948
OMG11660	OMG16260	OMG16786	OMG14494	OMG11940
OMG11636	OMG16196	OMG16765	OMG14313	OMG11915
OMG11633	OMG16203	OMG16682	OMG14298	OMG11913
OMG11626	OMG16101	OMG16664	OMG13940	OMG12070
OMG11596	OMG16078	OMG16942	OMG13907	OMG12027
OMG11632	OMG15974	OMG16852	OMG13779	OMG12014
OMG11629	OMG15850	OMG16569	OMG13749	OMG11997
OMG11619	OMG15843	OMG16518	OMG13813	OMG11983
OMG11656	OMG15786	OMG16347	OMG13591	OMG11954
OMG11634	OMG15813	OMG16294	OMG11381	OMG11949
OMG11593	OMG15783	OMG16366	OMG11166	OMG11927
OMG11701	OMG15649	OMG16522	OMG10822	OMG12046
OMG11653	OMG15370	OMG16209	OMG29923	OMG11971
OMG11572	OMG15379	OMG16199	OMG26874	OMG11937
OMG11559	OMG15374	OMG16193	OMG24694	OMG11929
OMG11541	OMG15512	OMG16186	OMG20462	OMG11902
OMG11524	OMG15303	OMG16156	OMG19585	OMG11900
OMG11534	OMG15302	OMG16143	OMG18375	OMG11874
OMG11491	OMG15125	OMG16127	OMG17886	OMG11834
OMG11545	OMG15278	OMG15967	OMG17588	OMG11827
OMG11485	OMG15256	OMG15972	OMG16638	OMG11803
OMG11514	OMG15192	OMG15931	OMG13858	OMG11798
OMG11556	OMG15098	OMG15977	OMG13817	OMG11777
OMG11385	OMG15083	OMG16049	OMG11382	OMG11768
OMG11433	OMG14986	OMG15878	OMG45428	OMG11757
OMG11414	OMG15018	OMG15836	OMG44791	OMG11744
OMG11404	OMG14891	OMG15770	OMG44423	OMG11840
OMG11371	OMG15024	OMG15744	OMG44394	OMG11838
OMG11362	OMG14803	OMG15707	OMG44238	OMG11821
OMG11358	OMG14806	OMG15661	OMG35447	OMG11815
OMG11454	OMG14722	OMG15595	OMG35051	OMG11801
OMG11397	OMG14691	OMG15579	OMG35037	OMG11763
OMG11304	OMG14527	OMG15574	OMG34885	OMG11759
OMG11287	OMG14594	OMG15540	OMG33184	OMG11755
OMG11246	OMG14486	OMG15542	OMG33170	OMG11750
OMG11282	OMG14422	OMG15326	OMG30082	OMG11749
OMG11326	OMG14384	OMG15533	OMG29850	OMG11737
OMG11327	OMG14324	OMG15458	OMG27510	OMG11856
OMG11323	OMG14320	OMG15332	OMG27174	OMG11843
OMG11195	OMG14363	OMG15317	OMG27173	OMG11783
OMG11179	OMG14312	OMG15398	OMG27163	OMG11742
OMG11167	OMG14270	OMG15380	OMG27129	OMG11898
OMG11198	OMG14120	OMG15298	OMG27119	OMG11792
OMG11188	OMG14173	OMG15127	OMG27104	OMG11745
OMG11109	OMG14166	OMG15165	OMG27139	OMG11670
OMG11094	OMG14079	OMG15111	OMG26976	OMG11660
OMG11129	OMG14132	OMG15117	OMG26948	OMG11636
OMG11102	OMG14095	OMG15080	OMG26820	OMG11633
OMG11030	OMG14194	OMG14994	OMG26239	OMG11626
OMG11026	OMG13943	OMG15011	OMG25695	OMG11596
OMG10951	OMG14035	OMG15084	OMG24839	OMG11632
OMG10948	OMG13989	OMG14884	OMG24815	OMG11629
OMG10943	OMG13990	OMG14881	OMG24799	OMG11619
OMG10952	OMG13936	OMG14875	OMG26252	OMG11656
OMG10944	OMG13955	OMG14820	OMG24553	OMG11634
OMG10964	OMG13890	OMG14853	OMG24502	OMG11593
OMG10939	OMG13879	OMG14669	OMG23302	OMG11701
OMG11006	OMG13786	OMG14796	OMG23001	OMG11653
OMG10997	OMG13875	OMG14491	OMG22981	OMG11572
OMG10908	OMG13761	OMG14521	OMG23296	OMG11559
OMG10854	OMG13738	OMG14610	OMG23011	OMG11541
OMG10841	OMG13796	OMG14450	OMG23003	OMG11524
OMG10840	OMG13708	OMG14446	OMG22493	OMG11534
OMG10846	OMG13670	OMG14311	OMG22489	OMG11491
OMG10796	OMG13561	OMG14289	OMG21587	OMG11545
OMG10768	OMG13576	OMG14278	OMG22503	OMG11485
OMG10746	OMG13579	OMG14409	OMG21591	OMG11514
OMG10714	OMG13552	OMG14386	OMG21619	OMG11385
OMG10704	OMG13544	OMG14302	OMG20520	OMG11433
OMG10707	OMG13531	OMG14254	OMG20516	OMG11414
OMG10686	OMG13553	OMG14319	OMG20483	OMG11404
OMG10658	OMG13608	OMG14301	OMG21235	OMG11377
OMG10659	OMG13525	OMG14413	OMG20210	OMG11371
OMG10654	OMG13524	OMG14308	OMG19620	OMG11362
OMG10628	OMG13436	OMG14273	OMG19608	OMG11358
OMG10637	OMG13386	OMG14284	OMG20202	OMG11454
OMG18714	OMG13374	OMG14187	OMG19617	OMG11397
OMG18746	OMG13369	OMG14197	OMG19786	OMG11304
OMG18472	OMG13456	OMG14217	OMG19554	OMG11287
OMG18651	OMG13467	OMG14118	OMG19532	OMG11246
OMG18623	OMG13375	OMG14169	OMG18836	OMG11282
OMG18448	OMG13268	OMG13916	OMG18812	OMG11326
OMG18207	OMG13258	OMG13896	OMG18796	OMG11327
OMG18481	OMG13256	OMG13902	OMG18783	OMG11323
OMG18185	OMG13344	OMG13889	OMG19563	OMG11195
OMG18059	OMG13240	OMG13760	OMG19271	OMG11179
OMG18056	OMG13225	OMG13756	OMG19063	OMG11167
OMG18039	OMG13305	OMG13838	OMG18810	OMG11198
OMG17973	OMG13298	OMG13768	OMG18760	OMG11202
OMG17873	OMG13198	OMG13745	OMG18138	OMG11188
OMG17842	OMG13039	OMG13766	OMG18137	OMG11109
OMG17812	OMG13078	OMG13583	OMG18129	OMG11094
OMG17797	OMG13146	OMG13601	OMG18124	OMG11129
OMG17563	OMG13061	OMG13597	OMG18584	OMG11102
OMG17981	OMG13084	OMG13562	OMG18084	OMG11030
OMG17807	OMG13030	OMG13684	OMG17575	OMG11026
OMG17791	OMG13007	OMG13474	OMG17674	OMG10951
OMG17729	OMG12963	OMG13415	OMG17574	OMG10948
OMG18064	OMG12947	OMG13381	OMG17702	OMG10943
OMG17626	OMG12920	OMG13376	OMG17568	OMG10952
OMG17521	OMG12869	OMG13510	OMG17049	OMG10944
OMG17349	OMG12878	OMG13434	OMG17433	OMG10964
OMG17262	OMG12862	OMG13417	OMG17038	OMG10939
OMG17380	OMG12912	OMG13242	OMG17070	OMG11006
OMG17125	OMG12739	OMG13219	OMG17060	OMG10997
OMG17014	OMG12726	OMG13214	OMG16631	OMG10908
OMG16855	OMG12677	OMG13340	OMG16617	OMG10854
OMG16826	OMG12672	OMG13269	OMG16619	OMG10841
OMG16769	OMG12689	OMG13217	OMG16645	OMG10840
OMG16894	OMG12660	OMG13255	OMG16713	OMG10846
OMG16862	OMG12565	OMG13303	OMG16244	OMG10796
OMG16670	OMG12575	OMG13218	OMG16237	OMG10791
OMG16596	OMG12567	OMG13291	OMG16225	OMG10768
OMG16370	OMG12483	OMG13252	OMG16252	OMG10746
OMG16300	OMG12482	OMG13184	OMG15912	OMG10714
OMG16260	OMG12527	OMG13100	OMG15938	OMG10704
OMG16196	OMG12494	OMG13101	OMG15630	OMG10707
OMG16203	OMG12540	OMG13110	OMG15832	OMG10686
OMG15974	OMG12512	OMG12906	OMG15615	OMG10658
OMG15850	OMG12492	OMG12888	OMG15593	OMG10659
OMG15843	OMG12393	OMG12859	OMG15627	OMG10654
OMG15786	OMG12450	OMG13031	OMG15622	OMG10628
OMG15783	OMG12279	OMG12910	OMG15339	OMG10637
OMG15649	OMG12312	OMG12954	OMG15351	OMG10258
OMG15370	OMG12117	OMG12899	OMG15338	OMG17521
OMG15379	OMG12233	OMG12740	OMG15331	OMG17349
OMG15374	OMG12202	OMG12703	OMG15451	OMG17262
OMG15303	OMG12123	OMG12684	OMG15328	OMG16855
OMG15302	OMG11941	OMG12775	OMG15322	OMG16826
OMG15125	OMG11820	OMG12695	OMG15176	OMG16422
OMG15278	OMG11791	OMG12747	OMG14898	OMG16370
OMG15256	OMG11734	OMG12746	OMG14904	OMG16300
OMG15192	OMG11767	OMG12800	OMG14758	OMG16260
OMG15098	OMG11220	OMG12593	OMG14752	OMG16196
OMG15083	OMG11207	OMG12659	OMG14837	OMG16101
OMG14986	OMG10709	OMG12571	OMG14687	OMG15843
OMG15018	OMG10703	OMG12394	OMG14285	OMG15813
OMG14891	OMG10077	OMG12324	OMG14104	OMG15783
OMG15024	OMG10241	OMG12322	OMG14116	OMG15649
OMG14803	OMG17305	OMG12319	OMG13598	OMG15370
OMG14722	OMG16944	OMG12289	OMG13451	OMG15379
OMG14691	OMG16701	OMG12434	OMG12799	OMG15374
OMG14527	OMG16204	OMG12435	OMG12245	OMG15512
OMG14594	OMG12805	OMG12180	OMG11015	OMG15303
OMG14422	OMG11925	OMG11960	OMG10906	OMG15302
OMG14384	OMG11748	OMG12013	OMG35373	OMG15125
OMG14324	OMG11794	OMG11919	OMG36659	OMG15256
OMG14320	OMG10795	OMG12019	OMG72487	OMG15192
OMG14363	OMG17325	OMG11781	OMG72475	OMG15098
OMG14270	OMG16436	OMG11622	OMG72474	OMG15083
OMG14120	OMG15728	OMG11356	OMG72472	OMG14986
OMG14173	OMG15346	OMG11436	OMG72471	OMG15018
OMG14079	OMG15353	OMG11028	OMG72470	OMG14891
OMG14132	OMG15124	OMG10942	OMG72469	OMG15024
OMG14095	OMG14701	OMG20444	OMG72468	OMG14803
OMG13943	OMG12501	OMG20407	OMG72467	OMG14806
OMG13989	OMG12317	OMG20402	OMG72465	OMG14722
OMG13990	OMG12126	OMG20398	OMG72464	OMG14691
OMG13936	OMG12134	OMG20397	OMG72463	OMG14527
OMG13955	OMG11923	OMG20395	OMG72462	OMG14594
OMG13890	OMG10718	OMG20387	OMG72461	OMG14486
OMG13879	OMG18751	OMG20369	OMG72046	OMG14422
OMG13786	OMG18636	OMG20357	OMG71992	OMG14324
OMG13761	OMG18315	OMG20352	OMG71976	OMG14320
OMG13738	OMG18309	OMG20218	OMG71951	OMG14363
OMG13796	OMG18402	OMG19946	OMG71942	OMG14312
OMG13708	OMG18630	OMG19932	OMG71916	OMG14270
OMG13670	OMG18469	OMG19685	OMG71913	OMG14120
OMG13561	OMG18338	OMG20436	OMG71277	OMG14173
OMG13576	OMG18337	OMG20244	OMG71153	OMG14166
OMG13579	OMG18202	OMG20234	OMG68356	OMG14079
OMG13552	OMG18186	OMG20222	OMG68351	OMG14132
OMG13544	OMG18631	OMG20104	OMG68349	OMG14095
OMG13531	OMG18492	OMG20089	OMG68278	OMG13943
OMG13553	OMG18052	OMG20011	OMG68080	OMG14035
OMG13608	OMG18051	OMG19674	OMG68066	OMG13989
OMG13525	OMG18043	OMG19649	OMG68059	OMG13990
OMG13524	OMG18042	OMG19922	OMG68033	OMG13936
OMG13436	OMG18044	OMG19646	OMG67989	OMG13955
OMG13386	OMG17874	OMG20093	OMG67972	OMG13890
OMG13374	OMG17861	OMG19544	OMG67965	OMG13879
OMG13456	OMG17832	OMG19495	OMG67942	OMG13786
OMG13467	OMG17826	OMG19493	OMG67908	OMG13875
OMG13375	OMG17802	OMG19483	OMG67902	OMG13761
OMG13268	OMG17800	OMG19356	OMG67861	OMG13738
OMG13258	OMG17725	OMG18881	OMG67856	OMG13796
OMG13256	OMG17719	OMG18851	OMG67811	OMG13708
OMG13344	OMG17629	OMG19553	OMG67805	OMG13670
OMG13240	OMG17799	OMG19263	OMG67777	OMG13561
OMG13225	OMG17787	OMG18862	OMG67770	OMG13576
OMG13305	OMG17836	OMG19102	OMG67756	OMG13579
OMG13198	OMG17533	OMG18869	OMG67714	OMG13552
OMG13039	OMG17529	OMG18731	OMG67658	OMG13544
OMG13146	OMG17460	OMG18629	OMG67635	OMG13531
OMG13061	OMG17455	OMG18284	OMG67589	OMG13553
OMG13084	OMG17361	OMG18209	OMG66702	OMG13608
OMG13030	OMG17301	OMG18659	OMG45430	OMG13525
OMG13007	OMG17324	OMG18311	OMG45429	OMG13524
OMG12963	OMG17288	OMG18033	OMG45417	OMG13436
OMG12947	OMG17092	OMG17739	OMG45414	OMG13386
OMG12920	OMG17077	OMG17818	OMG45102	OMG13374
OMG12869	OMG17018	OMG17522	OMG45088	OMG13369
OMG12878	OMG17012	OMG17449	OMG45055	OMG13456
OMG12862	OMG17008	OMG17399	OMG44920	OMG13467
OMG12912	OMG17001	OMG17263	OMG44916	OMG13375
OMG12739	OMG17000	OMG17050	OMG44908	OMG13268
OMG12726	OMG16999	OMG17118	OMG44888	OMG13258
OMG12677	OMG16995	OMG17010	OMG44804	OMG13256
OMG12672	OMG16893	OMG17003	OMG44797	OMG13344
OMG12689	OMG16793	OMG16924	OMG44794	OMG13240
OMG12660	OMG16676	OMG16949	OMG44793	OMG13225
OMG12565	OMG16657	OMG16388	OMG44788	OMG13305
OMG12575	OMG16851	OMG16293	OMG44776	OMG13298
OMG12567	OMG16674	OMG16290	OMG44767	OMG13198
OMG12483	OMG16641	OMG16041	OMG44764	OMG13039
OMG12482	OMG16581	OMG15963	OMG44757	OMG13078
OMG12527	OMG16527	OMG16047	OMG44746	OMG13146
OMG12494	OMG16472	OMG15932	OMG44742	OMG13061
OMG12540	OMG16447	OMG15875	OMG44739	OMG13084
OMG12512	OMG16444	OMG15774	OMG44738	OMG13030
OMG12492	OMG16440	OMG15830	OMG44735	OMG13007
OMG12393	OMG16350	OMG15815	OMG44734	OMG12963
OMG12450	OMG16343	OMG15840	OMG44720	OMG12947
OMG12312	OMG16506	OMG15407	OMG44717	OMG12920
OMG12117	OMG16505	OMG15314	OMG44712	OMG12869
OMG12233	OMG16418	OMG15478	OMG44711	OMG12878
OMG12202	OMG16381	OMG15539	OMG44710	OMG12862
OMG12123	OMG16284	OMG15330	OMG44708	OMG12912
OMG11941	OMG16263	OMG15275	OMG44706	OMG12739
OMG11820	OMG16259	OMG15262	OMG44703	OMG12726
OMG11791	OMG16218	OMG15055	OMG44700	OMG12677
OMG11734	OMG16200	OMG14926	OMG44698	OMG12672
OMG11767	OMG16195	OMG15031	OMG44696	OMG12689
OMG11220	OMG16194	OMG15041	OMG44695	OMG12660
OMG11207	OMG16145	OMG14847	OMG44692	OMG12565
OMG10709	OMG16139	OMG14697	OMG44690	OMG12575
OMG10703	OMG15918	OMG14743	OMG44689	OMG12567
OMG19533	OMG16106	OMG14878	OMG44688	OMG12483
OMG19530	OMG15907	OMG14747	OMG44685	OMG12482
OMG19528	OMG15881	OMG14587	OMG44684	OMG12527
OMG19527	OMG15880	OMG14617	OMG44683	OMG12494
OMG19524	OMG15876	OMG14476	OMG44680	OMG12540
OMG19516	OMG15817	OMG14267	OMG44678	OMG12512
OMG19511	OMG15814	OMG14299	OMG44677	OMG12492
OMG19510	OMG15724	OMG14085	OMG44515	OMG12393
OMG19486	OMG15758	OMG14107	OMG44459	OMG12450
OMG19534	OMG15580	OMG14186	OMG44449	OMG12279
OMG19512	OMG15575	OMG14184	OMG44424	OMG12312
OMG19498	OMG15482	OMG13895	OMG44420	OMG12117
OMG19385	OMG15352	OMG13871	OMG44419	OMG12233
OMG19380	OMG15469	OMG13825	OMG44418	OMG12202
OMG19363	OMG15311	OMG13754	OMG44417	OMG12123
OMG19361	OMG15461	OMG13718	OMG44413	OMG11941
OMG19245	OMG15377	OMG13727	OMG44412	OMG11820
OMG19240	OMG15295	OMG13653	OMG44403	OMG11791
OMG19239	OMG15158	OMG13404	OMG44397	OMG11734
OMG19192	OMG15136	OMG13437	OMG44387	OMG11767
OMG19191	OMG15234	OMG13397	OMG44330	OMG11220
OMG19188	OMG15223	OMG13108	OMG41550	OMG11207
OMG19187	OMG15113	OMG13049	OMG41314	OMG10709
OMG19182	OMG15133	OMG13051	OMG41303	OMG10703
OMG19173	OMG15081	OMG13035	OMG41287	OMG18740
OMG19138	OMG15070	OMG13046	OMG40433	OMG18458
OMG19128	OMG14913	OMG13012	OMG40427	OMG18741
OMG19087	OMG15044	OMG12939	OMG40423	OMG18526
OMG19085	OMG14970	OMG12879	OMG40409	OMG18447
OMG19081	OMG14963	OMG12874	OMG40380	OMG18394
OMG18984	OMG14905	OMG12970	OMG40377	OMG18306
OMG19501	OMG15050	OMG12763	OMG40374	OMG18477
OMG19373	OMG14916	OMG12748	OMG40373	OMG18181
OMG19251	OMG15026	OMG12496	OMG40334	OMG18177
OMG19189	OMG14906	OMG12546	OMG40326	OMG18049
OMG19183	OMG14991	OMG12303	OMG40325	OMG17983
OMG19180	OMG14849	OMG11158	OMG40321	OMG17840
OMG19177	OMG14818	OMG11893	OMG40319	OMG17633
OMG19168	OMG14677	OMG10019	OMG40309	OMG17736
OMG19160	OMG14777	OMG11299	OMG40306	OMG17715
OMG19153	OMG14714	OMG15550	OMG40297	OMG17977
OMG19143	OMG14804	OMG12969	OMG38311	OMG17902
OMG19137	OMG14732	OMG18544	OMG36650	OMG17384
OMG19135	OMG14712	OMG15544	OMG35880	OMG17520
OMG19133	OMG14665	OMG15463	OMG35878	OMG17441
OMG19119	OMG14845	OMG14921	OMG35858	OMG17189
OMG19113	OMG14634	OMG14343	OMG35857	OMG17181
OMG19078	OMG14613	OMG13746	OMG35846	OMG17085
OMG19074	OMG14519	OMG13179	OMG35842	OMG17128
OMG18987	OMG14509	OMG11045	OMG35841	OMG17445
OMG18986	OMG14467	OMG10261	OMG35835	OMG16764
OMG18972	OMG14464	OMG20386	OMG35828	OMG16753
OMG18880	OMG14459	OMG20379	OMG35825	OMG16948
OMG18877	OMG14639	OMG20377	OMG35807	OMG16574
OMG18874	OMG14501	OMG20365	OMG35800	OMG16298
OMG18845	OMG14510	OMG20367	OMG35795	OMG16248
OMG19398	OMG14495	OMG20251	OMG35794	OMG16205
OMG19386	OMG14481	OMG20247	OMG35785	OMG16125
OMG19262	OMG14487	OMG20237	OMG35780	OMG15936
OMG19248	OMG14455	OMG19993	OMG35771	OMG15839
OMG19186	OMG14624	OMG19919	OMG35767	OMG15644
OMG19155	OMG14600	OMG20259	OMG35763	OMG15792
OMG19129	OMG14430	OMG20024	OMG35759	OMG15802
OMG18975	OMG14361	OMG19802	OMG35755	OMG15312
OMG19395	OMG14304	OMG19683	OMG35753	OMG15491
OMG19080	OMG14287	OMG19551	OMG35750	OMG15335
OMG18879	OMG14272	OMG19550	OMG35748	OMG15411
OMG19254	OMG14263	OMG19546	OMG35739	OMG15530
OMG19237	OMG14318	OMG19531	OMG35738	OMG15419
OMG18873	OMG14274	OMG19520	OMG35736	OMG15138
OMG18859	OMG14261	OMG19502	OMG35735	OMG15186
OMG18848	OMG14244	OMG19487	OMG35723	OMG15201
OMG18857	OMG14229	OMG19484	OMG35719	OMG15149
OMG18853	OMG14072	OMG19478	OMG35717	OMG15077
OMG18849	OMG14071	OMG18878	OMG35713	OMG15069
OMG18745	OMG14113	OMG19390	OMG35711	OMG14985
OMG18736	OMG14103	OMG19389	OMG35709	OMG15065
OMG18735	OMG14128	OMG19370	OMG35701	OMG14917
OMG18709	OMG14170	OMG19120	OMG35695	OMG14874
OMG18740	OMG14165	OMG18770	OMG35693	OMG14877
OMG18708	OMG14119	OMG18749	OMG35691	OMG14666
OMG18540	OMG13980	OMG18715	OMG35682	OMG14857
OMG18468	OMG13985	OMG18633	OMG35664	OMG14838
OMG18458	OMG13910	OMG18494	OMG35661	OMG14795
OMG18457	OMG13959	OMG18648	OMG35656	OMG14733
OMG18444	OMG13953	OMG18191	OMG35651	OMG14658
OMG18389	OMG13934	OMG18199	OMG35634	OMG14557
OMG18312	OMG14018	OMG18083	OMG35629	OMG14305
OMG18203	OMG13945	OMG18082	OMG27051	OMG14297
OMG18646	OMG13909	OMG18057	OMG26984	OMG14230
OMG18526	OMG13888	OMG17904	OMG26859	OMG14219
OMG18462	OMG13772	OMG17751	OMG26977	OMG14087
OMG18443	OMG13743	OMG17582	OMG30140	OMG13737
OMG18440	OMG13873	OMG17617	OMG27126	OMG13714
OMG18477	OMG13867	OMG17523	OMG27114	OMG13816
OMG18182	OMG13843	OMG17519	OMG35480	OMG13570
OMG18277	OMG13753	OMG17055	OMG35455	OMG13550
OMG18181	OMG13665	OMG16821	OMG35449	OMG13590
OMG18164	OMG13575	OMG16800	OMG35404	OMG13490
OMG18189	OMG13663	OMG16881	OMG35377	OMG13371
OMG18177	OMG13586	OMG16703	OMG35304	OMG13410
OMG18049	OMG13595	OMG16647	OMG35301	OMG13483
OMG17983	OMG13578	OMG16795	OMG35300	OMG13089
OMG17837	OMG13535	OMG16589	OMG35299	OMG13065
OMG17821	OMG13691	OMG16573	OMG35293	OMG13050
OMG17633	OMG13599	OMG16563	OMG35292	OMG13081
OMG17856	OMG13604	OMG16559	OMG35291	OMG12886
OMG17736	OMG13589	OMG16520	OMG35281	OMG12875
OMG17630	OMG13657	OMG16483	OMG35277	OMG12838
OMG17772	OMG13581	OMG16254	OMG35275	OMG12706
OMG17977	OMG13509	OMG16398	OMG35272	OMG12744
OMG17384	OMG13419	OMG16206	OMG35267	OMG12657
OMG17520	OMG13385	OMG16201	OMG35249	OMG12563
OMG17441	OMG13423	OMG16068	OMG35247	OMG12525
OMG17126	OMG13498	OMG15890	OMG35241	OMG12532
OMG17085	OMG13394	OMG15608	OMG35239	OMG12300
OMG17128	OMG13206	OMG15607	OMG35238	OMG12237
OMG17445	OMG13216	OMG15756	OMG35237	OMG12007
OMG17017	OMG13265	OMG15702	OMG35234	OMG12029
OMG16954	OMG13246	OMG15573	OMG35232	OMG11527
OMG16764	OMG13229	OMG15327	OMG35165	OMG11291
OMG16753	OMG13207	OMG15520	OMG35147	OMG11023
OMG16955	OMG13254	OMG15452	OMG35146	OMG10894
OMG16814	OMG13231	OMG15399	OMG35143	OMG10802
OMG16669	OMG13203	OMG15383	OMG35053	OMG10241
OMG16652	OMG13295	OMG15360	OMG35027	OMG11925
OMG16574	OMG13112	OMG15220	OMG34991	OMG11748
OMG16298	OMG13071	OMG15115	OMG34982	OMG11794
OMG16248	OMG13047	OMG15276	OMG34971	OMG10795
OMG16205	OMG13090	OMG15099	OMG34959	OMG17325
OMG16125	OMG13048	OMG15066	OMG34956	OMG16436
OMG15936	OMG13171	OMG15021	OMG34955	OMG15728
OMG15644	OMG13121	OMG14983	OMG34953	OMG15346
OMG15792	OMG13107	OMG14900	OMG34945	OMG15353
OMG15312	OMG13075	OMG14964	OMG34942	OMG15124
OMG15491	OMG13187	OMG14912	OMG34941	OMG14701
OMG15335	OMG13126	OMG14689	OMG34927	OMG12501
OMG15411	OMG13016	OMG14702	OMG33743	OMG12317
OMG15530	OMG12956	OMG14717	OMG33727	OMG12126
OMG15138	OMG12904	OMG14699	OMG33706	OMG12134
OMG15186	OMG12903	OMG14565	OMG33553	OMG11923
OMG15201	OMG12998	OMG14562	OMG33237	OMG10718
OMG15149	OMG12974	OMG14514	OMG33236	OMG17832
OMG15077	OMG12905	OMG14513	OMG33202	OMG17324
OMG15069	OMG12872	OMG14496	OMG33194	OMG17077
OMG14985	OMG12861	OMG14484	OMG33179	OMG17018
OMG14917	OMG13028	OMG14608	OMG33166	OMG17001
OMG14874	OMG12978	OMG14260	OMG33136	OMG17000
OMG14877	OMG12868	OMG14340	OMG31950	OMG16999
OMG14666	OMG12994	OMG14333	OMG31415	OMG16995
OMG14857	OMG12936	OMG14110	OMG31387	OMG16641
OMG14838	OMG12887	OMG14196	OMG31202	OMG16527
OMG14795	OMG13001	OMG14125	OMG31179	OMG16472
OMG14733	OMG12889	OMG14082	OMG30949	OMG16440
OMG14658	OMG12897	OMG14063	OMG30945	OMG16506
OMG14557	OMG12944	OMG14062	OMG30941	OMG16505
OMG14551	OMG12983	OMG13948	OMG30928	OMG16263
OMG14305	OMG12709	OMG13950	OMG30918	OMG16259
OMG14230	OMG12681	OMG13930	OMG30438	OMG16145
OMG14219	OMG12762	OMG13927	OMG30436	OMG15918
OMG14087	OMG12755	OMG13952	OMG30434	OMG15907
OMG13737	OMG12752	OMG13840	OMG30429	OMG15876
OMG13714	OMG12678	OMG13751	OMG30428	OMG15580
OMG13816	OMG12771	OMG13747	OMG30421	OMG15575
OMG13570	OMG12751	OMG13556	OMG30419	OMG15482
OMG13550	OMG12686	OMG13554	OMG30418	OMG15352
OMG13590	OMG12713	OMG13560	OMG30417	OMG15311
OMG13490	OMG12770	OMG13596	OMG30415	OMG15295
OMG13371	OMG12760	OMG13491	OMG30413	OMG15158
OMG13410	OMG12705	OMG13274	OMG30412	OMG15136
OMG13483	OMG12667	OMG13337	OMG30408	OMG15234
OMG13089	OMG12649	OMG13209	OMG30407	OMG15113
OMG13065	OMG12587	OMG13237	OMG30403	OMG15133
OMG13050	OMG12586	OMG13054	OMG30397	OMG15081
OMG13081	OMG12580	OMG13098	OMG30393	OMG15070
OMG12886	OMG12542	OMG13069	OMG30392	OMG14913
OMG12875	OMG12539	OMG12951	OMG30390	OMG14905
OMG12838	OMG12535	OMG12928	OMG30388	OMG14916
OMG12706	OMG12508	OMG12921	OMG30385	OMG15026
OMG12744	OMG12498	OMG12873	OMG30384	OMG14906
OMG12657	OMG12495	OMG12690	OMG30381	OMG14991
OMG12563	OMG12485	OMG12745	OMG30380	OMG14849
OMG12525	OMG12549	OMG12569	OMG30375	OMG14677
OMG12532	OMG12522	OMG12599	OMG30370	OMG14777
OMG12300	OMG12493	OMG12551	OMG30368	OMG14714
OMG12007	OMG12489	OMG12560	OMG30367	OMG14732
OMG12029	OMG12589	OMG11930	OMG30366	OMG14712
OMG11527	OMG12554	OMG12037	OMG30363	OMG14665
OMG11291	OMG12531	OMG11738	OMG30359	OMG14634
OMG11023	OMG12504	OMG11600	OMG30357	OMG14613
OMG10510	OMG12591	OMG11138	OMG30353	OMG14519
OMG10077	OMG12484	OMG11061	OMG30352	OMG14509
OMG10241	OMG12366	OMG10965	OMG30349	OMG14467
OMG16944	OMG12353	OMG10764	OMG30343	OMG14464
OMG16701	OMG12342	OMG10545	OMG30339	OMG14459
OMG16204	OMG12340	OMG10151	OMG30335	OMG14639
OMG12805	OMG12332	OMG21493	OMG30321	OMG14501
OMG11925	OMG12327	OMG21470	OMG30320	OMG14510
OMG11748	OMG12410	OMG21438	OMG30317	OMG14495
OMG11794	OMG12401	OMG21425	OMG30316	OMG14481
OMG10795	OMG12398	OMG21561	OMG30315	OMG14487
OMG17325	OMG12321	OMG21560	OMG30313	OMG14455
OMG16436	OMG12288	OMG21555	OMG30312	OMG14430
OMG15728	OMG12292	OMG21299	OMG30308	OMG14361
OMG15346	OMG12325	OMG21271	OMG30304	OMG14304
OMG15353	OMG12291	OMG21255	OMG30303	OMG14287
OMG15124	OMG12297	OMG21062	OMG30296	OMG14272
OMG14701	OMG12191	OMG21047	OMG30292	OMG14263
OMG12501	OMG12118	OMG20886	OMG30289	OMG14318
OMG12317	OMG12098	OMG20855	OMG30286	OMG14274
OMG12126	OMG12093	OMG21300	OMG30281	OMG14261
OMG12134	OMG12268	OMG20967	OMG30279	OMG14244
OMG11923	OMG12181	OMG20927	OMG30278	OMG14229
OMG10718	OMG12169	OMG20894	OMG30277	OMG14072
OMG18751	OMG12154	OMG21063	OMG30273	OMG14071
OMG18636	OMG12151	OMG20447	OMG30269	OMG14113
OMG18315	OMG12144	OMG20443	OMG30268	OMG14103
OMG18402	OMG12091	OMG20434	OMG30266	OMG14128
OMG18202	OMG12115	OMG20374	OMG30264	OMG14119
OMG18186	OMG12229	OMG20359	OMG30261	OMG13980
OMG18631	OMG12226	OMG20358	OMG30260	OMG13985
OMG18052	OMG12026	OMG20355	OMG30257	OMG13910
OMG18043	OMG11991	OMG20445	OMG30256	OMG13959
OMG18042	OMG11933	OMG20214	OMG34688	OMG13953
OMG18044	OMG11932	OMG20091	OMG33717	OMG13934
OMG17874	OMG12000	OMG20018	OMG33242	OMG14018
OMG17861	OMG12061	OMG19915	OMG33239	OMG13945
OMG17832	OMG12057	OMG19671	OMG33238	OMG13909
OMG17826	OMG12015	OMG19663	OMG33205	OMG13888
OMG17800	OMG11836	OMG19925	OMG33197	OMG13772
OMG17725	OMG11818	OMG20212	OMG33187	OMG13743
OMG17629	OMG11795	OMG19644	OMG33186	OMG13873
OMG17787	OMG11764	OMG19547	OMG33183	OMG13867
OMG17836	OMG11746	OMG19540	OMG33164	OMG13843
OMG17533	OMG11828	OMG19526	OMG33148	OMG13753
OMG17529	OMG11807	OMG19508	OMG33144	OMG13665
OMG17460	OMG11754	OMG19492	OMG31100	OMG13575
OMG17455	OMG11899	OMG19482	OMG30427	OMG13663
OMG17361	OMG11688	OMG19387	OMG30420	OMG13586
OMG17301	OMG11620	OMG19376	OMG30411	OMG13595
OMG17288	OMG11588	OMG19124	OMG30406	OMG13578
OMG17092	OMG11693	OMG19394	OMG30391	OMG13535
OMG17077	OMG11715	OMG19152	OMG30324	OMG13691
OMG17018	OMG11496	OMG18733	OMG30271	OMG13599
OMG17012	OMG11483	OMG18537	OMG23016	OMG13604
OMG17008	OMG11487	OMG18299	OMG22984	OMG13589
OMG17001	OMG11422	OMG18163	OMG27049	OMG13657
OMG17000	OMG11366	OMG18079	OMG24807	OMG13581
OMG16999	OMG11376	OMG18040	OMG24779	OMG13509
OMG16995	OMG11319	OMG18081	OMG24777	OMG13419
OMG16893	OMG11300	OMG17624	OMG30183	OMG13385
OMG16793	OMG11243	OMG17849	OMG30166	OMG13423
OMG16676	OMG11343	OMG17553	OMG30154	OMG13498
OMG16657	OMG11201	OMG17440	OMG30145	OMG13394
OMG16674	OMG11156	OMG17100	OMG30142	OMG13206
OMG16641	OMG11162	OMG17064	OMG30141	OMG13216
OMG16581	OMG11011	OMG17424	OMG30105	OMG13265
OMG16472	OMG11055	OMG17188	OMG30104	OMG13246
OMG16447	OMG10913	OMG16758	OMG30100	OMG13229
OMG16444	OMG10886	OMG16919	OMG30097	OMG13207
OMG16343	OMG10885	OMG16568	OMG30095	OMG13254
OMG16505	OMG10843	OMG16565	OMG30087	OMG13231
OMG16418	OMG10838	OMG16558	OMG30085	OMG13203
OMG16381	OMG10857	OMG16185	OMG30081	OMG13295
OMG16284	OMG10799	OMG15937	OMG30076	OMG13112
OMG16263	OMG10750	OMG16147	OMG30073	OMG13071
OMG16259	OMG10745	OMG15928	OMG30070	OMG13047
OMG16200	OMG10693	OMG15877	OMG30068	OMG13090
OMG16195	OMG19525	OMG15834	OMG30066	OMG13048
OMG16194	OMG19523	OMG15818	OMG30064	OMG13171
OMG16145	OMG19519	OMG15692	OMG30063	OMG13121
OMG16139	OMG19503	OMG15717	OMG30062	OMG13107
OMG15918	OMG19497	OMG15385	OMG30061	OMG13075
OMG16106	OMG19095	OMG15551	OMG30058	OMG13187
OMG15907	OMG19358	OMG15128	OMG30053	OMG13126
OMG15881	OMG19260	OMG15048	OMG30028	OMG13016
OMG15876	OMG18983	OMG15045	OMG30019	OMG12956
OMG15817	OMG19209	OMG14896	OMG29949	OMG12904
OMG15814	OMG18977	OMG14582	OMG29908	OMG12903
OMG15724	OMG18861	OMG14596	OMG29905	OMG12998
OMG15758	OMG19397	OMG14314	OMG29901	OMG12974
OMG15580	OMG18876	OMG14286	OMG29898	OMG12905
OMG15575	OMG19094	OMG14344	OMG29891	OMG12872
OMG15482	OMG18864	OMG14094	OMG29888	OMG12861
OMG15352	OMG18720	OMG14073	OMG29839	OMG13028
OMG15469	OMG18429	OMG14092	OMG30075	OMG12978
OMG15377	OMG18445	OMG14156	OMG29266	OMG12868
OMG15295	OMG18441	OMG13933	OMG29032	OMG12994
OMG15158	OMG18413	OMG13992	OMG29028	OMG12936
OMG15136	OMG18204	OMG13720	OMG29026	OMG12887
OMG15223	OMG18412	OMG13847	OMG29024	OMG13001
OMG15133	OMG18313	OMG13868	OMG29019	OMG12889
OMG15081	OMG18071	OMG13370	OMG29002	OMG12897
OMG15070	OMG17875	OMG13399	OMG28989	OMG12944
OMG14913	OMG17853	OMG13275	OMG28988	OMG12983
OMG15044	OMG17733	OMG12880	OMG28987	OMG12709
OMG14970	OMG17635	OMG12860	OMG27951	OMG12681
OMG14905	OMG17728	OMG12790	OMG27935	OMG12762
OMG15050	OMG17613	OMG12774	OMG27919	OMG12755
OMG14916	OMG17899	OMG12255	OMG27850	OMG12752
OMG15026	OMG17322	OMG11920	OMG27638	OMG12678
OMG14906	OMG17271	OMG11743	OMG27518	OMG12771
OMG14818	OMG17204	OMG15363	OMG27513	OMG12751
OMG14677	OMG16813	OMG20077	OMG27177	OMG12686
OMG14777	OMG16797	OMG14353	OMG27176	OMG12713
OMG14714	OMG16840	OMG14397	OMG27169	OMG12770
OMG14804	OMG16572	OMG13833	OMG27166	OMG12760
OMG14732	OMG16567	OMG21500	OMG27154	OMG12705
OMG14712	OMG16562	OMG21488	OMG27151	OMG12667
OMG14665	OMG16228	OMG21453	OMG27150	OMG12649
OMG14845	OMG16355	OMG21448	OMG27141	OMG12587
OMG14634	OMG16530	OMG21429	OMG27135	OMG12586
OMG14613	OMG16275	OMG21285	OMG27130	OMG12580
OMG14519	OMG16187	OMG20864	OMG27122	OMG12542
OMG14509	OMG16018	OMG21309	OMG27121	OMG12539
OMG14467	OMG16091	OMG20589	OMG27115	OMG12535
OMG14464	OMG16072	OMG21252	OMG27107	OMG12508
OMG14459	OMG15969	OMG20585	OMG27106	OMG12498
OMG14639	OMG16149	OMG20579	OMG27105	OMG12495
OMG14501	OMG16010	OMG20974	OMG27102	OMG12485
OMG14510	OMG15871	OMG20451	OMG27096	OMG12549
OMG14487	OMG15735	OMG20448	OMG27095	OMG12522
OMG14624	OMG15405	OMG20385	OMG27093	OMG12493
OMG14430	OMG15221	OMG20370	OMG27091	OMG12489
OMG14304	OMG15230	OMG20005	OMG29033	OMG12589
OMG14287	OMG15172	OMG20087	OMG29012	OMG12554
OMG14272	OMG15145	OMG20015	OMG29009	OMG12531
OMG14263	OMG15082	OMG19687	OMG29000	OMG12504
OMG14318	OMG15075	OMG19684	OMG27523	OMG12591
OMG14274	OMG15059	OMG19500	OMG27184	OMG12484
OMG14261	OMG14953	OMG19134	OMG27178	OMG12366
OMG14244	OMG14942	OMG18844	OMG27167	OMG12353
OMG14229	OMG14967	OMG18995	OMG27159	OMG12342
OMG14072	OMG14667	OMG18763	OMG27155	OMG12340
OMG14071	OMG14704	OMG18725	OMG27148	OMG12332
OMG14113	OMG14694	OMG18641	OMG27144	OMG12327
OMG14103	OMG14836	OMG18628	OMG27124	OMG12410
OMG14128	OMG14851	OMG17627	OMG29048	OMG12401
OMG14170	OMG14657	OMG17587	OMG29027	OMG12398
OMG14119	OMG14456	OMG17965	OMG29025	OMG12321
OMG13980	OMG14507	OMG17040	OMG29007	OMG12288
OMG13985	OMG14591	OMG17426	OMG29001	OMG12292
OMG13910	OMG14451	OMG17024	OMG28999	OMG12325
OMG13959	OMG14444	OMG17020	OMG28991	OMG12291
OMG13953	OMG14425	OMG17004	OMG27175	OMG12297
OMG13934	OMG14383	OMG17021	OMG27170	OMG12191
OMG13945	OMG14255	OMG16640	OMG27158	OMG12118
OMG13909	OMG14253	OMG16608	OMG27146	OMG12098
OMG13888	OMG14449	OMG16914	OMG27145	OMG12093
OMG13772	OMG14348	OMG16630	OMG27137	OMG12268
OMG13743	OMG14316	OMG16959	OMG27134	OMG12181
OMG13873	OMG14245	OMG16898	OMG27100	OMG12169
OMG13867	OMG14146	OMG16590	OMG22853	OMG12154
OMG13843	OMG14069	OMG16301	OMG22842	OMG12151
OMG13753	OMG14126	OMG16492	OMG22218	OMG12144
OMG13665	OMG13915	OMG16184	OMG21603	OMG12091
OMG13575	OMG13920	OMG15988	OMG24620	OMG12115
OMG13663	OMG13917	OMG15762	OMG24563	OMG12229
OMG13586	OMG13731	OMG15811	OMG24691	OMG12226
OMG13595	OMG13721	OMG15768	OMG23300	OMG12026
OMG13578	OMG13716	OMG15761	OMG27042	OMG11991
OMG13535	OMG13814	OMG15613	OMG27032	OMG11933
OMG13691	OMG13831	OMG15782	OMG26994	OMG11932
OMG13599	OMG13567	OMG15577	OMG26990	OMG12000
OMG13604	OMG13534	OMG15277	OMG26988	OMG12061
OMG13589	OMG13652	OMG15261	OMG26986	OMG12057
OMG13657	OMG13545	OMG15121	OMG26985	OMG12015
OMG13581	OMG13656	OMG15109	OMG26983	OMG11836
OMG13509	OMG13546	OMG15118	OMG26982	OMG11818
OMG13419	OMG13662	OMG15216	OMG26981	OMG11795
OMG13385	OMG13532	OMG15123	OMG26979	OMG11764
OMG13423	OMG13602	OMG14894	OMG26978	OMG11746
OMG13498	OMG13606	OMG15030	OMG26975	OMG11828
OMG13394	OMG13368	OMG14883	OMG26973	OMG11807
OMG13206	OMG13406	OMG14708	OMG26972	OMG11754
OMG13216	OMG13378	OMG14674	OMG26971	OMG11899
OMG13265	OMG13262	OMG14854	OMG26969	OMG11688
OMG13246	OMG13220	OMG14834	OMG26968	OMG11620
OMG13229	OMG13197	OMG14627	OMG26920	OMG11588
OMG13207	OMG13196	OMG14516	OMG26884	OMG11693
OMG13254	OMG13141	OMG14478	OMG26865	OMG11715
OMG13231	OMG13043	OMG14475	OMG26864	OMG11496
OMG13203	OMG13181	OMG14288	OMG26861	OMG11483
OMG13295	OMG13167	OMG14349	OMG26860	OMG11487
OMG13071	OMG13148	OMG14355	OMG26853	OMG11422
OMG13047	OMG12870	OMG14122	OMG26852	OMG11366
OMG13090	OMG12908	OMG14112	OMG26845	OMG11376
OMG13048	OMG12866	OMG13719	OMG26824	OMG11319
OMG13171	OMG12737	OMG13775	OMG26806	OMG11300
OMG13121	OMG12772	OMG13741	OMG26974	OMG11243
OMG13107	OMG12669	OMG13807	OMG26247	OMG11343
OMG13075	OMG12769	OMG13730	OMG26245	OMG11201
OMG13187	OMG12728	OMG13863	OMG25850	OMG11156
OMG13126	OMG12764	OMG13042	OMG25698	OMG11162
OMG13016	OMG12491	OMG12693	OMG25694	OMG11011
OMG12956	OMG12503	OMG12696	OMG25442	OMG11055
OMG12904	OMG12376	OMG12664	OMG25294	OMG10913
OMG12903	OMG12278	OMG11522	OMG25152	OMG10886
OMG12998	OMG12333	OMG11562	OMG25140	OMG10885
OMG12974	OMG12097	OMG11128	OMG24835	OMG10843
OMG12905	OMG12156	OMG11101	OMG24834	OMG10838
OMG12872	OMG11944	OMG10361	OMG24824	OMG10857
OMG12861	OMG11910	OMG22935	OMG24804	OMG10799
OMG13028	OMG12056	OMG22888	OMG24800	OMG10750
OMG12978	OMG11814	OMG22885	OMG24796	OMG10745
OMG12868	OMG11679	OMG22855	OMG24792	OMG10693
OMG12994	OMG11659	OMG22848	OMG24789	OMG18413
OMG12936	OMG11669	OMG22833	OMG24783	OMG18313
OMG12887	OMG11493	OMG22822	OMG24782	OMG17875
OMG13001	OMG11499	OMG22794	OMG24776	OMG17728
OMG12889	OMG11140	OMG22790	OMG24774	OMG17613
OMG12897	OMG11040	OMG22789	OMG24773	OMG17322
OMG12944	OMG10938	OMG22786	OMG24770	OMG17271
OMG12709	OMG16856	OMG22556	OMG24767	OMG16813
OMG12681	OMG16966	OMG22549	OMG24764	OMG16567
OMG12762	OMG10807	OMG22157	OMG24760	OMG16562
OMG12755	OMG17882	OMG22086	OMG24753	OMG16228
OMG12752	OMG17984	OMG22062	OMG26242	OMG16530
OMG12678	OMG16892	OMG22550	OMG26227	OMG16187
OMG12771	OMG14306	OMG22528	OMG26219	OMG16091
OMG12751	OMG13605	OMG22239	OMG25158	OMG16072
OMG12686	OMG13692	OMG22110	OMG24798	OMG15969
OMG12713	OMG13488	OMG21867	OMG24786	OMG15871
OMG12770	OMG12530	OMG21674	OMG24780	OMG15735
OMG12760	OMG12121	OMG22533	OMG26251	OMG15405
OMG12705	OMG11956	OMG22517	OMG26226	OMG15221
OMG12667	OMG11194	OMG22045	OMG26221	OMG15230
OMG12649	OMG19514	OMG21877	OMG26220	OMG15145
OMG12587	OMG19499	OMG22577	OMG25229	OMG15082
OMG12586	OMG19494	OMG21652	OMG24836	OMG15075
OMG12580	OMG19522	OMG21532	OMG24830	OMG15059
OMG12542	OMG19391	OMG21513	OMG24827	OMG14953
OMG12539	OMG19176	OMG21506	OMG24825	OMG14942
OMG12535	OMG19075	OMG21492	OMG24814	OMG14967
OMG12508	OMG19396	OMG21556	OMG24808	OMG14667
OMG12498	OMG19369	OMG20592	OMG24797	OMG14704
OMG12495	OMG19164	OMG20993	OMG24766	OMG14694
OMG12485	OMG18854	OMG20453	OMG24758	OMG14836
OMG12522	OMG18768	OMG20446	OMG26231	OMG14851
OMG12493	OMG18767	OMG20440	OMG26229	OMG14657
OMG12489	OMG18750	OMG20437	OMG26228	OMG14456
OMG12589	OMG18743	OMG20442	OMG25145	OMG14507
OMG12531	OMG18713	OMG20033	OMG24831	OMG14591
OMG12504	OMG18711	OMG19934	OMG21554	OMG14451
OMG12591	OMG18707	OMG19988	OMG20999	OMG14444
OMG12484	OMG18656	OMG19977	OMG20538	OMG14425
OMG12366	OMG18187	OMG19679	OMG22922	OMG14383
OMG12353	OMG18621	OMG19541	OMG22911	OMG14255
OMG12342	OMG18473	OMG19535	OMG21995	OMG14253
OMG12340	OMG18416	OMG19311	OMG21973	OMG14449
OMG12410	OMG18415	OMG19256	OMG24718	OMG14348
OMG12401	OMG18407	OMG19536	OMG24696	OMG14316
OMG12398	OMG18316	OMG18774	OMG24695	OMG14245
OMG12321	OMG18183	OMG18755	OMG24692	OMG14146
OMG12288	OMG18175	OMG18721	OMG24690	OMG14069
OMG12292	OMG18086	OMG18719	OMG24689	OMG14126
OMG12291	OMG18061	OMG18717	OMG24687	OMG13915
OMG12297	OMG18060	OMG18195	OMG24686	OMG13920
OMG12191	OMG18088	OMG18074	OMG24685	OMG13917
OMG12118	OMG17990	OMG18041	OMG24684	OMG13731
OMG12098	OMG17967	OMG18054	OMG24683	OMG13721
OMG12093	OMG17640	OMG17743	OMG24661	OMG13716
OMG12268	OMG17631	OMG17878	OMG24651	OMG13831
OMG12181	OMG17863	OMG17790	OMG24638	OMG13567
OMG12169	OMG17794	OMG17543	OMG24573	OMG13534
OMG12154	OMG17798	OMG17536	OMG24566	OMG13652
OMG12151	OMG17611	OMG17453	OMG24561	OMG13545
OMG12091	OMG17552	OMG17423	OMG24560	OMG13656
OMG12115	OMG17547	OMG16998	OMG24559	OMG13546
OMG12229	OMG17461	OMG16888	OMG24556	OMG13662
OMG12226	OMG17454	OMG16789	OMG24555	OMG13532
OMG12026	OMG17447	OMG16885	OMG24554	OMG13602
OMG11991	OMG17436	OMG16785	OMG24551	OMG13606
OMG11932	OMG17350	OMG16583	OMG24535	OMG13368
OMG12000	OMG17028	OMG16315	OMG24512	OMG13406
OMG12061	OMG17241	OMG16210	OMG24485	OMG13378
OMG12057	OMG17019	OMG16038	OMG24481	OMG13262
OMG12015	OMG16734	OMG16128	OMG24116	OMG13220
OMG11836	OMG16662	OMG15923	OMG24115	OMG13197
OMG11795	OMG16822	OMG15614	OMG24110	OMG13196
OMG11764	OMG16811	OMG15827	OMG24104	OMG13141
OMG11746	OMG16786	OMG15624	OMG24103	OMG13043
OMG11828	OMG16765	OMG15753	OMG24102	OMG13181
OMG11807	OMG16682	OMG15582	OMG24101	OMG13167
OMG11754	OMG16664	OMG15354	OMG24097	OMG13148
OMG11899	OMG16942	OMG15181	OMG24090	OMG12870
OMG11688	OMG16852	OMG15150	OMG24088	OMG12908
OMG11620	OMG16569	OMG15079	OMG24086	OMG12866
OMG11693	OMG16518	OMG14791	OMG24081	OMG12737
OMG11487	OMG16347	OMG14707	OMG24076	OMG12772
OMG11422	OMG16294	OMG14716	OMG23868	OMG12669
OMG11366	OMG16366	OMG14548	OMG23268	OMG12769
OMG11376	OMG16522	OMG14370	OMG23038	OMG12728
OMG11300	OMG16209	OMG13900	OMG23034	OMG12764
OMG11243	OMG16199	OMG13942	OMG23032	OMG12491
OMG11343	OMG16193	OMG13836	OMG23028	OMG12503
OMG11201	OMG16186	OMG13536	OMG23020	OMG12376
OMG11156	OMG16156	OMG13541	OMG23014	OMG12278
OMG11162	OMG16143	OMG13637	OMG23013	OMG12333
OMG11011	OMG16127	OMG13247	OMG22998	OMG12097
OMG10913	OMG15967	OMG13070	OMG22996	OMG12156
OMG10886	OMG15972	OMG13038	OMG22995	OMG11944
OMG10885	OMG15931	OMG12133	OMG22990	OMG11910
OMG10843	OMG15977	OMG10782	OMG22989	OMG12056
OMG10838	OMG16049	OMG18872	OMG22987	OMG11814
OMG10857	OMG15878	OMG18387	OMG22980	OMG11679
OMG10799	OMG15836	OMG15094	OMG24697	OMG11659
OMG10750	OMG15770	OMG12362	OMG24107	OMG11669
OMG10745	OMG15744	OMG21055	OMG24105	OMG11493
OMG10693	OMG15707	OMG20241	OMG24092	OMG11499
OMG19523	OMG15661	OMG19481	OMG24091	OMG11140
OMG19519	OMG15595	OMG18858	OMG24084	OMG11040
OMG19497	OMG15579	OMG18765	OMG23976	OMG10938
OMG19095	OMG15574	OMG17634	OMG23871	OMG19490
OMG19358	OMG15540	OMG15264	OMG23507	OMG18985
OMG19260	OMG15542	OMG14789	OMG23291	OMG18863
OMG18983	OMG15326	OMG14835	OMG23212	OMG19157
OMG18861	OMG15533	OMG14641	OMG23031	OMG19091
OMG18876	OMG15458	OMG14461	OMG23026	OMG19019
OMG19094	OMG15332	OMG12900	OMG23024	OMG18808
OMG18720	OMG15317	OMG22940	OMG23023	OMG19244
OMG18413	OMG15398	OMG22938	OMG23018	OMG19196
OMG18204	OMG15380	OMG22859	OMG23017	OMG18951
OMG18071	OMG15298	OMG22814	OMG22999	OMG18437
OMG17875	OMG15127	OMG22939	OMG23297	OMG18421
OMG17733	OMG15165	OMG22570	OMG23041	OMG18401
OMG17635	OMG15111	OMG22190	OMG23029	OMG18424
OMG17728	OMG15117	OMG21675	OMG24100	OMG18046
OMG17613	OMG15080	OMG22568	OMG24093	OMG17859
OMG17899	OMG14994	OMG22560	OMG24085	OMG17989
OMG17322	OMG15011	OMG22240	OMG23908	OMG17535
OMG17271	OMG15084	OMG22196	OMG23286	OMG17541
OMG17204	OMG14884	OMG21529	OMG23285	OMG17444
OMG16813	OMG14881	OMG21472	OMG23273	OMG17343
OMG16572	OMG14875	OMG21302	OMG23267	OMG17314
OMG16567	OMG14820	OMG20890	OMG23364	OMG17281
OMG16562	OMG14853	OMG20452	OMG23274	OMG17030
OMG16228	OMG14669	OMG20438	OMG23009	OMG16951
OMG16355	OMG14796	OMG20354	OMG22978	OMG16685
OMG16530	OMG14491	OMG20405	OMG19602	OMG16738
OMG16275	OMG14521	OMG19822	OMG19842	OMG16658
OMG16187	OMG14610	OMG19891	OMG21211	OMG16577
OMG16018	OMG14450	OMG19320	OMG20500	OMG16525
OMG16072	OMG14446	OMG18839	OMG20683	OMG16514
OMG15969	OMG14311	OMG18650	OMG22930	OMG16233
OMG16010	OMG14289	OMG18107	OMG22928	OMG16192
OMG15871	OMG14278	OMG18115	OMG22926	OMG16161
OMG15735	OMG14409	OMG17998	OMG22925	OMG16132
OMG15221	OMG14386	OMG17639	OMG22924	OMG16064
OMG15230	OMG14302	OMG17550	OMG22921	OMG15884
OMG15172	OMG14254	OMG17549	OMG22909	OMG15733
OMG15145	OMG14319	OMG17548	OMG22854	OMG15576
OMG15082	OMG14301	OMG17427	OMG22850	OMG15251
OMG15075	OMG14413	OMG17065	OMG22847	OMG15105
OMG15059	OMG14308	OMG17270	OMG22846	OMG15108
OMG14953	OMG14273	OMG16994	OMG22839	OMG15087
OMG14942	OMG14284	OMG16716	OMG22838	OMG14873
OMG14667	OMG14187	OMG16602	OMG22837	OMG14871
OMG14704	OMG14197	OMG16790	OMG22929	OMG14709
OMG14836	OMG14217	OMG16584	OMG22504	OMG14703
OMG14851	OMG14118	OMG16378	OMG22501	OMG14682
OMG14657	OMG14169	OMG16073	OMG22494	OMG14793
OMG14456	OMG13916	OMG15810	OMG22490	OMG14748
OMG14591	OMG13896	OMG15521	OMG22290	OMG14737
OMG14451	OMG13902	OMG15524	OMG22005	OMG14705
OMG14444	OMG13889	OMG15465	OMG21991	OMG14673
OMG14425	OMG13760	OMG15293	OMG21895	OMG14470
OMG14255	OMG13756	OMG14911	OMG21894	OMG14499
OMG14253	OMG13838	OMG14893	OMG21791	OMG14549
OMG14449	OMG13768	OMG15017	OMG21627	OMG14419
OMG14348	OMG13745	OMG15047	OMG21623	OMG14271
OMG14245	OMG13766	OMG14517	OMG21614	OMG14281
OMG14146	OMG13583	OMG14417	OMG21609	OMG14290
OMG14069	OMG13601	OMG14336	OMG21608	OMG14275
OMG14126	OMG13597	OMG14075	OMG21604	OMG14256
OMG13915	OMG13562	OMG14228	OMG21597	OMG14352
OMG13920	OMG13684	OMG14183	OMG21594	OMG14096
OMG13917	OMG13474	OMG13752	OMG21588	OMG14050
OMG13731	OMG13415	OMG13577	OMG21585	OMG13908
OMG13716	OMG13381	OMG13080	OMG21583	OMG13932
OMG13814	OMG13376	OMG12518	OMG22923	OMG13687
OMG13831	OMG13510	OMG11980	OMG22852	OMG13689
OMG13567	OMG13434	OMG24708	OMG22498	OMG13548
OMG13534	OMG13417	OMG24704	OMG22497	OMG13400
OMG13545	OMG13242	OMG24699	OMG22496	OMG13450
OMG13656	OMG13219	OMG24698	OMG22495	OMG13411
OMG13546	OMG13214	OMG24615	OMG22475	OMG13391
OMG13662	OMG13340	OMG24610	OMG22225	OMG13226
OMG13532	OMG13269	OMG24600	OMG22212	OMG13053
OMG13602	OMG13217	OMG24592	OMG21915	OMG13151
OMG13606	OMG13255	OMG24565	OMG21902	OMG13142
OMG13368	OMG13303	OMG24530	OMG21836	OMG13104
OMG13378	OMG13218	OMG24480	OMG21624	OMG12704
OMG13262	OMG13291	OMG24164	OMG21621	OMG12564
OMG13220	OMG13252	OMG23791	OMG21586	OMG12449
OMG13197	OMG13184	OMG23695	OMG22491	OMG12256
OMG13196	OMG13100	OMG23663	OMG21826	OMG11952
OMG13141	OMG13101	OMG23611	OMG21736	OMG11957
OMG13043	OMG13110	OMG23660	OMG21626	OMG11876
OMG13181	OMG12906	OMG23119	OMG21616	OMG11716
OMG13167	OMG12888	OMG24179	OMG21601	OMG11481
OMG13148	OMG12859	OMG23078	OMG21595	OMG16966
OMG12870	OMG13031	OMG24204	OMG21584	OMG10807
OMG12908	OMG12910	OMG23098	OMG22486	OMG14306
OMG12866	OMG12954	OMG22956	OMG22350	OMG13605
OMG12737	OMG12899	OMG22893	OMG21896	OMG13692
OMG12772	OMG12740	OMG22891	OMG21821	OMG13488
OMG12669	OMG12703	OMG22873	OMG21816	OMG12530
OMG12769	OMG12684	OMG22811	OMG21617	OMG12121
OMG12764	OMG12775	OMG22781	OMG21605	OMG11956
OMG12491	OMG12695	OMG22536	OMG21819	OMG11194
OMG12376	OMG12747	OMG22055	OMG21599	OMG18086
OMG12278	OMG12746	OMG21542	OMG22487	OMG18088
OMG12333	OMG12800	OMG21524	OMG22484	OMG17990
OMG12097	OMG12593	OMG21507	OMG19564	OMG17967
OMG12156	OMG12659	OMG21469	OMG19559	OMG17863
OMG11944	OMG12571	OMG21056	OMG18827	OMG17798
OMG11910	OMG12394	OMG20876	OMG18956	OMG17454
OMG12056	OMG12324	OMG20980	OMG18801	OMG17447
OMG11814	OMG12322	OMG21002	OMG20460	OMG17436
OMG11679	OMG12319	OMG19962	OMG19886	OMG17350
OMG11659	OMG12289	OMG20102	OMG19624	OMG17019
OMG11669	OMG12434	OMG19821	OMG19612	OMG16822
OMG11493	OMG12435	OMG19543	OMG19609	OMG16811
OMG11140	OMG12180	OMG19515	OMG19874	OMG16765
OMG11040	OMG11960	OMG19367	OMG19725	OMG16682
OMG10938	OMG12013	OMG18781	OMG21552	OMG16366
OMG20422	OMG11919	OMG18761	OMG21550	OMG16199
OMG20420	OMG12019	OMG18754	OMG21549	OMG16193
OMG20419	OMG11781	OMG18742	OMG21526	OMG16186
OMG20414	OMG11622	OMG18620	OMG21502	OMG16156
OMG20413	OMG11356	OMG18363	OMG21471	OMG15972
OMG20410	OMG11436	OMG18091	OMG21441	OMG15931
OMG20400	OMG11028	OMG18048	OMG21547	OMG15977
OMG20390	OMG10942	OMG17577	OMG21231	OMG15878
OMG20382	OMG20444	OMG17865	OMG21227	OMG15836
OMG20376	OMG20407	OMG17267	OMG21224	OMG15661
OMG20371	OMG20402	OMG16956	OMG21222	OMG15595
OMG20368	OMG20398	OMG16872	OMG21219	OMG15579
OMG20364	OMG20397	OMG16588	OMG21106	OMG15574
OMG20361	OMG20395	OMG16557	OMG20535	OMG15540
OMG20356	OMG20387	OMG16251	OMG20532	OMG15542
OMG20252	OMG20369	OMG16043	OMG20531	OMG15326
OMG20226	OMG20357	OMG15905	OMG20524	OMG15458
OMG20225	OMG20352	OMG15944	OMG20518	OMG15332
OMG20223	OMG20218	OMG15919	OMG20514	OMG15317
OMG20098	OMG19946	OMG15885	OMG20513	OMG15398
OMG20096	OMG19932	OMG15822	OMG20512	OMG15298
OMG20023	OMG19685	OMG15591	OMG20510	OMG15127
OMG20016	OMG20436	OMG15509	OMG20509	OMG15165
OMG20004	OMG20244	OMG15337	OMG20507	OMG15111
OMG20003	OMG20234	OMG14876	OMG20506	OMG15117
OMG20000	OMG20222	OMG14331	OMG20499	OMG15080
OMG19995	OMG20104	OMG13967	OMG20498	OMG15084
OMG19992	OMG20089	OMG13533	OMG20488	OMG14881
OMG19975	OMG20011	OMG13067	OMG20477	OMG14875
OMG19971	OMG19674	OMG13168	OMG21233	OMG14820
OMG19969	OMG19649	OMG10409	OMG21229	OMG14853
OMG19960	OMG19922	OMG14214	OMG21225	OMG14669
OMG19955	OMG19646	OMG14002	OMG20762	OMG14491
OMG19943	OMG20093	OMG17806	OMG20690	OMG14521
OMG19940	OMG19544	OMG12716	OMG20598	OMG14610
OMG19933	OMG19495	OMG20564	OMG20536	OMG14450
OMG19824	OMG19493	OMG15981	OMG20534	OMG14446
OMG19817	OMG19483	OMG15107	OMG20522	OMG14311
OMG19676	OMG19356	OMG24619	OMG20521	OMG14289
OMG20388	OMG18881	OMG24605	OMG20496	OMG14278
OMG20238	OMG18851	OMG24589	OMG20495	OMG14409
OMG20092	OMG19553	OMG24520	OMG20487	OMG14386
OMG20054	OMG19263	OMG24468	OMG20482	OMG14302
OMG20034	OMG18862	OMG23072	OMG20481	OMG14254
OMG20032	OMG19102	OMG22892	OMG21226	OMG14319
OMG20012	OMG18869	OMG22874	OMG21214	OMG14301
OMG19961	OMG18731	OMG22858	OMG20841	OMG14308
OMG19642	OMG18629	OMG22784	OMG20539	OMG14273
OMG20101	OMG18284	OMG22901	OMG20517	OMG14284
OMG20081	OMG18209	OMG22883	OMG20493	OMG14187
OMG20073	OMG18659	OMG22803	OMG20492	OMG14197
OMG19823	OMG18311	OMG22146	OMG20755	OMG14217
OMG19812	OMG18033	OMG22051	OMG20530	OMG14118
OMG19799	OMG17739	OMG21860	OMG20529	OMG13916
OMG19689	OMG17818	OMG22101	OMG20525	OMG13896
OMG19682	OMG17522	OMG21566	OMG20523	OMG13902
OMG19953	OMG17449	OMG21517	OMG20501	OMG13889
OMG20048	OMG17399	OMG21510	OMG20490	OMG13760
OMG20213	OMG17263	OMG21446	OMG20505	OMG13756
OMG20082	OMG17050	OMG21557	OMG20504	OMG13838
OMG19926	OMG17118	OMG20853	OMG18141	OMG13768
OMG19662	OMG17010	OMG21284	OMG18785	OMG13745
OMG19690	OMG17003	OMG20860	OMG19225	OMG13766
OMG19686	OMG16924	OMG19872	OMG20458	OMG13583
OMG19678	OMG16949	OMG19538	OMG20455	OMG13601
OMG19668	OMG16388	OMG19028	OMG20428	OMG13597
OMG19928	OMG16293	OMG17811	OMG20426	OMG13562
OMG19667	OMG16290	OMG17593	OMG20425	OMG13684
OMG19660	OMG16041	OMG16591	OMG20424	OMG13474
OMG19656	OMG15963	OMG16486	OMG20423	OMG13415
OMG19655	OMG16047	OMG15953	OMG20389	OMG13381
OMG19645	OMG15932	OMG16190	OMG20449	OMG13376
OMG19643	OMG15875	OMG16110	OMG20206	OMG13510
OMG19518	OMG15774	OMG15958	OMG20151	OMG13434
OMG19504	OMG15830	OMG15889	OMG20117	OMG13417
OMG19496	OMG15815	OMG15706	OMG19779	OMG13242
OMG19365	OMG15840	OMG15700	OMG19705	OMG13219
OMG19193	OMG15407	OMG15396	OMG19702	OMG13214
OMG19190	OMG15314	OMG15447	OMG19636	OMG13340
OMG19179	OMG15478	OMG15116	OMG19635	OMG13269
OMG19171	OMG15539	OMG14987	OMG19632	OMG13217
OMG19165	OMG15330	OMG14675	OMG19630	OMG13255
OMG19163	OMG15275	OMG14710	OMG19626	OMG13303
OMG19161	OMG15262	OMG14309	OMG19623	OMG13218
OMG19142	OMG15055	OMG14300	OMG19619	OMG13252
OMG19141	OMG14926	OMG14198	OMG19616	OMG13184
OMG19130	OMG15031	OMG13923	OMG19615	OMG13100
OMG19088	OMG15041	OMG13401	OMG19614	OMG13101
OMG19068	OMG14847	OMG13253	OMG19607	OMG13110
OMG18863	OMG14697	OMG13093	OMG19606	OMG12906
OMG19247	OMG14743	OMG12490	OMG19605	OMG12888
OMG19091	OMG14878	OMG12073	OMG19603	OMG12859
OMG19067	OMG14747	OMG11297	OMG19601	OMG13031
OMG19019	OMG14587	OMG11277	OMG19599	OMG12910
OMG18865	OMG14617	OMG27022	OMG19597	OMG12954
OMG18875	OMG14476	OMG27011	OMG19595	OMG12899
OMG18846	OMG14267	OMG27002	OMG19592	OMG12740
OMG18808	OMG14299	OMG26943	OMG19591	OMG12703
OMG19242	OMG14085	OMG26916	OMG19590	OMG12684
OMG18739	OMG14107	OMG26887	OMG19589	OMG12775
OMG18732	OMG14186	OMG26830	OMG19587	OMG12695
OMG18747	OMG14184	OMG26810	OMG19582	OMG12747
OMG18456	OMG13895	OMG26779	OMG20456	OMG12746
OMG18437	OMG13871	OMG26879	OMG20275	OMG12800
OMG18303	OMG13825	OMG26256	OMG20200	OMG12593
OMG18198	OMG13754	OMG25497	OMG20181	OMG12659
OMG18490	OMG13718	OMG24852	OMG20164	OMG12571
OMG18196	OMG13727	OMG24748	OMG19774	OMG12394
OMG18053	OMG13653	OMG26366	OMG19720	OMG12324
OMG18046	OMG13404	OMG25807	OMG19634	OMG12322
OMG17884	OMG13437	OMG25732	OMG19613	OMG12319
OMG17859	OMG13397	OMG25583	OMG19604	OMG12289
OMG17777	OMG13108	OMG25510	OMG19593	OMG12434
OMG17614	OMG13049	OMG24916	OMG19584	OMG12435
OMG17535	OMG13051	OMG24747	OMG19583	OMG12180
OMG17525	OMG13035	OMG25216	OMG19581	OMG11960
OMG17446	OMG13046	OMG25194	OMG19579	OMG12013
OMG17343	OMG13012	OMG24738	OMG20208	OMG11919
OMG17314	OMG12939	OMG24712	OMG20205	OMG12019
OMG17281	OMG12879	OMG23563	OMG20196	OMG11781
OMG17242	OMG12874	OMG23667	OMG19791	OMG11622
OMG17226	OMG12970	OMG23653	OMG19637	OMG11356
OMG17030	OMG12763	OMG24135	OMG19625	OMG11436
OMG17396	OMG12748	OMG22933	OMG19883	OMG11028
OMG17238	OMG12496	OMG22065	OMG19790	OMG10942
OMG16761	OMG12546	OMG22538	OMG19777	OMG18881
OMG16685	OMG12303	OMG22121	OMG20126	OMG18869
OMG16698	OMG11158	OMG22236	OMG20060	OMG18209
OMG16658	OMG11893	OMG21170	OMG19588	OMG18033
OMG16577	OMG10019	OMG20735	OMG19610	OMG17818
OMG16525	OMG11299	OMG20503	OMG20195	OMG17449
OMG16514	OMG15550	OMG19545	OMG19600	OMG17263
OMG16233	OMG12969	OMG19401	OMG17969	OMG17050
OMG16192	OMG18544	OMG18870	OMG17968	OMG17003
OMG16161	OMG15544	OMG18566	OMG17692	OMG16388
OMG16132	OMG15463	OMG17255	OMG17584	OMG16290
OMG16017	OMG14921	OMG17282	OMG17964	OMG15963
OMG15799	OMG14343	OMG16711	OMG18262	OMG16047
OMG15251	OMG13746	OMG16566	OMG18134	OMG15932
OMG15105	OMG13179	OMG16507	OMG18109	OMG15875
OMG15108	OMG11045	OMG15316	OMG18110	OMG15774
OMG14873	OMG10261	OMG15350	OMG19562	OMG15830
OMG14871	OMG20386	OMG14892	OMG19561	OMG15815
OMG14703	OMG20379	OMG14801	OMG19539	OMG15840
OMG14748	OMG20377	OMG13387	OMG19341	OMG15407
OMG14737	OMG20365	OMG11143	OMG18959	OMG15314
OMG14705	OMG20367	OMG10207	OMG18819	OMG15478
OMG14470	OMG20251	OMG15257	OMG18811	OMG15330
OMG14499	OMG20247	OMG18173	OMG18807	OMG15275
OMG14549	OMG20237	OMG19166	OMG18787	OMG15262
OMG14419	OMG19993	OMG20256	OMG18782	OMG15055
OMG14271	OMG19919	OMG16879	OMG19351	OMG14926
OMG14290	OMG20259	OMG24195	OMG19350	OMG15031
OMG14256	OMG20024	OMG18988	OMG18834	OMG14847
OMG14096	OMG19802	OMG13429	OMG18832	OMG14697
OMG13932	OMG19683	OMG26912	OMG18830	OMG14878
OMG13687	OMG19551	OMG26895	OMG18829	OMG14747
OMG13450	OMG19550	OMG26850	OMG18828	OMG14587
OMG13411	OMG19546	OMG25563	OMG18824	OMG14617
OMG13391	OMG19531	OMG26293	OMG18822	OMG14476
OMG13226	OMG19520	OMG25665	OMG18821	OMG14267
OMG13322	OMG19502	OMG25518	OMG18817	OMG14299
OMG13053	OMG19487	OMG24713	OMG18813	OMG14085
OMG13151	OMG19484	OMG24607	OMG18800	OMG14107
OMG13104	OMG19478	OMG24182	OMG18799	OMG14186
OMG12704	OMG18878	OMG23666	OMG18798	OMG14184
OMG12564	OMG19390	OMG23610	OMG18797	OMG13895
OMG12449	OMG19389	OMG21479	OMG18791	OMG13871
OMG12256	OMG19370	OMG20375	OMG18789	OMG13825
OMG11952	OMG19120	OMG19889	OMG18788	OMG13754
OMG11876	OMG18770	OMG19567	OMG18780	OMG13718
OMG11481	OMG18749	OMG18662	OMG19348	OMG13727
OMG16856	OMG18715	OMG17919	OMG19287	OMG13653
OMG16966	OMG18633	OMG17429	OMG19218	OMG13404
OMG10807	OMG18494	OMG17058	OMG18896	OMG13437
OMG17882	OMG18648	OMG17418	OMG18837	OMG13397
OMG17984	OMG18191	OMG17221	OMG18833	OMG13108
OMG16892	OMG18199	OMG16622	OMG18814	OMG13049
OMG14306	OMG18083	OMG16779	OMG18806	OMG13051
OMG13605	OMG18082	OMG16759	OMG19036	OMG13035
OMG13692	OMG18057	OMG16587	OMG18992	OMG13046
OMG13488	OMG17904	OMG15910	OMG18955	OMG13012
OMG12530	OMG17751	OMG15942	OMG18815	OMG12939
OMG12121	OMG17582	OMG16032	OMG18803	OMG12879
OMG11956	OMG17617	OMG15819	OMG18784	OMG12874
OMG11194	OMG17523	OMG15764	OMG18794	OMG12970
OMG19514	OMG17519	OMG15543	OMG18792	OMG12763
OMG19499	OMG17055	OMG15132	OMG18952	OMG12748
OMG19391	OMG16821	OMG14744	OMG18805	OMG12496
OMG19075	OMG16800	OMG14718	OMG19343	OMG12546
OMG19369	OMG16881	OMG14693	OMG19062	OMG12303
OMG18854	OMG16703	OMG14356	OMG17066	OMG11158
OMG18768	OMG16647	OMG14089	OMG17054	OMG20242
OMG18767	OMG16795	OMG13929	OMG17051	OMG20014
OMG18750	OMG16589	OMG14011	OMG17737	OMG19921
OMG18713	OMG16573	OMG13740	OMG18611	OMG20100
OMG18711	OMG16563	OMG13763	OMG18366	OMG19672
OMG18707	OMG16559	OMG13389	OMG18152	OMG19945
OMG18187	OMG16520	OMG13315	OMG18151	OMG19930
OMG18473	OMG16483	OMG13211	OMG18130	OMG19509
OMG18316	OMG16254	OMG13064	OMG18618	OMG19392
OMG18183	OMG16398	OMG11758	OMG18615	OMG19146
OMG18175	OMG16206	OMG30209	OMG18612	OMG19108
OMG18086	OMG16201	OMG30208	OMG18559	OMG19206
OMG18061	OMG16068	OMG30205	OMG18555	OMG18762
OMG18060	OMG15890	OMG30202	OMG18517	OMG18723
OMG18088	OMG15608	OMG30199	OMG18156	OMG18769
OMG17990	OMG15607	OMG30138	OMG18149	OMG18710
OMG17967	OMG15756	OMG30115	OMG18148	OMG18625
OMG17640	OMG15702	OMG29972	OMG18142	OMG18417
OMG17631	OMG15573	OMG28347	OMG18120	OMG18290
OMG17863	OMG15327	OMG29120	OMG18114	OMG18399
OMG17798	OMG15520	OMG28385	OMG18104	OMG18168
OMG17611	OMG15452	OMG28384	OMG18617	OMG18121
OMG17552	OMG15399	OMG28346	OMG18608	OMG18634
OMG17547	OMG15383	OMG28333	OMG18266	OMG18310
OMG17461	OMG15360	OMG28329	OMG18154	OMG18498
OMG17454	OMG15220	OMG28131	OMG18147	OMG18070
OMG17447	OMG15115	OMG28106	OMG18136	OMG18063
OMG17028	OMG15276	OMG28311	OMG18128	OMG18085
OMG17019	OMG15099	OMG28038	OMG18122	OMG17987
OMG16662	OMG15066	OMG28357	OMG18112	OMG18005
OMG16822	OMG15021	OMG27728	OMG18105	OMG17912
OMG16811	OMG14983	OMG27263	OMG18133	OMG17643
OMG16786	OMG14900	OMG27062	OMG18132	OMG17636
OMG16765	OMG14964	OMG27059	OMG18125	OMG17590
OMG16682	OMG14912	OMG27056	OMG18117	OMG17562
OMG16664	OMG14689	OMG27009	OMG18155	OMG17556
OMG16852	OMG14702	OMG26868	OMG18131	OMG17557
OMG16518	OMG14717	OMG26846	OMG18272	OMG17394
OMG16347	OMG14699	OMG26802	OMG18269	OMG17317
OMG16294	OMG14565	OMG26343	OMG18260	OMG17015
OMG16366	OMG14562	OMG26319	OMG18259	OMG17009
OMG16522	OMG14514	OMG25662	OMG18123	OMG16938
OMG16209	OMG14513	OMG25522	OMG18108	OMG16771
OMG16199	OMG14496	OMG24898	OMG18113	OMG17011
OMG16193	OMG14484	OMG25516	OMG18150	OMG16770
OMG16186	OMG14608	OMG24710	OMG16599	OMG16613
OMG16143	OMG14260	OMG24707	OMG16937	OMG16519
OMG16127	OMG14340	OMG24557	OMG16634	OMG16435
OMG15967	OMG14333	OMG24503	OMG16603	OMG16361
OMG15972	OMG14110	OMG24488	OMG16737	OMG16167
OMG15977	OMG14196	OMG24484	OMG16620	OMG15940
OMG15836	OMG14125	OMG23352	OMG17048	OMG15997
OMG15770	OMG14082	OMG23085	OMG17039	OMG15904
OMG15744	OMG14063	OMG22942	OMG17032	OMG15945
OMG15707	OMG14062	OMG22357	OMG17062	OMG15879
OMG15661	OMG13948	OMG21677	OMG17037	OMG15883
OMG15595	OMG13950	OMG21559	OMG17056	OMG15829
OMG15579	OMG13930	OMG20806	OMG18092	OMG15824
OMG15574	OMG13927	OMG20466	OMG17935	OMG15625
OMG15540	OMG13952	OMG20463	OMG17594	OMG15592
OMG15542	OMG13840	OMG20187	OMG17570	OMG15556
OMG15326	OMG13751	OMG19887	OMG17589	OMG15348
OMG15533	OMG13747	OMG18157	OMG17581	OMG15259
OMG15458	OMG13556	OMG18307	OMG17572	OMG15185
OMG15332	OMG13554	OMG18080	OMG17961	OMG15095
OMG15317	OMG13560	OMG17759	OMG17601	OMG14902
OMG15398	OMG13596	OMG17996	OMG17600	OMG14668
OMG15380	OMG13491	OMG17559	OMG17598	OMG14685
OMG15298	OMG13274	OMG17171	OMG17597	OMG14584
OMG15127	OMG13337	OMG17136	OMG17596	OMG14457
OMG15165	OMG13209	OMG16586	OMG17578	OMG14474
OMG15111	OMG13237	OMG15917	OMG17962	OMG14454
OMG15117	OMG13054	OMG15946	OMG17701	OMG14447
OMG15080	OMG13098	OMG15892	OMG17698	OMG14083
OMG14994	OMG13069	OMG13819	OMG17579	OMG14090
OMG15011	OMG12951	OMG13103	OMG17693	OMG13918
OMG15084	OMG12928	OMG24729	OMG17648	OMG13864
OMG14884	OMG12921	OMG17748	OMG17599	OMG13722
OMG14881	OMG12873	OMG16383	OMG17971	OMG13402
OMG14875	OMG12690	OMG10256	OMG17785	OMG13470
OMG14820	OMG12745	OMG24614	OMG17703	OMG13236
OMG14853	OMG12569	OMG21644	OMG15620	OMG12817
OMG14669	OMG12599	OMG20582	OMG16256	OMG12750
OMG14796	OMG12551	OMG19868	OMG16234	OMG11274
OMG14491	OMG12560	OMG19681	OMG16533	OMG11232
OMG14521	OMG11930	OMG19565	OMG16253	OMG11893
OMG14610	OMG12037	OMG19224	OMG16232	OMG11299
OMG14446	OMG11738	OMG17749	OMG16890	OMG15550
OMG14289	OMG11600	OMG10737	OMG16773	OMG15544
OMG14278	OMG11138	OMG10069	OMG16623	OMG14921
OMG14386	OMG11061	OMG29970	OMG16629	OMG14343
OMG14302	OMG10965	OMG29947	OMG17216	OMG13746
OMG14254	OMG10764	OMG29842	OMG17161	OMG13179
OMG14319	OMG10545	OMG29818	OMG17139	OMG11045
OMG14413	OMG10151	OMG29147	OMG17069	OMG10261
OMG14308	OMG21493	OMG28287	OMG17063	OMG18770
OMG14284	OMG21470	OMG27980	OMG17047	OMG18199
OMG14197	OMG21438	OMG27061	OMG17042	OMG18082
OMG14217	OMG21425	OMG26914	OMG17071	OMG17904
OMG14118	OMG21561	OMG24920	OMG17052	OMG17582
OMG14169	OMG21560	OMG25519	OMG17036	OMG17523
OMG13916	OMG21555	OMG24730	OMG17432	OMG17055
OMG13896	OMG21299	OMG24602	OMG17173	OMG16821
OMG13889	OMG21271	OMG24562	OMG17045	OMG16647
OMG13760	OMG21255	OMG23773	OMG17043	OMG16589
OMG13756	OMG21062	OMG22872	OMG17035	OMG16563
OMG13838	OMG21047	OMG22849	OMG17214	OMG16520
OMG13768	OMG20886	OMG22780	OMG17205	OMG16254
OMG13583	OMG20855	OMG22955	OMG17072	OMG16206
OMG13601	OMG21300	OMG22915	OMG17067	OMG16201
OMG13597	OMG20967	OMG21899	OMG17057	OMG16068
OMG13562	OMG20927	OMG21938	OMG17135	OMG15890
OMG13684	OMG20894	OMG21668	OMG17033	OMG15608
OMG13415	OMG21063	OMG21518	OMG17174	OMG15607
OMG13381	OMG20447	OMG20837	OMG17170	OMG15756
OMG13376	OMG20443	OMG20765	OMG17169	OMG15702
OMG13510	OMG20434	OMG20427	OMG17431	OMG15327
OMG13417	OMG20374	OMG19880	OMG15908	OMG15360
OMG13214	OMG20359	OMG19805	OMG15980	OMG15220
OMG13340	OMG20358	OMG18776	OMG16329	OMG15115
OMG13255	OMG20355	OMG17921	OMG16246	OMG15276
OMG13218	OMG20445	OMG17757	OMG16262	OMG15099
OMG13291	OMG20214	OMG17292	OMG16799	OMG15066
OMG13252	OMG20091	OMG16724	OMG16643	OMG15021
OMG13184	OMG20018	OMG16627	OMG16624	OMG14983
OMG13110	OMG19915	OMG16625	OMG16646	OMG14900
OMG12906	OMG19671	OMG16389	OMG16616	OMG14964
OMG12888	OMG19663	OMG16382	OMG16615	OMG14912
OMG12859	OMG19925	OMG16211	OMG16600	OMG14689
OMG13031	OMG20212	OMG15901	OMG16909	OMG14702
OMG12910	OMG19644	OMG15746	OMG16618	OMG14717
OMG12954	OMG19547	OMG15741	OMG16614	OMG14699
OMG12899	OMG19540	OMG15583	OMG16606	OMG14565
OMG12740	OMG19526	OMG15091	OMG16605	OMG14562
OMG12684	OMG19508	OMG14909	OMG16939	OMG14514
OMG12747	OMG19492	OMG14599	OMG16632	OMG14513
OMG12746	OMG19482	OMG14262	OMG16935	OMG14496
OMG12800	OMG19387	OMG14292	OMG16772	OMG14484
OMG12593	OMG19376	OMG13993	OMG16607	OMG14608
OMG12571	OMG19124	OMG13569	OMG16740	OMG14260
OMG12324	OMG19394	OMG13454	OMG16637	OMG14340
OMG12319	OMG19152	OMG13040	OMG15126	OMG14333
OMG12289	OMG18733	OMG12219	OMG15888	OMG14110
OMG12434	OMG18537	OMG11769	OMG15760	OMG14196
OMG12180	OMG18299	OMG11561	OMG15604	OMG14125
OMG11960	OMG18163	OMG35510	OMG15590	OMG14082
OMG12013	OMG18079	OMG35333	OMG15612	OMG14063
OMG12019	OMG18040	OMG35312	OMG15749	OMG14062
OMG11622	OMG18081	OMG35280	OMG16208	OMG13948
OMG11356	OMG17624	OMG35017	OMG16137	OMG13950
OMG11436	OMG17849	OMG34998	OMG15906	OMG13930
OMG11028	OMG17553	OMG34979	OMG16240	OMG13927
OMG10942	OMG17440	OMG34867	OMG16239	OMG13952
OMG20444	OMG17100	OMG34940	OMG16230	OMG13840
OMG20407	OMG17064	OMG33455	OMG16261	OMG13751
OMG20387	OMG17424	OMG33412	OMG16265	OMG13747
OMG20369	OMG17188	OMG33345	OMG16242	OMG13556
OMG20357	OMG16758	OMG32137	OMG16223	OMG13554
OMG19946	OMG16919	OMG31700	OMG16238	OMG13560
OMG19685	OMG16568	OMG31693	OMG16258	OMG13596
OMG20436	OMG16565	OMG31074	OMG16247	OMG13491
OMG20104	OMG16558	OMG31060	OMG15343	OMG13274
OMG19674	OMG16185	OMG30509	OMG15416	OMG13337
OMG19649	OMG15937	OMG30492	OMG15606	OMG13209
OMG19646	OMG16147	OMG33354	OMG16126	OMG13237
OMG19544	OMG15928	OMG32050	OMG16119	OMG13054
OMG19493	OMG15877	OMG31702	OMG16042	OMG13098
OMG19483	OMG15834	OMG31647	OMG15926	OMG13069
OMG18881	OMG15818	OMG29971	OMG15922	OMG12951
OMG18851	OMG15692	OMG29963	OMG15930	OMG12928
OMG19553	OMG15717	OMG29914	OMG15925	OMG12921
OMG19263	OMG15385	OMG29830	OMG16053	OMG12873
OMG18862	OMG15551	OMG29806	OMG15903	OMG12690
OMG19102	OMG15128	OMG30178	OMG16109	OMG12745
OMG18869	OMG15048	OMG28305	OMG16105	OMG12569
OMG18731	OMG15045	OMG28018	OMG15920	OMG12599
OMG18629	OMG14896	OMG27614	OMG16001	OMG12551
OMG18284	OMG14582	OMG27041	OMG15927	OMG12560
OMG18209	OMG14596	OMG27038	OMG15911	OMG11930
OMG18659	OMG14314	OMG24759	OMG15120	OMG12037
OMG18311	OMG14286	OMG24904	OMG15100	OMG11738
OMG17739	OMG14344	OMG24719	OMG15184	OMG11600
OMG17522	OMG14094	OMG24570	OMG15180	OMG11138
OMG17449	OMG14073	OMG24558	OMG15759	OMG11061
OMG17263	OMG14092	OMG23439	OMG15626	OMG10965
OMG17118	OMG14156	OMG22877	OMG15681	OMG10764
OMG17003	OMG13933	OMG22845	OMG15633	OMG10545
OMG16924	OMG13992	OMG21827	OMG15598	OMG10151
OMG16388	OMG13720	OMG21536	OMG15597	OMG20443
OMG16293	OMG13847	OMG20809	OMG15616	OMG20374
OMG16290	OMG13868	OMG21009	OMG15750	OMG20355
OMG15963	OMG13370	OMG20041	OMG15628	OMG20018
OMG16047	OMG13399	OMG19580	OMG15609	OMG20212
OMG15932	OMG13275	OMG19381	OMG15623	OMG19540
OMG15774	OMG12880	OMG19269	OMG15618	OMG19526
OMG15830	OMG12860	OMG18097	OMG14910	OMG19387
OMG15815	OMG12790	OMG17566	OMG14918	OMG19376
OMG15840	OMG12774	OMG17518	OMG15102	OMG18079
OMG15314	OMG12255	OMG17061	OMG15581	OMG18081
OMG15478	OMG11920	OMG17023	OMG15342	OMG17624
OMG15539	OMG11743	OMG16794	OMG15548	OMG17849
OMG15330	OMG15363	OMG16778	OMG15345	OMG17553
OMG15275	OMG20077	OMG15989	OMG15315	OMG17440
OMG15055	OMG14353	OMG15941	OMG15508	OMG17064
OMG14926	OMG14397	OMG15902	OMG15333	OMG16758
OMG15031	OMG13833	OMG15190	OMG15336	OMG16919
OMG14847	OMG21500	OMG14598	OMG15417	OMG16568
OMG14697	OMG21488	OMG14070	OMG15341	OMG16558
OMG14743	OMG21453	OMG14161	OMG15323	OMG16185
OMG14878	OMG21448	OMG13729	OMG15321	OMG15937
OMG14476	OMG21429	OMG13263	OMG15415	OMG16147
OMG14267	OMG21285	OMG10961	OMG15414	OMG15928
OMG14085	OMG20864	OMG16102	OMG15340	OMG15877
OMG14107	OMG21309	OMG10631	OMG14468	OMG15834
OMG14186	OMG20589	OMG22199	OMG14678	OMG15818
OMG13895	OMG21252	OMG22182	OMG14756	OMG15692
OMG13871	OMG20585	OMG26352	OMG14692	OMG15717
OMG13825	OMG20579	OMG20583	OMG14757	OMG15551
OMG13754	OMG20974	OMG29181	OMG14797	OMG15128
OMG13718	OMG20451	OMG17591	OMG15131	OMG15048
OMG13727	OMG20448	OMG17005	OMG15106	OMG15045
OMG13653	OMG20385	OMG35547	OMG15114	OMG14896
OMG13404	OMG20370	OMG35516	OMG15104	OMG14582
OMG13437	OMG20005	OMG35342	OMG15129	OMG14596
OMG13397	OMG20087	OMG35055	OMG15187	OMG14314
OMG13051	OMG20015	OMG35039	OMG15175	OMG14286
OMG13035	OMG19687	OMG35035	OMG15112	OMG14094
OMG13046	OMG19684	OMG35019	OMG15273	OMG14073
OMG13012	OMG19500	OMG35002	OMG14385	OMG14092
OMG12939	OMG19134	OMG34896	OMG14485	OMG13933
OMG12879	OMG18844	OMG33469	OMG14466	OMG13992
OMG12874	OMG18995	OMG31093	OMG14553	OMG13720
OMG12970	OMG18763	OMG31928	OMG14483	OMG13847
OMG12748	OMG18725	OMG31879	OMG14919	OMG13868
OMG12496	OMG18641	OMG30194	OMG14907	OMG13370
OMG12546	OMG18628	OMG30158	OMG14923	OMG13399
OMG12303	OMG17627	OMG30146	OMG14899	OMG13275
OMG11158	OMG17587	OMG29964	OMG14965	OMG12880
OMG21527	OMG17965	OMG29954	OMG14294	OMG12860
OMG21520	OMG17040	OMG29828	OMG14489	OMG12790
OMG21515	OMG17426	OMG27270	OMG14482	OMG12774
OMG21495	OMG17024	OMG26886	OMG14681	OMG12255
OMG21489	OMG17020	OMG24725	OMG14679	OMG11920
OMG21481	OMG17004	OMG24064	OMG14764	OMG11743
OMG21476	OMG17021	OMG23854	OMG14123	OMG21530
OMG21467	OMG16640	OMG22948	OMG14114	OMG21045
OMG21464	OMG16608	OMG22946	OMG14623	OMG21017
OMG21462	OMG16914	OMG22800	OMG14605	OMG20843
OMG21461	OMG16630	OMG22195	OMG14500	OMG21050
OMG21459	OMG16959	OMG21951	OMG14511	OMG21048
OMG21455	OMG16898	OMG21199	OMG14550	OMG20976
OMG21454	OMG16590	OMG20653	OMG14492	OMG20881
OMG21451	OMG16301	OMG20578	OMG14295	OMG20728
OMG21449	OMG16492	OMG19219	OMG14347	OMG20981
OMG21435	OMG16184	OMG18918	OMG14407	OMG20555
OMG21434	OMG15988	OMG18772	OMG13733	OMG20545
OMG21433	OMG15762	OMG18349	OMG13901	OMG20393
OMG21426	OMG15811	OMG18274	OMG14124	OMG20362
OMG21519	OMG15768	OMG17770	OMG14093	OMG20049
OMG21498	OMG15761	OMG17545	OMG14081	OMG20001
OMG21486	OMG15613	OMG17544	OMG14091	OMG19658
OMG21466	OMG15782	OMG17176	OMG14182	OMG19923
OMG21431	OMG15577	OMG16693	OMG13215	OMG19631
OMG21296	OMG15277	OMG16220	OMG13390	OMG19549
OMG21295	OMG15261	OMG16099	OMG13996	OMG19506
OMG21286	OMG15121	OMG16003	OMG13638	OMG19480
OMG21236	OMG15109	OMG15617	OMG13776	OMG19479
OMG21061	OMG15118	OMG15272	OMG13778	OMG19382
OMG21053	OMG15216	OMG14696	OMG13781	OMG19103
OMG21033	OMG15123	OMG14690	OMG13750	OMG18855
OMG20964	OMG14894	OMG14283	OMG13777	OMG19086
OMG20958	OMG15030	OMG14168	OMG13234	OMG18835
OMG20957	OMG14883	OMG13928	OMG13636	OMG18748
OMG20954	OMG14708	OMG13734	OMG13580	OMG18727
OMG20942	OMG14674	OMG13767	OMG13688	OMG18539
OMG20931	OMG14854	OMG13418	OMG13540	OMG18645
OMG20921	OMG14834	OMG13139	OMG13094	OMG18201
OMG20869	OMG14627	OMG12997	OMG13057	OMG18176
OMG20857	OMG14516	OMG12166	OMG13307	OMG18286
OMG20846	OMG14478	OMG11455	OMG13227	OMG18087
OMG20845	OMG14475	OMG10897	OMG13398	OMG18068
OMG20722	OMG14288	OMG45424	OMG13409	OMG18089
OMG20593	OMG14349	OMG45408	OMG13457	OMG17530
OMG20567	OMG14355	OMG45395	OMG12798	OMG17528
OMG20467	OMG14122	OMG45374	OMG13260	OMG16661
OMG21456	OMG14112	OMG45360	OMG13052	OMG16633
OMG21297	OMG13719	OMG45327	OMG12691	OMG16883
OMG21287	OMG13775	OMG45322	OMG12722	OMG16560
OMG21281	OMG13741	OMG45307	OMG12765	OMG16235
OMG21260	OMG13807	OMG45282	OMG12767	OMG16432
OMG21030	OMG13730	OMG45281	OMG12136	OMG15882
OMG20920	OMG13863	OMG45096	OMG12347	OMG15872
OMG20858	OMG13042	OMG44830	OMG12220	OMG15531
OMG20591	OMG12693	OMG44500	OMG12193	OMG15517
OMG20588	OMG12696	OMG44458	OMG12063	OMG15260
OMG20584	OMG12664	OMG44427	OMG11643	OMG15137
OMG20581	OMG11522	OMG44363	OMG11601	OMG15072
OMG20552	OMG11562	OMG44267	OMG11421	OMG14984
OMG21293	OMG11128	OMG44254	OMG11434	OMG14890
OMG21279	OMG11101	OMG40655	OMG11111	OMG14951
OMG21267	OMG10361	OMG40625	OMG10810	OMG14879
OMG21057	OMG22935	OMG40497	OMG10974	OMG14782
OMG20932	OMG22888	OMG38631	OMG10824	OMG14381
OMG20875	OMG22885	OMG38607	OMG10752	OMG14266
OMG20852	OMG22855	OMG38256	OMG10692	OMG14088
OMG20594	OMG22848	OMG37910	OMG10715	OMG13941
OMG20568	OMG22833	OMG37798	OMG10568	OMG13926
OMG20558	OMG22822	OMG37139	OMG10660	OMG13944
OMG21022	OMG22794	OMG35947	OMG10614	OMG13732
OMG20887	OMG22790	OMG35916	OMG10529	OMG13780
OMG20562	OMG22789	OMG35382	OMG10324	OMG13771
OMG21247	OMG22786	OMG35379	OMG10316	OMG13212
OMG20973	OMG22556	OMG35044	OMG10139	OMG12919
OMG20865	OMG22549	OMG34949	OMG10089	OMG13006
OMG21041	OMG22157	OMG34909	OMG10001	OMG15363
OMG20571	OMG22086	OMG34844	OMG10010	OMG14353
OMG20548	OMG22062	OMG30587	OMG10027	OMG18641
OMG20576	OMG22550	OMG32127	OMG10032	OMG17627
OMG20572	OMG22528	OMG31829	OMG10179	OMG17587
OMG20570	OMG22239	OMG31674	OMG10203	OMG17965
OMG20565	OMG22110	OMG31239	OMG10163	OMG17040
OMG20550	OMG21867	OMG30591	OMG10400	OMG17426
OMG20439	OMG21674	OMG30570	OMG10170	OMG17020
OMG20418	OMG22533	OMG30035	OMG10342	OMG17004
OMG20409	OMG22517	OMG29900	OMG11083	OMG17021
OMG20408	OMG22045	OMG29899	OMG10669	OMG16640
OMG20406	OMG21877	OMG28003	OMG11212	OMG16608
OMG20403	OMG22577	OMG27034	OMG10440	OMG16630
OMG20363	OMG21652	OMG26961	OMG10420	OMG16898
OMG20360	OMG21532	OMG26363	OMG10006	OMG16301
OMG20432	OMG21513	OMG25385	OMG10148	OMG16492
OMG20411	OMG21506	OMG25381	OMG10365	OMG15811
OMG20242	OMG21492	OMG22881	OMG11441	OMG15768
OMG20233	OMG21556	OMG22002	OMG11177	OMG15761
OMG19673	OMG20592	OMG21681	OMG11457	OMG15613
OMG19921	OMG20993	OMG21548	OMG12419	OMG15577
OMG19851	OMG20453	OMG21232	OMG10275	OMG15277
OMG19691	OMG20446	OMG20575	OMG10446	OMG15261
OMG20100	OMG20440	OMG20106	OMG10425	OMG15121
OMG19942	OMG20437	OMG19859	OMG10937	OMG15109
OMG19924	OMG20442	OMG19856	OMG12855	OMG15118
OMG19815	OMG20033	OMG19542	OMG12778	OMG15216
OMG19672	OMG19934	OMG19024	OMG10699	OMG15123
OMG19675	OMG19988	OMG19011	OMG11227	OMG14894
OMG19638	OMG19977	OMG18910	OMG10985	OMG15030
OMG19509	OMG19679	OMG18802	OMG12464	OMG14883
OMG19485	OMG19541	OMG18729	OMG11010	OMG14708
OMG19258	OMG19535	OMG18103	OMG10002	OMG14674
OMG19250	OMG19311	OMG18146	OMG10641	OMG14854
OMG18871	OMG19256	OMG18343	OMG12788	OMG14834
OMG18852	OMG19536	OMG16639	OMG12639	OMG14627
OMG19108	OMG18774	OMG16224	OMG12089	OMG14516
OMG19252	OMG18755	OMG16222	OMG11630	OMG14478
OMG18843	OMG18721	OMG15913	OMG10779	OMG14475
OMG18762	OMG18719	OMG15933	OMG12251	OMG14288
OMG18744	OMG18717	OMG15090	OMG13549	OMG14122
OMG18734	OMG18195	OMG14922	OMG11064	OMG14112
OMG18723	OMG18074	OMG14258	OMG10119	OMG13719
OMG18722	OMG18041	OMG14264	OMG12973	OMG13775
OMG18769	OMG18054	OMG13301	OMG11215	OMG13741
OMG18710	OMG17743	OMG13055	OMG10988	OMG13807
OMG18625	OMG17878	OMG13147	OMG13982	OMG13730
OMG18417	OMG17790	OMG10355	OMG13135	OMG13863
OMG18290	OMG17543	OMG14406	OMG10439	OMG13042
OMG18758	OMG17536	OMG16103	OMG12429	OMG12693
OMG18704	OMG17453	OMG18652	OMG10811	OMG12696
OMG18399	OMG17423	OMG16887	OMG10477	OMG12664
OMG18168	OMG16998	OMG22572	OMG14252	OMG11522
OMG18121	OMG16888	OMG25688	OMG14526	OMG11128
OMG18634	OMG16789	OMG29194	OMG13712	OMG11101
OMG18385	OMG16885	OMG29193	OMG14592	OMG10361
OMG18070	OMG16785	OMG29188	OMG11155	OMG21513
OMG18065	OMG16583	OMG28201	OMG14936	OMG20446
OMG18063	OMG16315	OMG28193	OMG14932	OMG20440
OMG18085	OMG16210	OMG23370	OMG13671	OMG20442
OMG17987	OMG16038	OMG22894	OMG13122	OMG19988
OMG17901	OMG16128	OMG22571	OMG11223	OMG19541
OMG18005	OMG15923	OMG16367	OMG11334	OMG19535
OMG17912	OMG15614	OMG31931	OMG11316	OMG19256
OMG17643	OMG15827	OMG31930	OMG11391	OMG19536
OMG17636	OMG15624	OMG30111	OMG13448	OMG18755
OMG17590	OMG15753	OMG29190	OMG12842	OMG18717
OMG17556	OMG15582	OMG29183	OMG11221	OMG18041
OMG17555	OMG15354	OMG29176	OMG14303	OMG18054
OMG17557	OMG15181	OMG19399	OMG13282	OMG17790
OMG17394	OMG15150	OMG18231	OMG12901	OMG17543
OMG17140	OMG15079	OMG17258	OMG12445	OMG17536
OMG17317	OMG14791	OMG17421	OMG12045	OMG17453
OMG17123	OMG14707	OMG15845	OMG11555	OMG16998
OMG17360	OMG14716	OMG14753	OMG15245	OMG16885
OMG17015	OMG14548	OMG13921	OMG14588	OMG16583
OMG17009	OMG14370	OMG13230	OMG13984	OMG16315
OMG16771	OMG13900	OMG45393	OMG13822	OMG16210
OMG17011	OMG13942	OMG45390	OMG14815	OMG16128
OMG16694	OMG13836	OMG45388	OMG11074	OMG15923
OMG16519	OMG13536	OMG45385	OMG14981	OMG15614
OMG16361	OMG13541	OMG45335	OMG14493	OMG15827
OMG16167	OMG13637	OMG45308	OMG13975	OMG15624
OMG15940	OMG13247	OMG45098	OMG10377	OMG15582
OMG16121	OMG13070	OMG44900	OMG14822	OMG15354
OMG15997	OMG13038	OMG44859	OMG14731	OMG15150
OMG15904	OMG12133	OMG44673	OMG13283	OMG15079
OMG15945	OMG10782	OMG44541	OMG11857	OMG14791
OMG15879	OMG18872	OMG44494	OMG11719	OMG14707
OMG15829	OMG18387	OMG44481	OMG10701	OMG14716
OMG15824	OMG15094	OMG44455	OMG16114	OMG14548
OMG15625	OMG12362	OMG44257	OMG15784	OMG14370
OMG15556	OMG21055	OMG40834	OMG15886	OMG13900
OMG15348	OMG20241	OMG38308	OMG14928	OMG13942
OMG15259	OMG19481	OMG35511	OMG14538	OMG13836
OMG15185	OMG18858	OMG35489	OMG14574	OMG13536
OMG15231	OMG18765	OMG35236	OMG14000	OMG13541
OMG15095	OMG17634	OMG35050	OMG12797	OMG13247
OMG14902	OMG15264	OMG35038	OMG15667	OMG13070
OMG14668	OMG14789	OMG35034	OMG15153	OMG13038
OMG14685	OMG14835	OMG35033	OMG14019	OMG12133
OMG14584	OMG14641	OMG35013	OMG11712	OMG22868
OMG14457	OMG14461	OMG35001	OMG10935	OMG21589
OMG14546	OMG12900	OMG34980	OMG14068	OMG22543
OMG14474	OMG22940	OMG34952	OMG13799	OMG21864
OMG14454	OMG22938	OMG34860	OMG13426	OMG21569
OMG14447	OMG22859	OMG33498	OMG13072	OMG21497
OMG14090	OMG22814	OMG33490	OMG16212	OMG20910
OMG13402	OMG22939	OMG31933	OMG16115	OMG21276
OMG13470	OMG22570	OMG29977	OMG15481	OMG21308
OMG12817	OMG22190	OMG29960	OMG14741	OMG21026
OMG12750	OMG21675	OMG29836	OMG14144	OMG20199
OMG11232	OMG22568	OMG27756	OMG13655	OMG19982
OMG11299	OMG22560	OMG26347	OMG13484	OMG19899
OMG15550	OMG22240	OMG24680	OMG12615	OMG19677
OMG12969	OMG22196	OMG24722	OMG12442	OMG19825
OMG18544	OMG21529	OMG23482	OMG10774	OMG19488
OMG15544	OMG21472	OMG23728	OMG12810	OMG19246
OMG14921	OMG21302	OMG22952	OMG13503	OMG18626
OMG14343	OMG20890	OMG21565	OMG15068	OMG18143
OMG13746	OMG20452	OMG20759	OMG13658	OMG18504
OMG11045	OMG20438	OMG20752	OMG12961	OMG18552
OMG20377	OMG20354	OMG20457	OMG12607	OMG18062
OMG20365	OMG20405	OMG18790	OMG12806	OMG17918
OMG20367	OMG19822	OMG19327	OMG16653	OMG17641
OMG20251	OMG19891	OMG18942	OMG16741	OMG17986
OMG20247	OMG19320	OMG18831	OMG16098	OMG17607
OMG20237	OMG18839	OMG18756	OMG15194	OMG17880
OMG19993	OMG18650	OMG18510	OMG14572	OMG17551
OMG19683	OMG18107	OMG18357	OMG13844	OMG17031
OMG19551	OMG18115	OMG18153	OMG13571	OMG17090
OMG19550	OMG17998	OMG18243	OMG13264	OMG17209
OMG19546	OMG17639	OMG17046	OMG12628	OMG16930
OMG19531	OMG17550	OMG17398	OMG12801	OMG16593
OMG19502	OMG17549	OMG17157	OMG14084	OMG16636
OMG19487	OMG17548	OMG16628	OMG16531	OMG16612
OMG19478	OMG17427	OMG16621	OMG16511	OMG16736
OMG18878	OMG17065	OMG16231	OMG16429	OMG16255
OMG19120	OMG17270	OMG16227	OMG15637	OMG16241
OMG18770	OMG16994	OMG16534	OMG15493	OMG16215
OMG18749	OMG16716	OMG15605	OMG15329	OMG16207
OMG18715	OMG16602	OMG15611	OMG15506	OMG16154
OMG18494	OMG16790	OMG15831	OMG15249	OMG15891
OMG18191	OMG16584	OMG15271	OMG15238	OMG15589
OMG18199	OMG16378	OMG14920	OMG15009	OMG15781
OMG18083	OMG16073	OMG14903	OMG14999	OMG15710
OMG18082	OMG15810	OMG14494	OMG14856	OMG15344
OMG17904	OMG15521	OMG14313	OMG14542	OMG15525
OMG17751	OMG15524	OMG14298	OMG14379	OMG15334
OMG17582	OMG15465	OMG13940	OMG14101	OMG14901
OMG17617	OMG15293	OMG13907	OMG13675	OMG14897
OMG17523	OMG14911	OMG13779	OMG13650	OMG15036
OMG17519	OMG14893	OMG13749	OMG13659	OMG14767
OMG17055	OMG15017	OMG13813	OMG12595	OMG13951
OMG16821	OMG15047	OMG13591	OMG15738	OMG13938
OMG16800	OMG14517	OMG11381	OMG15790	OMG13481
OMG16881	OMG14417	OMG11341	OMG14497	OMG13204
OMG16703	OMG14336	OMG11166	OMG14346	OMG12802
OMG16647	OMG14075	OMG10822	OMG14204	OMG11510
OMG16589	OMG14228	OMG72502	OMG13976	OMG11154
OMG16559	OMG14183	OMG72090	OMG14022	OMG15094
OMG16520	OMG13752	OMG72063	OMG17306	OMG12362
OMG16483	OMG13577	OMG72042	OMG17194	OMG14789
OMG16254	OMG13080	OMG71676	OMG17096	OMG14641
OMG16398	OMG12518	OMG71531	OMG16823	OMG14461
OMG16201	OMG11980	OMG71507	OMG16291	OMG12900
OMG16068	OMG24708	OMG71477	OMG16463	OMG20452
OMG15890	OMG24704	OMG71374	OMG15943	OMG20354
OMG15608	OMG24699	OMG71363	OMG15389	OMG20405
OMG15607	OMG24698	OMG71360	OMG14688	OMG18650
OMG15756	OMG24615	OMG71224	OMG14547	OMG18107
OMG15573	OMG24610	OMG71122	OMG13353	OMG18115
OMG15383	OMG24600	OMG71075	OMG10813	OMG17639
OMG15360	OMG24592	OMG71059	OMG16757	OMG17550
OMG15115	OMG24565	OMG71040	OMG16413	OMG17548
OMG15099	OMG24530	OMG70842	OMG16095	OMG17065
OMG15066	OMG24480	OMG70383	OMG15841	OMG17270
OMG15021	OMG24164	OMG70358	OMG15777	OMG16994
OMG14983	OMG23791	OMG68207	OMG15672	OMG16602
OMG14900	OMG23695	OMG68153	OMG15376	OMG16584
OMG14964	OMG23663	OMG66966	OMG14503	OMG16073
OMG14912	OMG23611	OMG66958	OMG14463	OMG15810
OMG14689	OMG23660	OMG66948	OMG14619	OMG15521
OMG14702	OMG23119	OMG66947	OMG14576	OMG15465
OMG14717	OMG24179	OMG66941	OMG14378	OMG15293
OMG14565	OMG23078	OMG66926	OMG14251	OMG14911
OMG14562	OMG24204	OMG66921	OMG13564	OMG14893
OMG14514	OMG23098	OMG66920	OMG13502	OMG15017
OMG14496	OMG22956	OMG66917	OMG13452	OMG14517
OMG14484	OMG22893	OMG66916	OMG13176	OMG14417
OMG14608	OMG22891	OMG66887	OMG12544	OMG14075
OMG14260	OMG22873	OMG66886	OMG17354	OMG14228
OMG14333	OMG22811	OMG66882	OMG16644	OMG14183
OMG14110	OMG22781	OMG66868	OMG16564	OMG13752
OMG14196	OMG22536	OMG66864	OMG16267	OMG13577
OMG14082	OMG22055	OMG66851	OMG13809	OMG13080
OMG14063	OMG21542	OMG66850	OMG12668	OMG12518
OMG13930	OMG21524	OMG66824	OMG17819	OMG11980
OMG13927	OMG21507	OMG66804	OMG17710	OMG22956
OMG13952	OMG21469	OMG66768	OMG17542	OMG22055
OMG13840	OMG21056	OMG66767	OMG17308	OMG21542
OMG13751	OMG20876	OMG66740	OMG16835	OMG21507
OMG13747	OMG20980	OMG66187	OMG16036	OMG21056
OMG13556	OMG21002	OMG45365	OMG15939	OMG19962
OMG13554	OMG19962	OMG45228	OMG15296	OMG20102
OMG13560	OMG20102	OMG45140	OMG15110	OMG18781
OMG13596	OMG19821	OMG45138	OMG14924	OMG18761
OMG13274	OMG19543	OMG45126	OMG14506	OMG18754
OMG13209	OMG19515	OMG44939	OMG14410	OMG18620
OMG13054	OMG19367	OMG44630	OMG14181	OMG18363
OMG13098	OMG18781	OMG44535	OMG13811	OMG18091
OMG12951	OMG18761	OMG44502	OMG12824	OMG18048
OMG12921	OMG18754	OMG44469	OMG11335	OMG17577
OMG12873	OMG18742	OMG44462	OMG10672	OMG17267
OMG12690	OMG18620	OMG44454	OMG14672	OMG16956
OMG12745	OMG18363	OMG44438	OMG11935	OMG16872
OMG12569	OMG18091	OMG44436	OMG16902	OMG16588
OMG12551	OMG18048	OMG44433	OMG16575	OMG16557
OMG11930	OMG17577	OMG44274	OMG16297	OMG16251
OMG12037	OMG17865	OMG35487	OMG16189	OMG16043
OMG11738	OMG17267	OMG35445	OMG16020	OMG15905
OMG11600	OMG16956	OMG35425	OMG15523	OMG15944
OMG10965	OMG16872	OMG35393	OMG15347	OMG15919
OMG10764	OMG16588	OMG32406	OMG15320	OMG15885
OMG10545	OMG16557	OMG31311	OMG15297	OMG15591
OMG10151	OMG16251	OMG31159	OMG14269	OMG15509
OMG21493	OMG16043	OMG30148	OMG14434	OMG15337
OMG21299	OMG15905	OMG29973	OMG14321	OMG14876
OMG21271	OMG15944	OMG29967	OMG14227	OMG14331
OMG21047	OMG15919	OMG29923	OMG13812	OMG13967
OMG20967	OMG15885	OMG29856	OMG13542	OMG13533
OMG20927	OMG15822	OMG28748	OMG13324	OMG13067
OMG20894	OMG15591	OMG28655	OMG13166	OMG13168
OMG21063	OMG15509	OMG28239	OMG12864	OMG10409
OMG20447	OMG15337	OMG27897	OMG12741	OMG24479
OMG20443	OMG14876	OMG27366	OMG12336	OMG24207
OMG20434	OMG14331	OMG28150	OMG17521	OMG24189
OMG20359	OMG13967	OMG27913	OMG17349	OMG24120
OMG20358	OMG13533	OMG27047	OMG16826	OMG23622
OMG20445	OMG13067	OMG27033	OMG15649	OMG23104
OMG20091	OMG13168	OMG26907	OMG15370	OMG23761
OMG19671	OMG10409	OMG26898	OMG15512	OMG23357
OMG19663	OMG14214	OMG26874	OMG15018	OMG23559
OMG19925	OMG14002	OMG27020	OMG14806	OMG23271
OMG19644	OMG17806	OMG25933	OMG14594	OMG23568
OMG19547	OMG12716	OMG25902	OMG14363	OMG23756
OMG19540	OMG20564	OMG25408	OMG14270	OMG23414
OMG19526	OMG15981	OMG24694	OMG13561	OMG22953
OMG19492	OMG15107	OMG24617	OMG13344	OMG22851
OMG19482	OMG24619	OMG23834	OMG18740	OMG22520
OMG19387	OMG24605	OMG23449	OMG18447	OMG21683
OMG18733	OMG24589	OMG22201	OMG18477	OMG22258
OMG18537	OMG24520	OMG22447	OMG18049	OMG21932
OMG18163	OMG24468	OMG21820	OMG17983	OMG21676
OMG18079	OMG23072	OMG21010	OMG17715	OMG22127
OMG18040	OMG22892	OMG21105	OMG17902	OMG22197
OMG18081	OMG22874	OMG21310	OMG17384	OMG21531
OMG17624	OMG22858	OMG20462	OMG17181	OMG21483
OMG17553	OMG22784	OMG19900	OMG17085	OMG21450
OMG17100	OMG22901	OMG19585	OMG17128	OMG20761
OMG17064	OMG22883	OMG19857	OMG16298	OMG20986
OMG17424	OMG22803	OMG19717	OMG15936	OMG20870
OMG16758	OMG22146	OMG20184	OMG15802	OMG20430
OMG16568	OMG22051	OMG19312	OMG15491	OMG19560
OMG16558	OMG21860	OMG18773	OMG15138	OMG19548
OMG16185	OMG22101	OMG18759	OMG15201	OMG19393
OMG15937	OMG21566	OMG18375	OMG15065	OMG19096
OMG15877	OMG21517	OMG17886	OMG14795	OMG18974
OMG15385	OMG21510	OMG17588	OMG14733	OMG18753
OMG15551	OMG21446	OMG17781	OMG14557	OMG18726
OMG15128	OMG21557	OMG17218	OMG13570	OMG18718
OMG15048	OMG20853	OMG17203	OMG12744	OMG18213
OMG15045	OMG21284	OMG17149	OMG12237	OMG18118
OMG14896	OMG20860	OMG16913	OMG11527	OMG18532
OMG14582	OMG19872	OMG16638	OMG15728	OMG18354
OMG14314	OMG19538	OMG15043	OMG15346	OMG18192
OMG14286	OMG19028	OMG14749	OMG17832	OMG18488
OMG14344	OMG17811	OMG14162	OMG16995	OMG17752
OMG14094	OMG17593	OMG13998	OMG16641	OMG17732
OMG14073	OMG16591	OMG13858	OMG16440	OMG17564
OMG14156	OMG16486	OMG13817	OMG16506	OMG17793
OMG13933	OMG15953	OMG11382	OMG15575	OMG17586
OMG13720	OMG16190	OMG10828	OMG14991	OMG17120
OMG13868	OMG16110	OMG17465	OMG14849	OMG17022
OMG13370	OMG15958	OMG22200	OMG14467	OMG16922
OMG13399	OMG15889	OMG23706	OMG14361	OMG16864
OMG13275	OMG15706	OMG23181	OMG13090	OMG16804
OMG12860	OMG15700	OMG26354	OMG13107	OMG16609
OMG12790	OMG15396	OMG28203	OMG12983	OMG16668
OMG11920	OMG15447	OMG28194	OMG18413	OMG16561
OMG22886	OMG15116	OMG35485	OMG17875	OMG16556
OMG22882	OMG14987	OMG33493	OMG17728	OMG16485
OMG22879	OMG14675	OMG33488	OMG16813	OMG16356
OMG22871	OMG14710	OMG33486	OMG15871	OMG16309
OMG22870	OMG14309	OMG31936	OMG15221	OMG16236
OMG22869	OMG14300	OMG34264	OMG14967	OMG16243
OMG22867	OMG14198	OMG33491	OMG14704	OMG16229
OMG22861	OMG13923	OMG45392	OMG14444	OMG16188
OMG22857	OMG13401	OMG45391	OMG13831	OMG15934
OMG22836	OMG13253	OMG45389	OMG13656	OMG16133
OMG22835	OMG13093	OMG45386	OMG13378	OMG15983
OMG22832	OMG12490	OMG45384	OMG13148	OMG15816
OMG22831	OMG12073	OMG45383	OMG19490	OMG15600
OMG22829	OMG11297	OMG45382	OMG18985	OMG14915
OMG22828	OMG11277	OMG45264	OMG18863	OMG14518
OMG22827	OMG27022	OMG45263	OMG19157	OMG14465
OMG22825	OMG27011	OMG45261	OMG19091	OMG14257
OMG22823	OMG27002	OMG45254	OMG18808	OMG14265
OMG22821	OMG26943	OMG45252	OMG18046	OMG14357
OMG22819	OMG26916	OMG45242	OMG17541	OMG13935
OMG22817	OMG26887	OMG45240	OMG17030	OMG13396
OMG22813	OMG26830	OMG45232	OMG16738	OMG13185
OMG22787	OMG26810	OMG45227	OMG16658	OMG12622
OMG22776	OMG26779	OMG45225	OMG16577	OMG11000
OMG22769	OMG26879	OMG45219	OMG16514	OMG14002
OMG22765	OMG26256	OMG45207	OMG15884	OMG12716
OMG22809	OMG25497	OMG45205	OMG15733	OMG15107
OMG22799	OMG24852	OMG45197	OMG15251	OMG22784
OMG22567	OMG24748	OMG45188	OMG14499	OMG22883
OMG22565	OMG26366	OMG45187	OMG14275	OMG21510
OMG22555	OMG25807	OMG45136	OMG13932	OMG19538
OMG22529	OMG25732	OMG45122	OMG13142	OMG17593
OMG22508	OMG25583	OMG45118	OMG12564	OMG16591
OMG22255	OMG25510	OMG45110	OMG16966	OMG15953
OMG22159	OMG24916	OMG45072	OMG17990	OMG16110
OMG22155	OMG24747	OMG44961	OMG17967	OMG15889
OMG22150	OMG25216	OMG44941	OMG17863	OMG15396
OMG22143	OMG25194	OMG44813	OMG17019	OMG15116
OMG22140	OMG24738	OMG44750	OMG16765	OMG14987
OMG22139	OMG24712	OMG44691	OMG16682	OMG14675
OMG22131	OMG23563	OMG44687	OMG16366	OMG14710
OMG22099	OMG23667	OMG44626	OMG15977	OMG14309
OMG22068	OMG23653	OMG44612	OMG15595	OMG14300
OMG22064	OMG24135	OMG44592	OMG15398	OMG14198
OMG22059	OMG22933	OMG44576	OMG14875	OMG13923
OMG22050	OMG22065	OMG44407	OMG14853	OMG13401
OMG21888	OMG22538	OMG44396	OMG13745	OMG13253
OMG21654	OMG22121	OMG44385	OMG13376	OMG13093
OMG21641	OMG22236	OMG44368	OMG13510	OMG12490
OMG22865	OMG21170	OMG44287	OMG13434	OMG12073
OMG22563	OMG20735	OMG44276	OMG18869	OMG11297
OMG22541	OMG20503	OMG37388	OMG17263	OMG11277
OMG22514	OMG19545	OMG40848	OMG17050	OMG20735
OMG22270	OMG19401	OMG40826	OMG16388	OMG20503
OMG22153	OMG18870	OMG40821	OMG16290	OMG19401
OMG22147	OMG18566	OMG40819	OMG15774	OMG18870
OMG22144	OMG17255	OMG38291	OMG15830	OMG16566
OMG22079	OMG17282	OMG72508	OMG15330	OMG16507
OMG22074	OMG16711	OMG72507	OMG14587	OMG15316
OMG21682	OMG16566	OMG72506	OMG14267	OMG15350
OMG21673	OMG16507	OMG72496	OMG14186	OMG14892
OMG21672	OMG15316	OMG72248	OMG13895	OMG14801
OMG21663	OMG15350	OMG72019	OMG13035	OMG13387
OMG21660	OMG14892	OMG72012	OMG20242	OMG26862
OMG22527	OMG14801	OMG72010	OMG20014	OMG25684
OMG22510	OMG13387	OMG72003	OMG19672	OMG25224
OMG22267	OMG11143	OMG72000	OMG19509	OMG26325
OMG22084	OMG10207	OMG71998	OMG19392	OMG25660
OMG22078	OMG15257	OMG71994	OMG19108	OMG25772
OMG21876	OMG18173	OMG71983	OMG18625	OMG25730
OMG21667	OMG19166	OMG71693	OMG18290	OMG24881
OMG21634	OMG20256	OMG71642	OMG18121	OMG24603
OMG22513	OMG16879	OMG71592	OMG18310	OMG24599
OMG21678	OMG24195	OMG71591	OMG18070	OMG24596
OMG21659	OMG18988	OMG71545	OMG17643	OMG24522
OMG21649	OMG13429	OMG71540	OMG17590	OMG24514
OMG22097	OMG26912	OMG71480	OMG17557	OMG24500
OMG21640	OMG26895	OMG71128	OMG17011	OMG24492
OMG22271	OMG26850	OMG70900	OMG16361	OMG23571
OMG21669	OMG25563	OMG70898	OMG15879	OMG24132
OMG21656	OMG26293	OMG70804	OMG15829	OMG24119
OMG21646	OMG25665	OMG70776	OMG15625	OMG23699
OMG21629	OMG25518	OMG70677	OMG15095	OMG22890
OMG21628	OMG24713	OMG70676	OMG13722	OMG22937
OMG21533	OMG24607	OMG70671	OMG12817	OMG22840
OMG21530	OMG24182	OMG70660	OMG11232	OMG22564
OMG21521	OMG23666	OMG70646	OMG11893	OMG21689
OMG21499	OMG23610	OMG70643	OMG14343	OMG22266
OMG21458	OMG21479	OMG70636	OMG13746	OMG22056
OMG21444	OMG20375	OMG70627	OMG16520	OMG22054
OMG21150	OMG19889	OMG70622	OMG15115	OMG21814
OMG21480	OMG19567	OMG70619	OMG14900	OMG21703
OMG21442	OMG18662	OMG70616	OMG14608	OMG21278
OMG21291	OMG17919	OMG70603	OMG14340	OMG20827
OMG21263	OMG17429	OMG70597	OMG13840	OMG20528
OMG21239	OMG17058	OMG70590	OMG11138	OMG20485
OMG20949	OMG17418	OMG70589	OMG20443	OMG21253
OMG20947	OMG17221	OMG70585	OMG20374	OMG20777
OMG20930	OMG16622	OMG70568	OMG20355	OMG20680
OMG20905	OMG16779	OMG70563	OMG20018	OMG20988
OMG20899	OMG16759	OMG70560	OMG19540	OMG20497
OMG20884	OMG16587	OMG70553	OMG19526	OMG20834
OMG20861	OMG15910	OMG70538	OMG19376	OMG20461
OMG20590	OMG15942	OMG70537	OMG18079	OMG19884
OMG20587	OMG16032	OMG70531	OMG18081	OMG19628
OMG20941	OMG15819	OMG70510	OMG17624	OMG19618
OMG21048	OMG15764	OMG70455	OMG17849	OMG20084
OMG21018	OMG15543	OMG70438	OMG16758	OMG19330
OMG20856	OMG15132	OMG70390	OMG16919	OMG18860
OMG20968	OMG14744	OMG70388	OMG15937	OMG19049
OMG20401	OMG14718	OMG68741	OMG15834	OMG18522
OMG20384	OMG14693	OMG68400	OMG15818	OMG18549
OMG20362	OMG14356	OMG68206	OMG15717	OMG18610
OMG20049	OMG14089	OMG68149	OMG15551	OMG18111
OMG20008	OMG13929	OMG68084	OMG13370	OMG18275
OMG20001	OMG14011	OMG67773	OMG21045	OMG17585
OMG19916	OMG13740	OMG67667	OMG21048	OMG17595
OMG19658	OMG13763	OMG67655	OMG20976	OMG17747
OMG20217	OMG13389	OMG67347	OMG20881	OMG17546
OMG19923	OMG13315	OMG66983	OMG20555	OMG16964
OMG19669	OMG13211	OMG66884	OMG20545	OMG16642
OMG19549	OMG13064	OMG50805	OMG20001	OMG16962
OMG19507	OMG11758	OMG18356	OMG19631	OMG16775
OMG19506	OMG30209	OMG20811	OMG19506	OMG16717
OMG19479	OMG30208	OMG24194	OMG19480	OMG16678
OMG19144	OMG30205	OMG26345	OMG19103	OMG16592
OMG18867	OMG30202	OMG25689	OMG18855	OMG16264
OMG19378	OMG30199	OMG30150	OMG19086	OMG16250
OMG19235	OMG30138	OMG30144	OMG18835	OMG16249
OMG18855	OMG30115	OMG29179	OMG18539	OMG15318
OMG18757	OMG29972	OMG28225	OMG18645	OMG15505
OMG18728	OMG28347	OMG27904	OMG18201	OMG15529
OMG18576	OMG29120	OMG35548	OMG18176	OMG15210
OMG18533	OMG28385	OMG35497	OMG16633	OMG15103
OMG18174	OMG28384	OMG35492	OMG16883	OMG14098
OMG18645	OMG28346	OMG35484	OMG16432	OMG14153
OMG18188	OMG28333	OMG35483	OMG15531	OMG13056
OMG18201	OMG28329	OMG35481	OMG15517	OMG11336
OMG18176	OMG28131	OMG35479	OMG15137	OMG11331
OMG18087	OMG28106	OMG35478	OMG14782	OMG10597
OMG18089	OMG28311	OMG35475	OMG13944	OMG18988
OMG17934	OMG28038	OMG35472	OMG17627	OMG13429
OMG17887	OMG28357	OMG35469	OMG17965	OMG21479
OMG17644	OMG27728	OMG35467	OMG17004	OMG19567
OMG17683	OMG27263	OMG35466	OMG16898	OMG17429
OMG17888	OMG27062	OMG35454	OMG16492	OMG17058
OMG17530	OMG27059	OMG35451	OMG15118	OMG17221
OMG17528	OMG27056	OMG35450	OMG15216	OMG16622
OMG17146	OMG27009	OMG35442	OMG15123	OMG16779
OMG16915	OMG26868	OMG35424	OMG14475	OMG16759
OMG16661	OMG26846	OMG35400	OMG19988	OMG16587
OMG16901	OMG26802	OMG35399	OMG19536	OMG15910
OMG16633	OMG26343	OMG35392	OMG18755	OMG15942
OMG16883	OMG26319	OMG35389	OMG16998	OMG16032
OMG16560	OMG25662	OMG35386	OMG15827	OMG15764
OMG15882	OMG25522	OMG35373	OMG21589	OMG15132
OMG15872	OMG24898	OMG35286	OMG21864	OMG14744
OMG15531	OMG25516	OMG35284	OMG21497	OMG14718
OMG15517	OMG24710	OMG35251	OMG19899	OMG14693
OMG15526	OMG24707	OMG35231	OMG19677	OMG14356
OMG15151	OMG24557	OMG35215	OMG19825	OMG14089
OMG15137	OMG24503	OMG35188	OMG18626	OMG13929
OMG15072	OMG24488	OMG35166	OMG18504	OMG13740
OMG14984	OMG24484	OMG35158	OMG18552	OMG13763
OMG14890	OMG23352	OMG35024	OMG17986	OMG13389
OMG15000	OMG23085	OMG35012	OMG17880	OMG13315
OMG14266	OMG22942	OMG34990	OMG16736	OMG13211
OMG14088	OMG22357	OMG34981	OMG16255	OMG13064
OMG13941	OMG21677	OMG34966	OMG16207	OMG11758
OMG13979	OMG21559	OMG34965	OMG16154	OMG26846
OMG13732	OMG20806	OMG34907	OMG15589	OMG26319
OMG13780	OMG20466	OMG33221	OMG14897	OMG24710
OMG13771	OMG20463	OMG33558	OMG11154	OMG24557
OMG13212	OMG20187	OMG33171	OMG18650	OMG24484
OMG12919	OMG19887	OMG32511	OMG17065	OMG21559
OMG15363	OMG18157	OMG32012	OMG16994	OMG20463
OMG14397	OMG18307	OMG31939	OMG14228	OMG18157
OMG21448	OMG18080	OMG31591	OMG18781	OMG18307
OMG21429	OMG17759	OMG31571	OMG18363	OMG18080
OMG21285	OMG17996	OMG31466	OMG15919	OMG17759
OMG21309	OMG17559	OMG31439	OMG24479	OMG17996
OMG20589	OMG17171	OMG31414	OMG24120	OMG17559
OMG20585	OMG17136	OMG31272	OMG23761	OMG17171
OMG20579	OMG16586	OMG30826	OMG23357	OMG16586
OMG20451	OMG15917	OMG30346	OMG23559	OMG15917
OMG20448	OMG15946	OMG31555	OMG23756	OMG15946
OMG20385	OMG15892	OMG45418	OMG23414	OMG15892
OMG20015	OMG13819	OMG45394	OMG22127	OMG13819
OMG19687	OMG13103	OMG45387	OMG20986	OMG13103
OMG19684	OMG24729	OMG45255	OMG20870	OMG30067
OMG19500	OMG17748	OMG45237	OMG19096	OMG29154
OMG19134	OMG16383	OMG45229	OMG18974	OMG28383
OMG18844	OMG10256	OMG45226	OMG18213	OMG28364
OMG18763	OMG24614	OMG45216	OMG18532	OMG28165
OMG17627	OMG21644	OMG45210	OMG18354	OMG28376
OMG17587	OMG20582	OMG45203	OMG18488	OMG28019
OMG17040	OMG19868	OMG45191	OMG17732	OMG27616
OMG17426	OMG19681	OMG45184	OMG17120	OMG27254
OMG17020	OMG19565	OMG45167	OMG16922	OMG27082
OMG17021	OMG19224	OMG45129	OMG16864	OMG29121
OMG16608	OMG17749	OMG45109	OMG16668	OMG28369
OMG16301	OMG10737	OMG45056	OMG16556	OMG27039
OMG16492	OMG10069	OMG45037	OMG13185	OMG26238
OMG16184	OMG29970	OMG44973	OMG14002	OMG24765
OMG15762	OMG29947	OMG44957	OMG17593	OMG25751
OMG15768	OMG29842	OMG44944	OMG16110	OMG24820
OMG15613	OMG29818	OMG44752	OMG20735	OMG24790
OMG15261	OMG29147	OMG44713	OMG19401	OMG24650
OMG15121	OMG28287	OMG44649	OMG18870	OMG24548
OMG15109	OMG27980	OMG44645	OMG15350	OMG23785
OMG15118	OMG27061	OMG44603	OMG14801	OMG22979
OMG15216	OMG26914	OMG44573	OMG26862	OMG22927
OMG14883	OMG24920	OMG44463	OMG25684	OMG22856
OMG14708	OMG25519	OMG44402	OMG25224	OMG22576
OMG14674	OMG24730	OMG44386	OMG25730	OMG21537
OMG14627	OMG24602	OMG36659	OMG24881	OMG21503
OMG14288	OMG24562	OMG41132	OMG24603	OMG21223
OMG14122	OMG23773	OMG40379	OMG24596	OMG20013
OMG13719	OMG22872	OMG39772	OMG24514	OMG19783
OMG13775	OMG22849	OMG38344	OMG22937	OMG19850
OMG13741	OMG22780	OMG37755	OMG22564	OMG19349
OMG13807	OMG22955	OMG37690	OMG21689	OMG18809
OMG13730	OMG22915	OMG37679	OMG22266	OMG18793
OMG13863	OMG21899	OMG37661	OMG22056	OMG18102
OMG12693	OMG21938	OMG37626	OMG22054	OMG17385
OMG12696	OMG21668	OMG37604	OMG21703	OMG17041
OMG11522	OMG21518	OMG37543	OMG20827	OMG16936
OMG10361	OMG20837	OMG37508	OMG20485	OMG16598
OMG22888	OMG20765	OMG37484	OMG19884	OMG16570
OMG22885	OMG20427	OMG37453	OMG18860	OMG16191
OMG22855	OMG19880	OMG37328	OMG19049	OMG16031
OMG22848	OMG19805	OMG37217	OMG18610	OMG15916
OMG22822	OMG18776	OMG37175	OMG18275	OMG16123
OMG22789	OMG17921	OMG37042	OMG16964	OMG15619
OMG22786	OMG17757	OMG36908	OMG16962	OMG15602
OMG22556	OMG17292	OMG36266	OMG16717	OMG15751
OMG22157	OMG16724	OMG35796	OMG16678	OMG15594
OMG22086	OMG16627	OMG35707	OMG15210	OMG15097
OMG21674	OMG16625	OMG11147	OMG18988	OMG14908
OMG22533	OMG16389	OMG12654	OMG21479	OMG14885
OMG22045	OMG16382	OMG23875	OMG19567	OMG14843
OMG21532	OMG16211	OMG25428	OMG16759	OMG14512
OMG21513	OMG15901	OMG25366	OMG15910	OMG14317
OMG21492	OMG15746	OMG30212	OMG16032	OMG13594
OMG20592	OMG15741	OMG30211	OMG15764	OMG13114
OMG20453	OMG15583	OMG30195	OMG14356	OMG12431
OMG20446	OMG15091	OMG30192	OMG24710	OMG10366
OMG20440	OMG14909	OMG30179	OMG18307	OMG10059
OMG20437	OMG14599	OMG30174	OMG17996	OMG10256
OMG20442	OMG14262	OMG30161	OMG17171	OMG19868
OMG19679	OMG14292	OMG30156	OMG16586	OMG19681
OMG19541	OMG13993	OMG30149	OMG15892	OMG19224
OMG19535	OMG13569	OMG30117	OMG13819	OMG17749
OMG19311	OMG13454	OMG29950	OMG28165	OMG24562
OMG19256	OMG13040	OMG29849	OMG27254	OMG22780
OMG18755	OMG12219	OMG29837	OMG27082	OMG21899
OMG18195	OMG11769	OMG29230	OMG29121	OMG20427
OMG17743	OMG11561	OMG28982	OMG28369	OMG16724
OMG17878	OMG35510	OMG28781	OMG26238	OMG16627
OMG17423	OMG35333	OMG28269	OMG24765	OMG16625
OMG16789	OMG35312	OMG28268	OMG25751	OMG16382
OMG16315	OMG35280	OMG27892	OMG24820	OMG16211
OMG16210	OMG35017	OMG27890	OMG24790	OMG15901
OMG15923	OMG34998	OMG27883	OMG24650	OMG15583
OMG15614	OMG34979	OMG27876	OMG24548	OMG15091
OMG15827	OMG34867	OMG27836	OMG22979	OMG14909
OMG15624	OMG34940	OMG27829	OMG22576	OMG14262
OMG15753	OMG33455	OMG27628	OMG21223	OMG14292
OMG15354	OMG33412	OMG28202	OMG20013	OMG13569
OMG15150	OMG33345	OMG27908	OMG18793	OMG13454
OMG14791	OMG32137	OMG27816	OMG16598	OMG13040
OMG14707	OMG31700	OMG27800	OMG16123	OMG12219
OMG14548	OMG31693	OMG27797	OMG15751	OMG11769
OMG14370	OMG31074	OMG27687	OMG14843	OMG11561
OMG13942	OMG31060	OMG35553	OMG10366	OMG28018
OMG13247	OMG30509	OMG35552	OMG10059	OMG24759
OMG13038	OMG30492	OMG35473	OMG19681	OMG24719
OMG12133	OMG33354	OMG35470	OMG17749	OMG24558
OMG24618	OMG32050	OMG35460	OMG24562	OMG22877
OMG24616	OMG31702	OMG35344	OMG22780	OMG21827
OMG24608	OMG31647	OMG35273	OMG20427	OMG21536
OMG24604	OMG29971	OMG35026	OMG16625	OMG20809
OMG24595	OMG29963	OMG33681	OMG14909	OMG20041
OMG24591	OMG29914	OMG33008	OMG24759	OMG19580
OMG24587	OMG29830	OMG32703	OMG24558	OMG19269
OMG24585	OMG29806	OMG32365	OMG21827	OMG17566
OMG24584	OMG30178	OMG32225	OMG19580	OMG17518
OMG24582	OMG28305	OMG31610	OMG17566	OMG17061
OMG24581	OMG28018	OMG31595	OMG17061	OMG17023
OMG24579	OMG27614	OMG31527	OMG15902	OMG16794
OMG24576	OMG27041	OMG31518	OMG15190	OMG16778
OMG24571	OMG27038	OMG31475	OMG14161	OMG15989
OMG24547	OMG24759	OMG31469	OMG35528	OMG15941
OMG24543	OMG24904	OMG30760	OMG35322	OMG15902
OMG24532	OMG24719	OMG30300	OMG33456	OMG15190
OMG24526	OMG24570	OMG34114	OMG33305	OMG14070
OMG24523	OMG24558	OMG33577	OMG32125	OMG14161
OMG24521	OMG23439	OMG33528	OMG31900	OMG13729
OMG24510	OMG22877	OMG32675	OMG30957	OMG13263
OMG24499	OMG22845	OMG32658	OMG30545	OMG10961
OMG24463	OMG21827	OMG32024	OMG34721	OMG35529
OMG24583	OMG21536	OMG32018	OMG31947	OMG35528
OMG24569	OMG20809	OMG31926	OMG31761	OMG35235
OMG24542	OMG21009	OMG31558	OMG31260	OMG35322
OMG24515	OMG20041	OMG31506	OMG31083	OMG33456
OMG24495	OMG19580	OMG31487	OMG30550	OMG33305
OMG24473	OMG19381	OMG31459	OMG30147	OMG33281
OMG24187	OMG19269	OMG31452	OMG28185	OMG32194
OMG24185	OMG18097	OMG31402	OMG28155	OMG32125
OMG24176	OMG17566	OMG31289	OMG28143	OMG31900
OMG24157	OMG17518	OMG31284	OMG28016	OMG31770
OMG24125	OMG17061	OMG31189	OMG27998	OMG31691
OMG23779	OMG17023	OMG10072	OMG27183	OMG30957
OMG23650	OMG16794	OMG21303	OMG27586	OMG30545
OMG23613	OMG16778	OMG24193	OMG27548	OMG34721
OMG23600	OMG15989	OMG27051	OMG28119	OMG33241
OMG23599	OMG15941	OMG26984	OMG26970	OMG31947
OMG23591	OMG15902	OMG26953	OMG26797	OMG31761
OMG23590	OMG15190	OMG26927	OMG25642	OMG31260
OMG23564	OMG14598	OMG26878	OMG25505	OMG31083
OMG23536	OMG14070	OMG26859	OMG24784	OMG31059
OMG23323	OMG14161	OMG26977	OMG24833	OMG30550
OMG23111	OMG13729	OMG25690	OMG24811	OMG30147
OMG23095	OMG13263	OMG25436	OMG25809	OMG30065
OMG23074	OMG10961	OMG25429	OMG24169	OMG29881
OMG24181	OMG16102	OMG25421	OMG23027	OMG29130
OMG24168	OMG10631	OMG25394	OMG21620	OMG28185
OMG23796	OMG22199	OMG25114	OMG20476	OMG28155
OMG23794	OMG22182	OMG24803	OMG20743	OMG28143
OMG23617	OMG26352	OMG24781	OMG20431	OMG28060
OMG23576	OMG20583	OMG26429	OMG19688	OMG28016
OMG23543	OMG29181	OMG25720	OMG19878	OMG27998
OMG23402	OMG17591	OMG25451	OMG19829	OMG27183
OMG23112	OMG17005	OMG25390	OMG19352	OMG27610
OMG23075	OMG35547	OMG25340	OMG18333	OMG27586
OMG23073	OMG35516	OMG25318	OMG17554	OMG27548
OMG24173	OMG35342	OMG25067	OMG17392	OMG28119
OMG23784	OMG35055	OMG24929	OMG16375	OMG26970
OMG23753	OMG35039	OMG25335	OMG14544	OMG26835
OMG23645	OMG35035	OMG25096	OMG13445	OMG26797
OMG23569	OMG35019	OMG30152	OMG12141	OMG25642
OMG23548	OMG35002	OMG30140	OMG10238	OMG25509
OMG23673	OMG34896	OMG30083	OMG17591	OMG25505
OMG23534	OMG33469	OMG30037	OMG17005	OMG24784
OMG23120	OMG31093	OMG29989	OMG22800	OMG26267
OMG23118	OMG31928	OMG29894	OMG21199	OMG25585
OMG23102	OMG31879	OMG30190	OMG20578	OMG24833
OMG23100	OMG30194	OMG30168	OMG19219	OMG24811
OMG23089	OMG30158	OMG30030	OMG18274	OMG25809
OMG23088	OMG30146	OMG29250	OMG17176	OMG24169
OMG23077	OMG29964	OMG29224	OMG16003	OMG22994
OMG23061	OMG29954	OMG28449	OMG13139	OMG23027
OMG23050	OMG29828	OMG28241	OMG11455	OMG22502
OMG23740	OMG27270	OMG27873	OMG10897	OMG22263
OMG23550	OMG26886	OMG27862	OMG21681	OMG21620
OMG23333	OMG24725	OMG27814	OMG20106	OMG21457
OMG23113	OMG24064	OMG27676	OMG18729	OMG20665
OMG23097	OMG23854	OMG27375	OMG18103	OMG20476
OMG23094	OMG22948	OMG27126	OMG18343	OMG21212
OMG23087	OMG22946	OMG27114	OMG16224	OMG20743
OMG23084	OMG22800	OMG28888	OMG16222	OMG20431
OMG23067	OMG22195	OMG27872	OMG13301	OMG19688
OMG23065	OMG21951	OMG27444	OMG45375	OMG19621
OMG22889	OMG21199	OMG27922	OMG45359	OMG19878
OMG22887	OMG20653	OMG27861	OMG45291	OMG19829
OMG22876	OMG20578	OMG27103	OMG45284	OMG19491
OMG22868	OMG19219	OMG18509	OMG45115	OMG19229
OMG22864	OMG18918	OMG21897	OMG44861	OMG19352
OMG22802	OMG18772	OMG24611	OMG44731	OMG18257
OMG22795	OMG18349	OMG24667	OMG44512	OMG18333
OMG22766	OMG18274	OMG23984	OMG44472	OMG18090
OMG22693	OMG17770	OMG23505	OMG44399	OMG17580
OMG22543	OMG17545	OMG23496	OMG44351	OMG17569
OMG22523	OMG17544	OMG23452	OMG44319	OMG17560
OMG22100	OMG17176	OMG23016	OMG44275	OMG17554
OMG22076	OMG16693	OMG22986	OMG44211	OMG17053
OMG21638	OMG16220	OMG23992	OMG40679	OMG17392
OMG22265	OMG16099	OMG23803	OMG40647	OMG16787
OMG21890	OMG16003	OMG23498	OMG38518	OMG16792
OMG22178	OMG15617	OMG23459	OMG37857	OMG16626
OMG21651	OMG15272	OMG23035	OMG37847	OMG16895
OMG21569	OMG14696	OMG22984	OMG37809	OMG16375
OMG21661	OMG14690	OMG24212	OMG36744	OMG15833
OMG21655	OMG14283	OMG23260	OMG36081	OMG15096
OMG21523	OMG14168	OMG23524	OMG36021	OMG15046
OMG21497	OMG13928	OMG23711	OMG35302	OMG14684
OMG21478	OMG13734	OMG27049	OMG34701	OMG14800
OMG20965	OMG13767	OMG26987	OMG33877	OMG14544
OMG20910	OMG13418	OMG26980	OMG33341	OMG14369
OMG20901	OMG13139	OMG26446	OMG33162	OMG14115
OMG21019	OMG12997	OMG25918	OMG32143	OMG13949
OMG20804	OMG12166	OMG25458	OMG32130	OMG13640
OMG20561	OMG11455	OMG25327	OMG32126	OMG13445
OMG21005	OMG10897	OMG24807	OMG32080	OMG13299
OMG20577	OMG45424	OMG24779	OMG32073	OMG13250
OMG20199	OMG45408	OMG24777	OMG31689	OMG12611
OMG19982	OMG45395	OMG25403	OMG30284	OMG12399
OMG19899	OMG45374	OMG25343	OMG30280	OMG12141
OMG19996	OMG45360	OMG25080	OMG30272	OMG10388
OMG19677	OMG45327	OMG26066	OMG31651	OMG10238
OMG19489	OMG45322	OMG25917	OMG30946	OMG10631
OMG19488	OMG45307	OMG25699	OMG30032	OMG17591
OMG19246	OMG45282	OMG25431	OMG28296	OMG17005
OMG18250	OMG45281	OMG25423	OMG27165	OMG22800
OMG18279	OMG45096	OMG25287	OMG27164	OMG21199
OMG17641	OMG44830	OMG25077	OMG27526	OMG20578
OMG17986	OMG44500	OMG25076	OMG27152	OMG19219
OMG17607	OMG44458	OMG25062	OMG27555	OMG18918
OMG17667	OMG44427	OMG24832	OMG26871	OMG18772
OMG17662	OMG44363	OMG24801	OMG26992	OMG18274
OMG17551	OMG44267	OMG26373	OMG25696	OMG17545
OMG17451	OMG44254	OMG25470	OMG25401	OMG17544
OMG17031	OMG40655	OMG25417	OMG25322	OMG17176
OMG17403	OMG40625	OMG25355	OMG24919	OMG16693
OMG17291	OMG40497	OMG20995	OMG24810	OMG16220
OMG17090	OMG38631	OMG22951	OMG23851	OMG16099
OMG17209	OMG38607	OMG22945	OMG23106	OMG16003
OMG17121	OMG38256	OMG22944	OMG24165	OMG15617
OMG16930	OMG37910	OMG22943	OMG23046	OMG15272
OMG16636	OMG37798	OMG22931	OMG24353	OMG14696
OMG16612	OMG37139	OMG22853	OMG23039	OMG14690
OMG16255	OMG35947	OMG22842	OMG23015	OMG14283
OMG16241	OMG35916	OMG22841	OMG22312	OMG13928
OMG16330	OMG35382	OMG22796	OMG21622	OMG13734
OMG16207	OMG35379	OMG22343	OMG21607	OMG13767
OMG16019	OMG35044	OMG22218	OMG21505	OMG13418
OMG15891	OMG34949	OMG22022	OMG20378	OMG13139
OMG15589	OMG34909	OMG22012	OMG19706	OMG12997
OMG15658	OMG34844	OMG21603	OMG19794	OMG12166
OMG14901	OMG30587	OMG22587	OMG19787	OMG11455
OMG13951	OMG32127	OMG22019	OMG18816	OMG10897
OMG13938	OMG31829	OMG22032	OMG19308	OMG26363
OMG13481	OMG31674	OMG22590	OMG18556	OMG21681
OMG13204	OMG31239	OMG22004	OMG18244	OMG21548
OMG11510	OMG30591	OMG24703	OMG18221	OMG21232
OMG15094	OMG30570	OMG24620	OMG18235	OMG20106
OMG20241	OMG30035	OMG24563	OMG17916	OMG19542
OMG19481	OMG29900	OMG24691	OMG17705	OMG19011
OMG18858	OMG29899	OMG23846	OMG17256	OMG18802
OMG18765	OMG28003	OMG23437	OMG16912	OMG18729
OMG14789	OMG27034	OMG23391	OMG15522	OMG18103
OMG14835	OMG26961	OMG23911	OMG14746	OMG18146
OMG14641	OMG26363	OMG23714	OMG14099	OMG18343
OMG14461	OMG25385	OMG23503	OMG10355	OMG16639
OMG22859	OMG25381	OMG23395	OMG22894	OMG16224
OMG22814	OMG22881	OMG23300	OMG18942	OMG16222
OMG21675	OMG22002	OMG23044	OMG18510	OMG15913
OMG21529	OMG21681	OMG23901	OMG17398	OMG15933
OMG21472	OMG21548	OMG23828	OMG45365	OMG15090
OMG20438	OMG21232	OMG23531	OMG29856	OMG14922
OMG18839	OMG20575	OMG23419	OMG27897	OMG14258
OMG18650	OMG20106	OMG23389	OMG27366	OMG14264
OMG18107	OMG19859	OMG23161	OMG25408	OMG13301
OMG17998	OMG19856	OMG22982	OMG22201	OMG13055
OMG17639	OMG19542	OMG23713	OMG21820	OMG13147
OMG17550	OMG19024	OMG23502	OMG17218	OMG45375
OMG17549	OMG19011	OMG23478	OMG17203	OMG45359
OMG17548	OMG18910	OMG23442	OMG17149	OMG45301
OMG17427	OMG18802	OMG23208	OMG16913	OMG45291
OMG16994	OMG18729	OMG19905	OMG14749	OMG45284
OMG16602	OMG18103	OMG21554	OMG14162	OMG45115
OMG16790	OMG18146	OMG21546	OMG72495	OMG44861
OMG15810	OMG18343	OMG20999	OMG72052	OMG44731
OMG15524	OMG16639	OMG20754	OMG71984	OMG44674
OMG15465	OMG16224	OMG20538	OMG71968	OMG44512
OMG14893	OMG16222	OMG20607	OMG71332	OMG44472
OMG15017	OMG15913	OMG21138	OMG71212	OMG44399
OMG14417	OMG15933	OMG20797	OMG71200	OMG44351
OMG14336	OMG15090	OMG21335	OMG71137	OMG44319
OMG14075	OMG14922	OMG21305	OMG68395	OMG44275
OMG14228	OMG14258	OMG21234	OMG68303	OMG44220
OMG14183	OMG14264	OMG22922	OMG68279	OMG44211
OMG13577	OMG13301	OMG22911	OMG68272	OMG40679
OMG24615	OMG13055	OMG22843	OMG68121	OMG40647
OMG24610	OMG13147	OMG22398	OMG68116	OMG40630
OMG24600	OMG10355	OMG21995	OMG68081	OMG38696
OMG24592	OMG14406	OMG21986	OMG68072	OMG38518
OMG24565	OMG16103	OMG21960	OMG68015	OMG38486
OMG24164	OMG18652	OMG21625	OMG67973	OMG37857
OMG23791	OMG16887	OMG22384	OMG67946	OMG37847
OMG23119	OMG22572	OMG21973	OMG67926	OMG37809
OMG23078	OMG25688	OMG21794	OMG67921	OMG36744
OMG22893	OMG29194	OMG21989	OMG67894	OMG36081
OMG22891	OMG29193	OMG21987	OMG66913	OMG36021
OMG22873	OMG29188	OMG21606	OMG66903	OMG36013
OMG22811	OMG28201	OMG22028	OMG66814	OMG35453
OMG22781	OMG28193	OMG21975	OMG66775	OMG35302
OMG22536	OMG23370	OMG21954	OMG66774	OMG35243
OMG21524	OMG22894	OMG18374	OMG66750	OMG34962
OMG21507	OMG22571	OMG19058	OMG66732	OMG34879
OMG21469	OMG16367	OMG19043	OMG66725	OMG35246
OMG21056	OMG31931	OMG18989	OMG66700	OMG34701
OMG20980	OMG31930	OMG19059	OMG66688	OMG33877
OMG19962	OMG30111	OMG19054	OMG66687	OMG33341
OMG19543	OMG29190	OMG19420	OMG66680	OMG33162
OMG18761	OMG29183	OMG19627	OMG66677	OMG32143
OMG18754	OMG29176	OMG20115	OMG66189	OMG32130
OMG18742	OMG19399	OMG19895	OMG65967	OMG32126
OMG18363	OMG18231	OMG19748	OMG45356	OMG32080
OMG16872	OMG17258	OMG19602	OMG44774	OMG32073
OMG16588	OMG17421	OMG19842	OMG44651	OMG31689
OMG16557	OMG15845	OMG19782	OMG44514	OMG30284
OMG16251	OMG14753	OMG21563	OMG44511	OMG30280
OMG16043	OMG13921	OMG21211	OMG44480	OMG30272
OMG15905	OMG13230	OMG20500	OMG40406	OMG31651
OMG15885	OMG45393	OMG20683	OMG40385	OMG30946
OMG15822	OMG45390	OMG21551	OMG40376	OMG30213
OMG15591	OMG45388	OMG20787	OMG40367	OMG30110
OMG15337	OMG45385	OMG20637	OMG40330	OMG30072
OMG14876	OMG45335	OMG21159	OMG40316	OMG30032
OMG14331	OMG45308	OMG20736	OMG40311	OMG29942
OMG13967	OMG45098	OMG21200	OMG38322	OMG29876
OMG13533	OMG44900	OMG21091	OMG38310	OMG29815
OMG13067	OMG44859	OMG20652	OMG36850	OMG28296
OMG13168	OMG44673	OMG20661	OMG36670	OMG27165
OMG10409	OMG44541	OMG14686	OMG36604	OMG27164
OMG26913	OMG44494	OMG19564	OMG36037	OMG28139
OMG26911	OMG44481	OMG19559	OMG35884	OMG27596
OMG26909	OMG44455	OMG19284	OMG35882	OMG27558
OMG26908	OMG44257	OMG18887	OMG35866	OMG27526
OMG26900	OMG40834	OMG18827	OMG35851	OMG27152
OMG26899	OMG38308	OMG19270	OMG35833	OMG27555
OMG26896	OMG35511	OMG18993	OMG35829	OMG26871
OMG26892	OMG35489	OMG18956	OMG35811	OMG26790
OMG26889	OMG35236	OMG18801	OMG35781	OMG26992
OMG26880	OMG35050	OMG19048	OMG35772	OMG26072
OMG26877	OMG35038	OMG18904	OMG35688	OMG24841
OMG26876	OMG35034	OMG18826	OMG35683	OMG24837
OMG26875	OMG35033	OMG19061	OMG35675	OMG24775
OMG26870	OMG35013	OMG20460	OMG35674	OMG24771
OMG26849	OMG35001	OMG19886	OMG35658	OMG25696
OMG26847	OMG34980	OMG19870	OMG35657	OMG25401
OMG26844	OMG34952	OMG19704	OMG35654	OMG25322
OMG26822	OMG34860	OMG19624	OMG35554	OMG24919
OMG26817	OMG33498	OMG19612	OMG35458	OMG24810
OMG26801	OMG33490	OMG19609	OMG35380	OMG24574
OMG26905	OMG31933	OMG19586	OMG35376	OMG24466
OMG26890	OMG29977	OMG20203	OMG35368	OMG24108
OMG26359	OMG29960	OMG19906	OMG35263	OMG23851
OMG26327	OMG29836	OMG19874	OMG35240	OMG23106
OMG26320	OMG27756	OMG19746	OMG34992	OMG24165
OMG25822	OMG26347	OMG19725	OMG34950	OMG23046
OMG25737	OMG24680	OMG19879	OMG33643	OMG23042
OMG25726	OMG24722	OMG19735	OMG33206	OMG24353
OMG25630	OMG23482	OMG19578	OMG31504	OMG23039
OMG25611	OMG23728	OMG19745	OMG31451	OMG23015
OMG25558	OMG22952	OMG19740	OMG31290	OMG22312
OMG25556	OMG21565	OMG19738	OMG30954	OMG22264
OMG25222	OMG20759	OMG19892	OMG30932	OMG21815
OMG25218	OMG20752	OMG17992	OMG30840	OMG22767
OMG24915	OMG20457	OMG18609	OMG30695	OMG21602
OMG24911	OMG18790	OMG18141	OMG30378	OMG21622
OMG24909	OMG19327	OMG18126	OMG30355	OMG21607
OMG24902	OMG18942	OMG18336	OMG33188	OMG21505
OMG24894	OMG18831	OMG18227	OMG33157	OMG20486
OMG24882	OMG18756	OMG18116	OMG31105	OMG20541
OMG24880	OMG18510	OMG18373	OMG30961	OMG20484
OMG24869	OMG18357	OMG19566	OMG30929	OMG20494
OMG24868	OMG18153	OMG18804	OMG30262	OMG21215
OMG25804	OMG18243	OMG18785	OMG30153	OMG20465
OMG25773	OMG17046	OMG19225	OMG29911	OMG20378
OMG25621	OMG17398	OMG19040	OMG29892	OMG20061
OMG25566	OMG17157	OMG18939	OMG29329	OMG19706
OMG25543	OMG16628	OMG18921	OMG29045	OMG19794
OMG24914	OMG16621	OMG19412	OMG28259	OMG19787
OMG24907	OMG16231	OMG17485	OMG28236	OMG19347
OMG24903	OMG16227	OMG17969	OMG27915	OMG18823
OMG24887	OMG16534	OMG17968	OMG27852	OMG19009
OMG24878	OMG15605	OMG17692	OMG27324	OMG18816
OMG24860	OMG15611	OMG17584	OMG27108	OMG19308
OMG26258	OMG15831	OMG17964	OMG29023	OMG18914
OMG25825	OMG15271	OMG17782	OMG28238	OMG18825
OMG25758	OMG14920	OMG17659	OMG27140	OMG18771
OMG25748	OMG14903	OMG18545	OMG29017	OMG18158
OMG25745	OMG14494	OMG18262	OMG26904	OMG18135
OMG25728	OMG14313	OMG18134	OMG26867	OMG18556
OMG25727	OMG14298	OMG18109	OMG26249	OMG18261
OMG24910	OMG13940	OMG18224	OMG26210	OMG18244
OMG24908	OMG13907	OMG18110	OMG25697	OMG18221
OMG24900	OMG13779	OMG16721	OMG24787	OMG18613
OMG24865	OMG13749	OMG17066	OMG26244	OMG18265
OMG24861	OMG13813	OMG17558	OMG25244	OMG18235
OMG26370	OMG13591	OMG17054	OMG24838	OMG18268
OMG25814	OMG11381	OMG17051	OMG24822	OMG17970
OMG25653	OMG11341	OMG17248	OMG26157	OMG17576
OMG24921	OMG11166	OMG17160	OMG25170	OMG17966
OMG24912	OMG10822	OMG17237	OMG24809	OMG17583
OMG24901	OMG72502	OMG17150	OMG26225	OMG17916
OMG24889	OMG72090	OMG17158	OMG25163	OMG17705
OMG24888	OMG72063	OMG17151	OMG24658	OMG17400
OMG24885	OMG72042	OMG17917	OMG24624	OMG17256
OMG24877	OMG71676	OMG17914	OMG23019	OMG16604
OMG24873	OMG71531	OMG17737	OMG23005	OMG16649
OMG24853	OMG71507	OMG17930	OMG23004	OMG16912
OMG24846	OMG71477	OMG17931	OMG23378	OMG16578
OMG24740	OMG71374	OMG17645	OMG23366	OMG16221
OMG24609	OMG71363	OMG16325	OMG23278	OMG16245
OMG24597	OMG71360	OMG16599	OMG23101	OMG16226
OMG24580	OMG71224	OMG16937	OMG22880	OMG15921
OMG24577	OMG71122	OMG16634	OMG22500	OMG15887
OMG24572	OMG71075	OMG16603	OMG21911	OMG15621
OMG24531	OMG71059	OMG16737	OMG20511	OMG15656
OMG24511	OMG71040	OMG16620	OMG21083	OMG15684
OMG24613	OMG70842	OMG17048	OMG20691	OMG15522
OMG24120	OMG70383	OMG17039	OMG20527	OMG15325
OMG23335	OMG70358	OMG17032	OMG20681	OMG15324
OMG23104	OMG68207	OMG17062	OMG20542	OMG15134
OMG24177	OMG68153	OMG17257	OMG20198	OMG15092
OMG24172	OMG66966	OMG17037	OMG19788	OMG15182
OMG23363	OMG66958	OMG17056	OMG19785	OMG14914
OMG23347	OMG66948	OMG15620	OMG19871	OMG14895
OMG23105	OMG66947	OMG16256	OMG19316	OMG14746
OMG23091	OMG66941	OMG16234	OMG19005	OMG14099
OMG23782	OMG66926	OMG16533	OMG18818	OMG13565
OMG23096	OMG66921	OMG16253	OMG18360	OMG12592
OMG22793	OMG66920	OMG16232	OMG18368	OMG12439
OMG22779	OMG66917	OMG16390	OMG18119	OMG11917
OMG22777	OMG66916	OMG16910	OMG18159	OMG10662
OMG22117	OMG66887	OMG16890	OMG18140	OMG10488
OMG21879	OMG66886	OMG16773	OMG18353	OMG10355
OMG21683	OMG66882	OMG16623	OMG18614	OMG16103
OMG21645	OMG66868	OMG16629	OMG18127	OMG22894
OMG21676	OMG66864	OMG16712	OMG17922	OMG19399
OMG21531	OMG66851	OMG15713	OMG17955	OMG18231
OMG21528	OMG66850	OMG15908	OMG17044	OMG17421
OMG21511	OMG66824	OMG15980	OMG17172	OMG13921
OMG21465	OMG66804	OMG16482	OMG16729	OMG13230
OMG21450	OMG66768	OMG16329	OMG16886	OMG35236
OMG20761	OMG66767	OMG16246	OMG16611	OMG18790
OMG20435	OMG66740	OMG16495	OMG16320	OMG19327
OMG20224	OMG66187	OMG16262	OMG16467	OMG18942
OMG19727	OMG45365	OMG15126	OMG16464	OMG18831
OMG19552	OMG45228	OMG15888	OMG16118	OMG18756
OMG19548	OMG45140	OMG15760	OMG16029	OMG18510
OMG19393	OMG45138	OMG15604	OMG16144	OMG18153
OMG18753	OMG45126	OMG15590	OMG15263	OMG17046
OMG18718	OMG44939	OMG15612	OMG15003	OMG17398
OMG18213	OMG44630	OMG15749	OMG14698	OMG16628
OMG18518	OMG44535	OMG16208	OMG14504	OMG16621
OMG17586	OMG44502	OMG16137	OMG14583	OMG16231
OMG17120	OMG44469	OMG16045	OMG14556	OMG16227
OMG17022	OMG44462	OMG15906	OMG14001	OMG15605
OMG16922	OMG44454	OMG15343	OMG13188	OMG15611
OMG16243	OMG44438	OMG15416	OMG12638	OMG15831
OMG15934	OMG44436	OMG15606	OMG11931	OMG14920
OMG16133	OMG44433	OMG15812	OMG10497	OMG14903
OMG15600	OMG44274	OMG15679	OMG10205	OMG14494
OMG15671	OMG35487	OMG15120	OMG10110	OMG14313
OMG14915	OMG35445	OMG15100	OMG10037	OMG14298
OMG14465	OMG35425	OMG15184	OMG33493	OMG13940
OMG14257	OMG35393	OMG15180	OMG45118	OMG13907
OMG14265	OMG32406	OMG15188	OMG44385	OMG13779
OMG13396	OMG31311	OMG15404	OMG40826	OMG13749
OMG11000	OMG31159	OMG14910	OMG71983	OMG13813
OMG14002	OMG30148	OMG14918	OMG68400	OMG13591
OMG12716	OMG29973	OMG15102	OMG68084	OMG11381
OMG15107	OMG29967	OMG14468	OMG66884	OMG11166
OMG24619	OMG29923	OMG14678	OMG25689	OMG10822
OMG24605	OMG29856	OMG14756	OMG29179	OMG45365
OMG24589	OMG28748	OMG14692	OMG35286	OMG29923
OMG24520	OMG28655	OMG14757	OMG35284	OMG29856
OMG24468	OMG28239	OMG14797	OMG35158	OMG27897
OMG23072	OMG27897	OMG14762	OMG33221	OMG27366
OMG22892	OMG27366	OMG15028	OMG33171	OMG27047
OMG22874	OMG28150	OMG14385	OMG30346	OMG26874
OMG22858	OMG27913	OMG14485	OMG44944	OMG27020
OMG22883	OMG27047	OMG14466	OMG44752	OMG25933
OMG21517	OMG27033	OMG14553	OMG44603	OMG25408
OMG21510	OMG26907	OMG14483	OMG40379	OMG24694
OMG19028	OMG26898	OMG14783	OMG35796	OMG22201
OMG17811	OMG26874	OMG14294	OMG35707	OMG21820
OMG16591	OMG27020	OMG14489	OMG72486	OMG20462
OMG16486	OMG25933	OMG14482	OMG72485	OMG19585
OMG15953	OMG25902	OMG14622	OMG72460	OMG18375
OMG16190	OMG25408	OMG14123	OMG72266	OMG17886
OMG16110	OMG24694	OMG14114	OMG72008	OMG17588
OMG15958	OMG24617	OMG14185	OMG71977	OMG17218
OMG15889	OMG23834	OMG13733	OMG71975	OMG17203
OMG15116	OMG23449	OMG13901	OMG71969	OMG17149
OMG14987	OMG22201	OMG13215	OMG71964	OMG16913
OMG14675	OMG22447	OMG13390	OMG70936	OMG16638
OMG14710	OMG21820	OMG13475	OMG70888	OMG15043
OMG13923	OMG21010	OMG13638	OMG70865	OMG14749
OMG13253	OMG21105	OMG13563	OMG70654	OMG14162
OMG13093	OMG21310	OMG13234	OMG70628	OMG13858
OMG12490	OMG20462	OMG13243	OMG70612	OMG13817
OMG12073	OMG19900	OMG13407	OMG70557	OMG11382
OMG11297	OMG19585	OMG12816	OMG70529	OMG72495
OMG26916	OMG19857	OMG13094	OMG70509	OMG72092
OMG26887	OMG19717	OMG13057	OMG70409	OMG72052
OMG26830	OMG20184	OMG13307	OMG70304	OMG71984
OMG26879	OMG19312	OMG13227	OMG69453	OMG71968
OMG25497	OMG18773	OMG12798	OMG69392	OMG71406
OMG24852	OMG18759	OMG12242	OMG68971	OMG71332
OMG26366	OMG18375	OMG12440	OMG68428	OMG71214
OMG25807	OMG17886	OMG12691	OMG68392	OMG71212
OMG24916	OMG17588	OMG12136	OMG68354	OMG71200
OMG23653	OMG17781	OMG12437	OMG68352	OMG71137
OMG22065	OMG17218	OMG11778	OMG68127	OMG68395
OMG21170	OMG17203	OMG11111	OMG68125	OMG68347
OMG19545	OMG17149	OMG11007	OMG68105	OMG68303
OMG18566	OMG16913	OMG10810	OMG68089	OMG68279
OMG17282	OMG16638	OMG10974	OMG67979	OMG68272
OMG16711	OMG15043	OMG10692	OMG67968	OMG68121
OMG16507	OMG14749	OMG10560	OMG67953	OMG68116
OMG15316	OMG14162	OMG10568	OMG67931	OMG68081
OMG15350	OMG13998	OMG10561	OMG67927	OMG68072
OMG14892	OMG13858	OMG10214	OMG67895	OMG68015
OMG13387	OMG13817	OMG10139	OMG67858	OMG67973
OMG11143	OMG11382	OMG10083	OMG67373	OMG67946
OMG29986	OMG10001	OMG10134	OMG67350	OMG67926
OMG29984	OMG10010	OMG12260	OMG67215	OMG67921
OMG29983	OMG10034	OMG16466	OMG67136	OMG67894
OMG29982	OMG10033	OMG18508	OMG67061	OMG67745
OMG29980	OMG10032	OMG19217	OMG66707	OMG67733
OMG29979	OMG10068	OMG19216	OMG66698	OMG67711
OMG29975	OMG10067	OMG20254	OMG66690	OMG67621
OMG29969	OMG10079	OMG20057	OMG66684	OMG67582
OMG29968	OMG10080	OMG26353	OMG66679	OMG67580
OMG29962	OMG10088	OMG26346	OMG66172	OMG67578
OMG29961	OMG10097	OMG25687	OMG11147	OMG67575
OMG29958	OMG10107	OMG25686	OMG30192	OMG67572
OMG29952	OMG10140	OMG29192	OMG30179	OMG67560
OMG29946	OMG10144	OMG28198	OMG30117	OMG66913
OMG29941	OMG10123	OMG28192	OMG35553	OMG66903
OMG29940	OMG10179	OMG28190	OMG35273	OMG66814
OMG29937	OMG10191	OMG33497	OMG31595	OMG66775
OMG29936	OMG10219	OMG31943	OMG30300	OMG66774
OMG29935	OMG10226	OMG31941	OMG45427	OMG66770
OMG29934	OMG10203	OMG31937	OMG45176	OMG66750
OMG29933	OMG10192	OMG31935	OMG45168	OMG66734
OMG29931	OMG10108	OMG45107	OMG45119	OMG66732
OMG29929	OMG10217	OMG43151	OMG45090	OMG66725
OMG29926	OMG10126	OMG40850	OMG45071	OMG66700
OMG29925	OMG10204	OMG40849	OMG45018	OMG66688
OMG29921	OMG10272	OMG40847	OMG45001	OMG66687
OMG29920	OMG10172	OMG40845	OMG44970	OMG66680
OMG29919	OMG10098	OMG40842	OMG44962	OMG66677
OMG29917	OMG10322	OMG40841	OMG44923	OMG66189
OMG29877	OMG10265	OMG40840	OMG44921	OMG65967
OMG29867	OMG10400	OMG40839	OMG44913	OMG45428
OMG29847	OMG10341	OMG40837	OMG44912	OMG45356
OMG29832	OMG10170	OMG40836	OMG44869	OMG45297
OMG29824	OMG10278	OMG40835	OMG44821	OMG44928
OMG29822	OMG10478	OMG40832	OMG44785	OMG44791
OMG29804	OMG10453	OMG40831	OMG44784	OMG44774
OMG29203	OMG10445	OMG40829	OMG44771	OMG44705
OMG29170	OMG10668	OMG40825	OMG44766	OMG44702
OMG29082	OMG10387	OMG40823	OMG44765	OMG44681
OMG29987	OMG10786	OMG40822	OMG44762	OMG44651
OMG29915	OMG10459	OMG40820	OMG44756	OMG44514
OMG29168	OMG10557	OMG40818	OMG44753	OMG44511
OMG29161	OMG10395	OMG40817	OMG44745	OMG44480
OMG29155	OMG10936	OMG40815	OMG44743	OMG44441
OMG29092	OMG10181	OMG40814	OMG44733	OMG44423
OMG29057	OMG11078	OMG40813	OMG44660	OMG44394
OMG28277	OMG11086	OMG38303	OMG44632	OMG44238
OMG28186	OMG11083	OMG38297	OMG44627	OMG41523
OMG28111	OMG11075	OMG38295	OMG44558	OMG40406
OMG28102	OMG10466	OMG38294	OMG44507	OMG40385
OMG28013	OMG11228	OMG38290	OMG44391	OMG40376
OMG27981	OMG11212	OMG38289	OMG44390	OMG40367
OMG27967	OMG11135	OMG38288	OMG44302	OMG40330
OMG27291	OMG11133	OMG71912	OMG44289	OMG40316
OMG27286	OMG10351	OMG71911	OMG44222	OMG40311
OMG27284	OMG10227	OMG71910	OMG43265	OMG38322
OMG27282	OMG10196	OMG71909	OMG41308	OMG38310
OMG27273	OMG10183	OMG71908	OMG40369	OMG36850
OMG27272	OMG11445	OMG71907	OMG40341	OMG36670
OMG27244	OMG10440	OMG71906	OMG40328	OMG36604
OMG27232	OMG10415	OMG71905	OMG40305	OMG36037
OMG29924	OMG10420	OMG71904	OMG39707	OMG35884
OMG29119	OMG10006	OMG71903	OMG39464	OMG35882
OMG28054	OMG11442	OMG71902	OMG39449	OMG35866
OMG27996	OMG10740	OMG71901	OMG39353	OMG35851
OMG27277	OMG11862	OMG71900	OMG39295	OMG35833
OMG27276	OMG11134	OMG71899	OMG39148	OMG35829
OMG27274	OMG10647	OMG71898	OMG38894	OMG35811
OMG27258	OMG10587	OMG71897	OMG38842	OMG35781
OMG27255	OMG10359	OMG71896	OMG38449	OMG35772
OMG27249	OMG10365	OMG71895	OMG38355	OMG35688
OMG27248	OMG10308	OMG71894	OMG38324	OMG35683
OMG27242	OMG11441	OMG71893	OMG38323	OMG35675
OMG27209	OMG11177	OMG71892	OMG38319	OMG35674
OMG28331	OMG11564	OMG71891	OMG38318	OMG35658
OMG27290	OMG11452	OMG71890	OMG37687	OMG35657
OMG27245	OMG11457	OMG71889	OMG37638	OMG35654
OMG27241	OMG10173	OMG71888	OMG37620	OMG35554
OMG27239	OMG12252	OMG71887	OMG37619	OMG35458
OMG27237	OMG11437	OMG71886	OMG37603	OMG35447
OMG27229	OMG10993	OMG71885	OMG37602	OMG35380
OMG27226	OMG10663	OMG71884	OMG37564	OMG35376
OMG27211	OMG10403	OMG71883	OMG37531	OMG35368
OMG27189	OMG10228	OMG71882	OMG37483	OMG35263
OMG26906	OMG12419	OMG71881	OMG37441	OMG35245
OMG26862	OMG12227	OMG71880	OMG37424	OMG35244
OMG26848	OMG12078	OMG71879	OMG37351	OMG35240
OMG26841	OMG11569	OMG71878	OMG37206	OMG35172
OMG26839	OMG11340	OMG71877	OMG37033	OMG35051
OMG26818	OMG10275	OMG71876	OMG37014	OMG35037
OMG25606	OMG12791	OMG71875	OMG37013	OMG35032
OMG25589	OMG12789	OMG71874	OMG37011	OMG34992
OMG25511	OMG12828	OMG71873	OMG36504	OMG34950
OMG25301	OMG11041	OMG71872	OMG36480	OMG34885
OMG24905	OMG10479	OMG71871	OMG36436	OMG33643
OMG25660	OMG12831	OMG71870	OMG36404	OMG33235
OMG25489	OMG12447	OMG71869	OMG36385	OMG33206
OMG24871	OMG10780	OMG71868	OMG36363	OMG33184
OMG24612	OMG10425	OMG71867	OMG36187	OMG33170
OMG24603	OMG12855	OMG71866	OMG35875	OMG31504
OMG24599	OMG12962	OMG71865	OMG35849	OMG31451
OMG24596	OMG12786	OMG71864	OMG35824	OMG31290
OMG24514	OMG12777	OMG71863	OMG35804	OMG30954
OMG24500	OMG12448	OMG71862	OMG35801	OMG30932
OMG23700	OMG11608	OMG71861	OMG35776	OMG30840
OMG23697	OMG10451	OMG71860	OMG35741	OMG30695
OMG23571	OMG13354	OMG71859	OMG35722	OMG30378
OMG23310	OMG11227	OMG71858	OMG35720	OMG30355
OMG22890	OMG11038	OMG71857	OMG35655	OMG33234
OMG22844	OMG10523	OMG71856	OMG35635	OMG33188
OMG22564	OMG10002	OMG71855	OMG24803	OMG33157
OMG22559	OMG13471	OMG71854	OMG24781	OMG31105
OMG22266	OMG12788	OMG71853	OMG30083	OMG30961
OMG22254	OMG12639	OMG71852	OMG30037	OMG30929
OMG21477	OMG12422	OMG71851	OMG29989	OMG30262
OMG20871	OMG11733	OMG71850	OMG29894	OMG30153
OMG21253	OMG11887	OMG71849	OMG29224	OMG30082
OMG20586	OMG11858	OMG71848	OMG27103	OMG30078
OMG19628	OMG11132	OMG71847	OMG35462	OMG29911
OMG19618	OMG13862	OMG71846	OMG35441	OMG29892
OMG18860	OMG13848	OMG71845	OMG35432	OMG29850
OMG19208	OMG13651	OMG71844	OMG35374	OMG29329
OMG18766	OMG13444	OMG71843	OMG35370	OMG29045
OMG17941	OMG12089	OMG71842	OMG35369	OMG28261
OMG17623	OMG11009	OMG71841	OMG35296	OMG28259
OMG17546	OMG14032	OMG71840	OMG35289	OMG28236
OMG17124	OMG13841	OMG71839	OMG35288	OMG27915
OMG16964	OMG13549	OMG71838	OMG35279	OMG27912
OMG16264	OMG13033	OMG71837	OMG35278	OMG27852
OMG16327	OMG11883	OMG71836	OMG35274	OMG27510
OMG15318	OMG11218	OMG71835	OMG35271	OMG27507
OMG15505	OMG11064	OMG71834	OMG35270	OMG27463
OMG14098	OMG10119	OMG71833	OMG35268	OMG27324
OMG11336	OMG13679	OMG71832	OMG35259	OMG27174
OMG15257	OMG11695	OMG71831	OMG35257	OMG27173
OMG18173	OMG10988	OMG71830	OMG35256	OMG27163
OMG20256	OMG10790	OMG71829	OMG35186	OMG27129
OMG13429	OMG10474	OMG71828	OMG35168	OMG27119
OMG26912	OMG14375	OMG71827	OMG35142	OMG27108
OMG26895	OMG14135	OMG71826	OMG35086	OMG27104
OMG24607	OMG13981	OMG71825	OMG35056	OMG29023
OMG21479	OMG13710	OMG71824	OMG34958	OMG28238
OMG20375	OMG13464	OMG71823	OMG34954	OMG27140
OMG17429	OMG13135	OMG71822	OMG34946	OMG27139
OMG16622	OMG12787	OMG71821	OMG34878	OMG29017
OMG15942	OMG11583	OMG71820	OMG34866	OMG26976
OMG15543	OMG10933	OMG71819	OMG35476	OMG26948
OMG15132	OMG10873	OMG71818	OMG33998	OMG26904
OMG14693	OMG14526	OMG71817	OMG33601	OMG26867
OMG14356	OMG14359	OMG71816	OMG33596	OMG26820
OMG14089	OMG14390	OMG71815	OMG33191	OMG26249
OMG13929	OMG13712	OMG71814	OMG33155	OMG26239
OMG14011	OMG13789	OMG71813	OMG32826	OMG26210
OMG13763	OMG13790	OMG71812	OMG32687	OMG25697
OMG13389	OMG13271	OMG71811	OMG32677	OMG24787
OMG13315	OMG12702	OMG71810	OMG32486	OMG26244
OMG13211	OMG11970	OMG71809	OMG32371	OMG25700
OMG13064	OMG10789	OMG71808	OMG32317	OMG25695
OMG29972	OMG14573	OMG71807	OMG32286	OMG25244
OMG28347	OMG14592	OMG71806	OMG31457	OMG24839
OMG29120	OMG14402	OMG71805	OMG31449	OMG24838
OMG28329	OMG14382	OMG71804	OMG31397	OMG24822
OMG26868	OMG13960	OMG71803	OMG31309	OMG24815
OMG26846	OMG13609	OMG71802	OMG31296	OMG24799
OMG26802	OMG12857	OMG71801	OMG31286	OMG26252
OMG26343	OMG11240	OMG71800	OMG31102	OMG26157
OMG25662	OMG11155	OMG71799	OMG31101	OMG25170
OMG25522	OMG11115	OMG71798	OMG30956	OMG24809
OMG24898	OMG10901	OMG71797	OMG30953	OMG26225
OMG24557	OMG10866	OMG71796	OMG30943	OMG25163
OMG24503	OMG10834	OMG71795	OMG30938	OMG24658
OMG24484	OMG14936	OMG71794	OMG30668	OMG24624
OMG23085	OMG14932	OMG71793	OMG30365	OMG24553
OMG22357	OMG14812	OMG71792	OMG30334	OMG24502
OMG21677	OMG14569	OMG71791	OMG30329	OMG24688
OMG20806	OMG14398	OMG71790	OMG30326	OMG23302
OMG18080	OMG14364	OMG71789	OMG30318	OMG23019
OMG17996	OMG13834	OMG71788	OMG30301	OMG23005
OMG15917	OMG13612	OMG71787	OMG33561	OMG23004
OMG13103	OMG13623	OMG71786	OMG33199	OMG23001
OMG35054	OMG13671	OMG71785	OMG33176	OMG22981
OMG35052	OMG12796	OMG71784	OMG32976	OMG23378
OMG35049	OMG12633	OMG71783	OMG32236	OMG23366
OMG35047	OMG11870	OMG71782	OMG31621	OMG23296
OMG35046	OMG11339	OMG71781	OMG31579	OMG23011
OMG35045	OMG11137	OMG71780	OMG31430	OMG23003
OMG35043	OMG10602	OMG71779	OMG31181	OMG23278
OMG35042	OMG10527	OMG71778	OMG30955	OMG23272
OMG35040	OMG15162	OMG71777	OMG30944	OMG23101
OMG35036	OMG15157	OMG71776	OMG30927	OMG22880
OMG35028	OMG15236	OMG71775	OMG30925	OMG22500
OMG35025	OMG14664	OMG71774	OMG30787	OMG22493
OMG35022	OMG14523	OMG71773	OMG30650	OMG22489
OMG35021	OMG13448	OMG71772	OMG30402	OMG22003
OMG35011	OMG13458	OMG71771	OMG30376	OMG21911
OMG35010	OMG13325	OMG71770	OMG30327	OMG21587
OMG35009	OMG13157	OMG71769	OMG30314	OMG22503
OMG35006	OMG12842	OMG71768	OMG30283	OMG21591
OMG34996	OMG11916	OMG71767	OMG23984	OMG21619
OMG34994	OMG12060	OMG71766	OMG23505	OMG20520
OMG34987	OMG11221	OMG71765	OMG22986	OMG20516
OMG34986	OMG10823	OMG71764	OMG23035	OMG20511
OMG34985	OMG15487	OMG71763	OMG26987	OMG20483
OMG34977	OMG15402	OMG71762	OMG25699	OMG21235
OMG34975	OMG15355	OMG71761	OMG24832	OMG21083
OMG34827	OMG15501	OMG71760	OMG24801	OMG20691
OMG35000	OMG15427	OMG71759	OMG30089	OMG20527
OMG34843	OMG15163	OMG71758	OMG30086	OMG20681
OMG33760	OMG15245	OMG71757	OMG30071	OMG20542
OMG33520	OMG14775	OMG71756	OMG30049	OMG20433
OMG33479	OMG14588	OMG71755	OMG30026	OMG20210
OMG33463	OMG14332	OMG71754	OMG29910	OMG19620
OMG33458	OMG13984	OMG71753	OMG29890	OMG19608
OMG33375	OMG13822	OMG71752	OMG29889	OMG20202
OMG32172	OMG13339	OMG71751	OMG29843	OMG19865
OMG32158	OMG12957	OMG71750	OMG29037	OMG19617
OMG32084	OMG13004	OMG71749	OMG28554	OMG20198
OMG32058	OMG12614	OMG71748	OMG28500	OMG19754
OMG32038	OMG12558	OMG71747	OMG28260	OMG19788
OMG31826	OMG12463	OMG71746	OMG28218	OMG19785
OMG31663	OMG11116	OMG71745	OMG27911	OMG19786
OMG30590	OMG10749	OMG71744	OMG27783	OMG19871
OMG30580	OMG10390	OMG71743	OMG27692	OMG19554
OMG30562	OMG15721	OMG71742	OMG27622	OMG19532
OMG30560	OMG15657	OMG71741	OMG27620	OMG18836
OMG30554	OMG15446	OMG71740	OMG27536	OMG18812
OMG30547	OMG15307	OMG71739	OMG27522	OMG18796
OMG30540	OMG15226	OMG71738	OMG27306	OMG18783
OMG30538	OMG14832	OMG71737	OMG27142	OMG19563
OMG30531	OMG14493	OMG71736	OMG27120	OMG19271
OMG30529	OMG14323	OMG71735	OMG29004	OMG19316
OMG30515	OMG14291	OMG71734	OMG28508	OMG19063
OMG33767	OMG14148	OMG71733	OMG28270	OMG19005
OMG33475	OMG13965	OMG71732	OMG28235	OMG18810
OMG32142	OMG13975	OMG71731	OMG28214	OMG18818
OMG32131	OMG13797	OMG71730	OMG28206	OMG18760
OMG32105	OMG11044	OMG71729	OMG27874	OMG18360
OMG32075	OMG11001	OMG71728	OMG27817	OMG18138
OMG31920	OMG10809	OMG71727	OMG27753	OMG18137
OMG31913	OMG16062	OMG71726	OMG27629	OMG18129
OMG31880	OMG16037	OMG71725	OMG27538	OMG18368
OMG31844	OMG16022	OMG71724	OMG27484	OMG18119
OMG31751	OMG16085	OMG71723	OMG27337	OMG18159
OMG30589	OMG16006	OMG71722	OMG27305	OMG18140
OMG30586	OMG16148	OMG71721	OMG27153	OMG18124
OMG30584	OMG16056	OMG71720	OMG27117	OMG18584
OMG30582	OMG16114	OMG71719	OMG28848	OMG18353
OMG30568	OMG15895	OMG71718	OMG28709	OMG18614
OMG30564	OMG15954	OMG71717	OMG28459	OMG18127
OMG30563	OMG15784	OMG71716	OMG27751	OMG18084
OMG30557	OMG15886	OMG71715	OMG27698	OMG17575
OMG30553	OMG15727	OMG71714	OMG27624	OMG17922
OMG30551	OMG15808	OMG71713	OMG27374	OMG17674
OMG30549	OMG15648	OMG71712	OMG27172	OMG17574
OMG30533	OMG15778	OMG71711	OMG27138	OMG17955
OMG30526	OMG15640	OMG71710	OMG27127	OMG17702
OMG30525	OMG15779	OMG71709	OMG27112	OMG17774
OMG30522	OMG15483	OMG71708	OMG27111	OMG17568
OMG30494	OMG15366	OMG71707	OMG20995	OMG17049
OMG30487	OMG15434	OMG71706	OMG22945	OMG17433
OMG30474	OMG14971	OMG71705	OMG22931	OMG17038
OMG30467	OMG14928	OMG71704	OMG22841	OMG17070
OMG30459	OMG14819	OMG71703	OMG22796	OMG17044
OMG30447	OMG14827	OMG71702	OMG23437	OMG17172
OMG29951	OMG14538	OMG71701	OMG23044	OMG17060
OMG29930	OMG14574	OMG71700	OMG22982	OMG16631
OMG29959	OMG14327	OMG71699	OMG23713	OMG16617
OMG29439	OMG14136	OMG71698	OMG23478	OMG16729
OMG28383	OMG14024	OMG71697	OMG26996	OMG16619
OMG27287	OMG14000	OMG71696	OMG26991	OMG16645
OMG27271	OMG13829	OMG71695	OMG26942	OMG16713
OMG27240	OMG13539	OMG71694	OMG26935	OMG16886
OMG27199	OMG13573	OMG71692	OMG26917	OMG16611
OMG27285	OMG12858	OMG71691	OMG26812	OMG16244
OMG27281	OMG12730	OMG71690	OMG26791	OMG16237
OMG27257	OMG12797	OMG71689	OMG26248	OMG16225
OMG27254	OMG11332	OMG71688	OMG26187	OMG16320
OMG27238	OMG10858	OMG71687	OMG25926	OMG16252
OMG26902	OMG10732	OMG71686	OMG25921	OMG16314
OMG26888	OMG10572	OMG71685	OMG25903	OMG16467
OMG25863	OMG10503	OMG71684	OMG25691	OMG16464
OMG25507	OMG16439	OMG71683	OMG25383	OMG15912
OMG24879	OMG16219	OMG71682	OMG25284	OMG16118
OMG24765	OMG16212	OMG71681	OMG25235	OMG15938
OMG25481	OMG16304	OMG71680	OMG25173	OMG16029
OMG24593	OMG16461	OMG71679	OMG25154	OMG16144
OMG24548	OMG16292	OMG71678	OMG25074	OMG15630
OMG23838	OMG16115	OMG71677	OMG25011	OMG15832
OMG23785	OMG15381	OMG71675	OMG24813	OMG15615
OMG23108	OMG15481	OMG71674	OMG24763	OMG15593
OMG22856	OMG15306	OMG71673	OMG26595	OMG15627
OMG20069	OMG15206	OMG71672	OMG25879	OMG15622
OMG18809	OMG15237	OMG71671	OMG25868	OMG15339
OMG17688	OMG14741	OMG71670	OMG25464	OMG15351
OMG17249	OMG14726	OMG71669	OMG25393	OMG15338
OMG17408	OMG14766	OMG71668	OMG25272	OMG15331
OMG16936	OMG14620	OMG71667	OMG25236	OMG15451
OMG16331	OMG14388	OMG71666	OMG25171	OMG15328
OMG16031	OMG14144	OMG71665	OMG25147	OMG15322
OMG15602	OMG13906	OMG71664	OMG24826	OMG15176
OMG15751	OMG13903	OMG71663	OMG24816	OMG15183
OMG15386	OMG13655	OMG71662	OMG24778	OMG15263
OMG15097	OMG13484	OMG71661	OMG24769	OMG14898
OMG14908	OMG13044	OMG71660	OMG26217	OMG14904
OMG14512	OMG13175	OMG71659	OMG26128	OMG15003
OMG14563	OMG12615	OMG71658	OMG26077	OMG14698
OMG10059	OMG12442	OMG71657	OMG25923	OMG14758
OMG17748	OMG11885	OMG71656	OMG25705	OMG14752
OMG16383	OMG11788	OMG71655	OMG25395	OMG14837
OMG24614	OMG11886	OMG71654	OMG25117	OMG14687
OMG19224	OMG11691	OMG71653	OMG25041	OMG14504
OMG29970	OMG11617	OMG71652	OMG24829	OMG14583
OMG29947	OMG11320	OMG71651	OMG24788	OMG14556
OMG29147	OMG10940	OMG71650	OMG24756	OMG14285
OMG26914	OMG16950	OMG71649	OMG26224	OMG14104
OMG24920	OMG16845	OMG71648	OMG26149	OMG14116
OMG24602	OMG16807	OMG71647	OMG25275	OMG14001
OMG24562	OMG16760	OMG71646	OMG25167	OMG13598
OMG22849	OMG16705	OMG71645	OMG24802	OMG13451
OMG21899	OMG16691	OMG71644	OMG21625	OMG13188
OMG21518	OMG16672	OMG71643	OMG21794	OMG13155
OMG20837	OMG16869	OMG71641	OMG21987	OMG13154
OMG17921	OMG16906	OMG71640	OMG21606	OMG12799
OMG16724	OMG16880	OMG71639	OMG22028	OMG12808
OMG15741	OMG16763	OMG71638	OMG24486	OMG12638
OMG15583	OMG16663	OMG71637	OMG24264	OMG12245
OMG13569	OMG16653	OMG71636	OMG24112	OMG11931
OMG13454	OMG16965	OMG71635	OMG23822	OMG11015
OMG35017	OMG16874	OMG71634	OMG23489	OMG10906
OMG34998	OMG16741	OMG71633	OMG23397	OMG10497
OMG34979	OMG16515	OMG71632	OMG23006	OMG10205
OMG30509	OMG16458	OMG71631	OMG22997	OMG10110
OMG30492	OMG16454	OMG71630	OMG22988	OMG10092
OMG29971	OMG16433	OMG71629	OMG23928	OMG10078
OMG29963	OMG16295	OMG71628	OMG23447	OMG10037
OMG29914	OMG16474	OMG71627	OMG23365	OMG33493
OMG28305	OMG16303	OMG71626	OMG23214	OMG45118
OMG24570	OMG16415	OMG71625	OMG23931	OMG45072
OMG22877	OMG16080	OMG71624	OMG23829	OMG44385
OMG19580	OMG16016	OMG71622	OMG23487	OMG40826
OMG17566	OMG16098	OMG71621	OMG23374	OMG72496
OMG16778	OMG16051	OMG71620	OMG23233	OMG71983
OMG15941	OMG15955	OMG71619	OMG23209	OMG68400
OMG15902	OMG16034	OMG71618	OMG23915	OMG68084
OMG14161	OMG15873	OMG71617	OMG23887	OMG67773
OMG44547	OMG15793	OMG71616	OMG23818	OMG66884
OMG44544	OMG15359	OMG71615	OMG23307	OMG25689
OMG44542	OMG15362	OMG71614	OMG23294	OMG29179
OMG44539	OMG15424	OMG71613	OMG23182	OMG35373
OMG44533	OMG15441	OMG71612	OMG23436	OMG35286
OMG44531	OMG15205	OMG71611	OMG23283	OMG35284
OMG44529	OMG15101	OMG71610	OMG23135	OMG35158
OMG44528	OMG15194	OMG71609	OMG23012	OMG34907
OMG44526	OMG15247	OMG71608	OMG23007	OMG33221
OMG44522	OMG14888	OMG71607	OMG23000	OMG33171
OMG44521	OMG14778	OMG71606	OMG18989	OMG30346
OMG44520	OMG14785	OMG71605	OMG19054	OMG45418
OMG44519	OMG14763	OMG71604	OMG19627	OMG45394
OMG44518	OMG14572	OMG71603	OMG19895	OMG45387
OMG44516	OMG14479	OMG71602	OMG19782	OMG45229
OMG44510	OMG14335	OMG71601	OMG21551	OMG45203
OMG44503	OMG14138	OMG71600	OMG20736	OMG44944
OMG44498	OMG14067	OMG71599	OMG21091	OMG44752
OMG44497	OMG14005	OMG71598	OMG22907	OMG44713
OMG44496	OMG13897	OMG71597	OMG22898	OMG44603
OMG44493	OMG13787	OMG71596	OMG22903	OMG36659
OMG44487	OMG13804	OMG71595	OMG22499	OMG40379
OMG44485	OMG13821	OMG71594	OMG22425	OMG35796
OMG44484	OMG13844	OMG71593	OMG22349	OMG35707
OMG44478	OMG13571	OMG71590	OMG22278	OMG11147
OMG44477	OMG13438	OMG71589	OMG21834	OMG12654
OMG44473	OMG13425	OMG71588	OMG22323	OMG30192
OMG44470	OMG13232	OMG71587	OMG21903	OMG30179
OMG44466	OMG13264	OMG71586	OMG21582	OMG30117
OMG44456	OMG12524	OMG71585	OMG22492	OMG29950
OMG44452	OMG12628	OMG71584	OMG22454	OMG35553
OMG44448	OMG12457	OMG71583	OMG22444	OMG35273
OMG44446	OMG12253	OMG71582	OMG22013	OMG31595
OMG44445	OMG11938	OMG71581	OMG21714	OMG30300
OMG44435	OMG11503	OMG71580	OMG21618	OMG27051
OMG44432	OMG11406	OMG71579	OMG22434	OMG26984
OMG44431	OMG17334	OMG71578	OMG22369	OMG26927
OMG44430	OMG17306	OMG71577	OMG22007	OMG26859
OMG44428	OMG17295	OMG71576	OMG21953	OMG26977
OMG44426	OMG17194	OMG71575	OMG21823	OMG25421
OMG44425	OMG17089	OMG71574	OMG22597	OMG24803
OMG44381	OMG17110	OMG71573	OMG14686	OMG24781
OMG44278	OMG17096	OMG71572	OMG18993	OMG30152
OMG44233	OMG17279	OMG71571	OMG18826	OMG30140
OMG38002	OMG17029	OMG71570	OMG19586	OMG30083
OMG36058	OMG17192	OMG71569	OMG20203	OMG30037
OMG43307	OMG17260	OMG71568	OMG19746	OMG29989
OMG41388	OMG17304	OMG71567	OMG19879	OMG29894
OMG41375	OMG17283	OMG71566	OMG19578	OMG30030
OMG40724	OMG17086	OMG71565	OMG21553	OMG29250
OMG40708	OMG16827	OMG71564	OMG21508	OMG29224
OMG40678	OMG16819	OMG71563	OMG20537	OMG27126
OMG40673	OMG16782	OMG71562	OMG20519	OMG27114
OMG40603	OMG16749	OMG71561	OMG21544	OMG27103
OMG40586	OMG16707	OMG71560	OMG20819	OMG23984
OMG40584	OMG16899	OMG71559	OMG20646	OMG23505
OMG40582	OMG16706	OMG71558	OMG20533	OMG23016
OMG40568	OMG16823	OMG71557	OMG20737	OMG22986
OMG38750	OMG16595	OMG71556	OMG20491	OMG23035
OMG38747	OMG16861	OMG71555	OMG21088	OMG22984
OMG38717	OMG16679	OMG71554	OMG21312	OMG27049
OMG38667	OMG16780	OMG71553	OMG20689	OMG26987
OMG38661	OMG16341	OMG71552	OMG20682	OMG26980
OMG38632	OMG16443	OMG71551	OMG20654	OMG25918
OMG38601	OMG16289	OMG71550	OMG20693	OMG25327
OMG38597	OMG16476	OMG71549	OMG20540	OMG24807
OMG38557	OMG16291	OMG71548	OMG20489	OMG24779
OMG38121	OMG16299	OMG71547	OMG20686	OMG24777
OMG38020	OMG16283	OMG71546	OMG20624	OMG25699
OMG37883	OMG16463	OMG71544	OMG20478	OMG24832
OMG37876	OMG16108	OMG71543	OMG17992	OMG24801
OMG37838	OMG16065	OMG71542	OMG18609	OMG20995
OMG36805	OMG15943	OMG71541	OMG18126	OMG22945
OMG36785	OMG16059	OMG71539	OMG18116	OMG22931
OMG36681	OMG15747	OMG71538	OMG19566	OMG22853
OMG36176	OMG15723	OMG71537	OMG18804	OMG22842
OMG36173	OMG15515	OMG71536	OMG19040	OMG22841
OMG36162	OMG15428	OMG71535	OMG19749	OMG22796
OMG36161	OMG15389	OMG71534	OMG19629	OMG22218
OMG36159	OMG15479	OMG71533	OMG19622	OMG21603
OMG36155	OMG15252	OMG71532	OMG20459	OMG24620
OMG36152	OMG15152	OMG71530	OMG20128	OMG24563
OMG36147	OMG14950	OMG71529	OMG19908	OMG24691
OMG36142	OMG14980	OMG71528	OMG19611	OMG23437
OMG36134	OMG14990	OMG71527	OMG20207	OMG23300
OMG36133	OMG14955	OMG71526	OMG20193	OMG23044
OMG36127	OMG14772	OMG71525	OMG19903	OMG22982
OMG36120	OMG14724	OMG71524	OMG19739	OMG23713
OMG36109	OMG14688	OMG71523	OMG20209	OMG23478
OMG36106	OMG14794	OMG71522	OMG20152	OMG21554
OMG36103	OMG14547	OMG71521	OMG19793	OMG21546
OMG36095	OMG14545	OMG71520	OMG19758	OMG20999
OMG36093	OMG14539	OMG71519	OMG19714	OMG20754
OMG36082	OMG14530	OMG71518	OMG19598	OMG20538
OMG36079	OMG14525	OMG71517	OMG19828	OMG21234
OMG36075	OMG14339	OMG71516	OMG19721	OMG22922
OMG36068	OMG14152	OMG71515	OMG19700	OMG22911
OMG36060	OMG13925	OMG71514	OMG18545	OMG21995
OMG36020	OMG13782	OMG71513	OMG19557	OMG21986
OMG36016	OMG13649	OMG71512	OMG19556	OMG21625
OMG36014	OMG13421	OMG71511	OMG19558	OMG21973
OMG35995	OMG13507	OMG71510	OMG18990	OMG21794
OMG35971	OMG13383	OMG71509	OMG19060	OMG21987
OMG35955	OMG13460	OMG71508	OMG18953	OMG21606
OMG35944	OMG12710	OMG71506	OMG19332	OMG22028
OMG35941	OMG12814	OMG71505	OMG18795	OMG18989
OMG35928	OMG12594	OMG71504	OMG18960	OMG19054
OMG35016	OMG12330	OMG71503	OMG18908	OMG19627
OMG34989	OMG12418	OMG71502	OMG19056	OMG19895
OMG34972	OMG12113	OMG71501	OMG17558	OMG19602
OMG34933	OMG12159	OMG71500	OMG17150	OMG19842
OMG30588	OMG12175	OMG71499	OMG17917	OMG19782
OMG34864	OMG11735	OMG71498	OMG18106	OMG21211
OMG33454	OMG11413	OMG71497	OMG18516	OMG20500
OMG33389	OMG10765	OMG71496	OMG18557	OMG20683
OMG31703	OMG10733	OMG71495	OMG18380	OMG21551
OMG30579	OMG10726	OMG71494	OMG18232	OMG20736
OMG30577	OMG18058	OMG71493	OMG18139	OMG21091
OMG30545	OMG18038	OMG71492	OMG18511	OMG14686
OMG30484	OMG17846	OMG71491	OMG18379	OMG19564
OMG30477	OMG17819	OMG71490	OMG18264	OMG19559
OMG29981	OMG17988	OMG71489	OMG18668	OMG18827
OMG29978	OMG17805	OMG71488	OMG18362	OMG19270
OMG29932	OMG17726	OMG71487	OMG18607	OMG18993
OMG29928	OMG17710	OMG71486	OMG18520	OMG18956
OMG29957	OMG17869	OMG71485	OMG18267	OMG18801
OMG29953	OMG17727	OMG71484	OMG18218	OMG18826
OMG28489	OMG17712	OMG71483	OMG18513	OMG20460
OMG28155	OMG17841	OMG71482	OMG18351	OMG19886
OMG28060	OMG17820	OMG71481	OMG17565	OMG19704
OMG27227	OMG17625	OMG71479	OMG17700	OMG19624
OMG26797	OMG17602	OMG71478	OMG17657	OMG19612
OMG26409	OMG17542	OMG71473	OMG17766	OMG19609
OMG25683	OMG17303	OMG71462	OMG17738	OMG19586
OMG25111	OMG17202	OMG71452	OMG17592	OMG20203
OMG24784	OMG17105	OMG71430	OMG17684	OMG19906
OMG24811	OMG17289	OMG71420	OMG17675	OMG19874
OMG24568	OMG17286	OMG71407	OMG17567	OMG19746
OMG23937	OMG17308	OMG71402	OMG16390	OMG19725
OMG23064	OMG17211	OMG71388	OMG16910	OMG19879
OMG23027	OMG17154	OMG71367	OMG17245	OMG19578
OMG23417	OMG17107	OMG71340	OMG17206	OMG17992
OMG22604	OMG17469	OMG71291	OMG17240	OMG18609
OMG21514	OMG16870	OMG71279	OMG17208	OMG18141
OMG21457	OMG16820	OMG71260	OMG17153	OMG18126
OMG20476	OMG17002	OMG71247	OMG17059	OMG18336
OMG21081	OMG16835	OMG71230	OMG17219	OMG18116
OMG20739	OMG16832	OMG71209	OMG17390	OMG19566
OMG20626	OMG16704	OMG71207	OMG17212	OMG18804
OMG20580	OMG16687	OMG71186	OMG17034	OMG18785
OMG20137	OMG16651	OMG71144	OMG15713	OMG19225
OMG19688	OMG16946	OMG71049	OMG16610	OMG19040
OMG19890	OMG16529	OMG70871	OMG16601	OMG17969
OMG19317	OMG16369	OMG70729	OMG16723	OMG17968
OMG19025	OMG16336	OMG70704	OMG16731	OMG17692
OMG18868	OMG16438	OMG70629	OMG16726	OMG17584
OMG18333	OMG16213	OMG70540	OMG16648	OMG17964
OMG18212	OMG16478	OMG70534	OMG16326	OMG18545
OMG17885	OMG16400	OMG70483	OMG16328	OMG18262
OMG17392	OMG16036	OMG70441	OMG16503	OMG18134
OMG16787	OMG16060	OMG70387	OMG16257	OMG18109
OMG16480	OMG15968	OMG70372	OMG15924	OMG18110
OMG16459	OMG15939	OMG70370	OMG16048	OMG17066
OMG16285	OMG15929	OMG70365	OMG16104	OMG17558
OMG15833	OMG15844	OMG70359	OMG15188	OMG17054
OMG14684	OMG15603	OMG70345	OMG15599	OMG17051
OMG14800	OMG15835	OMG69990	OMG15698	OMG17150
OMG14115	OMG15694	OMG69104	OMG15711	OMG17917
OMG13949	OMG15641	OMG68482	OMG15701	OMG17737
OMG13445	OMG15745	OMG68452	OMG15691	OMG16599
OMG13250	OMG15375	OMG68445	OMG15319	OMG16937
OMG10388	OMG15406	OMG68432	OMG14762	OMG16634
OMG35055	OMG15401	OMG68388	OMG15028	OMG16603
OMG35035	OMG15400	OMG68378	OMG15179	OMG16737
OMG35019	OMG15409	OMG68330	OMG15177	OMG16620
OMG35002	OMG15296	OMG68320	OMG14783	OMG17048
OMG34896	OMG15294	OMG68299	OMG14956	OMG17039
OMG29964	OMG15110	OMG68297	OMG14622	OMG17032
OMG29954	OMG15241	OMG68220	OMG13997	OMG17062
OMG22800	OMG15022	OMG68184	OMG13475	OMG17257
OMG21951	OMG14930	OMG68177	OMG13563	OMG17037
OMG19219	OMG14940	OMG68174	OMG13243	OMG17056
OMG18918	OMG14924	OMG68171	OMG13407	OMG15620
OMG17545	OMG14960	OMG68163	OMG13641	OMG16256
OMG15617	OMG14882	OMG68161	OMG12440	OMG16234
OMG15272	OMG14844	OMG68140	OMG12841	OMG16533
OMG14696	OMG14725	OMG68119	OMG12437	OMG16253
OMG14690	OMG14833	OMG68117	OMG12624	OMG16232
OMG14283	OMG14810	OMG67727	OMG11778	OMG16390
OMG11455	OMG14805	OMG67681	OMG11234	OMG16910
OMG44500	OMG14723	OMG67398	OMG10694	OMG16890
OMG44427	OMG14575	OMG67377	OMG10561	OMG16773
OMG44267	OMG14590	OMG67311	OMG10490	OMG16623
OMG35044	OMG14506	OMG67257	OMG10325	OMG16629
OMG34909	OMG14410	OMG67244	OMG10214	OMG15713
OMG34844	OMG14387	OMG67197	OMG10016	OMG15908
OMG30587	OMG14106	OMG67169	OMG10003	OMG15980
OMG29899	OMG14193	OMG67069	OMG10122	OMG16329
OMG22881	OMG14100	OMG67023	OMG10192	OMG16246
OMG21232	OMG14181	OMG66961	OMG10478	OMG16495
OMG20106	OMG14074	OMG66952	OMG10742	OMG16262
OMG19542	OMG14009	OMG66946	OMG10587	OMG15126
OMG19024	OMG13963	OMG66935	OMG10218	OMG15888
OMG18729	OMG13854	OMG66924	OMG12458	OMG15760
OMG18103	OMG13773	OMG66858	OMG12777	OMG15604
OMG18343	OMG13757	OMG66821	OMG13009	OMG15590
OMG16639	OMG13811	OMG66805	OMG10584	OMG15612
OMG16224	OMG13572	OMG66786	OMG12971	OMG15749
OMG15913	OMG13372	OMG66781	OMG11466	OMG16208
OMG15090	OMG13416	OMG66729	OMG12844	OMG16137
OMG14258	OMG13296	OMG66723	OMG13464	OMG15906
OMG13055	OMG13210	OMG66691	OMG13789	OMG15343
OMG13147	OMG13149	OMG65809	OMG11240	OMG15416
OMG66972	OMG13036	OMG29184	OMG10437	OMG15606
OMG66971	OMG13099	OMG44965	OMG13850	OMG15120
OMG66968	OMG12683	OMG44963	OMG14781	OMG15100
OMG66965	OMG12824	OMG44960	OMG12633	OMG15184
OMG66963	OMG12818	OMG44959	OMG10990	OMG15180
OMG66955	OMG12570	OMG44953	OMG13153	OMG15188
OMG66951	OMG12578	OMG44952	OMG14664	OMG14910
OMG66950	OMG12335	OMG44951	OMG13319	OMG14918
OMG66944	OMG12116	OMG44950	OMG15355	OMG15102
OMG66943	OMG12101	OMG44945	OMG15721	OMG14468
OMG66940	OMG12036	OMG44938	OMG14012	OMG14678
OMG66939	OMG12049	OMG44937	OMG14735	OMG14756
OMG66937	OMG10775	OMG44927	OMG12234	OMG14692
OMG66936	OMG18745	OMG44697	OMG14740	OMG14757
OMG66931	OMG18709	OMG44326	OMG13492	OMG14797
OMG66928	OMG18740	OMG44216	OMG12257	OMG14762
OMG66915	OMG18708		OMG15498	OMG15028
OMG66910	OMG18644		OMG15155	OMG14385
OMG66906	OMG18468		OMG14188	OMG14485
OMG66905	OMG18458		OMG15559	OMG14466
OMG66902	OMG18389		OMG15381	OMG14553
OMG66898	OMG18312		OMG15237	OMG14483
OMG66897	OMG18203		OMG14338	OMG14783
OMG66896	OMG18741		OMG14147	OMG14294
OMG66892	OMG18647		OMG11873	OMG14489
OMG66891	OMG18646		OMG14799	OMG14482
OMG66885	OMG18526		OMG16869	OMG14622
OMG66883	OMG18447		OMG16965	OMG14123
OMG66878	OMG18394		OMG16433	OMG14114
OMG66877	OMG18306		OMG16474	OMG13733
OMG66876	OMG18477		OMG16080	OMG13901
OMG66874	OMG18436		OMG14005	OMG13215
OMG66872	OMG18277		OMG15240	OMG13390
OMG66870	OMG18181		OMG14855	OMG13475
OMG66869	OMG18388		OMG16277	OMG13638
OMG66867	OMG18164		OMG15664	OMG13563
OMG66865	OMG18189		OMG15492	OMG13234
OMG66863	OMG18177		OMG15480	OMG13243
OMG66859	OMG18487		OMG15239	OMG13407
OMG66856	OMG18049		OMG15005	OMG13094
OMG66853	OMG17983		OMG14529	OMG13057
OMG66849	OMG17840		OMG14377	OMG13307
OMG66848	OMG17837		OMG14209	OMG13227
OMG66846	OMG17821		OMG13994	OMG12798
OMG66845	OMG17633		OMG13620	OMG12440
OMG66843	OMG17856		OMG16876	OMG12691
OMG66842	OMG17834		OMG16087	OMG12136
OMG66841	OMG17786		OMG15062	OMG12437
OMG66840	OMG17736		OMG11318	OMG11778
OMG66839	OMG17630		OMG16679	OMG11111
OMG66836	OMG17715		OMG14950	OMG10810
OMG66834	OMG17772		OMG14794	OMG10974
OMG66833	OMG17977		OMG12641	OMG10692
OMG66828	OMG17902		OMG16426	OMG10568
OMG66827	OMG17457		OMG16155	OMG10561
OMG66825	OMG17384		OMG16082	OMG10214
OMG66823	OMG17520		OMG16088	OMG10139
OMG66819	OMG17441		OMG15652	OMG10034
OMG66809	OMG17189		OMG15023	OMG10033
OMG66808	OMG17181		OMG14534	OMG10068
OMG66806	OMG17126		OMG14452	OMG10079
OMG66803	OMG17085		OMG14412	OMG10080
OMG66802	OMG17464		OMG13849	OMG10088
OMG66801	OMG17128		OMG13306	OMG10097
OMG66799	OMG17445		OMG12635	OMG10107
OMG66798	OMG17333		OMG15638	OMG10118
OMG66797	OMG17299		OMG15769	OMG10140
OMG66796	OMG17017		OMG15471	OMG10144
OMG66795	OMG16954		OMG15166	OMG10104
OMG66793	OMG16764		OMG14992	OMG10191
OMG66789	OMG16753		OMG14779	OMG10219
OMG66785	OMG16955		OMG14016	OMG10226
OMG66784	OMG16814		OMG13995	OMG10108
OMG66776	OMG16669		OMG17869	OMG10217
OMG66771	OMG16948		OMG17303	OMG10204
OMG66769	OMG16652		OMG17202	OMG10272
OMG66766	OMG16574		OMG17105	OMG10035
OMG66765	OMG16340		OMG17286	OMG10322
OMG66764	OMG16298		OMG16832	OMG10265
OMG66763	OMG16248		OMG16704	OMG10341
OMG66762	OMG16205		OMG15844	OMG10418
OMG66761	OMG16125		OMG15401	OMG10333
OMG66758	OMG15936		OMG15022	OMG10259
OMG66757	OMG15949		OMG14844	OMG10404
OMG66756	OMG15839		OMG12818	OMG10563
OMG66753	OMG15644		OMG15507	OMG10090
OMG66752	OMG15792		OMG16202	OMG10445
OMG66751	OMG15802		OMG15159	OMG10668
OMG66749	OMG15312		OMG17489	OMG10462
OMG66748	OMG15491		OMG17016	OMG10786
OMG66746	OMG15335		OMG16957	OMG10459
OMG66745	OMG15411		OMG16877	OMG10557
OMG66744	OMG15530		OMG16809	OMG10936
OMG66743	OMG15419		OMG16576	OMG10825
OMG66742	OMG15138		OMG16526	OMG11078
OMG66741	OMG15186		OMG16335	OMG11086
OMG66739	OMG15201		OMG15300	OMG11075
OMG66738	OMG15149		OMG15202	OMG10925
OMG66736	OMG15077		OMG14982	OMG11228
OMG66735	OMG15069		OMG14661	OMG11135
OMG66733	OMG14985		OMG14628	OMG11136
OMG66668	OMG15065		OMG14606	OMG11133
OMG66643	OMG14917		OMG14380	OMG10351
OMG65669	OMG14874		OMG14246	OMG10461
OMG44545	OMG14877		OMG14205	OMG11445
OMG44540	OMG14666		OMG13878	OMG10827
OMG44536	OMG14857		OMG13815	OMG11442
OMG44532	OMG14838		OMG13143	OMG11570
OMG44512	OMG14795		OMG17262	OMG10740
OMG44505	OMG14733		OMG16422	OMG11862
OMG44482	OMG14658		OMG16370	OMG11134
OMG44472	OMG14557		OMG16300	OMG11080
OMG44461	OMG14551		OMG16196	OMG11564
OMG44457	OMG14305		OMG16101	OMG11452
OMG44450	OMG14297		OMG15813	OMG12252
OMG44437	OMG14230		OMG15192	OMG10918
OMG35023	OMG14219		OMG14422	OMG11708
OMG35008	OMG14087		OMG18458	OMG12227
OMG34999	OMG13737		OMG18741	OMG12078
OMG34995	OMG13714		OMG18526	OMG11569
OMG35014	OMG13816		OMG18394	OMG11340
OMG34805	OMG13570		OMG18306	OMG11087
OMG31625	OMG13550		OMG18181	OMG12791
OMG31107	OMG13590		OMG18177	OMG12789
OMG29922	OMG13490		OMG17840	OMG12828
OMG29869	OMG13371		OMG17633	OMG10788
OMG26910	OMG13410		OMG17977	OMG12831
OMG26894	OMG13483		OMG17520	OMG12447
OMG26871	OMG13089		OMG17441	OMG10670
OMG26897	OMG13065		OMG17189	OMG12962
OMG25353	OMG13050		OMG17445	OMG12786
OMG24837	OMG13081		OMG16764	OMG12448
OMG24775	OMG12886		OMG16753	OMG13354
OMG24771	OMG12875		OMG16125	OMG13034
OMG25242	OMG12838		OMG15530	OMG13471
OMG24810	OMG12706		OMG14857	OMG12422
OMG24574	OMG12744		OMG13816	OMG11858
OMG24482	OMG12657		OMG17325	OMG11132
OMG24466	OMG12563		OMG16436	OMG12825
OMG24108	OMG12525		OMG17324	OMG13446
OMG24019	OMG12532		OMG17077	OMG13309
OMG23859	OMG12300		OMG17018	OMG12443
OMG23837	OMG12237		OMG17001	OMG13862
OMG23876	OMG12007		OMG17000	OMG13848
OMG22878	OMG12029		OMG16999	OMG13651
OMG22863	OMG11527		OMG16527	OMG13444
OMG22860	OMG11291		OMG16472	OMG10643
OMG22353	OMG11023		OMG15580	OMG13440
OMG22314	OMG10894		OMG14777	OMG14032
OMG22282	OMG10802		OMG14639	OMG13841
OMG21522	OMG10510		OMG13867	OMG13033
OMG20486	OMG19521		OMG13657	OMG11883
OMG21092	OMG19518		OMG18313	OMG12976
OMG20378	OMG19496		OMG17613	OMG13680
OMG20127	OMG19490		OMG17271	OMG12812
OMG19898	OMG19179		OMG16562	OMG12794
OMG20131	OMG19171		OMG16072	OMG13893
OMG19706	OMG19163		OMG15969	OMG14052
OMG19308	OMG19141		OMG15405	OMG12428
OMG18764	OMG19088		OMG15082	OMG11711
OMG18221	OMG18985		OMG14942	OMG13679
OMG18235	OMG18863		OMG14851	OMG10790
OMG17970	OMG19170		OMG14591	OMG13857
OMG17889	OMG19157		OMG14348	OMG10340
OMG17576	OMG19111		OMG19019	OMG14134
OMG17650	OMG19091		OMG19244	OMG13876
OMG17243	OMG19067		OMG19196	OMG12967
OMG17250	OMG19019		OMG18951	OMG12640
OMG16604	OMG19215		OMG18437	OMG14375
OMG16245	OMG18875		OMG18401	OMG14135
OMG15887	OMG18808		OMG18424	OMG13981
OMG15699	OMG19244		OMG17989	OMG12787
OMG15182	OMG19196		OMG17535	OMG11214
OMG14895	OMG18980		OMG17281	OMG13485
OMG14746	OMG19242		OMG16064	OMG13852
OMG10033	OMG19234		OMG15576	OMG13800
OMG10032	OMG19104		OMG14871	OMG11587
OMG10068	OMG18951		OMG14748	OMG14359
OMG10067	OMG19016		OMG14352	OMG14390
OMG10088	OMG18739		OMG13692	OMG13790
OMG10107	OMG18732		OMG13488	OMG11002
OMG10140	OMG18747		OMG18086	OMG13977
OMG10179	OMG18730		OMG18088	OMG13805
OMG10192	OMG18471		OMG17798	OMG13839
OMG10108	OMG18456		OMG17447	OMG12631
OMG10102	OMG18437		OMG17436	OMG11219
OMG10163	OMG18421		OMG17350	OMG10994
OMG10400	OMG18401		OMG16822	OMG14137
OMG10341	OMG18303		OMG16811	OMG14015
OMG10103	OMG18198		OMG15836	OMG14573
OMG10536	OMG18528		OMG15540	OMG14382
OMG10300	OMG18500		OMG15458	OMG13960
OMG10563	OMG18490		OMG15165	OMG13161
OMG10445	OMG18424		OMG15084	OMG12616
OMG10462	OMG18325		OMG13838	OMG14365
OMG10786	OMG18323		OMG18881	OMG13310
OMG10930	OMG18196		OMG18209	OMG12427
OMG10936	OMG18053		OMG17818	OMG12645
OMG10181	OMG18046		OMG16047	OMG11070
OMG10825	OMG17884		OMG15815	OMG14812
OMG11086	OMG17859		OMG15262	OMG14569
OMG11083	OMG17989		OMG15031	OMG14398
OMG11075	OMG17777		OMG13653	OMG14364
OMG10925	OMG17614		OMG19921	OMG13834
OMG11228	OMG17994		OMG20100	OMG11870
OMG10227	OMG17792		OMG19945	OMG11339
OMG10183	OMG17893		OMG19930	OMG13137
OMG10440	OMG17877		OMG19146	OMG11553
OMG10420	OMG17535		OMG18723	OMG13713
OMG10006	OMG17525		OMG18769	OMG15162
OMG11141	OMG17541		OMG18710	OMG15157
OMG11570	OMG17446		OMG18399	OMG15236
OMG10647	OMG17444		OMG18168	OMG14523
OMG10587	OMG17343		OMG18085	OMG13458
OMG11564	OMG17314		OMG17987	OMG13325
OMG11452	OMG17330		OMG17912	OMG12060
OMG11457	OMG17281		OMG17562	OMG12995
OMG12252	OMG17242		OMG17394	OMG14663
OMG10663	OMG17226		OMG17317	OMG14139
OMG10176	OMG17030		OMG16770	OMG11863
OMG10318	OMG17233		OMG15824	OMG15197
OMG12078	OMG17396		OMG15544	OMG14770
OMG11340	OMG17238		OMG18770	OMG14786
OMG11087	OMG17246		OMG18199	OMG15487
OMG12828	OMG16951		OMG18082	OMG15402
OMG12458	OMG16761		OMG16821	OMG15501
OMG10149	OMG16685		OMG16201	OMG15427
OMG10788	OMG16698		OMG16068	OMG15163
OMG12831	OMG16742		OMG15756	OMG14775
OMG10780	OMG16738		OMG15702	OMG14332
OMG10425	OMG16658		OMG15276	OMG13339
OMG13159	OMG16776		OMG14196	OMG13004
OMG13173	OMG16577		OMG20212	OMG14780
OMG12448	OMG16582		OMG19387	OMG14611
OMG13354	OMG16525		OMG17553	OMG14559
OMG11227	OMG16514		OMG15692	OMG14208
OMG10452	OMG16405		OMG15045	OMG13802
OMG10337	OMG16233		OMG21530	OMG13823
OMG12639	OMG16316		OMG21017	OMG13165
OMG11733	OMG16380		OMG20843	OMG10777
OMG13828	OMG16192		OMG21050	OMG15657
OMG13309	OMG16161		OMG20728	OMG15446
OMG12443	OMG16132		OMG20981	OMG15307
OMG13862	OMG16017		OMG20393	OMG14323
OMG13848	OMG16064		OMG20362	OMG14148
OMG13651	OMG15884		OMG20049	OMG13965
OMG12254	OMG15733		OMG19923	OMG13280
OMG14032	OMG15799		OMG19549	OMG15496
OMG13841	OMG15576		OMG19479	OMG15473
OMG13549	OMG15453		OMG18286	OMG14975
OMG13893	OMG15454		OMG18089	OMG14595
OMG14052	OMG15251		OMG15260	OMG14405
OMG13679	OMG15105		OMG18641	OMG13856
OMG10424	OMG15108		OMG17426	OMG13622
OMG14375	OMG15087		OMG17020	OMG10868
OMG13710	OMG15063		OMG17021	OMG15722
OMG14366	OMG14873		OMG15811	OMG14978
OMG14396	OMG14871		OMG15030	OMG14211
OMG13852	OMG14709		OMG21513	OMG13453
OMG10201	OMG14703		OMG20446	OMG16062
OMG14252	OMG14682		OMG20440	OMG16037
OMG14359	OMG14793		OMG20442	OMG16022
OMG14390	OMG14748		OMG19541	OMG16085
OMG13712	OMG14737		OMG19535	OMG16006
OMG13839	OMG14705		OMG19256	OMG16148
OMG10288	OMG14673		OMG18041	OMG16056
OMG14015	OMG14470		OMG17790	OMG15895
OMG14402	OMG14499		OMG17536	OMG15954
OMG14382	OMG14549		OMG16885	OMG15727
OMG12857	OMG14419		OMG16315	OMG15808
OMG11240	OMG14271		OMG16128	OMG15648
OMG11115	OMG14281		OMG22868	OMG15778
OMG10687	OMG14290		OMG22543	OMG15779
OMG14571	OMG14275		OMG21569	OMG15483
OMG13310	OMG14256		OMG20910	OMG15366
OMG14569	OMG14352		OMG21308	OMG15434
OMG13834	OMG14096		OMG21026	OMG14971
OMG11870	OMG14050		OMG19488	OMG14819
OMG14811	OMG13908		OMG17918	OMG14827
OMG15232	OMG13932		OMG17551	OMG14136
OMG11391	OMG13687		OMG16930	OMG13829
OMG15236	OMG13689		OMG16593	OMG14597
OMG13458	OMG13548		OMG16215	OMG14399
OMG13157	OMG13400		OMG20452	OMG13526
OMG12842	OMG13450		OMG20354	OMG14729
OMG10823	OMG13411		OMG20405	OMG14003
OMG12995	OMG13391		OMG17639	OMG13969
OMG10515	OMG13226		OMG17550	OMG15726
OMG14770	OMG13322		OMG17270	OMG15676
OMG14372	OMG13053		OMG16584	OMG15430
OMG13319	OMG13151		OMG15465	OMG15361
OMG15402	OMG13142		OMG14417	OMG15213
OMG15501	OMG13104		OMG14183	OMG14808
OMG15427	OMG12704		OMG22956	OMG14730
OMG15245	OMG12564		OMG22055	OMG14612
OMG14775	OMG12449		OMG21542	OMG14180
OMG14588	OMG12256		OMG21507	OMG13968
OMG13339	OMG11952		OMG21056	OMG13972
OMG10390	OMG11957		OMG20102	OMG13304
OMG15470	OMG11876		OMG18761	OMG13000
OMG15195	OMG11716		OMG18754	OMG12979
OMG11383	OMG11481		OMG18048	OMG12783
OMG15718	OMG20412		OMG17267	OMG15796
OMG15719	OMG20403		OMG16872	OMG15725
OMG15226	OMG20363		OMG16043	OMG15497
OMG14291	OMG20360		OMG24207	OMG15367
OMG11001	OMG20391		OMG24189	OMG15555
OMG10809	OMG20242		OMG23622	OMG14589
OMG15587	OMG20233		OMG23104	OMG16439
OMG15496	OMG19964		OMG23271	OMG16219
OMG15558	OMG19956		OMG23568	OMG16304
OMG11662	OMG19947		OMG22851	OMG16461
OMG11090	OMG19673		OMG21683	OMG16292
OMG16013	OMG20014		OMG22258	OMG15306
OMG15722	OMG20007		OMG21932	OMG15206
OMG13492	OMG19921		OMG21676	OMG14766
OMG10573	OMG19851		OMG22197	OMG14620
OMG16062	OMG20100		OMG21531	OMG14388
OMG16037	OMG19974		OMG21483	OMG14607
OMG16022	OMG19942		OMG20761	OMG14362
OMG16085	OMG19815		OMG19560	OMG12972
OMG16006	OMG19672		OMG19548	OMG15002
OMG16148	OMG19945		OMG19393	OMG13835
OMG16056	OMG19936		OMG18726	OMG15794
OMG16114	OMG19826		OMG17793	OMG15432
OMG15895	OMG19818		OMG16133	OMG15519
OMG15727	OMG19813		OMG22784	OMG15499
OMG15808	OMG20078		OMG22883	OMG15455
OMG15778	OMG19638		OMG21510	OMG15242
OMG15779	OMG20220		OMG26325	OMG15203
OMG15434	OMG20074		OMG25660	OMG14959
OMG14819	OMG19930		OMG25772	OMG14541
OMG13573	OMG19661		OMG24599	OMG14524
OMG12797	OMG19509		OMG24522	OMG14341
OMG14399	OMG19485		OMG24500	OMG14020
OMG11312	OMG19392		OMG24492	OMG13441
OMG10385	OMG19258		OMG23571	OMG13447
OMG15726	OMG19250		OMG24132	OMG13011
OMG15213	OMG18871		OMG24119	OMG16401
OMG14019	OMG18852		OMG23699	OMG16288
OMG11036	OMG19146		OMG21814	OMG16271
OMG10806	OMG19131		OMG20777	OMG15639
OMG16070	OMG19108		OMG20680	OMG15584
OMG15559	OMG19252		OMG20988	OMG15384
OMG15555	OMG19204		OMG20834	OMG15086
OMG14589	OMG19206		OMG20084	OMG14190
OMG13318	OMG18843		OMG16775	OMG13439
OMG12067	OMG19167		OMG16592	OMG16950
OMG10514	OMG18762		OMG15505	OMG16845
OMG16439	OMG18744		OMG15529	OMG16807
OMG16461	OMG18734		OMG26846	OMG16760
OMG16115	OMG18723		OMG26319	OMG16705
OMG15481	OMG18722		OMG24557	OMG16691
OMG14766	OMG18769		OMG24484	OMG16672
OMG12442	OMG18738		OMG17759	OMG16906
OMG11320	OMG18710		OMG30067	OMG16880
OMG13412	OMG18625		OMG29154	OMG16763
OMG16076	OMG18417		OMG28383	OMG16663
OMG16339	OMG18290		OMG28364	OMG16874
OMG16346	OMG18758		OMG28376	OMG16458
OMG15455	OMG18704		OMG28019	OMG16454
OMG12275	OMG18657		OMG27616	OMG16295
OMG11765	OMG18399		OMG27039	OMG16303
OMG11181	OMG18287		OMG23785	OMG16415
OMG16960	OMG18168		OMG22927	OMG16016
OMG16751	OMG18121		OMG22856	OMG16051
OMG16597	OMG18634		OMG21537	OMG15955
OMG16903	OMG18331		OMG19850	OMG16034
OMG16517	OMG18310		OMG19868	OMG15793
OMG13493	OMG18593		OMG21899	OMG15359
OMG12806	OMG18525		OMG16382	OMG15362
OMG11415	OMG18502		OMG13454	OMG15424
OMG11043	OMG18385		OMG28018	OMG15441
OMG10751	OMG18099		OMG22877	OMG15247
OMG16869	OMG18498		OMG21536	OMG14778
OMG16906	OMG18070		OMG20809	OMG14763
OMG16880	OMG18065		OMG20041	OMG14335
OMG16763	OMG18063		OMG35529	OMG14067
OMG16965	OMG18085		OMG35235	OMG13804
OMG16874	OMG17987		OMG33281	OMG13821
OMG16741	OMG17901		OMG32194	OMG10532
OMG16098	OMG18005		OMG31770	OMG12232
OMG16051	OMG17808		OMG31691	OMG16157
OMG16034	OMG17912		OMG33241	OMG15433
OMG15424	OMG17643		OMG31059	OMG13131
OMG15441	OMG17636		OMG30065	OMG16152
OMG15247	OMG17590		OMG29881	OMG16090
OMG14888	OMG17769		OMG29130	OMG16089
OMG14763	OMG17562		OMG28060	OMG15971
OMG14479	OMG17556		OMG27610	OMG16074
OMG14005	OMG17555		OMG25509	OMG16066
OMG13821	OMG17557		OMG26267	OMG15838
OMG13844	OMG17394		OMG21457	OMG15789
OMG13571	OMG17140		OMG18257	OMG15734
OMG13232	OMG17317		OMG26363	OMG15893
OMG13264	OMG17280		OMG19542	OMG15674
OMG12628	OMG17123		OMG19011	OMG15224
OMG11050	OMG17360		OMG45301	OMG15016
OMG16878	OMG17102		OMG44674	OMG14946
OMG16511	OMG17015		OMG44220	OMG14831
OMG16411	OMG17009		OMG40630	OMG14535
OMG16416	OMG16938		OMG38696	OMG14621
OMG16429	OMG16916		OMG38486	OMG14536
OMG15893	OMG16771		OMG36013	OMG14633
OMG15506	OMG17011		OMG35453	OMG14614
OMG14856	OMG16770		OMG35243	OMG14577
OMG12364	OMG16853		OMG34879	OMG14531
OMG11924	OMG16722		OMG35246	OMG14604
OMG11823	OMG16613		OMG30110	OMG14415
OMG11897	OMG16694		OMG30072	OMG14337
OMG11160	OMG16519		OMG29942	OMG13646
OMG10754	OMG16372		OMG29876	OMG13342
OMG16859	OMG16435		OMG29815	OMG13138
OMG16829	OMG16361		OMG28139	OMG12074
OMG16876	OMG16167		OMG27558	OMG16654
OMG15986	OMG15940		OMG26790	OMG16408
OMG14346	OMG16121		OMG24574	OMG16092
OMG11478	OMG15997		OMG22264	OMG15960
OMG11103	OMG15904		OMG19009	OMG15964
OMG17279	OMG15945		OMG18914	OMG15986
OMG17029	OMG15879		OMG15684	OMG15144
OMG17260	OMG15883		OMG16103	OMG15020
OMG17304	OMG15829		OMG18231	OMG15007
OMG17283	OMG15824		OMG17421	OMG13983
OMG16861	OMG15625		OMG35236	OMG13632
OMG16463	OMG15592		OMG19327	OMG17334
OMG16059	OMG15556		OMG18756	OMG17295
OMG15723	OMG15348		OMG27047	OMG17089
OMG14990	OMG15464		OMG27020	OMG17110
OMG14955	OMG15259		OMG25933	OMG17279
OMG14688	OMG15185		OMG15043	OMG17029
OMG13507	OMG15231		OMG72092	OMG17192
OMG12814	OMG15095		OMG71406	OMG17260
OMG12175	OMG14902		OMG71214	OMG17304
OMG10765	OMG15001		OMG68347	OMG17283
OMG15488	OMG15029		OMG67745	OMG17086
OMG14189	OMG14668		OMG67733	OMG16827
OMG16414	OMG14685		OMG67711	OMG16819
OMG16159	OMG14584		OMG67621	OMG16782
OMG16824	OMG14457		OMG67582	OMG16749
OMG17458	OMG14546		OMG67580	OMG16707
OMG17293	OMG14474		OMG67578	OMG16899
OMG17274	OMG14454		OMG67575	OMG16706
OMG16521	OMG14581		OMG67572	OMG16595
OMG16448	OMG14447		OMG67560	OMG16861
OMG16516	OMG14083		OMG66770	OMG16780
OMG16095	OMG14090		OMG66734	OMG16341
OMG15740	OMG13918		OMG45297	OMG16443
OMG15752	OMG13864		OMG44928	OMG16289
OMG15039	OMG13722		OMG44705	OMG16476
OMG14505	OMG13402		OMG44702	OMG16299
OMG14619	OMG13470		OMG44681	OMG16283
OMG14251	OMG13508		OMG44441	OMG16108
OMG14220	OMG13236		OMG41523	OMG16059
OMG13872	OMG12817		OMG35245	OMG15747
OMG13463	OMG12750		OMG35244	OMG15723
OMG13452	OMG12238		OMG35172	OMG15515
OMG13076	OMG11274		OMG35032	OMG15428
OMG13088	OMG11232		OMG33235	OMG15479
OMG12647	OMG21533		OMG33234	OMG14990
OMG12582	OMG21530		OMG30078	OMG14955
OMG12416	OMG21499		OMG28261	OMG14539
OMG12210	OMG21447		OMG27912	OMG14525
OMG12212	OMG21432		OMG27507	OMG13460
OMG12146	OMG21150		OMG27463	OMG14189
OMG12167	OMG21480		OMG25700	OMG15371
OMG11928	OMG21045		OMG24688	OMG12813
OMG10999	OMG20949		OMG23272	OMG15014
OMG17991	OMG20947		OMG22003	OMG14632
OMG18075	OMG20590		OMG20433	OMG13824
OMG18067	OMG20587		OMG19865	OMG11877
OMG17815	OMG21262		OMG19754	OMG16818
OMG17387	OMG21017		OMG17774	OMG16688
OMG17354	OMG20955		OMG16314	OMG16513
OMG16360	OMG20941		OMG15183	OMG16345
OMG15769	OMG20843		OMG13155	OMG16286
OMG15791	OMG21512		OMG13154	OMG16524
OMG15135	OMG20726		OMG12808	OMG16521
OMG15217	OMG21050		OMG10092	OMG16441
OMG13991	OMG21048		OMG10078	OMG16523
OMG13087	OMG21028		OMG45072	OMG16448
OMG11586	OMG21018		OMG72496	OMG16516
OMG17988	OMG20976		OMG67773	OMG16079
OMG17727	OMG20881		OMG34907	OMG16055
OMG17712	OMG20728		OMG45418	OMG16015
OMG17841	OMG21249		OMG45394	OMG15961
OMG17820	OMG21031		OMG45387	OMG15776
OMG17211	OMG21023		OMG45229	OMG15670
OMG17154	OMG20985		OMG45203	OMG15740
OMG17469	OMG21014		OMG44713	OMG15752
OMG17002	OMG20718		OMG72498	OMG15429
OMG16832	OMG20704		OMG72497	OMG15557
OMG16946	OMG21032		OMG72118	OMG15489
OMG16400	OMG21024		OMG72018	OMG15476
OMG15939	OMG20981		OMG72006	OMG15475
OMG15929	OMG20703		OMG71996	OMG15390
OMG15745	OMG20698		OMG70754	OMG15457
OMG14924	OMG20696		OMG70314	OMG15039
OMG13811	OMG20555		OMG70302	OMG14660
OMG13416	OMG20545		OMG70299	OMG14593
OMG11335	OMG20401		OMG70295	OMG14374
OMG15507	OMG20393		OMG69003	OMG14334
OMG10672	OMG20384		OMG68614	OMG14220
OMG16081	OMG20381		OMG67671	OMG14141
OMG17342	OMG20362		OMG67646	OMG13872
OMG17296	OMG20243		OMG67617	OMG13681
OMG17006	OMG20049		OMG67602	OMG13281
OMG16571	OMG20008		OMG67588	OMG13003
OMG16402	OMG20001		OMG67571	OMG17109
OMG16353	OMG19916		OMG67564	OMG17387
OMG16450	OMG19896		OMG67559	OMG16997
OMG16395	OMG19658		OMG12654	OMG16349
OMG16335	OMG20217		OMG29950	OMG16270
OMG16021	OMG19923		OMG45182	OMG16451
OMG15894	OMG19669		OMG45083	OMG16360
OMG15787	OMG19631		OMG45042	OMG16158
OMG15596	OMG19549		OMG45028	OMG15965
OMG15459	OMG19507		OMG45003	OMG15775
OMG15456	OMG19506		OMG44988	OMG15791
OMG15436	OMG19480		OMG44981	OMG15646
OMG15425	OMG19479		OMG44956	OMG15219
OMG15225	OMG19382		OMG44933	OMG15217
OMG15004	OMG19144		OMG44719	OMG14945
OMG14771	OMG19103		OMG44707	OMG14720
OMG14817	OMG18867		OMG44694	OMG14533
OMG14411	OMG19378		OMG44686	OMG14157
OMG14243	OMG19235		OMG44618	OMG13991
OMG14105	OMG18976		OMG44422	OMG13624
OMG14108	OMG18855		OMG44406	OMG18058
OMG13769	OMG19086		OMG44395	OMG18038
OMG13815	OMG19084		OMG41525	OMG17846
OMG13177	OMG18835		OMG41093	OMG17988
OMG12952	OMG18998		OMG40932	OMG17805
OMG12761	OMG18757		OMG40432	OMG17726
OMG12727	OMG18748		OMG40428	OMG17727
OMG12626	OMG18728		OMG40414	OMG17712
OMG12516	OMG18727		OMG39667	OMG17841
OMG12550	OMG18576		OMG38985	OMG17820
OMG12548	OMG18539		OMG38425	OMG17625
OMG12296	OMG18533		OMG38373	OMG17602
OMG12373	OMG18174		OMG37759	OMG17289
OMG12313	OMG18645		OMG37438	OMG17211
OMG12302	OMG18639		OMG37367	OMG17154
OMG12408	OMG18446		OMG36486	OMG17107
OMG12188	OMG18188		OMG36221	OMG17469
OMG12140	OMG18466		OMG36209	OMG16870
OMG12127	OMG18201		OMG26927	OMG16820
OMG11815	OMG18176		OMG25421	OMG17002
OMG11856	OMG18286		OMG30152	OMG16687
OMG11377	OMG18087		OMG30030	OMG16651
OMG11202	OMG18068		OMG29250	OMG16946
OMG10791	OMG18089		OMG35412	OMG16529
OMG10258	OMG17844		OMG35407	OMG16369
OMG18459	OMG17934		OMG35387	OMG16336
OMG18455	OMG17887		OMG35252	OMG16213
OMG18496	OMG17644		OMG35250	OMG16478
OMG18506	OMG17683		OMG35230	OMG16400
OMG17894	OMG17671		OMG35228	OMG15968
OMG17524	OMG17888		OMG35224	OMG15835
OMG16422	OMG17530		OMG35091	OMG15694
OMG16528	OMG17528		OMG33105	OMG15745
OMG16344	OMG17146		OMG32482	OMG15406
OMG16101	OMG16915		OMG32352	OMG15400
OMG16078	OMG16661		OMG32277	OMG15409
OMG15813	OMG16901		OMG31603	OMG15241
OMG15512	OMG16633		OMG31565	OMG14960
OMG14806	OMG16883		OMG31546	OMG14725
OMG14486	OMG16560		OMG31544	OMG14810
OMG14312	OMG16235		OMG31508	OMG14723
OMG14166	OMG16432		OMG31471	OMG14009
OMG14194	OMG16379		OMG31465	OMG10775
OMG14035	OMG15882		OMG31445	OMG16063
OMG13875	OMG15872		OMG30909	OMG16579
OMG13369	OMG15531		OMG30678	OMG16081
OMG13298	OMG15517		OMG33606	OMG13826
OMG13078	OMG15526		OMG32490	OMG17388
OMG12279	OMG15260		OMG32291	OMG17320
OMG18644	OMG15151		OMG30914	OMG17296
OMG18741	OMG15137		OMG30908	OMG17539
OMG18647	OMG15072		OMG30907	OMG17335
OMG18447	OMG14984		OMG26980	OMG16996
OMG18394	OMG14890		OMG25918	OMG17006
OMG18306	OMG15000		OMG25327	OMG16697
OMG18436	OMG14951		OMG30163	OMG16857
OMG18388	OMG14879		OMG30069	OMG16690
OMG18487	OMG14782		OMG30057	OMG16671
OMG17840	OMG14381		OMG30039	OMG16571
OMG17834	OMG14266		OMG30038	OMG16402
OMG17786	OMG14088		OMG29210	OMG16410
OMG17715	OMG13941		OMG29047	OMG16409
OMG17902	OMG13926		OMG28952	OMG16407
OMG17457	OMG13944		OMG28858	OMG16384
OMG17189	OMG13979		OMG28538	OMG16353
OMG17181	OMG13732		OMG28513	OMG16450
OMG17464	OMG13780		OMG28254	OMG16419
OMG17333	OMG13771		OMG27898	OMG16395
OMG17299	OMG13212		OMG27508	OMG16273
OMG16948	OMG12919		OMG27491	OMG16217
OMG16340	OMG13006		OMG29049	OMG16058
OMG15839	OMG10045		OMG28240	OMG15966
OMG15802	OMG22887		OMG27864	OMG16026
OMG15419	OMG22876		OMG27512	OMG16033
OMG15065	OMG22868		OMG27316	OMG15787
OMG14297	OMG22824		OMG29207	OMG15578
OMG12237	OMG22802		OMG27855	OMG15485
OMG10894	OMG22783		OMG27715	OMG15459
OMG10802	OMG22771		OMG27462	OMG15456
OMG17305	OMG22766		OMG26808	OMG15436
OMG18309	OMG21589		OMG27060	OMG15425
OMG18630	OMG22543		OMG26447	OMG15299
OMG18469	OMG22193		OMG26018	OMG15301
OMG18338	OMG22149		OMG25922	OMG15225
OMG18337	OMG22104		OMG26178	OMG15222
OMG18492	OMG22558		OMG26096	OMG15076
OMG18051	OMG22515		OMG26084	OMG15054
OMG17802	OMG22265		OMG25709	OMG14998
OMG17719	OMG21891		OMG25400	OMG14995
OMG17799	OMG22957		OMG25048	OMG15004
OMG17324	OMG22276		OMG26185	OMG14792
OMG16851	OMG22178		OMG25469	OMG14771
OMG16527	OMG21579		OMG25138	OMG14754
OMG16440	OMG22250		OMG25034	OMG14738
OMG16350	OMG21864		OMG26006	OMG14630
OMG16506	OMG21569		OMG25846	OMG14423
OMG16218	OMG22582		OMG25276	OMG14418
OMG15880	OMG22188		OMG21546	OMG14351
OMG15311	OMG21661		OMG20754	OMG14354
OMG15461	OMG21655		OMG21234	OMG12984
OMG15234	OMG22566		OMG21986	OMG11556
OMG15113	OMG22048		OMG24626	OMG18059
OMG14963	OMG21853		OMG24586	OMG18056
OMG14991	OMG21523		OMG23495	OMG17807
OMG14849	OMG21497		OMG23863	OMG17729
OMG14495	OMG21485		OMG23870	OMG18064
OMG14481	OMG21478		OMG23480	OMG17894
OMG14455	OMG21436		OMG23424	OMG17524
OMG14600	OMG21427		OMG23384	OMG17380
OMG14361	OMG21509		OMG23276	OMG17125
OMG14165	OMG20984		OMG24053	OMG17014
OMG14018	OMG20965		OMG24009	OMG16769
OMG13112	OMG20910		OMG23270	OMG16894
OMG12983	OMG20901		OMG22402	OMG16862
OMG12549	OMG21251		OMG22396	OMG16670
OMG12554	OMG21019		OMG22354	OMG16596
OMG12332	OMG21276		OMG22206	OMG16528
OMG12327	OMG20847		OMG21996	OMG16344
OMG12325	OMG20804		OMG21921	OMG16203
OMG12144	OMG20561		OMG21739	OMG16078
OMG11933	OMG21308		OMG21706	OMG15974
OMG11818	OMG21266		OMG21898	OMG15850
OMG11588	OMG21005		OMG21803	OMG15786
OMG11715	OMG20577		OMG21779	OMG15278
OMG11496	OMG21043		OMG21728	OMG14384
OMG11483	OMG21026		OMG22224	OMG14194
OMG11319	OMG20851		OMG19270	OMG18745
OMG11055	OMG20199		OMG19704	OMG18709
OMG19525	OMG19982		OMG19906	OMG18708
OMG19503	OMG19950		OMG20803	OMG18644
OMG19209	OMG19899		OMG21090	OMG18468
OMG18977	OMG19862		OMG20608	OMG18389
OMG19397	OMG19996		OMG21000	OMG18312
OMG18429	OMG19694		OMG20810	OMG18203
OMG18445	OMG20140		OMG20760	OMG18647
OMG18441	OMG19677		OMG20807	OMG18646
OMG18412	OMG19825		OMG18336	OMG18436
OMG18313	OMG19910		OMG19869	OMG18277
OMG17853	OMG19489		OMG19838	OMG18388
OMG16797	OMG19488		OMG19837	OMG18164
OMG16840	OMG19093		OMG19833	OMG18189
OMG16091	OMG19246		OMG20135	OMG18487
OMG16149	OMG19022		OMG19839	OMG17837
OMG15405	OMG18775		OMG18909	OMG17821
OMG14967	OMG18626		OMG18905	OMG17856
OMG14694	OMG18214		OMG19325	OMG17834
OMG14507	OMG18143		OMG18895	OMG17786
OMG14383	OMG18250		OMG19322	OMG17630
OMG14316	OMG18504		OMG18949	OMG17772
OMG13721	OMG18279		OMG18548	OMG17457
OMG13652	OMG18552		OMG18238	OMG17126
OMG13406	OMG18062		OMG18334	OMG17464
OMG12728	OMG17918		OMG17257	OMG17333
OMG12503	OMG17641		OMG17767	OMG17299
OMG11499	OMG17986		OMG17658	OMG17017
OMG19521	OMG17607		OMG17665	OMG16954
OMG19490	OMG17667		OMG17972	OMG16955
OMG18985	OMG17880		OMG17164	OMG16814
OMG19170	OMG17742		OMG16495	OMG16669
OMG19157	OMG17662		OMG16725	OMG16652
OMG19111	OMG17551		OMG16313	OMG16340
OMG19215	OMG17451		OMG15708	OMG15949
OMG19244	OMG17031		OMG14969	OMG14551
OMG19196	OMG17403		OMG14761	OMG10510
OMG18980	OMG17291		OMG14560	OMG10077
OMG19234	OMG17090		OMG13654	OMG16944
OMG19104	OMG17209		OMG10674	OMG16204
OMG18951	OMG17121			OMG12805
OMG19016	OMG17285			OMG18042
OMG18730	OMG16930			OMG18044
OMG18471	OMG16593			OMG17725
OMG18421	OMG16636			OMG17799
OMG18401	OMG16612			OMG17533
OMG18528	OMG16736			OMG17529
OMG18500	OMG16255			OMG17460
OMG18424	OMG16241			OMG17455
OMG18325	OMG16215			OMG17361
OMG18323	OMG16330			OMG17301
OMG17989	OMG16207			OMG17288
OMG17994	OMG16154			OMG17092
OMG17792	OMG16019			OMG17012
OMG17893	OMG15891			OMG17008
OMG17877	OMG15589			OMG16893
OMG17541	OMG15781			OMG16793
OMG17444	OMG15658			OMG16676
OMG17330	OMG15710			OMG16657
OMG17233	OMG15344			OMG16851
OMG17246	OMG15525			OMG16581
OMG16951	OMG15334			OMG16447
OMG16742	OMG15408			OMG16444
OMG16738	OMG14901			OMG16350
OMG16776	OMG14897			OMG16343
OMG16582	OMG15036			OMG16418
OMG16405	OMG14767			OMG16381
OMG16316	OMG14167			OMG16284
OMG16380	OMG13951			OMG16218
OMG16064	OMG13938			OMG16200
OMG15884	OMG13481			OMG16195
OMG15733	OMG13204			OMG16194
OMG15576	OMG12802			OMG16139
OMG15453	OMG11510			OMG16106
OMG15454	OMG11154			OMG15881
OMG15087	OMG24726			OMG15880
OMG15063	OMG24709			OMG15817
OMG14709	OMG24609			OMG15814
OMG14682	OMG24580			OMG15724
OMG14793	OMG24577			OMG15758
OMG14673	OMG24575			OMG15469
OMG14281	OMG24549			OMG15461
OMG14275	OMG24534			OMG15377
OMG14352	OMG24528			OMG15223
OMG14050	OMG24519			OMG15044
OMG13908	OMG24479			OMG14970
OMG13689	OMG24469			OMG14963
OMG13548	OMG24613			OMG15050
OMG13400	OMG24513			OMG14818
OMG13142	OMG24207			OMG14804
OMG11957	OMG24189			OMG14845
OMG11716	OMG24120			OMG14624
OMG19494	OMG23622			OMG14600
OMG19522	OMG23598			OMG14170
OMG19176	OMG23335			OMG14165
OMG19396	OMG23104			OMG18445
OMG19164	OMG24177			OMG18412
OMG18743	OMG24151			OMG18071
OMG18656	OMG23769			OMG17853
OMG18621	OMG23764			OMG17733
OMG18416	OMG23761			OMG17635
OMG18415	OMG23623			OMG17899
OMG18407	OMG23363			OMG17204
OMG17794	OMG23357			OMG16797
OMG17436	OMG23347			OMG16840
OMG17350	OMG23105			OMG16572
OMG17241	OMG23091			OMG16355
OMG16734	OMG23782			OMG16275
OMG16942	OMG23748			OMG16018
OMG16569	OMG23559			OMG16149
OMG16156	OMG23271			OMG16010
OMG15931	OMG23096			OMG15172
OMG16049	OMG23751			OMG13814
OMG15878	OMG23743			OMG19521
OMG14450	OMG23568			OMG19518
OMG14311	OMG23314			OMG19496
OMG14409	OMG24359			OMG19179
OMG14301	OMG23774			OMG19171
OMG14273	OMG23756			OMG19163
OMG14187	OMG23752			OMG19141
OMG13902	OMG23566			OMG19088
OMG13745	OMG23414			OMG19170
OMG13766	OMG23344			OMG19111
OMG13474	OMG23331			OMG19067
OMG13434	OMG23117			OMG19215
OMG13242	OMG22953			OMG18875
OMG13219	OMG22936			OMG18980
OMG13269	OMG22851			OMG19242
OMG13217	OMG22820			OMG19234
OMG13303	OMG22793			OMG19104
OMG13100	OMG22788			OMG19016
OMG13101	OMG22785			OMG18739
OMG12703	OMG22779			OMG18732
OMG12775	OMG22777			OMG18747
OMG12695	OMG22553			OMG18730
OMG12659	OMG22520			OMG18471
OMG12394	OMG22117			OMG18456
OMG12322	OMG21879			OMG18303
OMG12435	OMG21683			OMG18198
OMG11919	OMG21645			OMG18528
OMG11781	OMG22258			OMG18500
OMG20402	OMG21932			OMG18490
OMG20398	OMG21676			OMG18325
OMG20397	OMG22127			OMG18323
OMG20395	OMG22248			OMG18196
OMG20352	OMG22197			OMG18053
OMG20218	OMG22087			OMG17884
OMG19932	OMG22010			OMG17777
OMG20244	OMG21851			OMG17614
OMG20234	OMG22540			OMG17994
OMG20222	OMG21541			OMG17792
OMG20089	OMG21531			OMG17893
OMG20011	OMG21528			OMG17877
OMG19922	OMG21511			OMG17525
OMG20093	OMG21496			OMG17446
OMG19495	OMG21483			OMG17330
OMG19356	OMG21475			OMG17242
OMG18033	OMG21465			OMG17226
OMG17818	OMG21450			OMG17233
OMG17399	OMG21268			OMG17396
OMG17050	OMG21111			OMG17238
OMG17010	OMG20800			OMG17246
OMG16949	OMG20761			OMG16761
OMG16041	OMG21424			OMG16698
OMG15875	OMG20986			OMG16742
OMG15407	OMG20870			OMG16776
OMG15262	OMG20454			OMG16582
OMG15041	OMG20435			OMG16405
OMG14747	OMG20430			OMG16316
OMG14587	OMG20224			OMG16380
OMG14617	OMG19727			OMG16017
OMG14299	OMG20045			OMG15799
OMG14184	OMG19864			OMG15453
OMG13108	OMG19560			OMG15454
OMG13049	OMG19552			OMG15063
OMG12763	OMG19548			OMG13322
OMG20412	OMG19393			OMG17984
OMG20391	OMG19096			OMG16892
OMG19964	OMG19276			OMG18750
OMG19956	OMG18974			OMG18656
OMG19947	OMG19249			OMG18473
OMG20014	OMG18753			OMG18183
OMG20007	OMG18726			OMG18175
OMG19974	OMG18718			OMG18061
OMG19945	OMG18213			OMG18060
OMG19936	OMG18118			OMG17640
OMG19826	OMG18518			OMG17631
OMG19818	OMG18532			OMG17611
OMG19813	OMG18354			OMG17552
OMG20078	OMG18192			OMG17547
OMG20220	OMG18488			OMG17461
OMG20074	OMG17943			OMG17028
OMG19930	OMG17752			OMG17241
OMG19392	OMG17732			OMG16734
OMG19146	OMG17564			OMG16662
OMG19131	OMG17793			OMG16786
OMG19204	OMG17586			OMG16664
OMG19206	OMG17933			OMG16942
OMG19167	OMG17879			OMG16852
OMG18738	OMG17290			OMG16569
OMG18657	OMG17120			OMG16518
OMG18287	OMG17022			OMG16347
OMG18331	OMG16922			OMG16294
OMG18310	OMG16864			OMG16522
OMG18593	OMG16804			OMG16209
OMG18525	OMG16609			OMG16143
OMG18502	OMG16668			OMG16127
OMG18099	OMG16561			OMG15967
OMG18498	OMG16556			OMG16049
OMG17808	OMG16485			OMG15770
OMG17769	OMG16356			OMG15744
OMG17562	OMG16309			OMG15707
OMG17280	OMG16236			OMG15533
OMG16938	OMG16243			OMG15380
OMG16916	OMG16229			OMG14994
OMG16770	OMG16188			OMG15011
OMG16853	OMG15934			OMG14884
OMG16722	OMG16133			OMG14796
OMG16613	OMG16130			OMG14413
OMG16372	OMG15983			OMG14169
OMG16435	OMG15816			OMG13291
OMG15883	OMG15600			OMG19544
OMG15592	OMG15671			OMG19493
OMG15464	OMG15211			OMG19553
OMG15001	OMG14915			OMG19102
OMG15029	OMG14518			OMG18731
OMG14581	OMG14465			OMG18629
OMG14083	OMG14257			OMG18284
OMG13918	OMG14265			OMG18659
OMG13864	OMG14357			OMG18311
OMG13722	OMG13935			OMG17739
OMG13508	OMG13842			OMG17522
OMG13236	OMG13396			OMG17399
OMG12238	OMG13185			OMG17118
OMG11274	OMG12622			OMG17010
OMG11893	OMG11000			OMG16924
OMG10019	OMG27064			OMG16949
OMG15463	OMG26903			OMG16293
OMG13179	OMG26862			OMG16041
OMG10261	OMG26816			OMG15539
OMG20386	OMG26360			OMG15041
OMG20379	OMG26333			OMG14743
OMG19919	OMG26314			OMG20412
OMG20259	OMG25684			OMG20403
OMG20024	OMG25589			OMG20363
OMG19802	OMG25511			OMG20360
OMG19520	OMG25224			OMG20391
OMG19484	OMG25214			OMG20233
OMG19390	OMG24905			OMG19964
OMG19389	OMG26325			OMG19956
OMG19370	OMG26287			OMG19947
OMG18633	OMG25799			OMG19673
OMG18648	OMG25797			OMG20007
OMG18057	OMG25789			OMG19851
OMG16795	OMG25788			OMG19974
OMG16573	OMG25740			OMG19942
OMG16563	OMG25736			OMG19815
OMG16206	OMG25660			OMG19936
OMG15702	OMG26305			OMG19826
OMG15327	OMG25759			OMG19818
OMG15520	OMG25750			OMG19813
OMG15452	OMG25647			OMG20078
OMG15399	OMG25629			OMG19638
OMG15220	OMG24871			OMG20220
OMG15276	OMG26368			OMG20074
OMG14699	OMG26279			OMG19661
OMG14513	OMG26270			OMG19485
OMG14340	OMG25772			OMG19258
OMG14125	OMG25730			OMG19250
OMG14062	OMG25639			OMG18871
OMG13948	OMG24881			OMG18852
OMG13950	OMG24612			OMG19131
OMG13491	OMG24603			OMG19252
OMG13337	OMG24599			OMG19204
OMG13237	OMG24596			OMG18843
OMG13069	OMG24522			OMG19167
OMG12928	OMG24514			OMG18744
OMG12599	OMG24500			OMG18734
OMG12560	OMG24492			OMG18722
OMG11138	OMG24464			OMG18738
OMG11061	OMG24201			OMG18758
OMG21470	OMG23932			OMG18704
OMG21438	OMG23787			OMG18657
OMG21425	OMG23750			OMG18287
OMG21561	OMG23700			OMG18331
OMG21560	OMG23697			OMG18593
OMG21555	OMG23571			OMG18525
OMG21255	OMG23463			OMG18502
OMG21062	OMG23462			OMG18385
OMG20886	OMG23461			OMG18099
OMG20855	OMG23310			OMG18065
OMG21300	OMG24166			OMG17901
OMG20374	OMG24132			OMG17808
OMG20355	OMG24119			OMG17769
OMG20214	OMG23792			OMG17555
OMG20018	OMG23609			OMG17140
OMG19915	OMG23479			OMG17280
OMG20212	OMG23778			OMG17123
OMG19508	OMG23699			OMG17360
OMG19376	OMG23407			OMG17102
OMG19124	OMG22969			OMG16916
OMG19394	OMG23732			OMG16853
OMG19152	OMG22890			OMG16722
OMG18299	OMG22937			OMG16694
OMG17849	OMG22844			OMG16372
OMG17440	OMG22840			OMG16121
OMG17188	OMG22564			OMG15464
OMG16919	OMG21689			OMG15231
OMG16565	OMG22559			OMG15001
OMG16147	OMG22266			OMG15029
OMG15928	OMG22254			OMG14546
OMG15834	OMG22069			OMG14581
OMG15818	OMG21971			OMG13508
OMG15692	OMG22257			OMG12238
OMG15717	OMG22056			OMG10019
OMG14596	OMG22054			OMG12969
OMG14092	OMG21814			OMG15463
OMG13992	OMG21703			OMG19551
OMG13847	OMG21545			OMG19550
OMG12880	OMG21543			OMG19546
OMG12774	OMG21477			OMG19520
OMG12255	OMG21278			OMG19502
OMG11743	OMG21157			OMG18878
OMG21447	OMG20994			OMG19390
OMG21432	OMG20871			OMG19389
OMG21045	OMG20827			OMG18749
OMG21262	OMG20528			OMG18715
OMG21017	OMG20485			OMG18633
OMG20955	OMG21253			OMG18494
OMG20843	OMG21166			OMG18648
OMG21512	OMG20777			OMG18191
OMG20726	OMG20680			OMG18083
OMG21050	OMG20988			OMG18057
OMG21028	OMG20586			OMG17751
OMG20976	OMG20497			OMG17617
OMG20881	OMG20975			OMG17519
OMG20728	OMG20834			OMG16800
OMG21249	OMG20461			OMG16881
OMG21031	OMG19884			OMG16703
OMG21023	OMG19628			OMG16795
OMG20985	OMG19618			OMG16573
OMG21014	OMG19911			OMG16559
OMG20718	OMG20084			OMG16483
OMG20704	OMG19819			OMG16398
OMG21032	OMG19513			OMG15573
OMG21024	OMG19330			OMG15520
OMG20981	OMG18982			OMG15452
OMG20703	OMG19243			OMG15399
OMG20698	OMG18898			OMG15383
OMG20696	OMG18860			OMG20358
OMG20393	OMG19049			OMG20445
OMG20381	OMG19208			OMG20091
OMG20243	OMG18766			OMG19671
OMG19896	OMG18522			OMG19663
OMG19631	OMG18549			OMG19925
OMG19480	OMG18345			OMG19547
OMG19382	OMG18610			OMG19508
OMG19103	OMG18339			OMG19492
OMG18976	OMG18111			OMG19482
OMG19086	OMG18275			OMG19124
OMG19084	OMG17585			OMG19394
OMG18835	OMG17941			OMG19152
OMG18998	OMG17595			OMG18733
OMG18748	OMG17623			OMG18537
OMG18727	OMG17747			OMG18299
OMG18539	OMG17546			OMG18163
OMG18639	OMG17124			OMG18040
OMG18446	OMG17251			OMG17100
OMG18466	OMG17276			OMG17424
OMG18286	OMG16964			OMG17188
OMG18068	OMG16642			OMG16565
OMG17844	OMG16962			OMG15385
OMG17671	OMG16775			OMG14344
OMG16235	OMG16717			OMG14156
OMG16432	OMG16875			OMG21533
OMG16379	OMG16678			OMG21499
OMG15260	OMG16592			OMG21447
OMG14951	OMG16264			OMG21432
OMG14879	OMG16250			OMG21150
OMG14782	OMG16249			OMG21480
OMG14381	OMG16327			OMG20949
OMG13926	OMG15318			OMG20947
OMG13944	OMG15505			OMG20590
OMG13006	OMG15529			OMG20587
OMG10045	OMG15210			OMG21262
OMG20077	OMG15103			OMG20955
OMG14353	OMG14098			OMG20941
OMG13833	OMG14153			OMG21512
OMG21500	OMG13056			OMG20726
OMG21488	OMG11720			OMG21028
OMG21453	OMG11336			OMG21018
OMG20864	OMG11331			OMG21249
OMG21252	OMG11146			OMG21031
OMG20974	OMG10597			OMG21023
OMG20370	OMG10042			OMG20985
OMG20005	OMG30191			OMG21014
OMG20087	OMG30186			OMG20718
OMG18995	OMG30123			OMG20704
OMG18725	OMG30113			OMG21032
OMG18641	OMG30067			OMG21024
OMG18628	OMG29991			OMG20703
OMG17965	OMG29820			OMG20698
OMG17024	OMG29959			OMG20696
OMG17004	OMG29154			OMG20401
OMG16640	OMG29150			OMG20384
OMG16914	OMG29140			OMG20381
OMG16630	OMG28383			OMG20243
OMG16959	OMG28364			OMG20008
OMG16898	OMG28325			OMG19916
OMG16590	OMG28165			OMG19896
OMG15988	OMG28117			OMG20217
OMG15811	OMG28066			OMG19669
OMG15761	OMG27984			OMG19507
OMG15782	OMG27287			OMG19144
OMG15577	OMG27271			OMG18867
OMG15277	OMG27240			OMG19378
OMG15123	OMG27199			OMG19235
OMG14894	OMG29122			OMG18976
OMG15030	OMG29117			OMG19084
OMG14854	OMG29090			OMG18998
OMG14834	OMG28376			OMG18757
OMG14516	OMG28351			OMG18728
OMG14478	OMG28350			OMG18576
OMG14475	OMG28344			OMG18533
OMG14349	OMG28339			OMG18174
OMG14355	OMG28172			OMG18639
OMG14112	OMG28153			OMG18446
OMG13042	OMG28149			OMG18188
OMG12664	OMG28147			OMG18466
OMG11562	OMG28080			OMG17844
OMG11128	OMG28061			OMG17934
OMG11101	OMG28019			OMG17887
OMG22935	OMG27972			OMG17644
OMG22833	OMG27616			OMG17683
OMG22794	OMG27593			OMG17671
OMG22790	OMG27285			OMG17888
OMG22549	OMG27281			OMG17146
OMG22062	OMG27257			OMG16915
OMG22550	OMG27254			OMG16901
OMG22528	OMG27238			OMG16379
OMG22239	OMG27087			OMG15526
OMG22110	OMG27082			OMG15151
OMG21867	OMG29204			OMG15000
OMG22517	OMG29200			OMG13979
OMG21877	OMG29198			OMG10045
OMG22577	OMG29197			OMG14397
OMG21506	OMG29121			OMG13833
OMG21556	OMG29069			OMG20385
OMG20993	OMG29062			OMG20005
OMG20033	OMG29061			OMG19684
OMG19934	OMG28369			OMG19500
OMG19988	OMG28358			OMG19134
OMG19977	OMG28298			OMG18844
OMG19536	OMG28292			OMG18763
OMG18774	OMG28280			OMG18725
OMG18721	OMG28090			OMG18628
OMG18719	OMG27566			OMG17024
OMG18717	OMG27561			OMG16914
OMG18074	OMG27256			OMG16959
OMG18041	OMG27195			OMG16590
OMG18054	OMG27039			OMG16184
OMG17790	OMG27005			OMG15988
OMG17543	OMG26918			OMG15762
OMG17536	OMG26902			OMG15782
OMG17453	OMG26843			OMG14349
OMG16998	OMG26888			OMG14355
OMG16888	OMG26238			OMG11562
OMG16885	OMG25919			OMG21556
OMG16785	OMG25863			OMG20592
OMG16583	OMG25821			OMG20993
OMG16038	OMG25555			OMG20453
OMG16128	OMG25507			OMG20437
OMG15582	OMG25378			OMG20033
OMG15181	OMG25315			OMG19934
OMG15079	OMG24879			OMG19977
OMG14716	OMG24765			OMG19311
OMG13900	OMG25531			OMG18774
OMG13836	OMG26183			OMG18721
OMG13536	OMG25813			OMG18719
OMG13541	OMG25770			OMG18195
OMG13637	OMG25751			OMG18074
OMG13070	OMG25481			OMG17743
OMG22824	OMG25196			OMG17878
OMG22783	OMG24820			OMG17423
OMG22771	OMG26261			OMG16888
OMG21589	OMG25817			OMG16789
OMG22193	OMG25422			OMG16785
OMG22149	OMG24917			OMG16038
OMG22104	OMG24790			OMG15753
OMG22558	OMG24701			OMG15181
OMG22515	OMG24650			OMG13637
OMG21891	OMG24593			OMG22887
OMG22957	OMG24548			OMG22876
OMG22276	OMG23838			OMG22824
OMG21579	OMG23785			OMG22802
OMG22250	OMG24154			OMG22783
OMG21864	OMG23771			OMG22771
OMG22582	OMG23108			OMG22766
OMG22188	OMG23060			OMG22193
OMG22566	OMG23687			OMG22149
OMG22048	OMG23401			OMG22104
OMG21853	OMG22979			OMG22558
OMG21485	OMG22941			OMG22515
OMG21436	OMG22927			OMG22265
OMG21427	OMG22856			OMG21891
OMG21509	OMG22954			OMG22957
OMG20984	OMG22308			OMG22276
OMG21251	OMG22576			OMG22178
OMG21276	OMG21657			OMG21579
OMG20847	OMG22329			OMG22250
OMG21308	OMG21798			OMG22582
OMG21266	OMG21537			OMG22188
OMG21043	OMG21503			OMG21661
OMG21026	OMG21564			OMG21655
OMG20851	OMG21148			OMG22566
OMG19950	OMG21223			OMG22048
OMG19862	OMG21259			OMG21853
OMG19694	OMG20828			OMG21523
OMG20140	OMG20776			OMG21485
OMG19825	OMG20441			OMG21478
OMG19910	OMG20013			OMG21436
OMG19093	OMG19938			OMG21427
OMG19022	OMG19783			OMG21509
OMG18775	OMG20069			OMG20984
OMG18626	OMG19850			OMG20965
OMG18214	OMG19349			OMG20901
OMG18143	OMG18809			OMG21251
OMG18504	OMG19212			OMG21019
OMG18552	OMG18793			OMG20847
OMG18062	OMG18102			OMG20804
OMG17918	OMG18501			OMG20561
OMG17880	OMG18542			OMG21266
OMG17742	OMG17688			OMG21005
OMG17285	OMG17783			OMG20577
OMG16593	OMG17385			OMG21043
OMG16736	OMG17041			OMG20851
OMG16215	OMG17249			OMG19950
OMG16154	OMG17408			OMG19862
OMG15781	OMG16936			OMG19996
OMG15710	OMG16598			OMG19694
OMG15344	OMG16777			OMG20140
OMG15525	OMG16570			OMG19910
OMG15334	OMG16387			OMG19489
OMG15408	OMG16331			OMG19093
OMG14897	OMG16191			OMG19022
OMG15036	OMG16031			OMG18775
OMG14767	OMG15916			OMG18214
OMG14167	OMG16123			OMG18250
OMG12802	OMG15619			OMG18279
OMG11154	OMG15852			OMG17667
OMG10782	OMG15602			OMG17742
OMG18387	OMG15751			OMG17662
OMG21055	OMG15594			OMG17451
OMG15264	OMG15386			OMG17403
OMG12900	OMG15097			OMG17291
OMG22940	OMG15255			OMG17121
OMG22938	OMG15248			OMG17285
OMG22939	OMG14908			OMG16330
OMG22570	OMG14885			OMG16019
OMG22190	OMG14843			OMG15658
OMG22568	OMG14512			OMG15408
OMG22560	OMG14563			OMG14167
OMG22240	OMG14317			OMG10782
OMG22196	OMG13594			OMG18872
OMG21302	OMG13356			OMG18387
OMG20890	OMG13114			OMG19481
OMG20452	OMG12431			OMG18858
OMG20354	OMG10366			OMG18765
OMG20405	OMG10059			OMG17634
OMG19822	OMG35529			OMG15264
OMG19891	OMG35528			OMG14835
OMG19320	OMG35517			OMG21472
OMG18115	OMG35504			OMG20890
OMG17065	OMG35499			OMG20438
OMG17270	OMG35495			OMG19822
OMG16716	OMG35490			OMG19891
OMG16584	OMG35446			OMG19320
OMG16378	OMG35325			OMG18839
OMG16073	OMG35323			OMG17998
OMG15521	OMG35320			OMG17549
OMG15293	OMG35309			OMG17427
OMG14911	OMG35235			OMG16716
OMG15047	OMG35029			OMG16790
OMG14517	OMG34989			OMG16378
OMG13752	OMG34988			OMG15524
OMG13080	OMG34972			OMG15047
OMG12518	OMG34933			OMG14336
OMG11980	OMG34921			OMG22873
OMG24708	OMG34900			OMG21524
OMG24704	OMG34872			OMG21469
OMG24699	OMG34847			OMG20876
OMG24698	OMG30588			OMG20980
OMG24530	OMG35496			OMG21002
OMG24480	OMG35322			OMG19821
OMG23695	OMG34864			OMG19543
OMG23663	OMG33901			OMG19515
OMG23611	OMG33459			OMG19367
OMG23660	OMG33456			OMG18742
OMG24179	OMG33454			OMG17865
OMG24204	OMG33434			OMG15822
OMG22956	OMG33420			OMG24726
OMG22055	OMG33389			OMG24709
OMG21542	OMG33363			OMG24609
OMG20876	OMG33333			OMG24580
OMG21002	OMG33332			OMG24577
OMG20102	OMG33305			OMG24575
OMG19821	OMG33281			OMG24549
OMG19515	OMG32194			OMG24534
OMG19367	OMG32191			OMG24528
OMG18781	OMG32189			OMG24519
OMG18620	OMG32188			OMG24469
OMG18091	OMG32179			OMG24613
OMG18048	OMG32159			OMG24513
OMG17577	OMG32125			OMG23598
OMG17865	OMG32121			OMG23335
OMG17267	OMG32118			OMG24177
OMG16956	OMG32090			OMG24151
OMG15944	OMG32057			OMG23769
OMG15919	OMG31900			OMG23764
OMG15509	OMG31874			OMG23623
OMG24726	OMG31770			OMG23363
OMG24709	OMG31713			OMG23347
OMG24575	OMG31703			OMG23105
OMG24549	OMG31691			OMG23091
OMG24534	OMG31680			OMG23782
OMG24528	OMG31678			OMG23748
OMG24519	OMG31660			OMG23096
OMG24479	OMG31257			OMG23751
OMG24469	OMG30984			OMG23743
OMG24513	OMG30957			OMG23314
OMG24207	OMG30579			OMG24359
OMG24189	OMG30545			OMG23774
OMG23622	OMG30477			OMG23752
OMG23598	OMG30248			OMG23566
OMG24151	OMG34721			OMG23344
OMG23769	OMG33505			OMG23331
OMG23764	OMG33499			OMG23117
OMG23761	OMG33472			OMG22936
OMG23623	OMG33445			OMG22820
OMG23357	OMG33388			OMG22793
OMG23748	OMG33373			OMG22788
OMG23559	OMG33349			OMG22785
OMG23271	OMG33241			OMG22779
OMG23751	OMG32180			OMG22777
OMG23743	OMG32171			OMG22553
OMG23568	OMG32149			OMG22117
OMG23314	OMG32069			OMG21879
OMG24359	OMG32065			OMG21645
OMG23774	OMG32033			OMG22248
OMG23756	OMG31947			OMG22087
OMG23752	OMG31915			OMG22010
OMG23566	OMG31897			OMG21851
OMG23414	OMG31876			OMG22540
OMG23344	OMG31846			OMG21541
OMG23331	OMG31797			OMG21528
OMG22953	OMG31761			OMG21511
OMG22936	OMG31560			OMG21496
OMG22851	OMG31410			OMG21475
OMG22820	OMG31373			OMG21465
OMG22788	OMG31260			OMG21268
OMG22785	OMG31083			OMG21111
OMG22553	OMG31059			OMG20800
OMG22520	OMG31057			OMG21424
OMG22258	OMG30550			OMG20454
OMG21932	OMG30521			OMG20435
OMG22127	OMG30520			OMG20224
OMG22248	OMG30517			OMG19727
OMG22197	OMG30506			OMG20045
OMG22087	OMG30502			OMG19864
OMG22010	OMG30466			OMG19552
OMG21851	OMG30460			OMG19276
OMG22540	OMG30210			OMG19249
OMG21541	OMG30164			OMG18518
OMG21496	OMG30147			OMG17943
OMG21483	OMG30109			OMG17933
OMG21475	OMG30065			OMG17879
OMG21268	OMG29981			OMG17290
OMG21111	OMG29978			OMG16130
OMG20800	OMG29932			OMG15671
OMG21424	OMG29928			OMG15211
OMG20986	OMG29881			OMG13842
OMG20870	OMG29844			OMG17806
OMG20454	OMG27680			OMG20564
OMG20430	OMG29957			OMG15981
OMG20045	OMG29953			OMG22858
OMG19864	OMG29288			OMG22901
OMG19560	OMG29130			OMG22803
OMG19096	OMG29079			OMG22051
OMG19276	OMG28489			OMG21860
OMG18974	OMG28363			OMG21566
OMG19249	OMG28345			OMG21517
OMG18726	OMG28323			OMG21446
OMG18118	OMG28185			OMG21557
OMG18532	OMG28181			OMG20853
OMG18354	OMG28155			OMG21284
OMG18488	OMG28143			OMG20860
OMG17943	OMG28060			OMG19872
OMG17752	OMG28016			OMG19028
OMG17732	OMG27998			OMG17811
OMG17564	OMG27978			OMG16486
OMG17793	OMG27857			OMG16190
OMG17933	OMG27732			OMG15958
OMG17879	OMG27613			OMG15706
OMG17290	OMG27227			OMG15700
OMG16864	OMG27183			OMG15447
OMG16804	OMG29084			OMG24712
OMG16609	OMG28024			OMG23563
OMG16561	OMG28002			OMG23667
OMG16556	OMG27977			OMG24135
OMG16485	OMG27914			OMG22933
OMG16356	OMG27820			OMG22065
OMG16309	OMG27697			OMG22538
OMG16236	OMG27610			OMG22121
OMG16229	OMG27586			OMG22236
OMG16188	OMG27548			OMG21170
OMG16130	OMG27269			OMG19545
OMG15983	OMG28377			OMG18566
OMG15816	OMG28121			OMG17255
OMG15211	OMG28119			OMG17282
OMG14518	OMG26970			OMG16711
OMG14357	OMG26962			OMG11143
OMG13935	OMG26835			OMG27064
OMG13842	OMG26819			OMG26903
OMG13185	OMG26797			OMG26816
OMG12622	OMG26409			OMG26360
OMG14214	OMG25683			OMG26333
OMG17806	OMG25658			OMG26314
OMG15981	OMG25642			OMG25589
OMG22784	OMG25509			OMG25511
OMG22901	OMG25505			OMG25214
OMG22803	OMG25111			OMG24905
OMG22146	OMG24784			OMG26287
OMG22051	OMG26267			OMG25799
OMG21860	OMG25913			OMG25797
OMG22101	OMG25585			OMG25789
OMG21566	OMG25310			OMG25788
OMG21446	OMG25280			OMG25740
OMG21557	OMG24833			OMG25736
OMG20853	OMG24811			OMG26305
OMG21284	OMG25809			OMG25759
OMG20860	OMG25771			OMG25750
OMG19872	OMG25441			OMG25647
OMG19538	OMG25776			OMG25629
OMG17593	OMG25492			OMG24871
OMG15706	OMG24711			OMG26368
OMG15700	OMG24568			OMG26279
OMG15396	OMG24169			OMG26270
OMG15447	OMG24050			OMG25639
OMG14309	OMG23937			OMG24612
OMG14300	OMG23573			OMG24464
OMG14198	OMG23316			OMG24201
OMG13401	OMG22994			OMG23932
OMG11277	OMG23064			OMG23787
OMG27022	OMG23027			OMG23750
OMG27011	OMG23417			OMG23700
OMG27002	OMG23790			OMG23697
OMG26943	OMG23217			OMG23463
OMG26810	OMG23133			OMG23462
OMG26779	OMG22975			OMG23461
OMG26256	OMG22807			OMG23310
OMG24748	OMG22604			OMG24166
OMG25732	OMG22502			OMG23792
OMG25583	OMG22263			OMG23609
OMG25510	OMG22116			OMG23479
OMG24747	OMG21922			OMG23778
OMG25216	OMG21620			OMG23407
OMG25194	OMG21962			OMG22969
OMG24738	OMG21881			OMG23732
OMG24712	OMG22035			OMG22844
OMG23563	OMG22274			OMG22559
OMG23667	OMG21840			OMG22254
OMG24135	OMG21514			OMG22069
OMG22933	OMG21457			OMG21971
OMG22538	OMG20665			OMG22257
OMG22121	OMG20476			OMG21545
OMG22236	OMG21081			OMG21543
OMG20735	OMG20739			OMG21477
OMG20503	OMG21212			OMG21157
OMG19401	OMG20822			OMG20994
OMG17255	OMG21181			OMG20871
OMG16566	OMG20743			OMG21166
OMG14801	OMG20626			OMG20586
OMG27064	OMG20620			OMG20975
OMG26903	OMG20580			OMG19911
OMG26816	OMG20989			OMG19819
OMG26360	OMG20431			OMG19513
OMG26333	OMG20137			OMG18982
OMG26314	OMG20065			OMG19243
OMG25684	OMG19688			OMG18898
OMG25224	OMG19621			OMG19208
OMG25214	OMG19878			OMG18766
OMG26325	OMG19890			OMG18345
OMG26287	OMG19829			OMG18339
OMG25799	OMG19904			OMG17941
OMG25797	OMG19852			OMG17623
OMG25789	OMG19491			OMG17124
OMG25788	OMG19317			OMG17251
OMG25740	OMG19229			OMG17276
OMG25736	OMG19334			OMG16875
OMG26305	OMG19025			OMG16327
OMG25759	OMG18868			OMG11720
OMG25750	OMG19352			OMG11146
OMG25647	OMG18257			OMG10042
OMG25629	OMG18333			OMG16879
OMG26368	OMG18212			OMG20375
OMG26279	OMG18332			OMG19889
OMG26270	OMG18090			OMG18662
OMG25772	OMG17580			OMG17919
OMG25730	OMG17569			OMG17418
OMG25639	OMG17885			OMG15819
OMG24522	OMG17779			OMG15543
OMG24492	OMG17560			OMG14011
OMG24464	OMG17554			OMG27062
OMG24201	OMG17053			OMG27059
OMG23932	OMG17392			OMG27056
OMG23787	OMG17416			OMG26343
OMG23750	OMG17247			OMG25522
OMG23463	OMG17143			OMG24898
OMG23462	OMG17148			OMG25516
OMG23461	OMG16787			OMG24707
OMG24166	OMG16792			OMG24503
OMG24132	OMG16626			OMG24488
OMG24119	OMG16895			OMG23352
OMG23792	OMG16719			OMG23085
OMG23609	OMG16480			OMG22942
OMG23479	OMG16311			OMG22357
OMG23778	OMG16375			OMG21677
OMG23699	OMG16459			OMG20806
OMG23407	OMG16285			OMG20466
OMG22969	OMG15996			OMG20187
OMG23732	OMG15833			OMG19887
OMG22937	OMG15805			OMG17136
OMG22840	OMG15804			OMG30191
OMG21689	OMG15096			OMG30186
OMG22069	OMG15204			OMG30123
OMG21971	OMG15046			OMG30113
OMG22257	OMG14684			OMG29991
OMG22056	OMG14800			OMG29820
OMG22054	OMG14544			OMG29959
OMG21814	OMG14369			OMG29150
OMG21703	OMG14115			OMG29140
OMG21545	OMG14215			OMG28325
OMG21543	OMG13949			OMG28117
OMG21278	OMG13640			OMG28066
OMG21157	OMG13445			OMG27984
OMG20994	OMG13299			OMG27287
OMG20827	OMG13250			OMG27271
OMG20528	OMG12611			OMG27240
OMG20485	OMG12399			OMG27199
OMG21166	OMG12476			OMG29122
OMG20777	OMG12141			OMG29117
OMG20680	OMG10388			OMG29090
OMG20988	OMG10238			OMG28351
OMG20497	OMG10020			OMG28350
OMG20975	OMG45421			OMG28344
OMG20834	OMG45375			OMG28339
OMG20461	OMG45359			OMG28172
OMG19884	OMG45302			OMG28153
OMG19911	OMG45301			OMG28149
OMG20084	OMG45291			OMG28147
OMG19819	OMG45286			OMG28080
OMG19513	OMG45284			OMG28061
OMG19330	OMG45280			OMG27972
OMG18982	OMG45274			OMG27593
OMG19243	OMG45273			OMG27285
OMG18898	OMG45269			OMG27281
OMG19049	OMG45262			OMG27257
OMG18522	OMG45243			OMG27238
OMG18549	OMG45241			OMG27087
OMG18345	OMG45222			OMG29204
OMG18610	OMG45215			OMG29200
OMG18339	OMG45198			OMG29198
OMG18111	OMG45179			OMG29197
OMG18275	OMG45174			OMG29069
OMG17585	OMG45166			OMG29062
OMG17595	OMG45163			OMG29061
OMG17747	OMG45133			OMG28358
OMG17251	OMG45115			OMG28298
OMG17276	OMG45111			OMG28292
OMG16642	OMG45106			OMG28280
OMG16962	OMG45101			OMG28090
OMG16775	OMG45099			OMG27566
OMG16717	OMG45092			OMG27561
OMG16875	OMG45081			OMG27256
OMG16592	OMG45039			OMG27195
OMG16250	OMG44978			OMG27005
OMG16249	OMG44976			OMG26918
OMG15529	OMG44964			OMG26902
OMG15210	OMG44914			OMG26843
OMG15103	OMG44861			OMG26888
OMG14153	OMG44846			OMG25919
OMG13056	OMG44835			OMG25863
OMG11720	OMG44731			OMG25821
OMG11331	OMG44727			OMG25555
OMG11146	OMG44674			OMG25507
OMG10597	OMG44654			OMG25378
OMG10042	OMG44631			OMG25315
OMG10207	OMG44560			OMG24879
OMG19166	OMG44545			OMG25531
OMG16879	OMG44532			OMG26183
OMG24195	OMG44530			OMG25813
OMG18988	OMG44512			OMG25770
OMG26850	OMG44505			OMG25481
OMG25563	OMG44491			OMG25196
OMG26293	OMG44482			OMG26261
OMG25665	OMG44472			OMG25817
OMG25518	OMG44461			OMG25422
OMG24713	OMG44457			OMG24917
OMG24182	OMG44450			OMG24701
OMG23666	OMG44440			OMG24593
OMG23610	OMG44404			OMG23838
OMG19889	OMG44399			OMG24154
OMG19567	OMG44351			OMG23771
OMG18662	OMG44348			OMG23108
OMG17919	OMG44335			OMG23060
OMG17058	OMG44324			OMG23687
OMG17418	OMG44323			OMG23401
OMG17221	OMG44319			OMG22941
OMG16779	OMG44312			OMG22954
OMG16759	OMG44310			OMG22308
OMG16587	OMG44305			OMG21657
OMG15910	OMG44298			OMG22329
OMG16032	OMG44293			OMG21798
OMG15819	OMG44288			OMG21564
OMG15764	OMG44284			OMG21148
OMG14744	OMG44275			OMG21259
OMG14718	OMG44264			OMG20828
OMG13740	OMG44263			OMG20776
OMG11758	OMG44247			OMG20441
OMG30209	OMG44237			OMG19938
OMG30208	OMG44220			OMG20069
OMG30205	OMG44215			OMG19212
OMG30202	OMG44211			OMG18501
OMG30199	OMG40671			OMG18542
OMG30138	OMG43109			OMG17688
OMG30115	OMG41754			OMG17783
OMG28385	OMG40884			OMG17249
OMG28384	OMG40858			OMG17408
OMG28346	OMG40857			OMG16777
OMG28333	OMG40853			OMG16387
OMG28131	OMG40797			OMG16331
OMG28106	OMG40769			OMG15852
OMG28311	OMG40741			OMG15386
OMG28038	OMG40732			OMG15255
OMG28357	OMG40703			OMG15248
OMG27728	OMG40696			OMG14563
OMG27062	OMG40686			OMG13356
OMG27059	OMG40679			OMG17748
OMG27056	OMG40647			OMG16383
OMG27009	OMG40630			OMG21644
OMG26319	OMG40614			OMG20582
OMG25516	OMG40595			OMG19565
OMG24710	OMG40583			OMG10737
OMG24707	OMG40572			OMG10069
OMG24488	OMG40504			OMG27061
OMG23352	OMG38763			OMG24920
OMG22942	OMG38740			OMG24730
OMG21559	OMG38738			OMG24602
OMG20466	OMG38735			OMG23773
OMG20463	OMG38716			OMG22872
OMG20187	OMG38707			OMG22849
OMG19887	OMG38696			OMG22955
OMG18157	OMG38671			OMG22915
OMG18307	OMG38658			OMG21938
OMG17759	OMG38642			OMG21668
OMG17559	OMG38636			OMG21518
OMG17171	OMG38591			OMG20837
OMG17136	OMG38580			OMG20765
OMG16586	OMG38533			OMG19880
OMG15946	OMG38518			OMG19805
OMG15892	OMG38486			OMG18776
OMG13819	OMG38484			OMG17921
OMG30191	OMG38255			OMG17757
OMG30186	OMG38223			OMG17292
OMG30123	OMG38217			OMG16389
OMG30113	OMG38192			OMG15746
OMG30067	OMG38163			OMG15741
OMG29991	OMG38129			OMG14599
OMG29820	OMG38075			OMG13993
OMG29154	OMG37973			OMG29971
OMG29150	OMG37909			OMG29830
OMG29140	OMG37888			OMG30178
OMG28364	OMG37874			OMG28305
OMG28325	OMG37866			OMG27614
OMG28165	OMG37860			OMG27041
OMG28117	OMG37857			OMG27038
OMG28066	OMG37853			OMG24904
OMG27984	OMG37847			OMG24570
OMG29122	OMG37818			OMG23439
OMG29117	OMG37809			OMG22845
OMG29090	OMG37802			OMG21009
OMG28376	OMG37115			OMG19381
OMG28351	OMG37074			OMG18097
OMG28350	OMG36832			OMG14598
OMG28344	OMG36798			OMG35517
OMG28339	OMG36778			OMG35504
OMG28172	OMG36777			OMG35499
OMG28153	OMG36769			OMG35495
OMG28149	OMG36744			OMG35490
OMG28147	OMG36742			OMG35446
OMG28080	OMG36691			OMG35325
OMG28061	OMG36341			OMG35323
OMG28019	OMG36138			OMG35320
OMG27972	OMG36132			OMG35309
OMG27616	OMG36117			OMG35029
OMG27593	OMG36102			OMG34989
OMG27087	OMG36081			OMG34988
OMG27082	OMG36021			OMG34972
OMG29204	OMG36013			OMG34933
OMG29200	OMG35967			OMG34921
OMG29198	OMG35942			OMG34900
OMG29197	OMG35915			OMG34872
OMG29121	OMG35614			OMG34847
OMG29069	OMG35595			OMG30588
OMG29062	OMG35580			OMG35496
OMG29061	OMG35494			OMG34864
OMG28369	OMG35488			OMG33901
OMG28358	OMG35486			OMG33459
OMG28298	OMG35453			OMG33454
OMG28292	OMG35448			OMG33434
OMG28280	OMG35444			OMG33420
OMG28090	OMG35427			OMG33389
OMG27566	OMG35395			OMG33363
OMG27561	OMG35343			OMG33333
OMG27039	OMG35329			OMG33332
OMG27005	OMG35302			OMG32191
OMG26918	OMG35243			OMG32189
OMG26843	OMG35211			OMG32188
OMG26238	OMG35023			OMG32179
OMG25919	OMG35008			OMG32159
OMG25821	OMG34999			OMG32121
OMG25555	OMG34995			OMG32118
OMG25378	OMG34962			OMG32090
OMG25315	OMG34916			OMG32057
OMG25531	OMG34879			OMG31874
OMG26183	OMG34852			OMG31713
OMG25813	OMG34838			OMG31703
OMG25770	OMG35246			OMG31680
OMG25751	OMG35014			OMG31678
OMG25196	OMG34805			OMG31660
OMG24820	OMG34701			OMG31257
OMG26261	OMG34089			OMG30984
OMG25817	OMG33877			OMG30579
OMG25422	OMG33583			OMG30477
OMG24790	OMG33523			OMG30248
OMG24701	OMG33516			OMG33505
OMG24650	OMG33341			OMG33499
OMG24154	OMG33162			OMG33472
OMG23771	OMG33098			OMG33445
OMG23687	OMG32689			OMG33388
OMG23401	OMG32439			OMG33373
OMG22979	OMG32193			OMG33349
OMG22941	OMG32143			OMG32180
OMG22927	OMG32130			OMG32171
OMG22954	OMG32126			OMG32149
OMG22308	OMG32080			OMG32069
OMG22576	OMG32073			OMG32065
OMG22329	OMG31893			OMG32033
OMG21798	OMG31710			OMG31915
OMG21537	OMG31689			OMG31897
OMG21503	OMG31625			OMG31876
OMG21564	OMG31536			OMG31846
OMG21148	OMG31440			OMG31797
OMG21223	OMG31334			OMG31560
OMG21259	OMG31201			OMG31410
OMG20828	OMG31144			OMG31373
OMG20776	OMG31078			OMG31057
OMG20441	OMG30537			OMG30521
OMG20013	OMG30499			OMG30520
OMG19938	OMG30469			OMG30517
OMG19783	OMG30284			OMG30506
OMG19850	OMG30280			OMG30502
OMG19349	OMG30272			OMG30466
OMG19212	OMG33515			OMG30460
OMG18793	OMG33122			OMG30210
OMG18102	OMG32111			OMG30164
OMG18501	OMG32071			OMG30109
OMG18542	OMG31763			OMG29981
OMG17783	OMG31744			OMG29978
OMG17385	OMG31692			OMG29932
OMG17041	OMG31668			OMG29928
OMG16598	OMG31651			OMG29844
OMG16777	OMG31427			OMG27680
OMG16570	OMG31413			OMG29957
OMG16387	OMG31205			OMG29953
OMG16191	OMG31084			OMG29288
OMG15916	OMG30992			OMG29079
OMG16123	OMG30946			OMG28489
OMG15619	OMG30659			OMG28363
OMG15852	OMG30213			OMG28345
OMG15594	OMG30181			OMG28323
OMG15255	OMG30110			OMG28181
OMG15248	OMG30108			OMG27978
OMG14885	OMG30072			OMG27857
OMG14843	OMG30036			OMG27732
OMG14317	OMG30032			OMG27613
OMG13594	OMG29988			OMG27227
OMG13356	OMG29942			OMG29084
OMG13114	OMG29922			OMG28024
OMG12431	OMG29904			OMG28002
OMG10366	OMG29876			OMG27977
OMG24729	OMG29869			OMG27914
OMG10256	OMG29815			OMG27820
OMG19868	OMG28443			OMG27697
OMG19565	OMG28624			OMG27269
OMG17749	OMG28300			OMG28377
OMG10737	OMG28296			OMG28121
OMG10069	OMG27826			OMG26962
OMG29842	OMG27780			OMG26819
OMG29818	OMG27165			OMG26409
OMG28287	OMG27164			OMG25683
OMG27980	OMG29275			OMG25658
OMG27061	OMG28725			OMG25111
OMG25519	OMG28274			OMG25913
OMG24730	OMG28139			OMG25310
OMG23773	OMG28007			OMG25280
OMG22872	OMG27921			OMG25771
OMG22780	OMG27868			OMG25441
OMG22955	OMG27746			OMG25776
OMG22915	OMG27596			OMG25492
OMG21938	OMG27577			OMG24711
OMG20765	OMG27558			OMG24568
OMG20427	OMG27526			OMG24050
OMG19880	OMG27384			OMG23937
OMG19805	OMG27247			OMG23573
OMG18776	OMG27152			OMG23316
OMG17757	OMG28696			OMG23064
OMG17292	OMG28595			OMG23417
OMG16627	OMG27555			OMG23790
OMG16625	OMG27457			OMG23217
OMG16389	OMG26955			OMG23133
OMG16382	OMG26944			OMG22975
OMG16211	OMG26910			OMG22807
OMG15901	OMG26894			OMG22604
OMG15746	OMG26871			OMG22116
OMG15091	OMG26834			OMG21922
OMG14909	OMG26790			OMG21962
OMG14599	OMG26992			OMG21881
OMG14262	OMG26897			OMG22035
OMG14292	OMG26833			OMG22274
OMG13993	OMG26072			OMG21840
OMG13040	OMG25945			OMG21514
OMG12219	OMG25916			OMG21081
OMG11769	OMG25785			OMG20739
OMG11561	OMG25472			OMG20822
OMG35510	OMG25450			OMG21181
OMG35333	OMG25353			OMG20626
OMG35312	OMG24841			OMG20620
OMG35280	OMG24837			OMG20580
OMG34867	OMG24775			OMG20989
OMG34940	OMG24771			OMG20137
OMG33455	OMG26378			OMG20065
OMG33412	OMG26205			OMG19890
OMG33345	OMG26037			OMG19904
OMG32137	OMG25696			OMG19852
OMG31700	OMG25463			OMG19317
OMG31693	OMG25401			OMG19334
OMG31074	OMG25322			OMG19025
OMG31060	OMG25269			OMG18868
OMG33354	OMG25242			OMG18212
OMG32050	OMG24919			OMG18332
OMG31702	OMG26435			OMG17885
OMG31647	OMG25540			OMG17779
OMG29830	OMG25445			OMG17416
OMG29806	OMG25262			OMG17247
OMG30178	OMG24998			OMG17143
OMG28018	OMG24810			OMG17148
OMG27614	OMG25283			OMG16719
OMG27041	OMG24574			OMG16480
OMG27038	OMG24482			OMG16311
OMG24759	OMG24466			OMG16459
OMG24719	OMG24720			OMG16285
OMG24558	OMG24108			OMG15996
OMG23439	OMG24019			OMG15805
OMG22845	OMG23922			OMG15804
OMG21827	OMG23859			OMG15204
OMG21536	OMG23851			OMG14215
OMG20809	OMG23837			OMG12476
OMG21009	OMG23731			OMG10020
OMG20041	OMG23533			OMG20583
OMG19381	OMG23106			OMG30194
OMG19269	OMG24165			OMG29964
OMG18097	OMG23876			OMG29828
OMG17518	OMG23107			OMG26886
OMG17061	OMG23076			OMG24725
OMG17023	OMG23046			OMG24064
OMG16794	OMG23042			OMG23854
OMG15989	OMG24353			OMG22948
OMG15190	OMG23444			OMG22946
OMG14598	OMG23140			OMG22195
OMG14070	OMG23927			OMG21951
OMG13729	OMG23905			OMG20653
OMG13263	OMG23426			OMG18349
OMG10961	OMG23354			OMG17770
OMG35529	OMG23039			OMG14168
OMG35528	OMG23015			OMG34909
OMG35517	OMG23693			OMG34844
OMG35504	OMG23523			OMG30587
OMG35499	OMG22950			OMG32127
OMG35495	OMG22949			OMG31829
OMG35490	OMG22920			OMG31239
OMG35446	OMG22899			OMG30591
OMG35325	OMG22878			OMG30570
OMG35323	OMG22863			OMG30035
OMG35320	OMG22860			OMG29900
OMG35309	OMG22312			OMG29899
OMG35235	OMG22264			OMG28003
OMG35029	OMG21815			OMG27034
OMG34988	OMG22767			OMG26961
OMG34921	OMG22353			OMG25385
OMG34900	OMG22314			OMG25381
OMG34872	OMG22282			OMG22881
OMG34847	OMG21665			OMG22002
OMG35496	OMG21602			OMG20575
OMG35322	OMG22441			OMG19859
OMG33901	OMG21800			OMG19856
OMG33459	OMG22446			OMG19024
OMG33456	OMG22047			OMG18910
OMG33434	OMG21622			OMG45421
OMG33420	OMG21607			OMG45302
OMG33363	OMG22418			OMG45286
OMG33333	OMG22347			OMG45280
OMG33332	OMG22203			OMG45274
OMG33305	OMG21680			OMG45273
OMG33281	OMG21522			OMG45269
OMG32194	OMG21505			OMG45262
OMG32191	OMG20486			OMG45243
OMG32189	OMG21092			OMG45241
OMG32188	OMG20541			OMG45222
OMG32179	OMG20484			OMG45215
OMG32159	OMG21437			OMG45198
OMG32125	OMG20494			OMG45179
OMG32121	OMG21112			OMG45174
OMG32118	OMG20758			OMG45166
OMG32090	OMG21215			OMG45163
OMG32057	OMG20642			OMG45133
OMG31900	OMG21330			OMG45111
OMG31874	OMG21128			OMG45106
OMG31770	OMG21125			OMG45101
OMG31713	OMG20465			OMG45099
OMG31691	OMG20378			OMG45092
OMG31680	OMG20127			OMG45081
OMG31678	OMG19898			OMG45039
OMG31660	OMG20131			OMG44978
OMG31257	OMG20061			OMG44976
OMG30984	OMG19885			OMG44964
OMG30957	OMG19706			OMG44914
OMG30248	OMG20132			OMG44846
OMG34721	OMG19794			OMG44835
OMG33505	OMG19787			OMG44727
OMG33499	OMG20062			OMG44654
OMG33472	OMG19347			OMG44631
OMG33445	OMG18823			OMG44560
OMG33388	OMG19009			OMG44545
OMG33373	OMG18816			OMG44532
OMG33349	OMG19537			OMG44530
OMG33241	OMG19097			OMG44505
OMG32180	OMG19030			OMG44491
OMG32171	OMG19308			OMG44482
OMG32149	OMG18914			OMG44461
OMG32069	OMG18882			OMG44457
OMG32065	OMG18825			OMG44450
OMG32033	OMG19051			OMG44440
OMG31947	OMG18771			OMG44404
OMG31915	OMG18764			OMG44348
OMG31897	OMG18158			OMG44335
OMG31876	OMG18135			OMG44324
OMG31846	OMG18556			OMG44323
OMG31797	OMG18261			OMG44312
OMG31761	OMG18244			OMG44310
OMG31560	OMG18221			OMG44305
OMG31410	OMG18613			OMG44298
OMG31373	OMG18371			OMG44293
OMG31260	OMG18352			OMG44288
OMG31083	OMG18265			OMG44284
OMG31059	OMG18235			OMG44264
OMG31057	OMG18268			OMG44263
OMG30210	OMG18512			OMG44247
OMG30164	OMG18606			OMG44237
OMG30147	OMG18359			OMG44215
OMG30109	OMG18047			OMG40671
OMG30065	OMG17970			OMG43109
OMG29881	OMG17889			OMG41754
OMG29844	OMG17576			OMG40884
OMG27680	OMG17966			OMG40858
OMG29288	OMG17583			OMG40857
OMG29130	OMG17928			OMG40853
OMG29079	OMG17650			OMG40797
OMG28363	OMG17916			OMG40769
OMG28345	OMG17705			OMG40741
OMG28323	OMG17243			OMG40732
OMG28185	OMG17400			OMG40703
OMG28181	OMG17256			OMG40696
OMG28143	OMG17250			OMG40686
OMG28016	OMG17129			OMG40614
OMG27998	OMG17162			OMG40595
OMG27978	OMG17131			OMG40583
OMG27857	OMG17091			OMG40572
OMG27732	OMG16604			OMG40504
OMG27613	OMG16649			OMG38763
OMG27183	OMG16791			OMG38740
OMG29084	OMG16733			OMG38738
OMG28024	OMG16912			OMG38735
OMG28002	OMG16967			OMG38716
OMG27977	OMG16817			OMG38707
OMG27914	OMG16578			OMG38671
OMG27820	OMG16221			OMG38658
OMG27697	OMG16245			OMG38642
OMG27610	OMG16310			OMG38636
OMG27586	OMG16498			OMG38591
OMG27548	OMG16322			OMG38580
OMG28377	OMG16226			OMG38533
OMG28121	OMG15921			OMG38484
OMG28119	OMG15979			OMG38255
OMG26970	OMG15887			OMG38223
OMG26962	OMG15621			OMG38217
OMG26835	OMG15656			OMG38192
OMG26819	OMG15699			OMG38163
OMG25658	OMG15696			OMG38129
OMG25642	OMG15684			OMG38075
OMG25509	OMG15522			OMG37973
OMG25505	OMG15325			OMG37909
OMG26267	OMG15324			OMG37888
OMG25913	OMG15134			OMG37874
OMG25585	OMG15092			OMG37866
OMG25310	OMG15182			OMG37860
OMG25280	OMG14914			OMG37853
OMG24833	OMG14895			OMG37818
OMG25809	OMG14989			OMG37802
OMG25771	OMG14746			OMG37115
OMG25441	OMG14760			OMG37074
OMG25776	OMG14751			OMG36832
OMG25492	OMG14345			OMG36798
OMG24711	OMG14099			OMG36778
OMG24169	OMG13565			OMG36777
OMG24050	OMG12592			OMG36769
OMG23573	OMG12439			OMG36742
OMG23316	OMG11917			OMG36691
OMG22994	OMG11231			OMG36341
OMG23790	OMG10662			OMG36138
OMG23217	OMG10488			OMG36132
OMG23133	OMG10242			OMG36117
OMG22975	OMG10206			OMG36102
OMG22807	OMG72510			OMG35967
OMG22502	OMG72509			OMG35942
OMG22263	OMG72495			OMG35915
OMG22116	OMG72260			OMG35614
OMG21922	OMG72128			OMG35595
OMG21620	OMG72127			OMG35580
OMG21962	OMG72123			OMG35494
OMG21881	OMG72122			OMG35488
OMG22035	OMG72117			OMG35486
OMG22274	OMG72108			OMG35448
OMG21840	OMG72101			OMG35444
OMG20665	OMG72096			OMG35427
OMG21212	OMG72092			OMG35395
OMG20822	OMG72084			OMG35343
OMG21181	OMG72082			OMG35329
OMG20743	OMG72079			OMG35211
OMG20620	OMG72071			OMG35023
OMG20989	OMG72070			OMG35008
OMG20431	OMG72067			OMG34999
OMG20065	OMG72064			OMG34995
OMG19621	OMG72062			OMG34916
OMG19878	OMG72061			OMG34852
OMG19829	OMG72060			OMG34838
OMG19904	OMG72057			OMG35014
OMG19852	OMG72055			OMG34805
OMG19491	OMG72052			OMG34089
OMG19229	OMG72044			OMG33583
OMG19334	OMG72040			OMG33523
OMG19352	OMG72039			OMG33516
OMG18257	OMG72030			OMG33098
OMG18332	OMG72022			OMG32689
OMG18090	OMG72021			OMG32439
OMG17580	OMG72016			OMG32193
OMG17569	OMG72015			OMG31893
OMG17779	OMG72011			OMG31710
OMG17560	OMG72009			OMG31625
OMG17554	OMG72005			OMG31536
OMG17053	OMG72002			OMG31440
OMG17416	OMG71984			OMG31334
OMG17247	OMG71968			OMG31201
OMG17143	OMG71456			OMG31144
OMG17148	OMG71446			OMG31078
OMG16792	OMG71426			OMG30537
OMG16626	OMG71406			OMG30499
OMG16895	OMG71386			OMG30469
OMG16719	OMG71383			OMG33515
OMG16311	OMG71378			OMG33122
OMG16375	OMG71332			OMG32111
OMG15996	OMG71320			OMG32071
OMG15805	OMG71307			OMG31763
OMG15804	OMG71285			OMG31744
OMG15096	OMG71276			OMG31692
OMG15204	OMG71271			OMG31668
OMG15046	OMG71238			OMG31427
OMG14544	OMG71214			OMG31413
OMG14369	OMG71212			OMG31205
OMG14215	OMG71200			OMG31084
OMG13640	OMG71190			OMG30992
OMG13299	OMG71137			OMG30659
OMG12399	OMG71101			OMG30181
OMG12476	OMG71062			OMG30108
OMG12141	OMG71050			OMG30036
OMG10238	OMG71045			OMG29988
OMG10020	OMG71029			OMG29922
OMG16102	OMG71014			OMG29904
OMG10631	OMG71010			OMG29869
OMG22199	OMG70985			OMG28443
OMG22182	OMG70965			OMG28624
OMG26352	OMG70942			OMG28300
OMG29181	OMG70941			OMG27826
OMG17591	OMG70914			OMG27780
OMG17005	OMG70912			OMG29275
OMG35547	OMG70905			OMG28725
OMG35516	OMG70886			OMG28274
OMG35342	OMG70855			OMG28007
OMG35039	OMG70841			OMG27921
OMG33469	OMG70815			OMG27868
OMG31093	OMG70800			OMG27746
OMG31928	OMG70797			OMG27577
OMG31879	OMG70777			OMG27384
OMG30194	OMG70740			OMG27247
OMG30158	OMG70727			OMG28696
OMG30146	OMG70723			OMG28595
OMG29828	OMG70721			OMG27457
OMG26886	OMG70719			OMG26955
OMG24725	OMG70716			OMG26944
OMG24064	OMG70711			OMG26910
OMG23854	OMG70693			OMG26894
OMG22948	OMG70689			OMG26834
OMG22946	OMG70682			OMG26897
OMG22195	OMG70679			OMG26833
OMG21199	OMG70675			OMG25945
OMG20653	OMG70655			OMG25916
OMG18772	OMG70648			OMG25785
OMG18349	OMG70642			OMG25472
OMG18274	OMG70580			OMG25450
OMG17770	OMG70544			OMG25353
OMG17544	OMG70482			OMG26378
OMG17176	OMG70466			OMG26205
OMG16220	OMG70443			OMG26037
OMG16099	OMG70434			OMG25463
OMG16003	OMG70432			OMG25269
OMG14168	OMG70419			OMG25242
OMG13928	OMG70416			OMG26435
OMG13734	OMG70407			OMG25540
OMG13767	OMG70405			OMG25445
OMG13418	OMG70401			OMG25262
OMG12997	OMG70399			OMG24998
OMG12166	OMG70391			OMG25283
OMG10897	OMG70349			OMG24482
OMG45424	OMG70343			OMG24720
OMG45408	OMG70336			OMG24019
OMG45395	OMG70330			OMG23922
OMG45374	OMG70323			OMG23859
OMG45360	OMG70317			OMG23837
OMG45327	OMG70309			OMG23731
OMG45322	OMG69912			OMG23533
OMG45307	OMG69744			OMG23876
OMG45282	OMG69533			OMG23107
OMG45281	OMG69199			OMG23076
OMG45096	OMG68982			OMG23444
OMG44830	OMG68739			OMG23140
OMG44458	OMG68694			OMG23927
OMG44363	OMG68406			OMG23905
OMG44254	OMG68395			OMG23426
OMG40655	OMG68347			OMG23354
OMG40625	OMG68319			OMG23693
OMG40497	OMG68303			OMG23523
OMG38631	OMG68293			OMG22950
OMG38607	OMG68279			OMG22949
OMG38256	OMG68272			OMG22920
OMG37910	OMG68265			OMG22899
OMG37798	OMG68225			OMG22878
OMG37139	OMG68221			OMG22863
OMG35382	OMG68219			OMG22860
OMG35379	OMG68197			OMG22353
OMG34949	OMG68183			OMG22314
OMG32127	OMG68152			OMG22282
OMG31829	OMG68146			OMG21665
OMG31674	OMG68135			OMG22441
OMG31239	OMG68122			OMG21800
OMG30035	OMG68121			OMG22446
OMG29900	OMG68116			OMG22047
OMG28003	OMG68109			OMG22418
OMG27034	OMG68081			OMG22347
OMG26961	OMG68072			OMG22203
OMG26363	OMG68015			OMG21680
OMG25385	OMG67973			OMG21522
OMG25381	OMG67946			OMG21092
OMG22002	OMG67926			OMG21437
OMG21548	OMG67921			OMG21112
OMG19859	OMG67894			OMG20758
OMG19856	OMG67745			OMG20642
OMG19011	OMG67733			OMG21330
OMG18910	OMG67711			OMG21128
OMG18802	OMG67621			OMG21125
OMG18146	OMG67582			OMG20127
OMG16222	OMG67580			OMG19898
OMG15933	OMG67578			OMG20131
OMG14922	OMG67575			OMG19885
OMG14264	OMG67572			OMG20132
OMG13301	OMG67560			OMG20062
OMG45421	OMG67378			OMG19537
OMG45375	OMG67344			OMG19097
OMG45359	OMG67334			OMG19030
OMG45302	OMG67323			OMG18882
OMG45301	OMG67278			OMG19051
OMG45291	OMG67206			OMG18764
OMG45286	OMG67129			OMG18371
OMG45284	OMG67122			OMG18352
OMG45280	OMG67053			OMG18512
OMG45274	OMG67042			OMG18606
OMG45273	OMG66954			OMG18359
OMG45269	OMG66942			OMG18047
OMG45262	OMG66930			OMG17889
OMG45243	OMG66927			OMG17928
OMG45241	OMG66922			OMG17650
OMG45222	OMG66914			OMG17243
OMG45215	OMG66913			OMG17250
OMG45198	OMG66909			OMG17129
OMG45179	OMG66903			OMG17162
OMG45174	OMG66900			OMG17131
OMG45166	OMG66899			OMG17091
OMG45163	OMG66894			OMG16791
OMG45133	OMG66881			OMG16733
OMG45115	OMG66873			OMG16967
OMG45111	OMG66857			OMG16817
OMG45106	OMG66855			OMG16310
OMG45101	OMG66854			OMG16498
OMG45099	OMG66847			OMG16322
OMG45092	OMG66844			OMG15979
OMG45081	OMG66838			OMG15699
OMG45039	OMG66832			OMG15696
OMG44978	OMG66830			OMG14989
OMG44976	OMG66826			OMG14760
OMG44964	OMG66822			OMG14751
OMG44914	OMG66820			OMG14345
OMG44861	OMG66818			OMG11231
OMG44846	OMG66816			OMG10242
OMG44835	OMG66814			OMG10206
OMG44731	OMG66813			OMG16887
OMG44727	OMG66800			OMG22572
OMG44674	OMG66794			OMG22571
OMG44654	OMG66788			OMG16367
OMG44631	OMG66787			OMG30111
OMG44560	OMG66782			OMG29190
OMG44530	OMG66778			OMG29183
OMG44491	OMG66777			OMG29176
OMG44440	OMG66775			OMG17258
OMG44404	OMG66774			OMG15845
OMG44399	OMG66773			OMG14753
OMG44351	OMG66770			OMG35511
OMG44348	OMG66759			OMG35489
OMG44335	OMG66755			OMG35034
OMG44324	OMG66754			OMG35013
OMG44323	OMG66750			OMG34952
OMG44319	OMG66747			OMG34860
OMG44312	OMG66737			OMG31933
OMG44310	OMG66734			OMG29977
OMG44305	OMG66732			OMG29960
OMG44298	OMG66725			OMG29836
OMG44293	OMG66708			OMG27756
OMG44288	OMG66700			OMG26347
OMG44284	OMG66688			OMG24680
OMG44275	OMG66687			OMG24722
OMG44264	OMG66680			OMG23482
OMG44263	OMG66678			OMG23728
OMG44247	OMG66677			OMG22952
OMG44237	OMG66448			OMG21565
OMG44220	OMG66361			OMG20759
OMG44215	OMG66229			OMG20752
OMG44211	OMG66218			OMG20457
OMG40671	OMG66189			OMG18357
OMG43109	OMG65967			OMG18243
OMG41754	OMG65897			OMG17157
OMG40884	OMG65865			OMG16534
OMG40858	OMG65729			OMG15271
OMG40857	OMG65721			OMG11341
OMG40853	OMG65709			OMG45228
OMG40797	OMG55776			OMG45140
OMG40769	OMG48505			OMG45138
OMG40741	OMG45428			OMG45126
OMG40732	OMG45376			OMG44535
OMG40703	OMG45356			OMG44502
OMG40696	OMG45297			OMG44469
OMG40686	OMG45278			OMG44462
OMG40679	OMG45266			OMG44454
OMG40647	OMG45253			OMG44438
OMG40630	OMG45251			OMG44436
OMG40614	OMG45247			OMG44433
OMG40595	OMG45246			OMG35487
OMG40583	OMG45230			OMG35445
OMG40572	OMG45214			OMG35425
OMG40504	OMG45206			OMG35393
OMG38763	OMG45202			OMG32406
OMG38740	OMG45161			OMG31311
OMG38738	OMG45150			OMG31159
OMG38735	OMG45147			OMG30148
OMG38716	OMG45123			OMG29973
OMG38707	OMG45105			OMG29967
OMG38696	OMG45094			OMG28748
OMG38671	OMG45087			OMG28655
OMG38658	OMG45075			OMG28239
OMG38642	OMG45066			OMG28150
OMG38636	OMG45064			OMG27913
OMG38591	OMG45052			OMG27033
OMG38580	OMG45045			OMG26907
OMG38533	OMG45034			OMG26898
OMG38518	OMG44972			OMG25902
OMG38486	OMG44942			OMG24617
OMG38484	OMG44936			OMG23834
OMG38255	OMG44929			OMG23449
OMG38223	OMG44928			OMG22447
OMG38217	OMG44915			OMG21010
OMG38192	OMG44902			OMG21105
OMG38163	OMG44882			OMG21310
OMG38129	OMG44873			OMG19900
OMG38075	OMG44844			OMG19857
OMG37973	OMG44833			OMG19717
OMG37909	OMG44816			OMG20184
OMG37888	OMG44811			OMG19312
OMG37874	OMG44791			OMG18773
OMG37866	OMG44779			OMG18759
OMG37860	OMG44774			OMG17781
OMG37857	OMG44705			OMG13998
OMG37853	OMG44702			OMG72510
OMG37847	OMG44681			OMG72509
OMG37818	OMG44675			OMG72260
OMG37809	OMG44671			OMG72128
OMG37802	OMG44659			OMG72127
OMG37115	OMG44655			OMG72123
OMG37074	OMG44651			OMG72122
OMG36832	OMG44650			OMG72117
OMG36798	OMG44643			OMG72108
OMG36778	OMG44623			OMG72101
OMG36777	OMG44616			OMG72096
OMG36769	OMG44598			OMG72084
OMG36744	OMG44586			OMG72082
OMG36742	OMG44549			OMG72079
OMG36691	OMG44546			OMG72071
OMG36341	OMG44525			OMG72070
OMG35614	OMG44524			OMG72067
OMG35595	OMG44514			OMG72064
OMG35580	OMG44511			OMG72062
OMG35494	OMG44501			OMG72061
OMG35488	OMG44492			OMG72060
OMG35486	OMG44488			OMG72057
OMG35453	OMG44483			OMG72055
OMG35448	OMG44480			OMG72044
OMG35444	OMG44479			OMG72040
OMG35427	OMG44475			OMG72039
OMG35395	OMG44471			OMG72030
OMG35343	OMG44468			OMG72022
OMG35329	OMG44465			OMG72021
OMG35302	OMG44453			OMG72016
OMG35243	OMG44451			OMG72015
OMG35211	OMG44447			OMG72011
OMG34962	OMG44442			OMG72009
OMG34916	OMG44441			OMG72005
OMG34879	OMG44423			OMG72002
OMG34852	OMG44409			OMG71456
OMG34838	OMG44394			OMG71446
OMG35246	OMG44384			OMG71426
OMG34701	OMG44322			OMG71386
OMG34089	OMG44318			OMG71383
OMG33877	OMG44285			OMG71378
OMG33583	OMG44269			OMG71320
OMG33523	OMG44260			OMG71307
OMG33516	OMG44238			OMG71285
OMG33341	OMG37925			OMG71276
OMG33162	OMG44196			OMG71271
OMG33098	OMG43644			OMG71238
OMG32689	OMG42066			OMG71190
OMG32439	OMG42039			OMG71101
OMG32193	OMG41523			OMG71062
OMG32143	OMG41112			OMG71050
OMG32130	OMG41096			OMG71045
OMG32126	OMG40913			OMG71029
OMG32080	OMG40901			OMG71014
OMG32073	OMG40406			OMG71010
OMG31893	OMG40385			OMG70985
OMG31710	OMG40376			OMG70965
OMG31689	OMG40367			OMG70942
OMG31536	OMG40330			OMG70941
OMG31440	OMG40316			OMG70914
OMG31334	OMG40311			OMG70912
OMG31201	OMG40155			OMG70905
OMG31144	OMG40138			OMG70886
OMG31078	OMG39907			OMG70855
OMG30284	OMG39803			OMG70841
OMG30280	OMG39702			OMG70815
OMG30272	OMG39666			OMG70800
OMG33515	OMG39440			OMG70797
OMG33122	OMG39346			OMG70777
OMG32111	OMG39234			OMG70740
OMG32071	OMG39158			OMG70727
OMG31763	OMG39063			OMG70723
OMG31744	OMG38958			OMG70721
OMG31692	OMG38947			OMG70719
OMG31668	OMG38946			OMG70716
OMG31651	OMG38888			OMG70711
OMG31427	OMG38824			OMG70693
OMG31413	OMG38626			OMG70689
OMG31205	OMG38404			OMG70682
OMG31084	OMG38392			OMG70679
OMG30992	OMG38388			OMG70675
OMG30946	OMG38349			OMG70655
OMG30659	OMG38341			OMG70648
OMG30213	OMG38322			OMG70642
OMG30181	OMG38310			OMG70580
OMG30110	OMG38245			OMG70544
OMG30108	OMG37770			OMG70482
OMG30072	OMG37734			OMG70466
OMG30036	OMG37702			OMG70443
OMG30032	OMG37671			OMG70434
OMG29988	OMG37657			OMG70432
OMG29942	OMG37653			OMG70419
OMG29904	OMG37641			OMG70416
OMG29876	OMG37580			OMG70407
OMG29815	OMG37577			OMG70405
OMG28443	OMG37557			OMG70401
OMG28624	OMG37538			OMG70399
OMG28300	OMG37519			OMG70391
OMG28296	OMG37505			OMG70349
OMG27826	OMG37450			OMG70343
OMG27780	OMG37442			OMG70336
OMG27165	OMG37426			OMG70330
OMG27164	OMG37345			OMG70323
OMG29275	OMG37325			OMG70317
OMG28725	OMG37323			OMG70309
OMG28274	OMG37291			OMG69912
OMG28139	OMG37246			OMG69744
OMG28007	OMG37225			OMG69533
OMG27921	OMG37069			OMG69199
OMG27868	OMG37067			OMG68982
OMG27746	OMG37031			OMG68739
OMG27596	OMG36968			OMG68694
OMG27577	OMG36938			OMG68406
OMG27558	OMG36850			OMG68319
OMG27526	OMG36670			OMG68293
OMG27384	OMG36604			OMG68265
OMG27152	OMG36479			OMG68225
OMG28696	OMG36325			OMG68221
OMG28595	OMG36321			OMG68219
OMG27555	OMG36037			OMG68197
OMG27457	OMG35949			OMG68183
OMG26955	OMG35884			OMG68152
OMG26944	OMG35882			OMG68146
OMG26834	OMG35866			OMG68135
OMG26790	OMG35851			OMG68122
OMG26992	OMG35833			OMG68109
OMG26833	OMG35829			OMG67378
OMG26072	OMG35811			OMG67344
OMG25945	OMG35781			OMG67334
OMG25916	OMG35772			OMG67323
OMG25785	OMG35688			OMG67278
OMG25472	OMG35683			OMG67206
OMG25450	OMG35675			OMG67129
OMG24841	OMG35674			OMG67122
OMG26378	OMG35658			OMG67053
OMG26205	OMG35657			OMG67042
OMG26037	OMG35654			OMG66954
OMG25696	OMG35554			OMG66942
OMG25463	OMG35498			OMG66930
OMG25401	OMG35461			OMG66927
OMG25322	OMG35458			OMG66922
OMG25269	OMG35447			OMG66914
OMG26435	OMG35429			OMG66909
OMG25540	OMG35397			OMG66900
OMG25445	OMG35394			OMG66899
OMG25262	OMG35383			OMG66894
OMG24998	OMG35380			OMG66881
OMG25283	OMG35376			OMG66873
OMG24720	OMG35368			OMG66857
OMG23922	OMG35264			OMG66855
OMG23851	OMG35263			OMG66854
OMG23731	OMG35245			OMG66847
OMG23533	OMG35244			OMG66844
OMG24165	OMG35240			OMG66838
OMG23046	OMG35213			OMG66832
OMG24353	OMG35204			OMG66830
OMG23444	OMG35193			OMG66826
OMG23140	OMG35191			OMG66822
OMG23927	OMG35172			OMG66820
OMG23905	OMG35163			OMG66818
OMG23426	OMG35129			OMG66816
OMG23354	OMG35051			OMG66813
OMG23039	OMG35037			OMG66800
OMG23015	OMG35032			OMG66794
OMG23693	OMG35030			OMG66788
OMG23523	OMG35018			OMG66787
OMG22950	OMG35005			OMG66782
OMG22949	OMG35004			OMG66778
OMG22920	OMG35003			OMG66777
OMG22899	OMG34997			OMG66773
OMG22312	OMG34992			OMG66759
OMG22264	OMG34983			OMG66755
OMG21815	OMG34973			OMG66754
OMG22767	OMG34967			OMG66747
OMG21602	OMG34951			OMG66737
OMG22441	OMG34950			OMG66708
OMG21800	OMG34947			OMG66678
OMG22446	OMG34903			OMG66448
OMG22047	OMG34885			OMG66361
OMG21622	OMG34876			OMG66229
OMG21607	OMG33644			OMG66218
OMG22418	OMG33643			OMG65897
OMG22347	OMG33610			OMG65865
OMG22203	OMG33593			OMG65729
OMG21505	OMG33557			OMG65721
OMG20541	OMG33530			OMG65709
OMG20484	OMG33235			OMG55776
OMG21437	OMG33206			OMG48505
OMG20494	OMG33184			OMG45376
OMG21112	OMG33170			OMG45278
OMG20758	OMG33043			OMG45266
OMG21215	OMG32940			OMG45253
OMG20642	OMG32925			OMG45251
OMG21330	OMG32921			OMG45247
OMG21128	OMG32755			OMG45246
OMG21125	OMG32671			OMG45230
OMG20465	OMG32662			OMG45214
OMG20061	OMG32642			OMG45206
OMG19885	OMG32637			OMG45202
OMG20132	OMG32630			OMG45161
OMG19794	OMG32494			OMG45150
OMG19787	OMG32473			OMG45147
OMG20062	OMG32339			OMG45123
OMG19347	OMG32272			OMG45105
OMG18823	OMG32014			OMG45094
OMG19009	OMG32009			OMG45087
OMG18816	OMG31989			OMG45075
OMG19537	OMG31626			OMG45066
OMG19097	OMG31504			OMG45064
OMG19030	OMG31451			OMG45052
OMG18914	OMG31450			OMG45045
OMG18825	OMG31401			OMG45034
OMG19051	OMG31305			OMG44972
OMG18771	OMG31302			OMG44942
OMG18158	OMG31290			OMG44936
OMG18135	OMG31220			OMG44929
OMG18261	OMG31208			OMG44915
OMG18244	OMG31130			OMG44902
OMG18613	OMG30954			OMG44882
OMG18371	OMG30932			OMG44873
OMG18352	OMG30840			OMG44844
OMG18265	OMG30695			OMG44833
OMG18268	OMG30689			OMG44816
OMG18512	OMG30378			OMG44811
OMG18606	OMG30355			OMG44779
OMG18359	OMG34074			OMG44675
OMG18047	OMG33580			OMG44671
OMG17966	OMG33537			OMG44659
OMG17583	OMG33234			OMG44655
OMG17928	OMG33188			OMG44650
OMG17916	OMG33157			OMG44643
OMG17705	OMG33047			OMG44623
OMG17400	OMG32886			OMG44616
OMG17256	OMG32850			OMG44598
OMG17129	OMG32844			OMG44586
OMG17162	OMG32838			OMG44549
OMG17131	OMG32779			OMG44546
OMG16649	OMG32345			OMG44525
OMG16791	OMG32336			OMG44524
OMG16733	OMG32206			OMG44501
OMG16912	OMG32022			OMG44492
OMG16967	OMG32021			OMG44488
OMG16817	OMG31987			OMG44483
OMG16578	OMG31975			OMG44479
OMG16221	OMG31730			OMG44475
OMG16310	OMG31596			OMG44471
OMG16498	OMG31535			OMG44468
OMG16322	OMG31534			OMG44465
OMG16226	OMG31514			OMG44453
OMG15921	OMG31512			OMG44451
OMG15979	OMG31447			OMG44447
OMG15621	OMG31420			OMG44442
OMG15696	OMG31370			OMG44409
OMG15684	OMG31343			OMG44384
OMG15522	OMG31331			OMG44322
OMG15325	OMG31312			OMG44318
OMG15324	OMG31291			OMG44285
OMG15134	OMG31206			OMG44269
OMG15092	OMG31198			OMG44260
OMG14914	OMG31182			OMG37925
OMG14989	OMG31105			OMG44196
OMG14760	OMG31056			OMG43644
OMG14751	OMG30961			OMG42066
OMG14345	OMG30929			OMG42039
OMG14099	OMG30875			OMG41112
OMG13565	OMG30835			OMG41096
OMG12439	OMG30755			OMG40913
OMG11917	OMG30262			OMG40901
OMG11231	OMG30153			OMG40155
OMG10662	OMG30118			OMG40138
OMG10488	OMG30102			OMG39907
OMG10242	OMG30082			OMG39803
OMG10206	OMG30078			OMG39702
OMG10355	OMG30052			OMG39666
OMG14406	OMG30044			OMG39440
OMG18652	OMG30009			OMG39346
OMG16887	OMG30001			OMG39234
OMG22572	OMG29966			OMG39158
OMG25688	OMG29965			OMG39063
OMG29194	OMG29955			OMG38958
OMG29188	OMG29948			OMG38947
OMG28193	OMG29944			OMG38946
OMG31931	OMG29939			OMG38888
OMG31930	OMG29938			OMG38824
OMG30111	OMG29927			OMG38626
OMG29190	OMG29916			OMG38404
OMG29183	OMG29911			OMG38392
OMG19399	OMG29893			OMG38388
OMG17258	OMG29892			OMG38349
OMG15845	OMG29852			OMG38341
OMG14753	OMG29850			OMG38245
OMG13921	OMG29845			OMG37770
OMG45393	OMG30193			OMG37734
OMG45390	OMG30157			OMG37702
OMG45388	OMG29329			OMG37671
OMG45385	OMG29307			OMG37657
OMG45335	OMG29220			OMG37653
OMG45308	OMG29213			OMG37641
OMG45098	OMG29045			OMG37580
OMG44900	OMG28972			OMG37577
OMG44859	OMG28786			OMG37557
OMG44673	OMG28612			OMG37538
OMG44257	OMG28485			OMG37519
OMG40834	OMG28433			OMG37505
OMG38308	OMG28261			OMG37450
OMG35511	OMG28259			OMG37442
OMG35489	OMG28257			OMG37426
OMG35236	OMG28236			OMG37345
OMG35050	OMG27915			OMG37325
OMG34980	OMG27912			OMG37323
OMG34860	OMG27901			OMG37291
OMG33498	OMG27887			OMG37246
OMG33490	OMG27852			OMG37225
OMG31933	OMG27803			OMG37069
OMG29960	OMG27510			OMG37067
OMG29836	OMG27507			OMG37031
OMG27756	OMG27463			OMG36968
OMG26347	OMG27324			OMG36938
OMG24680	OMG27174			OMG36479
OMG24722	OMG27173			OMG36325
OMG23482	OMG27163			OMG36321
OMG23728	OMG27129			OMG35949
OMG22952	OMG27119			OMG35498
OMG21565	OMG27108			OMG35461
OMG20759	OMG27104			OMG35429
OMG20457	OMG29291			OMG35397
OMG19327	OMG29281			OMG35394
OMG18510	OMG29023			OMG35383
OMG18357	OMG28874			OMG35264
OMG18153	OMG28854			OMG35213
OMG18243	OMG28398			OMG35204
OMG17046	OMG28238			OMG35193
OMG17398	OMG28234			OMG35191
OMG17157	OMG27938			OMG35163
OMG16628	OMG27849			OMG35129
OMG16621	OMG27793			OMG35030
OMG16231	OMG27779			OMG35018
OMG16227	OMG27690			OMG35005
OMG16534	OMG27438			OMG35004
OMG15605	OMG27410			OMG35003
OMG15831	OMG27371			OMG34997
OMG14920	OMG27353			OMG34983
OMG14494	OMG27140			OMG34973
OMG14313	OMG27139			OMG34967
OMG14298	OMG29447			OMG34951
OMG13940	OMG29267			OMG34947
OMG13779	OMG29256			OMG34903
OMG13749	OMG29017			OMG34876
OMG13813	OMG28774			OMG33644
OMG13591	OMG28660			OMG33610
OMG11381	OMG28262			OMG33593
OMG11341	OMG28227			OMG33557
OMG10822	OMG28224			OMG33530
OMG72502	OMG28223			OMG33043
OMG72090	OMG27903			OMG32940
OMG72063	OMG27818			OMG32925
OMG72042	OMG27796			OMG32921
OMG71676	OMG27739			OMG32755
OMG71531	OMG27677			OMG32671
OMG71507	OMG27639			OMG32662
OMG71477	OMG27035			OMG32642
OMG71374	OMG27021			OMG32637
OMG71363	OMG26976			OMG32630
OMG71360	OMG26957			OMG32494
OMG71224	OMG26948			OMG32473
OMG71122	OMG26946			OMG32339
OMG71075	OMG26936			OMG32272
OMG71059	OMG26904			OMG32014
OMG71040	OMG26901			OMG32009
OMG70842	OMG26893			OMG31989
OMG70383	OMG26891			OMG31626
OMG70358	OMG26873			OMG31450
OMG68207	OMG26869			OMG31401
OMG68153	OMG26867			OMG31305
OMG66187	OMG26856			OMG31302
OMG45365	OMG26820			OMG31220
OMG45228	OMG26964			OMG31208
OMG45140	OMG26933			OMG31130
OMG45138	OMG26422			OMG30689
OMG45126	OMG26375			OMG34074
OMG44939	OMG26249			OMG33580
OMG44630	OMG26239			OMG33537
OMG44469	OMG26210			OMG33047
OMG44454	OMG25870			OMG32886
OMG44433	OMG25865			OMG32850
OMG44274	OMG25852			OMG32844
OMG35487	OMG25848			OMG32838
OMG35445	OMG25697			OMG32779
OMG35425	OMG25446			OMG32345
OMG35393	OMG25437			OMG32336
OMG32406	OMG25083			OMG32206
OMG31311	OMG25018			OMG32022
OMG31159	OMG24787			OMG32021
OMG30148	OMG26398			OMG31987
OMG29856	OMG26244			OMG31975
OMG28748	OMG26190			OMG31730
OMG28655	OMG26106			OMG31596
OMG28239	OMG26024			OMG31535
OMG27897	OMG25941			OMG31534
OMG27366	OMG25835			OMG31514
OMG28150	OMG25700			OMG31512
OMG27913	OMG25695			OMG31447
OMG27047	OMG25415			OMG31420
OMG27033	OMG25410			OMG31370
OMG26907	OMG25256			OMG31343
OMG27020	OMG25244			OMG31331
OMG25933	OMG25070			OMG31312
OMG25902	OMG24839			OMG31291
OMG25408	OMG24838			OMG31206
OMG24694	OMG24822			OMG31198
OMG23834	OMG24815			OMG31182
OMG23449	OMG24799			OMG31056
OMG22447	OMG26390			OMG30875
OMG21010	OMG26252			OMG30835
OMG21105	OMG26188			OMG30755
OMG21310	OMG26159			OMG30118
OMG20462	OMG26157			OMG30102
OMG19585	OMG26113			OMG30052
OMG19857	OMG26076			OMG30044
OMG19717	OMG26067			OMG30009
OMG20184	OMG25270			OMG30001
OMG18773	OMG25170			OMG29966
OMG18375	OMG25103			OMG29965
OMG17588	OMG25095			OMG29955
OMG17781	OMG25073			OMG29948
OMG17218	OMG25019			OMG29944
OMG17203	OMG24809			OMG29939
OMG16913	OMG26415			OMG29938
OMG16638	OMG26225			OMG29927
OMG15043	OMG26194			OMG29916
OMG14162	OMG26181			OMG29893
OMG13998	OMG26035			OMG29852
OMG13858	OMG25998			OMG29845
OMG13817	OMG25374			OMG30193
OMG11382	OMG25358			OMG30157
OMG72510	OMG25163			OMG29307
OMG72509	OMG25101			OMG29220
OMG72495	OMG24994			OMG29213
OMG72260	OMG24973			OMG28972
OMG72128	OMG24891			OMG28786
OMG72127	OMG24658			OMG28612
OMG72123	OMG24647			OMG28485
OMG72122	OMG24624			OMG28433
OMG72117	OMG24606			OMG28257
OMG72108	OMG24598			OMG27901
OMG72101	OMG24594			OMG27887
OMG72096	OMG24590			OMG27803
OMG72092	OMG24578			OMG29291
OMG72084	OMG24553			OMG29281
OMG72082	OMG24502			OMG28874
OMG72079	OMG24478			OMG28854
OMG72071	OMG24688			OMG28398
OMG72070	OMG24677			OMG28234
OMG72067	OMG24601			OMG27938
OMG72064	OMG24588			OMG27849
OMG72062	OMG23817			OMG27793
OMG72061	OMG23494			OMG27779
OMG72060	OMG23396			OMG27690
OMG72057	OMG23302			OMG27438
OMG72055	OMG23019			OMG27410
OMG72052	OMG23005			OMG27371
OMG72044	OMG23004			OMG27353
OMG72040	OMG23001			OMG29447
OMG72039	OMG22981			OMG29267
OMG72030	OMG23843			OMG29256
OMG72022	OMG23522			OMG28774
OMG72021	OMG23378			OMG28660
OMG72016	OMG23366			OMG28262
OMG72015	OMG23296			OMG28227
OMG72011	OMG23195			OMG28224
OMG72009	OMG24041			OMG28223
OMG72005	OMG24003			OMG27903
OMG72002	OMG23394			OMG27818
OMG71984	OMG23252			OMG27796
OMG71968	OMG23221			OMG27739
OMG71456	OMG24022			OMG27677
OMG71446	OMG23980			OMG27639
OMG71426	OMG23332			OMG27035
OMG71406	OMG23245			OMG27021
OMG71386	OMG23243			OMG26957
OMG71383	OMG23158			OMG26946
OMG71378	OMG23147			OMG26936
OMG71332	OMG23011			OMG26901
OMG71320	OMG23003			OMG26893
OMG71307	OMG24245			OMG26891
OMG71285	OMG24220			OMG26873
OMG71276	OMG23919			OMG26869
OMG71271	OMG23806			OMG26856
OMG71238	OMG23388			OMG26964
OMG71214	OMG23278			OMG26933
OMG71212	OMG23272			OMG26422
OMG71200	OMG23101			OMG26375
OMG71190	OMG22918			OMG25870
OMG71137	OMG22916			OMG25865
OMG71101	OMG22910			OMG25852
OMG71062	OMG22862			OMG25848
OMG71050	OMG22791			OMG25446
OMG71045	OMG22880			OMG25437
OMG71029	OMG22715			OMG25083
OMG71014	OMG22500			OMG25018
OMG71010	OMG22493			OMG26398
OMG70985	OMG22489			OMG26190
OMG70965	OMG22336			OMG26106
OMG70942	OMG22003			OMG26024
OMG70941	OMG21963			OMG25941
OMG70914	OMG21751			OMG25835
OMG70912	OMG22297			OMG25415
OMG70905	OMG22296			OMG25410
OMG70886	OMG22288			OMG25256
OMG70855	OMG22217			OMG25070
OMG70841	OMG21945			OMG26390
OMG70815	OMG21911			OMG26188
OMG70800	OMG21777			OMG26159
OMG70797	OMG21760			OMG26113
OMG70777	OMG21756			OMG26076
OMG70740	OMG21587			OMG26067
OMG70727	OMG22503			OMG25270
OMG70723	OMG22401			OMG25103
OMG70721	OMG22368			OMG25095
OMG70719	OMG22335			OMG25073
OMG70716	OMG21776			OMG25019
OMG70711	OMG21591			OMG26415
OMG70693	OMG21793			OMG26194
OMG70689	OMG21619			OMG26181
OMG70682	OMG22430			OMG26035
OMG70679	OMG21806			OMG25998
OMG70675	OMG21764			OMG25374
OMG70655	OMG21757			OMG25358
OMG70648	OMG22284			OMG25101
OMG70642	OMG22030			OMG24994
OMG70580	OMG21984			OMG24973
OMG70544	OMG21504			OMG24891
OMG70482	OMG21525			OMG24647
OMG70466	OMG21108			OMG24606
OMG70443	OMG21101			OMG24598
OMG70434	OMG21080			OMG24594
OMG70432	OMG20826			OMG24590
OMG70419	OMG20823			OMG24578
OMG70416	OMG20813			OMG24478
OMG70407	OMG20794			OMG24677
OMG70405	OMG20520			OMG24601
OMG70401	OMG20516			OMG24588
OMG70399	OMG20511			OMG23817
OMG70391	OMG20483			OMG23494
OMG70349	OMG21235			OMG23396
OMG70343	OMG21100			OMG23843
OMG70336	OMG21083			OMG23522
OMG70330	OMG20691			OMG23195
OMG70323	OMG20656			OMG24041
OMG70317	OMG20527			OMG24003
OMG70309	OMG21313			OMG23394
OMG69912	OMG21086			OMG23252
OMG69744	OMG20791			OMG23221
OMG69533	OMG20633			OMG24022
OMG69199	OMG20829			OMG23980
OMG68982	OMG20628			OMG23332
OMG68739	OMG20748			OMG23245
OMG68694	OMG20681			OMG23243
OMG68406	OMG21126			OMG23158
OMG68395	OMG21113			OMG23147
OMG68347	OMG20749			OMG24245
OMG68319	OMG20670			OMG24220
OMG68303	OMG20542			OMG23919
OMG68293	OMG21331			OMG23806
OMG68279	OMG21329			OMG23388
OMG68272	OMG21328			OMG22918
OMG68265	OMG21320			OMG22916
OMG68225	OMG21317			OMG22910
OMG68221	OMG21116			OMG22862
OMG68219	OMG21115			OMG22791
OMG68197	OMG20816			OMG22715
OMG68183	OMG20433			OMG22336
OMG68152	OMG20210			OMG21963
OMG68146	OMG19620			OMG21751
OMG68135	OMG19608			OMG22297
OMG68122	OMG20429			OMG22296
OMG68121	OMG20202			OMG22288
OMG68116	OMG20134			OMG22217
OMG68109	OMG20123			OMG21945
OMG68081	OMG20122			OMG21777
OMG68072	OMG20120			OMG21760
OMG68015	OMG20113			OMG21756
OMG67973	OMG20108			OMG22401
OMG67946	OMG19865			OMG22368
OMG67926	OMG19853			OMG22335
OMG67921	OMG19762			OMG21776
OMG67894	OMG19726			OMG21793
OMG67745	OMG19617			OMG22430
OMG67733	OMG20276			OMG21806
OMG67711	OMG20198			OMG21764
OMG67621	OMG19754			OMG21757
OMG67582	OMG19708			OMG22284
OMG67580	OMG19858			OMG22030
OMG67578	OMG19765			OMG21984
OMG67575	OMG19722			OMG21504
OMG67572	OMG19712			OMG21525
OMG67560	OMG19875			OMG21108
OMG67378	OMG19788			OMG21101
OMG67344	OMG19785			OMG21080
OMG67334	OMG19786			OMG20826
OMG67323	OMG20129			OMG20823
OMG67278	OMG19871			OMG20813
OMG67206	OMG20191			OMG20794
OMG67129	OMG19742			OMG21100
OMG67122	OMG19554			OMG20656
OMG67053	OMG19532			OMG21313
OMG67042	OMG18836			OMG21086
OMG66927	OMG18812			OMG20791
OMG66909	OMG18796			OMG20633
OMG66899	OMG18783			OMG20829
OMG66894	OMG19563			OMG20628
OMG66830	OMG19271			OMG20748
OMG66787	OMG19316			OMG21126
OMG66782	OMG19268			OMG21113
OMG66732	OMG19063			OMG20749
OMG66725	OMG18950			OMG20670
OMG66708	OMG18893			OMG21331
OMG66700	OMG19033			OMG21329
OMG66688	OMG19005			OMG21328
OMG66687	OMG18932			OMG21320
OMG66680	OMG18924			OMG21317
OMG66678	OMG19039			OMG21116
OMG66677	OMG19008			OMG21115
OMG66448	OMG18810			OMG20816
OMG66361	OMG19298			OMG20429
OMG66229	OMG18818			OMG20134
OMG66218	OMG19277			OMG20123
OMG66189	OMG19001			OMG20122
OMG65967	OMG19408			OMG20120
OMG65897	OMG19222			OMG20113
OMG65729	OMG19065			OMG20108
OMG65721	OMG19010			OMG19853
OMG65709	OMG18760			OMG19762
OMG55776	OMG18360			OMG19726
OMG48505	OMG18138			OMG20276
OMG45428	OMG18137			OMG19708
OMG45376	OMG18361			OMG19858
OMG45356	OMG18129			OMG19765
OMG45297	OMG18368			OMG19722
OMG45278	OMG18119			OMG19712
OMG45266	OMG18159			OMG19875
OMG45253	OMG18140			OMG20129
OMG45251	OMG18124			OMG20191
OMG45247	OMG18584			OMG19742
OMG45246	OMG18236			OMG19268
OMG45230	OMG18369			OMG18950
OMG45214	OMG18353			OMG18893
OMG45206	OMG18614			OMG19033
OMG45202	OMG18605			OMG18932
OMG45161	OMG18571			OMG18924
OMG45150	OMG18514			OMG19039
OMG45147	OMG18377			OMG19008
OMG45123	OMG18217			OMG19298
OMG45105	OMG18127			OMG19277
OMG45094	OMG18084			OMG19001
OMG45087	OMG17575			OMG19408
OMG45075	OMG17922			OMG19222
OMG45066	OMG17745			OMG19065
OMG45064	OMG17674			OMG19010
OMG45052	OMG17574			OMG18361
OMG45045	OMG17687			OMG18236
OMG45034	OMG17955			OMG18369
OMG44972	OMG17702			OMG18605
OMG44942	OMG18002			OMG18571
OMG44936	OMG17774			OMG18514
OMG44929	OMG17654			OMG18377
OMG44928	OMG17960			OMG18217
OMG44915	OMG17672			OMG17745
OMG44902	OMG17568			OMG17687
OMG44882	OMG17929			OMG18002
OMG44873	OMG17763			OMG17654
OMG44844	OMG17049			OMG17960
OMG44833	OMG17433			OMG17672
OMG44816	OMG17038			OMG17929
OMG44811	OMG17070			OMG17763
OMG44791	OMG17044			OMG17213
OMG44779	OMG17172			OMG17417
OMG44774	OMG17060			OMG17367
OMG44705	OMG17213			OMG16911
OMG44702	OMG17417			OMG16918
OMG44681	OMG17367			OMG16801
OMG44675	OMG16631			OMG16496
OMG44671	OMG16617			OMG16324
OMG44659	OMG16729			OMG16397
OMG44655	OMG16619			OMG15994
OMG44651	OMG16645			OMG16169
OMG44650	OMG16911			OMG15704
OMG44643	OMG16713			OMG14948
OMG44623	OMG16886			OMG14798
OMG44616	OMG16918			OMG14862
OMG44598	OMG16801			OMG14615
OMG44586	OMG16611			OMG14350
OMG44549	OMG16244			OMG14221
OMG44525	OMG16237			OMG14199
OMG44471	OMG16225			OMG14045
OMG44453	OMG16496			OMG14042
OMG44442	OMG16320			OMG13884
OMG44409	OMG16252			OMG13883
OMG44394	OMG16314			OMG13349
OMG44384	OMG16324			OMG13357
OMG44322	OMG16467			OMG13025
OMG44318	OMG16397			OMG12455
OMG44285	OMG16464			OMG10870
OMG44269	OMG15912			OMG10649
OMG44260	OMG16118			OMG10443
OMG44238	OMG15938			OMG10356
OMG37925	OMG16029			OMG10248
OMG44196	OMG15994			OMG10200
OMG43644	OMG16144			OMG10828
OMG42039	OMG16169			OMG17465
OMG41523	OMG15630			OMG22200
OMG41112	OMG15832			OMG23706
OMG41096	OMG15615			OMG23181
OMG40913	OMG15593			OMG26354
OMG40901	OMG15704			OMG28203
OMG40406	OMG15627			OMG28194
OMG40385	OMG15622			OMG35485
OMG40376	OMG15339			OMG33488
OMG40367	OMG15351			OMG33486
OMG40330	OMG15338			OMG31936
OMG40316	OMG15331			OMG34264
OMG40311	OMG15451			OMG33491
OMG40155	OMG15328			OMG45392
OMG39907	OMG15322			OMG45391
OMG39803	OMG15176			OMG45389
OMG39702	OMG15183			OMG45386
OMG39666	OMG15263			OMG45384
OMG39440	OMG14898			OMG45383
OMG39346	OMG14948			OMG45382
OMG39234	OMG14904			OMG45264
OMG39158	OMG15003			OMG45263
OMG39063	OMG14698			OMG45261
OMG38958	OMG14758			OMG45254
OMG38947	OMG14798			OMG45252
OMG38946	OMG14752			OMG45242
OMG38888	OMG14837			OMG45240
OMG38626	OMG14687			OMG45232
OMG38404	OMG14862			OMG45227
OMG38388	OMG14504			OMG45225
OMG38349	OMG14583			OMG45219
OMG38341	OMG14556			OMG45207
OMG38322	OMG14615			OMG45205
OMG38245	OMG14285			OMG45197
OMG37770	OMG14350			OMG45188
OMG37734	OMG14104			OMG45187
OMG37702	OMG14116			OMG45136
OMG37671	OMG14221			OMG45122
OMG37641	OMG14199			OMG45110
OMG37580	OMG14045			OMG44961
OMG37577	OMG14042			OMG44941
OMG37538	OMG14001			OMG44813
OMG37505	OMG13884			OMG44750
OMG37450	OMG13883			OMG44691
OMG37442	OMG13598			OMG44687
OMG37426	OMG13451			OMG44626
OMG37345	OMG13349			OMG44612
OMG37323	OMG13357			OMG44592
OMG37246	OMG13188			OMG44576
OMG37225	OMG13155			OMG44407
OMG37069	OMG13154			OMG44396
OMG37067	OMG13025			OMG44368
OMG37031	OMG12799			OMG44287
OMG36968	OMG12808			OMG44276
OMG36938	OMG12638			OMG37388
OMG36670	OMG12455			OMG40848
OMG36604	OMG12245			OMG40821
OMG36479	OMG11931			OMG40819
OMG36325	OMG11015			OMG38291
OMG36321	OMG10906			OMG72508
OMG35884	OMG10870			OMG72507
OMG35882	OMG10649			OMG72506
OMG35833	OMG10497			OMG72248
OMG35829	OMG10443			OMG72019
OMG35811	OMG10356			OMG72012
OMG35781	OMG10248			OMG72010
OMG35772	OMG10205			OMG72003
OMG35688	OMG10200			OMG72000
OMG35683	OMG10110			OMG71998
OMG35675	OMG10092			OMG71994
OMG35674	OMG10078			OMG71693
OMG35658	OMG10037			OMG71642
OMG35657				OMG71592
OMG35654				OMG71591
OMG35554				OMG71545
OMG35498				OMG71540
OMG35461				OMG71480
OMG35458				OMG71128
OMG35447				OMG70900
OMG35429				OMG70898
OMG35397				OMG70804
OMG35394				OMG70776
OMG35383				OMG70677
OMG35380				OMG70676
OMG35376				OMG70671
OMG35368				OMG70660
OMG35264				OMG70646
OMG35263				OMG70643
OMG35245				OMG70636
OMG35244				OMG70627
OMG35240				OMG70622
OMG35213				OMG70619
OMG35204				OMG70616
OMG35193				OMG70603
OMG35191				OMG70597
OMG35172				OMG70590
OMG35163				OMG70589
OMG35129				OMG70585
OMG35051				OMG70568
OMG35037				OMG70563
OMG35005				OMG70560
OMG34983				OMG70553
OMG34967				OMG70538
OMG34950				OMG70537
OMG34947				OMG70531
OMG34903				OMG70510
OMG34885				OMG70455
OMG34876				OMG70438
OMG33644				OMG70390
OMG33643				OMG70388
OMG33610				OMG68741
OMG33593				OMG68206
OMG33557				OMG68149
OMG33530				OMG67667
OMG33206				OMG67655
OMG33184				OMG67347
OMG33170				OMG66983
OMG33043				OMG50805
OMG32940				OMG18356
OMG32921				OMG20811
OMG32755				OMG24194
OMG32671				OMG26345
OMG32662				OMG30150
OMG32642				OMG30144
OMG32637				OMG28225
OMG32630				OMG27904
OMG32494				OMG35548
OMG32473				OMG35497
OMG32339				OMG35492
OMG32272				OMG35484
OMG32014				OMG35483
OMG32009				OMG35481
OMG31989				OMG35479
OMG31504				OMG35478
OMG31451				OMG35475
OMG31450				OMG35472
OMG31401				OMG35469
OMG31290				OMG35467
OMG31220				OMG35466
OMG31208				OMG35454
OMG31130				OMG35451
OMG30932				OMG35450
OMG30840				OMG35442
OMG30695				OMG35424
OMG30689				OMG35400
OMG30378				OMG35399
OMG30355				OMG35392
OMG34074				OMG35389
OMG33580				OMG35386
OMG33234				OMG35251
OMG33188				OMG35231
OMG33157				OMG35215
OMG33047				OMG35188
OMG32886				OMG35166
OMG32850				OMG35024
OMG32844				OMG35012
OMG32838				OMG34990
OMG32779				OMG34981
OMG32345				OMG34966
OMG32336				OMG34965
OMG32206				OMG33558
OMG32022				OMG32511
OMG32021				OMG32012
OMG31987				OMG31939
OMG31975				OMG31591
OMG31730				OMG31571
OMG31596				OMG31466
OMG31535				OMG31439
OMG31534				OMG31414
OMG31514				OMG31272
OMG31512				OMG30826
OMG31447				OMG31555
OMG31331				OMG45255
OMG31312				OMG45237
OMG31291				OMG45226
OMG31206				OMG45216
OMG31198				OMG45210
OMG31182				OMG45191
OMG31105				OMG45184
OMG31056				OMG45167
OMG30961				OMG45129
OMG30929				OMG45109
OMG30875				OMG45056
OMG30835				OMG45037
OMG30755				OMG44973
OMG30262				OMG44957
OMG30153				OMG44649
OMG30118				OMG44645
OMG30102				OMG44573
OMG30082				OMG44463
OMG30078				OMG44402
OMG30052				OMG44386
OMG30044				OMG41132
OMG30009				OMG39772
OMG30001				OMG38344
OMG29965				OMG37755
OMG29938				OMG37690
OMG29911				OMG37679
OMG29893				OMG37661
OMG29892				OMG37626
OMG29850				OMG37604
OMG29845				OMG37543
OMG30193				OMG37508
OMG30157				OMG37484
OMG29329				OMG37453
OMG29307				OMG37328
OMG29220				OMG37217
OMG29213				OMG37175
OMG29045				OMG37042
OMG28972				OMG36908
OMG28612				OMG36266
OMG28485				OMG23875
OMG28433				OMG25428
OMG28261				OMG25366
OMG28259				OMG30212
OMG28236				OMG30211
OMG27915				OMG30195
OMG27912				OMG30174
OMG27901				OMG30161
OMG27887				OMG30156
OMG27803				OMG30149
OMG27510				OMG29849
OMG27507				OMG29837
OMG27463				OMG29230
OMG27324				OMG28982
OMG27174				OMG28781
OMG27173				OMG28269
OMG27163				OMG28268
OMG27129				OMG27892
OMG27119				OMG27890
OMG27108				OMG27883
OMG27104				OMG27876
OMG29291				OMG27836
OMG29281				OMG27829
OMG29023				OMG27628
OMG28874				OMG28202
OMG28854				OMG27908
OMG28398				OMG27816
OMG28238				OMG27800
OMG28234				OMG27797
OMG27938				OMG27687
OMG27849				OMG35552
OMG27793				OMG35473
OMG27779				OMG35470
OMG27690				OMG35460
OMG27438				OMG35344
OMG27410				OMG35026
OMG27371				OMG33681
OMG27353				OMG33008
OMG27140				OMG32703
OMG27139				OMG32365
OMG29447				OMG32225
OMG29256				OMG31610
OMG29017				OMG31527
OMG28660				OMG31518
OMG28262				OMG31475
OMG28227				OMG31469
OMG28224				OMG30760
OMG28223				OMG34114
OMG27903				OMG33577
OMG27818				OMG33528
OMG27796				OMG32675
OMG27739				OMG32658
OMG27677				OMG32024
OMG27639				OMG32018
OMG27035				OMG31926
OMG27021				OMG31558
OMG26976				OMG31506
OMG26957				OMG31487
OMG26948				OMG31459
OMG26946				OMG31452
OMG26936				OMG31402
OMG26904				OMG31289
OMG26893				OMG31284
OMG26856				OMG31189
OMG26820				OMG10072
[truncated: 4,777 more chars]
