# Supplementary material for: Premetazoan genome evolution and the regulation of cell differentiation in the choanoflagellate Salpingoeca rosetta
Source: Genome Biol. 2013 Feb 18;14(2):R15. doi: 10.1186/gb-2013-14-2-r15 (PMC4054682; doi:10.1186/gb-2013-14-2-r15)
Supplement: Additional file 5 — OrthoMCL ortholog clusters predicted to be present in the ancestors reconstructed in Figure 2. [file gb-2013-14-2-r15-S5.XLSX]

## Sheet: predictions_resolved_manually_e
ID	Group	Family	Subfamily
PTSG_08832T0	AGC	Akt
PTSG_09660T0	AGC	Akt
PTSG_11435T0	AGC	Akt
PTSG_12484T0	AGC	Akt
PTSG_11108T0	AGC	DMPK	CRIK
PTSG_11974T0	AGC	DMPK	GEK
PTSG_12757T0	AGC	DMPK	ROCK
PTSG_08590T0	AGC	GRK	BARK
PTSG_00259T0	AGC	MAST	MAST
PTSG_05215T0	AGC	MAST	MAST
PTSG_04961T0	AGC	NDR
PTSG_09122T0	AGC	NDR
PTSG_03674T0	AGC	PDK1
PTSG_04201T0	AGC	PKA
PTSG_03113T0	AGC	PKA
PTSG_10123T0	AGC	PKC	Alpha
PTSG_06585T0	AGC	PKC	Alpha
PTSG_09611T0	AGC	PKC	Alpha
PTSG_10688T0	AGC	PKC	Alpha
PTSG_11451T0	AGC	PKC	Alpha
PTSG_01655T0	AGC	PKC	Eta
PTSG_11595T0	AGC	PKC	Eta
PTSG_11129T0	AGC	PKC	Iota
PTSG_10105T0	AGC	PKG
PTSG_09011T0	AGC	RSK	MSK
PTSG_12221T0	AGC	RSK	p70
PTSG_02853T0	AGC	RSK	RSK
PTSG_04567T0	AGC	RSK	RSK
PTSG_13231T0	AGC	RSK	RSK
PTSG_04602T0	AGC	SGK
PTSG_06704T0	AGC
PTSG_01310T0	Atypical	ABC1	ABC1-B
PTSG_00116T0	Atypical	ABC1	ABC1-B
PTSG_06100T0	Atypical	ABC1	ABC1-B
PTSG_10756T0	Atypical	ABC1	ABC1-B
PTSG_08305T0	Atypical	ABC1	ABC1-C
PTSG_02098T0	Atypical	Alpha	ChaK
PTSG_03801T0	Atypical	Alpha	VWL
PTSG_05057T0	Atypical	Brd
PTSG_13143T0	Atypical	Brd
PTSG_01725T0	Atypical	HisK
PTSG_02738T0	Atypical	HisK
PTSG_08798T0	Atypical	HisK
PTSG_00063T0	Atypical	PDHK	PDHK
PTSG_00845T0	Atypical	PDHK	PDHK
PTSG_08628T0	Atypical	PDHK	PDHK
PTSG_11608T0	Atypical	PDHK	PDHK
PTSG_12720T0	Atypical	PIKK	ATM
PTSG_00446T0	Atypical	PIKK	ATR
PTSG_05114T0	Atypical	PIKK	ATR
PTSG_09301T0	Atypical	PIKK	ATR
PTSG_11029T0	Atypical	PIKK	ATR
PTSG_11835T0	Atypical	PIKK	ATR
PTSG_12633T0	Atypical	PIKK	ATR
PTSG_12885T0	Atypical	PIKK	ATR
PTSG_11836T0	Atypical	PIKK	DNAPK
PTSG_02075T0	Atypical	PIKK	FRAP
PTSG_11127T0	Atypical	PIKK	FRAP
PTSG_06227T0	Atypical	PIKK	SMG1
PTSG_09381T0	Atypical	PIKK
PTSG_03292T0	Atypical	RIO	RIO1
PTSG_04684T0	Atypical	RIO	RIO2
PTSG_10152T0	Atypical	RIO	RIO3
PTSG_07849T0	CAMK	CAMK-Unique
PTSG_08004T0	CAMK	CAMK-Unique
PTSG_08939T0	CAMK	CAMK-Unique
PTSG_00163T0	CAMK	CAMK1
PTSG_09430T0	CAMK	CAMK1
PTSG_10090T0	CAMK	CAMK2
PTSG_01778T0	CAMK	CAMKL	AMPK
PTSG_04405T0	CAMK	CAMKL	AMPK
PTSG_05194T0	CAMK	CAMKL	AMPK
PTSG_07354T0	CAMK	CAMKL	AMPK
PTSG_09966T0	CAMK	CAMKL	AMPK
PTSG_12391T0	CAMK	CAMKL	AMPK
PTSG_00462T0	CAMK	CAMKL	CHK1
PTSG_07039T0	CAMK	CAMKL	kin4
PTSG_08374T0	CAMK	CAMKL	LKB
PTSG_02343T0	CAMK	CAMKL	MARK
PTSG_10175T0	CAMK	CAMKL	MARK
PTSG_11471T0	CAMK	CAMKL	NIM1
PTSG_07878T0	CAMK	CAMKL	PASK
PTSG_12259T0	CAMK	CAMKL	QIK
PTSG_02285T0	CAMK	CAMKL	SNRK
PTSG_07665T0	CAMK	DCAMKL
PTSG_10114T0	CAMK	DCAMKL
PTSG_03159T0	CAMK	MAPKAPK	MAPKAPK
PTSG_03766T0	CAMK	MAPKAPK	MAPKAPK
PTSG_07730T0	CAMK	MAPKAPK	MAPKAPK
PTSG_13004T0	CAMK	MAPKAPK	MNK
PTSG_08777T0	CAMK	RAD53
PTSG_04457T0	CAMK	TSSK
PTSG_12416T0	CAMK
PTSG_07885T0	CK1	CK1	CK1-D
PTSG_06973T0	CK1	CK1	CK1-D
PTSG_11580T0	CK1	CK1	CK1-G
PTSG_05555T0	CK1	TTBK
PTSG_03252T0	CK1	VRK
PTSG_01028T0	CMGC	CDK	CCRK
PTSG_03213T0	CMGC	CDK	CDC2
PTSG_03214T0	CMGC	CDK	CDC2
PTSG_03867T0	CMGC	CDK	CDC2
PTSG_08420T0	CMGC	CDK	CDC2
PTSG_00030T0	CMGC	CDK	CDC5
PTSG_08323T0	CMGC	CDK	CDK10
PTSG_10371T0	CMGC	CDK	CDK7
PTSG_00138T0	CMGC	CDK	CDK8
PTSG_00805T0	CMGC	CDK	CRK7
PTSG_07137T0	CMGC	CDK	CRK7
PTSG_10173T0	CMGC	CDK	CRK7
PTSG_00747T0	CMGC	CDK	PCTAIRE
PTSG_06662T0	CMGC	CDK	PITSLRE
PTSG_05370T0	CMGC	CDKL
PTSG_06706T0	CMGC	CDKL
PTSG_04001T0	CMGC	CK2
PTSG_01985T0	CMGC	CLK
PTSG_12163T0	CMGC	DYRK	DYRK1
PTSG_08399T0	CMGC	DYRK	DYRK2
PTSG_12767T0	CMGC	DYRK	DYRK2
PTSG_00232T0	CMGC	DYRK	PRP4
PTSG_05204T0	CMGC	DYRK	PRP4
PTSG_07485T0	CMGC	GSK
PTSG_09505T0	CMGC	GSK
PTSG_07429T0	CMGC	MAPK	ERK1
PTSG_11082T0	CMGC	MAPK	ERK1
PTSG_08125T0	CMGC	MAPK	ERK5
PTSG_02788T0	CMGC	MAPK	ERK7
PTSG_11071T0	CMGC	MAPK	ERK7
PTSG_03419T0	CMGC	MAPK	p38
PTSG_06575T0	CMGC	MAPK	p38
PTSG_13049T0	CMGC	MAPK	p38
PTSG_09237T0	CMGC	RCK	MAK
PTSG_01609T0	CMGC	RCK	MOK
PTSG_11567T0	CMGC	SRPK
PTSG_07989T0	Other	Aur
PTSG_09352T0	Other	BUB
PTSG_07309T0	Other	Bud32
PTSG_06601T0	Other	CAMKK	Meta
PTSG_00392T0	Other	CDC7
PTSG_06705T0	Other	Haspin
PTSG_12653T0	Other	IRE
PTSG_05619T0	Other	NAK	BIKE
PTSG_01962T0	Other	NAK	GAK
PTSG_02001T0	Other	NAK	MPSK
PTSG_00355T0	Other	NEK	NEK1
PTSG_04657T0	Other	NEK	NEK1
PTSG_05317T0	Other	NEK	NEK1
PTSG_05717T0	Other	NEK	NEK1
PTSG_06021T0	Other	NEK	NEK1
PTSG_09423T0	Other	NEK	NEK1
PTSG_10545T0	Other	NEK	NEK1
PTSG_11844T0	Other	NEK	NEK1
PTSG_00129T0	Other	NEK	NEK10
PTSG_09647T0	Other	NEK	NEK2
PTSG_12012T0	Other	NEK	NEK4
PTSG_07490T0	Other	NEK	NEK6
PTSG_01201T0	Other	NEK	NEK8
PTSG_02940T0	Other	NEK	NEK8
PTSG_08458T0	Other	NEK	NEK8
PTSG_03788T0	Other	NEK
PTSG_12064T0	Other	NEK
PTSG_12377T0	Other	NEK
PTSG_12714T0	Other	NFK1
PTSG_08264T0	Other	NRBP
PTSG_01828T0	Other	Other-Unique
PTSG_04254T0	Other	Other-Unique
PTSG_07158T0	Other	Other-Unique
PTSG_10216T0	Other	Other-Unique
PTSG_10496T0	Other	Other-Unique
PTSG_10419T0	Other	PEK	GCN2
PTSG_07493T0	Other	PLK	PLK1
PTSG_09382T0	Other	PLK	SAK
PTSG_02395T0	Other	SCY1
PTSG_04183T0	Other	SCY1
PTSG_06380T0	Other	SgK071
PTSG_00066T0	Other	Slob
PTSG_08642T0	Other	Slob
PTSG_06925T0	Other	TBCK
PTSG_04707T0	Other	TLK
PTSG_01122T0	Other	TTK
PTSG_11852T0	Other	ULK	Fused
PTSG_00458T0	Other	ULK	ULK
PTSG_01376T0	Other	ULK	ULK
PTSG_07407T0	Other	ULK	ULK
PTSG_07822T0	Other	ULK	ULK
PTSG_11321T0	Other	VPS15
PTSG_01499T0	Other	WEE
PTSG_03206T0	Other	WEE
PTSG_05844T0	Other	WEE
PTSG_07404T0	Other	WNK
PTSG_00142T0	RGC	RGC
PTSG_05043T0	RGC	RGC
PTSG_05045T0	RGC	RGC
PTSG_05341T0	RGC	RGC
PTSG_06107T0	RGC	RGC
PTSG_08165T0	RGC	RGC
PTSG_08175T0	RGC	RGC
PTSG_09225T0	RGC	RGC
PTSG_10344T0	RGC	RGC
PTSG_10440T0	RGC	RGC
PTSG_10870T0	RGC	RGC
PTSG_12646T0	RGC	RGC
PTSG_12647T0	RGC	RGC
PTSG_12648T0	RGC	RGC
PTSG_11019T0	STE	STE11	ASK
PTSG_00201T0	STE	STE11	MEKK2
PTSG_05701T0	STE	STE11	MEKK2
PTSG_10004T0	STE	STE11	MEKK2
PTSG_13011T0	STE	STE11	STE11-Unclassified
PTSG_12589T0	STE	STE20	FRAY
PTSG_11972T0	STE	STE20	KHS
PTSG_10999T0	STE	STE20	MSN
PTSG_10780T0	STE	STE20	MST
PTSG_11624T0	STE	STE20	NinaC
PTSG_01477T0	STE	STE20	PAKA
PTSG_07364T0	STE	STE20	SLK
PTSG_09125T0	STE	STE20	SLK
PTSG_09127T0	STE	STE20	SLK
PTSG_09185T0	STE	STE20	SLK
PTSG_10162T0	STE	STE20	SLK
PTSG_08880T0	STE	STE20	STE20-Unclassified
PTSG_03289T0	STE	STE20	STLK
PTSG_03937T0	STE	STE20	TAO
PTSG_01120T0	STE	STE20	YSK
PTSG_09942T0	STE	STE20	YSK
PTSG_04378T0	STE	STE7	MEK1
PTSG_04559T0	STE	STE7	MEK1
PTSG_09379T0	STE	STE7	MEK4
PTSG_04499T0	STE	STE7	MEK5
PTSG_09802T0	STE	STE7	STE7-Unclassified
PTSG_12707T0	STE	STE7	STE7-Unclassified
PTSG_00346T0	TK	CTKA
PTSG_05383T0	TK	CTKB
PTSG_05589T0	TK	CTKB
PTSG_06770T0	TK	Eph
PTSG_07290T0	TK	FAK
PTSG_05525T0	TK	FYTK
PTSG_07629T0	TK	HMTK
PTSG_03356T0	TK	HMTK
PTSG_01992T0	TK	HMTK
PTSG_02132T0	TK	HMTK
PTSG_02847T0	TK	HMTK
PTSG_03111T0	TK	HMTK
PTSG_03234T0	TK	HMTK
PTSG_03439T0	TK	HMTK
PTSG_07139T0	TK	HMTK
PTSG_07140T0	TK	HMTK
PTSG_07725T0	TK	HMTK
PTSG_08747T0	TK	HMTK
PTSG_09926T0	TK	HMTK
PTSG_10301T0	TK	HMTK
PTSG_12301T0	TK	HMTK
PTSG_11547T0	TK	RTKB
PTSG_01974T0	TK	RTKC
PTSG_02760T0	TK	RTKC
PTSG_04584T0	TK	RTKC
PTSG_05128T0	TK	RTKC
PTSG_05491T0	TK	RTKC
PTSG_10477T0	TK	RTKC
PTSG_12191T0	TK	RTKC
PTSG_13042T0	TK	RTKC
PTSG_07959T0	TK	RTKD
PTSG_01333T0	TK	RTKE
PTSG_07501T0	TK	RTKH
PTSG_04246T0	TK	RTKJ
PTSG_04263T0	TK	RTKJ
PTSG_00058T0	TK	RTKN
PTSG_00092T0	TK	RTKN
PTSG_04221T0	TK	RTKN
PTSG_04223T0	TK	RTKN
PTSG_05453T0	TK	RTKN
PTSG_10316T0	TK	RTKN
PTSG_00498T0	TK	RTKO
PTSG_02705T0	TK	RTKO
PTSG_12775T0	TK	RTKO
PTSG_00744T0	TK	RTKP
PTSG_04469T0	TK	RTKP
PTSG_07743T0	TK	RTKP
PTSG_05332T0	TK	RTKQ
PTSG_11342T0	TK	RTKQ
PTSG_08572T0	TK	SFK-Abl
PTSG_02633T0	TK	SFK-Abl
PTSG_06415T0	TK	SFK-Abl
PTSG_08192T0	TK	SFK-Csk
PTSG_11483T0	TK	SFK-Src
PTSG_04679T0	TK	SFK-Src
PTSG_10481T0	TK	SFK-Src
PTSG_07054T0	TK	SFK-Src
PTSG_11563T0	TK	SFK-Tec
PTSG_10626T0	TK	Syk
PTSG_01646T0	TK	UTK	UTKB
PTSG_04570T0	TK	UTK	UTKB
PTSG_10109T0	TK	UTK	UTKC
PTSG_11314T0	TK	UTK	UTKC
PTSG_08430T0	TK	UTK	UTKE
PTSG_11059T0	TK	UTK	UTKG
PTSG_01193T0	TK	UTK	UTKH
PTSG_07321T0	TK	UTK	UTKI
PTSG_07465T0	TK	UTK	UTKJ
PTSG_10793T1	TK	UTK	UTKK
PTSG_13074T0	TK	UTK	UTKL
PTSG_12045T0	TK	UTK	UTKM
PTSG_00723T0	TK	UTK
PTSG_00753T0	TK	UTK
PTSG_01744T0	TK	UTK
PTSG_04631T0	TK	UTK
PTSG_05587T0	TK	UTK
PTSG_05722T0	TK	UTK
PTSG_06501T0	TK	UTK
PTSG_07220T0	TK	UTK
PTSG_07484T0	TK	UTK
PTSG_07744T0	TK	UTK
PTSG_07839T0	TK	UTK
PTSG_08416T0	TK	UTK
PTSG_08663T0	TK	UTK
PTSG_09784T0	TK	UTK
PTSG_09785T0	TK	UTK
PTSG_10873T0	TK	UTK
PTSG_11064T0	TK	UTK
PTSG_12437T0	TK	UTK
PTSG_12766T0	TK	UTK
PTSG_13138T0	TK	UTK
PTSG_07550T0	TK	UTK
PTSG_08210T0	TKL	A
PTSG_09158T0	TKL	A
PTSG_11443T0	TKL	A
PTSG_00070T0	TKL	A
PTSG_00107T0	TKL	A
PTSG_00233T0	TKL	A
PTSG_00320T0	TKL	A
PTSG_01420T0	TKL	A
PTSG_01856T0	TKL	A
PTSG_02595T0	TKL	A
PTSG_02604T0	TKL	A
PTSG_02677T0	TKL	A
PTSG_02796T0	TKL	A
PTSG_02831T0	TKL	A
PTSG_02955T0	TKL	A
PTSG_03474T0	TKL	A
PTSG_04279T0	TKL	A
PTSG_05182T0	TKL	A
PTSG_05193T0	TKL	A
PTSG_05302T0	TKL	A
PTSG_05412T0	TKL	A
PTSG_05421T0	TKL	A
PTSG_05988T0	TKL	A
PTSG_06012T0	TKL	A
PTSG_06013T0	TKL	A
PTSG_06029T0	TKL	A
PTSG_06052T0	TKL	A
PTSG_06775T0	TKL	A
PTSG_06961T0	TKL	A
PTSG_07401T0	TKL	A
PTSG_07808T0	TKL	A
PTSG_07821T0	TKL	A
PTSG_07902T0	TKL	A
PTSG_08146T0	TKL	A
PTSG_08245T0	TKL	A
PTSG_08405T0	TKL	A
PTSG_08407T0	TKL	A
PTSG_08428T0	TKL	A
PTSG_08601T0	TKL	A
PTSG_08692T0	TKL	A
PTSG_08736T0	TKL	A
PTSG_08820T0	TKL	A
PTSG_08998T0	TKL	A
PTSG_09035T0	TKL	A
PTSG_09124T0	TKL	A
PTSG_09126T0	TKL	A
PTSG_09128T0	TKL	A
PTSG_09145T0	TKL	A
PTSG_09230T0	TKL	A
PTSG_09231T0	TKL	A
PTSG_09257T0	TKL	A
PTSG_09258T0	TKL	A
PTSG_09261T0	TKL	A
PTSG_09263T0	TKL	A
PTSG_09278T0	TKL	A
PTSG_09726T0	TKL	A
PTSG_10000T0	TKL	A
PTSG_10027T0	TKL	A
PTSG_10042T0	TKL	A
PTSG_10089T0	TKL	A
PTSG_10163T0	TKL	A
PTSG_10189T0	TKL	A
PTSG_10193T0	TKL	A
PTSG_10227T0	TKL	A
PTSG_10236T0	TKL	A
PTSG_10239T0	TKL	A
PTSG_10248T0	TKL	A
PTSG_10258T0	TKL	A
PTSG_10262T0	TKL	A
PTSG_10353T0	TKL	A
PTSG_10383T0	TKL	A
PTSG_10385T0	TKL	A
PTSG_10390T0	TKL	A
PTSG_10604T0	TKL	A
PTSG_10894T0	TKL	A
PTSG_10925T0	TKL	A
PTSG_11141T0	TKL	A
PTSG_11146T0	TKL	A
PTSG_11265T0	TKL	A
PTSG_11439T0	TKL	A
PTSG_11906T0	TKL	A
PTSG_11911T0	TKL	A
PTSG_12661T0	TKL	A
PTSG_12860T0	TKL	A
PTSG_12981T0	TKL	A
PTSG_00871T0	TKL	A
PTSG_05564T0	TKL	B
PTSG_02897T0	TKL	B
PTSG_02993T0	TKL	B
PTSG_02218T0	TKL	B
PTSG_02727T0	TKL	B
PTSG_03870T0	TKL	B
PTSG_04430T0	TKL	B
PTSG_04444T0	TKL	B
PTSG_04482T0	TKL	B
PTSG_07307T0	TKL	B
PTSG_07945T0	TKL	B
PTSG_07954T0	TKL	B
PTSG_08208T0	TKL	B
PTSG_08613T0	TKL	B
PTSG_08621T0	TKL	B
PTSG_09988T0	TKL	B
PTSG_11075T0	TKL	B
PTSG_11122T0	TKL	B
PTSG_12821T0	TKL	B
PTSG_00302T0	TKL	Fer
PTSG_03858T0	TKL	LISK	LIMK
PTSG_07236T0	TKL	LISK	LIMK
PTSG_08837T0	TKL	LISK	TESK
PTSG_04723T0	TKL	LRRK
PTSG_10622T0	TKL	MLK	HH498
PTSG_04629T0	TKL	MLK	LZK
PTSG_01588T0	TKL	MLK	MLK
PTSG_08045T0	TKL	MLK	MLK
PTSG_12761T0	TKL	MLK	RAF
PTSG_10603T0	TKL	MLK	Shk
PTSG_03936T0	TKL	MLK	TAK1
PTSG_00902T0	TKL	MLK	ZAK
PTSG_02937T0	TKL	MLK
PTSG_12445T0	TKL	RTKC	Shk
PTSG_00098T0	TKL	TKL-Unique
PTSG_00743T0	TKL	TKL-Unique
PTSG_04616T0	TKL	TKL-Unique
PTSG_04724T0	TKL	TKL-Unique
PTSG_06299T0	TKL	TKL-Unique
PTSG_08355T0	TKL	TKL-Unique
PTSG_10417T0	TKL	TKL-Unique
PTSG_11993T0	TKL	TKL-Unique
PTSG_02857T0	TKL	TKL-Unique
PTSG_07786T0	TKL	TKL-Unique
PTSG_02019T0	TKL	TKL-Unique
PTSG_07470T0	TKL	TKL-Unique
PTSG_04927T0	TKL
PTSG_08085T0	TKL
PTSG_02276T0	TKL
PTSG_03128T0	TKL
PTSG_04241T0	TKL
PTSG_07038T0	TKL
PTSG_10165T0	TKL
PTSG_13073T0	TKL
PTSG_01401T0	TKL
PTSG_08656T0	TKL
PTSG_10914T0	TKL

## Sheet: discarded
PTSG_08101T0	MSGNELQDRYNSLSAQLAAQNDALQRMAETQRNIEQSYAQHGKTEGTALMTRMSTFEQKVNTMETEMRQLREQMNNLLQLFHLQERVLEQDRQMRAFIQQQERLLHHFSPPEHSHMVTLGQLQDNQRRLTDSLQALHMRPSGSMMQAASHHMPYTVPRVEGGESTAADGPSSLETMDQDALNGEWRTFGDDIAAYLNEPELTGCAIVPHEPFDPEKDAKTLRKAMRGLGCDKKRLVQVIVNRTREQRMEIAKTFQINFNRDLVKDVKRETGGQSRVCALKAVRDQLSLMAELAFEACKGLGTNEDLLTFILTSRCEYDLLDIAEKYRELYKEDLYARVRKETSGYYRLLLCELFGEVQFDPEKDAKRLRKAMRGWGTNESVLNKIIGGRTNAQRQTIAT…	FEQKVNTMETEMRQLREQMNNLLQLFHLQER	0.000339	Atypical	0.013058	0.880442	Jak	0.094049	999	PEK	0.047642	999			31	supercont1.21	451764	459626	812	+	451764,452212,452408,452728,453017,453447,453812,454093,454326,454725,455076,456119,456490,456893,457309,457915,458327,458727,459113,	42,17,27,25,12,47,19,15,15,33,25,66,32,36,99,49,25,59,171,			Probably not a kinase. Probably annexin
PTSG_02341T0	MTWEVVGLGADDAYDETRNFSSPASGKAESARTAASSALFNLQTRAQFKVANSNAGDEPLTRWCAASNDAHTCVALDTQVYIFNQACTDVAASLDLDHKVTHVAWGGDTEFLVIADEGGAVHLLDAATKRVLLSQVLVKPQSGDGFVTVAFHRIQGADVDAYEFLVSTARGKLFRFWNVDLARLRDCISTGDLQGVKQIKANIVLQKETLLSGFVDTSTDTITGTMFVYSPTGQALLTAWSGAQVAVWVANTDGLELQDSLDVTPFLAAEVADCVLFHHKHEDYMVLLDTNGTMSVWLRAAMILVHTRDANAHRMWLVPTSDPGHPYRVAFLATRANAPSQQQQQQQQQHTMHLANVPSMEDTFTLPVSEQSLVVPQQHAQTVLLLEATYAEESEGPPA…	NRLTTFQLAAHGYF	0.000919	CMGC	0.017964	999		999	0	CAMKL-Unclassified	0.006937	999			14	supercont1.5	1275606	1286788	2701	-	1275606,1275860,1276236,1276896,1277079,1277432,1283966,1284411,1284771,1285160,1285584,1285974,1286177,1286500,	14,34,123,10,42,2096,88,54,53,31,22,17,21,96			Kinectocore protein -> not kinase
PTSG_05477T0	MRFAPLAAVVLVALLAAVTTSVAALHQYRLSDPRLLLPYPTKSAVVQHNISATGGCFVWSTTRPHVISVTTPSQKCSTWATVEVIARPGPRMSADIIAREVSSDQKLFCEVTVAQLHDVLLETTDHTMYLGDPPLKITVSAQDSEENTFSALSSLPFTWKILDATCKPSSSASSRLRFVTFNEVKYDARPEITALESQGLRGYEVLVQPSHSGRVCVLVSFQSNDYIVEAKAIVAIVERININPPDMYTVAGETSSFAITTQQGQHISLKSGKYSLQSENTSVAEVVPGTSRVKSLAHGVAKLYIRDKDGLMDASTGANAFVHVVEPTKLRISIRSCNDDLLETPCVLLVNTDYTTTLILTDDSNNHIHTDELVFSLSSNAPAVALKDSTTNNTWHRAH…	FRVLVTSQLNPSDVTVPVGSSFCFPPSEASRNATWASSSPAVATVKPPGHVTIHSEGETEISRT	0.000801	CMGC	0.023647	0.143314		999	0		999	0			64	supercont1.13	200379	210904	1850	+	200379,200941,201201,201485,201851,202204,202583,202846,203320,203853,204519,205487,206218,206907,207259,207808,208220,208898,209192,210251,210691,	74,25,45,52,27,58,26,64,92,111,222,129,95,20,128,59,175,34,267,79,71,			Nucleropore protein
PTSG_05311T0	MSSVDEDVDVSQCTEAERMIAMFVDKLKDAGGSNANAFSMLADKGHSDDSGSARSRRKAQSDESWKSIDAAHTTLPFAQPKIIEHGTLRPYQLESLQFFANLYRHGVSGGILADEMGLGKTLQTISLLAYLHEHNLSRGVHLVTCPLSVLGSWSNEFKRWCPSLTVQVYHGPERAAVAKKLRKIAKPQDSVQVLLTTYEMVSKDKRMFRIFNYDCVVVDEAHRLKNENSQLSLSLRALKSSFRLLLTGTPIQNNMHELWSLLNFLFPQLFGESTTFDTLFDVKTGHADKDVLAKLHYILKPFTLRRLKQDVEKALPDKIETNLYVTLTDLQKKYYKAILEKDVHGLLAEMRGRSKTRLLNTIMQLRKACNHPYLFDGVEPGPPFTNGPHLWQSSGKMII…	YILKPFTLRRLKQDVEKALPDKI	3.8e-05	RGC	0.04798	999	Ciliate-E1	0.001026	999		999	0			23	supercont1.12	1063268	1076989	2190	+	1063268,1063514,1063741,1064145,1064487,1064772,1065109,1065368,1065686,1065973,1066492,1066864,1067197,1067612,1067798,1068040,1068256,1069265,1069440,1069744,1070065,1070373,1070717,1071041,1071374,1071617,1071931,1072225,1072440,1072815,1073228,1073586,1074015,1074680,1074928,1075399,	15,34,32,34,35,35,43,38,30,89,48,25,40,29,27,21,245,19,38,55,10,60,39,38,17,32,38,18,20,96,38,64,170,32,57,530,			Actin regulatory -> not a kinase
PTSG_03144T0	MAGKAVLLVVVLAVLSCVPHNARTAAMPDFDQIKATLHGQIMADAESMLPPPTSTSTTTTTTTSTTTSAYPSMDSENRVLLRGRRTLEDIVSIEKLEPVRRYVPASRLTDFVNVDSVADFFPTTRAQDFTFFRLTNANAGNASTILNTDVPRNACIAVASAERCVDSTCTSLSKNDVPQRVYSWQPVTQAWTDAGPGAAVEAGTGVITGNGIVGLTHFSPDKEQDMIIPASFSSDITSTNFRPFEQCGDVWRYQGEGQGYHKYLDCAWTTHGARHVEHFAINGEHFILQTNMVKRQYFLGQVVSETFTSVPNFILKWSARTTDNQGQEQQHGFFLTGGEQTNGTLSPDDAAYNENIGNNGANVWQVFGSLSGVVHAKVFDIRGETFLAFAEYVSDKACT…	NHRISFHRLMEHGTL	0.000585	RGC	0.011126	0.484283		999	0		999	0			15	supercont1.7	496387	503620	1914	-	496387,497394,500693,502053,503356,	239,971,339,277,88			No strong blast hits to anything
PTSG_02658T0	MMTDKQEEKSKAEAAQAAEVAEAKKGIDGTDATTTATGSDTLKKAGGAASCVFIKKKKRAKGTRANTRKRTTVQALAAEDDDIDEGALLEKRSKPVRGIGATTTKSKSKDDSLTVTYKSSRSKEFAGPKDMGATAELTIDTERDRDAQAVFERSQQQPGEEGEGMYRGLSAYRQLNQRKETVAGNAFKGVTSKGPVRAPLNIRSTVRWDYQPDICKDYKETGYCGFGDTCKFLHDRSDYKHGWQIDREIERGEYGKVDVRQYEIESDSDDEDELPFACFICRERFTHPVVTKCKHYFCEKCLLEHFRKSMNCPVCNEKTGGFFQPAKDIIERQKQLEDNGSDDNDEDDDDGNDSD*	WQIDREIERGEYGKV	0.00048	STE	0.005944	0.135531	BUB	0.052816	0.132735	NinaC	0.061265	0.198618			15	supercont1.6	438679	440767	355	-	438679,438943,439294,439863,440117,440452,	28,27,139,27,29,105			Zinc finger protein
PTSG_12212T0	MDAVPLRLLVDMIVQRAYKDLADMTETVAPARQRQQELMRYLHEARQRFMRLLVILRWLSKSGQADNVATLVQATHMKHLTVLETANALHGHVESMAMATLPSYDVPHAVDVLGSGEYPRMPRNIELLLPEPPLLKSDVDRALSWLHMQIRGRLADEPAPRGLSAVTIGKGRLTLTCGGLYSMAFTIDNNSATSPWRLLTVDVFVRDEWRLDAHAAPASCERLVTSPHIERLRRLLKGILDTTRDQPLSRCCAAIHTFCLSLQLNTMAAQAEALQRTKWGSSVVVDASSSPSSLKLSFWPEFKRLVSRVESYDELDGNQSSSPPSSSSSSSSSSSWLALVKAAAGAAPPPGSTQPASQSSSRGGGVEGWASATLEIVSPLRPQTPTTGSKQARGHHANH…	EARQRFMRLLVIL	0.000827	RGC	0.020916	0.569114		999	0	CDK-DD1	0.083965	999			13	supercont1.11	399015	408141	1636	-	399015,399595,399787,400169,400616,401890,402231,402558,402765,403072,403857,404173,404365,405218,405863,406156,406552,406884,407145,407413,407695,408042,	106,25,38,48,370,49,39,18,24,195,31,23,219,158,28,52,49,42,26,31,36,33			RNA polymerase -> not a kinase
PTSG_11792T0	MVDQPRYVMRKVNTIGLDVHPTDSAIVVYYEIDASIIGEDQREIVGDVNTCQKIIRIPALSNSSKIPALAEQIMHKCSYIRPDQRLQLEQLLLYLQQRNEGKSKDELDREATMARAQRHMLEDGSADIKASLRDVDDYLERLYDDGQQKLMGSKYILQLARNPDNLEELVQNEAFMQALSRIIREEGMRNPELQTNLLTVFYFFSSFSQFHEIISSYKIGATCLRVVEHEIKREALWRSDLAKRMKRVKAEKMTQEDYDKYADKIAENKFKQEQLLYVAFHLLLNLAENQDTEQKMVKKGIVERLVHMLDRHNHEFLVLMVTFLKRLSIHKENKDKMAELEVVPKLVRLIPHENATLETVTLRLLVNLSFDMRLRARMVEVGLLPKLSGLLQQEDQPNL…	AEQIMHKCSYIRPDQRLQLEQLLL--YL	0.000266	TK	0.028797	999	UTK	0.047611	999		999	0			28	supercont1.3	1318698	1326454	773	+	1318698,1318880,1319127,1319537,1319772,1319994,1320260,1320673,1321176,1321442,1321720,1321940,1322215,1322553,1323015,1323399,1323854,1324087,1324381,1324817,1325113,1325427,1325744,1326081,1326388,	10,21,22,24,26,22,31,48,24,27,15,24,41,59,32,46,23,38,36,38,45,39,28,33,22,			Motor protein -> not a kinase
PTSG_10102T0	MSGSGNSDLSEGKLCAYLVKHGVVGGDDAVSGLEAEKCSHGQSNPTYILTLKPSQQRLVLRRKPFGSLLPKAHQIDREFMLLERLRECHFPVPRVHHYCKDTSVIGAEFYIMEFVDGTIFRDPSLPDLTPKQRHKVYYELATVLKQLHSLSLNALELPSSFVKHNFFQRQLHVWTKQYELASQLAPRNATFAQLAEQLEHHAKHIGEQELVLCHGDFRLDNVVFHPEKLTVMAVLDWELASTGPPVADLAYACLQYHMPAQEIMGVALPGLQGIQCDGVPDERTFLRTYGVESRPHAWGAFVGLSALRLSSIAQGVYARSLQGNASATNAADCKAIAVALADVGLKAVAVPRDVSLFPLSERTAHLLASLHVFMESHVYPSERKWEAEVLASKDPWAVE…	REFMLLERLRECHFPVPRVH	0.0005	TK	0.017486	999		999	0		999	0			20	supercont1.32	630144	634782	765	+	630144,630549,630944,631412,631824,632440,633444,633707,633918,634317,	63,82,39,44,85,217,18,15,47,155,			acyl-coA dehydrogenase -> not a kinase
PTSG_12458T0	MMEDVSSHQSRLLQPLVDHFISSLPSSQNLRDEVAGSKQMAEANRDAIIKLSVMSMSNILTPLAQLLQLNMAQDSLATKDTRQQSQLMLMDTMTACLEHQWDVKGSAAEPVDDALVDFLSRLLVELLTNLSSEKNATSPLLKPCKRLIAAFSLANFAGMYRGVEHVLSRLASGLPEEQQDLGRLVLVEHMHFNTEHFSQFIRAVAQTIGAMKKLQAFLMAGYVCTAFDSWLHNYSEEFVALHQRGHPLVPECQALFMSFASVAEKTANRKVACWPAQMRMLLLCPNLIKQYVEQKTSPAHRFMDSLKKALSSGKPPLYETSMRVFVCAIIASAFLDASSTLHIMLFGVEADLKERVFSSTQPLPDSFSSATGDVLVPSLVAFFRLNHKSAVNDLMERFL…	LQLRDSVTHA---MSNLLGANVEVGLSHAIGMGYHQDAEVRL	0.000596	TKL	0.009929	999	STE20	0.081699	0.0521278		999	0			42	supercont1.18	774998	793395	3100	-	774998,779095,779633,780333,780591,780898,781219,781573,781917,782139,782516,783023,783411,783658,783912,784359,784711,784989,785337,785794,786272,786487,786834,787160,787356,787564,787893,788162,788566,788985,789502,789829,790181,790492,790945,791338,791652,791945,792145,792419,792736,793025,793326,	1259,68,138,22,45,39,33,59,26,49,78,75,19,27,82,25,27,37,77,66,15,28,57,22,24,34,33,56,62,96,21,49,45,30,37,39,23,34,20,21,32,49,23			Neurofibromin->not a kinase
PTSG_12074T0	MTQDLMNRWTYPLVPDMFAPSHDELYQYKRSNIYLQPGCILGRRCKLLGSVVLGPGCVVGEGDGAETTLRGTVLGRNCTVGCGVRLRNAYVLDGSTIGNNCSVDHALIGRNVKICDGVVIPHGCVIDDGVEIGPNITLPKHIRVSLTRSEPLHNEPEPLEIFADEALVFRPRDLTALPEVTEDEEEETDDVEDAEEELFDGDLEAEPESGTGMEDTLAPDESDQADEDNAGDGEEEEDEEEAGEGSTEDTEQQEESEQYDVEFVGEAGRGFRFILRPDFEDSVEAMYWKEPKRAPPPPAVFPSALTRAMSLSSELPESPEDEDVDSLLGDADVVEPLIDLDQEFEEFYSDVLELIQQRVKPDNVKGAPFSAIQVEITGSRAAHNMDHSDVCCAIVRAII…	ELFDGDLEAEPESGTGMEDTLAPDESDQADEDNAGDGEEEEDEEEAGEGSTEDTEQQEESEQYDVEFVGEAGRGFRFILRPDFE	5.4e-05	TKL	0.007199	0.520107	CTKA	0.054286	0.0530842		999	0			84	supercont1.8	1254180	1258826	557	+	1254180,1254711,1255072,1255351,1255593,1255843,1256519,1256955,1257237,1257430,1257755,1258009,1258423,1258646,	42,38,25,24,21,139,56,36,19,15,28,34,20,60,			Most similar to translation initiation factor. But blast hits are weak. Trash?
PTSG_03118T0	MSTSQKRKTKESDITSLSTNDAAVLARAYLQAAMKEYESLLGGTLQDCKRSYRAFAEQISTIAGRHGIEIGSPGPLDNAPKAKNYVDSMLKQPYTENIKNLLQQVRSVLDEKKTPTPQVPLKVAEGFLLELDNVTRKGLSEEQRQFRQDLESSVTPSSAAKEKEKDKDSAHRTVYSQPFSAELLCPNWHLHNKGFQRAVDEGTNTGFSGVFCTPETRFNDRMKIPLLKACGDAKVDVKSHASFEADTAVVADYVVRLMSNLDFYPLLLELKTDDSEPTQDAAKAQVLEYASRAIKSAGPEWRDLKGYLFPFAITVCGQNVSVYACTLGDEVHGKEAFPSVLHTKLCDTKLEKLGNVIAWLLDEEHMAHYENISAIAQGKGSGLTSIPEHGDNRDSSAAS…	RDLCHRDIRSHNIL	0.000801	TKL	0.000563	1.79631	Jak	0.088723	0.0104273	Type1	0.038436	0.0584677			14	supercont1.7	376546	380093	784	-	376546,378009,378267,378922,379313,380030,	409,26,144,57,127,21			No strong NCBI blast hits
PTSG_02480T0	MSSQDTTRQLFTEIGCLEHPFMKASVDEVVRVSKSCQKLIDTEMVSIIKAFDELAGSSDVSAAVVDARLAAMQTQIEQLEDQMQEIRQAESEVFEMCAARVQHLQNAETMSADLWKQLRVNRFLADYLLRNGLYDTAEKLAAVPALASLINVPLFQEVRALEQHIRNREFEPVLVWHARHEQRLRRLGSTLLFKLELQVFIELIRKDERAEALAYARTAFPKHAQQHMDTINKAVGVLVFPQQHASQELLSEERLEDLVQQLRRNNFALHSLTAQSVFDATLQIGVSAFKTVHCGNPNTALSTCPTCSKDMQPLAAKMPYSVQTTSKLYCRISNARMDEHNPPYMLPNGQVYSEQALRSMQETNGHITCPETHNTFHMSECKRVYIV*	VQTTSKLYCRISNARMDEHNPP	0.000331	CAMK	0.009345	0.289802	PHK	0.009376	0.946416	CDK4	0.072602	999			22	supercont1.5	1873150	1876008	387	+	1873150,1873406,1873752,1874089,1874706,1874880,1875140,1875540,1875912,	23,58,29,92,23,21,59,50,32,			Not a kinase. macrophage erythroblast attacher.
PTSG_07709T0	MSTAFDANHSQILYKQQLGEDDESAESQPASQPARQPVMSDEPVVVEIPVLQKQHHEEDAIQLGPSDLENLDTVIDIITFENVHLKYWAQIADYYRRNAKWDELYTLLDRARQQKAPPNDAEHMPQKIRLMVMLANLLLERAKGARTKAEADQLIDQATQLTNEVDIYDQNNEGNWVCKGYISLFVGTSEHLDRARTLFDLVLTSKSQTSIPALLGRAAIDFHKDLYADALRRYRTVLRISPSCPASIRVAMGMCFARLERFDKARAAFERALALDENNVPALVGTAILLINQKERGAMREAVERLTKAYKLDRTNPMTLNLLGNHFFHRKEYSKALGLVTHVAGTALDRDIKAEAFHHMARIHHQQGNLDTALSHYYQATSLSPSLLPAHYGLGQMYI…	QQGNLDTALSHYYQATSLSPSLLPAHYGLGQMYI----HKKQLR	6.5e-05		999	0	TBCK	0.017049	999		999	0			44	supercont1.20	1018107	1027376	1097	-	1018107,1018359,1018644,1018939,1019278,1019697,1020042,1020376,1020627,1021084,1021481,1021693,1021974,1022402,1022736,1023075,1023286,1023591,1023842,1024121,1024617,1025102,1025392,1025669,1026010,1026302,1026604,1026908,1027199,	26,35,39,37,82,22,25,10,35,27,21,26,60,37,64,10,22,42,25,36,87,36,31,49,42,54,26,33,59			RNA polymerase associated protein -> not a kinase
PTSG_09484T0	MSNNRQGEQPQAVGSQSAQTPLSMNGHSNTAEKGPMRSLSDEPPAALITDSPSKAKDGLERFAQAKADIRSAFDNIKNVLAQMQRGLQEWIVPENQHDADSLKTQVAGALQKAQDLDQAVARDAMKVVFVGLTSAGKSTSINAVLRSRVLPSGFGQTTNRFINLHPTREATARLVDASTGKQYELPELQELANALSDMHEGDDDEDDADISDPLDLYWPTSACEVLRNDLVILDSPGLRFNKKFDDWIDHTASDADVFVLVVNGEMALGREATEFFEQVRRKFSKPNVFVLFNRWELAPKGQRCDRSRKQLLGLAKRLLVDTLDLIPQSEVSQHALAFSVFEEEFALATSRHAIDTRFHSKVVEGLEVVRECEGVMRTVVEALDGHLERRNAKLKSAVD…	SQRLQSIVDDFMSLSDFEDE	0.000414		999	0	WNK	0.006974	999		999	0			20	supercont1.26	61865	68454	775	+	61865,62357,62620,63089,63289,63674,63950,64172,64337,64666,64904,65206,65507,65793,66074,66285,66687,67150,67433,67826,68036,68295,	60,17,71,14,50,42,24,21,36,31,40,36,32,22,19,20,48,15,50,31,45,53,			Mitofusin, GTPase -> not kinase
PTSG_13098T0	MSLHAPITKMMAIAIVFPLIGLLALAHAESHVLPARFRRDVPSAPPRNPTTTPTPGGAFAVSWEAPDPGTTNGAIAGYVIRIRSTAPQPPTWAYGNAILDATDVEVSSSTFSYTLADELSFPFSGYDVGVAVKNAEGFGPFAMLSVDPPNSIPSGQPRSVSTSLPPVDAMTYPPDADEIIVQWTVPAGIWFRNAPAIGFDLVATPVPGSTTNEVVTVRFPKQWQDGDSPDEQLTASITGLTPNTEYVVLVYTIGLDGDRSTASFMTTDKTRPHLPTVAPAGLSVDDTSATAFNLSWDAMSASTPGSNGDIVGYRIYHVPTADRGCTNLACPPPSPCQEDPRCEFGVCTYTNKPDNITCDDGNAHTVRDHCVAGTCVGDLVNQHIDQQPVHRHIHMNTRS…	FPLVTQLWAYNFGTTVGGVSLHDGVVYAM	8.4e-05		999	0		999	0	NEK8	0.095876	999			29	supercont1.34	726591	738643	1943	+	726591,726981,727205,728524,728925,729534,729920,730221,730441,730762,731343,731480,731967,732385,732854,733204,733640,733983,734212,734433,734713,735057,735318,735690,736076,736347,736669,737268,737474,737737,737972,738415,	29,11,356,15,147,30,25,19,11,129,38,90,41,72,62,102,75,20,31,21,63,21,32,46,33,42,145,22,41,33,68,76,			Tyrosine phosphotase -> not a TK
PTSG_03415T0	MHNSVRAAAAQEHGRVAVARLHPSGQRISTLSKWREHGSQHDPLEALCMLIDNAVERKAPMVNVVLEETKAWTPAGRAAGKRVPRFLLIADNGPGIPPAEVTTMLQQATDPFVRRLLSSAMAIGDGVMIFSRQDRVHLTAAMISFKLLAAFDLEHVRGCAMPFAQLTWHIVDDAPVVVDAKGDAAIHRHAILTSSPFTTVSALMHQFARIPDEGTMVCVFGMNTTTSCGTPQQPTFTRTHRDILLAAATSPDQGDAKRSLRRRLEMLYMCPRIQMHINGTRVQPRLPWAHLYRPVEVACAFAPGFGPLTAVFGVNTHKRGDEGLLIYSAGRLASWYQHVGPQVVGAPWDKDGCGGVVAVVDVNADQLQATSSSLSSPPSLSSPPSSSSPPSSSTTPLRT…	GSQHDPLEALCMLIDNAVERKAP--MVNVVLEETKAWTPAGRAAGKRVPRFLLIADNGPGIPP------AEVTTMLQ	0.00024		999	0		999	0	ZAK	0.049567	999			77	supercont1.7	1766371	1773996	807	+	1766371,1766667,1766946,1767354,1767865,1768384,1768800,1769236,1769685,1770039,1770566,1770903,1771362,1771729,1772105,1772356,1772518,1773141,1773547,1773906,	34,21,11,41,49,16,39,46,36,41,16,50,62,75,29,14,99,58,40,30,			Zinc finger -> not a kinase
PTSG_12784T0	MGGGGVNCKERESLANLNIAEEEEVEDTTEAVVKEPKPFGFGDEPPPMSVQTLDMLKLTALYVAKNGNQFLQELMQREARNYQFDFLRPNHSLYNYFTKLTDQYRQVLMPKREMLSSLADYANGFSAPLKRMQHVAAWGKKLAQEQQQRADEEEAERIARAQIDWHDFVVVATIEFGPQDSDLPPPVDPEELGVRVIEMEQAEQQLKEKLEQQPRARTAPQQEDAKEHKEEKAMDVGGEGGEEVAMEVEEETAAAEEPAAPPPTTTTAAAAAAGGGDEIKIREYDPKSKTRPAAAAAAGKEEMLVSPLTGELIPASKMQEHMRISLLDPKWREEKERQEREAAKRKEDWIRSGQQTMDHLKDIAARRTDIFGSGDIETEIGEKIGAEGAAETGPQQKPA…	QFLKDHSGDVTVNATVGVDDEAFSLTSGTQVHVTLPYT	0.000491		999	0		999	0		999	0			38	supercont1.25	46304	52706	668	-	46304,46487,46845,47238,47515,48062,48373,48701,49059,49782,50137,50536,50852,51088,51504,51858,52129,52673,	12,44,33,29,115,22,32,47,27,29,48,52,22,54,29,49,15,11			Splicing factor -> not a kinase
PTSG_06164T0	MGAQQSIPNLAALESESNFTEEEIKRLGRRFRKLDTDGSGTLSVTEFMAIPELQQNPLVERVLAIFDDNNDGEIDFEEFIKGISLFSVQGDREKKLRFAFQIYDVDCDGYISNGELFQVLKLMVGNNLKDSQLQQIVDKTIIYADKDGDGRVSFEEFCAVVGQSDVRLELPTI*	YISNGELFQVLKLMVGNNLKDSQLQQI	0.000326		999	0		999	0		999	0			27	supercont1.14	242250	244450	168	+	242250,242542,242719,242988,243269,243675,244139,244408,	17,17,19,22,20,36,25,14,			Phosphotase -> not kinase
PTSG_01128T0	MRWVETLRRKVKEYMASSSFASAAFWADKIVTATDGALEDVYLLAKAYMSLQQYERAMHVLVKYDAVRQSPAARLIVGQCFTALDRGEEALDVIGVDDEHLDELRVADAEVADFHPIADVRAQLALLRGKIFENQDNRIKAIRSYRAALNHDPFCAEALQRLADHHLLKHSEETQLVASILPVMQDKLASEEEGDILTDITDFLYSSLFERYQEVPISDQIPIKLLANPDIQVSRAAQLFNQGQFEESFTITTKVLDNDKFNEACLPFHIACQVELKEINSLFYLAHQLVDNMPQKAVTWFAVGSYYFATKFYEVARTYFSKATTKDVSFGPAWIGFAHAFAVEGEHDQAMAAYSNAVRILSGSHLPLLYMGMEYAQTNNRPIAMRYYRQAADIYDADP…	NQDNRIKAIRSYRAALNHDPFCAEALQRLADHHL----LKHSEETQLVASI	0.000251		999	0		999	0		999	0			51	supercont1.4	265087	268597	535	-	265087,265375,265679,265940,266253,266578,266795,267063,267273,267454,267762,267950,268492,	36,45,20,39,75,23,43,25,18,39,15,122,35			CDC16 -> not a kinase
PTSG_03403T0	MSSSRIIIKGLPKKFNESRLRTIFGEHGDITQILYLPKRRIAYVGYSEEKMAEGAVEYRNETYIDTDQIKVSLAFGVGDERIPRPWSQYSKGSSANAALQKKREMVLRQKKGKKAQEEKQQKQEVKEANASKTLATLEKEQDMLKKLYDVEANPQLNPELHEYMQVMVPKNKRLVWANDGGNTGSRSRQGQRAAAGGGGGGDESVPIADRDDGGDGDDAEKQGKVKATLQSVPSKRRGGEGVTYVRQHLQFEDSDDDDTDDEEYQTAPGVAKKDSSDEASSDDDDDDDDDDDAGDKDEKDEDEDMSDSEWLKSKIKSKKKEDNEGGDDDNGSDDGSSGSDSSDGEEGSDNDDAQPSKSKKKNKKKKGSESGKAQLFSDDSDEEDEASEQGDSIIVFTAK…	EDMSDSEWLKSKIK	0.000928		999	0		999	0		999	0			14	supercont1.7	1694226	1702529	1027	+	1694226,1694429,1694632,1695006,1695452,1695777,1696106,1696506,1696777,1697083,1697797,1698093,1698387,1698735,1699067,1699383,1699748,1700070,1700364,1700660,1701014,1701523,1701852,1702307,	11,21,38,29,30,35,76,28,41,150,21,46,44,28,44,38,55,27,27,43,29,40,52,74,			RNA binding protein -> not a kinase
PTSG_09826T0	MGCFLFVLVCVCGVGLCVNSPRQKDSKHACQPEKKRRRPRKRVSFNLQWQQQRQQPRQQCLCRLHNFSCGRIRDAEHLRRRISPCTNITTCNNTSNNTCLSQAPMSLVLQPRPTPRVRRGCVALLVLAVSLGVLAVSHPLQAKALSASADSSSLPRLRQRRDVPSAPPRNPTTTPTPGGAFAVSWEAPDPGTTNGAITGYVIRIRPTAPQPPTWAYGNASLDATDVEVSSSTFSYTLADELSFPFSGYDVGVAVKNAEGFGPFAMLSVDPPNSIPSGQPRSVSTSLPPVDPMTYPPDADEVIVQWTVPAGIWFRNAPAIGFDLVATPVPGSTTDEVVTVRFPKQWQDGDSPDEQLTASITGLTPNTEYVVLVYTIGLDGDRSTASFMTTEKTRPHLPTV…	FPLVTQLWAYNFGTTVGGVSLHDGVVYAM	8.4e-05		999	0		999	0		999	0			29	supercont1.31	762638	775800	2427	+	762638,763416,763707,764943,765197,765789,766092,766395,766680,767005,767641,768396,768818,769142,769364,769583,769863,770203,770461,770831,771218,771489,771811,772483,772673,772938,773176,773596,773980,775101,775463,775743,	145,17,356,16,150,30,26,19,11,135,194,102,75,20,31,21,63,21,32,46,33,42,145,22,41,33,68,75,307,67,66,19,			Phosphotase -> not a kinase
PTSG_07047T0	MTAIGTLPLADDDEDTNAVAVVRSRQMQGPRWKRRRKRGPLLPVFGMALVVMVTIMVVMMAGGAWGDGGGVGHGGASACLDPDQCTQVPRQAPRQSPSLQQQQQQQQQQQQTEQEQQQTEQEQKEVRSGEVLPQVKLIVMFTSYANHTQLAGIINATLAAQVTTQSQSAGKHRESTDGDTTTTARPSSSPSAAPLTPPTNCTWSILERRNRALEFPTDFVVVDISGCLHHRDTIHAALQSHPSITSVTEEKHVNRGTLFASHGPHVRHHASSWAQEQQQEHQQQQQQQQQQQQQQQQQQQQQQRRHTLGLSDLLRGLMDRGDSDSSNLVAAMRARSLWELGYKGQGIHVAVFDTGLGADHPDFAHVDERTNWTDEDDLNDGIGHGTFVAGVVASTSRGC…	ISGCL----HHRDTIHAALQSHPSI	0.000537		999	0		999	0		999	0			25	supercont1.16	317325	325598	1228	-	317325,318000,318314,318661,318913,319289,319659,320042,320316,320701,321070,321490,321972,322250,322466,322681,322971,323312,323653,324052,324842,	159,32,26,29,57,32,45,31,32,55,31,55,34,15,24,22,40,19,54,184,252			Protease -> not a kinase
PTSG_06343T0	MTITKQCTAKLVQAWETQMLGSASDVPASNASTSGSAMGTTPGNNNNNDNFDDDDMEPDVLTEAEMAACMQEIMSGSLPNATVAGFLVALRMSRRSPPSVSMLAACAASLLDFAVPCRPNVPATSMTPALVDIVGTGGDGCDAFNVSTAAGLVMAACGLTVAKHGNRSSSGKVGSADFLEALGANIQLSGKQVEQCIERCGYGFLFAQRFHPAMKHVAAVRKQIGIRTIFNLLGPLSNPAGATHKVIGVSDVTLGPIFARILQRHGTKHGLVVHSADGLDEFSPSMPSLVWEVRADRDTIAHYTVEPGEHFGCEPCSLDAVCGGSLEERVAAFRRVLDGDTTSPIARFIIINAAAGVYAADGAASLRSAADHVRAVLASGGARVLTDTYVGITRELKQQ…	LKVVVVDHEDSFVHTLSNYLRQT-GADVVTFRA--GFD-VALLDSER-PDAVLM	5.5e-05		999	0		999	0		999	0			54	supercont1.14	1101348	1105824	1349	-	1101348,1102977,1103265,	445,51,853			anthranilate synthase -> not a kinase
PTSG_00189T0	MSGGGEWWQCPCPLESVPRVRVCDPKLLDFIREQRPIVITDSKLVESARHWDLEYMEKHMGDCKFTVYESKERVFMFSDEEKNLGNYKFTPTATKRSMTFQEFASEFREAMKSKDKFLYLQQGLNDTVGPTIVKDFVGFNWTWLTDVVKALNWGHLTTNMLFVSMPHLVTPCHYDEQENFFAQVRGTKRVILFHPDNFRCLYPYRYGHPCDRQSQVDFDNPDYERFPKFKDARGLEAILRPGDVLYIPRCWWHLVRSLDELSVSVNFWYMSPPAIAEDIRFPLTASQKVAMMRNIEQMLLTALGSAGEVSDFLRMLVSGRYDTDANHTFRQLEM*	FTPTATKRSMTF--QEFAS-EFREAMKSKD	3.4e-05		999	0		999	0		999	0			30	supercont1.1	886222	888875	334	-	886222,886620,886944,887261,887553,887995,888509,	46,28,46,10,22,60,122			Transcription factor->not a kinase
PTSG_08193T0	MTTKMPTTSSSHHRRYRTSGAGAAVAVDAPVLVRQHAATSATLQSRFVTTTLAFLAAVLLFSAPTHAVDTTPPTAVAQDITITLAADGTYTLDPANLDGGSSDDTTTAGNLLFSASQTSFSCSDVGPVSVTLTVEDEAGNNATDTATVTVQDDTAPSITPQSPGTKSLNSFGQVILSPSALASATTDACGIFSRSVQPNVFYCTDIGANDVTLIVLDSNFNAATSSDSVTIADTSAPTVTAVADFSLALNVSGLASIDAAQVTDTATDNCENVTLSIDVASFSCTDVGTPVTVTLTGTDDSANTDTDMVVITVVDDTGPTFTLTDAVTATLNTSGLYSLDLDALAVGLDDNCGVGGVSLSASQQTFACSDAGSSFNISITASDGSASTTKYTNVTVVDT…	NALVFSKNQVACSDVGTVVVTATATDTSGNTDAGTVTVTVEDN	0.000762		999	0		999	0		999	0			43	supercont1.21	860481	876408	5118	+	860481,866604,875013,	1934,2720,465,			Extracelluar protein ->not a kinase
PTSG_10028T0	MPCCPGRKTKRQSVRMQRQEMTERALQQEREEQSNLDLEEDTAGVQLSEVGSAAAGHQDVQASAEYIKTIARVFELAKEQEAPMATAQAYMMNAIERASAMLSTCEDKLKACDSQLGEWAGSVASATEGENTDNAATIEKMKNELLITSQLRSAFVLAWTQANEDLKSASSWCTKAAEACTSFIEPARQLEEDGRSPSDMISVWFTEYVAAMNKLHELYNDLGAMCTSCLHYIDDPKFSEDFITDLHEQILALPTEGSQAEGLGALDERLTRAGETAAQLRELVAAQVESISAAPRSHFETLEVVNGERLSLDKEYFSVLLTPAHSIDVTLLEDLQAYELAGYGSALACAAATDCVGVANTMLERAKQHVTAVVDACGSFSLADEHRTNTQELADKVTA…	TAAAAAAAAAEA-------------EKA------------KEALNAAQAENDRLRQQVKELEERAKESEN	0.000383		999	0		999	0		999	0			70	supercont1.32	266972	285303	2777	-	266972,267185,267498,267728,268050,268436,271249,271592,271874,272199,272558,273041,273687,274198,274899,275173,275556,275963,276293,276590,277446,277854,278182,278453,278935,279403,279929,280264,280605,281178,281563,281902,282241,282508,282870,283193,283491,283825,284215,284511,284846,285129,	10,24,33,29,59,873,40,35,34,34,55,128,76,163,22,67,25,26,34,183,76,47,21,37,63,67,22,50,48,59,29,54,19,24,32,22,19,21,29,14,18,58			Glutamate receptor -> not a kinase
PTSG_11256T0	MEEPVEEFSVVIIGAGSGGLTAADFAAHLGAKTALVEANRLGGDCTWTGCVPSKALIKVAKVAHTVRHAADYGIEGVPDPASVKADMKQVHDRVHAIINKVYEQESPEVWEKRGVRVFMGKAEFIDDHQLRIHSSDGAGDVVIRGDRFVVCTGARPSVPPVIAESGVDFHTYETIFNVTELPPSLLVIGGGPIGCELGQAFARFGSRVTILSRRILAKEDDDARAVMARVFAEEGIEHISAHVSKVENTESGQIKVTADDGSEIVVDSLLVAAGRAPVVESLNLPAARVEFSADGIDTNQYLQTSRKHIYAAGDCAGSEQFTHYAGWQAFMAVRNFILPSHSRGKSHIVPRCTFTDPEVASVGMTEKEFTDTYGAKGRVFKWPLSKIDRAVTEGEETAG…	HYAGWQAFM	0.000835		999	0		999	0		999	0			9	supercont1.42	181174	186316	482	-	181174,181553,181843,182042,182467,182897,183170,183667,183949,184358,184629,184898,185256,185534,186011,186250,	45,27,24,12,24,38,38,19,26,41,23,30,35,52,26,22			pyridine nucleotide-disulphide oxidoreductase dimerisation region -> not a kinase
PTSG_03168T0	MSDSGASSSAGGDDADRRRRRRRGLLRMYYGASKEEEDKKKKQNPLDLDGESFDGDAYLAKMYRTHHLQSIIDKESKLGREIKALDSDMQTLVYENYNKFISATDTIRKMKTQVDSMEAEMQKLAENMEQTSKLSEDITTTLRPRRTEISRLASGHVMLKKFQFLFELPARLRQCVDMGAVAQAVGYYGKASRVLEAYRDLESFRGIYTSCREIMRALHNDLQAKVEDPNTSLAEIRETLPLLAQIGFDSEDALSARLLQQAKRQWDTDRTAQEENYSRDLEAFAALQAEEAERETADTAKATVGDDGDDDDDDGGGGDGGGEHNKERDEGQQQDQEEHSPQQHNEVGDGNEDEEEDAVTAAAGVTEGAVAQRGGGGDNVDDTTKSGDDEGSRREVQPT…	DT-AKATVGDDGDDDDDDGGGGDGGGEHNKERDEGQQQDQEEHSPQQHNEVGDGNEDEEEDAVTAAAGVTEGAVAQRGGGGDNVDDTTKSGDDEGSRREVQPTHEEEEEEEEEEEAKQLLQAPTKKKKKKKMTAATLAHKPLA	0.00027		999	0		999	0		999	0	2038_Sros	X	143	supercont1.7	599136	605743	890	+	599136,599569,599855,600111,600569,601147,601608,601951,602253,602546,602992,603170,603505,603817,604034,604369,604633,604979,605290,605653,	51,50,33,48,97,140,48,34,25,78,23,24,35,18,16,26,74,19,22,30,		205	Lipid transport protein -> not a kinase
2236_Sros	CVCVCVCVCVCVCVCVCVCVCVSVSSCSYSSSSSAWSLKHPLLVLAQVAEPERDLHTQRVSFRLPDGPANTIARVHRWMTAFSSGLAACLQEDGRQRPSAHSFVKHINTRNTHTHMPCVDMLRVLEGDVIKTRMQLQTQQQAQCATQAAVGYQVLQAQAQAQAQAQAG*QEADHHHHHRHQHHRHRRHHCDYRLHHHPSSLVPRHLKVRVALLQHTTQHKQKPSVGSVNRKHTRARTRTRTHARTHTRTSTSTHAAQQVVKVRVRVGHTYTRTLTLTLTRAHSPSHEMMALLMWLLRRRQQQKKVRLVQRQ*RHACDDFRTTLVASRSHLKTTNKPNSQSQEKEAKKQAPASKAAKVGEKN*ERSKGKHSSSKHKQFTAAQRNRVKEVEAFDKSKLKPT…	LAACLQEDGRQRPS----AHSFV	0.000167	TKL	0.004212	0.530331	TOPK	0.011547	0.362445	SLK	5.6e-10	4.82001			23	supercont1.11	266916	593521	452	+	266916,520898,521850,531884,534020,534899,545055,545618,554324,555509,564316,564437,565313,566187,566315,569362,570227,570323,570898,574654,576174,581598,590460,593488,	23,13,17,15,9,10,15,17,9,17,35,49,13,20,18,16,31,22,22,29,11,15,24,11,			No useful NCBI blast hits. Low complexity. Trash
PTSG_12640T0	MSSYELDEQVHQAGINFYARLGYWRHVQIAVKQGLKKLGNDPVMHLWNGFSQVMDSAQRPEGIRNLQKLVDSRDVGIAAVLGLIHAHKQADIVDKDAVKDLEGRFKAGLKESGEVSLHQAALVMWHTGKTDKARDIVDKMLKLNNASSDGLATRGWIDITSGRESHAKKSIKYFEEALKPFQGRSDQTHLEALLGKAEFMLSVKHNYDDALVLLNQAVALFPTFIPALIAKAWAHLALNDWDGALDTTRRCTNINPDCIPALHIQSLCILARTGQYEEAAGVLGKIITILDNVEPQSHRLYYNLSRAPARVSGRNQQVLQQTRTMLDRAMQMDNTVAVYFEEMAHQQLMRDHQGAAHKLYKKAMQLDESSVGALHGIIHCQILIGQLDDAQTQLDFLSE…	AQDLLKKILQHNKS-CSKAWEYMG--YI	0.000588	CAMK	0.009345	0	Aur	0.023166	999		999	0			28	supercont1.19	234310	244708	1328	+	234310,234647,234918,235216,235546,235888,236394,236881,237236,237541,237979,238388,239018,239385,239753,239997,240279,240731,241161,241557,242210,242684,243006,243394,243796,244027,244242,244633,	11,23,22,46,46,33,96,25,49,48,46,101,64,57,34,34,33,55,74,151,55,29,33,45,31,20,43,25,			No strong hits on any HMMs. Strong blast hit to TTC21B. -> not a kinase
PTSG_08499T0	MSETMDSGPDTESGPLLPGQSPMQTQQTQAPRRVTARKTARNTARDLQARQVTQDRRRSPRTVVVDDDDDDGDGKDDDDDDDDDGDDEDSNLDNHGDDAVIVEDDSAAVDESGRTSSASASASATASTAANTTEHRDHIAFIPHHDTVTCAGEDQYGDTTLCKDSICALAEFVDNSLTAVRKMKQKQIEIIVMREGDEPILAIVDSGTGMDKPDIQAFARYHYTTSHRRPDVTNEYPNPRVQFHHHYLNSGISHFGVGAKQAGFYLGNTLDVYTHTADSDTTLYFSMSKAEFDRLSESDENPFQGDVVSKPPVKSTLPKPVAEASALLDDIDTNKSKSYTCVVIRGLNANTLDVLSNMPRVAEELVNIYHYYIHGIPGNVPSDEMGKLSHPSYEHARKA…	ALAEFVDNSLTAVRKMKQKQIEIIVMREGDEPILAIVDSGTGMDK------PDIQ	5e-06	RGC	0.097266	999		999	0		999	0			55	supercont1.23	1091191	1094506	459	-	1091191,1091620,1091898,1092190,1092577,1093085,1093472,1093706,1094014,	31,32,15,39,74,41,29,37,164				Structure protein -> not a kinase
PTSG_09015T0	MKKSFQRFQARLLGRASQPSIVHLPVDDEHLAARAGRGSMMAHGAGSSEDLMASLDDITHVIQLFSTSMEMFLKTLSNTDMAADERKAALTDLLQTIRDQIDRTADTTTIIWEEKVYSLLDSLDNLCTPHVAVSCLSIVKIEGDAEEEMHPTQRYNATISRALRERANRLLNLYTDKVTSYIRGDNLPVPTDTHEDDDHDDDVDEEDDEESSEDDTSIDDDDDDDDDDDDDDDDDDDAEVQGRDADMSLELDVDAISNAGSMQAHPDDSEYGDGDGAAETDAQQRQKQPKRKRKKKKKRRSKALRDKNRTSDGVFDESLLRQDLEQSLLAHPTSVDLVLQKSKQWTRFSKDVLSYMDRRAAIINDFNKRLAALAQSTLETVEQDTSFPCAHEVQEMLAA…	TSMEMFLKTLSN---------TDMAADERKAAL-------TDLLQTIRDQIDR	0.000889		999	0		999	0	PEK	0.000452	999			53	supercont1.27	525083	535501	1623	-	525083,526962,527234,527636,527977,528306,528852,529984,530339,530752,531196,531595,531873,532132,532690,533348,534021,534476,534779,535214,535429,	555,22,20,54,39,109,291,33,19,78,30,37,22,137,21,21,43,31,24,14,24			Similar to Rho GTPase activating protein. Kinase?
PTSG_11213T0	MSKKSDDVKDKITTIANNTCFISTPSLVPAILDAFSDLNVVPARLRQICDHVLRQLGSHSPECLPIVIKFRMQQGGGGTVEGGEEWEMMPQRGCGQLKTTMAQPITALDLLNAHRRGAETTVIKLASTGRLTTAMAVAMFARHTRAFLMCFKSIQEVVGALVAHIGTGQAQEVDAAMPVLLLSLATGHLKLLHPFALMLNGILDCLSNLHFIPTRQLFRVPTTLMFDRQRTAAAGLIGRWCLSQSNEELKHIGTIAATTVTRTWLALANDTDTSIGPPTTIKSKHICRDVCTGMVGSPSSRRRRRPVGFMSLADPGRHVWRPPGPPSARSSTTTLSTQLWFAQTDGCAPYVGDQDRRGDKTAEARCRNADLFTFLMSLQPFVWWDLPLGTGNLNPEEET…	VPAILDAFSDLNVV--PARLRQICDHVLRQLGSH	1.9e-05		999	0		999	0	STLK	0.060625	999			34	supercont1.41	340725	343775	456	-	340725,340929,341334,341866,342213,342527,342684,343063,343389,343703,	24,84,76,35,87,43,20,52,14,24			Fanconi anemia protein-> related to DNA repair. Probably not a kinase. Trash?
PTSG_13134T0	MSRGPSLAPAILDAFSNLNVAPARLRQICDHVLSQLGSYSPECLQSSSSFSCSKVALLLRGVADVAATTMAQPITALDLLVLVLLLHHQNAHRRGAETTVIKLASTGRLTAAMAAAMFARHTRAFLMCFKSIAQEVDAATPVLLLSLATDHPKLLHSFALMLNGILDCLSNLHFIHIWQLFRVLTTLTFDRQRIPAAGLIDDENEDELKRIDTIAAATVTHTWLALANDAGISIDGDHLSSLLQVLQLIYVDKSTNGCAPHAGEMYSNFSPEYTRAREVGKDTHVVVSEKTLEAPFETKLTLLSGIAAVFAGMMRSKTVVELLARGRVLATSPARQEVVGALVAHIGTGQAQEVDAAMPVLLLSLATDHPKLLHPFALMLNGILDCLSNLHFIHIWQLF…	APAILDAFSNLNVA--PARLRQICDHVLSQLGSY	0.000708		999	0		999	0		999	0			34	supercont1.40	398631	402940	689	-	398631,398849,399181,399492,399694,400009,400741,401251,401445,401776,402096,402566,402898,	61,96,69,17,29,99,71,19,29,74,65,48,14			Another fanconi anemia protein. Trash?
PTSG_09900T0	MSGSDTYYTATCNMVAMEGDRIMFQPTVTCQRMEDYHPERRQARMHVLFVADNSGSMCYHMQSVNTGLANAITACMQHGVHPNLCNFNEVIDEHHLPYNQGAAAVASTIQNLESTGGTDFDIVVDRLVAEMNMLLGVARAQQDRQHRVFLVVMTDGQASMPSEDKFAHLQRLIEEFTALSVHSNEVNVLALGVGGDHQGEFLDRLSKVVPNSNRFFQCAAGETTDELTNSITDAMGHLTTSLAASATTSSLRVCIQPAGTSTPVAHVQLRETESESVGTAVAVTYQADCVQALPDNVAAAVFAALRQDPSRSGMFLGSTTATPLPCTFTFVDLEDLEGVDRYEAESGLAREQTSTFADNLPSQIDVRRDREVVETGQTLLGIISELIQQARSFTDLPDD…	SFTDLPDDD------------QEFVGKTQQQQEQCHSLLNEIVNTGRSGPD	0.000431		999	0			999		999	0			51	supercont1.30	295620	297736	490	+	295620,296614,297622,	207,245,38,			Not a kinase
PTSG_09429T0	MDAVVPSTAVLKRLQAAKEHAEQKQQQQQQQQQQQQQQQQQQKQAQHRQRGAEAEERAPRLFPQFFANAKEESVFEALFKKWRATIDAHPSYATIPRFFFGPRTASSQAKPVIPTASSATSGDSEAHKKAAHKKEAHKQRHHDTQSSGTPTAGDAAQRLLRETAHSYQLLTRHDRSITNDELQFVWGVLQEEAGDKETLTYAQFKLCAQRVEEATPKFTAFFAPNTFLALCKDRYNSVSINHFFDLIMYVVNWKQRYLALCQYADDSGEFIAEDALSDFIADQLGDMPALANLADSFVETYLVYASRKFVFLHDLKNKKMRVKDILVSESMEEFFELRQEPHTIPAPRLQNNWFSIPTVRDIHAEYIRLDADEDGMLSKQEMLKFRKGSINPMVISRIF…	RLLDLEHQHRITPANLYH--FF	0.0006		999	0						999	2124_Sros	X	22	supercont1.28	689782	692458	543	+	689782,691009,691595,691985,692272,	319,108,30,24,62,		229	Phosphotase -> not a kinase
PTSG_09093T0	MLDGTLDCLSNLHFIHIRQLFRVLTTLTFDRQRTAAAGLIDDGLSQSNEELKRIDTIAATTVTHTWLALANDADISIDADMLRCHNASTSTPSDLPVYRGVRFLPSPPAPTTIKSKHIRRDVCTGMARVLGAGTTSARYSTTTPSTRLWFEQTDGPPFETKLQLPSGIAAEFAGMMHSKTDEETRLRKRAAGTRLFTFLMSLQPFVWWDLSLRTGDLNPEEELTVAQVQHESWAHPRLAWACSDDVLFRTVADGQRPQAGDPALRQGCWALCTLINRTCCRCPHTFTC*	DLPVYRGVRFLPSPPAPTTIKSKHIRRDVC-----TGMARV---L	0.000934		999	0		999	0		999	0			45	supercont1.27	912547	914020	288	-	912547,913051,913206,913563,913891,	133,29,48,35,43			Hit on FAST kinase -> no way fastK exists in Sros. FASTK only exists in mice and humans
PTSG_02518T0	MTMMTSSNSRRGDGVREERPPTPTLDELMGGMVVETQGEVRQQPQPQQQRQRGVGHQGEEDEGLGGVVMGMPEPLVPATHQDQQQQQRQQHQQRDPPGPASGRSTPELDELVRQDMARVRVDSNGNPIPLPPLPSDETPILHERVPAVRQGASSQHPALTPYVSLEHAVSNLYGTMLASAQEADAFSDKQDPNVLLSHMSDGVTFPYELPARDSTPATDLCRLVLLPSDFESLEAEPMVFFLGYRDWQQPDQHVDIHLPFCGLVTQVRCTFKDLLQAETSPQWLTAEWAVFEDRRGAQQYYKRAWRTLSNNPPVDPDDDTPGSANAYNHFTFPPADPFVAGEQCRVFQCSSPVSLRSLGRVVFNAVIIVNVQVENVVLKLYCADITASCDELRTHVEPI…	VRVDSNGNPIP	0.000987		999	0		999	0		999	0			11	supercont1.5	2047121	2050472	529	+	2047121,2047809,2048204,2048683,2049032,2049435,2049687,2049935,2050331,	190,44,51,64,39,19,28,49,47,			Hit on FAST kinase -> no way fastK exists in Sros. FASTK only exists in mice and humans
PTSG_02829T0	MAERPVLRPVSMEPAYNEFVVNNKESATDAIEERRHGILQVLKDTFDAVKGQMQAFLDAVHEEQERNQGSEFEDHVRQQYSDDDADSVQEVDVHAGLESDLEDFPSLDNAQNAGDVRAPIADVRNIIKAFKKHRADFEDTFGELQDLYPLEADLDFDGLRIDVENAAEDLVEGADAFAAHHDHAEAAPGVGAQEYGEACATAFLQWIENSAREALSITLLDKLEELLNTDEPLWPLYVVTAGKLDDGKKRIMYVGKSTNYLNRFKGGHTAFCKLLHPDFSGETHRPFEVTLFDVTVNDQSLTGLDNSADLLTCVEQSTIWRFRSPLNSADQGRENLKLEKADNAELAKTLTIELDNVSDEKTISMQSPQRTHGDLQAKLAP*	DVRNIIKAFKKHRAD--FEDTFGE	8.1e-05	Atypical	999	0	RIO	999	0	RIO1	999	0			24	supercont1.6	1188533	1189986	381	+	1188533,1188916,1189164,1189740,	94,44,161,82,			Weak hit to RIO1 HMM. Doubtful kinase because the other RIO has such a strong hit to the same kinase
PTSG_10735T0	MEEDRHGRLVARLKRVWRKLAQGSRSGSVNYDNAVMADVQTLQDCTCTVFVRLISRLFKISLSGDTPSAQLQHAIDYLASSVIGMPLDHIRVDAVGAGDVQTIEHLLAVVLDLSDIVLYGTAPDDQQQQQQEQSRPQRQQQRQQQHQQDEEHSSGSKRRVKGSSAVQAHKNQSSLRQSGRAQSHSNDKQGSSDNSNNGRDDRQQESKPSNSTRRNHKKHDESDNRKRESELPRFMRSTASSQAREASIRAEHKGLRASNGSRGAGDGGRRDDSGQGSSRRTVHAGSRRADGAAVNGRRRRRVDSGGSGGGGGGDGGGDGGVNKALRNVHVHTGLEQQQQQQSPDAVLPWSSERSFHASTAQPQPEFTTEAAHATDPVVPPPPVQQQQQQQQQQQQQQQQ…	VPQAVSTTHPGAIF	0.000482	Atypical	999	0	RIO	999	0	RIO1	999	0			14	supercont1.34	356453	361215	1097	+	356453,356936,359366,359597,359873,360137,360460,360741,361110,	83,766,25,32,24,52,30,50,35,			Weak hit to RIO1 HMM. Doubtful kinase because the other RIO has such a strong hit to the same kinase
PTSG_08033T0	MLNAVKERNLHTLLTDGALQAFDAVLRTPVYYEQLVDILLQPDEGEKHFALKIDARTMLEDAVDAFHGVYMYPCQYLPVLEERVFMMQRQLLAEHELREQMTFKQNVHIRLYSLLNKDFRGVRVPRASSAEKLTVFQGTVIRVTTVKMLEYEREYICSKCKHVFTQQAEFEQHYAIPKPSLCPNSVEGVPCDSTKFTPLDDSADPQACRDYQEIKIQEQVQRLAVGTIPRSIWAVLEMDLVDACKAGDDVTVTGIVKRRWNPVRLDVRCDIETVLLANNVEVNNNEESTFRVTDEMRLLFQEHWRDYVDRPLSGRNKIIGSFCPQVFGMYVVKLAVMLVVIGGVPRVDPSGSRTRGESHMLLVGDPGTGKSQFLKYAAKLTPRSVITTGVGSTSAGLTV…		999	STE	0	999	Dicty3	3.9e-12	999	nmo	0.001573	0.848829			0	supercont1.21	162031	170532	1233	-	162031,163982,164318,164620,164900,165220,165600,165928,166207,166505,166962,167221,167552,168148,168367,168639,168932,169239,169563,169948,170159,170475,	572,40,33,22,25,40,33,31,36,51,30,31,26,30,26,45,29,36,23,24,33,19			Not sure if this is a kinase - low complexity region. Highly doubtful that the dicty family exists in Sros.
PTSG_05903T0	MQLVGEESIVASFCRTSDCLQTSRRRSRSSAPEVAAISAAAVPAPIDTPLPVRLTGTALSYRDGVLAGTVPALSIQNHGDNDDGSACEHIASLASSGDDDDDDDNATASTPTAPNSWLVGVGTSVNHSTTSTDSNNSNGSNGSTSTDEQLLFLLTTYAHVTSANITAPLFHAPLLNITTDSNGLNARNTTSALACAMRCHVALPVHVCPRGHVDVVSTTRIPLVLRPVITTATTTTTTTASEIENESTGTMPATPVLLPTSNQTLLLEGRALFPRDAPPSAPPPPPLSSSPSPVLLPLCSARFHGDGVDVCGYVRAINDTHATVEVDMNNTVADTQLLLTVHVDGVASNAVPIIVAPTVRVDAPPPAARLPHLYFQSPLAVPASLASLIANATQLAHQD…	SPLAVPASLASLIANAT	0.008634	STE	0	999	Dicty3	1.1e-13	999	PEK	0.057182	999			17	supercont1.15	482253	494864	4121	-	482253,484896,494774,	866,3225,30			Not sure if this is a kinase - low complexity region. Highly doubtful that the dicty family exists in Sros.
PTSG_11892T0	MARVSSDSHVGSCTPAHVIAPWSALDTTERGKSTHLLSTSSSLSSATSSPTSASAPATTNTHENNDNVDRSKAGHQTTETRPAHNSGSGHGTAETAPQQAVAIGPCAASYATPMKGEAEATSPLSVSRTSTGTPSATSTPTTPTAGTHAAGGMVPQAMAPGAVVRCPSVMTPATATVSSSPSAPLQEWSSNATPTSGYTMVAHGPPPQQQQQQQQQQQQQQQQQQQQQQQQQQQQQQQQQQQQQHTMQGMPLLQSNRPLVNTVNSNHNNSAKMHPAQPTPPTPFTTSPRVATSQTKPQASTATTTNATAAATLTATPVTVAPAPTHASEFRSADAIQANTATAVTAVGVHAPQQVLATSMAAVAPAATTAHAAVPVSAHTARNIQSTPMVVQTQQQQQL…		999		999	0	Ciliate-E1	6.6e-10	2.59543	Ciliate-E2-Unclassified	0.011561	999			0	supercont1.6	30385	33616	1077	-	30385,	1077			Ciliate should not exist in Sros -> trashed
PTSG_12537T0	MDCNCLVFDGNGDLQRLIHAWLGESGVPHTQVPDAEKALAACGNAKFGLILIDVDTACNPPVSDGFILAKAIRTTGANADTALIAMTGSEAAVSLPCKEAGFSAILPKPFTKTTLLDCIRTWGNQRVQQQEQQPPPQIDFDALDFSGIGDLNMDVLDLDIEVPKAARVLVVEDDRLTQRVICTLLRELTTEIAQAFDGESALQLCRQQHFDIIYMDIHLPGLSGVQATQQIRSDSQLNAYTPIIAFTASGTTSDYQAHGMNDMLQKPFTTQALKEQFDKWTPFAQFLNADAQALMGNMPDTSFTSVNSSSSMTDVNTSTGPFTTFSPSERAAPRHSSPLASNSLPNTNPESPVSPTSAMLPSSSSSSAMHRRQASHGSLNHSSSLFSEPESLVRYCLTS…	DAEKALAACGNAK-FGLILIDVDTACNPPVSDGFILAKAIRTTGANADTALIAMTGSEA-AVSLPCKEAGFSAILPKPFTKTTLLDCIRTWGNQRV	2.7e-26		999	0		999	0		999	0			96	supercont1.16	814161	820095	764	+	814161,814536,814882,815380,815799,816133,816481,816864,817500,818320,818593,818827,819031,819321,819690,820074,	30,42,55,36,30,55,40,113,176,14,20,19,33,39,55,7,			Blast results uncertain. Kinase domain eval from response regulator receiver domain. Probably not a kinase but makes sense given the large number of HisK
PTSG_03162T0	MQDREEQVSHQVRLIAEMETKGLPVEHYRSTFLQQHAERGEPQYFTHYMQAEALAENEEWRRLLLQAYARAPAYTATAALQHLRQSGFEVDRQWTHECIEAYTEAGRPQEASDLLLRLLDYEKKPWTGARRLYTQVISRLCKEGDPISAIEVVHAFLKYNVLINNHTFRLIMDTLATRGKYKEASEFFNAMLATGLVPHRGVYRAFLDAYLAAGELEEAARLVDIMARSGVVDDWEHARVEMYNRVFRGLLANESVKSAKAYALTAPNFRFHMDSHSCKEVVRLYETGALPASTALVLFQTLGAITPDTLASLCDLAQAMSKRVTAPTTTASTATAGTLTAIPATTTTTASATGARATGARAGTTATAGAADIGELDSLLTLIQRIRSFLLTSQRASGG…	FKREDRQQLRQRAEAAWKKDS	9.4e-05									0	2038_Sros	X	21	supercont1.7	577020	584136	2219	+	577020,580338,	953,1266,		205	Blast results uncertain. Kinase domain eval from response regulator receiver domain. Probably not a kinase but makes sense given the large number of HisK
PTSG_03249T0	MMTRSALGTVALALVALLVGSLAISMPCSAAGAGDVSATNNRASSGKGSGESSASLLGLLLTHNPAVSFAALRKSQNVTACVLALSNPKYWPKMLTASGLSINSLGDYEQCVHNYNMEYCVLDGHAHQLAQGVCMPPQCTQQELTMLLYALFAMTPAELGEVLDEEVQPLWDEACNQIQDPKEQEECEQGYQTFREDVIDSYSILRYSEPEMKCGEHKQTTVTAGFVVMLIICLLIIILATIQACRETRVLQGFTEEEKQMLIVSSVNTAPDSFDDGYKESPLLFRAFSIKANLKELLSSSPARTLKSLDGLRAISMFGIILGHTINFQLPGFVGVQNPEEISNELNTWSTQFLISQNFSVDTFFVLSGLLTAYVFIRKFNAGRRIPVFMGMVLRYLRV…	EPLARLTFAAYLIHPAL	0.000311		999	0		999	0			999			17	supercont1.7	1005644	1010437	697	+	1005644,1006231,1007006,1007233,1007566,1007852,1008235,1008648,1008999,1009354,1009957,1010158,	89,162,25,46,33,30,39,47,19,107,11,93,			NCBI blast gives no kinases, most hits are to undescribed predicted proteins. Kinblast hits inconclusive. HMM hit to kin_sw.
PTSG_00608T0	MCANSTDITAPSAAWQCKPATKVASKIVGKAMQAALDSLLPRTAVIPRCKRTAFGFTILIVDDHARTSHNASAVSTASLLATDHPDMNASGLAEISFSSSNTSDSGHGGGHTSASNALATSQLNDSIARQRALLPADFDLPCIIDVVPNGPASEHLALGDVVLSFNGITDLTQENLLRLGTSHARAAEIVFTSIDNPYLERLLRAHRPPRVLTRAVRTSRRSRIPSLRRNRSSARDRDRQASTQTASHQQRPEHSTPMPASSTPLPRTHEPGSRAALLMRSASHRCHRRRSLIPHAEWNTSALSSIRSHHNAQQPSTSTPVTGALRHRDGVRHQHIKHTPPRRITRQQPQRQQQQQQQQQQQQQQQQQQQQQQQQQQQQQQQQRERRQQSVAHPGQSAT…	FTILIVDDH	0.00084	CK1	0.015946	999		999	0	CAMKL-Unclassified	0.025628	999			9	supercont1.2	76321	80875	1518	+	76321,	1518,			NCBI blast returns nothing. Low complexity. Trash?
PTSG_00996T0	MADLASSKPRRLRLCCTIISALVLMMLLCNTRPTYANHHHDDDDDDSGSNDGVELCYQVAWGVGSTYRRHVVRPVSAFPAQHALVTEQYCGGKQEGDPIPHDARWSVYGIPWEAWCSHVSGGEAFYNTDLLYFVVDDAGEVSFVVVHDKAGDGSGGQINIELDAPDLIGTGVDLVLRDDPGRYRDRSTCERSTSTSDCYTFDPNTMTGYFNQIWASCCTDGFVLGKLPRSNWRFNFKYDVVDHIYNFRVGNFNPDTFDMSFLDLDAAEVLANGVEVSAFTCNDYCRDKSCGECFLDPQCGWCDTSGCLARSEEPTCAGNWLEDACCPSCAAHTDCQACLNADGCGWSFSLGRCLSGTTVLGLCEASEFYQIPSPGNTICRVLPGPVISPNTPATVPSAY…	ASDEDNLCNTDVG	0.000364	Atypical	999	0									13	supercont1.2	1986295	1994007	1619	+	1986295,1986773,1987287,1987601,1987902,1988151,1988717,1989030,1989439,1989763,1990505,1990792,1991218,1993824,	95,31,39,28,21,74,25,87,35,192,41,82,808,61,			KD eval comes from FATC domain. Atypical finds no PIKK, FRAP or TRRAP -> probably not a kinase.
PTSG_05446T0	MRLTGEIMDSLSKNQRNFAPPTIGIATYGIVHAGDDLLARDSSRLPKLEVPYDITPPQGSRKAALDPNHNVFLLVDDGTRDKFGKEIKFRAAVESATRKRFDAPVITVVIQGGPGTLNTALEAIRENTPIVVVDKSGLAADVLAYAYHFCHSSSSKYTSHTAEGLRRLVTESFNVKDPNPAEKYRQYFYDALECVDNPHLVHVFNLQDSGPDEFENCILNAIFSNESNLQNQLKQAMFFDRPDIANKALTARRKEAFDINASLQEALVYDKPRFVELYLTHGAKISELKPRGMPEKAPGPLASLPEYAIAVEDLYKREANKPHNHIKRLVSFSNTDELGQSRRFRGISMRFGGDSNNGKSDGGRLFNVIRMGRILSRLIHKNVIVDEKRLTSDNSTLSK…	VQEDAEALWRQQNY---ELYLENV	0.000353	Other	999	0	IRE	0.085588	999	ASK	0.030887	999			24	supercont1.13	206	9965	1308	+	206,493,672,1085,1334,1578,2018,2341,2514,2828,3062,3347,3904,4209,4676,5071,5393,5671,6104,6496,6749,7191,7629,7926,8217,9107,	25,14,56,28,30,46,20,15,22,30,29,67,28,59,38,35,21,59,19,44,54,59,25,23,177,286,			KD eval comes from FAT domain
PTSG_01554T0	MASGIQVNPQVVETFNQLKIKHDISYAIFSLSDDLTEIVVQEVSANGDYDEFISKLPTDKCRYAVLDFKYTLNDGGQRDKIVFFAWTPDTASIKDKMLFASSKDALKKQLNGIHTEIQATDLDEVEYEEVYNKVSSGGTK*	PQVVETFNQLKIKHD--ISYAIFSLSDD----LTEIVVQEV----SANGDYDEFISKLP---TDKCRYAVLDFKYTL----NDGGQRDKIVFFAWT-PDTASIKDKMLFASSKDALKKQLNG--IHTEIQAT--DLDEVE-YEEVYNKVS	8.4e-51	Atypical	999	0		999	0		999	0			150	supercont1.4	2263089	2264036	139	+	2263089,2263531,2263874,	57,28,54,			Cofilin_ADF domain and nothing else			Very small proteins. Probably ADF cofilin proteins
PTSG_12558T0	MDIQLCTIDDELKAVLKKFRFRKEKNNAAVIMKIDMKSRQVVVEDELEDVTIEDVAEELPEFSPRYIAYSYCHHHADGRFSVPLMFIYYCPGGVKPDQNMLYASTKTAVVNEINITKVFEVRSAEEMTEEWMKRRLNFFD*	DELKAVLKKFRFRKEKNNAAVIMKIDMK----SRQVVVEDE----LEDVTIEDVAEELP---EFSPRYIAYSY-----CHHHADGRFSVPLMFIYYCPGGVKPDQNMLYASTKTAVVNEIN---ITKVFEVR--SAEEMT-EEWMKRRLN	3e-25	Atypical	999	0		999	0		999	0			150	supercont1.16	1162595	1163961	137	+	1162595,1162969,1163324,1163604,1163892,	30,37,23,25,23,			Cofilin_ADF domain and nothing else
PTSG_02449T0	MRGDPHVGTIPASWGTSELSSTFSEFHNSESIRAVKVVIEDETLVAKDVVNASGDWREDFDGAITPLLEEKKPCYLLYRLDSRNASGFDFVFIAWSPDFANVKEKMLYASTKATFKQTFGTRYIKEELYATEPKDTTLEAYDRHLVSEAAPPPLTEEEIEKAEIRQAETGANIGVSTKRQVATGVSFPLDADAMAAVNDFKADKKTYVQLRLDLDAEQIKLAKADKSSIDDIAAQVPEDAARYHLFNFKHSHEGDNMESAVFVYSCPGYKCSVKERMMYSTCKGPLIDTLEDEVGIQLAKKLEISEGSEFTQEWLYDTLHPKQVVFKQKFKKPARPGKGGRRLIRDRK*	LE---EKKPCYLLYRLDSR-------NASGFDFVFIAWS-PDFANVKEKMLYASTKATFKQTFGT-RYIKEELYAT--EPKDTT-LEA	1.1e-18	Atypical	999	0		999	0		999	0			88	supercont1.5	1741775	1744824	348	+	1741775,1742025,1742264,1742602,1742999,1743298,1743600,1743892,1744189,1744536,1744746,	14,27,25,67,35,42,30,34,27,21,26,			Cofilin_ADF domain and nothing else
PTSG_11093T0	MADVDSMPEDRKLKTTGKVGGFHESKLPFAKDAEPVLKHLDGQKYAVIAIDQETHELTLDQVGECACKAKQVQELLHTAEPRFYVLNFKKKLFVYCCPDNAPRKLRMLYSTAKANTLAQLKKLGFKPSVTLEISEPDDLDDNTIVGKHPSSSSSSSSAPQDKGKPGRKNSAPKTVVPSQMTGSLSEFMAKSLGKSAMSGGKKRVVLPPSGAYG*	LFVYCCPDNAPRKLRMLYSTAKANTLAQLKKLGFKPSVTLEIS--EPDDLDDNTIVGKHPS	4.9e-07	Atypical	999	0		999	0		999	0			61	supercont1.39	228596	230131	209	-	228596,228914,229319,229642,230050,	45,47,53,37,27			Cofilin_ADF domain and nothing else
PTSG_03557T0	MAPVDLSTNSADLVAARDSVFAEGGDTTWVLFGYEKKSDTLKVVETGDDLDDFLEEFEGSKIQYGFAKVKDPNQGIDKYVLINWFGEGAPELRKGACAQHVRDVERFFHAHVTINARNETDLDKDAILKLVAKSSGAAYSVHKETRRKEFAAEPSGPVGTSYQNEFQKQGLASSEDRSAFWQKQEQEDAARRQEQQQREEEEQRARDEQRRQEEAEREARIAQEKAAEPEPQPEPQPVPEPEPVPEPVPEPVVEQAVEPEQEQQQAAEGGGGLRARALYDYQADEEGELTFDPGDIITDIEQIDEGWWQGACNGQFGLFPANYVELI*	DTTWVLFGY---EKKSDTLKVV----ETGDDLDDFLEEFE---GSKIQYGFAKVKDPNQ-------GIDKYVLINWF-GEGAPELRKGACAQHVRDVERFFH---AHVTINAR--NETDLD-KDAILKLVA	7.2e-14	Atypical	999	0		999	0		999	0			131	supercont1.8	434904	437520	327	+	434904,435332,435560,435899,436199,436648,437073,437298,	29,18,37,25,46,67,31,74,			Cofilin ADF domain and nothing else
PTSG_10497T0	MQCVLRELEDDLQAAQQQLAALKAGHDEIRAMHAQAQVERMKAEMERVKRDAEQVKEDEDLFKKRINDKKGEIGNARHERLRAELTGPGNEEAVAAAEMKVKEKERELALLEEKKKIWRKQMEEERKKGEEERKKWQQQQHKVWVRALTTLLQAAGEPLPHTTSAEHRWTVVSQVVDDALATAWEAGLVPAAAGPPRLATITLSALQDIEKRVAEKKISSPAEIRDEFFFMTPPSSITKPEKNPYLVYWPDNAQFFTDIWREPLAKQFELKADDITPQAVIAKIHEIEQLLVSSADPHRPREDRVTLDLPQVSVLAAVSSQELLTTGWANEAEMRTDIAQHLNAMALRLGAWVMFPSEVPIMTFKPGTRPKIDIVMVDLHTNTIGAVFELKLGEDADSL…	AQLCNSLFLLSAAGLVHHDIRCANVVVS-GDKASLIDFELA	0.000187	STE	0.000734	2.04758	Ciliate-C3	0.009266	0.254731	MOK	0.015386	999			41	supercont1.33	634978	638783	796	-	634978,636055,636708,637127,637612,638105,	272,161,52,45,40,226
PTSG_10492T0	MSGSMSSATFNAQASRNSVASIITEAAARFATITQLQEVCAQQQGSSGSSSRLDDMLYLLERWTLDECSSMIDRLQHVLEEKEEGVRAAQQQLAAAQAEHDKVWAALAREQMERMMAEVERVKRDAERQRMRDRHDRQQRIQEARNVNAQRIGDKRNELTHAQAEAGLASPTDQQAFAAAERNVTQLEEQLATLLVQRDNLRRAMEKIIKENEEERMRDEEEKAAGEPLPHTTSAEHLWTVVSQVVDDALATAWEAGLVPAAAGPPRLATITLSALQDIEKRVAEKKISSLAAIRDEFFFMTPPSSITKPEKNPYLVYWPDNAQFFTDIWREPLAKQFELKADDITPQAVIAKIHEIEQLLVSSADPHCPREDRVTLDLPQGLPSPKLLTTGWANEAEM…	VQLCNSLFLLSAAGLVHHDIRCANVVVS-GDKASLIDFELA	0.00019	STE	0.000597	2.1373	Ciliate-C3	0.009266	0.481938	MOK	0.015386	0.317046			41	supercont1.33	584267	589519	866	+	584267,584761,585171,585564,586059,586647,587142,587614,587918,588688,	12,7,109,95,73,40,45,47,161,277,			ASSEMBLY ARTIFACTS?
PTSG_10490T0	MPRVPSNGSRQLQVCAQQQGGGSSSSSSRVDDMLHLLERWTLDEDSAKYAKVLRVQRELEDDLQAAQQQLAALKAGHDEIRAMHAQAQVERMKAEVERVKAEVERVKRHVQRVKEMEDLFKKRINDKKGEIRNARHERWRTELTGPGNGEAVAAAETKVKEKERELAVLEEQKKIWRKQMEEERKNGEEERKKWQQQQQQHKVWVRALTTLLQAAGEPLPHTTSAEHLWTVVSQVVDDALATAWEAGLVPAAGPPRLATITLSALQAIEKRVAEKKISSPAAIRDAHNTFACIVVAFVTATATVIIAAFVTVSQLLSLAFALNSFFTTPPSSITKPEKNPYLVYWPDNAQFFTDIWREPLAKQFELKADDITPQAVIAKIHEIPVLEVSSSRGPRPRGR…	VQLCNSLFLLSAAGLVHHDIRCANVVVS-GDKASLIDFELA	0.00019	STE	0.000597	2.1373	Ciliate-C3	0.009266	0.481938	MOK	0.015386	0.317046			41	supercont1.33	572505	576597	857	+	572505,573511,573734,574192,574603,574920,575723,576375,	285,37,40,45,47,161,168,74,
PTSG_10493T0	MSGSMSSATFNAQKQTSITIVATTAQPPSQRRYHFSSATQLLLASRSSQQASRNSVRDLKRTETRVASKASIITEAATQFATITQLQVCAQQQGGSSSSSSSSREDDVLHLLERWALNEDSSEYVKMQCVLRELEDDLQAAQQQLAALKAGHDEIRAVHAQAQVERMKAEVERVKRDAEQVKEDEDLFKKRINDKKGEIGNARHERLRAELTGPGNEEAVAAAETKVKEKERELAVLEEQKKIWRKQMEEERKNGEEERKKWQQQQQQHKVWVRALTTLLQAAGEPLPHTTSAEHLWTVVSQVVDDALATAWEAGLVPAAGPPRLATITLSALQAIEKRVAEKKISSPAAIRDEFFFTTPPSSITKPEKNPYLVYWPDNAQFFTDIWREPLAKQFELKA…	AQLCNSLFLLSAAGLVHHDIRCANVVVS-GDKASLIDF	0.000249	STE	0.000605	2.13152	Ciliate-C3	0.009266	0.254731	MOK	0.015386	999			38	supercont1.33	603378	608550	823	+	603378,603679,603883,604358,604540,605761,606217,606641,606958,607683,	12,30,7,13,284,40,45,47,58,289,			all five are close together on the same supercontig, but are clearly not parts of the same protein
PTSG_09897T0	MASTRGSFDSASGGLWRIDEESCSDTKSGSMSSATFNAQKQTSITIDAATVQPPPQRRYHCSSATQLLLASRNSALASRRSVRDLKRTETRVASKASIITEAVTQFATITQLQVCAQQQGSSSSSSGSSSRMDDMLYLLERWTLDEDSAKYAKVLRVQRELEDDLQAAQQQLAALKAGHDEIRAVHTQAQVERMKAEVERVKGHVQRVKMEDLFKKRINDKKGEIRNARHERWRAELTGPGNEEAVAAAETKRGRPALCRRCWPAPTGHDHFICSPSYQEARCGEEDQLTRRDQRRAQHVCLYRRCHCHCHCHCNYSCLCHCVTVTVVGICIEFFFTTPPSSITKPEKNPYLVYWPDNAQFFTDIWREPLAKQFELKADDITPQAVIAKIHEIEQLLVS…	VQLCNSLFLLSAAGLVHHDIRCANVVVS-GDKASLIDFELA	0.00019	STE	0.000597	2.00003	Ciliate-C3	0.009266	0.481938	NEK6	0.0066	0.367582			41	supercont1.30	280279	286455	887	+	280279,280925,281257,281906,282139,282328,283052,283338,283554,284066,284549,284866,285645,	21,17,30,7,13,157,44,36,40,45,47,161,270,			On a different supercontig. Same?
PTSG_04857T0	MDPPALAPAPVASTTTSSTTTANTSAAAASATTMMEVNSAAVRSATTRSTPEQKQNQHKEIGEVRIWDLHSGALLKVLREHQKEITIVHFCPSPELEHMFLVTSAQDGTIRFWRYELVNNNQVDLTLVRQESIERPGVSRTQHSIITAEFSEGGTMFAAGNKNGIVHLFTIENKDVRLVRHDSTVHQGQVEVVKFSHRGDRLFTASKNGPARVWTRADNWYSRKLVPLDTAVHARIEPKSYFAYACWTADDTRVVGALEASRDGASPVLVVFEAETMALTHVLPHIHEFSVVGVVSSPLDARVVASAGRDARVVLWDVVAGTALRTFAIRNRRLDPMSDARYLDCLDVSFSPCGRMLCTTDLWGNWILFGSQGATLEHAMPEQFFHNDFEAIAIDNNGT…	LLELVRQLRSVS-ALSAFAQPVNFR--QFPAYLENIAYPVDLQTIEQRLANNFY-RRKEALKWDVEELAQNAELFNAPDSPIATCARQ	9.9e-56	Atypical	0	999	Brd	0	999		0	999			88	supercont1.11	694091	708398	2285	+	694091,694642,695088,695439,695903,696996,698679,699661,700261,701062,701726,702694,703213,703455,703970,704197,704598,705346,705609,705833,706284,706610,707069,707408,708037,708242,	62,43,23,39,226,441,209,75,149,119,313,11,26,118,22,37,23,31,23,80,20,59,35,34,21,52,			HMM hit to Brd
PTSG_00169T0	MNPSTQGGAAGDDGEQVAKRPKLGSDTAAPLSQSATPGLSPATNVNGNTPVGVVLTSTTTTNNNNGMSTAAPPQVASSSSSSVASDQQQPLLTPTSLPASTSVGTANGSTSTSTATTTAPATTASSAAAGTTTSDTSVSPPSQPRTPALQAATATSQAQPSSSTTGAAMPSSSTTPTTSTTSTPLQAMASSAPLIQLPSASAASQPPASSSSAAAPTSSQSSFYSTAAPASSAPPPTTTATTTATTTTTVPASTPYGSSGSAMGNGPVSTTAPPHTSLAYATTAPVSAGAPLTTTTTTTTTTGPAPTPYASTAPPTTTTTAMTAAATVPVISHSGAPPYQQQQYQQQQPQQQGYVSSAPVSTGAYASTATTTTTVATQPMITSTSAPATTPYSSSGVVY…	LHEKIRSHEDSHPFLEPVDTVALNCSDYYDIIKQPMDLGTIGKKLKAGDY-KDPWEYCDDMRLMFRNAFTYNGEKSIVGKMAKT	5e-37	Atypical	0	999	Brd	0	999		0	999	2040_Sros	X	84	supercont1.1	790997	801229	2178	+	790997,793097,793513,793840,794117,794416,795025,795715,796011,796545,797063,797481,798517,799464,800632,800986,	625,62,23,25,31,135,137,28,81,68,83,221,211,316,53,81,		165	HMM hit to Brd
PTSG_08890T0	MQEKYRIYDMASEIGDERVSPTARVRVFKVLLNPKAGNGLNKQFFKDEVAPVFHLAGVDFDLHVTNGSADVYQQATETDLEAYDGLVVVGGDGTVQEAVTALLKREDADIACNKPLGVIPVGHANTFTSQFFPPNTNRSIMGVRAALGIVQDKQGTCDVMQVDWDDQDVPTYAITYGELSYALKGLHHVSQGDLDYTINDGRLFFPLALRGCGDPSSLGSSSTKHCQVPSGSKLGVARAPAKKITPPYALSPFKRPETYIRYIESQDQAGVYDLDTEDEIWRKLFNERHRLKDGVEISYHHMSRAIFEFERAAFRGMTKAGGKASCHGLEYDENTVCDVCQLPDSEEGNEMVFCDGCNLCVHQVCYGIKVIPEGNWYCCACSLGAAHLSCHLCSGKGGA…	MKQAMVEIIEK-MQKHSEATHFQFPVNLS--YYPDYAKVIKSPMDLATLHSRATSNAY-STYAAFAADAELIFDNCKAYNLPDSDIVRSAEK	3.3e-30	Atypical	0	999	Brd	0	999		0	999	2228_Sros	X	92	supercont1.25	827218	846215	1084	-	827218,827680,828001,828321,829000,829615,829891,830203,830898,831267,831606,831920,832428,832696,844008,844351,844721,845128,845354,845579,845982,846179,	76,34,62,120,97,33,31,173,34,30,20,84,27,39,52,34,42,20,10,28,27,12		239	HMM hit to Brd
PTSG_12670T0	MSAFHVVLETIRTLWEVPYIAHFCQLLRQELATSNRRDDPRMLPSFDVEQLELALARSSDPKADDQDEDEEEAAAAVALVAQLEAERKAASERRKNSRRGSRQRRKGRGAADDEGDDEDDEDEEEDEEMEVGRSRRNSKQVTPKKAKTPAKRTPSRSSGRRRKAKPRKPMRRGTRRSTRLARMEDDDEDEEEEEEEEEEDKGEDKGEKEEDKGEKEEGQQEAKEEEKKEAAEDGNGEAATSEEAPAEEKSKNNATEKENEEQNGGDDTGHGKTETEQDTAENEAEEENQRKEDQQPQQEGNGEPAADMADTAQDAGAGGDGDGAMKENSTDDEPAINGGDAAANDGDGDGDGDDSHVHMNGVQEPLEEIKVRTRLDGGYLDPLLVHIHIKLLRGLLDDD…	NVLDQVRNHE-DAWPFQEPVTDA--EAPHYSEIIKHPIALDRVGQKLEDEVY-DHVDEFAADVLLIFDNCRTYNAPRTIFFKLANT	3.6e-30	Atypical	0	999	Brd	0	999		0	999			86	supercont1.21	26364	33703	1413	-	26364,28377,28916,29254,29520,29864,30179,30487,30870,31597,31868,32422,33685,	609,60,28,29,30,34,28,28,100,36,29,396,6			HMM hit to Brd
PTSG_12911T0	MICGDASLHLFSVQHASTHVSNVSKLTVHLPLLLLLLLSSSSGRKCEKRLLAWMKGIVQDLRNHEAAWPFKEPVNPDIAPDYYQVVEEPMDLKTLGRNVNDNKYIRLEEFVADCTKIFDNCRFYNEEDTLYYSEANRLQEYFERRMSEARAHVR*	LLAWMKGIVQDLRNHE-AAWPFKEPVNPD--IAPDYYQVVEEPMDLKTLGRNVNDNKY-IRLEEFVADCTKIFDNCRFYNEEDTLYYSEANR	6.7e-30	Atypical	0	999	Brd	0	999		0	999			92	supercont1.31	90966	91805	154	+	90966,91400,91691,	77,39,38,		191	HMM hit to Brd
PTSG_05280T0	MSSSLRTSAGATFSPSTSPMRRAQFLLSAGEDAAAKSPGTATAAGAGGAAARDEYADHPVDAPLYRTTVLGAPPADREQELKELHEALQRLHDTTRKYDEENSKVFLQPVDPRIAPGYYDVIKDPIDLASIQTKLQSQAYTTVWEYLRDMHLMFENALTYNKPGSFHNRYAQSMKAWWIPRASATITEDLSSHRYCCGQLRHLAPEVFRCRAGPCFVQWGSHYWYYDLTSDEQIIYCTSHFAKLQDEFRIPRYGNGTGGELCLKKAAFTKTKHKPPLLPEKYVACSQCGREEHEVCVLYVSYTHEQHICLLCRARQGLPSHPTVRWRARDLPSTAMADNIARELRGAVPPEYHNNVVVRSVNHSLETCETKPNIRRRYPQHPTKFPYHRKVVLAFLDMG…	LQRLHDTTRKY-DEE--NSKVFLQPVDPR--IAPGYYDVIKDPIDLASIQTKLQSQAY-TTVWEYLRDMHLMFENALTYNKPGSFHNRYAQS	1.5e-29	Atypical	0	999	Brd	0	999		0	999			92	supercont1.12	939854	945841	965	+	939854,940469,940924,941328,941634,942188,942483,942787,943144,943512,943781,943987,944285,944625,944941,	120,70,47,43,95,31,16,32,46,32,19,30,58,27,300,			HMM hit to Brd
PTSG_04083T0	MAEAVDLPCCLGDIVIHSLGHIEPELQKQHTFHICPVGYFVSRTVQPPKALGCSILTLIFSIDKGRFKSLANGERVEDDDDDDDEDDEDDDAPNPQQLIFKVTCVTEKSKHEGTGRSASEAWQALLRALAKASNMPVTPVPMQVAFNAFGFTDPKVKALLESMDGADECTGYQFTTSGSTYSDPNDTWDRSVGAKEALEERFSMDAEAVMCTRTSHPFVATLLSAFGITTDDDDDDDDEDDDDDDDDTKTGFAHGATGGDMDSSSSSSSEDDGDDETVKGVQQQQQDDNAESLLSDHEAYDDDEDHDYDDDEQRAPPARKRAKTTRTPKKAATTQAAAASKSTKKGPKKQGATTPAASVKKGRRRTKSRKAQEAGGNEATETQPSASAAAASAKKKGKT…	CLRLISSIILARASNG-RPLYPVFYALPTEEELPIYYKMIKEPMDIRQLLRNLRAGVY-TTLADCMNHIRLMWQNARTFNKPASQIHKDAVV	1e-27	Atypical	0	999	Brd								92	supercont1.9	801576	813749	2006	+	801576,802312,802509,802754,803280,804067,804507,804847,805251,805646,806043,806397,806848,807261,807674,808018,810162,810503,810978,811357,811659,812085,812836,813182,	155,27,13,66,164,53,22,48,67,37,18,46,37,64,41,612,32,29,43,28,23,173,20,189,			Contains Bromodomain
PTSG_07412T0	MASKKGSAAPTPKRKVGPIDVTKEQEAEIRQDLLKECANKLQTMIAERDVNMLFANPVTDDIAPMYSTIIAKPMDMSTMQEKIDKGQYKSLRDYKADFDLMMKNCFTYNAPDTFVYQEGRRVQKYGTKTIAREIERFHRELSKRLKRASEGLPVKKKPKASPQHGKGAKSKGAGVAAVSPATPASPASGEGGSRVVGGPVPFLPSLAASGASTPLHASTGTGTSPLSSSAASAKKKKKAGTAAVTPGPDGRGGKKKGRKPKVKQQEQQQQQPQLPVILPAAERAAKRAAKNLKARRKRTSLGYVTLDSDGCVYHCLTGLERDYGARPTLRMPRSTYTAGSRPDRSQGNIGERMMASPEYGSCVHVLGSSPIALNHTLAPTPPVPSELPASITPGTREYC…	LKECANKLQTMIAERD-VNMLFANPVTDD--IAPMYSTIIAKPMDMSTMQEKIDKGQY-KSLRDYKADFDLMMKNCFTYNAPDTFVYQEGRR	7.7e-27	Atypical	0	999	Brd	0	999		0	999			92	supercont1.22	748824	754169	1184	-	748824,749281,749710,752131,752437,752681,753768,753973,754133,	67,42,728,25,28,248,20,15,12		64	HMM hit to Brd
PTSG_00020T0	MPGSDSMSGAGRQAPLLPWTVRDRLLLCDLVQKYGNQSWPVISRHMRSDTASFDNPDDWYSARQCATQYNSIIEKGDTPRRQRRNEAAIESPEVKLARQLREQRTHELKRQLEDDQKTYNALTKDLIRADSIPEPELQPLLTGLEAWKKRHDEQEMRLARTHRSRRGSYRSSRSQPGSPLATPAKGSTSISAGSTPLRQSSSARGSTASTPLTRSSPTARQQATGAAAAAAAKFTFPPTPTTAAASGGGGGGGGADTAQQARGQQKREAAARKAALEGKTFTHTAGEEEDGGAGVEGKDMEVERDGEPGAVKGPAAEKAKDEKMDERGEGEEEVAQQKEDAHKQEEGHQKQSASTEVKEEPQQQPHPEQEEKGHGEEEKAMETAEEKAEAASTPAQATP…	WRHAIMNVWRQIAGHK-DANLFRRAVRAD--QAPGYYDIVKRPMDLGTIEQMIKNKEI-TTTRGFENALMLMLANAAMFNTEDHFVHESAQK	8.1e-27	Atypical	0	999	Brd	0	999		0	999			92	supercont1.1	84278	90917	771	+	84278,84755,84985,85185,85633,85924,86322,86591,86792,87217,88187,88405,88852,89037,89259,89530,89879,90177,90426,90642,90845,	39,24,11,45,27,21,18,10,62,249,18,39,17,23,20,21,42,29,16,19,24,			HMM hit to Brd
PTSG_07488T0	MPGAAQQPSPAMMAGGRQQPPPQAQPMRTHMHAQQAHLQYQQQQQRQQQQQPQQQQQQRPNGHVPPTTITPSTAPPQPTTTTTTTTSTTTTAAPSSSPPHATLPPWVVQTSYLTPAQADQIKRQVEAYRAIAENKSLTPEQLTCTSVRKVRVVPAFQRTLTHQRQLQDDIPLKPPRLPIIKMTRDELRREVREQFNTRMTNRCLAIQDEFSKKDDVESEEAVSATIAVRAFELLDLQRHLRRQLIPYRGLNLTKTTAKQERKKAIRVHRDRERDEARHRLQLQRQLKAQKEGRMREILDHVRQFKAFHRSNRSAIARTAKGVMSHFQQKEREAMRIEQEKEKERMRKLMESDEAGYRAMIDKEKHKRLALLLEKTDEHMESMKTMVLAHQREEEKEAKR…	FLEVVDSLEAATDRQG-RPLADDFIELPDRKEMTEYYGLITRPISLSMIKDKVYGENY-KTIEAFEQDMKTLINNALKFYADGSKTYNDALS	4.6e-25	Atypical	0	999	Brd	0	999						92	supercont1.22	1172833	1184678	1495	+	1172833,1173451,1173695,1173988,1174235,1174556,1174893,1175209,1175676,1176047,1176310,1176623,1177005,1177256,1177478,1177761,1178154,1178491,1178831,1179324,1179701,1179977,1180460,1180715,1180966,1181262,1181500,1181741,1182051,1182428,1182767,1183153,1183429,1183740,1184057,	122,25,34,30,38,17,44,75,36,23,30,40,25,24,18,66,36,21,49,60,26,61,23,19,22,12,28,30,45,61,50,32,43,24,207,
PTSG_09964T0	MSSTTAAATAATAQPLGLLLTPSTTTTTTTPATTTAAAATTTTATTTTTAATTTATATTPATATTTTATKAPTCAGPAAPVPATQPSTLLPASTAHTVSPETANQHPILDAARMSATWEEVARQLLMQVIKAPHSEPFVQPINTQLYPDYLDVVKHPMCLQECLVRLQQRMYTCPQELFDDGMRVFHNSRTYNPDPTTRIYAMTTQTQRAFENMYKELLLACSDLPAFPRTRRSGRNQHQQPHQQQPQHRRRRSSSQSSRSGSAKRRDNSGRSSSNGGTPAKHSHTASPQSQTEAQQRQPTPQNKQHQQQQGSPGVLPVKKAKVGGQKRLSLSRRRHTPHAAATMSNSSRKHNSVSANSGNNSVVQERRAPSARSVRQPEALDVPVGTSGRGGVGDEVD…	WEEVARQLLMQVIKA-PHSEPFVQPINTQ--LYPDYLDVVKHPMCLQECLVRLQQRMY-TCPQELFDDGMRVFHNSRTYNPDPTTRIYAMTTQ	1.5e-16	Atypical	0	999	Brd	0	999	PEK	6.9e-07	999			93	supercont1.30	616927	619267	780	-	616927,	780			Switched to Atypical/Brd based on blast hits.
PTSG_04375T0	MPRTTPSRGKKPVHVDEEKLKHIPYTKARATALLDDICATKEDGRDIIDVFYKLPTKKELPVYYDVISKPVDMAMLQQRVKKGWYTSFSDVYAHLKLMVQNAFEFNDPASEVYADAVILQRAIAAAVSALIKEGGSPTTADKKHLPVPANPKPTPTRTSSRQRKPKRLGADEVSSPGKARAEAAAHSAAPTPSSAEPSSSSSSSSSAAATAAAALKSGSGSTRASKSSTSSASAAQPSSLASEFESVIKTVTLARKGNRRLADMFFELPTKKDLPEYYEVISKPMDINTIQERVRRGKVASLQQLHDLFDLMFENAKTFNEDDSQIHKDAVYLQGVVQRAIERLIAKTEPKVKREARTSESPPSKRAKAGEGDKSKAKTKTPGKDREKDRGKDKDKGTS…	ATKEDG-RDIIDVFYKLPTKKELPVYYDVISKPVDMAMLQQRVKKGWY-TSFSDVYAHLKLMVQNAFEFNDPASEVYADAVI	2.2e-115	Atypical	0	999	Brd	0	999		0	999			82	supercont1.10	343307	355600	1661	+	343307,343528,343727,344070,344829,345053,345276,345597,345921,346423,346850,347119,347413,347644,347874,348229,348537,348980,349404,349741,349936,350226,350711,350968,351238,351579,351954,352181,352443,352782,353086,353347,353620,353867,354475,354837,355117,	27,22,62,140,20,21,30,29,89,56,27,37,28,30,24,28,63,67,49,19,29,86,24,22,23,43,34,21,43,26,20,32,25,158,41,9,161,			Switch due to blast. KD comes from atyp.kin
PTSG_08079T0	MSAINNNNNNDGSHSTSTDNGSSRASTNGTNILGGLPPGFLVNDLDAVIRERKAVFQRRTQVARMLTLCHKQLTPSQHAKLTQYLAKAGDATSDEEQRRLRFLQRLTQLPIVGAAVAPSAATTKSAAQNDPLAQQQPEQRPASANGEPTAVDTAATAPAKEAVQAPAATANSNASGPVSEQADTQEPAGSGTDNTLTSQQPPSVTPTPDADDNIDADSSSSSSSSSNNNSNNNGAKRVDGPAKEEQLGKVGEGEGGAFSSQEEQSQASTASTSPPQDGDEEREGKEGEENKAALKAPLVGGEDEEGNAKLEKMTKEADTTQQESRGQTDQAQEEEGRKCEEENEEERTEGSEEKENEDTEADKNEEKNGSDQEKSEKEGGDTETAPTKQSTSRQEDTDS…	MTKLYEHLTAMTNDSG-ECIADTFRELPDEEEVPEYYEMTSEPLDLNDIKDRVRSREY-KCVQDMEDDVLRMAHNAIQYYETGSTEYNNAVY	2.4e-19	Atypical	0	999	Brd	0	999		0	999			92	supercont1.21	345916	355888	1793	+	345916,346465,347987,348407,348800,349141,349442,349981,350316,350666,351048,351756,352028,352678,352908,353127,353394,353742,353984,354276,354594,354902,355273,	82,420,67,73,39,43,129,48,69,50,146,27,130,19,19,36,53,9,38,15,35,43,205,			HMM hit to Brd
PTSG_04178T0	MTAGGRGSGASGSTAQPKQLKQAQQKQQQGSRRGRRGRQEQGGVATCADAGTPEAKDTAEVEEAAAKDQAAAKDQPISEQAMKRSKLDSAAVTAVTAVTASSAAGEASSSAIASSQAPSADQTTATAASNTSESEAGSHTPTTAKRRRSAPKRQRKQPRKTSSSTAASKEPNKELAGDGSKVGADSEAVGDSTNQAASTSEATQDGAKQGDQADQADEADEAAKAEEKLYLQAGVYSYTFKRANPPPLRPERTNFKGRDDYVCRGLPLPIYNGLNLLCQPEPFRLPASYVQASRQGTLAITEEACAPFRKIRVNVFVDKETEQFMAKHRQEVSRCECIPPPDGGPGCTHDCLNRLMYSECGPDCPCGRQCTNKRFQQRAWCTAIKRAPTPGKGYGVFAT…	LDSFLKEVMNHRDPKSGRKLAQPFVNLPAPHRYPRYYKVVSRPICLSSIQHDVRSGAY-GSPAPFIADISLVWKNAKLVSQPGSERHTCALK	2.2e-18	Atypical	0	999	Brd	0	0.43626		0	999			92	supercont1.9	1292910	1305260	1394	+	1292910,1293808,1294136,1294535,1294884,1295147,1295436,1295741,1296213,1296644,1297127,1297525,1297872,1298308,1298543,1298905,1299373,1299668,1299937,1300145,1300433,1300791,1301050,1301806,1302247,1302565,1302933,1303340,1303700,1304048,1304301,1304526,1304987,	241,38,48,29,17,31,26,44,32,59,32,39,70,21,21,28,28,20,22,23,33,21,63,67,41,38,35,29,32,22,13,42,91,			HMM hit to Brd
PTSG_01938T0	MDEQVYHKATRAAVTAIAKKAGFKHAEQNATEQLASVAQAFIRQMAINALGNANEEGRHEINADDVDAAMESVNVNPTSLNWFLLEVRRTKTGKEALRNFPQPNERVFLHMPKPNPHTRITTPPSALVSTTPTPQLRNTPPPAHLPPLPHTTDSAKSSKSPEPSAAGEESDKEKTATAEADKTAAAVQRASPPPSAATQMDVREEHRIPTAEATEGGKRQPQHAAAAVTAGGGRGGGGGGGGGGEQEGEGEEEEATTRPAAHEAQEPAAATTAATTTSTTATTKPSDEFDDFFRSLEDEGVKIEDGVALPPTIEDNPAYDAPAEFVPVPLSPPRPTRATEPAPHHKPSKTKTSKPGRSSTRASKTATPTPADKSRTKSPAAVPPASTSQSKGKDRGAAS…	YLQLIKEPMGVYADFETIDKKLRGRKY-TRWSPFLLDVARISINCRVFNRDNKEYTFYADA	4.2e-09	Atypical	0	999	Brd	0	999						61	supercont1.3	1683098	1689099	978	+	1683098,1683474,1683836,1684084,1684790,1685482,1687156,1687510,1687808,1688099,1688362,1688711,1689006,	55,41,22,22,161,456,15,41,25,27,45,38,31,			Group based on kinase blast hits - tenative
PTSG_00241T0	MGEASSAAVAVLAELVQEARDVCQQHLQQQTQLHNTFKHSMERVLQKISKLEKKAPSSRAVTSSTAHAAENGDASGSEEEVVEYVYYEVDSEAGDEAEVDDEEEGEEEGADEENDQDKDEDKEDEDGPAVKTQTTHQHQHAQQLETGAPAAKATAKTPAQRAGAIAKSGPRRTAQSKRAPGHESSSSLSGSESGSSYTGSSYSGSSGSGSDDGSSSDSDDGSGSNTDDGSDSHQEVGTKAKTKAKTARQRTPAASKASALAPQKRTARKTASNAIRPPPSHPSQADESAADNTNTNTNTNTSTNASTNATTNATTNATSTAATDSVSESMVPEECRKVLDKAADGTATVDDIGTFFEWRKDLREAAFDWFCAENQLRTQHPRWGNMCKYTMALINGAPA…	VQEPMSFNVMRSKLSKHAY-TTWADFFRDIGLIVTNHRLMNPDN	1e-08	Atypical	0	999	Brd	0	999		0	999			44	supercont1.1	1107692	1111760	814	-	1107692,1108052,1108346,1108720,1109143,1109496,1109864,	30,36,32,27,25,34,632			HMM hit to Brd
PTSG_07194T0	MAKFGLFNKEDHCRRCGRFVCSKCSSAKVKLAGHEKHVRVCRPCVDILHELETRQQQQQQQSQQQHQQQQPGQDQQQQQQQHLAHRQPPVANVHPPEGPPPQYSEIEHLPRWYRQQVFPEVQEEEVRVAEYPESVPVHADERGLPRWLAAQYEEPQHPQQRDQQHSVHGTEGIAVGGDGGIPATRPSHQQVAGATTSGSQHDDITAALRALSVPTEEPSMPKPTNPNDDVTADTNPAESNSTKRSTDQDTPSTRPNEEGKEDKQRQQEENYSLSTLRAKHAQVFGKQQAVDPHSITPARLAQKYEAIFGADPRKPASRAELMRRFEAVTGRPLYTHAADAAGCRAPSWPQQAEGMSDDELADMLLQEAKDQLSLEADDDDDGDEEDRRLDALARDLVAA…	IRRKLDAGAY-ASREELQEDMDKMLDGAVRFHGSTSVFGRYAAQ	1.5e-07	Atypical	0	999	Brd	0	999		0	999			44	supercont1.16	1039213	1042260	624	+	1039213,1039461,1039971,1040710,1041238,1041641,1042155,	10,110,189,94,59,127,35,			HMM hit to Brd
PTSG_02283T0	MDFWTRLGELAESIAMSPEASAVLNKADVLEKAKSKGSKRATRSSKKRAQEAAATITFHTIRQRVADEEYTKIEEFERDINTICSQAATQQPADNKSRVQAAEALRARATRIIDSARPMLMQLQQRDVEKTEGLSLAPNVELKYVRGSDPESRFNLPMYNPSQDDALSARLATWLTPFRAVRPMTHVEKSWNHALPATNLARNPWISFGPTDDGTQANVGDYEADILLNHRQPWHPPPSPHGLSTVNFARAVMRSVSLMGSDRHQLASEAESVLNAAEQDPELQALLTSILEEDDDDAQEASSAPSQPPKEVDPLTTVPDHALKCTDPAPTADIVKRNHELLSRMQAEQVARVSTGRPWEIGPREIQLANHLRHNLKIVIARRTPKQVTDISAVRSLAG…	TIRQRVADEEY-TKIEEFERDINTICS	9.6e-07	Atypical	0	999	Brd	0	999		0	999			27	supercont1.5	1000326	1004500	565	+	1000326,1000630,1001259,1001583,1001818,1002094,1002385,1002767,1003088,1003373,1003588,1003879,1004389,	13,147,33,19,19,9,36,47,42,23,34,106,37,			HMM hit to Brd
PTSG_07742T0	MDGDEWQELYWAKRQLKKQRRHHHPHGRSAEDSLRSALSASTPHLARAGVSRHGSSSSSHGGGYDTAPSAWHRQQMRSLAASPVAGSPQHRSRATTFKQHTLFADAEANDIEDCFHLMTEYGANVNEVHPRTRQTALHVACIHGSFEVATQLINHKANVDLMDGTGMTPLMLCLKHRKRYYLEIAQLLIAAGCDVNATNAFGRSALYFAVRNKDKKAVEMLGENSVPGALAAALALGYKHILHSLEQQNLERSVHAAVGTTPPHQQSQQQQQQQQEQQQQPLQQPSHDSQQQSQQRQQQPHASREDQRSTSTGPAHTAEATPTRSGNSFHANDDDDDDDDQVLINVGDDGDLPEITDAVEPPEHHHNNDNDNSNGDDGGDDGGGEQALT*	PQHRSRATTFKQHTLF	0.000693	Atypical	0	999	Brd	0	999		0	999			16	supercont1.20	1202806	1204371	389	+	1202806,1203489,1203786,	162,32,195,			HMM hit to Brd
PTSG_02153T0	MADNNSETFAFQAEIAQLMSLIINTFYSNKEIFLRELISNSSDALDKIRYQSLTDPHALDEEKELRIDIIPDKENKTLTIRDTGIGMTKSDLINNLGTIARSGTKSFMEALQAGADISMIGQFGVGFYSAFLVAETVQVRTKHNDDEAYLWTSSAGGSFTVESDNSGIVKRGTAITLQLKEDQLEYLEEKRIKDIVKKHSQFIGYPIRLQVEKEREVEAEDEEEEEEEKKDEDKEEDEEKPKIEEVKDDEEKKEGEDDEEEKKAKKTVKEKYNEFEELNKTKPIWTRNPDSISNDDYAAFYKSLTNDWEEHLAVKHFSVEGQLEFKALLFVPRRAPFDMFENKKQRNNIKLYVRRVFIMDNCEELIPDWLNFVRGVVDSEDLPLNISREMLQQSKILKV…	NKEIFLRELISNSSDALDKIRYQSLTDPHALDEEKELRIDIIPDKENKTLTIRDTGIGMTKSDLINNLGTIARSGTKSFMEALQAGA---------DISMIGQ--FGVGFYSAFLVAETVQVRTKHNDDEAYLWTSSAGGSFTVESDNSGIVKRGTAITLQLKED	7.3e-20	Atypical	0	999	HisK	0.017765	0.700887		0	999			165	supercont1.5	419956	422119	721	-	419956,	721			Kinblast hits all over the place
PTSG_04681T1	MASKVLKARNSSSSTTQAMKKSKKGADAGKTVEEIYQKKTQLEHILLRPDTYIGSVESNTKNLFVVDPEAGFVQREITYVPGLYKIFDEIIVNAADNKIRDPTMDCIKVTIDKAKAEISVYNTGKGIPVQVHAKEGVYVPELIFGHLLTSSNYDDNQKKVTGGRNGYGAKLCNIFSTKFVVETCDTETGKKYRQVFRDNMAIKEDPVIVKTKSSDKDFTRITFRPDLSKFHMSELDDDIIALMARRVYDVAGTTRGIKVYLNNERLPVRHFKDYVNLVLRDQNVDTKVVHEVVNDRWEVCMTLSENGFQQMSFVNSIATTKGGTHVNYVADQIVSGLLSTIKRKNKGAAVKPHQVKNHMWLFINCLIENPSFDSQTKENMTRRSKDFGSNPVLSDKFLK…	TYVPGLYKIFDEIIVNAADNKIRDPTMDCIKVTIDKA--KAEISVYNTGKGIPVQVHAKEGVYVPELIFGHLLTSSNYDD---------NQKKVTGGRNGYGAKLCNIFSTKFVVE-TCDTETGKKYRQVFRDNMAIKEDPVIVKTKSSDKDFTRITFRPDLS	2.1e-18	Atypical	0	999	HisK	0	999		0	999	2318_Sros PTSG_04681T0	X	163	supercont1.10	1764903	1772471	1757	+	1764903,1765562,1765749,1766047,1766357,1766674,1767052,1767361,1768391,1768808,1772276,	87,22,46,27,26,70,26,254,49,1085,65,		19	Kinblast hits inconclusive
PTSG_04395T0	MATTTTRVILVVALCLVGLALFPGPSFTDETADDTAVNVDAPESVDADLSAHKSTGTDAEVVEREEQAIKLDGMSVAEAKLLREKADTFEFQAEVNRMMKLIINSLYKNKDIFLRELISNASDALDKIRFLSLTDKDVLGDVPDLHIKIHADKDNGVLHITDTGIGMTREDLINNLGTIAKSGTSEFLTAISEGKADASSLIGQFGVGFYSAFLVADTVVVTTKHNNDKQYIWTSDAASFSIVEDPREDEQLGRGTRISLYLKDEAREFLQENRIRDLVRKYSEFINFDIYLYTSKEVEIDVEAEEEALRAEEEELLDEDEEEAPESEDDADDDDEGYEGDDEDEDEEEEDEDEVEAEPTKTTRTVWDWEVINANKPIWTRNPKEVEDEEYNNFYKAFS…	NKDIFLRELISNASDALDKIRFLSLTDKDVLGDVPDLHIKIHADKDNGVLHITDTGIGMTREDLINNLGTIAKSGTSEFLTAISEGK-------ADASSLIGQ--FGVGFYSAFLVADTVVVTTKHNNDKQYIWTSDAASFSIVEDPREDEQLGRGTRISLYLKDE	3e-16	Atypical	0.079731	999	HisK	0.050619	999		999	0	2073_Sros	X	166	supercont1.10	451248	454107	850	+	451248,451623,	22,828,		240	Kinblast hits inconclusive
PTSG_00253T0	MATTKRIVRLEEDVVNRIAAGEVIQRPANAIKEMFENALDAGASSISVVVKSGGLKMLQIQDDGHGINRKDMDIVCERFTTSKLTKFEDLTTIATHGFRGEALASISHVAHLSIISRTKDSPCAYKAHYRDGKLTPPKPGKPSDPKPCAGNQGTQITVEDLFFNVPTRRRALKSPSDELNRIMDIMSRYAVHNSGVGVSLKKHGETSPLLRTTPGATTRDNIAAIYGSKVANELLEIEDADEELAFKVRGFITNANYSVKKPTLLLFINHRAVHSTNIRKALDSVYAAYLPRHTHCFAYISLEIKPEHVDVNVHPTKKEVHFLHEEDIVERLQQLVSKRLVGGNMSRTFQTQMLLPGASGPRDFLNSSSSSSSATATARASGDGDGRDDVDARTESAQT…	EVIQRPANAIKEMFENALDAGAS--SISVVVKSG-GLKMLQIQDDGHGINR------KDMDIVCERFTTSK------LTKFEDLTTIAT----HGFRGEALASISHVAHLSIISRTKDSPCAYKAHYRDGKLTPPKPGKPSDPKPCAGNQGTQITVE	6.5e-10	Atypical	0	999	HisK	0	999		0	999			157	supercont1.1	1146079	1152952	885	+	1146079,1146343,1146737,1147146,1147485,1147817,1148051,1148342,1148848,1149076,1149435,1149726,1150424,1150705,1150975,1151259,1151541,1151738,1152013,1152360,1152616,1152841,	22,46,58,31,30,31,18,89,26,64,29,183,31,25,11,35,18,22,50,18,12,37,			Kinblast hits inconclusive
PTSG_02549T0	MIRQIRREDVHRICSGQVVLSLSVALKEIVENGLDAGAKTITIKAKDYGLDYIEVADDGSGIEDSNFASLAKKHHTSKIAQFEDLETVGTFGFRGEALSSLCAVSELTVTTSTSSSGAGHDLHYDADGELAAKKPCARERGTTVKIANLFHSLPVRLTELRKHKKREFAKLVSMLQGYCMVRPDVQFSLTHIQGNSARRLVLKTRGGDASVLDVATALFGSKTVQFAIVLTKTLTEIKTVDGPLPGLKVSGYVSKPMQTLGRSSPDRQFFFINQRPCEFAKLSRAVNEAYRAYNKNQYPFVVAHLHMPQQEVDVNVTPDKRTLFFHKEQALLETTKLCITETIKAFEGTMLLKTGANGSGLTAMHQKTLDFLGSLSSAATSSATPLSSSSLSSSSSSSS…	QVVLSLSVALKEIVENGLDAGAK--TITIKAKDY-GLDYIEVADDGSGIED------SNFASLAKKHHTSKI--------AQFEDLET-------------VGTFGFRGEALSSLCAVSELTVTTSTSSSGAGHDLHYDADGELAAKKPCARERGTTVKIANLFHSLPVR	5.1e-08	Atypical	0	999	HisK	0	999		0	999			170	supercont1.5	2168328	2175193	930	-	2168328,2168681,2169099,2169434,2169685,2170009,2170696,2171602,2171967,2172451,2172861,2173426,2173826,2174122,2174439,2174754,2175070,	41,56,58,21,23,97,197,15,52,51,92,64,27,35,34,28,41			Kinblast hits inconclusive
PTSG_10909T0	MSTAHDERMTKKIAQLTKVIIALNTRLEDFEKEKRDLVNQYEDEIEEIIGDGRQRIDHLQQELHASIPKTDHEEAIASIQKQHEDALAAVREQVEQQVQAIAEEREALAKREEDRQEQVLAVKQQLLTLTQDVRAKKARHQQQIVQLEKERAELEERIKAQQTKAVESLHARARAREADLQQRIQEVEGELARTRDEHAQHTAKMESQRREALEQQAAEWRRKLEEAASDAKNTEAVLKNEIQVLKGKVDDAQQMLASTGDADKALTDARAELEAERKKVQEKQTYIDALAKEKSELGSEAQELRKQMEERRRHLDKVKEELQAQQKVIQDLDEYSKTQEASLEASAGEVLRLQSLIKSLQSKATTEESVATQHRERVAALEAEIQRQRERAETLEKEF…	EER-----------RRHLDKVKEELQAQQKVIQDLDEYSKTQEA	0.000127	Atypical	0	999	HisK	0	999		0	999			44	supercont1.37	485962	494312	973	+	485962,487268,487653,488144,488506,489019,489416,489816,490305,490570,490913,491134,491575,491839,492210,492565,493139,493514,494138,	347,35,26,39,58,61,31,27,22,26,28,45,25,20,19,32,24,50,58,
PTSG_11041T0	MMEGVVCVDFVEQPSMLNTAIMRSKDVNGVQTIADFFVATARSTETKGDAGRMLSKPFLNIPKLGSAFTADVILLIKHFPSIASAFLDNLGLVRTRVGAPAEIQLPSSRMIVMGANTLNINRNLWADMRESGELAKLQDANAAPTLTEARVVPLPRAAGFVNDGSSLLETLVDTGDAELFGSFIVRAVIQYKWQTSGLRQFLCGKDVAQLLGAADNSSNSNNGSDVVSVVIMVVLGVLAGVDMLQEVRQSRLVHGYWLDFWNWLDVTNVVLVFVVLGTYFAGIVAGWTSFRLLLRDDTTLLVEGLGDPANGLLLMFNLLLLADFDLDTFDGDYVVLLRILFVISMVLVPVVLLNLLIALMSDSYERIQDRADIEFQLLRARILREQDAWLTLEGKMDAR…	VGGVDERVKSLEEKVDRTLELLQQLLARGRGDGG	0.000138	Atypical	0	999	HisK	0	999		0	999			34	supercont1.40	406421	408148	512	+	406421,407096,407452,	202,79,232,
PTSG_05579T0	MEVASSMQTLIDNVNAAEPNFAESVRRAEDCDENIESELQMAKDHMSKLKFNFVEMKTKAGFLDKLGTYEIGSTPACGVSEEDKTETKAQVQSIKAANRDLQDAIQETAHAVLDKRDEFQQQSADALSMMEKFKALEQRVQEKRERLRQQQERLGQENSQPLSHENVESLQSQVDTCRQRIEEQRDFARVHSDKVEACKATLQQATTRKEQLQAEVEACAGHVAAALNQKRADVLAAVSTVSKLAGAEILSVSATAVEVKLSVLSGRTSSRRHVHITRQEDTGIITQILLDGSSAYSKALLAALYRTGATTSVRVTLALVRQMLSAPADA*	ERLRQQQERLGQENSQPLSHEN---------------VESLQSQVDTCRQRIEEQRDFARVHSD	0.000535	Atypical	0	999	HisK	0	999		0	999			64	supercont1.13	691302	693849	330	+	691302,691568,691782,691970,692274,692486,692689,692997,693406,693726,	9,34,22,54,23,22,49,37,39,41,
PTSG_12326T0	MSSDEDFAPPTPPPPESPPSVARTLQRRKASRKQEGSTASKRVPRKEDEGSLREGCTRVSKMRGRSVWTDQTVLLILHLCMQLKLDAMPSNRKAMQNNKSRNVASEASRLLGLGSPARVSELYRRWYFMRQEKGALTVPVANQPGNRKPKKRRIPTTQRVRTFVQTYIHECRAKQTSVTATHLLKKLINAGHVTVAKSPIGGYDDKDYKAALRATQKYLKHGGFKRDPCAQTELPSKLLDQIADYLAVYLDESYVYQHASQGHMCLYDPGSDHDKHTAHVCSGRGWCFALAIQGPDPRAAAPSPQAEANVVPGTCCIFTPGAGKAKAQATAERQMQNQQQQQQQQQQQQQQQQQQQQQQQQQPLSPALAYLPPFQLPPTPTVPQVDGADDPGPASLSTH…	MVQTMIDAADREVERCRRLVDD	0.000812	Atypical	0	999	HisK	0	999		0	999			22	supercont1.13	304833	307375	727	-	304833,306634,	480247			Weak hit to atypical HMM for HisKA. Real? Blast hits dominated by low-complexity region. If this region is removed, blast hits to CMGC
PTSG_09228T0	MMNVTRVLLSAGRRVGYTRAAVAGCRAVSRCMSTDGTGASAASVEVDTAHTKSHSFQAETTKLLDIVAKSLYSEREVFVRELISNAADALEKLRYLQTTGESIEQPDEPLQISITTDEEAGTFSIEDTGIGMSEEELVENLGTIARSGSKAFIEKLGETATGNAQARDNIIGQFGVGFYAGFMVGTDITVYSKSYMPEVHGNMWHSTGHGSYDIAPAKHVRRGTKIVIKLRDDATEFAKGDRVQEIITKYSNFVGFPITVNGSRINTVEPLWTLNPSDITQEQHESFYKFVSNSFDKPMYTIQYSTDAPLMIRSLLYVPTMQLEKYGMGRMDPGVSLYCRKVLIKSKMENLFPSWLRFLRGVVDSEDIPLNLSREMLQDTALIRRIGDILTGRVIKHLE…	VRELISNAADALEKLRYLQTTGESIEQPDEPLQISITTDEEAGTFSIEDTGIGMSEEELVENLGTIARSGSKAFIEKLGETATGNAQ--------ARDNIIGQ--FGVGFY-----AGFMVGTDITVYSKSYMPEVHGNMWHSTGHGSYDIAPAKHVRRGTKIVIKLRDD	4e-10	Atypical	0.018395	999	HisK	0.000171	999	ERK3	0.099055	999			170	supercont1.29	627159	632808	688	+	627159,627849,628165,628402,628731,629136,629358,629575,630068,630465,630641,631252,631588,631854,632131,632407,632724,	126,53,29,21,56,15,19,57,39,15,105,13,23,21,37,32,28,			No kinblast hits
PTSG_10098T0	MATSTTTIASSARGSPAPSLQQGEQEQGQDMPRTLSRAETDVLRRCLAFLGFRLLIIEATSNALTSDEERALASKESAVSLGDVIRDASESDEAFAARYPEGVNFKRVDLQQQFKRIPYRVHKVIGMIPDDLQRMLKAAISSFDEVTVEAALEEGSVTCAAPTIDSNLKQQRADLWRPLAPSEVGKIARSLATPRSQASTSSSRSWSRKSATMAEKRTIVMNDRMFGEVDARVFRATKRIKDELTASVASCTKTWPKLYTDCEGIMQSDFQVNLQVYIQTRKWPLATPRFIVQAPFAHNPEFRVDLAFIFQDTWTFVFPLLCEFKRSGLPLDKVEAMAQLDEYASHATKALPRRAVGLPFPFGITVTGNTVSVFAYVLTRDHQDLEKIYRIPLLKDAKI…	KGLCHGDVRNENIVIGPDGRTSIIDF	0.000346	AGC	0.065313	0	Ciliate-C3	9e-05	1.47776	Ciliate-E2-Unclassified	0.000745	1.06751			Not a Kinase?	26	supercont1.32	615559	619698	749	-	615559,616894,617145,617523,617915,618410,618852,619258,619644,	353,11,64,69,82,82,50,21,18			Top blast hits are to Ser/Thr kinases. Keeping. I suspect part of the kinase domain is missing
PTSG_12966T0	MSAIIPDEPSFPRGGAQALSALERRQIREQAKKDVEKELSAGADISALGRKPITIPKGKDTDKKKKKQADASKKKKTTKAAAKTQANDTPPPVASPISFKRLKETASVVGVVHELQDFKAKIALGNGLFGMLHLSDVSPYYTDFLKSKAMEEDESDSDSDSDDDDDEDKKDKKEEVVTFRRLFSVGQQIVCRVKSTELKNNRPIINLTVNPTAINKGLETAALVKGRVVAACVKSIEEHGYVLDLGVGHATGFLSTNNAKPLCEKLGTKSLVPGHPLLVALTTTVKGGRAAKVIAAPSEVAATKLTDEEVTLKQLRAGLLVDAKVKAHTRSGLIASALGFDANVHYYHLPHVSGGDVQKRLKTAYPEGSVVPARIIFSNPAASSLNLSLLPAHISMRGS…	IHLIVRLGRGKKGRVHIC	0.000866	AGC	0.058347	0	IKS	0.023836	0.521102	SrcA	0.039543	999	2031_Sros	X	No kinase domain	18	supercont1.30	542726	559077	2003	-	542726,543309,543555,543848,544143,544527,544915,545364,545952,546203,546467,546835,547233,547716,548157,549831,550275,550671,551130,551631,552254,552485,552721,553043,553444,553853,554319,554786,555182,555524,555911,556875,557213,557518,557816,558129,558628,558963,	129,23,32,30,22,45,67,120,28,14,44,50,80,50,41,44,71,38,77,90,15,23,19,57,40,80,65,41,49,29,199,27,40,38,20,67,62,38		238	Weak hit to other kinases on NCBI blast. All hits on NCBI blast are kinases. Group/Family uncertain
PTSG_04309T0	MAQTWVSGLPEDLQGFFARTVETSASAPLTDQDDPASLLETLQKRIVPEVLPCTEEATGSQEQPTGKQLAFTKEEVAQVERAFNAVCGSGDDRPAVAVCWLPKYGCALLQTNSIGFHAEKTTTLQVLAADGYEFYTHTQRNSGNVTFKSCPQGMPRVLDAGDVPTSSLPAVMGTFHKALEEAAAKENKRQVPRRGDVKKHHRTPGFVHAVLHSVVNSHDERSFNAGVDHGGFTDVGHHTGCSRPATSWPLVLALIRHFIVSPTLVDADCCTTRPSPPPPADAAEHIADRFDAFVHLWCLQQLVNACVASDDMKQPKLSTAPIAPPPALHPDVVNTVFELAQTVAQKGSALATNQAAMQHTPSYRDSIDCLLTTHDETMNKFTTFVNDQWEANARQWRLP…	AKRWRDCKQALAHPQL	0.000645	CMGC	0.050332	0.207311	MLCK	0.054953	0.210369	PAKA	0.065327	0.0485097			No kinase domain	16	supercont1.10	19645	30016	3457	-	19645,	3457			No informative hits on NCBI blast
PTSG_04675T0	MADVVVGGGGSGGRGGEATASSSVMNNNDAAAAGVGAVVSEISGKLQRVRAAMDGFLSKPTTRRINAYVTIAARWLVCAFHVNWALTQLELWYFYGRTFPWLLVIFVLPAATLVCANVKPAMAATVLLISSFFTFFDVMSQVLWVWFNHGSIYVNELMVKKLAIIGAMSLVILREYNPKHRVSAQQALASALFLDQPAMTNRKSAFMLAGRLLLSTLFVWVGVKEIQRQMENTIERNGHVYRRRPVGDGHDAMWYKLLEFALSIPFMLGLFTSAAARALACVLLLEALTAWAWWRSTLSVGYRIHAREHFAVNVSVAGGLLLLCAIGAGKYTVDELLKKKDS*	EYNPKHRVSAQQALASALF	9.1e-05	CMGC	5e-06	2.21112	GSK	3.4e-05	0.540403	Ciliate-E2a	8.1e-05	0.243803			No kinase domain	19	supercont1.10	1746326	1748910	340	-	1746326,1747060,1747560,1747870,1748121,1748685,	80,54,44,19,69,75			NCBI blast hits to DoxX protein, but hits are weak. No hits on kinase.com blast. Trash?
PTSG_13227T0	MRVNQKTDVWAFGVLIVQMWDGRQRTIMPDGVFDYIDSSLSPEEQQAKAQDTKYWPNHLEHCFKRGQPYLLLPPMPATLYDLVNNCLQGPIKARPASSELEGRLDAIEAQLGVATKPKAEHTLMDLLYTLPFFQPGSKTSDPQPARVRPPTPDSPAPPSAVVSLADDPAARPRGPVIDLGSVGETPI*	QKTDVWAFGVLIVQM	0.000221	TK	0.000137	0.693226	RTKE	1.8e-05	1.16137	NZAK	0.000116	1.81607				15	supercont1.141	2246	2807	187	-	2246,	187			Most likely a TK -> no blast hit
PTSG_04869T0	Sros_bb_0171	Sros_bb_0171_Atypical_AFK_	MSREAKKRILQQAAEFLAQQEQGGSVGDAAEECPGSEECWTICAKLEAAARGKTDPQSVDAPSIRELLPCAPPPAKPASEEPSRFKWKTSLDEKFEFDFYKAIPRKRIDNLSWGSGVRGVQRSSAGSEGVFFVAFRDTDEAVVIKGSRNIAAEAFAGFLALKLGLKSPDFRIISVAAREAQAMMHTFREVDHLGLAHAVLSKQSFLLIKNFVRGVNLGQVKEADLIKVFGEPGAFTDGGRERFKELAALLLLDVLCNNGDRFPLIWDNRGNPGNVMFARSNGQVIAIDNNICAVDEATYADQHREYLSKVENLIHLTARHTDEGTEAPQFHRVRDKVIEYCNYDYGLDGSLLIQQEFLHLVQDVPDDWLTEDELAHWVAALSNFTPPLVGIHAVSAKFV…	KELAALLLLDVLCNNGDRFPLIWDNRGNPGNVMF---ARSNGQVIAIDNNIC	0.000402	Atypical	0	999	AFK	0	999		999	0				52	supercont1.11	748581	752591	412	-	748581,749036,749392,749746,750104,750450,750859,751081,751395,751692,752089,752498,	52,52,49,28,29,25,33,16,45,17,35,31			Group/Family classification based on blast both NCBI and kinase.com
1991_Sros	Sros_bb_0010	Sros_bb_0010_Atypical_PIKK_ATR	CVRVRAGQCGCSIFTTCR*QKNTQRFTHAKCAVWVALHEMTHAHEGVLLLSCTCRGAQAAAVSAPLFHTSPRWRGARAQAGSCRGVPTQSRSLLHRQRHVPLHRQIRICSERKDALLAYTCVCVCKTEREKERERQRERERKRETSTHTRKHTHAQAHTHSQTK*ESVMAHHPYRRF*GPTTACMHTNPHNPPRTHIHGTQTSQQ*QSAWPL**CSLQPPCRSCLSWFGGSLPRRADTHTHTRTHVQGCWVV*INELEERGQVVLEQQAGATAFGMGTSRAAIYLAAAAAPWPSASMCARTKKRSSSWQWSRPGGSTCARAPSAACAPCSPAALSLQLCLCTQLSQRCICVSQC*RTISSARMPPTELACRPMSQLRPRSW*SRILPTRMVMTLTHIYT…	SDYRFEAAWKLGKW---DVIDNGNVSCG--------------------------ATSAHGSA--------------ARQHDATKFTAVLEHSR----DCVLQPLVTLSPIAS-DSYAEAYPQVLRLQMLHEFEH------VVRSFLLPSSPTTTASRL----RKLDSQWSTSYKLT-KHTFEDREALLSLRRGLLDLVESTLKLQA---------------------------------------PVASKLRDMQGACWLQTAQAAR-----------ESR----LLDTSYTALLRVQGTEPS----------PGLLAEQAKLRWERGEQHEALVSLQKHLA--ANSESMGKQKYNDARLLV-------------------------------------…	3.2e-39	Atypical	0	999	PIKK	4.4e-41	999	ATR	2.2e-36	14.699	PTSG_00446T0	X		542	supercont1.1	1944336	1984906	1895	+	1944336,1944393,1944653,1948739,1949107,1949507,1949570,1949622,1949772,1950059,1950119,1950137,1950332,1950378,1951920,1952311,1952839,1956104,1956545,1957235,1957301,1957382,1957814,1959176,1960173,1960206,1963181,1964482,1965326,1965614,1966974,1969784,1977013,1978213,1978801,1979053,1979216,1979519,1979675,1979777,1980179,1980266,1980485,1980737,1981133,1981241,1981586,1981880,1982339,1982786…	18,31,26,22,46,20,11,27,22,8,4,11,9,8,6,8,13,13,13,21,26,5,16,10,10,11,24,10,11,18,12,43,47,105,80,50,61,30,21,16,19,55,51,29,12,70,94,137,76,34,157,13,15,78,59,50,25,		169	Atypical classification based on strong hit to PIKK
2079_Sros	Sros_bb_0017	Sros_bb_0017_STE_STE7_MEK3	VPSEALLFIAHQVLKALAFLHTHLSVVHRDVKPSNVLINSRAQVKICDFGISKKISRSAADTYVGTFQYMAPERITRDQSAEEEETPRDFKSDVWSLGLTLCEAGHGFYPYPDARAQLAQLTNIVHGQVP	VPSEALLFIAHQVLKALAFLHTHLSVVHRDVKPSNVLINSRAQVKICDFGISK-KISR-SAADTY--VGTFQYMAPERITRDQSAEEEE-TPRD-FKSDVWSLGLTLCE	8.2e-32	STE	1e-36	7	STE7	1.9e-37	10	MEK3	8e-33	4	PTSG_12707T0	X	MEK3 subfamily, but needs extension	40	supercont1.23	205130	205250	40	-	205130,	40		132	Blast says this is STE. Group HMM has CMGC and STE tied. FRAGMENT	VPSEALLFIAHQVLKALAFLHTHLSVVHRDVKPSNVLINS
PTSG_07550T0	Sros_bb_0250	Sros_bb_0250_TK_UTK_tandem_dup	TPLSLARFHLHTHTLTCAHTFNLHCFTHPFSYVPHSLDAVQVLHVAATRAVESKATLSTFPSVSLVRTSVLHELQAMTDPALGFRGSXARTCAATTVALLDTCVCVCVCVCVCVCLCVCVNLSLFKCGXCMCMSGRIMPCCSACTHAAHTHTHTHHVCAWHQCRCTSRPRAMGASCIQLQTSPTTSSLALVLQMRSSRVCGFRCSSQLSGVVGNLCRHPHSPSSEGMLEYVSVCVCVCVCVCARLYVCVCMCVYMCVCMCVCASVCVYDGVGKQDCRCTANTCAITTCEFICLTTYHHHHHHQSPPPSPFRRTITVACLALVDESELEDELAAACTWSAGIVSNLNNIDVTASIITRETVLGAEEAGSAHTSLLSLEAHMRLCNRTQEYLLNATLEKDL…	LK-HENLCVIYG-MCMS-APPVLVMDYAPGGSVYSFLSHR--PDTPLHRRLSIMQQATCGLEYLSSKRIVHGNIWSQELFIH-GQTIKLS---LAP-LQRA-AANALNMPHLRKMFRTR-----IRWAAPETVSR--KYS-LASDVWALAVTFWEIFMNCKTQPYAHIRNVADVLPS-VQRGERLTQPD-M-CPDELWELMVDCWKANRADRPSVHMVHQ--VL	9.8e-29	TK	4.9e-47	14.4559	UTK	1e-71	5.74473	tandem_dup						224	supercont1.20	232772	244356	1765	+	232772,233100,233742,234415,235155,235606,236057,236497,236863,238696,239081,239543,239872,241656,241853,242413,242698,242970,243238,243570,243852,244317,	32,82,140,157,61,70,87,14,35,29,88,38,539,19,92,40,28,25,62,32,84,13,		59	MMSRRRQSGTCCSHWRSRGVVAVAAVLAILLSEAPLSSANRIALLCQGPDNCSPVLDGTCVDLTSFSNPQSSISVVFPEETTLQISLFNTSSSCAGNASATVQTQSQLTLPLTSGSLDASILGDLSVFCAPSSSIPSRRIGVDDTELTVQDALLILLAPLLAQGRFIPPTAVTGVQGSLFVTEPSQLGTTAETRVSAITPGSLMPGSPFTVQDVVEGAITIKRLTQVDTGSSTVVYNLVTNAASTIYLAVNDTIMRALSNIALSPGPLATDTSPITADLDCTNTFTVVDVTPPTIVCPAAYNGSVIGAPTSAVAIPFPNITDNGVLASVDVPVTAQLAVNETALATVAAVDSNDNSATCTTLIRGVDTTPPVLSNCVDNITLEAEGDLTALLVLPDITA…	Syk?

## Sheet: Copy
Sros_bb_0452_Atypical_PIKK_ATM	IYKEVIKGNDDSR--QDAVMQQVF-------------------------GAMNQWLKSDPECQRRSMHIRTYKIVPLSSKVGVLEWCVNTVPLGMWLVKR--EGSSKP-------AHERYRPQDRPSHQCRTAMRKSKVDKARQ--------------LQTYRDICAQFKPVMRRFFTEKFQDP---GDWFE--------RRLAYTRSVATNSMVGYVIGLGDRHPNNILI---DTKTAELVNIDLGVAFE--QGTTLPTPETIPFRLTR------DIIDGM-------GISGVDGTFRRCCEKALTVLRKSASPLGTIL--------EVFVHDPLSTWKL
Sros_bb_0010_Atypical_PIKK_ATR	SDYRFEAAWKLGKW---DVIDNGNVSCG--------------------------ATSAHGSA--------------ARQHDATKFTAVLEHSR----DCVLQPLVTLSPIAS-DSYAEAYPQVLRLQMLHEFEH------VVRSFLLPSSPTTTASRL----RKLDSQWSTSYKLT-KHTFEDREALLSLRRGLLDLVESTLKLQA---------------------------------------PVASKLRDMQGACWLQTAQAAR-----------ESR----LLDTSYTALLRVQGTEPS----------PGLLAEQAKLRWERGEQHEALVSLQKHLA--ANSESMGKQKYNDARLLV-------------------------------------…
Sros_bb_0058_Atypical_PIKK_ATR	SYPFLCKPDDDLR--KDNRIMDFN-------------------------SVINKLLKGDPAARERQMHIRTYGVIPLNEACGIIEWVQHTKGFRPILIDIYKSRG-LHARTSEIKALCNPRTHAKDGRVPSQMQVFVNHVLPRF-------------------------PPVFSEWFYTNFPEP---ARWYA--------ARLAYSRTAAVMSMVGFILGLGDRHGENIMF---HSETGEVQHVDFNCLFD--KGLTFGVPERVPFRLTH------NMVDAL-------GFTGVEGSFRRACEVTLRVLREEQDSLINVL--------ETLVYDPLLEWSK
Sros_bb_0176_Atypical_PIKK_ATR	WLACIFKVGDDVR--QDMLALQII-------------------------QLMKNIFAEVGLDVA----LFPYRVVATGPGSGVIECVENATSRDQLGRQT----------------------------------------------------------------NMSLYDYFLKVYGDE-DTREFQA--------ARLNFIKSMAAYSLVGFLLQIKDRHNGNIMV----NKQGHIIHIDFGFMFE--SSPGGNIGFEPDMKLTK------EMVLIMGGS----QAAEPFRWFVDMCIRCYLAVRPYHDQIVGLV--------ALMLDTGLPCFRT
Sros_bb_0326_Atypical_PIKK_ATR	DVECIFKCGDDLR--QDTLVMQLV-------------------------QFLHRTWLDSGLNLH----MITFRIRPTDATSGFIEMIKNAKTLREIHTRHGSVTGSFND--------------------------------------------------------RLLHEWLRQNNASP---EQWRA--------AHNRFMRSCAGYCVATYLLGVCDRHNDNIMI----TRDGRLFHIDFGRFLRHAQKFGPINRDRVPFVLTS------DMAYVINEGD---KPTPHFQTFVDLCCQAYNIARAHGNTLLSLM--------MLMLQAGIPELQS
Sros_bb_0396_Atypical_PIKK_ATR	LIPVIIKSGDDLR--QELLATQLL-------------------------ALFQKVWRRERVPLW----IRPIRILVTSSNGGMIEVVGSAVSLHQTKKQAG----------------------------------------------------------------DTLLGYFHQQFGPA-NSEGFLT--------AQQNFAESLAAYCIFTYLAQVKDRHNGNIMI----DSEGHILHIDFGFFLS--NSPGRNLGFETAPFKLLP------GFVEVLGG-----VDSDMFRYFKLLLFRGFVAARKHKDEFVTVL--------SIMAQRSSLPCFTK
Sros_bb_0421_Atypical_PIKK_ATR	SDALAAR----LITYDVLPTSPTAGLVQWVEQATDVKKIMAGH-----------------------------------------------------------------FSFAQFLLDRSSPE----------------ARHNFVYSVAVYAVLTYLLGVGDRHSENMMV----TQDGQFFHIDFGFIAG----RDPKPVFNIMFGVSQ------QMVHAMGD---------LQDLFFEFAQTTYLRLRRHGHVFISML--------STLNT
Sros_bb_0445_Atypical_PIKK_ATR	HVQLIFKSGDDLR--QDMLTLQML-------------------------RVMDRLWQQEGLGTR----VTAYGCVATGSESGVIQVVSGARTVSSIQRAHGGSLAAFS--------------------------------------------------------EEPLLAWLHAQNKDKP---HAMGV--------VRSNFAKSCAAYCVATYVLGIGDRHNDNIMV----TPSGDFFHIDFGHFLGNIKYKFGVKRELAPFVLTS------EFIHVMGG-----RDSELFRQFEDLCVRAYLVLRKHANLIIALF--------AMMLSTGIPELQR
Sros_bb_0460_Atypical_PIKK_ATR	EYGIIFKNGDDLR--QDQLVLQVI-------------------------TLMDRLLKKENLDLK----LTPYRCLAVTPVFGMLQRIPSE-AMARVLAEYG---------------------------------------------------------------ANPIQSFFKKKYADDDAPYGLNKE--------VMDSYVRSCAGYCVITYLLGVGDRHLDNLLL----RDNGLLFHVDFGYILG-----RDPKPYPPPMKLTK------DMVEAMGG-----ASSEEVKRFRSHCFNCFLILRKNASLILNLF--------ALMIDSNVHDISL
Sros_bb_0422_Atypical_PIKK_DNAPK	EYRFLVKAGEDLR--TDARMEQLF-------------------------AVMNQALAADPACGERGLSLRTYNVVPMTTRIGMLEWVPNSCVFKEMINLGMTDAE-------REDAKKRKATQLPQNHFSQFANRFSKDPSPLKMYSSVMTKAKRSDISRSFLERQALVRPTLLRDALLHLSTTP---EAYLT--------TRQLFGRTLATMNICQYILGIGDRHLSNSMI---DLRTGGVVGIDFGHNFG-SATQELPIPEMIPFRF
Sros_bb_0095_Atypical_PIKK_FRAP	DYNAIFKNGDDLR--QDMLTLQLI-------------------------SIMDQLWQEDGLNLQ----MNCYHCLSTGDMVGLLQMVTNADTLWHIQGKVQ-----KVLTS-----------------------------------------------------TDVLDKWIRDKNPTD---TEYNQ--------ACTNFMLSCVGYSIATYVLGIADRHNDNIMV----KESGQLFHIDFGHFLGNWKSKFGIKRERVKFILVH------DFVEVITQGQG--TTSPRWAEFKELCARAFRIVRRKANLFINLL--------NMMLSTGIPELKS
Sros_bb_0404_Atypical_PIKK_FRAP	TQQYLLKGQEDPR--MDERVMTFL-------------------------GLVNTLLAGDPSTRSDYLFIRRYSITPLSPDTGLIGWLHNCDTFFELIRGYRQQNKISL-----------MAEHHYIRKHVPETVDKHGRRTDEG----YERLPARIRKRILINACKETRGDDLANVLVSKSPDS---ETWVR--------RRTAFMRSLAVMSVTGYVLGLGDRHLSNIML---DRTTGEIIHIDFGDCFE-AAQERDKYPERVPFRLTR------MLRRAM-------EVGGISGTYRTTCEKTMHVLRDHKDSLLAVL--------EAFVYDPLLSWKL
Sros_bb_0011_Atypical_PIKK_SMG1	TYTYLFKGLEDLH--LDERIMQFL-------------------------DVVNIIFRNNAPKATTTAARLH----CRNYHVTPLGPRSGLIQWVTGARPVLDLYKQWQQRSYTLARAH---YEQQLRARRQQQQQQQQQPIDALRHAHMQL--------------------VRETPADLSSELLLASSNSA----EWLN--------MTQQYIVSLAVMSMVGYIIGLGDRHLDNILL---DEVTGEIIHIDYNICFD-AQGLKLRVPEKVPFRLTQ------NFLHAL-------GPGGVSSGFKQTCEHVLSLLHGHREILLTLL--------EAFVYDPLVDWHA
Sros_bb_0329_Atypical_PIKK_	GS-----SGSYFC---RNTSNEIVGVFKPKNEEPYGHLNPKWGKWIQ--KHFCCWCYGRDCLPQ----NQGYLSEAGAS------LVDQALGLNIVPKTKVVRLVSSSFHYSRFDRARARAVQSASRRFPETVGKHLRQGLPP-------------------------KIGSFQVFVRGFKDA---SEVLRSLNFDELQPETQDSLTRQFQHMVVLDYLTRNTDRGNDNWLLRFTPADEDGNGESIQLAAIDNGLSFP---KKHPDNWRAYPYYWAWLYLARFRFRDDIVEKL--LPQLRDETFIEGLCERLYLLFKQDYGFSRSVF-----EKKKALNLTKALEQRL
