# Supplementary material for: Premetazoan genome evolution and the regulation of cell differentiation in the choanoflagellate Salpingoeca rosetta
Source: Genome Biol. 2013 Feb 18;14(2):R15. doi: 10.1186/gb-2013-14-2-r15 (PMC4054682; doi:10.1186/gb-2013-14-2-r15)
Supplement: Additional file 6 — Kinases identified in the S. rosetta genome. [file gb-2013-14-2-r15-S6.TXT]

#Gene	Length	CoA1count	ChBcount	CoA2count	AtAcount	CoABcount	AtABcount	SwBcount	AtBcount	CoA1fpkm	ChBfpkm	CoA2fpkm	AtAfpkm	CoABfpkm	AtABfpkm	SwBfpkm	AtBfpkm
anti-PTSG_00001	1191	0	0	1	2	1	0	0	0	0.000000	0.000000	0.173703	0.311347	0.156819	0.000000	0.000000	0.000000
anti-PTSG_00003	3441	1	2	0	0	0	0	0	0	0.064243	0.134228	0.000000	0.000000	0.000000	0.000000	0.000000	0.000000
anti-PTSG_00004	1224	0	0	0	0	0	0	0	0	0.000000	0.000000	0.000000	0.000000	0.000000	0.000000	0.000000	0.000000
anti-PTSG_00005	2337	0	0	0	0	0	0	0	0	0.000000	0.000000	0.000000	0.000000	0.000000	0.000000	0.000000	0.000000
anti-PTSG_00008	732	0	0	0	0	1	0	0	0	0.000000	0.000000	0.000000	0.000000	0.255153	0.000000	0.000000	0.000000
anti-PTSG_00009	1074	0	0	6	0	0	1	0	1	0.000000	0.000000	1.155753	0.000000	0.000000	0.223368	0.000000	0.222903
anti-PTSG_00010	711	0	0	0	0	0	0	0	1	0.000000	0.000000	0.000000	0.000000	0.000000	0.000000	0.000000	0.336706
anti-PTSG_00011	2022	0	0	1	0	0	1	0	0	0.000000	0.000000	0.102314	0.000000	0.000000	0.118643	0.000000	0.000000
anti-PTSG_00012	477	1	4	4	4	2	4	0	0	0.463438	1.936602	1.734840	1.554779	0.783111	2.011715	0.000000	0.000000
anti-PTSG_00013	1377	0	0	0	0	0	0	0	1	0.000000	0.000000	0.000000	0.000000	0.000000	0.000000	0.000000	0.173855
anti-PTSG_00014	1542	0	0	0	0	0	0	0	1	0.000000	0.000000	0.000000	0.000000	0.000000	0.000000	0.000000	0.155252
anti-PTSG_00015	2187	0	0	0	0	0	1	0	0	0.000000	0.000000	0.000000	0.000000	0.000000	0.109692	0.000000	0.000000
anti-PTSG_00016	3399	5	2	0	1	3	0	1	1	0.325183	0.135887	0.000000	0.054548	0.164847	0.000000	0.068427	0.070432
anti-PTSG_00017	708	0	0	0	0	0	0	0	0	0.000000	0.000000	0.000000	0.000000	0.000000	0.000000	0.000000	0.000000
anti-PTSG_00018	2493	0	0	0	0	0	0	0	0	0.000000	0.000000	0.000000	0.000000	0.000000	0.000000	0.000000	0.000000
anti-PTSG_00019	2688	0	0	0	0	0	0	1	1	0.000000	0.000000	0.000000	0.000000	0.000000	0.000000	0.086527	0.089062
anti-PTSG_00020	2334	0	0	0	0	2	0	0	0	0.000000	0.000000	0.000000	0.000000	0.160045	0.000000	0.000000	0.000000
anti-PTSG_00021	1665	0	0	0	0	0	0	0	0	0.000000	0.000000	0.000000	0.000000	0.000000	0.000000	0.000000	0.000000
anti-PTSG_00022	1122	0	0	1	0	0	0	0	0	0.000000	0.000000	0.184385	0.000000	0.000000	0.000000	0.000000	0.000000
anti-PTSG_00023	1017	0	1	0	0	0	0	0	0	0.000000	0.227079	0.000000	0.000000	0.000000	0.000000	0.000000	0.000000
anti-PTSG_00024	807	1	0	0	0	1	0	0	0	0.273928	0.000000	0.000000	0.000000	0.231440	0.000000	0.000000	0.000000
anti-PTSG_00026	732	0	0	0	0	0	0	0	0	0.000000	0.000000	0.000000	0.000000	0.000000	0.000000	0.000000	0.000000
anti-PTSG_00027	2754	0	1	1	0	3	2	3	1	0.000000	0.083856	0.075120	0.000000	0.203455	0.174217	0.253359	0.086927
anti-PTSG_00028	1644	0	0	1	0	2	0	1	0	0.000000	0.000000	0.125839	0.000000	0.227216	0.000000	0.141474	0.000000
anti-PTSG_00029	861	0	0	0	0	0	0	0	0	0.000000	0.000000	0.000000	0.000000	0.000000	0.000000	0.000000	0.000000
anti-PTSG_00030	1491	0	0	1	0	0	1	1	0	0.000000	0.000000	0.138752	0.000000	0.000000	0.160897	0.155992	0.000000
anti-PTSG_00031	882	0	0	1	0	2	0	0	0	0.000000	0.000000	0.234557	0.000000	0.423519	0.000000	0.000000	0.000000
anti-PTSG_00032	816	1	1	0	1	0	0	1	0	0.270906	0.283015	0.000000	0.227215	0.000000	0.000000	0.285029	0.000000
anti-PTSG_00033	5040	0	1	0	0	2	0	0	0	0.000000	0.045821	0.000000	0.000000	0.074116	0.000000	0.000000	0.000000
anti-PTSG_00034	1446	0	0	0	0	1	1	0	0	0.000000	0.000000	0.000000	0.000000	0.129165	0.165904	0.000000	0.000000
anti-PTSG_00035	972	0	0	0	0	1	0	0	0	0.000000	0.000000	0.000000	0.000000	0.192152	0.000000	0.000000	0.000000
anti-PTSG_00036	3471	0	0	2	0	1	0	0	2	0.000000	0.000000	0.119205	0.000000	0.053809	0.000000	0.000000	0.137942
anti-PTSG_00037	1911	0	2	0	0	1	0	0	0	0.000000	0.241695	0.000000	0.000000	0.097735	0.000000	0.000000	0.000000
anti-PTSG_00038	3753	1	1	5	0	4	0	2	0	0.058902	0.061535	0.275619	0.000000	0.199064	0.000000	0.123945	0.000000
anti-PTSG_00039	615	0	1	0	1	1	0	0	0	0.000000	0.375512	0.000000	0.301475	0.303694	0.000000	0.000000	0.000000
anti-PTSG_00040	2901	0	1	1	0	6	0	0	0	0.000000	0.079607	0.071313	0.000000	0.386292	0.000000	0.000000	0.000000
anti-PTSG_00041	1281	0	0	0	0	0	0	0	0	0.000000	0.000000	0.000000	0.000000	0.000000	0.000000	0.000000	0.000000
anti-PTSG_00042	1551	1	2	7	2	6	1	3	1	0.142527	0.297795	0.933693	0.239081	0.722522	0.154672	0.449872	0.154351
anti-PTSG_00043	4176	0	4	0	2	0	1	0	0	0.000000	0.221207	0.000000	0.088797	0.000000	0.057447	0.000000	0.000000
anti-PTSG_00044	996	0	0	0	0	1	0	1	0	0.000000	0.000000	0.000000	0.000000	0.187522	0.000000	0.233518	0.000000
anti-PTSG_00045	5937	1	1	3	5	3	12	0	15	0.037234	0.038898	0.104537	0.156146	0.094377	0.484885	0.000000	0.604845
anti-PTSG_00046	663	1	1	1	1	0	0	0	0	0.333423	0.348326	0.312036	0.279649	0.000000	0.000000	0.000000	0.000000
anti-PTSG_00047	5394	0	0	1	0	1	3	2	0	0.000000	0.000000	0.038354	0.000000	0.034626	0.133424	0.086238	0.000000
anti-PTSG_00050	1338	0	0	0	0	0	0	0	0	0.000000	0.000000	0.000000	0.000000	0.000000	0.000000	0.000000	0.000000
anti-PTSG_00051	1071	0	0	0	0	0	0	0	0	0.000000	0.000000	0.000000	0.000000	0.000000	0.000000	0.000000	0.000000
anti-PTSG_00052	1578	1	0	1	0	0	0	0	1	0.140089	0.000000	0.131102	0.000000	0.000000	0.000000	0.000000	0.151710
anti-PTSG_00053	1206	0	0	0	0	0	0	0	0	0.000000	0.000000	0.000000	0.000000	0.000000	0.000000	0.000000	0.000000
anti-PTSG_00054	1779	0	0	4	0	2	2	3	0	0.000000	0.000000	0.465160	0.000000	0.209974	0.269699	0.392215	0.000000
anti-PTSG_00055	2376	0	0	0	0	0	0	2	0	0.000000	0.000000	0.000000	0.000000	0.000000	0.000000	0.195777	0.000000
anti-PTSG_00056	1191	0	0	1	0	1	0	2	0	0.000000	0.000000	0.173703	0.000000	0.156819	0.000000	0.390569	0.000000
anti-PTSG_00058	3285	0	0	0	1	0	0	2	1	0.000000	0.000000	0.000000	0.056441	0.000000	0.000000	0.141603	0.072876
anti-PTSG_00061	3408	0	0	0	0	0	0	0	0	0.000000	0.000000	0.000000	0.000000	0.000000	0.000000	0.000000	0.000000
anti-PTSG_00062	1020	0	0	0	0	0	0	0	0	0.000000	0.000000	0.000000	0.000000	0.000000	0.000000	0.000000	0.000000
anti-PTSG_00063	1149	0	0	0	0	0	0	0	1	0.000000	0.000000	0.000000	0.000000	0.000000	0.000000	0.000000	0.208353
anti-PTSG_00064	1269	0	0	0	0	0	0	0	0	0.000000	0.000000	0.000000	0.000000	0.000000	0.000000	0.000000	0.000000
anti-PTSG_00065	1656	0	0	0	0	0	1	0	0	0.000000	0.000000	0.000000	0.000000	0.000000	0.144865	0.000000	0.000000
anti-PTSG_00066	987	1	1	1	0	4	0	1	0	0.223971	0.233982	0.209605	0.000000	0.756928	0.000000	0.235647	0.000000
anti-PTSG_00067	1863	0	0	1	0	0	1	0	0	0.000000	0.000000	0.111047	0.000000	0.000000	0.128769	0.000000	0.000000
anti-PTSG_00068	732	0	0	0	0	0	0	0	0	0.000000	0.000000	0.000000	0.000000	0.000000	0.000000	0.000000	0.000000
anti-PTSG_00069	2217	0	2	1	0	0	2	0	0	0.000000	0.208335	0.093315	0.000000	0.000000	0.216416	0.000000	0.000000
anti-PTSG_00070	4905	1	0	0	0	0	0	0	0	0.045068	0.000000	0.000000	0.000000	0.000000	0.000000	0.000000	0.000000
anti-PTSG_00075	606	19	18	20	19	24	23	36	35	6.930914	6.859599	6.827713	5.813103	7.396909	9.105003	13.816852	13.826608
anti-PTSG_00076	3408	0	0	0	1	0	1	2	0	0.000000	0.000000	0.000000	0.054404	0.000000	0.070392	0.136493	0.000000
anti-PTSG_00079	627	1	0	1	0	0	0	0	0	0.352567	0.000000	0.329952	0.000000	0.000000	0.000000	0.000000	0.000000
anti-PTSG_00082	1716	1	0	2	0	0	0	0	1	0.128823	0.000000	0.241119	0.000000	0.000000	0.000000	0.000000	0.139509
anti-PTSG_00083	1404	0	0	3	1	3	1	0	0	0.000000	0.000000	0.442051	0.132057	0.399085	0.170867	0.000000	0.000000
anti-PTSG_00084	1350	1	1	2	1	0	0	0	0	0.163748	0.171067	0.306488	0.137339	0.000000	0.000000	0.000000	0.000000
anti-PTSG_00085	1317	2	3	1	1	1	1	0	2	0.335702	0.526059	0.157084	0.140780	0.141816	0.182154	0.000000	0.363550
anti-PTSG_00086	606	0	0	0	0	0	0	0	0	0.000000	0.000000	0.000000	0.000000	0.000000	0.000000	0.000000	0.000000
anti-PTSG_00087	1578	0	1	3	0	0	0	0	1	0.000000	0.146350	0.393307	0.000000	0.000000	0.000000	0.000000	0.151710
anti-PTSG_00092	4665	0	1	0	0	4	0	3	2	0.000000	0.049505	0.000000	0.000000	0.160147	0.000000	0.149571	0.102636
anti-PTSG_00093	2649	0	0	0	0	0	1	0	0	0.000000	0.000000	0.000000	0.000000	0.000000	0.090561	0.000000	0.000000
anti-PTSG_00094	2271	0	0	0	6	0	7	1	3	0.000000	0.000000	0.000000	0.489848	0.000000	0.739445	0.102415	0.316246
anti-PTSG_00095	2169	0	0	0	0	0	1	0	0	0.000000	0.000000	0.000000	0.000000	0.000000	0.110603	0.000000	0.000000
anti-PTSG_00096	1335	0	2	3	0	2	1	0	0	0.000000	0.345977	0.464898	0.000000	0.279808	0.179698	0.000000	0.000000
anti-PTSG_00097	1071	0	0	0	0	0	0	0	0	0.000000	0.000000	0.000000	0.000000	0.000000	0.000000	0.000000	0.000000
anti-PTSG_00098	4134	0	0	0	0	0	1	0	0	0.000000	0.000000	0.000000	0.000000	0.000000	0.058030	0.000000	0.000000
anti-PTSG_00099	3561	0	0	1	0	1	0	0	0	0.000000	0.000000	0.058096	0.000000	0.052449	0.000000	0.000000	0.000000
anti-PTSG_00100	7578	1	2	7	2	3	3	3	1	0.029171	0.060950	0.191100	0.048933	0.073940	0.094971	0.092076	0.031591
anti-PTSG_00101	888	0	0	0	0	1	1	0	0	0.000000	0.000000	0.000000	0.000000	0.210329	0.270154	0.000000	0.000000
anti-PTSG_00102	657	0	0	0	0	0	0	0	0	0.000000	0.000000	0.000000	0.000000	0.000000	0.000000	0.000000	0.000000
anti-PTSG_00103	4434	1	0	0	0	0	1	0	0	0.049856	0.000000	0.000000	0.000000	0.000000	0.054104	0.000000	0.000000
anti-PTSG_00104	498	0	0	0	0	0	0	0	0	0.000000	0.000000	0.000000	0.000000	0.000000	0.000000	0.000000	0.000000
anti-PTSG_00105	516	0	0	0	0	0	0	0	0	0.000000	0.000000	0.000000	0.000000	0.000000	0.000000	0.000000	0.000000
anti-PTSG_00106	1491	0	0	0	0	1	0	1	0	0.000000	0.000000	0.000000	0.000000	0.125266	0.000000	0.155992	0.000000
anti-PTSG_00107	543	0	0	0	0	0	0	0	0	0.000000	0.000000	0.000000	0.000000	0.000000	0.000000	0.000000	0.000000
anti-PTSG_00108	1152	0	0	0	0	0	0	0	0	0.000000	0.000000	0.000000	0.000000	0.000000	0.000000	0.000000	0.000000
anti-PTSG_00109	693	0	0	4	5	0	4	0	2	0.000000	0.000000	1.194111	1.337716	0.000000	1.384687	0.000000	0.690903
anti-PTSG_00110	3474	5	11	4	5	5	0	3	4	0.318163	0.731243	0.238203	0.266850	0.268814	0.000000	0.200849	0.275645
anti-PTSG_00111	783	0	0	0	0	0	1	0	0	0.000000	0.000000	0.000000	0.000000	0.000000	0.306382	0.000000	0.000000
anti-PTSG_00115	1764	0	0	2	0	1	0	0	0	0.000000	0.000000	0.234557	0.000000	0.105880	0.000000	0.000000	0.000000
anti-PTSG_00116	2367	1	0	0	1	1	2	0	1	0.093392	0.000000	0.000000	0.078330	0.078907	0.202701	0.000000	0.101140
anti-PTSG_00117	1176	0	1	0	0	0	1	0	2	0.000000	0.196377	0.000000	0.000000	0.000000	0.203994	0.000000	0.407139
anti-PTSG_00118	1908	0	0	0	1	0	0	0	0	0.000000	0.000000	0.000000	0.097174	0.000000	0.000000	0.000000	0.000000
anti-PTSG_00119	2544	0	0	0	1	0	0	0	1	0.000000	0.000000	0.000000	0.072880	0.000000	0.000000	0.000000	0.094103
anti-PTSG_00120	2580	0	0	1	0	0	0	0	0	0.000000	0.000000	0.080186	0.000000	0.000000	0.000000	0.000000	0.000000
anti-PTSG_00121	1368	0	0	0	0	0	0	0	0	0.000000	0.000000	0.000000	0.000000	0.000000	0.000000	0.000000	0.000000
anti-PTSG_00122	1584	0	0	0	0	0	3	0	2	0.000000	0.000000	0.000000	0.000000	0.000000	0.454350	0.000000	0.302270
anti-PTSG_00123	2304	0	0	0	0	0	0	0	1	0.000000	0.000000	0.000000	0.000000	0.000000	0.000000	0.000000	0.103905
anti-PTSG_00124	1569	0	0	0	0	1	0	0	4	0.000000	0.000000	0.000000	0.000000	0.119039	0.000000	0.000000	0.610320
anti-PTSG_00129	4794	0	0	0	0	0	0	1	0	0.000000	0.000000	0.000000	0.000000	0.000000	0.000000	0.048516	0.000000
anti-PTSG_00130	417	0	0	0	0	0	0	0	0	0.000000	0.000000	0.000000	0.000000	0.000000	0.000000	0.000000	0.000000
anti-PTSG_00131	1695	0	0	1	0	0	0	0	0	0.000000	0.000000	0.122053	0.000000	0.000000	0.000000	0.000000	0.000000
anti-PTSG_00132	1584	1	1	2	0	1	0	2	0	0.139558	0.145795	0.261212	0.000000	0.117912	0.000000	0.293666	0.000000
anti-PTSG_00133	1251	0	0	1	0	0	0	0	2	0.000000	0.000000	0.165371	0.000000	0.000000	0.000000	0.000000	0.382730
anti-PTSG_00134	1059	0	0	1	0	0	1	0	1	0.000000	0.000000	0.195354	0.000000	0.000000	0.226532	0.000000	0.226060
anti-PTSG_00137	948	0	0	0	0	0	0	0	0	0.000000	0.000000	0.000000	0.000000	0.000000	0.000000	0.000000	0.000000
anti-PTSG_00138	1551	1	0	0	0	0	0	0	0	0.142527	0.000000	0.000000	0.000000	0.000000	0.000000	0.000000	0.000000
anti-PTSG_00139	348	0	0	0	0	1	1	1	0	0.000000	0.000000	0.000000	0.000000	0.536701	0.689359	0.668344	0.000000
anti-PTSG_00140	1662	0	0	1	1	1	0	0	2	0.000000	0.000000	0.124476	0.111557	0.112378	0.000000	0.000000	0.288084
anti-PTSG_00141	552	1	1	0	0	0	0	0	0	0.400470	0.418369	0.000000	0.000000	0.000000	0.000000	0.000000	0.000000
anti-PTSG_00142	4359	0	1	0	0	0	0	0	0	0.000000	0.052980	0.000000	0.000000	0.000000	0.000000	0.000000	0.000000
anti-PTSG_00146	621	0	0	0	0	0	0	0	0	0.000000	0.000000	0.000000	0.000000	0.000000	0.000000	0.000000	0.000000
anti-PTSG_00147	1767	0	0	1	0	1	0	0	0	0.000000	0.000000	0.117080	0.000000	0.105700	0.000000	0.000000	0.000000
anti-PTSG_00148	759	0	2	0	0	1	0	0	0	0.000000	0.608537	0.000000	0.000000	0.246076	0.000000	0.000000	0.000000
anti-PTSG_00149	348	0	0	0	0	0	0	0	1	0.000000	0.000000	0.000000	0.000000	0.000000	0.000000	0.000000	0.687925
anti-PTSG_00150	1683	0	0	1	0	1	2	0	0	0.000000	0.000000	0.122923	0.000000	0.110976	0.285083	0.000000	0.000000
anti-PTSG_00153	2790	0	0	1	1	0	0	1	1	0.000000	0.000000	0.074150	0.066454	0.000000	0.000000	0.083363	0.085806
anti-PTSG_00154	1023	0	0	0	0	0	0	0	0	0.000000	0.000000	0.000000	0.000000	0.000000	0.000000	0.000000	0.000000
anti-PTSG_00155	1587	0	0	0	0	0	2	0	0	0.000000	0.000000	0.000000	0.000000	0.000000	0.302328	0.000000	0.000000
anti-PTSG_00156	3276	1	2	2	3	0	2	1	0	0.067479	0.140989	0.126300	0.169787	0.000000	0.146457	0.070996	0.000000
anti-PTSG_00157	4266	0	0	2	0	0	0	0	0	0.000000	0.000000	0.096990	0.000000	0.000000	0.000000	0.000000	0.000000
anti-PTSG_00161	1380	0	0	3	2	1	0	0	1	0.000000	0.000000	0.449738	0.268706	0.135342	0.000000	0.000000	0.173477
anti-PTSG_00162	6153	0	0	0	1	0	2	1	0	0.000000	0.000000	0.000000	0.030133	0.000000	0.077977	0.037800	0.000000
anti-PTSG_00163	1317	0	0	1	0	0	2	4	0	0.000000	0.000000	0.157084	0.000000	0.000000	0.364308	0.706404	0.000000
anti-PTSG_00164	843	0	0	0	0	0	0	1	0	0.000000	0.000000	0.000000	0.000000	0.000000	0.000000	0.275900	0.000000
anti-PTSG_00167	2016	1	0	0	0	0	0	0	0	0.109653	0.000000	0.000000	0.000000	0.000000	0.000000	0.000000	0.000000
anti-PTSG_00168	504	0	0	0	0	2	0	0	0	0.000000	0.000000	0.000000	0.000000	0.741159	0.000000	0.000000	0.000000
anti-PTSG_00169	6561	0	1	1	0	0	1	0	1	0.000000	0.035199	0.031532	0.000000	0.000000	0.036564	0.000000	0.036488
anti-PTSG_00170	1329	1	0	1	0	0	0	1	0	0.166335	0.000000	0.155666	0.000000	0.000000	0.000000	0.175007	0.000000
anti-PTSG_00171	2373	0	1	0	0	0	0	1	0	0.000000	0.097320	0.000000	0.000000	0.000000	0.000000	0.098013	0.000000
anti-PTSG_00172	2268	0	0	0	0	0	2	0	0	0.000000	0.000000	0.000000	0.000000	0.000000	0.211549	0.000000	0.000000
anti-PTSG_00173	1491	0	1	2	0	1	0	0	0	0.000000	0.154889	0.277505	0.000000	0.125266	0.000000	0.000000	0.000000
anti-PTSG_00174	966	1	0	1	0	1	0	1	0	0.228840	0.000000	0.214161	0.000000	0.193346	0.000000	0.240770	0.000000
anti-PTSG_00175	2637	0	1	1	0	3	2	0	0	0.000000	0.087577	0.078453	0.000000	0.212482	0.181947	0.000000	0.000000
anti-PTSG_00176	1713	0	2	2	1	2	0	1	0	0.000000	0.269632	0.241541	0.108235	0.218064	0.000000	0.135776	0.000000
anti-PTSG_00177	4479	0	1	1	1	0	0	0	0	0.000000	0.051561	0.046189	0.041395	0.000000	0.000000	0.000000	0.000000
anti-PTSG_00178	1785	29	17	24	4	23	32	16	31	3.591446	2.199427	2.781576	0.415479	2.406585	4.300675	2.084784	4.157610
anti-PTSG_00179	333	0	2	0	0	0	0	0	0	0.000000	1.387026	0.000000	0.000000	0.000000	0.000000	0.000000	0.000000
anti-PTSG_00180	645	2	0	1	0	0	0	0	0	0.685456	0.000000	0.320744	0.000000	0.000000	0.000000	0.000000	0.000000
anti-PTSG_00181	1746	0	0	0	0	0	0	0	0	0.000000	0.000000	0.000000	0.000000	0.000000	0.000000	0.000000	0.000000
anti-PTSG_00182	3411	0	2	0	0	0	0	0	0	0.000000	0.135409	0.000000	0.000000	0.000000	0.000000	0.000000	0.000000
anti-PTSG_00183	669	0	0	0	0	0	0	0	0	0.000000	0.000000	0.000000	0.000000	0.000000	0.000000	0.000000	0.000000
anti-PTSG_00184	861	0	1	1	0	0	2	0	0	0.000000	0.268223	0.240278	0.000000	0.000000	0.557252	0.000000	0.000000
anti-PTSG_00185	354	0	1	0	0	0	0	0	0	0.000000	0.652372	0.000000	0.000000	0.000000	0.000000	0.000000	0.000000
anti-PTSG_00186	3138	1	0	2	0	6	5	1	3	0.070446	0.000000	0.131854	0.000000	0.357117	0.382245	0.074118	0.228870
anti-PTSG_00189	1005	0	1	0	0	5	0	0	0	0.000000	0.229791	0.000000	0.000000	0.929214	0.000000	0.000000	0.000000
anti-PTSG_00190	4854	0	0	0	0	0	0	0	1	0.000000	0.000000	0.000000	0.000000	0.000000	0.000000	0.000000	0.049320
anti-PTSG_00191	684	0	1	1	0	1	2	1	1	0.000000	0.337631	0.302456	0.000000	0.273058	0.701453	0.340035	0.349997
anti-PTSG_00192	654	1	1	0	0	0	0	0	0	0.338012	0.353119	0.000000	0.000000	0.000000	0.000000	0.000000	0.000000
anti-PTSG_00195	1053	0	0	0	1	1	0	0	0	0.000000	0.000000	0.000000	0.176075	0.177371	0.000000	0.000000	0.000000
anti-PTSG_00196	3702	0	0	1	0	2	0	1	0	0.000000	0.000000	0.055883	0.000000	0.100903	0.000000	0.062826	0.000000
anti-PTSG_00197	1632	0	0	1	0	1	0	0	0	0.000000	0.000000	0.126765	0.000000	0.114444	0.000000	0.000000	0.000000
anti-PTSG_00198	2244	0	0	0	0	0	0	0	0	0.000000	0.000000	0.000000	0.000000	0.000000	0.000000	0.000000	0.000000
anti-PTSG_00199	2424	0	0	1	0	0	0	0	0	0.000000	0.000000	0.085346	0.000000	0.000000	0.000000	0.000000	0.000000
anti-PTSG_00200	648	0	0	3	0	0	0	0	0	0.000000	0.000000	0.957776	0.000000	0.000000	0.000000	0.000000	0.000000
anti-PTSG_00201	1929	0	0	0	0	1	0	0	0	0.000000	0.000000	0.000000	0.000000	0.096823	0.000000	0.000000	0.000000
anti-PTSG_00202	357	1	0	0	0	0	0	0	0	0.619215	0.000000	0.000000	0.000000	0.000000	0.000000	0.000000	0.000000
anti-PTSG_00203	1299	0	0	0	0	0	0	0	0	0.000000	0.000000	0.000000	0.000000	0.000000	0.000000	0.000000	0.000000
anti-PTSG_00204	435	0	0	0	0	0	0	1	0	0.000000	0.000000	0.000000	0.000000	0.000000	0.000000	0.534675	0.000000
anti-PTSG_00205	5799	0	0	0	0	0	0	0	0	0.000000	0.000000	0.000000	0.000000	0.000000	0.000000	0.000000	0.000000
anti-PTSG_00206	1023	1	2	0	1	1	0	1	0	0.216090	0.451495	0.000000	0.181239	0.182573	0.000000	0.227355	0.000000
anti-PTSG_00207	432	0	0	0	0	0	0	0	0	0.000000	0.000000	0.000000	0.000000	0.000000	0.000000	0.000000	0.000000
anti-PTSG_00208	2355	0	0	0	0	0	1	1	0	0.000000	0.000000	0.000000	0.000000	0.000000	0.101867	0.098762	0.000000
anti-PTSG_00209	1590	0	0	1	0	1	0	1	1	0.000000	0.000000	0.130113	0.000000	0.117467	0.000000	0.146279	0.150565
anti-PTSG_00210	1698	0	0	0	0	0	0	0	0	0.000000	0.000000	0.000000	0.000000	0.000000	0.000000	0.000000	0.000000
anti-PTSG_00211	432	0	0	1	0	1	0	0	0	0.000000	0.000000	0.478888	0.000000	0.432342	0.000000	0.000000	0.000000
anti-PTSG_00212	1299	1	1	0	0	0	2	1	0	0.170177	0.177783	0.000000	0.000000	0.000000	0.369356	0.179048	0.000000
anti-PTSG_00213	684	0	0	0	0	0	0	0	0	0.000000	0.000000	0.000000	0.000000	0.000000	0.000000	0.000000	0.000000
anti-PTSG_00214	1896	0	0	2	0	4	0	1	0	0.000000	0.000000	0.218228	0.000000	0.394034	0.000000	0.122671	0.000000
anti-PTSG_00215	3957	1	1	0	1	2	0	0	0	0.055865	0.058362	0.000000	0.046856	0.094401	0.000000	0.000000	0.000000
anti-PTSG_00216	2937	1	1	1	2	2	1	1	0	0.075267	0.078631	0.070439	0.126256	0.127186	0.081681	0.079191	0.000000
anti-PTSG_00219	6354	1	0	1	0	3	1	1	0	0.034791	0.000000	0.032559	0.000000	0.088183	0.037755	0.036604	0.000000
anti-PTSG_00220	768	0	0	0	0	0	0	0	0	0.000000	0.000000	0.000000	0.000000	0.000000	0.000000	0.000000	0.000000
anti-PTSG_00221	756	0	1	0	0	0	0	0	0	0.000000	0.305476	0.000000	0.000000	0.000000	0.000000	0.000000	0.000000
anti-PTSG_00222	960	1	0	1	0	1	0	1	0	0.230271	0.000000	0.215500	0.000000	0.194554	0.000000	0.242275	0.000000
anti-PTSG_00223	1764	0	0	1	0	2	0	0	0	0.000000	0.000000	0.117279	0.000000	0.211760	0.000000	0.000000	0.000000
anti-PTSG_00224	1593	0	0	0	0	0	0	0	0	0.000000	0.000000	0.000000	0.000000	0.000000	0.000000	0.000000	0.000000
anti-PTSG_00225	1896	0	1	0	0	0	0	0	0	0.000000	0.121804	0.000000	0.000000	0.000000	0.000000	0.000000	0.000000
anti-PTSG_00226	1626	1	0	2	0	0	1	1	0	0.135953	0.000000	0.254465	0.000000	0.000000	0.147538	0.143040	0.000000
anti-PTSG_00227	1491	0	2	0	0	0	0	0	0	0.000000	0.309778	0.000000	0.000000	0.000000	0.000000	0.000000	0.000000
anti-PTSG_00230	672	0	0	0	0	0	0	0	0	0.000000	0.000000	0.000000	0.000000	0.000000	0.000000	0.000000	0.000000
anti-PTSG_00231	828	0	0	0	0	0	0	0	0	0.000000	0.000000	0.000000	0.000000	0.000000	0.000000	0.000000	0.000000
anti-PTSG_00232	2718	2	1	1	0	1	1	0	0	0.162663	0.084967	0.076115	0.000000	0.068717	0.088262	0.000000	0.000000
anti-PTSG_00233	4602	0	0	0	0	0	1	1	0	0.000000	0.000000	0.000000	0.000000	0.000000	0.052129	0.050540	0.000000
anti-PTSG_00234	480	0	0	0	0	0	0	1	0	0.000000	0.000000	0.000000	0.000000	0.000000	0.000000	0.484549	0.000000
anti-PTSG_00235	2004	3	1	2	0	6	0	1	4	0.330928	0.115239	0.206467	0.000000	0.559197	0.000000	0.116060	0.477840
anti-PTSG_00236	3165	0	1	1	2	0	0	1	0	0.000000	0.072967	0.065365	0.117161	0.000000	0.000000	0.073486	0.000000
anti-PTSG_00237	444	1	2	2	0	1	0	0	1	0.497882	1.040270	0.931891	0.000000	0.420658	0.000000	0.000000	0.539184
anti-PTSG_00238	975	0	1	0	0	0	0	0	0	0.000000	0.236861	0.000000	0.000000	0.000000	0.000000	0.000000	0.000000
anti-PTSG_00241	2451	0	0	0	0	0	1	0	0	0.000000	0.000000	0.000000	0.000000	0.000000	0.097877	0.000000	0.000000
anti-PTSG_00242	2133	0	1	0	1	0	0	0	0	0.000000	0.108270	0.000000	0.086923	0.000000	0.000000	0.000000	0.000000
anti-PTSG_00243	555	2	2	1	0	0	1	0	0	0.796612	0.832216	0.372756	0.000000	0.000000	0.432247	0.000000	0.000000
anti-PTSG_00244	756	0	0	0	0	0	0	0	0	0.000000	0.000000	0.000000	0.000000	0.000000	0.000000	0.000000	0.000000
anti-PTSG_00245	543	0	3	0	0	0	0	2	0	0.000000	1.275911	0.000000	0.000000	0.000000	0.000000	0.856662	0.000000
anti-PTSG_00246	1095	0	0	0	0	0	0	0	0	0.000000	0.000000	0.000000	0.000000	0.000000	0.000000	0.000000	0.000000
anti-PTSG_00247	753	0	0	0	0	0	0	0	0	0.000000	0.000000	0.000000	0.000000	0.000000	0.000000	0.000000	0.000000
anti-PTSG_00248	1575	0	0	0	0	0	0	0	0	0.000000	0.000000	0.000000	0.000000	0.000000	0.000000	0.000000	0.000000
anti-PTSG_00250	267	0	3	1	0	1	1	0	0	0.000000	2.594830	0.774830	0.000000	0.699520	0.898491	0.000000	0.000000
anti-PTSG_00251	906	0	0	0	0	0	0	0	0	0.000000	0.000000	0.000000	0.000000	0.000000	0.000000	0.000000	0.000000
anti-PTSG_00252	3078	0	0	0	0	2	0	0	1	0.000000	0.000000	0.000000	0.000000	0.121359	0.000000	0.000000	0.077777
anti-PTSG_00253	2676	0	0	1	0	0	0	0	0	0.000000	0.000000	0.077309	0.000000	0.000000	0.000000	0.000000	0.000000
anti-PTSG_00254	381	0	1	0	0	0	0	0	0	0.000000	0.606141	0.000000	0.000000	0.000000	0.000000	0.000000	0.000000
anti-PTSG_00257	450	0	0	0	0	0	1	0	0	0.000000	0.000000	0.000000	0.000000	0.000000	0.533105	0.000000	0.000000
anti-PTSG_00258	3624	0	0	2	0	0	0	0	0	0.000000	0.000000	0.114172	0.000000	0.000000	0.000000	0.000000	0.000000
anti-PTSG_00259	4083	2	0	0	0	0	0	0	0	0.108283	0.000000	0.000000	0.000000	0.000000	0.000000	0.000000	0.000000
anti-PTSG_00260	2757	0	0	0	0	0	0	0	0	0.000000	0.000000	0.000000	0.000000	0.000000	0.000000	0.000000	0.000000
anti-PTSG_00261	7188	2	1	1	0	1	1	0	2	0.061508	0.032129	0.028781	0.000000	0.025984	0.033375	0.000000	0.066610
anti-PTSG_00262	624	1	0	0	0	0	0	0	0	0.354262	0.000000	0.000000	0.000000	0.000000	0.000000	0.000000	0.000000
anti-PTSG_00263	1980	0	0	1	4	1	3	1	0	0.000000	0.000000	0.104485	0.374560	0.094329	0.363480	0.117466	0.000000
anti-PTSG_00264	1008	0	0	0	0	0	0	0	0	0.000000	0.000000	0.000000	0.000000	0.000000	0.000000	0.000000	0.000000
anti-PTSG_00265	900	1	1	1	2	0	0	1	0	0.245622	0.256600	0.229866	0.412016	0.000000	0.000000	0.258426	0.000000
anti-PTSG_00266	2529	0	0	0	0	1	1	0	0	0.000000	0.000000	0.000000	0.000000	0.073852	0.094858	0.000000	0.000000
anti-PTSG_00267	888	0	0	1	0	0	0	0	0	0.000000	0.000000	0.232973	0.000000	0.000000	0.000000	0.000000	0.000000
anti-PTSG_00268	531	0	0	0	0	0	0	0	0	0.000000	0.000000	0.000000	0.000000	0.000000	0.000000	0.000000	0.000000
anti-PTSG_00269	3207	1	2	6	1	6	1	2	6	0.068930	0.144022	0.387053	0.057813	0.349433	0.074804	0.145048	0.447891
anti-PTSG_00272	399	0	0	0	0	0	0	0	0	0.000000	0.000000	0.000000	0.000000	0.000000	0.000000	0.000000	0.000000
anti-PTSG_00273	435	0	0	2	0	0	0	0	0	0.000000	0.000000	0.951171	0.000000	0.000000	0.000000	0.000000	0.000000
anti-PTSG_00274	972	0	0	1	2	1	2	0	1	0.000000	0.000000	0.212839	0.381497	0.192152	0.493615	0.000000	0.246294
anti-PTSG_00275	549	0	0	1	0	1	1	0	0	0.000000	0.000000	0.376830	0.000000	0.340204	0.436971	0.000000	0.000000
anti-PTSG_00276	456	0	0	0	0	0	0	0	0	0.000000	0.000000	0.000000	0.000000	0.000000	0.000000	0.000000	0.000000
anti-PTSG_00277	8544	0	0	7	7	0	40	0	15	0.000000	0.000000	0.169494	0.151902	0.000000	1.123113	0.000000	0.420291
anti-PTSG_00278	1422	0	0	0	1	0	0	0	1	0.000000	0.000000	0.000000	0.130385	0.000000	0.000000	0.000000	0.168353
anti-PTSG_00279	2991	0	0	0	1	0	1	0	1	0.000000	0.000000	0.000000	0.061988	0.000000	0.080206	0.000000	0.080039
anti-PTSG_00280	582	0	1	0	0	1	0	0	0	0.000000	0.396804	0.000000	0.000000	0.320914	0.000000	0.000000	0.000000
anti-PTSG_00281	918	0	0	0	0	0	0	0	0	0.000000	0.000000	0.000000	0.000000	0.000000	0.000000	0.000000	0.000000
anti-PTSG_00282	834	0	0	0	0	0	0	0	0	0.000000	0.000000	0.000000	0.000000	0.000000	0.000000	0.000000	0.000000
anti-PTSG_00283	831	1	3	5	1	4	1	2	1	0.266016	0.833718	1.244764	0.223114	0.899023	0.288685	0.559768	0.288084
anti-PTSG_00284	1593	1	0	0	1	2	1	0	1	0.138769	0.000000	0.000000	0.116389	0.234491	0.150594	0.000000	0.150281
anti-PTSG_00285	321	0	0	0	0	0	0	0	0	0.000000	0.000000	0.000000	0.000000	0.000000	0.000000	0.000000	0.000000
anti-PTSG_00286	3315	1	0	0	1	4	0	0	0	0.066685	0.000000	0.000000	0.055930	0.225366	0.000000	0.000000	0.000000
anti-PTSG_00289	429	0	0	1	0	0	0	2	0	0.000000	0.000000	0.482237	0.000000	0.000000	0.000000	1.084306	0.000000
anti-PTSG_00290	1245	0	0	0	0	0	0	0	1	0.000000	0.000000	0.000000	0.000000	0.000000	0.000000	0.000000	0.192287
anti-PTSG_00291	615	0	3	1	1	2	4	1	0	0.000000	1.126536	0.336390	0.301475	0.607388	1.560306	0.378185	0.000000
anti-PTSG_00292	918	0	0	0	0	0	0	0	0	0.000000	0.000000	0.000000	0.000000	0.000000	0.000000	0.000000	0.000000
anti-PTSG_00293	849	0	0	1	0	2	0	3	0	0.000000	0.000000	0.243675	0.000000	0.439981	0.000000	0.821850	0.000000
anti-PTSG_00294	1494	1	2	2	1	1	0	0	1	0.147965	0.309156	0.276947	0.124101	0.125015	0.000000	0.000000	0.160240
anti-PTSG_00295	1875	0	0	0	0	0	0	0	0	0.000000	0.000000	0.000000	0.000000	0.000000	0.000000	0.000000	0.000000
anti-PTSG_00296	303	0	0	0	0	0	1	0	0	0.000000	0.000000	0.000000	0.000000	0.000000	0.791739	0.000000	0.000000
anti-PTSG_00299	624	3	3	5	1	1	1	4	0	1.062787	1.110288	1.657690	0.297127	0.299314	0.384450	1.490921	0.000000
anti-PTSG_00300	924	1	0	0	0	0	0	0	0	0.239242	0.000000	0.000000	0.000000	0.000000	0.000000	0.000000	0.000000
anti-PTSG_00301	690	1	0	0	0	1	0	0	1	0.320376	0.000000	0.000000	0.000000	0.270684	0.000000	0.000000	0.346953
anti-PTSG_00302	1446	0	0	0	0	1	0	1	0	0.000000	0.000000	0.000000	0.000000	0.129165	0.000000	0.160846	0.000000
anti-PTSG_00303	1275	0	0	1	1	0	0	0	0	0.000000	0.000000	0.162259	0.145418	0.000000	0.000000	0.000000	0.000000
anti-PTSG_00304	2010	2	0	1	0	0	1	0	0	0.219960	0.000000	0.102925	0.000000	0.000000	0.119352	0.000000	0.000000
anti-PTSG_00305	3597	10	7	9	0	11	0	5	2	0.614567	0.449424	0.517631	0.000000	0.571168	0.000000	0.323302	0.133110
anti-PTSG_00306	576	0	0	0	0	0	0	0	0	0.000000	0.000000	0.000000	0.000000	0.000000	0.000000	0.000000	0.000000
anti-PTSG_00307	1023	1	0	1	0	0	0	1	0	0.216090	0.000000	0.202228	0.000000	0.000000	0.000000	0.227355	0.000000
anti-PTSG_00308	690	0	0	0	2	1	0	0	0	0.000000	0.000000	0.000000	0.537413	0.270684	0.000000	0.000000	0.000000
anti-PTSG_00309	348	0	1	1	0	1	0	0	1	0.000000	0.663620	0.594482	0.000000	0.536701	0.000000	0.000000	0.687925
anti-PTSG_00310	279	0	0	0	0	0	0	0	0	0.000000	0.000000	0.000000	0.000000	0.000000	0.000000	0.000000	0.000000
anti-PTSG_00311	2514	0	0	2	0	3	0	0	0	0.000000	0.000000	0.164582	0.000000	0.222878	0.000000	0.000000	0.000000
anti-PTSG_00314	3078	0	1	0	0	0	0	0	0	0.000000	0.075029	0.000000	0.000000	0.000000	0.000000	0.000000	0.000000
anti-PTSG_00315	1023	0	2	2	0	1	0	1	1	0.000000	0.451495	0.404457	0.000000	0.182573	0.000000	0.227355	0.234015
anti-PTSG_00316	2343	58	14	52	22	39	7	17	8	5.472242	1.379922	4.591440	1.740915	3.108880	0.716722	1.687547	0.817406
anti-PTSG_00317	4632	0	0	0	0	0	0	0	0	0.000000	0.000000	0.000000	0.000000	0.000000	0.000000	0.000000	0.000000
anti-PTSG_00318	1062	4	3	6	3	7	5	6	6	0.832617	0.652372	1.168812	0.523750	1.231077	1.129459	1.314032	1.352530
anti-PTSG_00319	1176	0	0	0	0	0	0	0	0	0.000000	0.000000	0.000000	0.000000	0.000000	0.000000	0.000000	0.000000
anti-PTSG_00320	3633	0	0	2	0	0	0	0	0	0.000000	0.000000	0.113889	0.000000	0.000000	0.000000	0.000000	0.000000
anti-PTSG_00321	3129	0	0	0	0	0	1	0	0	0.000000	0.000000	0.000000	0.000000	0.000000	0.076669	0.000000	0.000000
anti-PTSG_00322	1179	0	0	1	0	1	1	0	0	0.000000	0.000000	0.175470	0.000000	0.158416	0.203475	0.000000	0.000000
anti-PTSG_00323	1218	0	0	0	0	0	0	0	0	0.000000	0.000000	0.000000	0.000000	0.000000	0.000000	0.000000	0.000000
anti-PTSG_00324	1704	0	0	0	0	0	1	0	0	0.000000	0.000000	0.000000	0.000000	0.000000	0.140785	0.000000	0.000000
anti-PTSG_00325	1752	1	0	0	0	0	0	0	0	0.126176	0.000000	0.000000	0.000000	0.000000	0.000000	0.000000	0.000000
anti-PTSG_00326	393	0	0	0	0	0	0	0	0	0.000000	0.000000	0.000000	0.000000	0.000000	0.000000	0.000000	0.000000
anti-PTSG_00327	2745	1	0	1	0	0	0	1	0	0.080532	0.000000	0.075366	0.000000	0.000000	0.000000	0.084730	0.000000
anti-PTSG_00328	492	3	3	3	2	2	6	6	2	1.347925	1.408170	1.261462	0.753689	0.759236	2.925574	2.836386	0.973162
anti-PTSG_00329	2145	0	0	0	0	0	0	0	0	0.000000	0.000000	0.000000	0.000000	0.000000	0.000000	0.000000	0.000000
anti-PTSG_00330	831	0	0	0	0	0	0	0	0	0.000000	0.000000	0.000000	0.000000	0.000000	0.000000	0.000000	0.000000
anti-PTSG_00331	723	4	14	16	7	22	6	6	10	1.223014	4.471864	4.578251	1.795092	5.683241	1.990847	1.930155	3.311174
anti-PTSG_00332	1452	0	2	2	0	0	0	0	1	0.000000	0.318099	0.284958	0.000000	0.000000	0.000000	0.000000	0.164875
anti-PTSG_00333	1749	0	0	0	1	0	1	0	1	0.000000	0.000000	0.000000	0.106008	0.000000	0.137162	0.000000	0.136877
anti-PTSG_00334	1335	0	0	1	0	1	0	0	1	0.000000	0.000000	0.154966	0.000000	0.139904	0.000000	0.000000	0.179324
anti-PTSG_00335	1137	0	0	2	1	1	0	0	0	0.000000	0.000000	0.363904	0.163067	0.164267	0.000000	0.000000	0.000000
anti-PTSG_00336	4893	1	1	0	0	0	0	0	0	0.045179	0.047198	0.000000	0.000000	0.000000	0.000000	0.000000	0.000000
anti-PTSG_00339	2376	0	0	1	1	0	2	0	0	0.000000	0.000000	0.087071	0.078033	0.000000	0.201934	0.000000	0.000000
anti-PTSG_00340	1698	0	0	0	0	0	0	0	0	0.000000	0.000000	0.000000	0.000000	0.000000	0.000000	0.000000	0.000000
anti-PTSG_00341	837	0	0	0	0	0	0	0	0	0.000000	0.000000	0.000000	0.000000	0.000000	0.000000	0.000000	0.000000
anti-PTSG_00342	1452	2	5	5	1	3	1	1	0	0.304490	0.795247	0.712396	0.127691	0.385892	0.165218	0.160182	0.000000
anti-PTSG_00343	240	1	0	0	0	1	1	1	1	0.921082	0.000000	0.000000	0.000000	0.778216	0.999571	0.969099	0.997491
anti-PTSG_00344	1326	35	62	28	18	32	21	19	22	5.834909	10.798092	4.368500	2.516843	4.507317	3.799274	3.332647	3.971910
anti-PTSG_00345	939	0	0	0	2	0	1	0	0	0.000000	0.000000	0.000000	0.394904	0.000000	0.255481	0.000000	0.000000
anti-PTSG_00346	2922	0	0	0	0	0	0	0	0	0.000000	0.000000	0.000000	0.000000	0.000000	0.000000	0.000000	0.000000
anti-PTSG_00347	894	0	0	0	0	0	4	0	0	0.000000	0.000000	0.000000	0.000000	0.000000	1.073365	0.000000	0.000000
anti-PTSG_00348	3519	3	0	0	0	1	0	0	1	0.188457	0.000000	0.000000	0.000000	0.053075	0.000000	0.000000	0.068030
anti-PTSG_00349	2187	0	0	0	0	0	0	0	0	0.000000	0.000000	0.000000	0.000000	0.000000	0.000000	0.000000	0.000000
anti-PTSG_00350	1401	0	1	2	0	1	0	2	0	0.000000	0.164839	0.295331	0.000000	0.133313	0.000000	0.332025	0.000000
anti-PTSG_00351	2004	0	0	0	0	0	0	0	0	0.000000	0.000000	0.000000	0.000000	0.000000	0.000000	0.000000	0.000000
anti-PTSG_00355	2652	1	0	1	0	0	0	0	1	0.083356	0.000000	0.078009	0.000000	0.000000	0.000000	0.000000	0.090271
anti-PTSG_00356	1455	0	0	0	0	0	0	0	0	0.000000	0.000000	0.000000	0.000000	0.000000	0.000000	0.000000	0.000000
anti-PTSG_00357	798	1	1	0	0	0	0	0	0	0.277017	0.289398	0.000000	0.000000	0.000000	0.000000	0.000000	0.000000
anti-PTSG_00358	621	2	0	2	0	0	0	0	0	0.711947	0.000000	0.666279	0.000000	0.000000	0.000000	0.000000	0.000000
anti-PTSG_00359	3891	0	0	0	0	0	0	0	0	0.000000	0.000000	0.000000	0.000000	0.000000	0.000000	0.000000	0.000000
anti-PTSG_00360	1218	0	0	0	0	0	0	0	0	0.000000	0.000000	0.000000	0.000000	0.000000	0.000000	0.000000	0.000000
anti-PTSG_00361	3042	0	0	0	0	0	0	0	0	0.000000	0.000000	0.000000	0.000000	0.000000	0.000000	0.000000	0.000000
anti-PTSG_00362	1455	3	4	1	4	0	6	1	6	0.455793	0.634886	0.142185	0.509711	0.000000	0.989266	0.159851	0.987208
anti-PTSG_00363	1812	0	0	0	0	1	0	1	0	0.000000	0.000000	0.000000	0.000000	0.103075	0.000000	0.128357	0.000000
anti-PTSG_00364	312	0	0	0	0	0	0	2	0	0.000000	0.000000	0.000000	0.000000	0.000000	0.000000	1.490921	0.000000
anti-PTSG_00365	1128	0	0	0	0	1	0	0	0	0.000000	0.000000	0.000000	0.000000	0.165578	0.000000	0.000000	0.000000
anti-PTSG_00368	828	0	0	1	0	0	0	1	0	0.000000	0.000000	0.249855	0.000000	0.000000	0.000000	0.280898	0.000000
anti-PTSG_00369	729	0	1	1	0	0	0	0	0	0.000000	0.316790	0.283786	0.000000	0.000000	0.000000	0.000000	0.000000
anti-PTSG_00370	10035	1	0	2	0	12	0	22	1	0.022029	0.000000	0.041232	0.000000	0.223345	0.000000	0.509899	0.023856
anti-PTSG_00371	843	18	30	17	13	12	0	4	2	4.720136	8.218500	4.171951	2.859189	2.658675	0.000000	1.103600	0.567966
anti-PTSG_00372	4980	1	0	4	4	1	0	0	1	0.044389	0.000000	0.166168	0.148922	0.037504	0.000000	0.000000	0.048072
anti-PTSG_00373	903	0	6	0	0	0	0	0	0	0.000000	1.534484	0.000000	0.000000	0.000000	0.000000	0.000000	0.000000
anti-PTSG_00374	2559	0	1	2	0	1	0	1	0	0.000000	0.090246	0.161688	0.000000	0.072986	0.000000	0.090888	0.000000
anti-PTSG_00375	510	0	3	0	0	0	0	0	0	0.000000	1.358470	0.000000	0.000000	0.000000	0.000000	0.000000	0.000000
anti-PTSG_00376	4848	0	1	3	0	1	0	0	1	0.000000	0.047636	0.128020	0.000000	0.038526	0.000000	0.000000	0.049381
anti-PTSG_00377	2628	1	0	1	0	0	0	0	0	0.084117	0.000000	0.078721	0.000000	0.000000	0.000000	0.000000	0.000000
anti-PTSG_00378	936	0	0	1	1	1	0	1	1	0.000000	0.000000	0.221025	0.198085	0.199543	0.000000	0.248487	0.255767
anti-PTSG_00381	792	0	0	0	0	0	0	0	0	0.000000	0.000000	0.000000	0.000000	0.000000	0.000000	0.000000	0.000000
anti-PTSG_00382	2502	0	0	0	0	0	0	0	0	0.000000	0.000000	0.000000	0.000000	0.000000	0.000000	0.000000	0.000000
anti-PTSG_00383	957	2	0	0	1	1	0	5	0	0.461985	0.000000	0.000000	0.193738	0.195164	0.000000	1.215171	0.000000
anti-PTSG_00384	1095	0	0	0	0	1	1	0	0	0.000000	0.000000	0.000000	0.000000	0.170568	0.219084	0.000000	0.000000
anti-PTSG_00385	30696	1	0	5	9	11	3	4	3	0.007202	0.000000	0.033698	0.054361	0.066930	0.023446	0.030308	0.023397
anti-PTSG_00386	264	0	0	1	0	0	0	0	1	0.000000	0.000000	0.783635	0.000000	0.000000	0.000000	0.000000	0.906810
anti-PTSG_00387	387	1	7	3	2	5	4	0	2	0.571214	4.177206	1.603719	0.958178	2.413074	2.479556	0.000000	1.237198
anti-PTSG_00388	1392	1	0	4	0	0	0	0	0	0.158807	0.000000	0.594482	0.000000	0.000000	0.000000	0.000000	0.000000
anti-PTSG_00389	1239	0	0	0	0	0	1	1	0	0.000000	0.000000	0.000000	0.000000	0.000000	0.193621	0.187719	0.000000
anti-PTSG_00390	1227	0	0	0	0	1	0	1	0	0.000000	0.000000	0.000000	0.000000	0.152218	0.000000	0.189555	0.000000
anti-PTSG_00391	765	0	0	0	0	0	1	0	0	0.000000	0.000000	0.000000	0.000000	0.000000	0.313591	0.000000	0.000000
anti-PTSG_00392	738	0	0	1	0	0	0	0	0	0.000000	0.000000	0.280325	0.000000	0.000000	0.000000	0.000000	0.000000
anti-PTSG_00393	3513	4	4	2	0	1	0	0	2	0.251705	0.262955	0.117780	0.000000	0.053166	0.000000	0.000000	0.136293
anti-PTSG_00394	2130	0	0	0	0	0	0	0	0	0.000000	0.000000	0.000000	0.000000	0.000000	0.000000	0.000000	0.000000
anti-PTSG_00395	1008	0	0	1	0	1	0	0	0	0.000000	0.000000	0.205238	0.000000	0.185290	0.000000	0.000000	0.000000
anti-PTSG_00396	978	0	0	0	0	0	0	0	0	0.000000	0.000000	0.000000	0.000000	0.000000	0.000000	0.000000	0.000000
anti-PTSG_00397	1188	3	2	2	0	1	1	0	2	0.558232	0.388788	0.348282	0.000000	0.157215	0.201934	0.000000	0.403027
anti-PTSG_00398	2406	0	0	0	0	0	0	0	0	0.000000	0.000000	0.000000	0.000000	0.000000	0.000000	0.000000	0.000000
anti-PTSG_00399	432	0	0	0	0	0	0	0	0	0.000000	0.000000	0.000000	0.000000	0.000000	0.000000	0.000000	0.000000
anti-PTSG_00400	1707	0	0	1	1	0	0	0	0	0.000000	0.000000	0.121195	0.108616	0.000000	0.000000	0.000000	0.000000
anti-PTSG_00404	450	0	0	0	0	0	0	0	0	0.000000	0.000000	0.000000	0.000000	0.000000	0.000000	0.000000	0.000000
anti-PTSG_00405	456	0	0	0	0	0	0	0	0	0.000000	0.000000	0.000000	0.000000	0.000000	0.000000	0.000000	0.000000
anti-PTSG_00406	1029	0	0	0	0	0	0	0	0	0.000000	0.000000	0.000000	0.000000	0.000000	0.000000	0.000000	0.000000
anti-PTSG_00407	312	0	0	0	0	0	0	0	1	0.000000	0.000000	0.000000	0.000000	0.000000	0.000000	0.000000	0.767301
anti-PTSG_00408	1026	0	0	2	0	1	0	0	0	0.000000	0.000000	0.403274	0.000000	0.182039	0.000000	0.000000	0.000000
anti-PTSG_00409	1740	0	0	1	1	0	0	0	0	0.000000	0.000000	0.118896	0.106556	0.000000	0.000000	0.000000	0.000000
anti-PTSG_00410	1134	2	2	3	2	1	2	2	0	0.389876	0.407301	0.547301	0.326997	0.164702	0.423099	0.410200	0.000000
anti-PTSG_00411	462	0	0	1	0	0	0	1	0	0.000000	0.000000	0.447792	0.000000	0.000000	0.000000	0.503428	0.000000
anti-PTSG_00412	3981	0	1	1	0	0	1	1	0	0.000000	0.058011	0.051967	0.000000	0.000000	0.060260	0.058423	0.000000
anti-PTSG_00413	348	0	0	0	0	0	0	0	0	0.000000	0.000000	0.000000	0.000000	0.000000	0.000000	0.000000	0.000000
anti-PTSG_00414	744	0	0	1	0	0	0	0	0	0.000000	0.000000	0.278064	0.000000	0.000000	0.000000	0.000000	0.000000
anti-PTSG_00415	537	0	0	0	0	0	0	1	0	0.000000	0.000000	0.000000	0.000000	0.000000	0.000000	0.433117	0.000000
anti-PTSG_00416	495	0	1	0	0	0	0	0	0	0.000000	0.466545	0.000000	0.000000	0.000000	0.000000	0.000000	0.000000
anti-PTSG_00417	1788	0	2	0	0	0	0	0	0	0.000000	0.258322	0.000000	0.000000	0.000000	0.000000	0.000000	0.000000
anti-PTSG_00418	4605	1	1	0	0	1	0	0	0	0.048004	0.050150	0.000000	0.000000	0.040559	0.000000	0.000000	0.000000
anti-PTSG_00419	789	0	0	1	9	3	14	1	8	0.000000	0.000000	0.262205	2.114913	0.710160	4.256728	0.294783	2.427355
anti-PTSG_00420	1047	0	0	0	0	1	0	0	0	0.000000	0.000000	0.000000	0.000000	0.178388	0.000000	0.000000	0.000000
anti-PTSG_00421	1338	0	1	0	2	0	0	0	0	0.000000	0.172601	0.000000	0.277141	0.000000	0.000000	0.000000	0.000000
anti-PTSG_00422	1509	0	0	0	0	0	0	0	0	0.000000	0.000000	0.000000	0.000000	0.000000	0.000000	0.000000	0.000000
anti-PTSG_00423	660	0	0	0	0	0	0	0	0	0.000000	0.000000	0.000000	0.000000	0.000000	0.000000	0.000000	0.000000
anti-PTSG_00424	504	0	0	0	0	0	0	0	0	0.000000	0.000000	0.000000	0.000000	0.000000	0.000000	0.000000	0.000000
anti-PTSG_00425	2055	0	1	2	6	2	3	0	0	0.000000	0.112379	0.201343	0.541335	0.181773	0.350215	0.000000	0.000000
anti-PTSG_00426	426	2	3	6	0	3	0	0	0	1.037839	1.626337	2.913799	0.000000	1.315295	0.000000	0.000000	0.000000
anti-PTSG_00427	657	0	1	0	0	0	2	0	1	0.000000	0.351507	0.000000	0.000000	0.000000	0.730280	0.000000	0.364380
anti-PTSG_00428	1686	1	0	0	0	0	1	0	0	0.131115	0.000000	0.000000	0.000000	0.000000	0.142288	0.000000	0.000000
anti-PTSG_00429	5100	2	1	4	0	1	0	0	0	0.086690	0.045282	0.162259	0.000000	0.036622	0.000000	0.000000	0.000000
anti-PTSG_00430	2310	0	0	1	0	0	0	0	0	0.000000	0.000000	0.089558	0.000000	0.000000	0.000000	0.000000	0.000000
anti-PTSG_00431	2136	0	0	1	0	0	0	0	0	0.000000	0.000000	0.096854	0.000000	0.000000	0.000000	0.000000	0.000000
anti-PTSG_00432	1086	0	0	0	0	0	0	0	0	0.000000	0.000000	0.000000	0.000000	0.000000	0.000000	0.000000	0.000000
anti-PTSG_00433	2247	0	0	1	0	0	0	0	0	0.000000	0.000000	0.092069	0.000000	0.000000	0.000000	0.000000	0.000000
anti-PTSG_00434	537	0	0	0	0	0	0	0	0	0.000000	0.000000	0.000000	0.000000	0.000000	0.000000	0.000000	0.000000
anti-PTSG_00435	525	0	0	0	0	0	0	0	0	0.000000	0.000000	0.000000	0.000000	0.000000	0.000000	0.000000	0.000000
anti-PTSG_00436	1404	0	0	2	0	0	0	1	0	0.000000	0.000000	0.294700	0.000000	0.000000	0.000000	0.165658	0.000000
anti-PTSG_00437	3624	0	2	4	5	0	0	1	0	0.000000	0.127450	0.228344	0.255805	0.000000	0.000000	0.064179	0.000000
anti-PTSG_00438	1854	0	1	0	0	0	0	0	0	0.000000	0.124563	0.000000	0.000000	0.000000	0.000000	0.000000	0.000000
anti-PTSG_00439	2352	0	1	0	0	0	0	0	0	0.000000	0.098189	0.000000	0.000000	0.000000	0.000000	0.000000	0.000000
anti-PTSG_00440	888	0	0	0	0	0	0	0	0	0.000000	0.000000	0.000000	0.000000	0.000000	0.000000	0.000000	0.000000
anti-PTSG_00441	2688	0	0	0	0	0	0	0	0	0.000000	0.000000	0.000000	0.000000	0.000000	0.000000	0.000000	0.000000
anti-PTSG_00442	3321	0	0	2	2	1	0	0	0	0.000000	0.000000	0.124589	0.111658	0.056240	0.000000	0.000000	0.000000
anti-PTSG_00443	1794	0	0	0	0	0	1	0	0	0.000000	0.000000	0.000000	0.000000	0.000000	0.133722	0.000000	0.000000
anti-PTSG_00444	876	0	0	0	0	0	0	0	0	0.000000	0.000000	0.000000	0.000000	0.000000	0.000000	0.000000	0.000000
anti-PTSG_00445	1959	0	0	0	1	1	0	2	1	0.000000	0.000000	0.000000	0.094644	0.095340	0.000000	0.237451	0.122204
anti-PTSG_00446	10413	7	6	5	5	3	2	2	3	0.148604	0.133068	0.099337	0.089027	0.053809	0.046076	0.044672	0.068971
anti-PTSG_00447	1344	0	0	0	0	0	0	0	0	0.000000	0.000000	0.000000	0.000000	0.000000	0.000000	0.000000	0.000000
anti-PTSG_00448	1623	1	0	0	0	0	1	0	0	0.136204	0.000000	0.000000	0.000000	0.000000	0.147811	0.000000	0.000000
anti-PTSG_00449	942	0	0	0	0	0	0	0	0	0.000000	0.000000	0.000000	0.000000	0.000000	0.000000	0.000000	0.000000
anti-PTSG_00450	2700	1	2	1	1	0	1	1	0	0.081874	0.171067	0.076622	0.068669	0.000000	0.088851	0.086142	0.000000
anti-PTSG_00451	1068	0	0	0	0	0	0	0	1	0.000000	0.000000	0.000000	0.000000	0.000000	0.000000	0.000000	0.224155
anti-PTSG_00452	6420	0	5	1	4	2	12	3	4	0.000000	0.179860	0.032224	0.115519	0.058184	0.448406	0.108684	0.149158
anti-PTSG_00453	213	1	0	1	0	1	0	1	0	1.037839	0.000000	0.971266	0.000000	0.876864	0.000000	1.091942	0.000000
anti-PTSG_00454	1719	0	0	0	0	0	0	0	0	0.000000	0.000000	0.000000	0.000000	0.000000	0.000000	0.000000	0.000000
anti-PTSG_00455	552	0	0	0	0	0	0	0	0	0.000000	0.000000	0.000000	0.000000	0.000000	0.000000	0.000000	0.000000
anti-PTSG_00456	2949	0	0	2	0	3	3	0	1	0.000000	0.000000	0.140305	0.000000	0.190002	0.244046	0.000000	0.081179
anti-PTSG_00458	1449	1	1	0	0	0	0	0	0	0.152560	0.159379	0.000000	0.000000	0.000000	0.000000	0.000000	0.000000
anti-PTSG_00459	3180	1	3	3	1	3	2	0	4	0.069516	0.217868	0.195170	0.058304	0.176200	0.150879	0.000000	0.301129
anti-PTSG_00460	1866	0	0	3	0	1	1	0	0	0.000000	0.000000	0.332604	0.000000	0.100092	0.128562	0.000000	0.000000
anti-PTSG_00461	2289	0	0	1	0	0	0	0	0	0.000000	0.000000	0.090380	0.000000	0.000000	0.000000	0.000000	0.000000
anti-PTSG_00462	1476	0	0	0	1	1	0	0	0	0.000000	0.000000	0.000000	0.125615	0.126539	0.000000	0.000000	0.000000
anti-PTSG_00463	819	0	2	0	0	0	0	0	0	0.000000	0.563956	0.000000	0.000000	0.000000	0.000000	0.000000	0.000000
anti-PTSG_00467	870	0	0	0	0	0	0	0	0	0.000000	0.000000	0.000000	0.000000	0.000000	0.000000	0.000000	0.000000
anti-PTSG_00470	1509	0	0	0	0	0	0	0	0	0.000000	0.000000	0.000000	0.000000	0.000000	0.000000	0.000000	0.000000
anti-PTSG_00471	801	0	0	1	1	0	0	0	0	0.000000	0.000000	0.258277	0.231470	0.000000	0.000000	0.000000	0.000000
anti-PTSG_00472	633	0	1	1	0	0	0	1	0	0.000000	0.364834	0.326824	0.000000	0.000000	0.000000	0.367431	0.000000
anti-PTSG_00473	378	0	0	0	0	1	0	0	0	0.000000	0.000000	0.000000	0.000000	0.494106	0.000000	0.000000	0.000000
anti-PTSG_00476	576	0	0	0	0	0	0	0	0	0.000000	0.000000	0.000000	0.000000	0.000000	0.000000	0.000000	0.000000
anti-PTSG_00477	4641	0	0	0	1	3	1	1	0	0.000000	0.000000	0.000000	0.039950	0.120732	0.051691	0.050115	0.000000
anti-PTSG_00478	876	0	0	0	0	0	0	0	0	0.000000	0.000000	0.000000	0.000000	0.000000	0.000000	0.000000	0.000000
anti-PTSG_00481	1362	0	0	1	0	0	1	0	0	0.000000	0.000000	0.151894	0.000000	0.000000	0.176136	0.000000	0.000000
anti-PTSG_00482	1356	0	1	0	0	0	0	0	1	0.000000	0.170310	0.000000	0.000000	0.000000	0.000000	0.000000	0.176547
anti-PTSG_00483	3063	0	1	1	0	0	0	0	1	0.000000	0.075397	0.067542	0.000000	0.000000	0.000000	0.000000	0.078158
anti-PTSG_00486	2856	0	0	0	1	0	0	0	0	0.000000	0.000000	0.000000	0.064919	0.000000	0.000000	0.000000	0.000000
anti-PTSG_00487	2112	1	1	2	0	1	0	1	0	0.104668	0.109347	0.195909	0.000000	0.088434	0.000000	0.110125	0.000000
anti-PTSG_00488	645	0	2	0	0	0	0	0	0	0.000000	0.716093	0.000000	0.000000	0.000000	0.000000	0.000000	0.000000
anti-PTSG_00489	2166	0	0	0	0	0	0	1	0	0.000000	0.000000	0.000000	0.000000	0.000000	0.000000	0.107379	0.000000
anti-PTSG_00490	906	0	1	0	0	0	2	0	0	0.000000	0.254900	0.000000	0.000000	0.000000	0.529574	0.000000	0.000000
anti-PTSG_00491	783	0	0	3	0	0	1	2	1	0.000000	0.000000	0.792643	0.000000	0.000000	0.306382	0.594083	0.305744
anti-PTSG_00492	1989	0	0	0	0	1	0	0	0	0.000000	0.000000	0.000000	0.000000	0.093902	0.000000	0.000000	0.000000
anti-PTSG_00493	774	0	0	0	2	0	1	0	0	0.000000	0.000000	0.000000	0.479089	0.000000	0.309944	0.000000	0.000000
anti-PTSG_00494	870	0	0	0	0	0	0	0	0	0.000000	0.000000	0.000000	0.000000	0.000000	0.000000	0.000000	0.000000
anti-PTSG_00497	1587	1	1	0	0	0	0	1	1	0.139294	0.145520	0.000000	0.000000	0.000000	0.000000	0.146556	0.150849
anti-PTSG_00498	2445	0	0	3	0	0	0	0	0	0.000000	0.000000	0.253840	0.000000	0.000000	0.000000	0.000000	0.000000
anti-PTSG_00499	1137	0	0	0	0	0	0	0	0	0.000000	0.000000	0.000000	0.000000	0.000000	0.000000	0.000000	0.000000
anti-PTSG_00500	414	0	0	0	0	0	0	0	0	0.000000	0.000000	0.000000	0.000000	0.000000	0.000000	0.000000	0.000000
anti-PTSG_00501	7107	0	2	1	0	1	1	0	1	0.000000	0.064989	0.029109	0.000000	0.026280	0.033755	0.000000	0.033685
anti-PTSG_00506	597	1	1	3	1	3	1	0	1	0.370284	0.386834	1.039596	0.310565	0.938553	0.401838	0.000000	0.401001
anti-PTSG_00507	4557	0	1	0	0	0	0	0	0	0.000000	0.050678	0.000000	0.000000	0.000000	0.000000	0.000000	0.000000
anti-PTSG_00508	4749	0	0	1	0	0	0	0	1	0.000000	0.000000	0.043563	0.000000	0.000000	0.000000	0.000000	0.050410
anti-PTSG_00509	2544	1	0	1	0	0	0	0	0	0.086895	0.000000	0.081321	0.000000	0.000000	0.000000	0.000000	0.000000
anti-PTSG_00510	4788	1	4	2	0	6	0	0	1	0.046170	0.192932	0.086416	0.000000	0.234050	0.000000	0.000000	0.050000
anti-PTSG_00511	609	0	1	1	0	1	0	0	0	0.000000	0.379212	0.339704	0.000000	0.306686	0.000000	0.000000	0.000000
anti-PTSG_00512	3906	0	0	1	0	0	0	0	0	0.000000	0.000000	0.052965	0.000000	0.000000	0.000000	0.000000	0.000000
anti-PTSG_00513	1791	0	0	0	0	3	0	0	0	0.000000	0.000000	0.000000	0.000000	0.312851	0.000000	0.000000	0.000000
anti-PTSG_00514	2085	1	0	2	1	0	1	0	1	0.106024	0.000000	0.198446	0.088924	0.000000	0.115059	0.000000	0.114819
anti-PTSG_00515	1890	0	5	2	0	1	0	0	4	0.000000	0.610952	0.218920	0.000000	0.098821	0.000000	0.000000	0.506662
anti-PTSG_00516	18045	0	0	1	0	2	0	2	1	0.000000	0.000000	0.011465	0.000000	0.020701	0.000000	0.025778	0.013267
anti-PTSG_00517	1224	0	0	0	0	0	0	0	0	0.000000	0.000000	0.000000	0.000000	0.000000	0.000000	0.000000	0.000000
anti-PTSG_00518	645	0	0	1	0	0	0	0	0	0.000000	0.000000	0.320744	0.000000	0.000000	0.000000	0.000000	0.000000
anti-PTSG_00519	1242	0	0	0	0	0	0	0	0	0.000000	0.000000	0.000000	0.000000	0.000000	0.000000	0.000000	0.000000
anti-PTSG_00520	603	0	0	0	0	0	0	0	1	0.000000	0.000000	0.000000	0.000000	0.000000	0.000000	0.000000	0.397011
anti-PTSG_00522	3606	0	0	3	2	1	1	0	1	0.000000	0.000000	0.172113	0.102833	0.051795	0.066527	0.000000	0.066389
anti-PTSG_00523	708	0	0	0	0	0	0	1	0	0.000000	0.000000	0.000000	0.000000	0.000000	0.000000	0.328508	0.000000
anti-PTSG_00524	651	0	1	0	0	1	0	0	0	0.000000	0.354746	0.000000	0.000000	0.286900	0.000000	0.000000	0.000000
anti-PTSG_00525	939	0	0	0	1	0	0	0	0	0.000000	0.000000	0.000000	0.197452	0.000000	0.000000	0.000000	0.000000
anti-PTSG_00526	1065	0	0	1	0	0	0	3	1	0.000000	0.000000	0.194253	0.000000	0.000000	0.000000	0.655165	0.224787
anti-PTSG_00527	1137	0	0	0	0	2	0	2	0	0.000000	0.000000	0.000000	0.000000	0.328535	0.000000	0.409118	0.000000
anti-PTSG_00531	4257	0	0	0	0	0	0	0	0	0.000000	0.000000	0.000000	0.000000	0.000000	0.000000	0.000000	0.000000
anti-PTSG_00532	1002	0	0	0	0	0	0	0	0	0.000000	0.000000	0.000000	0.000000	0.000000	0.000000	0.000000	0.000000
anti-PTSG_00535	2088	0	0	0	0	0	0	0	0	0.000000	0.000000	0.000000	0.000000	0.000000	0.000000	0.000000	0.000000
anti-PTSG_00536	1902	0	0	0	0	1	0	0	0	0.000000	0.000000	0.000000	0.000000	0.098198	0.000000	0.000000	0.000000
anti-PTSG_00537	8949	2	0	0	0	0	0	0	0	0.049404	0.000000	0.000000	0.000000	0.000000	0.000000	0.000000	0.000000
anti-PTSG_00538	1644	0	0	0	2	1	0	0	0	0.000000	0.000000	0.000000	0.225556	0.113608	0.000000	0.000000	0.000000
anti-PTSG_00539	1182	0	0	0	0	1	0	0	0	0.000000	0.000000	0.000000	0.000000	0.158013	0.000000	0.000000	0.000000
anti-PTSG_00544	8112	69	56	63	34	47	24	47	21	1.880315	1.594259	1.606684	0.777102	1.082135	0.709755	1.347563	0.619743
anti-PTSG_00545	2262	0	0	0	0	2	1	1	0	0.000000	0.000000	0.000000	0.000000	0.165139	0.106055	0.102822	0.000000
anti-PTSG_00546	1086	1	0	0	0	0	1	0	0	0.203554	0.000000	0.000000	0.000000	0.000000	0.220900	0.000000	0.000000
anti-PTSG_00547	465	0	0	0	1	1	0	0	0	0.000000	0.000000	0.000000	0.398726	0.401660	0.000000	0.000000	0.000000
anti-PTSG_00548	1155	0	0	0	0	0	0	0	0	0.000000	0.000000	0.000000	0.000000	0.000000	0.000000	0.000000	0.000000
anti-PTSG_00551	735	0	0	3	0	0	1	0	0	0.000000	0.000000	0.844407	0.000000	0.000000	0.326391	0.000000	0.000000
anti-PTSG_00552	3489	0	1	2	0	0	4	1	1	0.000000	0.066191	0.118590	0.000000	0.000000	0.275032	0.066662	0.068615
anti-PTSG_00553	1674	0	0	0	3	0	0	0	0	0.000000	0.000000	0.000000	0.332271	0.000000	0.000000	0.000000	0.000000
anti-PTSG_00554	1929	0	0	0	2	0	0	0	0	0.000000	0.000000	0.000000	0.192232	0.000000	0.000000	0.000000	0.000000
anti-PTSG_00555	1479	1	1	0	1	0	1	1	0	0.149466	0.156146	0.000000	0.125360	0.000000	0.162202	0.157257	0.000000
anti-PTSG_00556	939	0	0	2	0	0	0	0	0	0.000000	0.000000	0.440638	0.000000	0.000000	0.000000	0.000000	0.000000
anti-PTSG_00557	1854	0	1	1	0	0	1	1	0	0.000000	0.124563	0.111586	0.000000	0.000000	0.129394	0.125450	0.000000
anti-PTSG_00558	1725	0	0	2	0	1	0	0	1	0.000000	0.000000	0.239861	0.000000	0.108274	0.000000	0.000000	0.138781
anti-PTSG_00559	20004	2	2	2	0	0	5	0	1	0.022102	0.023089	0.020684	0.000000	0.000000	0.059962	0.000000	0.011967
anti-PTSG_00560	558	0	0	0	0	0	0	0	0	0.000000	0.000000	0.000000	0.000000	0.000000	0.000000	0.000000	0.000000
anti-PTSG_00561	513	0	0	0	0	1	0	0	1	0.000000	0.000000	0.000000	0.000000	0.364078	0.000000	0.000000	0.466662
anti-PTSG_00562	1632	1	0	1	1	3	1	0	0	0.135453	0.000000	0.126765	0.113607	0.343331	0.146996	0.000000	0.000000
anti-PTSG_00563	1608	0	0	0	0	1	0	0	0	0.000000	0.000000	0.000000	0.000000	0.116152	0.000000	0.000000	0.000000
anti-PTSG_00564	5970	1	2	2	4	0	0	3	1	0.037028	0.077367	0.069306	0.124226	0.000000	0.000000	0.116876	0.040100
anti-PTSG_00565	1668	0	0	0	0	0	0	0	0	0.000000	0.000000	0.000000	0.000000	0.000000	0.000000	0.000000	0.000000
anti-PTSG_00566	516	1	0	1	0	0	0	0	0	0.428410	0.000000	0.400930	0.000000	0.000000	0.000000	0.000000	0.000000
anti-PTSG_00567	2715	1	0	0	2	0	0	0	0	0.081422	0.000000	0.000000	0.136580	0.000000	0.000000	0.000000	0.000000
anti-PTSG_00568	1644	0	0	0	0	0	0	0	0	0.000000	0.000000	0.000000	0.000000	0.000000	0.000000	0.000000	0.000000
anti-PTSG_00571	2331	0	0	0	0	0	0	0	0	0.000000	0.000000	0.000000	0.000000	0.000000	0.000000	0.000000	0.000000
anti-PTSG_00572	1314	0	0	0	1	0	1	0	0	0.000000	0.000000	0.000000	0.141102	0.000000	0.182570	0.000000	0.000000
anti-PTSG_00573	384	0	0	2	0	0	0	0	0	0.000000	0.000000	1.077498	0.000000	0.000000	0.000000	0.000000	0.000000
anti-PTSG_00574	1041	0	0	0	0	0	0	0	0	0.000000	0.000000	0.000000	0.000000	0.000000	0.000000	0.000000	0.000000
anti-PTSG_00575	747	0	1	0	0	1	2	0	0	0.000000	0.309156	0.000000	0.000000	0.250029	0.642295	0.000000	0.000000
anti-PTSG_00576	4245	1	0	0	0	0	0	0	0	0.052075	0.000000	0.000000	0.000000	0.000000	0.000000	0.000000	0.000000
anti-PTSG_00577	486	0	0	1	0	0	0	0	0	0.000000	0.000000	0.425678	0.000000	0.000000	0.000000	0.000000	0.000000
anti-PTSG_00578	579	0	0	0	0	0	0	0	1	0.000000	0.000000	0.000000	0.000000	0.000000	0.000000	0.000000	0.413468
anti-PTSG_00579	891	0	0	0	0	0	1	0	0	0.000000	0.000000	0.000000	0.000000	0.000000	0.269245	0.000000	0.000000
anti-PTSG_00580	852	0	1	2	0	0	0	1	0	0.000000	0.271056	0.485633	0.000000	0.000000	0.000000	0.272986	0.000000
anti-PTSG_00581	450	0	0	1	0	1	0	0	0	0.000000	0.000000	0.459733	0.000000	0.415049	0.000000	0.000000	0.000000
anti-PTSG_00582	768	2	3	4	0	1	1	3	0	0.575676	0.902109	1.077498	0.000000	0.243193	0.312366	0.908530	0.000000
anti-PTSG_00583	2691	1	0	2	0	0	0	0	0	0.082148	0.000000	0.153757	0.000000	0.000000	0.000000	0.000000	0.000000
anti-PTSG_00586	1074	1	0	0	1	2	0	1	0	0.205828	0.000000	0.000000	0.172633	0.347806	0.000000	0.216558	0.000000
anti-PTSG_00587	1509	0	0	0	0	0	0	0	0	0.000000	0.000000	0.000000	0.000000	0.000000	0.000000	0.000000	0.000000
anti-PTSG_00588	1152	0	0	0	0	0	0	0	1	0.000000	0.000000	0.000000	0.000000	0.000000	0.000000	0.000000	0.207811
anti-PTSG_00589	528	0	0	0	0	1	0	0	0	0.000000	0.000000	0.000000	0.000000	0.353735	0.000000	0.000000	0.000000
anti-PTSG_00590	1644	4	2	6	1	2	0	2	0	0.537858	0.280949	0.755035	0.112778	0.227216	0.000000	0.282949	0.000000
anti-PTSG_00591	1161	0	0	1	1	0	1	0	0	0.000000	0.000000	0.178191	0.159696	0.000000	0.206630	0.000000	0.000000
anti-PTSG_00592	1899	0	0	0	0	0	0	0	1	0.000000	0.000000	0.000000	0.000000	0.000000	0.000000	0.000000	0.126065
anti-PTSG_00593	4359	0	0	2	0	0	0	0	2	0.000000	0.000000	0.094921	0.000000	0.000000	0.000000	0.000000	0.109841
anti-PTSG_00594	228	0	0	0	0	0	0	1	0	0.000000	0.000000	0.000000	0.000000	0.000000	0.000000	1.020104	0.000000
anti-PTSG_00595	1527	0	1	0	0	0	0	0	0	0.000000	0.151238	0.000000	0.000000	0.000000	0.000000	0.000000	0.000000
anti-PTSG_00596	4272	1	0	0	0	0	0	0	0	0.051746	0.000000	0.000000	0.000000	0.000000	0.000000	0.000000	0.000000
anti-PTSG_00600	1890	0	1	0	0	0	1	0	0	0.000000	0.122190	0.000000	0.000000	0.000000	0.126930	0.000000	0.000000
anti-PTSG_00601	1860	0	1	0	0	1	0	0	0	0.000000	0.124161	0.000000	0.000000	0.100415	0.000000	0.000000	0.000000
anti-PTSG_00602	1653	0	1	1	0	1	1	0	0	0.000000	0.139710	0.125154	0.000000	0.112990	0.145128	0.000000	0.000000
anti-PTSG_00603	1518	21	18	29	15	37	18	19	30	3.058138	2.738417	3.952247	1.832089	4.552413	2.844629	2.911126	4.731183
anti-PTSG_00604	1845	2	1	0	1	1	2	2	1	0.239631	0.125171	0.000000	0.100492	0.101231	0.260051	0.252123	0.129755
anti-PTSG_00605	1143	0	1	1	0	0	1	0	0	0.000000	0.202047	0.180997	0.000000	0.000000	0.209884	0.000000	0.000000
anti-PTSG_00606	1818	1	0	2	0	0	0	1	0	0.121595	0.000000	0.227590	0.000000	0.000000	0.000000	0.127934	0.000000
anti-PTSG_00607	4125	0	1	0	0	1	0	1	0	0.000000	0.055985	0.000000	0.000000	0.045278	0.000000	0.056384	0.000000
anti-PTSG_00608	4557	0	0	0	0	0	0	0	1	0.000000	0.000000	0.000000	0.000000	0.000000	0.000000	0.000000	0.052534
anti-PTSG_00609	2394	0	0	1	5	1	2	2	2	0.000000	0.000000	0.086416	0.387233	0.078017	0.200415	0.194305	0.199998
anti-PTSG_00610	387	4	6	8	1	3	2	3	1	2.284855	3.580463	4.276583	0.479089	1.447845	1.239778	1.802974	0.618599
anti-PTSG_00611	2418	0	0	0	0	0	0	0	0	0.000000	0.000000	0.000000	0.000000	0.000000	0.000000	0.000000	0.000000
anti-PTSG_00612	552	0	1	0	0	0	0	0	0	0.000000	0.418369	0.000000	0.000000	0.000000	0.000000	0.000000	0.000000
anti-PTSG_00613	2823	0	0	0	0	0	0	0	0	0.000000	0.000000	0.000000	0.000000	0.000000	0.000000	0.000000	0.000000
anti-PTSG_00614	5175	1	0	1	0	2	0	0	0	0.042717	0.000000	0.039977	0.000000	0.072182	0.000000	0.000000	0.000000
anti-PTSG_00615	339	0	0	1	0	0	0	0	0	0.000000	0.000000	0.610265	0.000000	0.000000	0.000000	0.000000	0.000000
anti-PTSG_00616	504	0	0	0	0	1	0	0	0	0.000000	0.000000	0.000000	0.000000	0.370579	0.000000	0.000000	0.000000
anti-PTSG_00617	2259	0	0	0	0	0	0	0	0	0.000000	0.000000	0.000000	0.000000	0.000000	0.000000	0.000000	0.000000
anti-PTSG_00618	2391	0	0	0	0	0	0	0	0	0.000000	0.000000	0.000000	0.000000	0.000000	0.000000	0.000000	0.000000
anti-PTSG_00619	2493	0	0	0	0	1	0	0	0	0.000000	0.000000	0.000000	0.000000	0.074919	0.000000	0.000000	0.000000
anti-PTSG_00620	849	0	0	0	0	0	0	0	0	0.000000	0.000000	0.000000	0.000000	0.000000	0.000000	0.000000	0.000000
anti-PTSG_00621	3456	0	0	0	1	0	1	1	0	0.000000	0.000000	0.000000	0.053648	0.000000	0.069415	0.067299	0.000000
anti-PTSG_00622	1728	0	0	0	0	0	1	0	0	0.000000	0.000000	0.000000	0.000000	0.000000	0.138829	0.000000	0.000000
anti-PTSG_00623	369	9	17	10	6	9	4	4	2	5.391700	10.639505	5.606496	3.014754	4.555413	2.600510	2.521232	1.297549
anti-PTSG_00624	7737	0	4	0	1	4	7	1	0	0.000000	0.119395	0.000000	0.023964	0.096560	0.217045	0.030061	0.000000
anti-PTSG_00625	1491	0	0	0	0	0	0	1	0	0.000000	0.000000	0.000000	0.000000	0.000000	0.000000	0.155992	0.000000
anti-PTSG_00626	1551	0	1	1	0	2	1	0	0	0.000000	0.148897	0.133385	0.000000	0.240841	0.154672	0.000000	0.000000
anti-PTSG_00627	1476	0	0	0	0	0	0	0	1	0.000000	0.000000	0.000000	0.000000	0.000000	0.000000	0.000000	0.162194
anti-PTSG_00628	711	1	2	1	1	0	1	0	0	0.310914	0.649620	0.290970	0.260770	0.000000	0.337408	0.000000	0.000000
anti-PTSG_00629	1476	0	0	0	0	0	1	1	0	0.000000	0.000000	0.000000	0.000000	0.000000	0.162532	0.157577	0.000000
anti-PTSG_00630	957	0	0	0	0	0	0	2	0	0.000000	0.000000	0.000000	0.000000	0.000000	0.000000	0.486068	0.000000
anti-PTSG_00633	825	4	1	8	1	2	5	2	1	1.071805	0.279927	2.006106	0.224736	0.452780	1.453921	0.563839	0.290179
anti-PTSG_00634	660	0	0	0	0	0	0	0	0	0.000000	0.000000	0.000000	0.000000	0.000000	0.000000	0.000000	0.000000
anti-PTSG_00635	960	0	0	0	0	0	0	0	0	0.000000	0.000000	0.000000	0.000000	0.000000	0.000000	0.000000	0.000000
anti-PTSG_00636	561	0	0	0	0	0	0	0	0	0.000000	0.000000	0.000000	0.000000	0.000000	0.000000	0.000000	0.000000
anti-PTSG_00637	1158	0	0	0	0	0	0	0	0	0.000000	0.000000	0.000000	0.000000	0.000000	0.000000	0.000000	0.000000
anti-PTSG_00638	19878	4	0	6	2	13	1	10	1	0.044483	0.000000	0.062445	0.018655	0.122147	0.012068	0.117006	0.012043
anti-PTSG_00639	2052	0	0	1	0	0	0	1	1	0.000000	0.000000	0.100819	0.000000	0.000000	0.000000	0.113345	0.116666
anti-PTSG_00640	1362	0	0	0	0	0	0	0	0	0.000000	0.000000	0.000000	0.000000	0.000000	0.000000	0.000000	0.000000
anti-PTSG_00641	735	0	0	0	0	0	0	0	1	0.000000	0.000000	0.000000	0.000000	0.000000	0.000000	0.000000	0.325711
anti-PTSG_00642	429	0	1	3	1	2	1	0	1	0.000000	0.538321	1.446711	0.432185	0.870732	0.559201	0.000000	0.558037
anti-PTSG_00643	1668	1	0	1	1	1	0	1	0	0.132530	0.000000	0.124029	0.111156	0.111974	0.000000	0.139439	0.000000
anti-PTSG_00644	2838	1	1	11	0	0	2	1	1	0.077893	0.081374	0.801859	0.000000	0.000000	0.169061	0.081953	0.084354
anti-PTSG_00645	1809	0	0	1	0	0	0	1	0	0.000000	0.000000	0.114361	0.000000	0.000000	0.000000	0.128570	0.000000
anti-PTSG_00646	1593	0	0	0	0	0	0	0	0	0.000000	0.000000	0.000000	0.000000	0.000000	0.000000	0.000000	0.000000
anti-PTSG_00647	1005	1	0	0	0	0	0	0	1	0.219960	0.000000	0.000000	0.000000	0.000000	0.000000	0.000000	0.238207
anti-PTSG_00650	1899	144	118	120	81	181	38	76	54	16.762820	14.350132	13.072967	7.908372	17.801855	4.800467	9.308246	6.807522
anti-PTSG_00651	291	2	5	3	2	4	0	2	0	1.519311	3.968039	2.132780	1.274278	2.567312	0.000000	1.598513	0.000000
anti-PTSG_00652	6237	3	5	4	0	1	4	1	3	0.106330	0.185137	0.132679	0.000000	0.029946	0.153854	0.037291	0.115150
anti-PTSG_00653	663	0	1	1	0	0	0	1	0	0.000000	0.348326	0.312036	0.000000	0.000000	0.000000	0.350805	0.000000
anti-PTSG_00654	2049	0	0	2	0	0	0	0	0	0.000000	0.000000	0.201932	0.000000	0.000000	0.000000	0.000000	0.000000
anti-PTSG_00655	1002	0	0	0	0	0	0	0	0	0.000000	0.000000	0.000000	0.000000	0.000000	0.000000	0.000000	0.000000
anti-PTSG_00656	1953	6	3	7	2	6	4	4	7	0.679139	0.354746	0.741504	0.189869	0.573800	0.491341	0.476362	0.858057
anti-PTSG_00657	1800	45	62	70	50	16	27	9	8	5.526492	7.954595	8.045322	5.150206	1.660195	3.598456	1.162918	1.063990
anti-PTSG_00658	5631	2	0	4	1	1	1	1	0	0.078515	0.000000	0.146958	0.032926	0.033169	0.042603	0.041304	0.000000
anti-PTSG_00659	1359	2	2	1	1	1	1	1	2	0.325327	0.339867	0.152229	0.136429	0.137433	0.176525	0.171143	0.352315
anti-PTSG_00660	633	0	1	0	0	0	1	0	1	0.000000	0.364834	0.000000	0.000000	0.000000	0.378984	0.000000	0.378196
anti-PTSG_00661	759	0	0	0	0	1	0	0	0	0.000000	0.000000	0.000000	0.000000	0.246076	0.000000	0.000000	0.000000
anti-PTSG_00662	1383	0	0	0	0	1	0	0	0	0.000000	0.000000	0.000000	0.000000	0.135048	0.000000	0.000000	0.000000
anti-PTSG_00663	1185	0	0	0	0	0	0	0	0	0.000000	0.000000	0.000000	0.000000	0.000000	0.000000	0.000000	0.000000
anti-PTSG_00666	2001	1	0	0	0	0	0	0	0	0.110475	0.000000	0.000000	0.000000	0.000000	0.000000	0.000000	0.000000
anti-PTSG_00667	2622	0	1	1	0	1	0	0	1	0.000000	0.088078	0.078901	0.000000	0.071233	0.000000	0.000000	0.091304
anti-PTSG_00668	792	0	2	0	0	0	0	0	0	0.000000	0.583181	0.000000	0.000000	0.000000	0.000000	0.000000	0.000000
anti-PTSG_00669	8598	1	1	2	0	2	0	0	2	0.025711	0.026860	0.048123	0.000000	0.043445	0.000000	0.000000	0.055687
anti-PTSG_00670	1425	0	0	0	0	1	1	0	1	0.000000	0.000000	0.000000	0.000000	0.131068	0.168349	0.000000	0.167998
anti-PTSG_00671	2622	0	0	0	0	2	0	0	0	0.000000	0.000000	0.000000	0.000000	0.142465	0.000000	0.000000	0.000000
anti-PTSG_00672	1587	0	1	1	2	0	1	1	0	0.000000	0.145520	0.130359	0.233658	0.000000	0.151164	0.146556	0.000000
anti-PTSG_00673	1440	0	1	1	5	1	0	2	0	0.000000	0.160375	0.143666	0.643776	0.129703	0.000000	0.323033	0.000000
anti-PTSG_00674	312	3	0	2	0	2	0	1	0	2.125574	0.000000	1.326152	0.000000	1.197256	0.000000	0.745460	0.000000
anti-PTSG_00675	402	1	2	9	2	3	2	1	1	0.549900	1.148954	4.631635	0.922425	1.393821	1.193518	0.578566	0.595517
anti-PTSG_00676	4275	1	0	0	0	4	1	0	0	0.051710	0.000000	0.000000	0.000000	0.174757	0.056116	0.000000	0.000000
anti-PTSG_00679	8706	0	0	0	1	4	3	1	2	0.000000	0.000000	0.000000	0.021297	0.085813	0.082666	0.026715	0.054996
anti-PTSG_00680	831	0	0	0	0	1	0	1	0	0.000000	0.000000	0.000000	0.000000	0.224756	0.000000	0.279884	0.000000
anti-PTSG_00681	3942	1	0	4	0	2	1	0	1	0.056078	0.000000	0.209924	0.000000	0.094760	0.060857	0.000000	0.060730
anti-PTSG_00682	2028	2	0	1	2	0	2	0	0	0.218008	0.000000	0.102012	0.182848	0.000000	0.236585	0.000000	0.000000
anti-PTSG_00683	2289	0	0	1	9	0	52	4	21	0.000000	0.000000	0.090380	0.728994	0.000000	5.449823	0.406437	2.196311
anti-PTSG_00684	1839	1	0	1	1	2	4	4	2	0.120206	0.000000	0.112496	0.100820	0.203123	0.521799	0.505892	0.260357
anti-PTSG_00685	1764	0	0	1	0	0	1	0	0	0.000000	0.000000	0.117279	0.000000	0.000000	0.135996	0.000000	0.000000
anti-PTSG_00686	1122	0	0	0	0	0	0	0	0	0.000000	0.000000	0.000000	0.000000	0.000000	0.000000	0.000000	0.000000
anti-PTSG_00687	1842	0	0	1	0	0	0	0	0	0.000000	0.000000	0.112313	0.000000	0.000000	0.000000	0.000000	0.000000
anti-PTSG_00688	672	0	1	1	0	0	0	0	0	0.000000	0.343660	0.307857	0.000000	0.000000	0.000000	0.000000	0.000000
anti-PTSG_00689	1773	0	1	0	0	0	0	0	0	0.000000	0.130254	0.000000	0.000000	0.000000	0.000000	0.000000	0.000000
anti-PTSG_00690	411	0	0	0	0	1	0	0	0	0.000000	0.000000	0.000000	0.000000	0.454433	0.000000	0.000000	0.000000
anti-PTSG_00691	990	0	0	3	1	0	0	0	2	0.000000	0.000000	0.626908	0.187280	0.000000	0.000000	0.000000	0.483632
anti-PTSG_00692	1083	0	0	0	0	0	0	0	0	0.000000	0.000000	0.000000	0.000000	0.000000	0.000000	0.000000	0.000000
anti-PTSG_00693	1401	0	1	0	0	0	2	0	1	0.000000	0.164839	0.000000	0.000000	0.000000	0.342465	0.000000	0.170876
anti-PTSG_00696	1698	0	0	0	1	0	0	0	0	0.000000	0.000000	0.000000	0.109192	0.000000	0.000000	0.000000	0.000000
anti-PTSG_00697	429	0	0	0	1	0	0	0	0	0.000000	0.000000	0.000000	0.432185	0.000000	0.000000	0.000000	0.000000
anti-PTSG_00698	888	1	0	0	2	0	0	0	2	0.248941	0.000000	0.000000	0.417584	0.000000	0.000000	0.000000	0.539184
anti-PTSG_00699	1674	0	0	0	0	0	0	0	0	0.000000	0.000000	0.000000	0.000000	0.000000	0.000000	0.000000	0.000000
anti-PTSG_00700	627	0	0	0	0	0	0	0	0	0.000000	0.000000	0.000000	0.000000	0.000000	0.000000	0.000000	0.000000
anti-PTSG_00701	594	0	1	0	0	0	0	0	0	0.000000	0.388788	0.000000	0.000000	0.000000	0.000000	0.000000	0.000000
anti-PTSG_00702	5445	2	3	2	1	1	0	2	0	0.081197	0.127240	0.075989	0.034051	0.034302	0.000000	0.085430	0.000000
anti-PTSG_00703	1353	0	0	3	2	1	0	0	1	0.000000	0.000000	0.458713	0.274069	0.138043	0.000000	0.000000	0.176939
anti-PTSG_00704	795	1	0	0	0	0	0	0	0	0.278063	0.000000	0.000000	0.000000	0.000000	0.000000	0.000000	0.000000
anti-PTSG_00705	2988	1	0	0	0	3	0	0	0	0.073982	0.000000	0.000000	0.000000	0.187522	0.000000	0.000000	0.000000
anti-PTSG_00706	2370	0	0	0	0	0	0	0	0	0.000000	0.000000	0.000000	0.000000	0.000000	0.000000	0.000000	0.000000
anti-PTSG_00707	282	0	2	0	1	0	0	0	0	0.000000	1.637871	0.000000	0.657473	0.000000	0.000000	0.000000	0.000000
anti-PTSG_00708	1029	2	7	4	3	1	0	2	1	0.429659	1.571019	0.804197	0.540546	0.181508	0.000000	0.452058	0.232651
anti-PTSG_00709	4098	4	2	10	15	6	14	4	7	0.215773	0.112709	0.504831	0.678651	0.273458	0.819560	0.227022	0.408928
anti-PTSG_00710	7860	0	1	2	4	2	1	0	0	0.000000	0.029382	0.052641	0.094355	0.047525	0.030521	0.000000	0.000000
anti-PTSG_00713	315	0	0	0	0	0	0	0	1	0.000000	0.000000	0.000000	0.000000	0.000000	0.000000	0.000000	0.759993
anti-PTSG_00716	738	0	0	0	0	0	0	0	0	0.000000	0.000000	0.000000	0.000000	0.000000	0.000000	0.000000	0.000000
anti-PTSG_00717	1935	0	1	0	0	0	0	0	0	0.000000	0.119349	0.000000	0.000000	0.000000	0.000000	0.000000	0.000000
anti-PTSG_00718	765	3	1	0	0	1	0	3	0	0.866901	0.301882	0.000000	0.000000	0.244146	0.000000	0.912093	0.000000
anti-PTSG_00719	5892	0	1	4	1	3	5	7	2	0.000000	0.039195	0.140448	0.031468	0.095098	0.203579	0.276321	0.081262
anti-PTSG_00720	429	0	0	0	0	0	0	1	0	0.000000	0.000000	0.000000	0.000000	0.000000	0.000000	0.542153	0.000000
anti-PTSG_00721	609	4	4	0	8	0	2	1	1	1.451952	1.516846	0.000000	2.435565	0.000000	0.787839	0.381911	0.393100
anti-PTSG_00722	3534	1	0	3	11	0	3	3	0	0.062552	0.000000	0.175619	0.577103	0.000000	0.203648	0.197439	0.000000
anti-PTSG_00723	5316	2	0	1	1	0	0	0	2	0.083168	0.000000	0.038916	0.034877	0.000000	0.000000	0.000000	0.090067
anti-PTSG_00724	1635	0	0	0	0	0	2	0	0	0.000000	0.000000	0.000000	0.000000	0.000000	0.293452	0.000000	0.000000
anti-PTSG_00725	768	0	0	1	0	1	2	0	1	0.000000	0.000000	0.269375	0.000000	0.243193	0.624732	0.000000	0.311716
anti-PTSG_00728	1020	0	0	0	2	0	0	0	0	0.000000	0.000000	0.000000	0.363544	0.000000	0.000000	0.000000	0.000000
anti-PTSG_00729	2985	0	0	1	1	0	7	1	5	0.000000	0.000000	0.069306	0.062113	0.000000	0.562573	0.077917	0.401001
anti-PTSG_00733	1029	0	0	1	2	0	0	2	3	0.000000	0.000000	0.201049	0.360364	0.000000	0.000000	0.452058	0.697953
anti-PTSG_00734	1068	0	0	1	1	0	3	0	0	0.000000	0.000000	0.193708	0.173602	0.000000	0.673868	0.000000	0.000000
anti-PTSG_00735	1176	0	0	0	0	0	0	0	0	0.000000	0.000000	0.000000	0.000000	0.000000	0.000000	0.000000	0.000000
anti-PTSG_00736	4605	0	0	1	0	1	0	0	0	0.000000	0.000000	0.044925	0.000000	0.040559	0.000000	0.000000	0.000000
anti-PTSG_00738	4992	0	0	0	0	0	0	0	2	0.000000	0.000000	0.000000	0.000000	0.000000	0.000000	0.000000	0.095913
anti-PTSG_00739	3828	0	0	8	1	0	1	2	0	0.000000	0.000000	0.432350	0.048435	0.000000	0.062669	0.121517	0.000000
anti-PTSG_00740	3531	0	0	0	1	2	0	0	0	0.000000	0.000000	0.000000	0.052508	0.105790	0.000000	0.000000	0.000000
anti-PTSG_00741	495	0	0	0	0	0	0	0	0	0.000000	0.000000	0.000000	0.000000	0.000000	0.000000	0.000000	0.000000
anti-PTSG_00742	3537	50	30	30	17	36	26	20	24	3.124960	1.958777	1.754705	0.891130	1.900987	1.763450	1.315147	1.624413
anti-PTSG_00743	5472	5	1	1	0	2	0	1	1	0.201992	0.042204	0.037807	0.000000	0.068265	0.000000	0.042504	0.043750
anti-PTSG_00744	3492	0	1	0	0	0	1	0	0	0.000000	0.066134	0.000000	0.000000	0.000000	0.068699	0.000000	0.000000
anti-PTSG_00745	2517	1	0	1	0	1	0	0	0	0.087827	0.000000	0.082193	0.000000	0.074204	0.000000	0.000000	0.000000
anti-PTSG_00746	843	0	0	0	0	0	0	0	0	0.000000	0.000000	0.000000	0.000000	0.000000	0.000000	0.000000	0.000000
anti-PTSG_00747	504	0	0	0	0	0	0	0	0	0.000000	0.000000	0.000000	0.000000	0.000000	0.000000	0.000000	0.000000
anti-PTSG_00748	819	0	0	2	0	0	0	0	0	0.000000	0.000000	0.505201	0.000000	0.000000	0.000000	0.000000	0.000000
anti-PTSG_00749	1140	0	0	0	0	0	0	0	0	0.000000	0.000000	0.000000	0.000000	0.000000	0.000000	0.000000	0.000000
anti-PTSG_00750	3900	0	0	0	0	0	0	0	0	0.000000	0.000000	0.000000	0.000000	0.000000	0.000000	0.000000	0.000000
anti-PTSG_00751	1119	0	1	1	0	1	0	0	0	0.000000	0.206381	0.184879	0.000000	0.166910	0.000000	0.000000	0.000000
anti-PTSG_00752	972	0	0	0	3	0	0	0	1	0.000000	0.000000	0.000000	0.572245	0.000000	0.000000	0.000000	0.246294
anti-PTSG_00753	3261	0	0	0	0	0	0	0	0	0.000000	0.000000	0.000000	0.000000	0.000000	0.000000	0.000000	0.000000
anti-PTSG_00754	5223	0	0	1	1	1	0	0	0	0.000000	0.000000	0.039609	0.035498	0.035760	0.000000	0.000000	0.000000
anti-PTSG_00757	378	3	6	7	0	4	1	2	1	1.754442	3.665712	3.831106	0.000000	1.976423	0.634648	1.230601	0.633328
anti-PTSG_00758	2979	0	0	0	1	0	0	0	0	0.000000	0.000000	0.000000	0.062238	0.000000	0.000000	0.000000	0.000000
anti-PTSG_00759	588	0	0	0	0	0	0	0	0	0.000000	0.000000	0.000000	0.000000	0.000000	0.000000	0.000000	0.000000
anti-PTSG_00760	1512	0	0	1	0	0	1	1	0	0.000000	0.000000	0.136825	0.000000	0.000000	0.158662	0.153825	0.000000
anti-PTSG_00761	3972	1	0	2	1	4	0	0	0	0.055655	0.000000	0.104169	0.046679	0.188089	0.000000	0.000000	0.000000
anti-PTSG_00762	5580	1	2	6	3	4	3	4	2	0.039616	0.082774	0.222451	0.099681	0.133887	0.128977	0.166727	0.085806
anti-PTSG_00765	588	0	1	1	0	2	2	0	1	0.000000	0.392755	0.351836	0.000000	0.635279	0.815976	0.000000	0.407139
anti-PTSG_00766	600	0	0	0	1	1	0	0	0	0.000000	0.000000	0.000000	0.309012	0.311287	0.000000	0.000000	0.000000
anti-PTSG_00767	534	0	0	0	0	1	0	0	0	0.000000	0.000000	0.000000	0.000000	0.349760	0.000000	0.000000	0.000000
anti-PTSG_00768	1278	0	0	0	0	1	0	0	0	0.000000	0.000000	0.000000	0.000000	0.146144	0.000000	0.000000	0.000000
anti-PTSG_00769	1347	9	17	39	9	10	3	3	3	1.477014	2.914608	5.989835	1.238802	1.386577	0.534292	0.518004	0.533180
anti-PTSG_00770	1146	7	12	35	21	7	9	3	11	1.350277	2.418218	6.318315	3.397518	1.140841	1.884008	0.608858	2.297885
anti-PTSG_00771	777	0	0	0	0	0	1	2	0	0.000000	0.000000	0.000000	0.000000	0.000000	0.308748	0.598671	0.000000
anti-PTSG_00772	2523	1	0	1	0	0	0	0	0	0.087618	0.000000	0.081998	0.000000	0.000000	0.000000	0.000000	0.000000
anti-PTSG_00773	2010	0	0	1	0	0	0	0	0	0.000000	0.000000	0.102925	0.000000	0.000000	0.000000	0.000000	0.000000
anti-PTSG_00774	1293	0	0	1	0	0	0	0	0	0.000000	0.000000	0.160000	0.000000	0.000000	0.000000	0.000000	0.000000
anti-PTSG_00775	1686	0	0	0	0	0	0	0	0	0.000000	0.000000	0.000000	0.000000	0.000000	0.000000	0.000000	0.000000
anti-PTSG_00776	24708	0	0	3	0	1	3	0	4	0.000000	0.000000	0.025119	0.000000	0.007559	0.029128	0.000000	0.038756
anti-PTSG_00777	3270	1	0	2	5	4	4	4	1	0.067602	0.000000	0.126532	0.283498	0.228467	0.293452	0.284506	0.073210
anti-PTSG_00778	876	3	14	3	8	3	0	0	1	0.757054	3.690819	0.708492	1.693218	0.639630	0.000000	0.000000	0.273285
anti-PTSG_00779	1095	0	0	2	1	0	4	1	0	0.000000	0.000000	0.377862	0.169322	0.000000	0.876336	0.212405	0.000000
anti-PTSG_00780	2322	0	1	0	1	0	0	1	0	0.000000	0.099457	0.000000	0.079848	0.000000	0.000000	0.100165	0.000000
anti-PTSG_00781	501	0	0	0	0	0	0	1	0	0.000000	0.000000	0.000000	0.000000	0.000000	0.000000	0.464239	0.000000
anti-PTSG_00782	1608	0	0	0	2	0	0	0	0	0.000000	0.000000	0.000000	0.230606	0.000000	0.000000	0.000000	0.000000
anti-PTSG_00783	1050	0	0	1	0	0	0	1	0	0.000000	0.000000	0.197028	0.000000	0.000000	0.000000	0.221508	0.000000
anti-PTSG_00784	3084	0	0	1	0	0	0	0	0	0.000000	0.000000	0.067082	0.000000	0.000000	0.000000	0.000000	0.000000
anti-PTSG_00785	2331	1	0	0	0	0	0	1	0	0.094835	0.000000	0.000000	0.000000	0.000000	0.000000	0.099778	0.000000
anti-PTSG_00786	1323	0	1	1	3	1	13	0	7	0.000000	0.174558	0.156372	0.420425	0.141173	2.357265	0.000000	1.266655
anti-PTSG_00787	927	0	0	0	2	0	0	0	0	0.000000	0.000000	0.000000	0.400016	0.000000	0.000000	0.000000	0.000000
anti-PTSG_00788	972	0	0	1	0	0	0	0	0	0.000000	0.000000	0.212839	0.000000	0.000000	0.000000	0.000000	0.000000
anti-PTSG_00789	1914	1	0	0	0	1	0	1	0	0.115496	0.000000	0.000000	0.000000	0.097582	0.000000	0.121517	0.000000
anti-PTSG_00790	1323	4	6	3	4	1	5	4	3	0.668359	1.047346	0.469115	0.560567	0.141173	0.906640	0.703201	0.542852
anti-PTSG_00791	1818	0	0	0	0	0	0	0	0	0.000000	0.000000	0.000000	0.000000	0.000000	0.000000	0.000000	0.000000
anti-PTSG_00792	6090	0	1	1	0	0	2	0	1	0.000000	0.037921	0.033970	0.000000	0.000000	0.078784	0.000000	0.039310
anti-PTSG_00793	2553	2	0	4	0	2	0	0	0	0.173176	0.000000	0.324136	0.000000	0.146316	0.000000	0.000000	0.000000
anti-PTSG_00794	2166	0	0	0	1	1	0	0	0	0.000000	0.000000	0.000000	0.085599	0.086229	0.000000	0.000000	0.000000
anti-PTSG_00795	1458	0	0	1	0	0	0	4	0	0.000000	0.000000	0.141893	0.000000	0.000000	0.000000	0.638090	0.000000
anti-PTSG_00796	699	0	0	0	2	0	0	1	0	0.000000	0.000000	0.000000	0.530493	0.000000	0.000000	0.332738	0.000000
anti-PTSG_00798	270	0	0	0	0	0	0	0	0	0.000000	0.000000	0.000000	0.000000	0.000000	0.000000	0.000000	0.000000
anti-PTSG_00799	1866	0	0	0	0	0	0	0	0	0.000000	0.000000	0.000000	0.000000	0.000000	0.000000	0.000000	0.000000
anti-PTSG_00800	651	0	1	0	0	0	0	0	2	0.000000	0.354746	0.000000	0.000000	0.000000	0.000000	0.000000	0.735477
anti-PTSG_00801	585	1	0	2	6	0	0	1	0	0.377880	0.000000	0.707281	1.901614	0.000000	0.000000	0.397579	0.000000
anti-PTSG_00802	594	0	5	8	4	8	1	0	1	0.000000	1.943938	2.786259	1.248535	2.515447	0.403867	0.000000	0.403027
anti-PTSG_00803	747	1	0	0	0	0	1	0	0	0.295930	0.000000	0.000000	0.000000	0.000000	0.321147	0.000000	0.000000
anti-PTSG_00804	1224	0	0	0	0	0	0	1	0	0.000000	0.000000	0.000000	0.000000	0.000000	0.000000	0.190019	0.000000
anti-PTSG_00805	4617	0	0	3	1	0	2	1	0	0.000000	0.000000	0.134425	0.040158	0.000000	0.103919	0.050375	0.000000
anti-PTSG_00806	7455	1	2	4	0	0	2	0	0	0.029653	0.061956	0.111002	0.000000	0.000000	0.064359	0.000000	0.000000
anti-PTSG_00807	4545	1	0	0	1	2	0	0	1	0.048638	0.000000	0.000000	0.040794	0.082188	0.000000	0.000000	0.052673
anti-PTSG_00808	474	0	0	0	0	0	0	0	0	0.000000	0.000000	0.000000	0.000000	0.000000	0.000000	0.000000	0.000000
anti-PTSG_00809	996	0	0	0	0	1	0	0	0	0.000000	0.000000	0.000000	0.000000	0.187522	0.000000	0.000000	0.000000
anti-PTSG_00810	1107	0	0	0	0	0	0	0	1	0.000000	0.000000	0.000000	0.000000	0.000000	0.000000	0.000000	0.216258
anti-PTSG_00811	2700	0	0	0	0	0	0	0	0	0.000000	0.000000	0.000000	0.000000	0.000000	0.000000	0.000000	0.000000
anti-PTSG_00812	2973	0	1	0	0	0	0	0	0	0.000000	0.077679	0.000000	0.000000	0.000000	0.000000	0.000000	0.000000
anti-PTSG_00813	660	0	1	0	0	0	0	0	0	0.000000	0.349909	0.000000	0.000000	0.000000	0.000000	0.000000	0.000000
anti-PTSG_00814	225	0	0	0	0	0	0	0	0	0.000000	0.000000	0.000000	0.000000	0.000000	0.000000	0.000000	0.000000
anti-PTSG_00815	4893	0	0	0	0	1	0	0	0	0.000000	0.000000	0.000000	0.000000	0.038171	0.000000	0.000000	0.000000
anti-PTSG_00818	2991	0	0	0	0	0	0	0	0	0.000000	0.000000	0.000000	0.000000	0.000000	0.000000	0.000000	0.000000
anti-PTSG_00819	699	0	0	0	0	0	0	0	0	0.000000	0.000000	0.000000	0.000000	0.000000	0.000000	0.000000	0.000000
anti-PTSG_00820	1875	0	0	0	0	0	0	0	0	0.000000	0.000000	0.000000	0.000000	0.000000	0.000000	0.000000	0.000000
anti-PTSG_00821	1458	0	0	1	0	0	0	0	0	0.000000	0.000000	0.141893	0.000000	0.000000	0.000000	0.000000	0.000000
anti-PTSG_00824	1698	0	0	1	1	0	0	0	0	0.000000	0.000000	0.121837	0.109192	0.000000	0.000000	0.000000	0.000000
anti-PTSG_00825	1863	21	21	18	5	32	2	10	11	2.491816	2.603187	1.998838	0.497604	3.208107	0.257538	1.248436	1.413514
anti-PTSG_00826	993	1	0	0	0	0	0	0	0	0.222618	0.000000	0.000000	0.000000	0.000000	0.000000	0.000000	0.000000
anti-PTSG_00828	855	0	1	1	0	1	0	0	0	0.000000	0.270105	0.241965	0.000000	0.218447	0.000000	0.000000	0.000000
anti-PTSG_00829	768	47	38	42	24	43	13	29	13	13.528393	11.426711	11.313734	5.793981	10.457284	4.060757	8.782456	4.052307
anti-PTSG_00830	918	0	0	3	0	0	0	0	0	0.000000	0.000000	0.676077	0.000000	0.000000	0.000000	0.000000	0.000000
anti-PTSG_00831	1929	3	0	0	2	0	0	0	0	0.343794	0.000000	0.000000	0.192232	0.000000	0.000000	0.000000	0.000000
anti-PTSG_00832	453	1	1	1	0	1	1	0	0	0.487990	0.509801	0.456688	0.000000	0.412300	0.529574	0.000000	0.000000
anti-PTSG_00833	1575	1	0	1	0	0	0	1	1	0.140355	0.000000	0.131352	0.000000	0.000000	0.000000	0.147672	0.151999
anti-PTSG_00834	1230	0	1	0	0	0	0	0	0	0.000000	0.187756	0.000000	0.000000	0.000000	0.000000	0.000000	0.000000
anti-PTSG_00835	1434	2	1	0	0	1	0	2	0	0.308312	0.161046	0.000000	0.000000	0.130245	0.000000	0.324384	0.000000
anti-PTSG_00836	999	0	1	0	0	0	0	0	0	0.000000	0.231171	0.000000	0.000000	0.000000	0.000000	0.000000	0.000000
anti-PTSG_00837	1764	0	0	1	0	0	1	0	1	0.000000	0.000000	0.117279	0.000000	0.000000	0.135996	0.000000	0.135713
anti-PTSG_00838	1704	0	0	0	0	0	0	1	0	0.000000	0.000000	0.000000	0.000000	0.000000	0.000000	0.136493	0.000000
anti-PTSG_00839	2016	0	0	0	0	0	0	0	0	0.000000	0.000000	0.000000	0.000000	0.000000	0.000000	0.000000	0.000000
anti-PTSG_00840	2289	0	1	0	0	0	0	0	0	0.000000	0.100891	0.000000	0.000000	0.000000	0.000000	0.000000	0.000000
anti-PTSG_00841	771	0	0	0	0	0	0	0	1	0.000000	0.000000	0.000000	0.000000	0.000000	0.000000	0.000000	0.310503
anti-PTSG_00842	276	0	0	0	0	0	1	0	0	0.000000	0.000000	0.000000	0.000000	0.000000	0.869192	0.000000	0.000000
anti-PTSG_00843	978	0	0	0	0	0	0	0	0	0.000000	0.000000	0.000000	0.000000	0.000000	0.000000	0.000000	0.000000
anti-PTSG_00844	942	3	2	2	9	7	1	7	3	0.704012	0.490318	0.439235	1.771408	1.387902	0.254668	1.728329	0.762414
anti-PTSG_00845	1248	0	1	0	0	1	0	0	0	0.000000	0.185048	0.000000	0.000000	0.149657	0.000000	0.000000	0.000000
anti-PTSG_00848	1107	0	0	1	0	1	0	0	0	0.000000	0.000000	0.186883	0.000000	0.168719	0.000000	0.000000	0.000000
anti-PTSG_00849	5058	0	0	2	1	6	0	2	0	0.000000	0.000000	0.081803	0.036656	0.221556	0.000000	0.091967	0.000000
anti-PTSG_00850	744	0	0	0	0	0	0	1	0	0.000000	0.000000	0.000000	0.000000	0.000000	0.000000	0.312612	0.000000
anti-PTSG_00851	2193	0	0	0	0	0	0	0	0	0.000000	0.000000	0.000000	0.000000	0.000000	0.000000	0.000000	0.000000
anti-PTSG_00852	2367	0	0	0	0	0	0	0	0	0.000000	0.000000	0.000000	0.000000	0.000000	0.000000	0.000000	0.000000
anti-PTSG_00853	5868	1	1	1	0	0	4	0	0	0.037672	0.039356	0.035256	0.000000	0.000000	0.163529	0.000000	0.000000
anti-PTSG_00854	3273	0	0	1	0	0	0	0	0	0.000000	0.000000	0.063208	0.000000	0.000000	0.000000	0.000000	0.000000
anti-PTSG_00855	2880	0	0	1	0	1	0	0	0	0.000000	0.000000	0.071833	0.000000	0.064851	0.000000	0.000000	0.000000
anti-PTSG_00856	7959	2	0	2	1	1	0	4	0	0.055550	0.000000	0.051986	0.023295	0.023467	0.000000	0.116891	0.000000
anti-PTSG_00857	300	1	1	2	0	0	1	0	0	0.736866	0.769799	1.379198	0.000000	0.000000	0.799657	0.000000	0.000000
anti-PTSG_00858	3729	1	0	0	1	2	1	1	0	0.059281	0.000000	0.000000	0.049720	0.100173	0.064333	0.062372	0.000000
anti-PTSG_00859	705	0	0	1	0	0	0	0	0	0.000000	0.000000	0.293446	0.000000	0.000000	0.000000	0.000000	0.000000
anti-PTSG_00862	3033	0	0	0	0	0	2	0	0	0.000000	0.000000	0.000000	0.000000	0.000000	0.158191	0.000000	0.000000
anti-PTSG_00863	1890	0	3	0	0	4	1	0	1	0.000000	0.366571	0.000000	0.000000	0.395285	0.126930	0.000000	0.126666
anti-PTSG_00864	1131	0	1	0	0	0	0	0	0	0.000000	0.204191	0.000000	0.000000	0.000000	0.000000	0.000000	0.000000
anti-PTSG_00865	618	0	0	1	0	0	0	0	0	0.000000	0.000000	0.334757	0.000000	0.000000	0.000000	0.000000	0.000000
anti-PTSG_00866	426	0	0	0	0	1	0	0	0	0.000000	0.000000	0.000000	0.000000	0.438432	0.000000	0.000000	0.000000
anti-PTSG_00867	1563	0	0	0	0	0	0	0	0	0.000000	0.000000	0.000000	0.000000	0.000000	0.000000	0.000000	0.000000
anti-PTSG_00868	3294	0	0	2	0	0	0	0	0	0.000000	0.000000	0.125610	0.000000	0.000000	0.000000	0.000000	0.000000
anti-PTSG_00869	4668	0	0	1	0	0	0	2	0	0.000000	0.000000	0.044319	0.000000	0.000000	0.000000	0.099650	0.000000
anti-PTSG_00870	1062	0	1	0	1	0	0	0	0	0.000000	0.217457	0.000000	0.174583	0.000000	0.000000	0.000000	0.000000
anti-PTSG_00871	4353	0	0	0	0	0	0	1	0	0.000000	0.000000	0.000000	0.000000	0.000000	0.000000	0.053431	0.000000
anti-PTSG_00872	1536	0	0	0	1	0	0	0	1	0.000000	0.000000	0.000000	0.120708	0.000000	0.000000	0.000000	0.155858
anti-PTSG_00873	1932	0	0	0	0	0	1	0	1	0.000000	0.000000	0.000000	0.000000	0.000000	0.124170	0.000000	0.123912
anti-PTSG_00874	3171	0	0	1	0	0	2	0	0	0.000000	0.000000	0.065241	0.000000	0.000000	0.151307	0.000000	0.000000
anti-PTSG_00875	1920	0	0	0	1	0	1	0	0	0.000000	0.000000	0.000000	0.096566	0.000000	0.124946	0.000000	0.000000
anti-PTSG_00876	1542	1	2	0	0	1	0	0	1	0.143359	0.299533	0.000000	0.000000	0.121123	0.000000	0.000000	0.155252
anti-PTSG_00877	291	0	0	0	0	0	0	0	0	0.000000	0.000000	0.000000	0.000000	0.000000	0.000000	0.000000	0.000000
anti-PTSG_00878	771	2	0	0	0	0	2	0	0	0.573436	0.000000	0.000000	0.000000	0.000000	0.622301	0.000000	0.000000
anti-PTSG_00879	396	0	0	0	0	0	0	1	0	0.000000	0.000000	0.000000	0.000000	0.000000	0.000000	0.587332	0.000000
anti-PTSG_00880	1788	0	0	1	0	0	0	0	0	0.000000	0.000000	0.115705	0.000000	0.000000	0.000000	0.000000	0.000000
anti-PTSG_00881	1797	0	0	0	0	1	0	2	0	0.000000	0.000000	0.000000	0.000000	0.103935	0.000000	0.258858	0.000000
anti-PTSG_00882	1107	0	0	1	1	2	1	0	1	0.000000	0.000000	0.186883	0.167486	0.337438	0.216709	0.000000	0.216258
anti-PTSG_00883	3993	0	2	2	1	2	0	1	1	0.000000	0.115672	0.103621	0.046433	0.093550	0.000000	0.058248	0.059954
anti-PTSG_00884	2892	0	1	0	1	0	0	0	0	0.000000	0.079855	0.000000	0.064110	0.000000	0.000000	0.000000	0.000000
anti-PTSG_00885	1377	2	3	7	2	5	3	0	2	0.321074	0.503137	1.051676	0.269292	0.678184	0.522651	0.000000	0.347709
anti-PTSG_00886	4839	2	4	1	3	0	4	1	2	0.091366	0.190899	0.042753	0.114946	0.000000	0.198303	0.048064	0.098945
anti-PTSG_00887	1863	0	0	1	0	0	1	0	0	0.000000	0.000000	0.111047	0.000000	0.000000	0.128769	0.000000	0.000000
anti-PTSG_00888	426	0	0	0	0	0	0	0	0	0.000000	0.000000	0.000000	0.000000	0.000000	0.000000	0.000000	0.000000
anti-PTSG_00889	1434	1	0	0	2	1	1	0	4	0.154156	0.000000	0.000000	0.258588	0.130245	0.167292	0.000000	0.667776
anti-PTSG_00890	5373	1	0	1	0	1	1	0	0	0.041143	0.000000	0.038504	0.000000	0.034761	0.044649	0.000000	0.000000
anti-PTSG_00891	456	0	0	0	1	0	0	0	0	0.000000	0.000000	0.000000	0.406595	0.000000	0.000000	0.000000	0.000000
anti-PTSG_00894	1479	1	0	2	0	0	1	0	0	0.149466	0.000000	0.279756	0.000000	0.000000	0.162202	0.000000	0.000000
anti-PTSG_00895	3228	0	1	1	2	0	0	1	0	0.000000	0.071543	0.064089	0.114874	0.000000	0.000000	0.072052	0.000000
anti-PTSG_00896	1119	0	0	0	0	0	0	2	0	0.000000	0.000000	0.000000	0.000000	0.000000	0.000000	0.415699	0.000000
anti-PTSG_00897	915	0	0	0	0	0	0	0	0	0.000000	0.000000	0.000000	0.000000	0.000000	0.000000	0.000000	0.000000
anti-PTSG_00898	852	0	0	0	0	0	1	0	0	0.000000	0.000000	0.000000	0.000000	0.000000	0.281569	0.000000	0.000000
anti-PTSG_00899	738	0	0	1	0	0	0	0	0	0.000000	0.000000	0.280325	0.000000	0.000000	0.000000	0.000000	0.000000
anti-PTSG_00900	2415	10	5	0	2	1	0	2	0	0.915361	0.478136	0.000000	0.153547	0.077338	0.000000	0.192616	0.000000
anti-PTSG_00901	4188	0	0	1	1	0	2	0	1	0.000000	0.000000	0.049398	0.044271	0.000000	0.114564	0.000000	0.057163
anti-PTSG_00902	2703	0	0	0	0	0	0	0	0	0.000000	0.000000	0.000000	0.000000	0.000000	0.000000	0.000000	0.000000
anti-PTSG_00903	2328	0	0	1	1	0	0	0	0	0.000000	0.000000	0.088866	0.079642	0.000000	0.000000	0.000000	0.000000
anti-PTSG_00904	2820	1	1	2	2	2	0	2	0	0.078390	0.081894	0.146723	0.131495	0.132462	0.000000	0.164953	0.000000
anti-PTSG_00905	2844	1	1	2	0	1	1	0	0	0.077728	0.081202	0.145485	0.000000	0.065672	0.084352	0.000000	0.000000
anti-PTSG_00906	852	0	0	0	0	0	0	0	0	0.000000	0.000000	0.000000	0.000000	0.000000	0.000000	0.000000	0.000000
anti-PTSG_00907	693	0	3	2	3	1	0	2	1	0.000000	0.999740	0.597055	0.802629	0.269512	0.000000	0.671237	0.345451
anti-PTSG_00908	2082	0	0	1	0	2	0	1	0	0.000000	0.000000	0.099366	0.000000	0.179416	0.000000	0.111712	0.000000
anti-PTSG_00909	2697	0	0	0	0	0	1	0	0	0.000000	0.000000	0.000000	0.000000	0.000000	0.088950	0.000000	0.000000
anti-PTSG_00910	2064	0	0	0	0	0	0	1	0	0.000000	0.000000	0.000000	0.000000	0.000000	0.000000	0.112686	0.000000
anti-PTSG_00911	567	0	0	0	0	0	0	0	0	0.000000	0.000000	0.000000	0.000000	0.000000	0.000000	0.000000	0.000000
anti-PTSG_00912	1947	3	1	2	0	0	0	0	0	0.340616	0.118613	0.212511	0.000000	0.000000	0.000000	0.000000	0.000000
anti-PTSG_00913	954	0	0	0	0	2	0	0	1	0.000000	0.000000	0.000000	0.000000	0.391555	0.000000	0.000000	0.250941
anti-PTSG_00914	828	0	0	0	0	0	0	0	0	0.000000	0.000000	0.000000	0.000000	0.000000	0.000000	0.000000	0.000000
anti-PTSG_00915	5634	0	1	0	0	0	0	0	0	0.000000	0.040990	0.000000	0.000000	0.000000	0.000000	0.000000	0.000000
anti-PTSG_00916	2400	0	0	0	0	1	1	0	1	0.000000	0.000000	0.000000	0.000000	0.077822	0.099957	0.000000	0.099749
anti-PTSG_00917	978	1	0	1	0	0	0	0	0	0.226032	0.000000	0.211533	0.000000	0.000000	0.000000	0.000000	0.000000
anti-PTSG_00918	954	1	0	0	0	0	0	0	0	0.231719	0.000000	0.000000	0.000000	0.000000	0.000000	0.000000	0.000000
anti-PTSG_00919	1338	0	3	3	0	2	2	0	0	0.000000	0.517802	0.463856	0.000000	0.279181	0.358590	0.000000	0.000000
anti-PTSG_00920	5637	0	0	2	0	0	1	0	2	0.000000	0.000000	0.073401	0.000000	0.000000	0.042558	0.000000	0.084938
anti-PTSG_00921	612	0	0	0	0	0	0	0	0	0.000000	0.000000	0.000000	0.000000	0.000000	0.000000	0.000000	0.000000
anti-PTSG_00922	921	2	0	0	0	0	0	0	0	0.480043	0.000000	0.000000	0.000000	0.000000	0.000000	0.000000	0.000000
anti-PTSG_00923	1209	0	0	0	0	0	0	0	0	0.000000	0.000000	0.000000	0.000000	0.000000	0.000000	0.000000	0.000000
anti-PTSG_00924	2598	2	0	1	0	0	1	0	0	0.170177	0.000000	0.079630	0.000000	0.000000	0.092339	0.000000	0.000000
anti-PTSG_00925	1284	2	0	0	0	0	0	0	0	0.344330	0.000000	0.000000	0.000000	0.000000	0.000000	0.000000	0.000000
anti-PTSG_00926	1914	0	7	6	0	0	0	1	0	0.000000	0.844608	0.648526	0.000000	0.000000	0.000000	0.121517	0.000000
anti-PTSG_00927	1413	4	1	5	2	2	4	2	0	0.625788	0.163439	0.732058	0.262431	0.264362	0.679114	0.329205	0.000000
anti-PTSG_00928	2004	3	3	1	6	0	1	2	1	0.330928	0.345718	0.103233	0.555112	0.000000	0.119709	0.232119	0.119460
anti-PTSG_00929	1698	0	0	1	0	0	2	0	0	0.000000	0.000000	0.121837	0.000000	0.000000	0.282564	0.000000	0.000000
anti-PTSG_00931	2781	1	2	1	1	0	0	2	0	0.079489	0.166084	0.074390	0.066669	0.000000	0.000000	0.167266	0.000000
anti-PTSG_00932	453	1	0	0	0	0	0	0	0	0.487990	0.000000	0.000000	0.000000	0.000000	0.000000	0.000000	0.000000
anti-PTSG_00933	6717	0	1	1	0	0	1	0	0	0.000000	0.034381	0.030799	0.000000	0.000000	0.035715	0.000000	0.000000
anti-PTSG_00934	2703	0	0	1	0	0	0	0	0	0.000000	0.000000	0.076537	0.000000	0.000000	0.000000	0.000000	0.000000
anti-PTSG_00935	777	0	0	0	0	0	1	0	1	0.000000	0.000000	0.000000	0.000000	0.000000	0.308748	0.000000	0.308105
anti-PTSG_00936	1425	0	0	0	0	0	0	0	0	0.000000	0.000000	0.000000	0.000000	0.000000	0.000000	0.000000	0.000000
anti-PTSG_00937	1293	0	0	0	0	1	0	0	0	0.000000	0.000000	0.000000	0.000000	0.144449	0.000000	0.000000	0.000000
anti-PTSG_00938	1356	3	0	0	0	0	0	0	1	0.489070	0.000000	0.000000	0.000000	0.000000	0.000000	0.000000	0.176547
anti-PTSG_00939	819	0	0	0	1	0	0	0	0	0.000000	0.000000	0.000000	0.226383	0.000000	0.000000	0.000000	0.000000
anti-PTSG_00940	801	0	0	0	0	0	0	0	0	0.000000	0.000000	0.000000	0.000000	0.000000	0.000000	0.000000	0.000000
anti-PTSG_00941	663	0	0	0	1	0	0	0	0	0.000000	0.000000	0.000000	0.279649	0.000000	0.000000	0.000000	0.000000
anti-PTSG_00942	2088	0	1	0	0	0	0	0	2	0.000000	0.110603	0.000000	0.000000	0.000000	0.000000	0.000000	0.229308
anti-PTSG_00943	2298	1	3	10	2	4	7	3	6	0.096197	0.301488	0.900260	0.161364	0.325103	0.730757	0.303634	0.625060
anti-PTSG_00947	1611	0	2	2	0	1	1	0	0	0.000000	0.286704	0.256834	0.000000	0.115935	0.148912	0.000000	0.000000
anti-PTSG_00948	2805	1	2	5	0	4	1	0	0	0.078809	0.164663	0.368770	0.000000	0.266341	0.085525	0.000000	0.000000
anti-PTSG_00951	8598	1	1	1	0	1	0	1	0	0.025711	0.026860	0.024061	0.000000	0.021723	0.000000	0.027051	0.000000
anti-PTSG_00952	885	0	0	0	0	0	0	0	0	0.000000	0.000000	0.000000	0.000000	0.000000	0.000000	0.000000	0.000000
anti-PTSG_00953	1260	1	5	1	0	0	1	0	1	0.175444	0.916428	0.164190	0.000000	0.000000	0.190394	0.000000	0.189998
anti-PTSG_00954	999	0	0	0	1	0	0	1	0	0.000000	0.000000	0.000000	0.185593	0.000000	0.000000	0.232816	0.000000
anti-PTSG_00955	1443	0	0	0	0	2	0	0	0	0.000000	0.000000	0.000000	0.000000	0.258866	0.000000	0.000000	0.000000
anti-PTSG_00956	3567	0	1	0	0	0	0	1	0	0.000000	0.064743	0.000000	0.000000	0.000000	0.000000	0.065204	0.000000
anti-PTSG_00959	399	0	0	0	0	0	0	0	0	0.000000	0.000000	0.000000	0.000000	0.000000	0.000000	0.000000	0.000000
anti-PTSG_00960	2238	1	6	4	0	1	2	0	0	0.098776	0.619142	0.369758	0.000000	0.083455	0.214385	0.000000	0.000000
anti-PTSG_00961	903	0	0	0	1	0	0	0	0	0.000000	0.000000	0.000000	0.205324	0.000000	0.000000	0.000000	0.000000
anti-PTSG_00962	3696	0	1	8	1	6	5	1	0	0.000000	0.062484	0.447792	0.050164	0.303201	0.324536	0.062928	0.000000
anti-PTSG_00963	966	0	0	0	0	0	0	0	1	0.000000	0.000000	0.000000	0.000000	0.000000	0.000000	0.000000	0.247824
anti-PTSG_00964	1386	1	0	1	0	0	0	0	0	0.159495	0.000000	0.149264	0.000000	0.000000	0.000000	0.000000	0.000000
anti-PTSG_00965	5874	0	1	1	2	1	0	1	1	0.000000	0.039316	0.035220	0.063128	0.031796	0.000000	0.039595	0.040756
anti-PTSG_00966	2853	0	1	2	0	0	1	0	1	0.000000	0.080946	0.145026	0.000000	0.000000	0.084086	0.000000	0.083911
anti-PTSG_00967	1023	0	0	1	0	0	0	0	0	0.000000	0.000000	0.202228	0.000000	0.000000	0.000000	0.000000	0.000000
anti-PTSG_00968	903	1	0	1	0	1	0	0	0	0.244806	0.000000	0.229103	0.000000	0.206835	0.000000	0.000000	0.000000
anti-PTSG_00969	495	2	1	1	0	3	1	0	0	0.893170	0.466545	0.417939	0.000000	1.131951	0.484640	0.000000	0.000000
anti-PTSG_00970	1059	1	1	1	1	1	3	0	2	0.208744	0.218074	0.195354	0.175078	0.176366	0.679595	0.000000	0.452121
anti-PTSG_00971	411	29	33	25	17	15	10	5	13	15.597886	18.542615	12.583923	7.668919	6.816495	5.836911	2.829485	7.572195
anti-PTSG_00972	987	0	0	0	0	0	0	0	0	0.000000	0.000000	0.000000	0.000000	0.000000	0.000000	0.000000	0.000000
anti-PTSG_00973	2163	0	0	0	1	0	1	1	0	0.000000	0.000000	0.000000	0.085718	0.000000	0.110909	0.107528	0.000000
anti-PTSG_00974	900	0	0	1	0	1	1	3	0	0.000000	0.000000	0.229866	0.000000	0.207524	0.266552	0.775279	0.000000
anti-PTSG_00975	1212	0	0	1	0	1	0	1	0	0.000000	0.000000	0.170693	0.000000	0.154102	0.000000	0.191901	0.000000
anti-PTSG_00976	3417	0	0	0	0	0	1	0	1	0.000000	0.000000	0.000000	0.000000	0.000000	0.070207	0.000000	0.070061
anti-PTSG_00977	648	0	0	0	0	0	0	0	0	0.000000	0.000000	0.000000	0.000000	0.000000	0.000000	0.000000	0.000000
anti-PTSG_00978	3093	0	0	0	0	1	4	2	1	0.000000	0.000000	0.000000	0.000000	0.060385	0.310245	0.150394	0.077400
anti-PTSG_00979	2127	1	1	0	0	0	1	0	0	0.103930	0.108575	0.000000	0.000000	0.000000	0.112787	0.000000	0.000000
anti-PTSG_00982	459	0	3	1	2	0	0	2	0	0.000000	1.509411	0.450718	0.807875	0.000000	0.000000	1.013436	0.000000
anti-PTSG_00983	17166	0	0	0	0	0	0	1	0	0.000000	0.000000	0.000000	0.000000	0.000000	0.000000	0.013549	0.000000
anti-PTSG_00984	3777	0	0	0	2	0	0	0	0	0.000000	0.000000	0.000000	0.098177	0.000000	0.000000	0.000000	0.000000
anti-PTSG_00985	687	0	0	0	0	0	0	0	1	0.000000	0.000000	0.000000	0.000000	0.000000	0.000000	0.000000	0.348468
anti-PTSG_00986	639	0	0	0	1	0	0	0	0	0.000000	0.000000	0.000000	0.290152	0.000000	0.000000	0.000000	0.000000
anti-PTSG_00987	663	0	0	0	1	0	1	0	1	0.000000	0.000000	0.000000	0.279649	0.000000	0.361836	0.000000	0.361083
anti-PTSG_00988	1050	0	4	1	1	0	0	1	2	0.000000	0.879771	0.197028	0.176578	0.000000	0.000000	0.221508	0.455996
anti-PTSG_00989	948	0	0	0	0	0	0	0	0	0.000000	0.000000	0.000000	0.000000	0.000000	0.000000	0.000000	0.000000
anti-PTSG_00990	1485	0	0	0	0	1	0	0	1	0.000000	0.000000	0.000000	0.000000	0.125772	0.000000	0.000000	0.161211
anti-PTSG_00991	606	0	0	0	0	0	0	0	0	0.000000	0.000000	0.000000	0.000000	0.000000	0.000000	0.000000	0.000000
anti-PTSG_00992	1929	1	1	16	1	3	8	1	3	0.114598	0.119720	1.715954	0.096116	0.290470	0.994907	0.120572	0.372314
anti-PTSG_00993	2616	2	1	0	0	2	0	2	0	0.169006	0.088280	0.000000	0.000000	0.142792	0.000000	0.177816	0.000000
anti-PTSG_00994	2460	0	0	1	0	0	1	0	0	0.000000	0.000000	0.084097	0.000000	0.000000	0.097519	0.000000	0.000000
anti-PTSG_00995	975	0	0	0	0	0	0	0	1	0.000000	0.000000	0.000000	0.000000	0.000000	0.000000	0.000000	0.245536
anti-PTSG_00996	4860	0	0	0	0	0	0	0	0	0.000000	0.000000	0.000000	0.000000	0.000000	0.000000	0.000000	0.000000
anti-PTSG_00997	1413	0	0	0	0	0	0	1	2	0.000000	0.000000	0.000000	0.000000	0.000000	0.000000	0.164603	0.338850
anti-PTSG_01000	330	13	25	20	12	20	15	12	13	8.708412	17.495443	12.538164	6.742087	11.319512	10.904411	8.457588	9.430824
anti-PTSG_01001	3459	0	0	1	0	0	0	0	0	0.000000	0.000000	0.059809	0.000000	0.000000	0.000000	0.000000	0.000000
anti-PTSG_01002	1830	0	1	0	0	0	1	1	0	0.000000	0.126197	0.000000	0.000000	0.000000	0.131091	0.127095	0.000000
anti-PTSG_01004	2823	16	7	15	4	21	2	15	4	1.252907	0.572646	1.099255	0.262710	1.389377	0.169959	1.235832	0.339211
anti-PTSG_01005	1842	0	0	0	0	0	0	0	0	0.000000	0.000000	0.000000	0.000000	0.000000	0.000000	0.000000	0.000000
anti-PTSG_01006	5151	0	1	2	0	0	0	0	1	0.000000	0.044834	0.080326	0.000000	0.000000	0.000000	0.000000	0.046476
anti-PTSG_01007	648	0	1	4	0	0	0	1	0	0.000000	0.356389	1.277035	0.000000	0.000000	0.000000	0.358925	0.000000
anti-PTSG_01008	2064	1	0	0	0	1	0	0	0	0.107103	0.000000	0.000000	0.000000	0.090490	0.000000	0.000000	0.000000
anti-PTSG_01009	441	0	1	0	0	0	1	0	0	0.000000	0.523673	0.000000	0.000000	0.000000	0.543984	0.000000	0.000000
anti-PTSG_01010	267	1	1	0	0	0	0	0	0	0.827939	0.864943	0.000000	0.000000	0.000000	0.000000	0.000000	0.000000
anti-PTSG_01013	669	0	0	0	2	0	0	0	0	0.000000	0.000000	0.000000	0.554282	0.000000	0.000000	0.000000	0.000000
anti-PTSG_01014	1104	0	2	0	1	1	0	0	1	0.000000	0.418369	0.000000	0.167941	0.169177	0.000000	0.000000	0.216846
anti-PTSG_01015	2127	1	0	0	0	2	0	2	1	0.103930	0.000000	0.000000	0.000000	0.175620	0.000000	0.218696	0.112552
anti-PTSG_01016	1644	0	0	0	0	0	0	0	0	0.000000	0.000000	0.000000	0.000000	0.000000	0.000000	0.000000	0.000000
anti-PTSG_01019	1110	0	0	0	0	0	0	0	0	0.000000	0.000000	0.000000	0.000000	0.000000	0.000000	0.000000	0.000000
anti-PTSG_01020	900	0	1	0	0	0	0	1	0	0.000000	0.256600	0.000000	0.000000	0.000000	0.000000	0.258426	0.000000
anti-PTSG_01021	4683	0	1	2	1	2	0	0	0	0.000000	0.049315	0.088353	0.039592	0.079766	0.000000	0.000000	0.000000
anti-PTSG_01022	459	1	5	4	1	2	4	0	1	0.481612	2.515685	1.802873	0.403938	0.813821	2.090606	0.000000	0.521564
anti-PTSG_01023	2127	0	0	1	0	0	0	0	1	0.000000	0.000000	0.097264	0.000000	0.000000	0.000000	0.000000	0.112552
anti-PTSG_01024	1707	0	0	1	0	1	0	1	0	0.000000	0.000000	0.121195	0.000000	0.109415	0.000000	0.136253	0.000000
anti-PTSG_01025	360	7	11	10	1	8	4	1	2	4.298383	7.056495	5.746658	0.515021	4.150488	2.665523	0.646066	1.329988
anti-PTSG_01026	624	1	1	0	0	0	0	0	0	0.354262	0.370096	0.000000	0.000000	0.000000	0.000000	0.000000	0.000000
anti-PTSG_01027	1134	1	0	2	0	7	0	2	0	0.194938	0.000000	0.364867	0.000000	1.152913	0.000000	0.410200	0.000000
anti-PTSG_01028	990	0	0	0	0	0	0	0	0	0.000000	0.000000	0.000000	0.000000	0.000000	0.000000	0.000000	0.000000
anti-PTSG_01029	2424	0	0	0	0	0	0	5	0	0.000000	0.000000	0.000000	0.000000	0.000000	0.000000	0.479752	0.000000
anti-PTSG_01030	1989	1	0	0	0	0	0	0	0	0.111141	0.000000	0.000000	0.000000	0.000000	0.000000	0.000000	0.000000
anti-PTSG_01031	2259	1	1	1	0	0	0	0	0	0.097857	0.102231	0.091580	0.000000	0.000000	0.000000	0.000000	0.000000
anti-PTSG_01032	3117	0	0	0	0	2	0	0	0	0.000000	0.000000	0.000000	0.000000	0.119841	0.000000	0.000000	0.000000
anti-PTSG_01033	1887	0	0	0	0	0	0	0	0	0.000000	0.000000	0.000000	0.000000	0.000000	0.000000	0.000000	0.000000
anti-PTSG_01034	1398	0	0	0	0	0	0	0	1	0.000000	0.000000	0.000000	0.000000	0.000000	0.000000	0.000000	0.171243
anti-PTSG_01035	2697	0	0	0	0	0	0	0	0	0.000000	0.000000	0.000000	0.000000	0.000000	0.000000	0.000000	0.000000
anti-PTSG_01036	1080	0	0	2	1	0	0	0	0	0.000000	0.000000	0.383111	0.171674	0.000000	0.000000	0.000000	0.000000
anti-PTSG_01037	1902	0	1	3	0	1	0	1	0	0.000000	0.121419	0.326309	0.000000	0.098198	0.000000	0.122284	0.000000
anti-PTSG_01038	1383	0	1	2	2	0	1	0	2	0.000000	0.166985	0.299175	0.268123	0.000000	0.173461	0.000000	0.346201
anti-PTSG_01041	1545	0	1	2	0	1	1	0	0	0.000000	0.149476	0.267805	0.000000	0.120888	0.155273	0.000000	0.000000
anti-PTSG_01042	7806	1	0	1	0	2	0	0	0	0.028319	0.000000	0.026503	0.000000	0.047853	0.000000	0.000000	0.000000
anti-PTSG_01043	4962	0	0	1	0	0	1	0	0	0.000000	0.000000	0.041693	0.000000	0.000000	0.048347	0.000000	0.000000
anti-PTSG_01044	3912	1	0	0	1	3	2	2	1	0.056508	0.000000	0.000000	0.047395	0.143230	0.122647	0.118908	0.061196
anti-PTSG_01045	3375	0	0	1	1	1	3	0	0	0.000000	0.000000	0.061298	0.054936	0.055340	0.213242	0.000000	0.000000
anti-PTSG_01046	2286	0	0	2	0	0	0	0	0	0.000000	0.000000	0.180997	0.000000	0.000000	0.000000	0.000000	0.000000
anti-PTSG_01047	1350	0	0	1	0	2	0	0	0	0.000000	0.000000	0.153244	0.000000	0.276699	0.000000	0.000000	0.000000
anti-PTSG_01048	1455	0	0	0	0	0	1	0	0	0.000000	0.000000	0.000000	0.000000	0.000000	0.164878	0.000000	0.000000
anti-PTSG_01049	2442	0	0	0	0	1	0	0	0	0.000000	0.000000	0.000000	0.000000	0.076483	0.000000	0.000000	0.000000
anti-PTSG_01052	861	0	0	0	0	0	1	0	0	0.000000	0.000000	0.000000	0.000000	0.000000	0.278626	0.000000	0.000000
anti-PTSG_01053	519	0	0	0	0	0	0	0	0	0.000000	0.000000	0.000000	0.000000	0.000000	0.000000	0.000000	0.000000
anti-PTSG_01054	2298	1	3	2	1	0	2	1	1	0.096197	0.301488	0.180052	0.080682	0.000000	0.208788	0.101211	0.104177
anti-PTSG_01055	1530	1	0	0	0	1	0	0	0	0.144483	0.000000	0.000000	0.000000	0.122073	0.000000	0.000000	0.000000
anti-PTSG_01060	2400	1	0	4	1	3	0	0	2	0.092108	0.000000	0.344800	0.077253	0.233465	0.000000	0.000000	0.199498
anti-PTSG_01061	1008	1	0	1	0	2	1	0	0	0.219305	0.000000	0.205238	0.000000	0.370579	0.237993	0.000000	0.000000
anti-PTSG_01062	909	0	0	1	0	0	0	0	0	0.000000	0.000000	0.227590	0.000000	0.000000	0.000000	0.000000	0.000000
anti-PTSG_01063	1560	0	2	0	0	4	0	0	0	0.000000	0.296077	0.000000	0.000000	0.478902	0.000000	0.000000	0.000000
anti-PTSG_01067	1773	1	4	2	0	7	4	0	6	0.124681	0.521015	0.233367	0.000000	0.737396	0.541223	0.000000	0.810145
anti-PTSG_01068	1812	0	0	0	0	0	0	0	0	0.000000	0.000000	0.000000	0.000000	0.000000	0.000000	0.000000	0.000000
anti-PTSG_01069	1488	0	0	0	0	0	0	0	1	0.000000	0.000000	0.000000	0.000000	0.000000	0.000000	0.000000	0.160886
anti-PTSG_01070	804	0	0	0	0	0	0	0	0	0.000000	0.000000	0.000000	0.000000	0.000000	0.000000	0.000000	0.000000
anti-PTSG_01071	2391	1	2	4	0	4	3	1	0	0.092455	0.193174	0.346097	0.000000	0.312458	0.301000	0.097275	0.000000
anti-PTSG_01072	1167	0	0	0	0	0	0	0	0	0.000000	0.000000	0.000000	0.000000	0.000000	0.000000	0.000000	0.000000
anti-PTSG_01073	3048	1	2	2	0	1	0	0	0	0.072526	0.151535	0.135748	0.000000	0.061277	0.000000	0.000000	0.000000
anti-PTSG_01076	642	1	0	0	0	1	0	0	0	0.344330	0.000000	0.000000	0.000000	0.290922	0.000000	0.000000	0.000000
anti-PTSG_01077	4518	0	0	0	1	0	0	0	0	0.000000	0.000000	0.000000	0.041037	0.000000	0.000000	0.000000	0.000000
anti-PTSG_01078	2067	0	0	0	0	0	0	0	1	0.000000	0.000000	0.000000	0.000000	0.000000	0.000000	0.000000	0.115819
anti-PTSG_01079	471	0	0	0	0	0	0	0	0	0.000000	0.000000	0.000000	0.000000	0.000000	0.000000	0.000000	0.000000
anti-PTSG_01080	159	16	27	8	2	5	7	7	16	22.245001	39.216200	10.409042	2.332169	5.873332	10.561505	10.239533	24.090349
anti-PTSG_01081	495	0	0	0	0	0	0	0	0	0.000000	0.000000	0.000000	0.000000	0.000000	0.000000	0.000000	0.000000
anti-PTSG_01082	789	0	0	0	0	0	0	0	0	0.000000	0.000000	0.000000	0.000000	0.000000	0.000000	0.000000	0.000000
anti-PTSG_01083	25694	1	2	3	0	3	0	1	0	0.008604	0.017976	0.024155	0.000000	0.021807	0.000000	0.009052	0.000000
anti-PTSG_01084	32511	1	1	3	0	2	2	1	0	0.006800	0.007103	0.019090	0.000000	0.011490	0.014758	0.007154	0.000000
anti-PTSG_01085	1542	1	1	0	0	1	0	0	0	0.143359	0.149766	0.000000	0.000000	0.121123	0.000000	0.000000	0.000000
anti-PTSG_01086	735	0	1	1	0	1	2	0	1	0.000000	0.314204	0.281469	0.000000	0.254111	0.652781	0.000000	0.325711
anti-PTSG_01087	2304	1	0	0	1	0	0	1	0	0.095946	0.000000	0.000000	0.080472	0.000000	0.000000	0.100948	0.000000
anti-PTSG_01088	1932	0	0	0	0	0	0	0	0	0.000000	0.000000	0.000000	0.000000	0.000000	0.000000	0.000000	0.000000
anti-PTSG_01089	1686	0	0	1	0	0	0	0	0	0.000000	0.000000	0.122704	0.000000	0.000000	0.000000	0.000000	0.000000
anti-PTSG_01090	780	1	1	1	0	0	0	0	0	0.283410	0.296077	0.265230	0.000000	0.000000	0.000000	0.000000	0.000000
anti-PTSG_01091	513	0	0	0	0	0	0	0	0	0.000000	0.000000	0.000000	0.000000	0.000000	0.000000	0.000000	0.000000
anti-PTSG_01092	1026	2	0	3	2	2	0	2	0	0.430916	0.000000	0.604911	0.361418	0.364078	0.000000	0.453379	0.000000
anti-PTSG_01093	798	1	0	0	0	0	0	0	1	0.277017	0.000000	0.000000	0.000000	0.000000	0.000000	0.000000	0.299997
anti-PTSG_01094	2136	0	0	1	0	4	0	0	1	0.000000	0.000000	0.096854	0.000000	0.349760	0.000000	0.000000	0.112078
anti-PTSG_01095	1653	0	0	2	1	0	0	0	1	0.000000	0.000000	0.250308	0.112164	0.000000	0.000000	0.000000	0.144826
anti-PTSG_01096	1578	0	0	0	1	0	1	0	3	0.000000	0.000000	0.000000	0.117495	0.000000	0.152026	0.000000	0.455129
anti-PTSG_01097	3342	1	8	6	19	15	47	17	57	0.066146	0.552818	0.371418	1.054082	0.838294	3.373776	1.183101	4.083087
anti-PTSG_01098	1281	1	0	1	0	0	0	0	0	0.172568	0.000000	0.161499	0.000000	0.000000	0.000000	0.000000	0.000000
anti-PTSG_01099	2139	1	0	1	2	1	0	1	0	0.103347	0.000000	0.096718	0.173359	0.087317	0.000000	0.108735	0.000000
anti-PTSG_01100	1110	1	10	6	8	0	1	4	4	0.199153	2.080539	1.118269	1.336270	0.000000	0.216123	0.838139	0.862695
anti-PTSG_01101	1548	0	1	0	1	0	0	0	1	0.000000	0.149186	0.000000	0.119772	0.000000	0.000000	0.000000	0.154650
anti-PTSG_01102	1308	0	0	0	0	0	0	0	0	0.000000	0.000000	0.000000	0.000000	0.000000	0.000000	0.000000	0.000000
anti-PTSG_01103	711	1	3	2	0	0	0	2	0	0.310914	0.974430	0.581940	0.000000	0.000000	0.000000	0.654244	0.000000
anti-PTSG_01104	1017	0	0	1	0	0	0	0	0	0.000000	0.000000	0.203422	0.000000	0.000000	0.000000	0.000000	0.000000
anti-PTSG_01105	5844	0	0	3	3	0	0	0	0	0.000000	0.000000	0.106201	0.095178	0.000000	0.000000	0.000000	0.000000
anti-PTSG_01106	1212	0	0	1	1	0	0	0	0	0.000000	0.000000	0.170693	0.152976	0.000000	0.000000	0.000000	0.000000
anti-PTSG_01107	1764	0	0	1	0	0	0	2	1	0.000000	0.000000	0.117279	0.000000	0.000000	0.000000	0.263700	0.135713
anti-PTSG_01108	909	0	0	0	1	0	3	0	0	0.000000	0.000000	0.000000	0.203969	0.000000	0.791739	0.000000	0.000000
anti-PTSG_01109	1200	0	0	0	1	0	3	4	0	0.000000	0.000000	0.000000	0.154506	0.000000	0.599743	0.775279	0.000000
anti-PTSG_01110	801	0	0	1	0	0	0	0	0	0.000000	0.000000	0.258277	0.000000	0.000000	0.000000	0.000000	0.000000
anti-PTSG_01111	3402	3	1	7	1	0	1	1	1	0.194938	0.067884	0.425678	0.054500	0.000000	0.070516	0.068367	0.070370
anti-PTSG_01112	1197	58	77	53	64	112	69	41	105	10.711330	14.855779	9.160087	9.913178	17.475738	13.828651	7.966525	20.999811
anti-PTSG_01113	1584	0	0	1	0	1	0	1	0	0.000000	0.000000	0.130606	0.000000	0.117912	0.000000	0.146833	0.000000
anti-PTSG_01114	1851	26	6	27	4	10	1	10	2	3.105106	0.748589	3.017694	0.400664	1.009033	0.129604	1.256530	0.258669
anti-PTSG_01115	1587	2	3	5	3	3	0	1	1	0.278588	0.436559	0.651795	0.350487	0.353066	0.000000	0.146556	0.150849
anti-PTSG_01116	1872	0	0	1	0	0	1	0	1	0.000000	0.000000	0.110513	0.000000	0.000000	0.128150	0.000000	0.127883
anti-PTSG_01117	663	0	0	0	0	0	0	2	0	0.000000	0.000000	0.000000	0.000000	0.000000	0.000000	0.701610	0.000000
anti-PTSG_01118	6642	0	0	1	0	3	0	2	0	0.000000	0.000000	0.031147	0.000000	0.084360	0.000000	0.070034	0.000000
anti-PTSG_01119	1170	0	0	0	1	0	0	1	0	0.000000	0.000000	0.000000	0.158468	0.000000	0.000000	0.198789	0.000000
anti-PTSG_01120	1230	0	0	0	0	1	0	1	0	0.000000	0.000000	0.000000	0.000000	0.151847	0.000000	0.189092	0.000000
anti-PTSG_01121	1755	0	0	0	0	0	0	0	0	0.000000	0.000000	0.000000	0.000000	0.000000	0.000000	0.000000	0.000000
anti-PTSG_01122	1620	0	0	0	0	0	0	0	0	0.000000	0.000000	0.000000	0.000000	0.000000	0.000000	0.000000	0.000000
anti-PTSG_01123	2151	0	1	0	1	0	0	0	0	0.000000	0.107364	0.000000	0.086196	0.000000	0.000000	0.000000	0.000000
anti-PTSG_01124	1086	0	0	0	1	1	1	0	1	0.000000	0.000000	0.000000	0.170725	0.171982	0.220900	0.000000	0.220440
anti-PTSG_01125	471	0	0	0	0	0	0	0	0	0.000000	0.000000	0.000000	0.000000	0.000000	0.000000	0.000000	0.000000
anti-PTSG_01126	1311	0	1	0	0	1	0	0	1	0.000000	0.176155	0.000000	0.000000	0.142465	0.000000	0.000000	0.182607
anti-PTSG_01127	2175	0	0	0	0	0	0	0	1	0.000000	0.000000	0.000000	0.000000	0.000000	0.000000	0.000000	0.110068
anti-PTSG_01128	1608	0	0	0	0	0	0	0	0	0.000000	0.000000	0.000000	0.000000	0.000000	0.000000	0.000000	0.000000
anti-PTSG_01129	366	0	0	0	0	1	0	0	0	0.000000	0.000000	0.000000	0.000000	0.510306	0.000000	0.000000	0.000000
anti-PTSG_01130	4065	0	0	0	0	0	0	0	0	0.000000	0.000000	0.000000	0.000000	0.000000	0.000000	0.000000	0.000000
anti-PTSG_01131	1992	2	0	1	1	0	0	0	0	0.221947	0.000000	0.103855	0.093076	0.000000	0.000000	0.000000	0.000000
anti-PTSG_01132	2613	0	0	1	0	0	0	1	0	0.000000	0.000000	0.079173	0.000000	0.000000	0.000000	0.089010	0.000000
anti-PTSG_01133	336	0	0	0	0	0	0	0	0	0.000000	0.000000	0.000000	0.000000	0.000000	0.000000	0.000000	0.000000
anti-PTSG_01134	303	0	1	0	0	0	0	0	0	0.000000	0.762178	0.000000	0.000000	0.000000	0.000000	0.000000	0.000000
anti-PTSG_01135	249	1	2	3	0	0	1	0	0	0.887790	1.854938	2.492527	0.000000	0.000000	0.963442	0.000000	0.000000
anti-PTSG_01136	2175	1	0	1	0	0	0	0	0	0.101637	0.000000	0.095117	0.000000	0.000000	0.000000	0.000000	0.000000
anti-PTSG_01137	801	0	0	0	0	0	1	0	0	0.000000	0.000000	0.000000	0.000000	0.000000	0.299497	0.000000	0.000000
anti-PTSG_01138	6417	0	1	2	0	0	1	1	0	0.000000	0.035989	0.064479	0.000000	0.000000	0.037385	0.036245	0.000000
anti-PTSG_01139	2145	0	1	5	0	1	5	1	4	0.000000	0.107664	0.482237	0.000000	0.087073	0.559201	0.108431	0.446430
anti-PTSG_01140	792	1	0	0	0	0	0	0	0	0.279116	0.000000	0.000000	0.000000	0.000000	0.000000	0.000000	0.000000
anti-PTSG_01141	2406	0	1	0	0	0	0	0	1	0.000000	0.095985	0.000000	0.000000	0.000000	0.000000	0.000000	0.099500
anti-PTSG_01142	1248	1	0	1	0	0	0	0	0	0.177131	0.000000	0.165769	0.000000	0.000000	0.000000	0.000000	0.000000
anti-PTSG_01145	1128	0	0	0	0	0	0	0	0	0.000000	0.000000	0.000000	0.000000	0.000000	0.000000	0.000000	0.000000
anti-PTSG_01146	3585	0	3	0	2	2	0	2	0	0.000000	0.193255	0.000000	0.103435	0.104196	0.000000	0.129754	0.000000
anti-PTSG_01147	1542	1	0	1	0	0	0	0	0	0.143359	0.000000	0.134163	0.000000	0.000000	0.000000	0.000000	0.000000
anti-PTSG_01148	3267	2	0	1	0	0	1	0	0	0.135329	0.000000	0.063324	0.000000	0.000000	0.073430	0.000000	0.000000
anti-PTSG_01149	606	2	0	2	0	0	0	2	0	0.729570	0.000000	0.682771	0.000000	0.000000	0.000000	0.767603	0.000000
anti-PTSG_01150	831	3	1	0	0	1	0	0	1	0.798049	0.277906	0.000000	0.000000	0.224756	0.000000	0.000000	0.288084
anti-PTSG_01151	357	0	0	0	0	0	0	0	0	0.000000	0.000000	0.000000	0.000000	0.000000	0.000000	0.000000	0.000000
anti-PTSG_01152	3078	0	0	1	0	2	0	0	1	0.000000	0.000000	0.067212	0.000000	0.121359	0.000000	0.000000	0.077777
anti-PTSG_01153	789	0	0	0	0	0	0	0	0	0.000000	0.000000	0.000000	0.000000	0.000000	0.000000	0.000000	0.000000
anti-PTSG_01154	1362	3	9	7	2	14	3	2	1	0.486916	1.526034	1.063258	0.272258	1.919829	0.528408	0.341533	0.175769
anti-PTSG_01155	1149	0	3	0	0	0	0	0	0	0.000000	0.602976	0.000000	0.000000	0.000000	0.000000	0.000000	0.000000
anti-PTSG_01156	3318	0	0	2	0	0	0	0	0	0.000000	0.000000	0.124701	0.000000	0.000000	0.000000	0.000000	0.000000
anti-PTSG_01157	654	0	0	1	0	0	0	0	0	0.000000	0.000000	0.316330	0.000000	0.000000	0.000000	0.000000	0.000000
anti-PTSG_01158	462	0	0	0	0	0	0	0	0	0.000000	0.000000	0.000000	0.000000	0.000000	0.000000	0.000000	0.000000
anti-PTSG_01159	984	1	1	0	0	0	0	0	0	0.224654	0.234695	0.000000	0.000000	0.000000	0.000000	0.000000	0.000000
anti-PTSG_01160	543	0	0	3	0	2	0	1	0	0.000000	0.000000	1.142982	0.000000	0.687926	0.000000	0.428331	0.000000
anti-PTSG_01161	1809	0	1	1	0	0	1	0	0	0.000000	0.127662	0.114361	0.000000	0.000000	0.132613	0.000000	0.000000
anti-PTSG_01162	1611	0	0	0	1	0	0	1	0	0.000000	0.000000	0.000000	0.115088	0.000000	0.000000	0.144372	0.000000
anti-PTSG_01163	750	0	0	0	0	0	0	0	0	0.000000	0.000000	0.000000	0.000000	0.000000	0.000000	0.000000	0.000000
anti-PTSG_01164	414	0	0	0	0	0	0	1	0	0.000000	0.000000	0.000000	0.000000	0.000000	0.000000	0.561796	0.000000
anti-PTSG_01165	588	0	1	0	2	0	0	0	0	0.000000	0.392755	0.000000	0.630637	0.000000	0.000000	0.000000	0.000000
anti-PTSG_01166	402	0	0	0	0	0	0	0	0	0.000000	0.000000	0.000000	0.000000	0.000000	0.000000	0.000000	0.000000
anti-PTSG_01167	621	0	1	2	1	2	2	0	4	0.000000	0.371884	0.666279	0.298563	0.601520	0.772615	0.000000	1.542015
anti-PTSG_01168	1248	0	1	4	3	1	13	5	8	0.000000	0.185048	0.663076	0.445691	0.149657	2.498927	0.931826	1.534602
anti-PTSG_01171	1551	0	1	0	0	2	1	0	0	0.000000	0.148897	0.000000	0.000000	0.240841	0.154672	0.000000	0.000000
anti-PTSG_01172	1116	0	0	0	0	0	0	0	1	0.000000	0.000000	0.000000	0.000000	0.000000	0.000000	0.000000	0.214514
anti-PTSG_01173	1998	1	0	0	0	0	0	0	1	0.110640	0.000000	0.000000	0.000000	0.000000	0.000000	0.000000	0.119819
anti-PTSG_01174	525	5	7	4	2	3	1	0	1	2.105330	3.079198	1.576226	0.706314	1.067268	0.456947	0.000000	0.455996
anti-PTSG_01175	462	0	0	0	0	0	0	0	1	0.000000	0.000000	0.000000	0.000000	0.000000	0.000000	0.000000	0.518177
anti-PTSG_01176	639	0	0	0	0	0	0	0	0	0.000000	0.000000	0.000000	0.000000	0.000000	0.000000	0.000000	0.000000
anti-PTSG_01177	972	0	1	2	0	0	1	0	1	0.000000	0.237592	0.425678	0.000000	0.000000	0.246808	0.000000	0.246294
anti-PTSG_01178	363	0	1	0	0	0	0	0	0	0.000000	0.636198	0.000000	0.000000	0.000000	0.000000	0.000000	0.000000
anti-PTSG_01179	1035	0	0	0	1	0	1	0	1	0.000000	0.000000	0.000000	0.179138	0.000000	0.231785	0.000000	0.231302
anti-PTSG_01180	1404	0	0	0	1	1	0	0	0	0.000000	0.000000	0.000000	0.132057	0.133028	0.000000	0.000000	0.000000
anti-PTSG_01181	3318	0	1	1	1	0	0	0	0	0.000000	0.069602	0.062351	0.055879	0.000000	0.000000	0.000000	0.000000
anti-PTSG_01183	1191	0	0	0	0	0	0	0	0	0.000000	0.000000	0.000000	0.000000	0.000000	0.000000	0.000000	0.000000
anti-PTSG_01184	1302	3	4	7	5	12	5	1	4	0.509354	0.709493	1.112256	0.712010	1.721400	0.921264	0.178636	0.735477
anti-PTSG_01185	411	0	0	0	0	1	0	2	0	0.000000	0.000000	0.000000	0.000000	0.454433	0.000000	1.131794	0.000000
anti-PTSG_01186	1092	0	0	0	0	0	0	0	0	0.000000	0.000000	0.000000	0.000000	0.000000	0.000000	0.000000	0.000000
anti-PTSG_01187	2781	0	2	6	2	3	1	0	0	0.000000	0.166084	0.446342	0.133339	0.201480	0.086263	0.000000	0.000000
anti-PTSG_01188	1218	0	0	0	2	0	2	0	0	0.000000	0.000000	0.000000	0.304446	0.000000	0.393920	0.000000	0.000000
anti-PTSG_01189	252	0	1	1	0	0	0	0	0	0.000000	0.916428	0.820951	0.000000	0.000000	0.000000	0.000000	0.000000
anti-PTSG_01190	987	1	0	0	1	0	0	2	1	0.223971	0.000000	0.000000	0.187849	0.000000	0.000000	0.471294	0.242551
anti-PTSG_01191	1668	0	1	0	0	0	0	0	0	0.000000	0.138453	0.000000	0.000000	0.000000	0.000000	0.000000	0.000000
anti-PTSG_01192	3021	0	0	1	0	0	0	0	2	0.000000	0.000000	0.068481	0.000000	0.000000	0.000000	0.000000	0.158489
anti-PTSG_01193	2496	0	0	0	0	2	0	0	0	0.000000	0.000000	0.000000	0.000000	0.149657	0.000000	0.000000	0.000000
anti-PTSG_01194	813	0	1	1	0	0	1	0	0	0.000000	0.284059	0.254465	0.000000	0.000000	0.295076	0.000000	0.000000
anti-PTSG_01195	2577	0	0	0	0	0	0	0	0	0.000000	0.000000	0.000000	0.000000	0.000000	0.000000	0.000000	0.000000
anti-PTSG_01196	5766	0	0	1	0	0	0	0	0	0.000000	0.000000	0.035879	0.000000	0.000000	0.000000	0.000000	0.000000
anti-PTSG_01197	579	0	0	0	0	0	0	0	0	0.000000	0.000000	0.000000	0.000000	0.000000	0.000000	0.000000	0.000000
anti-PTSG_01198	3339	0	0	0	0	0	0	0	0	0.000000	0.000000	0.000000	0.000000	0.000000	0.000000	0.000000	0.000000
anti-PTSG_01199	264	0	0	0	0	0	0	0	0	0.000000	0.000000	0.000000	0.000000	0.000000	0.000000	0.000000	0.000000
anti-PTSG_01200	3021	0	0	0	0	1	0	0	0	0.000000	0.000000	0.000000	0.000000	0.061825	0.000000	0.000000	0.000000
anti-PTSG_01201	4842	0	0	1	0	1	0	0	0	0.000000	0.000000	0.042726	0.000000	0.038573	0.000000	0.000000	0.000000
anti-PTSG_01202	2652	1	1	3	0	0	1	0	0	0.083356	0.087081	0.234027	0.000000	0.000000	0.090459	0.000000	0.000000
anti-PTSG_01203	2361	0	0	0	0	2	0	0	0	0.000000	0.000000	0.000000	0.000000	0.158214	0.000000	0.000000	0.000000
anti-PTSG_01204	7674	2	1	5	0	2	5	2	6	0.057613	0.030094	0.134793	0.000000	0.048677	0.156305	0.060616	0.187176
anti-PTSG_01205	558	3	5	3	1	2	0	1	1	1.188493	2.069353	1.112256	0.332271	0.669434	0.000000	0.416817	0.429028
anti-PTSG_01206	630	0	0	1	0	0	0	0	0	0.000000	0.000000	0.328380	0.000000	0.000000	0.000000	0.000000	0.000000
anti-PTSG_01207	3543	0	5	2	0	6	3	1	2	0.000000	0.325910	0.116782	0.000000	0.316295	0.203130	0.065646	0.135138
anti-PTSG_01208	2307	0	0	0	0	0	0	0	0	0.000000	0.000000	0.000000	0.000000	0.000000	0.000000	0.000000	0.000000
anti-PTSG_01209	1527	2	0	0	0	0	0	0	0	0.289535	0.000000	0.000000	0.000000	0.000000	0.000000	0.000000	0.000000
anti-PTSG_01210	1470	0	0	0	0	0	0	0	1	0.000000	0.000000	0.000000	0.000000	0.000000	0.000000	0.000000	0.162856
anti-PTSG_01211	3555	0	0	2	0	0	2	0	0	0.000000	0.000000	0.116388	0.000000	0.000000	0.134963	0.000000	0.000000
anti-PTSG_01212	609	0	0	0	0	0	2	0	1	0.000000	0.000000	0.000000	0.000000	0.000000	0.787839	0.000000	0.393100
anti-PTSG_01213	987	0	0	4	2	0	0	0	0	0.000000	0.000000	0.838418	0.375699	0.000000	0.000000	0.000000	0.000000
anti-PTSG_01214	1308	1	1	0	0	0	1	1	0	0.169006	0.176560	0.000000	0.000000	0.000000	0.183408	0.177816	0.000000
anti-PTSG_01215	1992	0	0	1	0	0	2	1	0	0.000000	0.000000	0.103855	0.000000	0.000000	0.240860	0.116759	0.000000
anti-PTSG_01216	2733	0	0	0	0	0	0	0	0	0.000000	0.000000	0.000000	0.000000	0.000000	0.000000	0.000000	0.000000
anti-PTSG_01217	1410	0	0	0	0	0	0	0	0	0.000000	0.000000	0.000000	0.000000	0.000000	0.000000	0.000000	0.000000
anti-PTSG_01218	963	0	0	0	0	1	0	0	0	0.000000	0.000000	0.000000	0.000000	0.193948	0.000000	0.000000	0.000000
anti-PTSG_01219	264	0	0	0	0	0	0	0	0	0.000000	0.000000	0.000000	0.000000	0.000000	0.000000	0.000000	0.000000
anti-PTSG_01220	1980	0	0	0	0	1	0	0	0	0.000000	0.000000	0.000000	0.000000	0.094329	0.000000	0.000000	0.000000
anti-PTSG_01221	4602	1	0	1	3	0	0	1	2	0.048036	0.000000	0.044954	0.120865	0.000000	0.000000	0.050540	0.104041
anti-PTSG_01222	423	0	0	0	0	0	0	0	0	0.000000	0.000000	0.000000	0.000000	0.000000	0.000000	0.000000	0.000000
anti-PTSG_01223	1368	0	1	2	0	0	0	0	0	0.000000	0.168816	0.302456	0.000000	0.000000	0.000000	0.000000	0.000000
anti-PTSG_01224	1374	1	0	2	0	1	0	0	0	0.160888	0.000000	0.301135	0.000000	0.135933	0.000000	0.000000	0.000000
anti-PTSG_01227	609	0	0	0	0	0	0	0	0	0.000000	0.000000	0.000000	0.000000	0.000000	0.000000	0.000000	0.000000
anti-PTSG_01228	1776	0	0	0	0	0	1	0	1	0.000000	0.000000	0.000000	0.000000	0.000000	0.135077	0.000000	0.134796
anti-PTSG_01229	453	0	0	1	0	0	1	0	0	0.000000	0.000000	0.456688	0.000000	0.000000	0.529574	0.000000	0.000000
anti-PTSG_01230	1632	1	0	1	2	0	0	0	0	0.135453	0.000000	0.126765	0.227215	0.000000	0.000000	0.000000	0.000000
anti-PTSG_01231	198	0	0	0	0	2	0	0	0	0.000000	0.000000	0.000000	0.000000	1.886585	0.000000	0.000000	0.000000
anti-PTSG_01232	3102	0	0	0	0	1	0	1	0	0.000000	0.000000	0.000000	0.000000	0.060210	0.000000	0.074979	0.000000
anti-PTSG_01235	1638	0	2	5	0	1	0	0	1	0.000000	0.281978	0.631501	0.000000	0.114024	0.000000	0.000000	0.146153
anti-PTSG_01236	684	1	1	0	0	3	2	0	2	0.323187	0.337631	0.000000	0.000000	0.819175	0.701453	0.000000	0.699994
anti-PTSG_01239	5709	0	0	1	0	0	1	1	0	0.000000	0.000000	0.036237	0.000000	0.000000	0.042021	0.040740	0.000000
anti-PTSG_01240	741	0	0	0	0	0	0	1	0	0.000000	0.000000	0.000000	0.000000	0.000000	0.000000	0.313878	0.000000
anti-PTSG_01241	1248	0	0	0	1	1	0	0	0	0.000000	0.000000	0.000000	0.148564	0.149657	0.000000	0.000000	0.000000
anti-PTSG_01242	342	0	0	0	0	0	0	0	1	0.000000	0.000000	0.000000	0.000000	0.000000	0.000000	0.000000	0.699994
anti-PTSG_01246	1440	1	0	0	0	0	0	0	0	0.153514	0.000000	0.000000	0.000000	0.000000	0.000000	0.000000	0.000000
anti-PTSG_01247	1815	0	1	0	0	1	1	0	0	0.000000	0.127240	0.000000	0.000000	0.102905	0.132175	0.000000	0.000000
anti-PTSG_01248	2715	0	1	1	0	1	2	1	1	0.000000	0.085061	0.076199	0.000000	0.068793	0.176720	0.085666	0.088176
anti-PTSG_01249	2067	1	0	1	2	2	3	0	0	0.106947	0.000000	0.100087	0.179398	0.180718	0.348181	0.000000	0.000000
anti-PTSG_01250	2580	1	0	1	0	1	0	0	0	0.085682	0.000000	0.080186	0.000000	0.072392	0.000000	0.000000	0.000000
anti-PTSG_01251	2739	0	0	2	1	0	1	0	0	0.000000	0.000000	0.151062	0.067692	0.000000	0.087586	0.000000	0.000000
anti-PTSG_01252	975	0	0	0	0	0	0	0	0	0.000000	0.000000	0.000000	0.000000	0.000000	0.000000	0.000000	0.000000
anti-PTSG_01253	7731	0	2	0	2	0	0	0	0	0.000000	0.059744	0.000000	0.047965	0.000000	0.000000	0.000000	0.000000
anti-PTSG_01254	2328	0	0	0	0	0	1	0	0	0.000000	0.000000	0.000000	0.000000	0.000000	0.103049	0.000000	0.000000
anti-PTSG_01255	276	0	0	0	0	0	0	0	0	0.000000	0.000000	0.000000	0.000000	0.000000	0.000000	0.000000	0.000000
anti-PTSG_01256	12819	1	0	6	0	1	0	0	0	0.017245	0.000000	0.096831	0.000000	0.014570	0.000000	0.000000	0.000000
anti-PTSG_01257	2160	0	0	1	0	0	0	0	0	0.000000	0.000000	0.095778	0.000000	0.000000	0.000000	0.000000	0.000000
anti-PTSG_01258	2424	0	0	0	0	1	0	0	0	0.000000	0.000000	0.000000	0.000000	0.077051	0.000000	0.000000	0.000000
anti-PTSG_01259	1053	0	0	0	0	0	0	0	0	0.000000	0.000000	0.000000	0.000000	0.000000	0.000000	0.000000	0.000000
anti-PTSG_01262	2499	0	1	0	0	0	0	1	1	0.000000	0.092413	0.000000	0.000000	0.000000	0.000000	0.093071	0.095797
anti-PTSG_01263	1527	0	0	0	0	2	0	0	0	0.000000	0.000000	0.000000	0.000000	0.244626	0.000000	0.000000	0.000000
anti-PTSG_01264	300	0	0	0	0	0	0	0	0	0.000000	0.000000	0.000000	0.000000	0.000000	0.000000	0.000000	0.000000
anti-PTSG_01267	1608	59	99	46	33	64	3	19	6	8.111021	14.218311	5.918200	3.805003	7.433710	0.447569	2.748190	0.893276
anti-PTSG_01268	3588	4	1	2	0	0	0	1	0	0.246443	0.064365	0.115318	0.000000	0.000000	0.000000	0.064823	0.000000
anti-PTSG_01269	1320	0	0	1	1	0	1	0	0	0.000000	0.000000	0.156727	0.140460	0.000000	0.181740	0.000000	0.000000
anti-PTSG_01270	1389	0	2	4	0	4	1	1	0	0.000000	0.332527	0.595766	0.000000	0.537860	0.172712	0.167447	0.000000
anti-PTSG_01271	741	0	0	0	0	0	0	0	1	0.000000	0.000000	0.000000	0.000000	0.000000	0.000000	0.000000	0.323074
anti-PTSG_01272	477	0	0	1	0	0	0	0	1	0.000000	0.000000	0.433710	0.000000	0.000000	0.000000	0.000000	0.501882
anti-PTSG_01273	1707	0	0	0	0	0	0	0	0	0.000000	0.000000	0.000000	0.000000	0.000000	0.000000	0.000000	0.000000
anti-PTSG_01274	5745	0	0	0	0	1	1	0	0	0.000000	0.000000	0.000000	0.000000	0.032510	0.041758	0.000000	0.000000
anti-PTSG_01277	1419	1	0	0	0	1	0	1	0	0.155786	0.000000	0.000000	0.000000	0.131622	0.000000	0.163907	0.000000
anti-PTSG_01278	1797	0	0	0	0	0	0	0	0	0.000000	0.000000	0.000000	0.000000	0.000000	0.000000	0.000000	0.000000
anti-PTSG_01279	5037	0	1	1	1	1	1	1	1	0.000000	0.045849	0.041072	0.036809	0.037080	0.047627	0.046175	0.047528
anti-PTSG_01280	3576	2	0	0	0	0	0	0	0	0.123635	0.000000	0.000000	0.000000	0.000000	0.000000	0.000000	0.000000
anti-PTSG_01281	2967	0	0	1	1	0	1	2	0	0.000000	0.000000	0.069727	0.062490	0.000000	0.080855	0.156780	0.000000
anti-PTSG_01282	1314	1	0	0	0	1	0	0	0	0.168234	0.000000	0.000000	0.000000	0.142140	0.000000	0.000000	0.000000
anti-PTSG_01283	1797	0	1	0	0	1	0	0	0	0.000000	0.128514	0.000000	0.000000	0.103935	0.000000	0.000000	0.000000
anti-PTSG_01284	1995	0	0	0	0	0	0	0	0	0.000000	0.000000	0.000000	0.000000	0.000000	0.000000	0.000000	0.000000
anti-PTSG_01285	3021	0	0	0	0	0	1	0	4	0.000000	0.000000	0.000000	0.000000	0.000000	0.079410	0.000000	0.316978
anti-PTSG_01286	231	0	1	0	0	3	4	11	3	0.000000	0.999740	0.000000	0.000000	2.425610	4.154061	11.075413	3.109063
anti-PTSG_01287	696	0	1	1	0	0	0	0	0	0.000000	0.331810	0.297241	0.000000	0.000000	0.000000	0.000000	0.000000
anti-PTSG_01288	1863	0	0	0	0	0	0	0	0	0.000000	0.000000	0.000000	0.000000	0.000000	0.000000	0.000000	0.000000
anti-PTSG_01289	1077	0	0	0	0	0	0	0	0	0.000000	0.000000	0.000000	0.000000	0.000000	0.000000	0.000000	0.000000
anti-PTSG_01290	3483	6	1	7	1	1	0	1	1	0.380809	0.066305	0.415779	0.053232	0.053624	0.000000	0.066777	0.068733
anti-PTSG_01291	2397	2	0	2	0	2	0	0	0	0.184447	0.000000	0.172616	0.000000	0.155838	0.000000	0.000000	0.000000
anti-PTSG_01292	519	1	0	0	0	0	1	1	1	0.425934	0.000000	0.000000	0.000000	0.000000	0.462229	0.448138	0.461268
anti-PTSG_01293	2229	0	0	0	0	0	0	0	0	0.000000	0.000000	0.000000	0.000000	0.000000	0.000000	0.000000	0.000000
anti-PTSG_01294	414	0	0	0	0	0	0	0	0	0.000000	0.000000	0.000000	0.000000	0.000000	0.000000	0.000000	0.000000
anti-PTSG_01295	1884	0	0	0	0	0	0	0	0	0.000000	0.000000	0.000000	0.000000	0.000000	0.000000	0.000000	0.000000
anti-PTSG_01296	1161	0	0	0	0	1	2	0	1	0.000000	0.000000	0.000000	0.000000	0.160872	0.413259	0.000000	0.206200
anti-PTSG_01297	510	0	0	0	0	0	0	0	0	0.000000	0.000000	0.000000	0.000000	0.000000	0.000000	0.000000	0.000000
anti-PTSG_01298	1062	4	1	3	1	2	1	0	0	0.832617	0.217457	0.584406	0.174583	0.351736	0.225892	0.000000	0.000000
anti-PTSG_01299	1044	0	0	1	0	0	0	1	2	0.000000	0.000000	0.198161	0.000000	0.000000	0.000000	0.222781	0.458617
anti-PTSG_01300	7833	0	1	0	0	6	0	1	0	0.000000	0.029483	0.000000	0.000000	0.143065	0.000000	0.029693	0.000000
anti-PTSG_01301	1140	0	0	1	0	1	0	0	0	0.000000	0.000000	0.181473	0.000000	0.163835	0.000000	0.000000	0.000000
anti-PTSG_01302	1752	0	1	5	1	0	2	1	1	0.000000	0.131815	0.590410	0.105826	0.000000	0.273855	0.132753	0.136643
anti-PTSG_01303	2088	1	0	0	0	1	0	0	0	0.105872	0.000000	0.000000	0.000000	0.089450	0.000000	0.000000	0.000000
anti-PTSG_01304	1308	0	0	0	0	0	0	0	0	0.000000	0.000000	0.000000	0.000000	0.000000	0.000000	0.000000	0.000000
anti-PTSG_01305	1230	3	2	0	0	0	1	0	0	0.539170	0.375512	0.000000	0.000000	0.000000	0.195038	0.000000	0.000000
anti-PTSG_01306	300	0	0	0	0	0	1	0	0	0.000000	0.000000	0.000000	0.000000	0.000000	0.799657	0.000000	0.000000
anti-PTSG_01307	963	1	2	0	0	0	0	0	0	0.229553	0.479626	0.000000	0.000000	0.000000	0.000000	0.000000	0.000000
anti-PTSG_01308	705	0	0	0	1	1	0	0	0	0.000000	0.000000	0.000000	0.262989	0.264925	0.000000	0.000000	0.000000
anti-PTSG_01310	13014	1	0	3	1	0	1	0	0	0.016986	0.000000	0.047690	0.014247	0.000000	0.018434	0.000000	0.000000
anti-PTSG_01311	3231	0	0	0	0	0	1	0	3	0.000000	0.000000	0.000000	0.000000	0.000000	0.074249	0.000000	0.222282
anti-PTSG_01312	777	1	1	0	0	0	0	0	0	0.284504	0.297220	0.000000	0.000000	0.000000	0.000000	0.000000	0.000000
anti-PTSG_01313	1863	2	0	0	4	0	1	1	2	0.237316	0.000000	0.000000	0.398084	0.000000	0.128769	0.124844	0.257003
anti-PTSG_01316	1419	0	1	0	0	0	0	0	3	0.000000	0.162748	0.000000	0.000000	0.000000	0.000000	0.000000	0.506127
anti-PTSG_01317	2139	0	0	3	0	0	0	0	0	0.000000	0.000000	0.290154	0.000000	0.000000	0.000000	0.000000	0.000000
anti-PTSG_01318	1011	15	9	9	13	6	5	1	1	3.279817	2.055844	1.841659	2.384071	1.108439	1.186434	0.230053	0.236793
anti-PTSG_01319	921	11	1	13	0	20	0	5	0	2.640235	0.250749	2.920126	0.000000	4.055851	0.000000	1.262669	0.000000
anti-PTSG_01320	348	0	0	0	0	0	0	0	0	0.000000	0.000000	0.000000	0.000000	0.000000	0.000000	0.000000	0.000000
anti-PTSG_01321	3348	0	0	2	0	1	0	0	0	0.000000	0.000000	0.123584	0.000000	0.055786	0.000000	0.000000	0.000000
anti-PTSG_01322	1605	0	0	0	0	0	0	0	0	0.000000	0.000000	0.000000	0.000000	0.000000	0.000000	0.000000	0.000000
anti-PTSG_01323	1647	1	1	1	0	0	0	0	0	0.134220	0.140218	0.125610	0.000000	0.000000	0.000000	0.000000	0.000000
anti-PTSG_01324	3210	0	0	0	0	1	0	0	0	0.000000	0.000000	0.000000	0.000000	0.058184	0.000000	0.000000	0.000000
anti-PTSG_01325	3705	0	1	3	0	1	2	3	0	0.000000	0.062332	0.167514	0.000000	0.050411	0.129499	0.188327	0.000000
anti-PTSG_01326	504	0	1	2	0	1	1	1	0	0.000000	0.458214	0.820951	0.000000	0.370579	0.475986	0.461476	0.000000
anti-PTSG_01327	2319	0	0	1	0	0	0	0	0	0.000000	0.000000	0.089211	0.000000	0.000000	0.000000	0.000000	0.000000
anti-PTSG_01328	315	0	0	0	0	0	0	0	0	0.000000	0.000000	0.000000	0.000000	0.000000	0.000000	0.000000	0.000000
anti-PTSG_01329	1488	0	0	0	0	0	0	0	0	0.000000	0.000000	0.000000	0.000000	0.000000	0.000000	0.000000	0.000000
anti-PTSG_01330	4797	1	4	6	0	4	2	2	0	0.046083	0.192570	0.258761	0.000000	0.155741	0.100020	0.096970	0.000000
anti-PTSG_01331	8718	0	0	0	1	0	0	1	1	0.000000	0.000000	0.000000	0.021267	0.000000	0.000000	0.026679	0.027460
anti-PTSG_01333	5364	0	0	0	0	0	0	0	0	0.000000	0.000000	0.000000	0.000000	0.000000	0.000000	0.000000	0.000000
anti-PTSG_01334	2148	0	0	0	0	1	0	0	0	0.000000	0.000000	0.000000	0.000000	0.086952	0.000000	0.000000	0.000000
anti-PTSG_01335	3048	0	1	0	1	2	0	2	0	0.000000	0.075768	0.000000	0.060829	0.122554	0.000000	0.152614	0.000000
anti-PTSG_01336	2652	2	0	0	1	1	1	0	1	0.166712	0.000000	0.000000	0.069912	0.070427	0.090459	0.000000	0.090271
anti-PTSG_01337	1722	1	2	1	1	0	1	0	0	0.128374	0.268223	0.120139	0.107670	0.000000	0.139313	0.000000	0.000000
anti-PTSG_01338	1809	0	0	0	0	0	0	0	0	0.000000	0.000000	0.000000	0.000000	0.000000	0.000000	0.000000	0.000000
anti-PTSG_01339	2604	0	0	3	1	3	0	0	0	0.000000	0.000000	0.238341	0.071201	0.215175	0.000000	0.000000	0.000000
anti-PTSG_01340	1053	0	0	0	0	0	0	0	0	0.000000	0.000000	0.000000	0.000000	0.000000	0.000000	0.000000	0.000000
anti-PTSG_01341	2226	0	0	0	0	0	0	0	0	0.000000	0.000000	0.000000	0.000000	0.000000	0.000000	0.000000	0.000000
anti-PTSG_01342	2517	2	2	0	0	0	0	1	0	0.175653	0.183504	0.000000	0.000000	0.000000	0.000000	0.092405	0.000000
anti-PTSG_01345	1116	0	1	0	0	1	0	0	0	0.000000	0.206935	0.000000	0.000000	0.167358	0.000000	0.000000	0.000000
anti-PTSG_01346	1035	0	0	0	0	0	0	0	0	0.000000	0.000000	0.000000	0.000000	0.000000	0.000000	0.000000	0.000000
anti-PTSG_01347	681	0	0	0	0	0	0	0	0	0.000000	0.000000	0.000000	0.000000	0.000000	0.000000	0.000000	0.000000
anti-PTSG_01348	3837	6	2	6	5	8	6	3	4	0.345676	0.120375	0.323502	0.241605	0.389412	0.375132	0.181848	0.249568
anti-PTSG_01349	1818	0	0	1	0	1	0	1	2	0.000000	0.000000	0.113795	0.000000	0.102735	0.000000	0.127934	0.263364
anti-PTSG_01350	825	1	1	0	0	1	0	0	1	0.267951	0.279927	0.000000	0.000000	0.226390	0.000000	0.000000	0.290179
anti-PTSG_01351	966	0	0	0	0	0	0	0	0	0.000000	0.000000	0.000000	0.000000	0.000000	0.000000	0.000000	0.000000
anti-PTSG_01352	843	0	0	0	1	0	0	0	1	0.000000	0.000000	0.000000	0.219938	0.000000	0.000000	0.000000	0.283983
anti-PTSG_01353	810	0	1	0	0	0	0	2	0	0.000000	0.285111	0.000000	0.000000	0.000000	0.000000	0.574281	0.000000
anti-PTSG_01354	1101	0	0	0	0	0	0	0	0	0.000000	0.000000	0.000000	0.000000	0.000000	0.000000	0.000000	0.000000
anti-PTSG_01355	1299	0	0	0	2	1	0	2	0	0.000000	0.000000	0.000000	0.285462	0.143781	0.000000	0.358096	0.000000
anti-PTSG_01356	570	0	2	1	0	0	0	0	0	0.000000	0.810315	0.362947	0.000000	0.000000	0.000000	0.000000	0.000000
anti-PTSG_01357	549	1	0	0	0	0	1	0	0	0.402659	0.000000	0.000000	0.000000	0.000000	0.436971	0.000000	0.000000
anti-PTSG_01358	453	0	0	0	4	0	1	0	1	0.000000	0.000000	0.000000	1.637151	0.000000	0.529574	0.000000	0.528472
anti-PTSG_01359	1908	0	0	1	1	0	0	0	0	0.000000	0.000000	0.108428	0.097174	0.000000	0.000000	0.000000	0.000000
anti-PTSG_01362	2421	0	0	1	0	0	0	0	1	0.000000	0.000000	0.085452	0.000000	0.000000	0.000000	0.000000	0.098884
anti-PTSG_01363	459	0	0	0	0	0	0	0	0	0.000000	0.000000	0.000000	0.000000	0.000000	0.000000	0.000000	0.000000
anti-PTSG_01364	2220	0	0	0	0	1	0	0	0	0.000000	0.000000	0.000000	0.000000	0.084132	0.000000	0.000000	0.000000
anti-PTSG_01365	1704	1	0	0	0	0	0	0	0	0.129730	0.000000	0.000000	0.000000	0.000000	0.000000	0.000000	0.000000
anti-PTSG_01366	645	1	0	0	1	1	0	0	1	0.342728	0.000000	0.000000	0.287453	0.289569	0.000000	0.000000	0.371159
anti-PTSG_01367	6246	1	2	6	1	1	1	0	0	0.035392	0.073948	0.198732	0.029684	0.029903	0.038408	0.000000	0.000000
anti-PTSG_01368	1884	0	2	0	0	0	0	0	1	0.000000	0.245159	0.000000	0.000000	0.000000	0.000000	0.000000	0.127069
anti-PTSG_01371	2238	0	0	1	0	0	0	0	0	0.000000	0.000000	0.092440	0.000000	0.000000	0.000000	0.000000	0.000000
anti-PTSG_01372	2637	0	0	0	0	0	0	0	0	0.000000	0.000000	0.000000	0.000000	0.000000	0.000000	0.000000	0.000000
anti-PTSG_01373	4089	0	1	0	0	0	0	1	0	0.000000	0.056478	0.000000	0.000000	0.000000	0.000000	0.056880	0.000000
anti-PTSG_01374	3453	0	1	1	0	1	2	0	0	0.000000	0.066881	0.059913	0.000000	0.054090	0.138950	0.000000	0.000000
anti-PTSG_01375	2568	3	2	2	0	0	0	0	0	0.258247	0.179860	0.161121	0.000000	0.000000	0.000000	0.000000	0.000000
anti-PTSG_01376	4587	0	0	2	0	0	0	1	0	0.000000	0.000000	0.090203	0.000000	0.000000	0.000000	0.050705	0.000000
anti-PTSG_01377	1728	0	1	0	0	0	0	0	0	0.000000	0.133646	0.000000	0.000000	0.000000	0.000000	0.000000	0.000000
anti-PTSG_01378	10668	0	0	3	1	0	0	0	0	0.000000	0.000000	0.058178	0.017380	0.000000	0.000000	0.000000	0.000000
anti-PTSG_01379	1026	0	0	0	0	0	0	0	0	0.000000	0.000000	0.000000	0.000000	0.000000	0.000000	0.000000	0.000000
anti-PTSG_01380	1026	0	2	3	1	1	1	0	2	0.000000	0.450175	0.604911	0.180709	0.182039	0.233818	0.000000	0.466662
anti-PTSG_01381	1620	0	1	0	1	0	1	0	1	0.000000	0.142555	0.000000	0.114449	0.000000	0.148085	0.000000	0.147776
anti-PTSG_01384	2664	0	0	0	0	0	0	0	0	0.000000	0.000000	0.000000	0.000000	0.000000	0.000000	0.000000	0.000000
anti-PTSG_01385	906	1	1	0	0	2	1	0	0	0.243995	0.254900	0.000000	0.000000	0.412300	0.264787	0.000000	0.000000
anti-PTSG_01386	1692	0	1	0	0	0	0	0	0	0.000000	0.136489	0.000000	0.000000	0.000000	0.000000	0.000000	0.000000
anti-PTSG_01387	3330	0	0	2	1	0	1	0	0	0.000000	0.000000	0.124252	0.055678	0.000000	0.072041	0.000000	0.000000
anti-PTSG_01388	2211	0	0	0	0	0	0	0	0	0.000000	0.000000	0.000000	0.000000	0.000000	0.000000	0.000000	0.000000
anti-PTSG_01389	909	0	0	2	0	1	2	1	1	0.000000	0.000000	0.455181	0.000000	0.205470	0.527826	0.255868	0.263364
anti-PTSG_01392	993	0	0	1	0	0	0	0	0	0.000000	0.000000	0.208338	0.000000	0.000000	0.000000	0.000000	0.000000
anti-PTSG_01393	3600	0	1	6	0	1	0	1	0	0.000000	0.064150	0.344800	0.000000	0.051881	0.000000	0.064607	0.000000
anti-PTSG_01394	4224	0	0	1	0	1	0	0	0	0.000000	0.000000	0.048977	0.000000	0.044217	0.000000	0.000000	0.000000
anti-PTSG_01395	2301	0	1	1	2	0	0	0	3	0.000000	0.100365	0.089909	0.161154	0.000000	0.000000	0.000000	0.312122
anti-PTSG_01396	4080	0	1	0	0	0	2	1	2	0.000000	0.056603	0.000000	0.000000	0.000000	0.117597	0.057006	0.117352
anti-PTSG_01397	2976	0	1	0	1	0	0	0	1	0.000000	0.077601	0.000000	0.062301	0.000000	0.000000	0.000000	0.080443
anti-PTSG_01400	1266	0	0	1	0	0	0	0	0	0.000000	0.000000	0.163412	0.000000	0.000000	0.000000	0.000000	0.000000
anti-PTSG_01401	1779	0	0	0	0	0	0	0	0	0.000000	0.000000	0.000000	0.000000	0.000000	0.000000	0.000000	0.000000
anti-PTSG_01402	1986	0	0	2	0	0	0	0	0	0.000000	0.000000	0.208338	0.000000	0.000000	0.000000	0.000000	0.000000
anti-PTSG_01403	1296	0	0	0	0	0	0	1	0	0.000000	0.000000	0.000000	0.000000	0.000000	0.000000	0.179463	0.000000
anti-PTSG_01404	1224	0	1	0	0	0	0	0	0	0.000000	0.188676	0.000000	0.000000	0.000000	0.000000	0.000000	0.000000
anti-PTSG_01405	588	0	0	0	0	1	0	0	1	0.000000	0.000000	0.000000	0.000000	0.317639	0.000000	0.000000	0.407139
anti-PTSG_01406	3291	0	1	0	0	2	1	1	0	0.000000	0.070173	0.000000	0.000000	0.113505	0.072895	0.070673	0.000000
anti-PTSG_01407	1695	0	0	0	0	3	0	0	0	0.000000	0.000000	0.000000	0.000000	0.330570	0.000000	0.000000	0.000000
anti-PTSG_01408	372	1	0	0	0	0	0	0	0	0.594246	0.000000	0.000000	0.000000	0.000000	0.000000	0.000000	0.000000
anti-PTSG_01411	348	0	0	0	0	0	0	0	0	0.000000	0.000000	0.000000	0.000000	0.000000	0.000000	0.000000	0.000000
anti-PTSG_01412	999	0	0	0	2	0	0	0	0	0.000000	0.000000	0.000000	0.371186	0.000000	0.000000	0.000000	0.000000
anti-PTSG_01413	2454	0	0	0	0	1	0	1	0	0.000000	0.000000	0.000000	0.000000	0.076109	0.000000	0.094777	0.000000
anti-PTSG_01414	3582	0	0	0	0	0	0	0	0	0.000000	0.000000	0.000000	0.000000	0.000000	0.000000	0.000000	0.000000
anti-PTSG_01415	1437	1	1	0	0	0	0	0	0	0.153834	0.160710	0.000000	0.000000	0.000000	0.000000	0.000000	0.000000
anti-PTSG_01416	1914	0	1	0	0	0	0	0	0	0.000000	0.120658	0.000000	0.000000	0.000000	0.000000	0.000000	0.000000
anti-PTSG_01419	840	2	0	0	0	0	3	0	0	0.526333	0.000000	0.000000	0.000000	0.000000	0.856775	0.000000	0.000000
anti-PTSG_01420	4881	0	1	1	1	1	1	1	0	0.000000	0.047314	0.042385	0.037986	0.038265	0.049149	0.047651	0.000000
anti-PTSG_01421	213	0	0	1	0	1	2	0	0	0.000000	0.000000	0.971266	0.000000	0.876864	2.252554	0.000000	0.000000
anti-PTSG_01422	2250	0	2	1	0	1	0	2	1	0.000000	0.205280	0.091947	0.000000	0.083010	0.000000	0.206741	0.106399
anti-PTSG_01423	2631	4	3	2	3	1	7	0	1	0.336085	0.263329	0.157263	0.211411	0.070989	0.638267	0.000000	0.090991
anti-PTSG_01424	819	14	8	15	0	16	0	6	0	3.778798	2.255823	3.789006	0.000000	3.648780	0.000000	1.703910	0.000000
anti-PTSG_01425	888	0	0	0	0	0	0	0	0	0.000000	0.000000	0.000000	0.000000	0.000000	0.000000	0.000000	0.000000
anti-PTSG_01426	1839	0	1	0	1	0	0	0	0	0.000000	0.125579	0.000000	0.100820	0.000000	0.000000	0.000000	0.000000
anti-PTSG_01427	1143	1	0	0	0	0	0	0	1	0.193403	0.000000	0.000000	0.000000	0.000000	0.000000	0.000000	0.209447
anti-PTSG_01428	5274	1	0	1	1	1	0	0	1	0.041915	0.000000	0.039226	0.035155	0.035414	0.000000	0.000000	0.045392
anti-PTSG_01429	348	0	0	0	0	0	0	0	0	0.000000	0.000000	0.000000	0.000000	0.000000	0.000000	0.000000	0.000000
anti-PTSG_01430	588	0	1	0	0	0	0	0	0	0.000000	0.392755	0.000000	0.000000	0.000000	0.000000	0.000000	0.000000
anti-PTSG_01431	894	0	0	0	0	0	0	0	0	0.000000	0.000000	0.000000	0.000000	0.000000	0.000000	0.000000	0.000000
anti-PTSG_01434	429	2	6	4	1	4	2	0	2	1.030581	3.229928	1.928948	0.432185	1.741463	1.118401	0.000000	1.116074
anti-PTSG_01435	270	0	0	0	0	0	1	1	0	0.000000	0.000000	0.000000	0.000000	0.000000	0.888508	0.861421	0.000000
anti-PTSG_01436	813	1	0	0	0	2	0	0	0	0.271906	0.000000	0.000000	0.000000	0.459464	0.000000	0.000000	0.000000
anti-PTSG_01437	1173	0	0	0	0	0	0	0	0	0.000000	0.000000	0.000000	0.000000	0.000000	0.000000	0.000000	0.000000
anti-PTSG_01438	441	0	0	0	0	0	0	0	0	0.000000	0.000000	0.000000	0.000000	0.000000	0.000000	0.000000	0.000000
anti-PTSG_01439	4191	0	0	1	0	2	0	0	0	0.000000	0.000000	0.049363	0.000000	0.089130	0.000000	0.000000	0.000000
anti-PTSG_01440	801	0	0	0	1	0	0	1	0	0.000000	0.000000	0.000000	0.231470	0.000000	0.000000	0.290367	0.000000
anti-PTSG_01441	426	3	3	15	3	3	6	3	1	1.556758	1.626337	7.284497	1.305686	1.315295	3.378831	1.637913	0.561967
anti-PTSG_01442	3045	0	0	0	1	0	0	0	0	0.000000	0.000000	0.000000	0.060889	0.000000	0.000000	0.000000	0.000000
anti-PTSG_01443	867	1	0	0	0	1	0	1	1	0.254971	0.000000	0.000000	0.000000	0.215423	0.000000	0.268263	0.276122
anti-PTSG_01447	8754	0	0	0	2	4	14	2	5	0.000000	0.000000	0.000000	0.042359	0.085342	0.383660	0.053138	0.136736
anti-PTSG_01448	1566	0	0	2	1	1	0	0	0	0.000000	0.000000	0.264214	0.118396	0.119267	0.000000	0.000000	0.000000
anti-PTSG_01449	441	13	12	15	23	32	76	108	55	6.516499	6.284077	7.036725	9.669774	13.552613	41.342800	56.959266	29.856874
anti-PTSG_01450	4029	0	0	0	1	1	0	2	2	0.000000	0.000000	0.000000	0.046018	0.046357	0.000000	0.115455	0.118837
anti-PTSG_01451	1968	0	0	0	1	0	0	2	0	0.000000	0.000000	0.000000	0.094211	0.000000	0.000000	0.236366	0.000000
anti-PTSG_01452	1335	1	0	3	3	1	0	1	0	0.165588	0.000000	0.464898	0.416646	0.139904	0.000000	0.174220	0.000000
anti-PTSG_01453	255	14	7	21	39	26	25	18	10	12.136611	6.339525	17.037152	28.356426	19.043415	23.519317	16.417671	9.388151
anti-PTSG_01457	1902	0	0	0	1	1	0	1	0	0.000000	0.000000	0.000000	0.097480	0.098198	0.000000	0.122284	0.000000
anti-PTSG_01458	4152	0	0	0	2	0	1	0	0	0.000000	0.000000	0.000000	0.089310	0.000000	0.057779	0.000000	0.000000
anti-PTSG_01461	297	0	0	1	0	1	0	0	0	0.000000	0.000000	0.696565	0.000000	0.628862	0.000000	0.000000	0.000000
anti-PTSG_01462	318	0	0	0	0	0	0	0	0	0.000000	0.000000	0.000000	0.000000	0.000000	0.000000	0.000000	0.000000
anti-PTSG_01463	1332	0	0	0	0	0	0	0	0	0.000000	0.000000	0.000000	0.000000	0.000000	0.000000	0.000000	0.000000
anti-PTSG_01464	1440	0	0	0	0	0	0	0	0	0.000000	0.000000	0.000000	0.000000	0.000000	0.000000	0.000000	0.000000
anti-PTSG_01465	6720	3	5	7	28	31	17	4	10	0.098687	0.171830	0.215500	0.772531	0.861597	0.606882	0.138443	0.356247
anti-PTSG_01466	3513	10	15	14	9	22	21	14	18	0.629262	0.986080	0.824457	0.474998	1.169651	1.434056	0.926892	1.226633
anti-PTSG_01467	618	0	1	0	0	0	0	0	2	0.000000	0.373689	0.000000	0.000000	0.000000	0.000000	0.000000	0.774750
anti-PTSG_01468	468	0	0	0	0	0	0	0	0	0.000000	0.000000	0.000000	0.000000	0.000000	0.000000	0.000000	0.000000
anti-PTSG_01469	2637	0	0	0	8	1	11	3	7	0.000000	0.000000	0.000000	0.562480	0.070827	1.000708	0.264600	0.635489
anti-PTSG_01472	495	2	8	10	4	3	4	1	9	0.893170	3.732361	4.179388	1.498242	1.131951	1.938562	0.469866	4.352688
anti-PTSG_01473	1368	0	0	0	0	0	0	0	0	0.000000	0.000000	0.000000	0.000000	0.000000	0.000000	0.000000	0.000000
anti-PTSG_01474	375	0	0	0	0	0	0	0	0	0.000000	0.000000	0.000000	0.000000	0.000000	0.000000	0.000000	0.000000
anti-PTSG_01477	1512	0	2	3	0	0	0	3	0	0.000000	0.305476	0.410476	0.000000	0.000000	0.000000	0.461476	0.000000
anti-PTSG_01480	1557	0	1	1	0	1	0	0	0	0.000000	0.148324	0.132871	0.000000	0.119956	0.000000	0.000000	0.000000
anti-PTSG_01481	1485	21	21	29	22	21	14	29	6	3.126097	3.265816	4.040075	2.746776	2.641220	2.261656	4.542038	0.967264
anti-PTSG_01482	2208	1	0	0	0	0	0	0	0	0.100118	0.000000	0.000000	0.000000	0.000000	0.000000	0.000000	0.000000
anti-PTSG_01485	2124	0	0	4	2	4	3	1	0	0.000000	0.000000	0.389604	0.174583	0.351736	0.338838	0.109503	0.000000
anti-PTSG_01486	1914	1	0	2	1	0	0	2	0	0.115496	0.000000	0.216175	0.096869	0.000000	0.000000	0.243034	0.000000
anti-PTSG_01487	831	1	0	0	0	0	0	0	0	0.266016	0.000000	0.000000	0.000000	0.000000	0.000000	0.000000	0.000000
anti-PTSG_01488	540	0	0	0	0	0	0	0	0	0.000000	0.000000	0.000000	0.000000	0.000000	0.000000	0.000000	0.000000
anti-PTSG_01490	885	1	0	0	0	0	1	0	0	0.249785	0.000000	0.000000	0.000000	0.000000	0.271070	0.000000	0.000000
anti-PTSG_01491	4671	0	0	1	0	0	0	0	0	0.000000	0.000000	0.044290	0.000000	0.000000	0.000000	0.000000	0.000000
anti-PTSG_01492	1830	1	0	1	1	2	0	1	0	0.120798	0.000000	0.113049	0.101316	0.204122	0.000000	0.127095	0.000000
anti-PTSG_01493	1344	1	0	0	0	4	4	1	1	0.164479	0.000000	0.000000	0.000000	0.555869	0.713979	0.173053	0.178123
anti-PTSG_01494	708	0	0	1	2	0	1	0	0	0.000000	0.000000	0.292203	0.523750	0.000000	0.338838	0.000000	0.000000
anti-PTSG_01495	1620	0	0	0	0	0	0	0	0	0.000000	0.000000	0.000000	0.000000	0.000000	0.000000	0.000000	0.000000
anti-PTSG_01496	2286	0	0	1	0	0	0	0	0	0.000000	0.000000	0.090499	0.000000	0.000000	0.000000	0.000000	0.000000
anti-PTSG_01497	984	0	0	0	0	0	0	0	0	0.000000	0.000000	0.000000	0.000000	0.000000	0.000000	0.000000	0.000000
anti-PTSG_01498	2916	8	8	9	0	15	3	7	8	0.606474	0.633580	0.638518	0.000000	0.960761	0.246808	0.558328	0.656784
anti-PTSG_01499	1656	0	0	0	0	0	0	0	0	0.000000	0.000000	0.000000	0.000000	0.000000	0.000000	0.000000	0.000000
anti-PTSG_01500	1431	0	0	1	0	0	0	0	1	0.000000	0.000000	0.144570	0.000000	0.000000	0.000000	0.000000	0.167294
anti-PTSG_01501	1698	0	0	0	0	2	0	0	0	0.000000	0.000000	0.000000	0.000000	0.219991	0.000000	0.000000	0.000000
anti-PTSG_01502	834	0	0	1	0	1	0	2	0	0.000000	0.000000	0.248057	0.000000	0.223947	0.000000	0.557755	0.000000
anti-PTSG_01505	5175	0	0	2	0	0	0	0	1	0.000000	0.000000	0.079954	0.000000	0.000000	0.000000	0.000000	0.046260
anti-PTSG_01506	1923	0	0	1	0	0	0	0	0	0.000000	0.000000	0.107582	0.000000	0.000000	0.000000	0.000000	0.000000
anti-PTSG_01507	1269	0	0	1	0	1	0	0	0	0.000000	0.000000	0.163026	0.000000	0.147180	0.000000	0.000000	0.000000
anti-PTSG_01508	1218	1	0	0	0	0	0	0	1	0.181494	0.000000	0.000000	0.000000	0.000000	0.000000	0.000000	0.196550
anti-PTSG_01509	756	0	1	0	1	0	0	0	0	0.000000	0.305476	0.000000	0.245248	0.000000	0.000000	0.000000	0.000000
anti-PTSG_01510	2145	1	1	8	3	1	4	0	2	0.103058	0.107664	0.771579	0.259311	0.087073	0.447360	0.000000	0.223215
anti-PTSG_01511	3597	0	1	2	2	1	0	0	2	0.000000	0.064203	0.115029	0.103090	0.051924	0.000000	0.000000	0.133110
anti-PTSG_01512	5754	1	0	2	0	0	1	0	0	0.038418	0.000000	0.071908	0.000000	0.000000	0.041692	0.000000	0.000000
anti-PTSG_01513	1530	0	0	2	1	0	0	0	0	0.000000	0.000000	0.270431	0.121181	0.000000	0.000000	0.000000	0.000000
anti-PTSG_01514	1599	1	1	0	1	0	4	0	0	0.138249	0.144428	0.000000	0.115952	0.000000	0.600118	0.000000	0.000000
anti-PTSG_01515	2148	0	0	0	1	1	0	0	0	0.000000	0.000000	0.000000	0.086316	0.086952	0.000000	0.000000	0.000000
anti-PTSG_01516	5775	1	4	6	6	2	1	2	2	0.038279	0.159958	0.214940	0.192631	0.064683	0.041541	0.080548	0.082908
anti-PTSG_01519	2013	0	0	0	1	0	1	0	0	0.000000	0.000000	0.000000	0.092105	0.000000	0.119174	0.000000	0.000000
anti-PTSG_01520	1836	3	3	2	1	2	2	0	1	0.361209	0.377353	0.225359	0.100984	0.203455	0.261326	0.000000	0.130391
anti-PTSG_01521	222	0	0	0	0	1	0	0	0	0.000000	0.000000	0.000000	0.000000	0.841315	0.000000	0.000000	0.000000
anti-PTSG_01522	879	0	0	0	0	0	0	0	0	0.000000	0.000000	0.000000	0.000000	0.000000	0.000000	0.000000	0.000000
anti-PTSG_01523	2367	0	0	0	0	0	0	0	1	0.000000	0.000000	0.000000	0.000000	0.000000	0.000000	0.000000	0.101140
anti-PTSG_01524	3465	0	0	0	0	0	0	0	0	0.000000	0.000000	0.000000	0.000000	0.000000	0.000000	0.000000	0.000000
anti-PTSG_01525	1905	0	0	0	2	0	1	0	0	0.000000	0.000000	0.000000	0.194653	0.000000	0.125930	0.000000	0.000000
anti-PTSG_01526	2328	0	2	0	1	1	1	0	2	0.000000	0.198402	0.000000	0.079642	0.080229	0.103049	0.000000	0.205668
anti-PTSG_01527	828	0	0	0	0	0	0	0	0	0.000000	0.000000	0.000000	0.000000	0.000000	0.000000	0.000000	0.000000
anti-PTSG_01528	3483	0	0	1	0	0	0	0	0	0.000000	0.000000	0.059397	0.000000	0.000000	0.000000	0.000000	0.000000
anti-PTSG_01529	1485	0	1	0	0	0	0	0	0	0.000000	0.155515	0.000000	0.000000	0.000000	0.000000	0.000000	0.000000
anti-PTSG_01530	558	1	0	1	1	0	0	0	0	0.396164	0.000000	0.370752	0.332271	0.000000	0.000000	0.000000	0.000000
anti-PTSG_01531	3255	0	1	0	0	0	1	0	0	0.000000	0.070949	0.000000	0.000000	0.000000	0.073701	0.000000	0.000000
anti-PTSG_01532	933	0	0	1	0	0	0	0	0	0.000000	0.000000	0.221736	0.000000	0.000000	0.000000	0.000000	0.000000
anti-PTSG_01533	1074	0	0	0	0	0	0	2	0	0.000000	0.000000	0.000000	0.000000	0.000000	0.000000	0.433117	0.000000
anti-PTSG_01534	1272	0	0	3	0	0	0	0	0	0.000000	0.000000	0.487924	0.000000	0.000000	0.000000	0.000000	0.000000
anti-PTSG_01535	2826	10	5	13	15	4	1	3	1	0.782235	0.408598	0.951676	0.984116	0.264362	0.084889	0.246904	0.084713
anti-PTSG_01536	1095	0	0	0	0	0	0	1	0	0.000000	0.000000	0.000000	0.000000	0.000000	0.000000	0.212405	0.000000
anti-PTSG_01537	2259	0	1	1	0	0	0	1	0	0.000000	0.102231	0.091580	0.000000	0.000000	0.000000	0.102959	0.000000
anti-PTSG_01538	1257	0	0	0	0	1	0	0	0	0.000000	0.000000	0.000000	0.000000	0.148585	0.000000	0.000000	0.000000
anti-PTSG_01539	1476	0	1	0	0	0	0	0	0	0.000000	0.156463	0.000000	0.000000	0.000000	0.000000	0.000000	0.000000
anti-PTSG_01540	1179	0	0	1	0	0	0	0	0	0.000000	0.000000	0.175470	0.000000	0.000000	0.000000	0.000000	0.000000
anti-PTSG_01541	1359	0	0	0	0	0	0	0	0	0.000000	0.000000	0.000000	0.000000	0.000000	0.000000	0.000000	0.000000
anti-PTSG_01542	5025	1	0	1	1	0	0	1	0	0.043992	0.000000	0.041170	0.036897	0.000000	0.000000	0.046285	0.000000
anti-PTSG_01544	1530	1	0	1	0	0	0	0	0	0.144483	0.000000	0.135215	0.000000	0.000000	0.000000	0.000000	0.000000
anti-PTSG_01545	2406	0	0	1	0	0	0	1	0	0.000000	0.000000	0.085985	0.000000	0.000000	0.000000	0.096668	0.000000
anti-PTSG_01546	1680	0	1	2	3	0	5	0	2	0.000000	0.137464	0.246285	0.331085	0.000000	0.713979	0.000000	0.284997
anti-PTSG_01549	1371	0	0	0	2	0	2	0	1	0.000000	0.000000	0.000000	0.270470	0.000000	0.349959	0.000000	0.174615
anti-PTSG_01550	1503	0	1	2	0	1	2	2	0	0.000000	0.153653	0.275289	0.000000	0.124266	0.319224	0.309493	0.000000
anti-PTSG_01551	2643	0	0	1	0	0	0	0	0	0.000000	0.000000	0.078275	0.000000	0.000000	0.000000	0.000000	0.000000
anti-PTSG_01552	1617	0	0	0	0	0	0	0	0	0.000000	0.000000	0.000000	0.000000	0.000000	0.000000	0.000000	0.000000
anti-PTSG_01553	1131	11	26	53	10	29	12	7	7	2.150006	5.308962	9.694628	1.639323	4.789024	2.545327	1.439510	1.481684
anti-PTSG_01554	423	3	3	12	3	3	4	1	3	1.567799	1.637871	5.868928	1.314946	1.324624	2.268530	0.549843	1.697857
anti-PTSG_01555	1218	0	0	0	0	0	0	0	0	0.000000	0.000000	0.000000	0.000000	0.000000	0.000000	0.000000	0.000000
anti-PTSG_01556	657	5	5	7	6	9	7	5	3	1.682342	1.757533	2.204198	1.693218	2.558520	2.555981	1.770043	1.093141
anti-PTSG_01557	2679	14	13	13	1	19	0	6	1	1.155220	1.120649	1.003896	0.069208	1.324624	0.000000	0.520904	0.089361
anti-PTSG_01558	2340	0	0	4	0	1	0	0	0	0.000000	0.000000	0.353641	0.000000	0.079817	0.000000	0.000000	0.000000
anti-PTSG_01559	1851	0	0	1	1	0	0	0	0	0.000000	0.000000	0.111766	0.100166	0.000000	0.000000	0.000000	0.000000
anti-PTSG_01560	1026	16	9	9	6	15	4	10	3	3.447325	2.025788	1.814734	1.084254	2.730584	0.935271	2.266897	0.699994
anti-PTSG_01561	591	4	2	1	0	3	0	3	0	1.496174	0.781522	0.350050	0.000000	0.948081	0.000000	1.180628	0.000000
anti-PTSG_01562	3603	0	0	1	0	0	0	0	1	0.000000	0.000000	0.057419	0.000000	0.000000	0.000000	0.000000	0.066444
anti-PTSG_01563	1479	0	1	0	0	2	1	0	0	0.000000	0.156146	0.000000	0.000000	0.252565	0.162202	0.000000	0.000000
anti-PTSG_01564	210	1	2	2	0	0	0	1	1	1.052665	2.199427	1.970283	0.000000	0.000000	0.000000	1.107541	1.139990
anti-PTSG_01565	585	0	0	0	0	0	0	0	0	0.000000	0.000000	0.000000	0.000000	0.000000	0.000000	0.000000	0.000000
anti-PTSG_01566	1572	1	0	2	0	0	0	0	1	0.140623	0.000000	0.263206	0.000000	0.000000	0.000000	0.000000	0.152289
anti-PTSG_01567	3189	2	0	1	0	1	0	2	0	0.138639	0.000000	0.064873	0.000000	0.058568	0.000000	0.145866	0.000000
anti-PTSG_01568	453	0	0	1	0	0	0	0	0	0.000000	0.000000	0.456688	0.000000	0.000000	0.000000	0.000000	0.000000
anti-PTSG_01569	2853	0	0	0	1	1	0	0	0	0.000000	0.000000	0.000000	0.064987	0.065465	0.000000	0.000000	0.000000
anti-PTSG_01570	3999	1	1	2	0	0	1	0	1	0.055279	0.057749	0.103466	0.000000	0.000000	0.059989	0.000000	0.059864
anti-PTSG_01571	3252	0	1	1	0	2	0	0	1	0.000000	0.071015	0.063616	0.000000	0.114866	0.000000	0.000000	0.073616
anti-PTSG_01573	564	0	0	0	0	0	0	0	0	0.000000	0.000000	0.000000	0.000000	0.000000	0.000000	0.000000	0.000000
anti-PTSG_01576	1500	0	0	0	0	0	1	0	0	0.000000	0.000000	0.000000	0.000000	0.000000	0.159931	0.000000	0.000000
anti-PTSG_01577	1320	1	1	0	0	1	0	0	0	0.167469	0.174954	0.000000	0.000000	0.141494	0.000000	0.000000	0.000000
anti-PTSG_01578	8094	0	0	2	0	0	0	0	0	0.000000	0.000000	0.051119	0.000000	0.000000	0.000000	0.000000	0.000000
anti-PTSG_01579	309	0	1	2	0	2	0	3	1	0.000000	0.747378	1.339027	0.000000	1.208880	0.000000	2.258094	0.774750
anti-PTSG_01580	2382	2	5	1	2	2	2	5	0	0.185608	0.484760	0.086851	0.155674	0.156819	0.201425	0.488211	0.000000
anti-PTSG_01581	1530	5	0	2	2	0	0	3	1	0.722417	0.000000	0.270431	0.242363	0.000000	0.000000	0.456046	0.156469
anti-PTSG_01584	3930	1	0	3	2	0	0	1	0	0.056249	0.000000	0.157923	0.094355	0.000000	0.000000	0.059182	0.000000
anti-PTSG_01585	1941	3	5	13	5	1	2	1	1	0.341669	0.594899	1.385593	0.477608	0.096225	0.247189	0.119827	0.123337
anti-PTSG_01586	1632	0	0	0	1	3	0	1	0	0.000000	0.000000	0.000000	0.113607	0.343331	0.000000	0.142515	0.000000
anti-PTSG_01587	525	0	0	0	0	0	0	0	0	0.000000	0.000000	0.000000	0.000000	0.000000	0.000000	0.000000	0.000000
anti-PTSG_01588	3681	0	0	1	1	0	0	0	1	0.000000	0.000000	0.056202	0.050369	0.000000	0.000000	0.000000	0.065036
anti-PTSG_01589	1242	0	0	0	0	0	1	0	0	0.000000	0.000000	0.000000	0.000000	0.000000	0.193154	0.000000	0.000000
anti-PTSG_01590	2304	0	0	0	0	0	0	0	0	0.000000	0.000000	0.000000	0.000000	0.000000	0.000000	0.000000	0.000000
anti-PTSG_01591	1077	0	0	1	0	1	0	0	0	0.000000	0.000000	0.192089	0.000000	0.173419	0.000000	0.000000	0.000000
anti-PTSG_01592	1791	0	0	0	0	3	1	2	0	0.000000	0.000000	0.000000	0.000000	0.312851	0.133946	0.259725	0.000000
anti-PTSG_01596	1071	0	1	0	0	0	0	0	0	0.000000	0.215630	0.000000	0.000000	0.000000	0.000000	0.000000	0.000000
anti-PTSG_01597	2661	0	0	2	0	1	0	0	1	0.000000	0.000000	0.155490	0.000000	0.070189	0.000000	0.000000	0.089965
anti-PTSG_01598	3768	0	0	7	12	1	6	5	2	0.000000	0.000000	0.384331	0.590469	0.049568	0.382002	0.308630	0.127069
anti-PTSG_01599	3990	0	0	0	0	0	1	0	0	0.000000	0.000000	0.000000	0.000000	0.000000	0.060125	0.000000	0.000000
anti-PTSG_01600	1086	0	0	0	0	0	0	0	0	0.000000	0.000000	0.000000	0.000000	0.000000	0.000000	0.000000	0.000000
anti-PTSG_01601	1689	0	1	0	0	0	0	1	0	0.000000	0.136732	0.000000	0.000000	0.000000	0.000000	0.137705	0.000000
anti-PTSG_01602	1371	0	0	1	0	0	0	1	0	0.000000	0.000000	0.150897	0.000000	0.000000	0.000000	0.169645	0.000000
anti-PTSG_01603	8232	2	1	1	3	1	0	1	0	0.053707	0.028054	0.025131	0.067568	0.022689	0.000000	0.028254	0.000000
anti-PTSG_01604	2667	0	0	0	1	0	2	1	4	0.000000	0.000000	0.000000	0.069519	0.000000	0.179900	0.087208	0.359052
anti-PTSG_01605	1470	0	0	1	0	0	0	0	0	0.000000	0.000000	0.140734	0.000000	0.000000	0.000000	0.000000	0.000000
anti-PTSG_01606	1095	0	0	0	0	0	0	0	0	0.000000	0.000000	0.000000	0.000000	0.000000	0.000000	0.000000	0.000000
anti-PTSG_01607	3075	1	1	1	1	0	2	0	2	0.071889	0.075102	0.067278	0.060295	0.000000	0.156031	0.000000	0.155706
anti-PTSG_01608	1335	0	0	1	0	0	1	1	0	0.000000	0.000000	0.154966	0.000000	0.000000	0.179698	0.174220	0.000000
anti-PTSG_01609	1350	0	0	1	0	0	0	1	0	0.000000	0.000000	0.153244	0.000000	0.000000	0.000000	0.172284	0.000000
anti-PTSG_01610	1023	1	0	4	1	2	1	1	1	0.216090	0.000000	0.808914	0.181239	0.365146	0.234503	0.227355	0.234015
anti-PTSG_01611	291	0	0	0	0	0	0	0	0	0.000000	0.000000	0.000000	0.000000	0.000000	0.000000	0.000000	0.000000
anti-PTSG_01612	2976	1	0	0	0	0	0	1	0	0.074281	0.000000	0.000000	0.000000	0.000000	0.000000	0.078153	0.000000
anti-PTSG_01613	5538	0	0	0	0	0	0	0	0	0.000000	0.000000	0.000000	0.000000	0.000000	0.000000	0.000000	0.000000
anti-PTSG_01614	432	0	0	0	0	0	0	0	0	0.000000	0.000000	0.000000	0.000000	0.000000	0.000000	0.000000	0.000000
anti-PTSG_01615	4053	0	0	0	0	0	0	0	0	0.000000	0.000000	0.000000	0.000000	0.000000	0.000000	0.000000	0.000000
anti-PTSG_01616	1431	0	0	0	0	1	0	0	0	0.000000	0.000000	0.000000	0.000000	0.130518	0.000000	0.000000	0.000000
anti-PTSG_01617	1938	0	0	1	0	1	0	0	0	0.000000	0.000000	0.106749	0.000000	0.096374	0.000000	0.000000	0.000000
anti-PTSG_01618	2487	0	0	2	1	2	0	0	0	0.000000	0.000000	0.166369	0.074551	0.150199	0.000000	0.000000	0.000000
anti-PTSG_01619	1365	0	0	0	0	0	0	0	0	0.000000	0.000000	0.000000	0.000000	0.000000	0.000000	0.000000	0.000000
anti-PTSG_01620	1242	0	0	1	1	1	1	1	0	0.000000	0.000000	0.166570	0.149281	0.150380	0.193154	0.187265	0.000000
anti-PTSG_01621	1749	24	8	19	14	25	5	24	4	3.033409	1.056329	2.247407	1.484107	2.669696	0.685812	3.191543	0.547508
anti-PTSG_01622	1392	1	0	1	1	0	0	0	0	0.158807	0.000000	0.148620	0.133195	0.000000	0.000000	0.000000	0.000000
anti-PTSG_01623	1548	2	0	1	0	2	4	0	0	0.285607	0.000000	0.133643	0.000000	0.241307	0.619889	0.000000	0.000000
anti-PTSG_01624	1548	0	0	1	0	0	1	0	0	0.000000	0.000000	0.133643	0.000000	0.000000	0.154972	0.000000	0.000000
anti-PTSG_01625	255	0	0	2	0	1	0	2	0	0.000000	0.000000	1.622586	0.000000	0.732439	0.000000	1.824186	0.000000
anti-PTSG_01626	741	0	1	1	1	0	0	2	1	0.000000	0.311660	0.279190	0.250212	0.000000	0.000000	0.627756	0.323074
anti-PTSG_01627	1680	1	3	1	0	3	2	1	1	0.131583	0.412393	0.123143	0.000000	0.333521	0.285592	0.138443	0.142499
anti-PTSG_01628	1002	0	0	0	0	0	0	0	0	0.000000	0.000000	0.000000	0.000000	0.000000	0.000000	0.000000	0.000000
anti-PTSG_01629	888	0	0	1	0	0	0	0	0	0.000000	0.000000	0.232973	0.000000	0.000000	0.000000	0.000000	0.000000
anti-PTSG_01630	2094	1	0	0	0	2	0	1	0	0.105568	0.000000	0.000000	0.000000	0.178388	0.000000	0.111071	0.000000
anti-PTSG_01631	738	0	0	0	0	1	0	0	2	0.000000	0.000000	0.000000	0.000000	0.253079	0.000000	0.000000	0.648775
anti-PTSG_01632	4689	0	0	0	0	0	0	0	0	0.000000	0.000000	0.000000	0.000000	0.000000	0.000000	0.000000	0.000000
anti-PTSG_01633	1239	0	0	2	0	1	1	0	1	0.000000	0.000000	0.333946	0.000000	0.150744	0.193621	0.000000	0.193219
anti-PTSG_01636	798	0	0	0	0	0	0	0	0	0.000000	0.000000	0.000000	0.000000	0.000000	0.000000	0.000000	0.000000
anti-PTSG_01637	645	0	0	2	0	0	1	1	0	0.000000	0.000000	0.641487	0.000000	0.000000	0.371933	0.360595	0.000000
anti-PTSG_01638	711	44	31	49	58	64	29	51	25	13.680206	10.069107	14.257532	15.124654	16.812103	9.784830	16.683217	8.417646
anti-PTSG_01640	1101	1	1	1	1	1	0	0	0	0.200781	0.209755	0.187902	0.168399	0.169638	0.000000	0.000000	0.000000
anti-PTSG_01641	1452	0	0	0	0	2	0	1	0	0.000000	0.000000	0.000000	0.000000	0.257262	0.000000	0.160182	0.000000
anti-PTSG_01642	591	0	1	0	1	0	0	0	0	0.000000	0.390761	0.000000	0.313718	0.000000	0.000000	0.000000	0.000000
anti-PTSG_01643	336	0	5	6	2	2	4	1	1	0.000000	3.436605	3.694280	1.103615	1.111738	2.855917	0.692213	0.712494
anti-PTSG_01646	2664	1	0	0	0	0	0	0	0	0.082980	0.000000	0.000000	0.000000	0.000000	0.000000	0.000000	0.000000
anti-PTSG_01647	990	0	0	0	0	0	0	0	0	0.000000	0.000000	0.000000	0.000000	0.000000	0.000000	0.000000	0.000000
anti-PTSG_01648	1947	0	0	0	0	0	0	0	0	0.000000	0.000000	0.000000	0.000000	0.000000	0.000000	0.000000	0.000000
anti-PTSG_01649	573	0	0	0	1	1	0	0	1	0.000000	0.000000	0.000000	0.323573	0.325955	0.000000	0.000000	0.417797
anti-PTSG_01650	426	0	0	0	0	0	1	0	0	0.000000	0.000000	0.000000	0.000000	0.000000	0.563139	0.000000	0.000000
anti-PTSG_01651	2871	0	2	0	1	0	0	1	0	0.000000	0.160878	0.000000	0.064579	0.000000	0.000000	0.081011	0.000000
anti-PTSG_01652	1353	0	0	0	0	0	0	0	0	0.000000	0.000000	0.000000	0.000000	0.000000	0.000000	0.000000	0.000000
anti-PTSG_01653	1185	0	1	1	0	3	1	1	0	0.000000	0.194886	0.174582	0.000000	0.472840	0.202445	0.196273	0.000000
anti-PTSG_01654	3417	3	0	1	0	1	0	1	0	0.194082	0.000000	0.060544	0.000000	0.054660	0.000000	0.068067	0.000000
anti-PTSG_01655	2043	1	0	0	0	0	0	0	0	0.108203	0.000000	0.000000	0.000000	0.000000	0.000000	0.000000	0.000000
anti-PTSG_01656	849	0	0	1	0	0	0	0	0	0.000000	0.000000	0.243675	0.000000	0.000000	0.000000	0.000000	0.000000
anti-PTSG_01657	555	0	0	3	0	0	0	0	1	0.000000	0.000000	1.118269	0.000000	0.000000	0.000000	0.000000	0.431347
anti-PTSG_01658	990	0	0	0	0	0	0	0	0	0.000000	0.000000	0.000000	0.000000	0.000000	0.000000	0.000000	0.000000
anti-PTSG_01659	4341	0	0	0	0	3	0	0	0	0.000000	0.000000	0.000000	0.000000	0.129075	0.000000	0.000000	0.000000
anti-PTSG_01662	3651	1	0	0	0	1	0	0	0	0.060548	0.000000	0.000000	0.000000	0.051156	0.000000	0.000000	0.000000
anti-PTSG_01663	1101	0	0	0	0	0	0	0	0	0.000000	0.000000	0.000000	0.000000	0.000000	0.000000	0.000000	0.000000
anti-PTSG_01664	1260	0	0	1	1	0	0	1	0	0.000000	0.000000	0.164190	0.147149	0.000000	0.000000	0.184590	0.000000
anti-PTSG_01665	1158	2	1	2	1	7	0	1	1	0.381796	0.199430	0.357305	0.160110	1.129019	0.000000	0.200849	0.206734
anti-PTSG_01666	795	0	1	0	1	0	0	0	1	0.000000	0.290490	0.000000	0.233217	0.000000	0.000000	0.000000	0.301129
anti-PTSG_01667	846	0	2	4	5	0	3	1	1	0.000000	0.545957	0.978155	1.095788	0.000000	0.850699	0.274922	0.282976
anti-PTSG_01668	1336	0	0	1	0	0	0	0	0	0.000000	0.000000	0.154850	0.000000	0.000000	0.000000	0.000000	0.000000
anti-PTSG_01669	198	0	0	0	0	0	0	0	0	0.000000	0.000000	0.000000	0.000000	0.000000	0.000000	0.000000	0.000000
anti-PTSG_01670	2979	0	0	1	1	0	0	0	0	0.000000	0.000000	0.069446	0.062238	0.000000	0.000000	0.000000	0.000000
anti-PTSG_01671	1278	0	0	0	0	0	0	0	1	0.000000	0.000000	0.000000	0.000000	0.000000	0.000000	0.000000	0.187322
anti-PTSG_01672	786	1	0	1	0	1	1	0	2	0.281246	0.000000	0.263206	0.000000	0.237623	0.305213	0.000000	0.609155
anti-PTSG_01673	1140	0	0	1	0	0	1	0	1	0.000000	0.000000	0.181473	0.000000	0.000000	0.210436	0.000000	0.209998
anti-PTSG_01674	513	0	0	1	0	2	0	0	0	0.000000	0.000000	0.403274	0.000000	0.728156	0.000000	0.000000	0.000000
anti-PTSG_01675	423	1	3	0	1	1	0	1	1	0.522600	1.637871	0.000000	0.438315	0.441541	0.000000	0.549843	0.565952
anti-PTSG_01678	1122	1	0	3	0	0	0	0	0	0.197023	0.000000	0.553154	0.000000	0.000000	0.000000	0.000000	0.000000
anti-PTSG_01679	1422	0	0	0	0	0	0	0	0	0.000000	0.000000	0.000000	0.000000	0.000000	0.000000	0.000000	0.000000
anti-PTSG_01680	1755	0	0	0	0	0	0	0	0	0.000000	0.000000	0.000000	0.000000	0.000000	0.000000	0.000000	0.000000
anti-PTSG_01681	1779	0	0	0	0	1	0	0	0	0.000000	0.000000	0.000000	0.000000	0.104987	0.000000	0.000000	0.000000
anti-PTSG_01682	1371	0	0	1	0	0	0	0	0	0.000000	0.000000	0.150897	0.000000	0.000000	0.000000	0.000000	0.000000
anti-PTSG_01683	2661	0	0	0	0	0	0	0	0	0.000000	0.000000	0.000000	0.000000	0.000000	0.000000	0.000000	0.000000
anti-PTSG_01684	2181	0	0	0	0	0	0	1	0	0.000000	0.000000	0.000000	0.000000	0.000000	0.000000	0.106641	0.000000
anti-PTSG_01685	945	0	0	0	0	0	0	0	0	0.000000	0.000000	0.000000	0.000000	0.000000	0.000000	0.000000	0.000000
anti-PTSG_01686	5391	1	1	0	1	2	0	0	1	0.041005	0.042838	0.000000	0.034392	0.069290	0.000000	0.000000	0.044407
anti-PTSG_01687	1338	2	0	2	0	3	1	0	0	0.330433	0.000000	0.309237	0.000000	0.418771	0.179295	0.000000	0.000000
anti-PTSG_01688	1794	0	0	2	3	3	3	6	1	0.000000	0.000000	0.230635	0.310046	0.312328	0.401166	0.777872	0.133444
anti-PTSG_01691	2625	3	3	2	2	1	0	0	3	0.252640	0.263931	0.157623	0.141263	0.071151	0.000000	0.000000	0.273598
anti-PTSG_01692	1023	0	0	1	0	0	3	1	1	0.000000	0.000000	0.202228	0.000000	0.000000	0.703510	0.227355	0.234015
anti-PTSG_01693	1095	0	0	1	0	0	0	0	0	0.000000	0.000000	0.188931	0.000000	0.000000	0.000000	0.000000	0.000000
anti-PTSG_01694	4497	0	3	5	0	1	2	0	1	0.000000	0.154063	0.230020	0.000000	0.041533	0.106692	0.000000	0.053235
anti-PTSG_01695	2340	1	0	1	0	0	0	0	0	0.094470	0.000000	0.088410	0.000000	0.000000	0.000000	0.000000	0.000000
anti-PTSG_01696	681	1	0	1	0	0	0	0	0	0.324610	0.000000	0.303788	0.000000	0.000000	0.000000	0.000000	0.000000
anti-PTSG_01697	1044	0	0	0	0	0	0	1	0	0.000000	0.000000	0.000000	0.000000	0.000000	0.000000	0.222781	0.000000
anti-PTSG_01698	687	0	0	0	0	1	0	0	0	0.000000	0.000000	0.000000	0.000000	0.271866	0.000000	0.000000	0.000000
anti-PTSG_01699	2517	4	1	0	0	2	0	0	1	0.351307	0.091752	0.000000	0.000000	0.148408	0.000000	0.000000	0.095112
anti-PTSG_01702	2991	0	0	0	1	0	1	1	1	0.000000	0.000000	0.000000	0.061988	0.000000	0.080206	0.077761	0.080039
anti-PTSG_01705	336	1	0	0	0	0	0	0	0	0.657916	0.000000	0.000000	0.000000	0.000000	0.000000	0.000000	0.000000
anti-PTSG_01706	1374	0	0	0	0	0	0	0	2	0.000000	0.000000	0.000000	0.000000	0.000000	0.000000	0.000000	0.348468
anti-PTSG_01707	1437	0	0	0	0	0	0	0	0	0.000000	0.000000	0.000000	0.000000	0.000000	0.000000	0.000000	0.000000
anti-PTSG_01708	993	0	0	0	0	0	0	0	0	0.000000	0.000000	0.000000	0.000000	0.000000	0.000000	0.000000	0.000000
anti-PTSG_01709	912	0	0	0	0	0	0	0	0	0.000000	0.000000	0.000000	0.000000	0.000000	0.000000	0.000000	0.000000
anti-PTSG_01710	1275	0	0	1	0	0	0	0	1	0.000000	0.000000	0.162259	0.000000	0.000000	0.000000	0.000000	0.187763
anti-PTSG_01711	495	0	0	0	0	0	0	0	0	0.000000	0.000000	0.000000	0.000000	0.000000	0.000000	0.000000	0.000000
anti-PTSG_01712	2196	0	0	2	0	0	0	0	0	0.000000	0.000000	0.188415	0.000000	0.000000	0.000000	0.000000	0.000000
anti-PTSG_01713	1173	0	0	0	0	0	0	0	1	0.000000	0.000000	0.000000	0.000000	0.000000	0.000000	0.000000	0.204090
anti-PTSG_01714	2265	7	8	10	11	13	14	7	10	0.683187	0.815682	0.913376	0.900433	1.071980	1.482807	0.718802	1.056944
anti-PTSG_01717	1611	0	0	0	0	0	0	0	0	0.000000	0.000000	0.000000	0.000000	0.000000	0.000000	0.000000	0.000000
anti-PTSG_01718	2736	0	1	0	0	1	0	2	0	0.000000	0.084408	0.000000	0.000000	0.068265	0.000000	0.170017	0.000000
anti-PTSG_01719	1179	0	1	0	0	0	0	0	0	0.000000	0.195878	0.000000	0.000000	0.000000	0.000000	0.000000	0.000000
anti-PTSG_01720	1083	0	0	0	1	1	1	1	1	0.000000	0.000000	0.000000	0.171198	0.172458	0.221512	0.214759	0.221051
anti-PTSG_01721	1434	0	0	0	0	0	1	0	0	0.000000	0.000000	0.000000	0.000000	0.000000	0.167292	0.000000	0.000000
anti-PTSG_01722	2793	0	0	3	17	0	1	3	2	0.000000	0.000000	0.222212	1.128509	0.000000	0.085892	0.249821	0.171427
anti-PTSG_01723	1545	0	0	0	1	0	1	0	0	0.000000	0.000000	0.000000	0.120005	0.000000	0.155273	0.000000	0.000000
anti-PTSG_01724	2214	1	0	0	0	0	0	0	1	0.099846	0.000000	0.000000	0.000000	0.000000	0.000000	0.000000	0.108129
anti-PTSG_01725	894	0	0	0	0	0	0	1	0	0.000000	0.000000	0.000000	0.000000	0.000000	0.000000	0.260161	0.000000
anti-PTSG_01726	675	0	1	1	0	0	0	5	0	0.000000	0.342133	0.306488	0.000000	0.000000	0.000000	1.722842	0.000000
anti-PTSG_01727	3789	0	2	0	0	0	0	2	1	0.000000	0.121900	0.000000	0.000000	0.000000	0.000000	0.122768	0.063182
anti-PTSG_01728	282	0	1	0	0	0	0	0	0	0.000000	0.818936	0.000000	0.000000	0.000000	0.000000	0.000000	0.000000
anti-PTSG_01730	441	0	0	0	0	0	0	0	0	0.000000	0.000000	0.000000	0.000000	0.000000	0.000000	0.000000	0.000000
anti-PTSG_01731	369	0	0	0	1	1	1	8	0	0.000000	0.000000	0.000000	0.502459	0.506157	0.650127	5.042464	0.000000
anti-PTSG_01732	1182	0	0	0	0	0	0	0	1	0.000000	0.000000	0.000000	0.000000	0.000000	0.000000	0.000000	0.202536
anti-PTSG_01733	495	0	0	0	0	0	0	0	0	0.000000	0.000000	0.000000	0.000000	0.000000	0.000000	0.000000	0.000000
anti-PTSG_01734	1353	0	1	0	2	2	0	0	0	0.000000	0.170687	0.000000	0.274069	0.276086	0.000000	0.000000	0.000000
anti-PTSG_01737	1623	0	5	7	2	1	1	0	2	0.000000	0.711460	0.892272	0.228475	0.115078	0.147811	0.000000	0.295007
anti-PTSG_01738	948	0	0	1	0	0	2	0	0	0.000000	0.000000	0.218228	0.000000	0.000000	0.506112	0.000000	0.000000
anti-PTSG_01739	3366	3	0	6	0	2	0	1	1	0.197023	0.000000	0.368770	0.000000	0.110976	0.000000	0.069098	0.071122
anti-PTSG_01740	807	0	0	0	0	2	0	0	0	0.000000	0.000000	0.000000	0.000000	0.462880	0.000000	0.000000	0.000000
anti-PTSG_01743	1005	0	0	0	0	0	0	0	1	0.000000	0.000000	0.000000	0.000000	0.000000	0.000000	0.000000	0.238207
anti-PTSG_01744	2646	0	1	3	1	0	1	1	0	0.000000	0.087279	0.234557	0.070071	0.000000	0.090664	0.087900	0.000000
anti-PTSG_01745	2061	5	7	4	4	10	4	9	2	0.536292	0.784366	0.401513	0.359840	0.906220	0.465593	1.015649	0.232312
anti-PTSG_01746	849	10	7	13	4	3	1	4	0	2.603766	1.904098	3.167769	0.873533	0.659972	0.282564	1.095801	0.000000
anti-PTSG_01747	885	0	0	0	0	0	0	0	0	0.000000	0.000000	0.000000	0.000000	0.000000	0.000000	0.000000	0.000000
anti-PTSG_01748	1701	4	6	11	0	3	0	2	2	0.519835	0.814603	1.337846	0.000000	0.329404	0.000000	0.273467	0.281479
anti-PTSG_01749	651	4	3	0	0	1	0	2	0	1.358278	1.064239	0.000000	0.000000	0.286900	0.000000	0.714543	0.000000
anti-PTSG_01752	1473	0	0	2	0	0	0	0	0	0.000000	0.000000	0.280896	0.000000	0.000000	0.000000	0.000000	0.000000
anti-PTSG_01753	1830	0	0	0	0	0	0	0	0	0.000000	0.000000	0.000000	0.000000	0.000000	0.000000	0.000000	0.000000
anti-PTSG_01754	4014	0	1	0	0	0	1	0	0	0.000000	0.057534	0.000000	0.000000	0.000000	0.059765	0.000000	0.000000
anti-PTSG_01755	483	0	0	0	2	0	0	0	0	0.000000	0.000000	0.000000	0.767733	0.000000	0.000000	0.000000	0.000000
anti-PTSG_01756	1098	0	1	2	0	3	0	2	0	0.000000	0.210328	0.376830	0.000000	0.510306	0.000000	0.423650	0.000000
anti-PTSG_01757	786	0	0	0	15	2	7	5	6	0.000000	0.000000	0.000000	3.538309	0.475247	2.136488	1.479540	1.827464
anti-PTSG_01758	3063	18	9	15	9	16	5	13	8	1.299078	0.678570	1.013123	0.544782	0.975629	0.391605	0.987133	0.625264
anti-PTSG_01759	6501	0	1	1	0	2	0	4	0	0.000000	0.035524	0.031823	0.000000	0.057459	0.000000	0.143106	0.000000
anti-PTSG_01760	546	0	0	0	0	0	0	0	0	0.000000	0.000000	0.000000	0.000000	0.000000	0.000000	0.000000	0.000000
anti-PTSG_01761	2349	3	2	8	6	2	6	2	4	0.282324	0.196628	0.704571	0.473582	0.159023	0.612764	0.198028	0.407659
anti-PTSG_01762	1389	0	1	3	1	0	0	2	0	0.000000	0.166263	0.446824	0.133483	0.000000	0.000000	0.334894	0.000000
anti-PTSG_01763	2865	0	0	0	0	0	0	0	0	0.000000	0.000000	0.000000	0.000000	0.000000	0.000000	0.000000	0.000000
anti-PTSG_01764	1023	0	0	0	0	0	0	0	0	0.000000	0.000000	0.000000	0.000000	0.000000	0.000000	0.000000	0.000000
anti-PTSG_01765	2025	0	0	0	0	0	0	0	0	0.000000	0.000000	0.000000	0.000000	0.000000	0.000000	0.000000	0.000000
anti-PTSG_01766	864	0	0	0	0	0	0	0	0	0.000000	0.000000	0.000000	0.000000	0.000000	0.000000	0.000000	0.000000
anti-PTSG_01767	1050	0	2	2	0	1	0	0	0	0.000000	0.439885	0.394057	0.000000	0.177878	0.000000	0.000000	0.000000
anti-PTSG_01768	309	0	0	0	0	0	0	0	0	0.000000	0.000000	0.000000	0.000000	0.000000	0.000000	0.000000	0.000000
anti-PTSG_01769	468	0	0	0	0	0	0	0	0	0.000000	0.000000	0.000000	0.000000	0.000000	0.000000	0.000000	0.000000
anti-PTSG_01770	798	0	0	1	0	0	1	0	1	0.000000	0.000000	0.259248	0.000000	0.000000	0.300623	0.000000	0.299997
anti-PTSG_01771	1953	0	1	1	0	0	4	6	1	0.000000	0.118249	0.105929	0.000000	0.000000	0.491341	0.714543	0.122580
anti-PTSG_01772	789	0	0	0	0	0	0	0	0	0.000000	0.000000	0.000000	0.000000	0.000000	0.000000	0.000000	0.000000
anti-PTSG_01773	1530	0	0	0	0	0	1	0	0	0.000000	0.000000	0.000000	0.000000	0.000000	0.156795	0.000000	0.000000
anti-PTSG_01774	1155	0	0	3	0	0	0	0	0	0.000000	0.000000	0.537350	0.000000	0.000000	0.000000	0.000000	0.000000
anti-PTSG_01775	1116	0	0	1	0	0	0	0	0	0.000000	0.000000	0.185376	0.000000	0.000000	0.000000	0.000000	0.000000
anti-PTSG_01776	4134	73	84	73	229	67	64	69	43	3.903570	4.692537	3.653173	10.270511	3.027025	3.713936	3.882021	2.490108
anti-PTSG_01777	1236	1	0	1	1	1	0	0	0	0.178851	0.000000	0.167378	0.150006	0.151110	0.000000	0.000000	0.000000
anti-PTSG_01778	1755	1	0	1	0	0	0	2	0	0.125960	0.000000	0.117880	0.000000	0.000000	0.000000	0.265053	0.000000
anti-PTSG_01779	1386	2	4	2	1	1	6	1	7	0.318989	0.666493	0.298528	0.133772	0.134756	1.038515	0.167809	1.209080
anti-PTSG_01780	1254	0	0	1	0	2	1	0	0	0.000000	0.000000	0.164976	0.000000	0.297882	0.191305	0.000000	0.000000
anti-PTSG_01781	1905	1	2	3	1	0	0	2	0	0.116042	0.242457	0.325795	0.097327	0.000000	0.000000	0.244182	0.000000
anti-PTSG_01782	9417	0	0	0	1	0	1	1	1	0.000000	0.000000	0.000000	0.019689	0.000000	0.025475	0.024698	0.025422
anti-PTSG_01783	3381	0	2	4	0	0	0	1	1	0.000000	0.136610	0.244756	0.000000	0.000000	0.000000	0.068791	0.070807
anti-PTSG_01784	1770	0	3	0	1	0	2	0	2	0.000000	0.391423	0.000000	0.104750	0.000000	0.271070	0.000000	0.270506
anti-PTSG_01785	1497	0	3	1	0	0	1	0	1	0.000000	0.462805	0.138196	0.000000	0.000000	0.160252	0.000000	0.159918
anti-PTSG_01786	654	0	0	0	0	0	0	0	0	0.000000	0.000000	0.000000	0.000000	0.000000	0.000000	0.000000	0.000000
anti-PTSG_01787	1536	11	8	16	18	7	8	16	5	1.583110	1.202812	2.154997	2.172743	0.851174	1.249464	2.422747	0.779290
anti-PTSG_01788	2691	0	0	0	3	1	2	0	0	0.000000	0.000000	0.000000	0.206697	0.069406	0.178296	0.000000	0.000000
anti-PTSG_01789	717	0	0	0	0	0	0	0	0	0.000000	0.000000	0.000000	0.000000	0.000000	0.000000	0.000000	0.000000
anti-PTSG_01790	939	2	7	8	2	7	7	2	0	0.470841	1.721596	1.762553	0.394904	1.392336	1.788370	0.495386	0.000000
anti-PTSG_01791	1317	2	6	2	5	4	3	4	4	0.335702	1.052118	0.314168	0.703901	0.567265	0.546462	0.706404	0.727101
anti-PTSG_01792	465	0	0	0	1	0	0	0	0	0.000000	0.000000	0.000000	0.398726	0.000000	0.000000	0.000000	0.000000
anti-PTSG_01793	1101	0	0	1	0	0	0	1	0	0.000000	0.000000	0.187902	0.000000	0.000000	0.000000	0.211248	0.000000
anti-PTSG_01794	999	0	0	0	0	0	0	0	0	0.000000	0.000000	0.000000	0.000000	0.000000	0.000000	0.000000	0.000000
anti-PTSG_01795	1185	0	0	1	0	0	0	0	0	0.000000	0.000000	0.174582	0.000000	0.000000	0.000000	0.000000	0.000000
anti-PTSG_01796	1701	1	0	0	0	0	0	0	0	0.129959	0.000000	0.000000	0.000000	0.000000	0.000000	0.000000	0.000000
anti-PTSG_01797	2619	0	0	1	0	0	0	0	0	0.000000	0.000000	0.078992	0.000000	0.000000	0.000000	0.000000	0.000000
anti-PTSG_01798	639	0	0	0	0	0	0	0	0	0.000000	0.000000	0.000000	0.000000	0.000000	0.000000	0.000000	0.000000
anti-PTSG_01799	750	0	0	0	0	0	0	0	0	0.000000	0.000000	0.000000	0.000000	0.000000	0.000000	0.000000	0.000000
anti-PTSG_01800	912	0	0	2	0	0	0	0	1	0.000000	0.000000	0.453684	0.000000	0.000000	0.000000	0.000000	0.262498
anti-PTSG_01801	1611	0	0	1	0	0	0	0	1	0.000000	0.000000	0.128417	0.000000	0.000000	0.000000	0.000000	0.148602
anti-PTSG_01804	612	1	2	6	2	1	3	2	1	0.361209	0.754705	2.028232	0.605907	0.305183	1.175966	0.760077	0.391173
anti-PTSG_01805	780	0	0	1	0	0	0	0	0	0.000000	0.000000	0.265230	0.000000	0.000000	0.000000	0.000000	0.000000
anti-PTSG_01806	411	0	0	0	4	3	1	0	0	0.000000	0.000000	0.000000	1.804452	1.363299	0.583691	0.000000	0.000000
anti-PTSG_01807	8388	1	1	7	1	4	0	3	1	0.026354	0.027532	0.172646	0.022104	0.089066	0.000000	0.083184	0.028541
anti-PTSG_01808	1077	0	0	0	0	2	0	1	0	0.000000	0.000000	0.000000	0.000000	0.346837	0.000000	0.215955	0.000000
anti-PTSG_01809	1089	0	2	3	0	0	0	1	2	0.000000	0.424132	0.569917	0.000000	0.000000	0.000000	0.213575	0.439665
anti-PTSG_01810	2886	0	0	2	1	0	0	0	0	0.000000	0.000000	0.143368	0.064244	0.000000	0.000000	0.000000	0.000000
anti-PTSG_01811	1830	0	0	0	2	1	0	0	0	0.000000	0.000000	0.000000	0.202631	0.102061	0.000000	0.000000	0.000000
anti-PTSG_01812	2958	0	0	0	0	0	0	0	0	0.000000	0.000000	0.000000	0.000000	0.000000	0.000000	0.000000	0.000000
anti-PTSG_01813	2343	1	2	3	0	1	0	0	1	0.094349	0.197132	0.264891	0.000000	0.079715	0.000000	0.000000	0.102176
anti-PTSG_01814	1632	0	2	0	0	0	0	0	0	0.000000	0.283015	0.000000	0.000000	0.000000	0.000000	0.000000	0.000000
anti-PTSG_01815	8466	0	0	1	0	0	3	1	1	0.000000	0.000000	0.024437	0.000000	0.000000	0.085010	0.027473	0.028278
anti-PTSG_01816	1947	0	0	0	2	1	1	8	7	0.000000	0.000000	0.000000	0.190454	0.095928	0.123214	0.955660	0.860701
anti-PTSG_01817	1086	0	0	1	0	0	0	1	0	0.000000	0.000000	0.190497	0.000000	0.000000	0.000000	0.214165	0.000000
anti-PTSG_01818	753	0	0	1	0	1	0	0	0	0.000000	0.000000	0.274741	0.000000	0.248037	0.000000	0.000000	0.000000
anti-PTSG_01819	1470	0	0	0	0	0	0	3	0	0.000000	0.000000	0.000000	0.000000	0.000000	0.000000	0.474661	0.000000
anti-PTSG_01820	5805	0	0	2	1	0	0	2	0	0.000000	0.000000	0.071276	0.031939	0.000000	0.000000	0.080132	0.000000
anti-PTSG_01821	3342	1	0	1	0	0	0	0	0	0.066146	0.000000	0.061903	0.000000	0.000000	0.000000	0.000000	0.000000
anti-PTSG_01822	3903	0	1	2	1	0	1	0	0	0.000000	0.059170	0.106011	0.047504	0.000000	0.061465	0.000000	0.000000
anti-PTSG_01825	1305	0	0	0	0	0	0	0	0	0.000000	0.000000	0.000000	0.000000	0.000000	0.000000	0.000000	0.000000
anti-PTSG_01828	1263	0	1	0	0	0	1	0	0	0.000000	0.182850	0.000000	0.000000	0.000000	0.189942	0.000000	0.000000
anti-PTSG_01829	540	3	2	3	1	1	0	3	0	1.228109	0.855333	1.149332	0.343347	0.345874	0.000000	1.292131	0.000000
anti-PTSG_01830	1242	1	1	0	0	0	1	0	0	0.177987	0.185942	0.000000	0.000000	0.000000	0.193154	0.000000	0.000000
anti-PTSG_01831	510	0	1	0	0	0	0	0	0	0.000000	0.452823	0.000000	0.000000	0.000000	0.000000	0.000000	0.000000
anti-PTSG_01832	2241	0	1	0	0	0	0	0	0	0.000000	0.103052	0.000000	0.000000	0.000000	0.000000	0.000000	0.000000
anti-PTSG_01833	3582	1	0	0	0	0	0	0	0	0.061714	0.000000	0.000000	0.000000	0.000000	0.000000	0.000000	0.000000
anti-PTSG_01834	2925	1	0	2	1	0	0	0	1	0.075576	0.000000	0.141456	0.063387	0.000000	0.000000	0.000000	0.081845
anti-PTSG_01835	1524	0	0	2	1	0	2	0	0	0.000000	0.000000	0.271496	0.121658	0.000000	0.314826	0.000000	0.000000
anti-PTSG_01836	1758	0	1	0	2	0	0	0	0	0.000000	0.131365	0.000000	0.210930	0.000000	0.000000	0.000000	0.000000
anti-PTSG_01837	711	0	1	1	0	0	0	0	2	0.000000	0.324810	0.290970	0.000000	0.000000	0.000000	0.000000	0.673412
anti-PTSG_01838	5334	0	0	0	0	0	0	0	0	0.000000	0.000000	0.000000	0.000000	0.000000	0.000000	0.000000	0.000000
anti-PTSG_01839	1140	1	3	1	0	4	0	4	0	0.193912	0.607736	0.181473	0.000000	0.655340	0.000000	0.816083	0.000000
anti-PTSG_01840	993	0	0	0	1	0	0	1	0	0.000000	0.000000	0.000000	0.186714	0.000000	0.000000	0.234223	0.000000
anti-PTSG_01841	591	0	0	0	0	0	0	0	0	0.000000	0.000000	0.000000	0.000000	0.000000	0.000000	0.000000	0.000000
anti-PTSG_01844	5154	0	3	1	1	4	3	1	3	0.000000	0.134424	0.040140	0.035973	0.144953	0.139637	0.045127	0.139347
anti-PTSG_01845	4413	0	2	0	0	1	0	0	0	0.000000	0.104663	0.000000	0.000000	0.042323	0.000000	0.000000	0.000000
anti-PTSG_01846	1878	1	0	0	0	0	0	0	0	0.117710	0.000000	0.000000	0.000000	0.000000	0.000000	0.000000	0.000000
anti-PTSG_01847	1155	0	1	0	0	0	0	0	0	0.000000	0.199948	0.000000	0.000000	0.000000	0.000000	0.000000	0.000000
anti-PTSG_01848	2349	1	0	1	0	1	1	0	1	0.094108	0.000000	0.088071	0.000000	0.079511	0.102127	0.000000	0.101915
anti-PTSG_01849	336	0	0	1	0	0	0	0	0	0.000000	0.000000	0.615713	0.000000	0.000000	0.000000	0.000000	0.000000
anti-PTSG_01850	450	0	0	1	0	1	0	1	0	0.000000	0.000000	0.459733	0.000000	0.415049	0.000000	0.516853	0.000000
anti-PTSG_01851	1707	1	0	0	0	0	1	0	0	0.129502	0.000000	0.000000	0.000000	0.000000	0.140537	0.000000	0.000000
anti-PTSG_01852	2826	0	0	3	2	2	1	2	3	0.000000	0.000000	0.219618	0.131215	0.132181	0.084889	0.164603	0.254138
anti-PTSG_01853	1188	0	0	1	0	0	0	0	0	0.000000	0.000000	0.174141	0.000000	0.000000	0.000000	0.000000	0.000000
anti-PTSG_01854	1125	0	0	0	0	0	0	0	0	0.000000	0.000000	0.000000	0.000000	0.000000	0.000000	0.000000	0.000000
anti-PTSG_01855	1125	1	0	0	0	2	3	1	0	0.196498	0.000000	0.000000	0.000000	0.332039	0.639725	0.206741	0.000000
anti-PTSG_01856	4194	0	0	1	0	0	0	1	1	0.000000	0.000000	0.049328	0.000000	0.000000	0.000000	0.055456	0.057081
anti-PTSG_01857	2046	0	0	0	0	0	0	0	0	0.000000	0.000000	0.000000	0.000000	0.000000	0.000000	0.000000	0.000000
anti-PTSG_01858	5010	0	0	0	0	0	0	0	0	0.000000	0.000000	0.000000	0.000000	0.000000	0.000000	0.000000	0.000000
anti-PTSG_01862	2172	0	0	0	0	0	1	0	0	0.000000	0.000000	0.000000	0.000000	0.000000	0.110450	0.000000	0.000000
anti-PTSG_01865	363	0	0	1	1	1	0	1	0	0.000000	0.000000	0.569917	0.510764	0.514523	0.000000	0.640726	0.000000
anti-PTSG_01866	1101	0	1	0	0	0	0	0	1	0.000000	0.209755	0.000000	0.000000	0.000000	0.000000	0.000000	0.217437
anti-PTSG_01867	4236	0	0	0	0	0	0	0	0	0.000000	0.000000	0.000000	0.000000	0.000000	0.000000	0.000000	0.000000
anti-PTSG_01868	4545	0	0	0	0	1	0	0	0	0.000000	0.000000	0.000000	0.000000	0.041094	0.000000	0.000000	0.000000
anti-PTSG_01869	1254	0	0	0	0	0	0	0	0	0.000000	0.000000	0.000000	0.000000	0.000000	0.000000	0.000000	0.000000
anti-PTSG_01870	6879	0	0	0	0	0	0	0	0	0.000000	0.000000	0.000000	0.000000	0.000000	0.000000	0.000000	0.000000
anti-PTSG_01871	1149	0	0	1	0	0	1	0	0	0.000000	0.000000	0.180052	0.000000	0.000000	0.208788	0.000000	0.000000
anti-PTSG_01872	276	1	0	0	0	1	0	0	0	0.800941	0.000000	0.000000	0.000000	0.676710	0.000000	0.000000	0.000000
anti-PTSG_01873	492	0	0	0	0	0	0	0	0	0.000000	0.000000	0.000000	0.000000	0.000000	0.000000	0.000000	0.000000
anti-PTSG_01874	966	8	13	31	3	12	16	5	9	1.830722	3.107886	6.638997	0.575799	2.320148	3.973450	1.203849	2.230415
anti-PTSG_01875	2880	0	0	0	0	0	2	0	0	0.000000	0.000000	0.000000	0.000000	0.000000	0.166595	0.000000	0.000000
anti-PTSG_01876	642	1	0	2	0	0	0	0	1	0.344330	0.000000	0.644485	0.000000	0.000000	0.000000	0.000000	0.372894
anti-PTSG_01877	5745	1	2	4	1	1	0	1	0	0.038479	0.080397	0.144042	0.032273	0.032510	0.000000	0.040485	0.000000
anti-PTSG_01878	3255	0	2	1	0	2	0	1	0	0.000000	0.141899	0.063558	0.000000	0.114760	0.000000	0.071454	0.000000
anti-PTSG_01879	2145	0	0	0	1	4	0	0	0	0.000000	0.000000	0.000000	0.086437	0.348293	0.000000	0.000000	0.000000
anti-PTSG_01880	879	0	0	0	0	0	0	0	0	0.000000	0.000000	0.000000	0.000000	0.000000	0.000000	0.000000	0.000000
anti-PTSG_01882	1659	0	0	0	0	1	0	0	0	0.000000	0.000000	0.000000	0.000000	0.112581	0.000000	0.000000	0.000000
anti-PTSG_01883	1758	5	3	0	0	0	0	2	0	0.628725	0.394095	0.000000	0.000000	0.000000	0.000000	0.264600	0.000000
anti-PTSG_01884	1746	0	0	0	0	0	0	0	0	0.000000	0.000000	0.000000	0.000000	0.000000	0.000000	0.000000	0.000000
anti-PTSG_01885	2022	0	0	0	0	0	0	0	0	0.000000	0.000000	0.000000	0.000000	0.000000	0.000000	0.000000	0.000000
anti-PTSG_01886	1293	1	0	0	0	0	0	1	0	0.170967	0.000000	0.000000	0.000000	0.000000	0.000000	0.179879	0.000000
anti-PTSG_01887	1362	2	1	6	0	2	0	1	0	0.324610	0.169559	0.911364	0.000000	0.274261	0.000000	0.170766	0.000000
anti-PTSG_01888	11862	1	2	2	3	1	2	1	0	0.018636	0.038938	0.034881	0.046891	0.015745	0.040448	0.019607	0.000000
anti-PTSG_01889	612	10	8	11	14	12	6	6	15	3.612087	3.018821	3.718426	4.241346	3.662195	2.351932	2.280232	5.867594
anti-PTSG_01890	1380	0	0	0	0	0	0	1	0	0.000000	0.000000	0.000000	0.000000	0.000000	0.000000	0.168539	0.000000
anti-PTSG_01891	1386	0	0	2	0	0	0	0	1	0.000000	0.000000	0.298528	0.000000	0.000000	0.000000	0.000000	0.172726
anti-PTSG_01892	204	0	0	0	0	0	0	0	0	0.000000	0.000000	0.000000	0.000000	0.000000	0.000000	0.000000	0.000000
anti-PTSG_01893	309	0	0	0	2	0	0	0	0	0.000000	0.000000	0.000000	1.200048	0.000000	0.000000	0.000000	0.000000
anti-PTSG_01894	2289	1	0	0	0	0	0	0	1	0.096575	0.000000	0.000000	0.000000	0.000000	0.000000	0.000000	0.104586
anti-PTSG_01895	1416	0	0	0	0	0	1	0	0	0.000000	0.000000	0.000000	0.000000	0.000000	0.169419	0.000000	0.000000
anti-PTSG_01896	1161	2	2	3	4	2	1	1	0	0.380809	0.397829	0.534573	0.638785	0.321743	0.206630	0.200330	0.000000
anti-PTSG_01897	1200	7	1	7	1	5	2	5	12	1.289515	0.192450	1.206798	0.154506	0.778216	0.399828	0.969099	2.393978
anti-PTSG_01898	1977	1	1	0	0	3	2	0	4	0.111816	0.116813	0.000000	0.000000	0.283417	0.242688	0.000000	0.484366
anti-PTSG_01900	945	0	0	0	0	0	1	0	0	0.000000	0.000000	0.000000	0.000000	0.000000	0.253859	0.000000	0.000000
anti-PTSG_01903	4050	0	1	2	0	2	0	1	0	0.000000	0.057022	0.102163	0.000000	0.092233	0.000000	0.057428	0.000000
anti-PTSG_01904	2034	2	1	3	1	2	0	3	2	0.217364	0.113540	0.305132	0.091154	0.183650	0.000000	0.343044	0.235396
anti-PTSG_01905	1188	0	0	0	0	0	0	0	0	0.000000	0.000000	0.000000	0.000000	0.000000	0.000000	0.000000	0.000000
anti-PTSG_01906	1275	0	0	2	0	0	0	0	0	0.000000	0.000000	0.324517	0.000000	0.000000	0.000000	0.000000	0.000000
anti-PTSG_01907	1272	0	1	0	0	0	0	0	0	0.000000	0.181556	0.000000	0.000000	0.000000	0.000000	0.000000	0.000000
anti-PTSG_01908	1443	4	2	1	4	3	2	3	3	0.612778	0.320083	0.143368	0.513950	0.388299	0.332498	0.483542	0.497709
anti-PTSG_01909	405	0	0	0	0	0	0	0	0	0.000000	0.000000	0.000000	0.000000	0.000000	0.000000	0.000000	0.000000
anti-PTSG_01910	753	0	0	0	0	0	0	0	0	0.000000	0.000000	0.000000	0.000000	0.000000	0.000000	0.000000	0.000000
anti-PTSG_01911	2262	0	0	0	0	0	0	0	0	0.000000	0.000000	0.000000	0.000000	0.000000	0.000000	0.000000	0.000000
anti-PTSG_01912	1101	0	0	0	0	0	0	0	0	0.000000	0.000000	0.000000	0.000000	0.000000	0.000000	0.000000	0.000000
anti-PTSG_01913	1146	0	0	0	0	0	0	0	0	0.000000	0.000000	0.000000	0.000000	0.000000	0.000000	0.000000	0.000000
anti-PTSG_01914	1740	0	0	0	0	0	0	0	0	0.000000	0.000000	0.000000	0.000000	0.000000	0.000000	0.000000	0.000000
anti-PTSG_01915	1062	0	0	2	0	1	0	0	0	0.000000	0.000000	0.389604	0.000000	0.175868	0.000000	0.000000	0.000000
anti-PTSG_01917	2220	0	0	0	0	1	1	0	1	0.000000	0.000000	0.000000	0.000000	0.084132	0.108062	0.000000	0.107837
anti-PTSG_01918	1452	0	0	0	0	0	0	0	0	0.000000	0.000000	0.000000	0.000000	0.000000	0.000000	0.000000	0.000000
anti-PTSG_01919	2007	17	8	8	10	16	5	9	12	1.872454	0.920537	0.824633	0.923804	1.488964	0.597651	1.042976	1.431377
anti-PTSG_01920	1419	0	0	0	0	0	0	0	0	0.000000	0.000000	0.000000	0.000000	0.000000	0.000000	0.000000	0.000000
anti-PTSG_01921	1440	0	0	0	0	0	1	0	0	0.000000	0.000000	0.000000	0.000000	0.000000	0.166595	0.000000	0.000000
anti-PTSG_01922	2874	1	1	0	2	0	1	2	1	0.076917	0.080355	0.000000	0.129024	0.000000	0.083471	0.161854	0.083298
anti-PTSG_01923	1263	0	0	2	0	1	13	5	5	0.000000	0.000000	0.327600	0.000000	0.147880	2.469249	0.920759	0.947735
anti-PTSG_01926	507	6	5	2	3	4	3	1	6	2.616091	2.277513	0.816093	1.097085	1.473546	1.419509	0.458745	2.833111
anti-PTSG_01927	5739	0	1	1	0	1	0	1	0	0.000000	0.040240	0.036048	0.000000	0.032544	0.000000	0.040527	0.000000
anti-PTSG_01931	1713	1	2	0	1	0	0	0	1	0.129048	0.269632	0.000000	0.108235	0.000000	0.000000	0.000000	0.139754
anti-PTSG_01932	6435	0	0	2	0	2	0	1	1	0.000000	0.000000	0.064298	0.000000	0.058049	0.000000	0.036144	0.037202
anti-PTSG_01933	6108	0	1	2	0	0	2	1	0	0.000000	0.037809	0.067741	0.000000	0.000000	0.078552	0.038079	0.000000
anti-PTSG_01934	897	2	0	1	0	0	0	1	1	0.492887	0.000000	0.230635	0.000000	0.000000	0.000000	0.259291	0.266887
anti-PTSG_01935	1848	0	0	1	0	0	0	0	0	0.000000	0.000000	0.111948	0.000000	0.000000	0.000000	0.000000	0.000000
anti-PTSG_01936	1377	0	0	0	0	0	0	0	0	0.000000	0.000000	0.000000	0.000000	0.000000	0.000000	0.000000	0.000000
anti-PTSG_01937	855	0	0	1	0	0	0	0	0	0.000000	0.000000	0.241965	0.000000	0.000000	0.000000	0.000000	0.000000
anti-PTSG_01938	2943	0	2	2	2	1	0	2	1	0.000000	0.156942	0.140591	0.125999	0.063463	0.000000	0.158059	0.081345
anti-PTSG_01939	1605	0	0	1	0	2	1	0	0	0.000000	0.000000	0.128897	0.000000	0.232738	0.149469	0.000000	0.000000
anti-PTSG_01940	3735	0	0	0	0	1	0	0	0	0.000000	0.000000	0.000000	0.000000	0.050006	0.000000	0.000000	0.000000
anti-PTSG_01941	2112	0	0	1	0	0	0	0	0	0.000000	0.000000	0.097954	0.000000	0.000000	0.000000	0.000000	0.000000
anti-PTSG_01942	2316	0	1	6	2	1	0	0	2	0.000000	0.099715	0.535958	0.160110	0.080644	0.000000	0.000000	0.206734
anti-PTSG_01944	2334	1	0	0	0	1	0	0	0	0.094713	0.000000	0.000000	0.000000	0.080022	0.000000	0.000000	0.000000
anti-PTSG_01945	2538	4	2	0	0	2	1	3	2	0.348400	0.181986	0.000000	0.000000	0.147180	0.094522	0.274922	0.188651
anti-PTSG_01946	1887	0	1	1	0	3	2	1	1	0.000000	0.122385	0.109634	0.000000	0.296935	0.254263	0.123256	0.126867
anti-PTSG_01947	900	1	1	0	0	0	0	1	0	0.245622	0.256600	0.000000	0.000000	0.000000	0.000000	0.258426	0.000000
anti-PTSG_01948	1923	0	0	0	1	0	0	0	0	0.000000	0.000000	0.000000	0.096416	0.000000	0.000000	0.000000	0.000000
anti-PTSG_01950	1689	0	0	0	0	0	0	0	0	0.000000	0.000000	0.000000	0.000000	0.000000	0.000000	0.000000	0.000000
anti-PTSG_01951	276	0	0	0	0	0	0	0	0	0.000000	0.000000	0.000000	0.000000	0.000000	0.000000	0.000000	0.000000
anti-PTSG_01952	804	0	0	0	0	0	0	0	0	0.000000	0.000000	0.000000	0.000000	0.000000	0.000000	0.000000	0.000000
anti-PTSG_01953	1728	0	0	0	0	0	0	0	0	0.000000	0.000000	0.000000	0.000000	0.000000	0.000000	0.000000	0.000000
anti-PTSG_01954	4950	0	1	0	0	0	0	0	2	0.000000	0.046655	0.000000	0.000000	0.000000	0.000000	0.000000	0.096726
anti-PTSG_01955	882	0	1	0	0	0	0	0	0	0.000000	0.261837	0.000000	0.000000	0.000000	0.000000	0.000000	0.000000
anti-PTSG_01958	816	0	1	0	0	0	0	0	0	0.000000	0.283015	0.000000	0.000000	0.000000	0.000000	0.000000	0.000000
anti-PTSG_01959	1164	0	0	0	0	0	0	0	0	0.000000	0.000000	0.000000	0.000000	0.000000	0.000000	0.000000	0.000000
anti-PTSG_01960	1578	0	1	0	0	0	1	0	1	0.000000	0.146350	0.000000	0.000000	0.000000	0.152026	0.000000	0.151710
anti-PTSG_01961	1833	0	0	0	0	0	0	0	0	0.000000	0.000000	0.000000	0.000000	0.000000	0.000000	0.000000	0.000000
anti-PTSG_01962	924	0	0	0	0	0	0	0	0	0.000000	0.000000	0.000000	0.000000	0.000000	0.000000	0.000000	0.000000
anti-PTSG_01963	657	1	0	0	0	0	0	2	0	0.336468	0.000000	0.000000	0.000000	0.000000	0.000000	0.708017	0.000000
anti-PTSG_01964	1992	0	0	0	0	0	0	0	0	0.000000	0.000000	0.000000	0.000000	0.000000	0.000000	0.000000	0.000000
anti-PTSG_01965	810	0	0	0	0	0	0	0	0	0.000000	0.000000	0.000000	0.000000	0.000000	0.000000	0.000000	0.000000
anti-PTSG_01968	474	0	3	3	0	1	1	1	0	0.000000	1.461645	1.309365	0.000000	0.394034	0.506112	0.490683	0.000000
anti-PTSG_01969	1944	3	1	0	0	1	0	1	0	0.341142	0.118796	0.000000	0.000000	0.096076	0.000000	0.119642	0.000000
anti-PTSG_01970	3282	0	0	0	0	2	0	0	0	0.000000	0.000000	0.000000	0.000000	0.113816	0.000000	0.000000	0.000000
anti-PTSG_01971	837	0	0	0	0	0	0	0	0	0.000000	0.000000	0.000000	0.000000	0.000000	0.000000	0.000000	0.000000
anti-PTSG_01972	6807	0	0	0	1	0	0	0	0	0.000000	0.000000	0.000000	0.027238	0.000000	0.000000	0.000000	0.000000
anti-PTSG_01973	3075	0	3	0	2	0	0	0	0	0.000000	0.225307	0.000000	0.120590	0.000000	0.000000	0.000000	0.000000
anti-PTSG_01974	6801	0	0	0	3	1	0	1	0	0.000000	0.000000	0.000000	0.081785	0.027462	0.000000	0.034198	0.000000
anti-PTSG_01975	1353	0	0	0	2	0	0	0	0	0.000000	0.000000	0.000000	0.274069	0.000000	0.000000	0.000000	0.000000
anti-PTSG_01976	18693	0	0	1	0	1	2	1	2	0.000000	0.000000	0.011067	0.000000	0.009992	0.025667	0.012442	0.025614
anti-PTSG_01981	1176	0	0	0	0	0	0	0	0	0.000000	0.000000	0.000000	0.000000	0.000000	0.000000	0.000000	0.000000
anti-PTSG_01982	1008	1	0	1	0	1	0	0	0	0.219305	0.000000	0.205238	0.000000	0.185290	0.000000	0.000000	0.000000
anti-PTSG_01983	1323	0	0	1	0	1	0	0	0	0.000000	0.000000	0.156372	0.000000	0.141173	0.000000	0.000000	0.000000
anti-PTSG_01984	1470	0	1	1	0	0	1	0	0	0.000000	0.157102	0.140734	0.000000	0.000000	0.163195	0.000000	0.000000
anti-PTSG_01985	1098	2	2	0	0	1	0	1	1	0.402659	0.420655	0.000000	0.000000	0.170102	0.000000	0.211825	0.218031
anti-PTSG_01986	5292	1	0	4	2	2	2	1	1	0.041772	0.000000	0.156372	0.070071	0.070587	0.090664	0.043950	0.045238
anti-PTSG_01987	768	2	1	0	0	1	0	0	2	0.575676	0.300703	0.000000	0.000000	0.243193	0.000000	0.000000	0.623432
anti-PTSG_01988	729	1	0	0	0	0	0	0	0	0.303237	0.000000	0.000000	0.000000	0.000000	0.000000	0.000000	0.000000
anti-PTSG_01989	402	3	13	7	4	3	5	0	4	1.649699	7.468204	3.602383	1.844850	1.393821	2.983794	0.000000	2.382068
anti-PTSG_01990	513	0	2	1	2	2	0	2	0	0.000000	0.900350	0.403274	0.722836	0.728156	0.000000	0.906759	0.000000
anti-PTSG_01991	2418	0	1	4	4	1	2	0	3	0.000000	0.095509	0.342233	0.306712	0.077242	0.198426	0.000000	0.297020
anti-PTSG_01992	3915	0	0	0	0	2	1	1	0	0.000000	0.000000	0.000000	0.000000	0.095414	0.061276	0.059408	0.000000
anti-PTSG_01993	606	0	0	0	0	0	0	1	0	0.000000	0.000000	0.000000	0.000000	0.000000	0.000000	0.383801	0.000000
anti-PTSG_01994	5229	1	0	0	0	0	0	0	0	0.042276	0.000000	0.000000	0.000000	0.000000	0.000000	0.000000	0.000000
anti-PTSG_01995	1818	0	0	3	0	0	0	0	0	0.000000	0.000000	0.341386	0.000000	0.000000	0.000000	0.000000	0.000000
anti-PTSG_01996	1227	2	2	2	0	1	0	1	0	0.360325	0.376430	0.337212	0.000000	0.152218	0.000000	0.189555	0.000000
anti-PTSG_01997	1929	3	0	0	0	0	0	0	0	0.343794	0.000000	0.000000	0.000000	0.000000	0.000000	0.000000	0.000000
anti-PTSG_01998	477	0	0	0	0	0	0	0	0	0.000000	0.000000	0.000000	0.000000	0.000000	0.000000	0.000000	0.000000
anti-PTSG_01999	1398	2	1	1	0	0	0	0	0	0.316251	0.165193	0.147983	0.000000	0.000000	0.000000	0.000000	0.000000
anti-PTSG_02001	942	1	0	0	0	1	0	0	2	0.234671	0.000000	0.000000	0.000000	0.198272	0.000000	0.000000	0.508276
anti-PTSG_02002	1365	9	2	7	3	9	2	1	2	1.457536	0.338373	1.060922	0.407489	1.231463	0.351497	0.170391	0.350766
anti-PTSG_02003	1170	0	0	1	0	2	1	0	0	0.000000	0.000000	0.176820	0.000000	0.319268	0.205040	0.000000	0.000000
anti-PTSG_02004	18012	0	0	6	0	3	0	10	1	0.000000	0.000000	0.068914	0.000000	0.031108	0.000000	0.129127	0.013291
anti-PTSG_02005	1203	0	0	0	0	0	0	0	0	0.000000	0.000000	0.000000	0.000000	0.000000	0.000000	0.000000	0.000000
anti-PTSG_02006	1473	0	1	0	0	2	0	2	1	0.000000	0.156782	0.000000	0.000000	0.253594	0.000000	0.315796	0.162524
anti-PTSG_02007	2490	0	0	0	0	1	0	1	0	0.000000	0.000000	0.000000	0.000000	0.075009	0.000000	0.093407	0.000000
anti-PTSG_02008	1233	0	1	1	0	0	2	0	0	0.000000	0.187299	0.167786	0.000000	0.000000	0.389127	0.000000	0.000000
anti-PTSG_02009	4248	1	0	0	0	0	0	0	0	0.052039	0.000000	0.000000	0.000000	0.000000	0.000000	0.000000	0.000000
anti-PTSG_02010	5793	0	1	1	0	1	0	0	1	0.000000	0.039865	0.035712	0.000000	0.032241	0.000000	0.000000	0.041325
anti-PTSG_02011	816	1	0	0	0	0	0	0	0	0.270906	0.000000	0.000000	0.000000	0.000000	0.000000	0.000000	0.000000
anti-PTSG_02012	1503	0	0	0	0	0	0	0	0	0.000000	0.000000	0.000000	0.000000	0.000000	0.000000	0.000000	0.000000
anti-PTSG_02013	903	0	1	1	0	1	0	0	0	0.000000	0.255747	0.229103	0.000000	0.206835	0.000000	0.000000	0.000000
anti-PTSG_02014	1350	0	0	0	0	3	0	0	0	0.000000	0.000000	0.000000	0.000000	0.415049	0.000000	0.000000	0.000000
anti-PTSG_02015	2094	0	2	0	0	0	0	0	1	0.000000	0.220573	0.000000	0.000000	0.000000	0.000000	0.000000	0.114326
anti-PTSG_02016	945	2	0	1	0	1	0	0	0	0.467851	0.000000	0.218920	0.000000	0.197642	0.000000	0.000000	0.000000
anti-PTSG_02019	2718	0	0	0	0	0	0	0	0	0.000000	0.000000	0.000000	0.000000	0.000000	0.000000	0.000000	0.000000
anti-PTSG_02022	453	0	0	2	0	0	0	0	0	0.000000	0.000000	0.913376	0.000000	0.000000	0.000000	0.000000	0.000000
anti-PTSG_02023	2115	0	0	1	0	0	4	1	2	0.000000	0.000000	0.097815	0.000000	0.000000	0.453706	0.109969	0.226381
anti-PTSG_02024	4425	1	1	6	1	1	1	0	0	0.049957	0.052190	0.280515	0.041900	0.042208	0.054214	0.000000	0.000000
anti-PTSG_02025	672	0	0	0	0	0	0	0	0	0.000000	0.000000	0.000000	0.000000	0.000000	0.000000	0.000000	0.000000
anti-PTSG_02026	1545	0	0	0	0	0	0	0	0	0.000000	0.000000	0.000000	0.000000	0.000000	0.000000	0.000000	0.000000
anti-PTSG_02027	840	0	0	0	1	0	1	1	1	0.000000	0.000000	0.000000	0.220723	0.000000	0.285592	0.276885	0.284997
anti-PTSG_02028	2160	4	4	14	7	16	3	16	13	0.409370	0.427666	1.340887	0.600857	1.383496	0.333190	1.722842	1.440820
anti-PTSG_02029	1962	1	0	1	0	5	1	5	1	0.112671	0.000000	0.105443	0.000000	0.475973	0.122272	0.592721	0.122017
anti-PTSG_02030	1071	0	1	1	1	0	0	0	0	0.000000	0.215630	0.193165	0.173116	0.000000	0.000000	0.000000	0.000000
anti-PTSG_02031	933	0	0	0	0	2	0	0	0	0.000000	0.000000	0.000000	0.000000	0.400369	0.000000	0.000000	0.000000
anti-PTSG_02032	1554	0	0	0	0	0	0	0	0	0.000000	0.000000	0.000000	0.000000	0.000000	0.000000	0.000000	0.000000
anti-PTSG_02033	987	0	1	2	1	0	1	0	0	0.000000	0.233982	0.419209	0.187849	0.000000	0.243057	0.000000	0.000000
anti-PTSG_02034	1488	3	3	7	2	5	2	3	2	0.445685	0.465605	0.973224	0.249203	0.627594	0.322442	0.468919	0.321771
anti-PTSG_02035	912	0	0	1	0	0	0	0	0	0.000000	0.000000	0.226842	0.000000	0.000000	0.000000	0.000000	0.000000
anti-PTSG_02036	1824	0	0	1	1	0	1	1	0	0.000000	0.000000	0.113421	0.101649	0.000000	0.131522	0.127513	0.000000
anti-PTSG_02037	16173	0	0	2	0	1	0	0	1	0.000000	0.000000	0.025583	0.000000	0.011548	0.000000	0.000000	0.014802
anti-PTSG_02038	2547	0	0	0	1	0	0	0	0	0.000000	0.000000	0.000000	0.072794	0.000000	0.000000	0.000000	0.000000
anti-PTSG_02039	1032	0	0	0	0	0	0	0	0	0.000000	0.000000	0.000000	0.000000	0.000000	0.000000	0.000000	0.000000
anti-PTSG_02040	1527	0	0	0	0	0	0	0	0	0.000000	0.000000	0.000000	0.000000	0.000000	0.000000	0.000000	0.000000
anti-PTSG_02041	3180	0	2	1	1	0	0	1	0	0.000000	0.145245	0.065057	0.058304	0.000000	0.000000	0.073140	0.000000
anti-PTSG_02042	1035	0	0	0	0	0	0	0	0	0.000000	0.000000	0.000000	0.000000	0.000000	0.000000	0.000000	0.000000
anti-PTSG_02043	2049	0	1	0	1	0	0	0	0	0.000000	0.112709	0.000000	0.090487	0.000000	0.000000	0.000000	0.000000
anti-PTSG_02044	1266	0	0	0	0	0	1	0	0	0.000000	0.000000	0.000000	0.000000	0.000000	0.189492	0.000000	0.000000
anti-PTSG_02045	1239	0	0	2	0	0	3	0	0	0.000000	0.000000	0.333946	0.000000	0.000000	0.580864	0.000000	0.000000
anti-PTSG_02046	1590	0	1	0	0	2	0	1	1	0.000000	0.145245	0.000000	0.000000	0.234933	0.000000	0.146279	0.150565
anti-PTSG_02047	945	0	1	0	0	2	0	0	1	0.000000	0.244381	0.000000	0.000000	0.395285	0.000000	0.000000	0.253331
anti-PTSG_02048	1218	0	0	0	0	0	0	0	0	0.000000	0.000000	0.000000	0.000000	0.000000	0.000000	0.000000	0.000000
anti-PTSG_02049	2280	0	0	0	0	0	1	0	0	0.000000	0.000000	0.000000	0.000000	0.000000	0.105218	0.000000	0.000000
anti-PTSG_02050	2439	0	0	1	2	0	0	0	0	0.000000	0.000000	0.084822	0.152036	0.000000	0.000000	0.000000	0.000000
anti-PTSG_02051	2634	1	2	1	0	1	3	1	1	0.083925	0.175353	0.078542	0.000000	0.070908	0.273231	0.088301	0.090888
anti-PTSG_02054	867	0	0	0	0	0	1	0	0	0.000000	0.000000	0.000000	0.000000	0.000000	0.276698	0.000000	0.000000
anti-PTSG_02055	1374	1	0	1	0	1	1	0	0	0.160888	0.000000	0.150567	0.000000	0.135933	0.174598	0.000000	0.000000
anti-PTSG_02056	1992	0	0	0	0	0	1	0	10	0.000000	0.000000	0.000000	0.000000	0.000000	0.120430	0.000000	1.201796
anti-PTSG_02057	312	8	4	11	5	3	14	10	11	5.668197	2.960767	7.293836	2.971272	1.795884	10.764611	7.454605	8.440309
anti-PTSG_02058	975	0	0	0	0	0	0	0	0	0.000000	0.000000	0.000000	0.000000	0.000000	0.000000	0.000000	0.000000
anti-PTSG_02059	2187	1	1	0	0	0	0	0	0	0.101079	0.105597	0.000000	0.000000	0.000000	0.000000	0.000000	0.000000
anti-PTSG_02060	519	0	0	0	1	0	0	0	0	0.000000	0.000000	0.000000	0.357240	0.000000	0.000000	0.000000	0.000000
anti-PTSG_02061	2133	0	0	0	1	0	0	0	0	0.000000	0.000000	0.000000	0.086923	0.000000	0.000000	0.000000	0.000000
anti-PTSG_02062	672	0	0	1	0	0	0	0	0	0.000000	0.000000	0.307857	0.000000	0.000000	0.000000	0.000000	0.000000
anti-PTSG_02063	270	1	0	5	0	0	1	0	1	0.818740	0.000000	3.831106	0.000000	0.000000	0.888508	0.000000	0.886659
anti-PTSG_02064	7785	0	0	0	0	0	0	0	0	0.000000	0.000000	0.000000	0.000000	0.000000	0.000000	0.000000	0.000000
anti-PTSG_02065	654	0	0	0	0	0	0	0	0	0.000000	0.000000	0.000000	0.000000	0.000000	0.000000	0.000000	0.000000
anti-PTSG_02068	1254	0	0	0	0	0	0	0	0	0.000000	0.000000	0.000000	0.000000	0.000000	0.000000	0.000000	0.000000
anti-PTSG_02069	609	0	0	1	0	0	0	0	1	0.000000	0.000000	0.339704	0.000000	0.000000	0.000000	0.000000	0.393100
anti-PTSG_02070	156	0	0	0	0	0	0	0	0	0.000000	0.000000	0.000000	0.000000	0.000000	0.000000	0.000000	0.000000
anti-PTSG_02071	843	0	1	0	0	1	0	0	0	0.000000	0.273950	0.000000	0.000000	0.221556	0.000000	0.000000	0.000000
anti-PTSG_02072	390	0	0	0	0	0	0	0	0	0.000000	0.000000	0.000000	0.000000	0.000000	0.000000	0.000000	0.000000
anti-PTSG_02075	2652	0	1	1	1	0	0	0	0	0.000000	0.087081	0.078009	0.069912	0.000000	0.000000	0.000000	0.000000
anti-PTSG_02076	546	0	0	0	0	0	1	0	0	0.000000	0.000000	0.000000	0.000000	0.000000	0.439372	0.000000	0.000000
anti-PTSG_02077	1332	0	0	0	0	0	0	0	0	0.000000	0.000000	0.000000	0.000000	0.000000	0.000000	0.000000	0.000000
anti-PTSG_02078	1425	0	0	1	0	1	0	0	0	0.000000	0.000000	0.145179	0.000000	0.131068	0.000000	0.000000	0.000000
anti-PTSG_02079	1002	0	0	0	0	0	0	0	0	0.000000	0.000000	0.000000	0.000000	0.000000	0.000000	0.000000	0.000000
anti-PTSG_02082	2748	0	0	0	0	0	0	2	1	0.000000	0.000000	0.000000	0.000000	0.000000	0.000000	0.169275	0.087117
anti-PTSG_02083	942	0	0	0	0	0	0	0	0	0.000000	0.000000	0.000000	0.000000	0.000000	0.000000	0.000000	0.000000
anti-PTSG_02084	333	4	10	4	0	7	6	0	1	2.655372	6.935130	2.485041	0.000000	3.926137	4.322469	0.000000	0.718912
anti-PTSG_02085	2697	0	0	0	0	0	0	0	0	0.000000	0.000000	0.000000	0.000000	0.000000	0.000000	0.000000	0.000000
anti-PTSG_02086	2187	0	0	2	0	0	0	1	0	0.000000	0.000000	0.189190	0.000000	0.000000	0.000000	0.106348	0.000000
anti-PTSG_02087	954	0	0	2	0	0	0	0	0	0.000000	0.000000	0.433710	0.000000	0.000000	0.000000	0.000000	0.000000
anti-PTSG_02088	2154	0	0	0	2	0	0	0	0	0.000000	0.000000	0.000000	0.172152	0.000000	0.000000	0.000000	0.000000
anti-PTSG_02089	762	0	0	0	3	0	0	0	1	0.000000	0.000000	0.000000	0.729950	0.000000	0.000000	0.000000	0.314170
anti-PTSG_02090	1131	0	0	1	0	0	0	0	1	0.000000	0.000000	0.182918	0.000000	0.000000	0.000000	0.000000	0.211669
anti-PTSG_02091	1110	1	0	0	2	1	2	1	0	0.199153	0.000000	0.000000	0.334067	0.168263	0.432247	0.209535	0.000000
anti-PTSG_02092	12648	0	0	1	0	0	1	3	0	0.000000	0.000000	0.016357	0.000000	0.000000	0.018967	0.055167	0.000000
anti-PTSG_02093	2886	0	0	0	0	0	0	0	0	0.000000	0.000000	0.000000	0.000000	0.000000	0.000000	0.000000	0.000000
anti-PTSG_02094	1140	0	0	0	0	1	0	0	0	0.000000	0.000000	0.000000	0.000000	0.163835	0.000000	0.000000	0.000000
anti-PTSG_02095	630	1	0	0	0	0	0	0	0	0.350888	0.000000	0.000000	0.000000	0.000000	0.000000	0.000000	0.000000
anti-PTSG_02096	1365	0	0	0	0	1	0	0	0	0.000000	0.000000	0.000000	0.000000	0.136829	0.000000	0.000000	0.000000
anti-PTSG_02097	2079	0	0	0	2	0	12	0	4	0.000000	0.000000	0.000000	0.178362	0.000000	1.384687	0.000000	0.460602
anti-PTSG_02098	2934	0	0	0	0	1	0	0	1	0.000000	0.000000	0.000000	0.000000	0.063658	0.000000	0.000000	0.081594
anti-PTSG_02099	5544	0	0	0	0	1	0	0	0	0.000000	0.000000	0.000000	0.000000	0.033689	0.000000	0.000000	0.000000
anti-PTSG_02100	1464	0	0	3	2	1	1	0	1	0.000000	0.000000	0.423934	0.253289	0.127576	0.163864	0.000000	0.163523
anti-PTSG_02101	960	1	0	1	0	2	0	2	0	0.230271	0.000000	0.215500	0.000000	0.389108	0.000000	0.484549	0.000000
anti-PTSG_02102	1104	0	0	0	0	0	0	2	2	0.000000	0.000000	0.000000	0.000000	0.000000	0.000000	0.421347	0.433692
anti-PTSG_02103	3054	0	0	2	0	0	1	3	0	0.000000	0.000000	0.135481	0.000000	0.000000	0.078552	0.228471	0.000000
anti-PTSG_02104	552	0	0	0	0	1	0	2	0	0.000000	0.000000	0.000000	0.000000	0.338355	0.000000	0.842694	0.000000
anti-PTSG_02105	846	0	1	1	0	0	0	0	0	0.000000	0.272979	0.244539	0.000000	0.000000	0.000000	0.000000	0.000000
anti-PTSG_02106	2655	1	0	1	1	0	2	2	1	0.083262	0.000000	0.077921	0.069833	0.000000	0.180713	0.175204	0.090169
anti-PTSG_02107	843	0	2	0	0	0	0	0	0	0.000000	0.547900	0.000000	0.000000	0.000000	0.000000	0.000000	0.000000
anti-PTSG_02108	1293	0	1	0	1	0	0	0	1	0.000000	0.178608	0.000000	0.143393	0.000000	0.000000	0.000000	0.185149
anti-PTSG_02109	498	0	0	0	0	0	0	0	0	0.000000	0.000000	0.000000	0.000000	0.000000	0.000000	0.000000	0.000000
anti-PTSG_02110	1140	0	0	0	0	0	0	0	0	0.000000	0.000000	0.000000	0.000000	0.000000	0.000000	0.000000	0.000000
anti-PTSG_02113	963	1	3	2	0	0	0	0	1	0.229553	0.719439	0.429657	0.000000	0.000000	0.000000	0.000000	0.248596
anti-PTSG_02114	1995	0	0	0	0	0	0	0	0	0.000000	0.000000	0.000000	0.000000	0.000000	0.000000	0.000000	0.000000
anti-PTSG_02115	639	0	0	0	0	0	0	0	0	0.000000	0.000000	0.000000	0.000000	0.000000	0.000000	0.000000	0.000000
anti-PTSG_02116	2106	0	0	0	0	0	0	2	0	0.000000	0.000000	0.000000	0.000000	0.000000	0.000000	0.220877	0.000000
anti-PTSG_02120	189	0	0	0	0	0	0	0	0	0.000000	0.000000	0.000000	0.000000	0.000000	0.000000	0.000000	0.000000
anti-PTSG_02121	1464	0	0	1	0	2	0	0	0	0.000000	0.000000	0.141311	0.000000	0.255153	0.000000	0.000000	0.000000
anti-PTSG_02122	663	0	0	0	0	0	0	1	0	0.000000	0.000000	0.000000	0.000000	0.000000	0.000000	0.350805	0.000000
anti-PTSG_02125	1329	0	0	0	0	0	0	0	0	0.000000	0.000000	0.000000	0.000000	0.000000	0.000000	0.000000	0.000000
anti-PTSG_02126	354	0	0	0	0	2	0	0	0	0.000000	0.000000	0.000000	0.000000	1.055209	0.000000	0.000000	0.000000
anti-PTSG_02127	1290	46	64	41	45	18	21	31	25	7.882749	11.457481	6.575246	6.467700	2.606120	3.905301	5.589220	4.639493
anti-PTSG_02128	564	95	130	79	141	78	71	58	53	37.235232	53.230815	28.977831	46.351850	25.830163	30.199804	23.918179	22.496606
anti-PTSG_02129	2949	2	2	0	0	0	0	0	0	0.149922	0.156622	0.000000	0.000000	0.000000	0.000000	0.000000	0.000000
anti-PTSG_02130	3162	0	0	2	0	0	0	0	0	0.000000	0.000000	0.130854	0.000000	0.000000	0.000000	0.000000	0.000000
anti-PTSG_02131	1785	0	0	0	0	0	0	0	0	0.000000	0.000000	0.000000	0.000000	0.000000	0.000000	0.000000	0.000000
anti-PTSG_02132	1662	0	0	0	0	0	0	0	0	0.000000	0.000000	0.000000	0.000000	0.000000	0.000000	0.000000	0.000000
anti-PTSG_02133	825	0	1	0	0	0	0	0	2	0.000000	0.279927	0.000000	0.000000	0.000000	0.000000	0.000000	0.580358
anti-PTSG_02134	1527	0	0	0	0	0	0	0	0	0.000000	0.000000	0.000000	0.000000	0.000000	0.000000	0.000000	0.000000
anti-PTSG_02135	1005	0	0	0	0	0	0	0	0	0.000000	0.000000	0.000000	0.000000	0.000000	0.000000	0.000000	0.000000
anti-PTSG_02136	3009	0	0	2	0	0	0	0	0	0.000000	0.000000	0.137507	0.000000	0.000000	0.000000	0.000000	0.000000
anti-PTSG_02139	1269	0	0	0	0	0	0	0	0	0.000000	0.000000	0.000000	0.000000	0.000000	0.000000	0.000000	0.000000
anti-PTSG_02140	4497	0	0	1	0	3	1	5	0	0.000000	0.000000	0.046004	0.000000	0.124598	0.053346	0.258599	0.000000
anti-PTSG_02141	1920	0	1	0	0	0	0	0	0	0.000000	0.120281	0.000000	0.000000	0.000000	0.000000	0.000000	0.000000
anti-PTSG_02142	1146	0	0	1	1	0	0	0	0	0.000000	0.000000	0.180523	0.161787	0.000000	0.000000	0.000000	0.000000
anti-PTSG_02145	306	0	2	0	0	2	0	1	0	0.000000	1.509411	0.000000	0.000000	1.220732	0.000000	0.760077	0.000000
anti-PTSG_02146	1587	1	0	3	1	1	0	2	0	0.139294	0.000000	0.391077	0.116829	0.117689	0.000000	0.293111	0.000000
anti-PTSG_02147	1005	0	0	0	0	0	0	0	0	0.000000	0.000000	0.000000	0.000000	0.000000	0.000000	0.000000	0.000000
anti-PTSG_02148	3390	0	0	0	0	0	0	0	0	0.000000	0.000000	0.000000	0.000000	0.000000	0.000000	0.000000	0.000000
anti-PTSG_02149	780	0	0	0	0	0	0	0	0	0.000000	0.000000	0.000000	0.000000	0.000000	0.000000	0.000000	0.000000
anti-PTSG_02150	924	0	1	0	0	0	0	0	0	0.000000	0.249935	0.000000	0.000000	0.000000	0.000000	0.000000	0.000000
anti-PTSG_02151	1062	78	83	93	1	108	0	42	2	16.236023	18.048971	18.116584	0.174583	18.993758	0.000000	9.198224	0.450843
anti-PTSG_02152	1125	0	1	5	0	0	2	1	0	0.000000	0.205280	0.919465	0.000000	0.000000	0.426484	0.206741	0.000000
anti-PTSG_02153	2166	4	7	25	2	3	5	4	4	0.408236	0.746343	2.387808	0.171198	0.258687	0.553779	0.429517	0.442101
anti-PTSG_02154	1341	0	0	0	0	0	4	0	2	0.000000	0.000000	0.000000	0.000000	0.000000	0.715577	0.000000	0.357044
anti-PTSG_02155	1167	0	0	0	0	1	0	0	0	0.000000	0.000000	0.000000	0.000000	0.160045	0.000000	0.000000	0.000000
anti-PTSG_02156	1224	0	1	0	0	0	0	0	0	0.000000	0.188676	0.000000	0.000000	0.000000	0.000000	0.000000	0.000000
anti-PTSG_02157	1110	0	0	0	0	1	0	0	0	0.000000	0.000000	0.000000	0.000000	0.168263	0.000000	0.000000	0.000000
anti-PTSG_02158	759	0	0	0	0	0	0	1	0	0.000000	0.000000	0.000000	0.000000	0.000000	0.000000	0.306434	0.000000
anti-PTSG_02159	651	0	0	0	0	1	0	0	0	0.000000	0.000000	0.000000	0.000000	0.286900	0.000000	0.000000	0.000000
anti-PTSG_02160	1743	1	0	0	1	1	0	0	0	0.126827	0.000000	0.000000	0.106373	0.107155	0.000000	0.000000	0.000000
anti-PTSG_02161	1758	0	0	1	0	0	0	0	0	0.000000	0.000000	0.117679	0.000000	0.000000	0.000000	0.000000	0.000000
anti-PTSG_02162	2397	0	0	2	0	1	0	0	0	0.000000	0.000000	0.172616	0.000000	0.077919	0.000000	0.000000	0.000000
anti-PTSG_02163	1257	0	0	1	0	0	1	1	6	0.000000	0.000000	0.164582	0.000000	0.000000	0.190849	0.185031	1.142710
anti-PTSG_02164	2820	0	0	0	0	0	0	0	0	0.000000	0.000000	0.000000	0.000000	0.000000	0.000000	0.000000	0.000000
anti-PTSG_02165	1008	0	1	0	1	0	1	0	0	0.000000	0.229107	0.000000	0.183936	0.000000	0.237993	0.000000	0.000000
anti-PTSG_02166	1239	0	0	0	0	0	0	1	0	0.000000	0.000000	0.000000	0.000000	0.000000	0.000000	0.187719	0.000000
anti-PTSG_02167	519	0	0	0	1	0	0	0	0	0.000000	0.000000	0.000000	0.357240	0.000000	0.000000	0.000000	0.000000
anti-PTSG_02168	324	5	4	4	2	6	1	1	1	3.411415	2.851109	2.554070	1.144490	3.458740	0.740423	0.717851	0.738882
anti-PTSG_02169	1989	0	0	0	2	0	0	1	1	0.000000	0.000000	0.000000	0.186433	0.000000	0.000000	0.116935	0.120361
anti-PTSG_02170	2322	0	0	0	0	0	0	0	0	0.000000	0.000000	0.000000	0.000000	0.000000	0.000000	0.000000	0.000000
anti-PTSG_02171	903	0	1	1	1	0	1	0	0	0.000000	0.255747	0.229103	0.205324	0.000000	0.265667	0.000000	0.000000
anti-PTSG_02172	1113	0	0	0	0	1	0	0	0	0.000000	0.000000	0.000000	0.000000	0.167809	0.000000	0.000000	0.000000
anti-PTSG_02173	609	4	5	3	4	4	2	5	0	1.451952	1.896058	1.019112	1.217783	1.226745	0.787839	1.909554	0.000000
anti-PTSG_02174	735	8	13	11	3	16	4	2	13	2.406092	4.084650	3.096159	0.756765	4.065784	1.305562	0.632881	4.234248
anti-PTSG_02175	579	3	6	4	2	5	5	4	1	1.145387	2.393159	1.429221	0.640440	1.612884	2.071650	1.606796	0.413468
anti-PTSG_02176	1839	0	2	1	0	0	0	0	1	0.000000	0.251158	0.112496	0.000000	0.000000	0.000000	0.000000	0.130178
anti-PTSG_02177	2364	0	0	1	0	1	1	0	0	0.000000	0.000000	0.087513	0.000000	0.079007	0.101479	0.000000	0.000000
anti-PTSG_02178	1728	0	0	0	0	0	0	0	0	0.000000	0.000000	0.000000	0.000000	0.000000	0.000000	0.000000	0.000000
anti-PTSG_02179	411	0	0	0	2	0	0	0	0	0.000000	0.000000	0.000000	0.902226	0.000000	0.000000	0.000000	0.000000
anti-PTSG_02180	315	1	0	1	1	1	0	0	0	0.701777	0.000000	0.656761	0.588595	0.592927	0.000000	0.000000	0.000000
anti-PTSG_02181	1383	1	1	1	1	0	0	0	2	0.159841	0.166985	0.149588	0.134062	0.000000	0.000000	0.000000	0.346201
anti-PTSG_02182	1419	0	3	1	0	0	0	1	1	0.000000	0.488245	0.145793	0.000000	0.000000	0.000000	0.163907	0.168709
anti-PTSG_02183	1068	0	0	0	0	0	0	0	0	0.000000	0.000000	0.000000	0.000000	0.000000	0.000000	0.000000	0.000000
anti-PTSG_02184	1620	9	6	4	1	9	6	3	1	1.228109	0.855333	0.510814	0.114449	1.037622	0.888508	0.430710	0.147776
anti-PTSG_02187	1530	0	0	0	0	0	0	0	0	0.000000	0.000000	0.000000	0.000000	0.000000	0.000000	0.000000	0.000000
anti-PTSG_02188	2289	0	3	1	0	1	0	0	0	0.000000	0.302673	0.090380	0.000000	0.081595	0.000000	0.000000	0.000000
anti-PTSG_02189	6306	1	0	0	2	2	0	1	0	0.035055	0.000000	0.000000	0.058803	0.059236	0.000000	0.036883	0.000000
anti-PTSG_02190	3561	0	0	0	1	2	2	1	0	0.000000	0.000000	0.000000	0.052066	0.104899	0.134736	0.065314	0.000000
anti-PTSG_02191	369	0	0	0	0	4	0	1	0	0.000000	0.000000	0.000000	0.000000	2.024628	0.000000	0.630308	0.000000
anti-PTSG_02192	948	1	0	0	0	1	1	0	1	0.233185	0.000000	0.000000	0.000000	0.197017	0.253056	0.000000	0.252529
anti-PTSG_02193	663	2	2	0	0	0	1	0	0	0.666847	0.696651	0.000000	0.000000	0.000000	0.361836	0.000000	0.000000
anti-PTSG_02194	1311	35	35	31	14	43	20	25	16	5.901670	6.165442	4.891892	1.979942	6.126006	3.659756	4.435234	2.921713
anti-PTSG_02195	486	0	0	0	0	0	0	0	0	0.000000	0.000000	0.000000	0.000000	0.000000	0.000000	0.000000	0.000000
anti-PTSG_02196	1464	1	0	0	0	0	0	0	0	0.150997	0.000000	0.000000	0.000000	0.000000	0.000000	0.000000	0.000000
anti-PTSG_02197	3354	0	0	0	0	1	1	0	0	0.000000	0.000000	0.000000	0.000000	0.055686	0.071526	0.000000	0.000000
anti-PTSG_02198	1155	0	0	0	1	0	0	0	0	0.000000	0.000000	0.000000	0.160526	0.000000	0.000000	0.000000	0.000000
anti-PTSG_02199	8871	3	1	14	40	9	19	8	38	0.074758	0.026033	0.326493	0.836016	0.189488	0.513814	0.209747	1.025490
anti-PTSG_02200	972	0	0	0	1	0	0	0	0	0.000000	0.000000	0.000000	0.190748	0.000000	0.000000	0.000000	0.000000
anti-PTSG_02201	1131	2	1	3	1	1	0	1	0	0.390910	0.204191	0.548753	0.163932	0.165139	0.000000	0.205644	0.000000
anti-PTSG_02202	1533	0	1	0	1	0	0	0	0	0.000000	0.150646	0.000000	0.120944	0.000000	0.000000	0.000000	0.000000
anti-PTSG_02203	639	0	0	0	0	1	0	4	0	0.000000	0.000000	0.000000	0.000000	0.292288	0.000000	1.455923	0.000000
anti-PTSG_02204	327	4	3	1	5	10	4	6	6	2.704094	2.118714	0.632660	2.834976	5.711680	2.934520	4.267590	4.392621
anti-PTSG_02205	711	0	1	5	1	1	2	4	1	0.000000	0.324810	1.454850	0.260770	0.262689	0.674816	1.308488	0.336706
anti-PTSG_02206	20934	0	0	2	1	2	1	3	1	0.000000	0.000000	0.019765	0.008857	0.017844	0.011460	0.033331	0.011436
anti-PTSG_02207	1131	0	1	1	0	2	0	10	1	0.000000	0.204191	0.182918	0.000000	0.330278	0.000000	2.056443	0.211669
anti-PTSG_02208	1404	0	0	0	0	0	0	0	0	0.000000	0.000000	0.000000	0.000000	0.000000	0.000000	0.000000	0.000000
anti-PTSG_02209	1320	0	0	0	1	0	0	0	0	0.000000	0.000000	0.000000	0.140460	0.000000	0.000000	0.000000	0.000000
anti-PTSG_02212	816	0	0	1	0	0	0	1	0	0.000000	0.000000	0.253529	0.000000	0.000000	0.000000	0.285029	0.000000
anti-PTSG_02213	957	0	1	0	0	0	0	0	0	0.000000	0.241316	0.000000	0.000000	0.000000	0.000000	0.000000	0.000000
anti-PTSG_02214	2781	0	0	1	1	0	0	0	1	0.000000	0.000000	0.074390	0.066669	0.000000	0.000000	0.000000	0.086083
anti-PTSG_02215	2004	0	0	0	0	0	0	0	0	0.000000	0.000000	0.000000	0.000000	0.000000	0.000000	0.000000	0.000000
anti-PTSG_02216	963	0	0	0	3	0	0	0	2	0.000000	0.000000	0.000000	0.577593	0.000000	0.000000	0.000000	0.497192
anti-PTSG_02217	4923	0	2	3	1	0	10	0	0	0.000000	0.093821	0.126069	0.037661	0.000000	0.487298	0.000000	0.000000
anti-PTSG_02218	2838	0	0	0	0	0	0	0	1	0.000000	0.000000	0.000000	0.000000	0.000000	0.000000	0.000000	0.084354
anti-PTSG_02219	1734	0	1	2	0	0	2	1	0	0.000000	0.133183	0.238616	0.000000	0.000000	0.276698	0.134131	0.000000
anti-PTSG_02220	606	0	0	1	0	0	0	0	0	0.000000	0.000000	0.341386	0.000000	0.000000	0.000000	0.000000	0.000000
anti-PTSG_02221	5568	10	2	3	0	13	1	6	0	0.397018	0.082953	0.111465	0.000000	0.436070	0.043085	0.250629	0.000000
anti-PTSG_02222	1335	2	0	1	0	1	0	0	0	0.331176	0.000000	0.154966	0.000000	0.139904	0.000000	0.000000	0.000000
anti-PTSG_02223	4392	0	0	1	0	0	0	0	0	0.000000	0.000000	0.047104	0.000000	0.000000	0.000000	0.000000	0.000000
anti-PTSG_02224	1065	0	0	0	0	0	0	0	0	0.000000	0.000000	0.000000	0.000000	0.000000	0.000000	0.000000	0.000000
anti-PTSG_02225	1089	0	0	1	0	0	0	1	0	0.000000	0.000000	0.189972	0.000000	0.000000	0.000000	0.213575	0.000000
anti-PTSG_02226	16461	0	0	0	0	0	0	0	2	0.000000	0.000000	0.000000	0.000000	0.000000	0.000000	0.000000	0.029087
anti-PTSG_02229	3210	1	0	3	0	1	0	0	0	0.068866	0.000000	0.193346	0.000000	0.058184	0.000000	0.000000	0.000000
anti-PTSG_02230	1533	0	1	0	0	0	0	0	0	0.000000	0.150646	0.000000	0.000000	0.000000	0.000000	0.000000	0.000000
anti-PTSG_02231	2313	7	11	8	4	6	0	2	0	0.669009	1.098287	0.715537	0.320635	0.484493	0.000000	0.201110	0.000000
anti-PTSG_02232	1329	1	0	0	0	0	0	0	0	0.166335	0.000000	0.000000	0.000000	0.000000	0.000000	0.000000	0.000000
anti-PTSG_02233	1752	0	0	0	1	0	0	0	1	0.000000	0.000000	0.000000	0.105826	0.000000	0.000000	0.000000	0.136643
anti-PTSG_02234	2922	0	0	0	0	0	0	0	0	0.000000	0.000000	0.000000	0.000000	0.000000	0.000000	0.000000	0.000000
anti-PTSG_02237	972	0	1	0	0	0	0	0	0	0.000000	0.237592	0.000000	0.000000	0.000000	0.000000	0.000000	0.000000
anti-PTSG_02238	2388	0	0	0	1	0	0	1	0	0.000000	0.000000	0.000000	0.077641	0.000000	0.000000	0.097397	0.000000
anti-PTSG_02241	429	1	0	0	0	0	1	1	0	0.515291	0.000000	0.000000	0.000000	0.000000	0.559201	0.542153	0.000000
anti-PTSG_02242	636	0	0	0	0	0	0	0	0	0.000000	0.000000	0.000000	0.000000	0.000000	0.000000	0.000000	0.000000
anti-PTSG_02243	2871	0	0	0	0	0	0	0	0	0.000000	0.000000	0.000000	0.000000	0.000000	0.000000	0.000000	0.000000
anti-PTSG_02244	636	0	0	0	0	0	0	0	0	0.000000	0.000000	0.000000	0.000000	0.000000	0.000000	0.000000	0.000000
anti-PTSG_02245	993	0	0	0	0	0	1	0	0	0.000000	0.000000	0.000000	0.000000	0.000000	0.241588	0.000000	0.000000
anti-PTSG_02246	2163	0	2	0	0	0	0	0	1	0.000000	0.213537	0.000000	0.000000	0.000000	0.000000	0.000000	0.110679
anti-PTSG_02247	246	1	1	1	0	0	0	0	0	0.898617	0.938780	0.840974	0.000000	0.000000	0.000000	0.000000	0.000000
anti-PTSG_02248	651	0	0	0	1	0	0	0	0	0.000000	0.000000	0.000000	0.284804	0.000000	0.000000	0.000000	0.000000
anti-PTSG_02249	1005	0	0	0	0	1	0	0	0	0.000000	0.000000	0.000000	0.000000	0.185843	0.000000	0.000000	0.000000
anti-PTSG_02250	390	1	2	4	0	6	2	0	0	0.566820	1.184307	2.121843	0.000000	2.873415	1.230241	0.000000	0.000000
anti-PTSG_02251	645	0	0	1	0	0	0	0	1	0.000000	0.000000	0.320744	0.000000	0.000000	0.000000	0.000000	0.371159
anti-PTSG_02252	1122	0	0	0	0	0	0	1	0	0.000000	0.000000	0.000000	0.000000	0.000000	0.000000	0.207294	0.000000
anti-PTSG_02253	1278	2	1	0	1	0	0	0	0	0.345946	0.180704	0.000000	0.145076	0.000000	0.000000	0.000000	0.000000
anti-PTSG_02254	7143	0	1	3	4	0	2	2	2	0.000000	0.032331	0.086888	0.103826	0.000000	0.067170	0.065122	0.067030
anti-PTSG_02255	459	0	1	2	0	1	1	0	0	0.000000	0.503137	0.901437	0.000000	0.406911	0.522651	0.000000	0.000000
anti-PTSG_02256	1389	17	54	85	20	40	43	41	36	2.705554	8.978223	12.660025	2.669653	5.378602	7.426618	6.865321	6.204696
anti-PTSG_02257	2352	1	0	1	0	0	0	0	2	0.093988	0.000000	0.087959	0.000000	0.000000	0.000000	0.000000	0.203570
anti-PTSG_02258	297	1	3	2	2	1	0	1	0	0.744309	2.332726	1.393129	1.248535	0.628862	0.000000	0.783110	0.000000
anti-PTSG_02259	936	2	2	4	2	6	4	2	0	0.472350	0.493461	0.884101	0.396170	1.197256	1.025201	0.496974	0.000000
anti-PTSG_02260	573	0	0	0	0	0	0	0	0	0.000000	0.000000	0.000000	0.000000	0.000000	0.000000	0.000000	0.000000
anti-PTSG_02263	4038	0	1	2	0	1	0	0	0	0.000000	0.057192	0.102466	0.000000	0.046254	0.000000	0.000000	0.000000
anti-PTSG_02264	2703	1	0	1	0	1	0	0	0	0.081783	0.000000	0.076537	0.000000	0.069098	0.000000	0.000000	0.000000
anti-PTSG_02265	360	0	0	0	0	0	0	0	0	0.000000	0.000000	0.000000	0.000000	0.000000	0.000000	0.000000	0.000000
anti-PTSG_02267	1179	0	5	2	1	2	1	0	1	0.000000	0.979389	0.350941	0.157258	0.316831	0.203475	0.000000	0.203052
anti-PTSG_02268	3351	2	0	0	0	2	0	0	1	0.131937	0.000000	0.000000	0.000000	0.111472	0.000000	0.000000	0.071441
anti-PTSG_02269	2115	0	1	0	0	0	0	0	0	0.000000	0.109191	0.000000	0.000000	0.000000	0.000000	0.000000	0.000000
anti-PTSG_02270	2346	0	1	0	1	0	2	1	0	0.000000	0.098440	0.000000	0.079031	0.000000	0.204516	0.099141	0.000000
anti-PTSG_02271	1164	0	1	0	0	0	0	0	0	0.000000	0.198402	0.000000	0.000000	0.000000	0.000000	0.000000	0.000000
anti-PTSG_02274	534	0	0	0	0	0	0	0	0	0.000000	0.000000	0.000000	0.000000	0.000000	0.000000	0.000000	0.000000
anti-PTSG_02275	1263	0	0	0	0	0	0	0	0	0.000000	0.000000	0.000000	0.000000	0.000000	0.000000	0.000000	0.000000
anti-PTSG_02276	1857	0	1	0	0	0	0	1	1	0.000000	0.124362	0.000000	0.000000	0.000000	0.000000	0.125247	0.128916
anti-PTSG_02277	1473	0	1	2	0	1	0	1	0	0.000000	0.156782	0.280896	0.000000	0.126797	0.000000	0.157898	0.000000
anti-PTSG_02278	564	0	0	1	1	1	0	0	0	0.000000	0.000000	0.366808	0.328737	0.331156	0.000000	0.000000	0.000000
anti-PTSG_02279	1080	2	1	0	0	0	0	0	0	0.409370	0.213833	0.000000	0.000000	0.000000	0.000000	0.000000	0.000000
anti-PTSG_02280	366	0	0	1	0	0	0	0	0	0.000000	0.000000	0.565245	0.000000	0.000000	0.000000	0.000000	0.000000
anti-PTSG_02281	2628	1	2	3	3	1	0	1	0	0.084117	0.175753	0.236164	0.211652	0.071070	0.000000	0.088502	0.000000
anti-PTSG_02282	909	0	0	0	0	0	0	0	0	0.000000	0.000000	0.000000	0.000000	0.000000	0.000000	0.000000	0.000000
anti-PTSG_02283	1707	0	1	0	0	0	0	0	0	0.000000	0.135290	0.000000	0.000000	0.000000	0.000000	0.000000	0.000000
anti-PTSG_02284	3333	0	1	3	1	2	0	0	0	0.000000	0.069289	0.186210	0.055628	0.112074	0.000000	0.000000	0.000000
anti-PTSG_02285	3636	1	0	1	0	0	0	0	1	0.060797	0.000000	0.056898	0.000000	0.000000	0.000000	0.000000	0.065841
anti-PTSG_02286	735	0	0	0	0	0	0	0	0	0.000000	0.000000	0.000000	0.000000	0.000000	0.000000	0.000000	0.000000
anti-PTSG_02287	387	2	0	0	0	1	1	0	0	1.142427	0.000000	0.000000	0.000000	0.482615	0.619889	0.000000	0.000000
anti-PTSG_02288	3675	1	1	0	0	1	0	1	0	0.060152	0.062841	0.000000	0.000000	0.050822	0.000000	0.063288	0.000000
anti-PTSG_02289	3582	0	0	1	0	0	0	0	1	0.000000	0.000000	0.057755	0.000000	0.000000	0.000000	0.000000	0.066834
anti-PTSG_02290	1416	0	0	0	0	1	0	0	0	0.000000	0.000000	0.000000	0.000000	0.131901	0.000000	0.000000	0.000000
anti-PTSG_02291	1743	0	0	0	0	2	0	1	0	0.000000	0.000000	0.000000	0.000000	0.214311	0.000000	0.133439	0.000000
anti-PTSG_02292	2385	0	0	1	0	0	0	0	0	0.000000	0.000000	0.086742	0.000000	0.000000	0.000000	0.000000	0.000000
anti-PTSG_02295	4020	0	0	5	4	5	0	0	1	0.000000	0.000000	0.257313	0.184485	0.232303	0.000000	0.000000	0.059552
anti-PTSG_02296	2271	0	0	0	0	0	1	2	1	0.000000	0.000000	0.000000	0.000000	0.000000	0.105635	0.204829	0.105415
anti-PTSG_02297	1092	0	1	0	0	0	0	0	0	0.000000	0.211483	0.000000	0.000000	0.000000	0.000000	0.000000	0.000000
anti-PTSG_02300	501	0	0	0	0	0	0	0	0	0.000000	0.000000	0.000000	0.000000	0.000000	0.000000	0.000000	0.000000
anti-PTSG_02301	1488	0	0	0	0	2	0	0	1	0.000000	0.000000	0.000000	0.000000	0.251038	0.000000	0.000000	0.160886
anti-PTSG_02302	1938	1	0	2	0	0	0	1	0	0.114066	0.000000	0.213498	0.000000	0.000000	0.000000	0.120012	0.000000
anti-PTSG_02303	1044	0	0	0	0	0	0	0	0	0.000000	0.000000	0.000000	0.000000	0.000000	0.000000	0.000000	0.000000
anti-PTSG_02304	6276	0	1	5	0	0	1	0	0	0.000000	0.036797	0.164818	0.000000	0.000000	0.038225	0.000000	0.000000
anti-PTSG_02305	819	0	0	0	0	0	1	0	0	0.000000	0.000000	0.000000	0.000000	0.000000	0.292915	0.000000	0.000000
anti-PTSG_02306	2463	1	0	0	0	0	1	0	0	0.089752	0.000000	0.000000	0.000000	0.000000	0.097400	0.000000	0.000000
anti-PTSG_02307	420	0	0	1	0	0	0	0	0	0.000000	0.000000	0.492571	0.000000	0.000000	0.000000	0.000000	0.000000
anti-PTSG_02308	480	0	1	0	0	1	0	0	2	0.000000	0.481125	0.000000	0.000000	0.389108	0.000000	0.000000	0.997491
anti-PTSG_02309	1215	0	0	0	0	0	0	0	0	0.000000	0.000000	0.000000	0.000000	0.000000	0.000000	0.000000	0.000000
anti-PTSG_02310	3102	1	1	1	0	0	0	1	0	0.071264	0.074449	0.066692	0.000000	0.000000	0.000000	0.074979	0.000000
anti-PTSG_02311	2604	1	3	0	1	0	0	2	0	0.084892	0.266060	0.000000	0.071201	0.000000	0.000000	0.178636	0.000000
anti-PTSG_02312	957	0	0	0	0	1	0	0	0	0.000000	0.000000	0.000000	0.000000	0.195164	0.000000	0.000000	0.000000
anti-PTSG_02313	1677	1	0	0	0	1	0	0	0	0.131819	0.000000	0.000000	0.000000	0.111373	0.000000	0.000000	0.000000
anti-PTSG_02314	2538	1	0	0	1	0	0	0	1	0.087100	0.000000	0.000000	0.073053	0.000000	0.000000	0.000000	0.094325
anti-PTSG_02315	321	0	0	0	0	0	1	0	0	0.000000	0.000000	0.000000	0.000000	0.000000	0.747343	0.000000	0.000000
anti-PTSG_02316	2877	0	0	0	1	0	0	0	0	0.000000	0.000000	0.000000	0.064445	0.000000	0.000000	0.000000	0.000000
anti-PTSG_02317	714	0	0	0	0	0	0	0	0	0.000000	0.000000	0.000000	0.000000	0.000000	0.000000	0.000000	0.000000
anti-PTSG_02318	666	0	0	0	1	2	1	1	0	0.000000	0.000000	0.000000	0.278389	0.560877	0.360206	0.349225	0.000000
anti-PTSG_02319	1968	0	0	0	0	0	0	0	0	0.000000	0.000000	0.000000	0.000000	0.000000	0.000000	0.000000	0.000000
anti-PTSG_02320	14175	1	1	0	0	0	2	0	0	0.015595	0.016292	0.000000	0.000000	0.000000	0.033848	0.000000	0.000000
anti-PTSG_02321	1476	0	0	0	0	0	0	0	0	0.000000	0.000000	0.000000	0.000000	0.000000	0.000000	0.000000	0.000000
anti-PTSG_02322	5103	0	0	0	0	0	0	0	1	0.000000	0.000000	0.000000	0.000000	0.000000	0.000000	0.000000	0.046913
anti-PTSG_02325	1077	2	0	1	0	1	0	0	0	0.410510	0.000000	0.192089	0.000000	0.173419	0.000000	0.000000	0.000000
anti-PTSG_02326	1221	0	0	1	0	0	0	0	0	0.000000	0.000000	0.169435	0.000000	0.000000	0.000000	0.000000	0.000000
anti-PTSG_02327	288	0	0	0	0	0	0	0	0	0.000000	0.000000	0.000000	0.000000	0.000000	0.000000	0.000000	0.000000
anti-PTSG_02330	546	0	0	1	0	1	0	1	0	0.000000	0.000000	0.378901	0.000000	0.342073	0.000000	0.425977	0.000000
anti-PTSG_02331	513	0	1	0	0	2	0	1	1	0.000000	0.450175	0.000000	0.000000	0.728156	0.000000	0.453379	0.466662
anti-PTSG_02334	1152	0	0	0	0	0	0	0	1	0.000000	0.000000	0.000000	0.000000	0.000000	0.000000	0.000000	0.207811
anti-PTSG_02335	309	0	0	0	0	0	0	0	0	0.000000	0.000000	0.000000	0.000000	0.000000	0.000000	0.000000	0.000000
anti-PTSG_02336	1248	0	0	1	0	0	0	0	0	0.000000	0.000000	0.165769	0.000000	0.000000	0.000000	0.000000	0.000000
anti-PTSG_02337	2100	0	0	1	0	0	0	1	2	0.000000	0.000000	0.098514	0.000000	0.000000	0.000000	0.110754	0.227998
anti-PTSG_02338	1128	0	0	2	0	1	0	0	0	0.000000	0.000000	0.366808	0.000000	0.165578	0.000000	0.000000	0.000000
anti-PTSG_02339	1650	0	1	0	0	1	1	0	0	0.000000	0.139964	0.000000	0.000000	0.113195	0.145392	0.000000	0.000000
anti-PTSG_02340	1647	1	0	0	0	0	0	2	1	0.134220	0.000000	0.000000	0.000000	0.000000	0.000000	0.282433	0.145354
anti-PTSG_02341	8106	0	2	0	1	0	0	0	0	0.000000	0.056980	0.000000	0.022873	0.000000	0.000000	0.000000	0.000000
anti-PTSG_02342	351	22	6	27	26	47	6	38	2	13.855593	3.947690	15.913823	13.733881	25.009350	4.100804	25.179998	1.364090
anti-PTSG_02343	1833	0	1	0	0	1	0	0	0	0.000000	0.125990	0.000000	0.000000	0.101894	0.000000	0.000000	0.000000
anti-PTSG_02344	969	0	1	0	0	0	0	0	1	0.000000	0.238328	0.000000	0.000000	0.000000	0.000000	0.000000	0.247057
anti-PTSG_02345	3216	0	1	0	0	0	2	0	1	0.000000	0.071810	0.000000	0.000000	0.000000	0.149190	0.000000	0.074440
anti-PTSG_02346	2883	1	1	1	1	0	1	0	0	0.076677	0.080104	0.071758	0.064311	0.000000	0.083211	0.000000	0.000000
anti-PTSG_02347	1590	3	1	3	0	6	3	4	2	0.417094	0.145245	0.390339	0.000000	0.704800	0.452636	0.585116	0.301129
anti-PTSG_02348	660	0	0	0	0	0	0	0	0	0.000000	0.000000	0.000000	0.000000	0.000000	0.000000	0.000000	0.000000
anti-PTSG_02349	2373	1	1	0	0	0	0	0	1	0.093156	0.097320	0.000000	0.000000	0.000000	0.000000	0.000000	0.100884
anti-PTSG_02350	726	1	0	2	0	0	0	0	0	0.304490	0.000000	0.569917	0.000000	0.000000	0.000000	0.000000	0.000000
anti-PTSG_02351	1179	4	1	1	0	2	1	0	1	0.749990	0.195878	0.175470	0.000000	0.316831	0.203475	0.000000	0.203052
anti-PTSG_02352	1509	0	0	0	1	1	0	1	0	0.000000	0.000000	0.000000	0.122868	0.123772	0.000000	0.154131	0.000000
anti-PTSG_02353	258	0	0	2	0	1	0	0	0	0.000000	0.000000	1.603719	0.000000	0.723922	0.000000	0.000000	0.000000
anti-PTSG_02354	1419	1	0	0	0	0	0	0	0	0.155786	0.000000	0.000000	0.000000	0.000000	0.000000	0.000000	0.000000
anti-PTSG_02355	396	0	0	0	0	0	0	0	0	0.000000	0.000000	0.000000	0.000000	0.000000	0.000000	0.000000	0.000000
[truncated: 21,259 more rows]
