# Supplementary material for: Premetazoan genome evolution and the regulation of cell differentiation in the choanoflagellate Salpingoeca rosetta
Source: Genome Biol. 2013 Feb 18;14(2):R15. doi: 10.1186/gb-2013-14-2-r15 (PMC4054682; doi:10.1186/gb-2013-14-2-r15)
Supplement: Additional file 7 — Read counts and FPKM values (fragments per kilobase per million reads) for genes encoded by the S. rosetta genome. [file gb-2013-14-2-r15-S7.XLS]

## Sheet: heatmap_f1_†hecate
############################################
#Cluster 1: 783 genes, upregulated in Attach relative to Colony and Swim
############################################
#GeneID	ThA1	ThM	ThAM	SwM	CCM	RCA1	RCA2	RCAM	BP_GO	MF_GO	CC_GO	InterProDomain
PTSG_04280	85.3123	72.7852	74.7806	55.409	21.0752	14.6524	20.5687	18.2107	BP_GO:0008152:metabolic process	MF_GO:0008484:sulfuric ester hydrolase activity	NoCC	IPR000917:Sulfatase; IPR002889:Carbohydrate-binding WSC; IPR017849:Alkaline phosphatase-like, alpha/beta/alpha; IPR017850:Alkaline-phosphatase-like, core domain
PTSG_05587	18.2466	16.8801	16.582	16.3727	2.11234	2.84099	5.70075	7.76324	BP_GO:0006468:protein amino acid phosphorylation	MF_GO:0005524:ATP binding; MF_GO:0005515:protein binding; MF_GO:0004713:protein tyrosine kinase activity	NoCC	IPR000719:Protein kinase, catalytic domain; IPR001245:Serine-threonine/tyrosine-protein kinase; IPR001611:Leucine-rich repeat; IPR006626:Parallel beta-helix repeat; IPR008266:Tyrosine-protein kinase, active site; IPR009030:Growth factor, receptor; IPR011009:Protein kinase-like domain; IPR011050:Pectin lyase fold/virulence factor; IPR012334:Pectin lyase fold; IPR017441:Protein kinase, ATP binding …
PTSG_01607	23.8769	26.3143	33.5466	17.7747	0.075102	0.215668	3.16206	2.1866	NoBP	NoMF	NoCC	NoDomain
PTSG_10488	19.2871	26.5276	21.1578	14.7271	0.10445	0.099982	3.18133	2.02738	BP_GO:0023052:signaling; BP_GO:0006470:protein amino acid dephosphorylation; BP_GO:0006570:tyrosine metabolic process	MF_GO:0004725:protein tyrosine phosphatase activity; MF_GO:0005515:protein binding	CC_GO:0030054:cell junction; CC_GO:0005634:nucleus	IPR000242:Protein-tyrosine phosphatase, receptor/non-receptor type; IPR000387:Protein-tyrosine/Dual-specificity phosphatase; IPR016130:Protein-tyrosine phosphatase, active site
PTSG_03507	11.1545	10.3978	14.7817	9.59432	0.095985	0.321575	1.48324	1.00916	BP_GO:0007165:signal transduction	MF_GO:0004872:receptor activity; MF_GO:0030246:carbohydrate binding	NoCC	IPR001368:TNFR/CD27/30/40/95 cysteine-rich region; IPR008965:Carbohydrate-binding
PTSG_09154	136.114	115.949	95.3807	56.9783	4.45185	11.0086	11.4656	8.85104	NoBP	NoMF	NoCC	NoDomain
PTSG_04378	58.6811	59.2449	64.8207	29.3666	0	0	6.96565	3.93039	BP_GO:0007169:transmembrane receptor protein tyrosine kinase signaling pathway; BP_GO:0007298:border follicle cell migration; BP_GO:0007165:signal transduction; BP_GO:0042386:hemocyte differentiation; BP_GO:0006468:protein amino acid phosphorylation; BP_GO:0009069:serine family amino acid metabolic process	MF_GO:0004674:protein serine/threonine kinase activity; MF_GO:0005524:ATP binding	NoCC	IPR000719:Protein kinase, catalytic domain; IPR001245:Serine-threonine/tyrosine-protein kinase; IPR008271:Serine/threonine-protein kinase, active site; IPR011009:Protein kinase-like domain; IPR017442:Serine/threonine-protein kinase-like domain
PTSG_12344	10.4948	7.52823	7.54393	8.04535	0	2.08547	2.60226	0.587333	NoBP	NoMF	NoCC	NoDomain
PTSG_11643	14.5949	21.6801	21.2239	11.9897	0.241316	0	2.44999	0.585492	BP_GO:0007165:signal transduction	MF_GO:0004115:3',5'-cyclic-AMP phosphodiesterase activity	NoCC	IPR002073:3'5'-cyclic nucleotide phosphodiesterase, catalytic domain; IPR003607:Metal-dependent phosphohydrolase, HD domain; IPR023088:3'5'-cyclic nucleotide phosphodiesterase; IPR023174:3'5'-cyclic nucleotide phosphodiesterase, conserved site
PTSG_03205	14.1559	19.6155	30.8248	13.4266	0	0.411657	3.08201	2.78245	NoBP	NoMF	NoCC	NoDomain
PTSG_10732	78.0454	81.3339	50.2348	31.3093	0	0	12.8195	5.5872	BP_GO:0043066:negative regulation of apoptosis	NoMF	NoCC	IPR010695:Fas apoptotic inhibitory molecule
PTSG_12782	4.70876	4.81329	6.8542	6.39913	1.46629	3.27496	1.53244	1.58114	NoBP	NoMF	NoCC	NoDomain
PTSG_03506	13.935	13.9035	15.4546	9.19438	0.112709	0.539433	1.61546	1.36729	NoBP	MF_GO:0005515:protein binding	NoCC	IPR002110:Ankyrin repeat; IPR020683:Ankyrin repeat-containing domain
PTSG_07312	62.143	43.0872	36.1277	31.0752	9.0128	6.80028	11.3983	11.6625	NoBP	NoMF	NoCC	NoDomain
PTSG_13198	9.26509	8.79337	14.8228	8.37752	0.032879	0	1.3254	0.850897	NoBP	MF_GO:0005515:protein binding; MF_GO:0031177:phosphopantetheine binding	NoCC	IPR002909:Cell surface receptor IPT/TIG; IPR006162:Phosphopantetheine attachment site; IPR006626:Parallel beta-helix repeat; IPR013783:Immunoglobulin-like fold; IPR014756:Immunoglobulin E-set; IPR023076:Hydroxymethylglutaryl-CoA reductase, class I/II, conserved site
PTSG_08361	8.03827	12.2506	9.03663	7.43871	0.164136	0.157114	2.49961	1.06196	NoBP	NoMF	NoCC	NoDomain
PTSG_03818	6.51696	6.87199	7.58901	6.40388	0	0	1.81792	1.53181	NoBP	NoMF	NoCC	NoDomain
PTSG_00973	73.9744	92.97	156.382	35.9144	0.213537	0.204401	8.12981	5.00822	BP_GO:0045449:regulation of transcription	MF_GO:0003677:DNA binding; MF_GO:0005515:protein binding	NoCC	IPR001005:SANT domain, DNA binding; IPR009057:Homeodomain-like; IPR012287:Homeodomain-related; IPR014778:Myb, DNA-binding; IPR015495:Myb transcription factor; IPR017877:MYB-like; IPR017930:Transcription regulator HTH, Myb-type, DNA-binding
PTSG_01815	24.1998	15.2982	26.268	13.9286	0.109114	0.548341	5.79146	2.69149	BP_GO:0007156:homophilic cell adhesion; BP_GO:0007165:signal transduction	MF_GO:0004872:receptor activity; MF_GO:0005509:calcium ion binding; MF_GO:0005515:protein binding; MF_GO:0008270:zinc ion binding; MF_GO:0016787:hydrolase activity	CC_GO:0016020:membrane	IPR001368:TNFR/CD27/30/40/95 cysteine-rich region; IPR002049:EGF-like, laminin; IPR002126:Cadherin; IPR003598:Immunoglobulin subtype 2; IPR006210:Epidermal growth factor-like; IPR007110:Immunoglobulin-like; IPR013032:EGF-like region, conserved site; IPR013098:Immunoglobulin I-set; IPR013783:Immunoglobulin-like fold; IPR015919:Cadherin-like; IPR016192:APOBEC/CMP deaminase, zinc-binding
PTSG_05325	104.345	155.604	212.975	52.4939	0.192691	0.184447	16.9163	9.97364	NoBP	MF_GO:0008270:zinc ion binding; MF_GO:0003676:nucleic acid binding	CC_GO:0005622:intracellular	IPR007087:Zinc finger, C2H2-type; IPR013087:Zinc finger, C2H2-type/integrase, DNA-binding; IPR015880:Zinc finger, C2H2-like
PTSG_08527	7.07416	8.802	10.0685	6.69596	0.080104	0.076677	1.57869	1.29568	NoBP	NoMF	NoCC	IPR000884:Thrombospondin, type 1 repeat
PTSG_04921	26.0221	19.1031	20.3648	12.5045	0.65348	0.250209	4.33195	2.114	NoBP	MF_GO:0005515:protein binding	NoCC	IPR001478:PDZ/DHR/GLGF
PTSG_12315	20.4694	11.3791	19.7819	9.85434	0.140282	0.167851	2.76468	1.19126	BP_GO:0007165:signal transduction	MF_GO:0005488:binding; MF_GO:0004872:receptor activity	NoCC	IPR000001:Kringle; IPR001368:TNFR/CD27/30/40/95 cysteine-rich region; IPR008985:Concanavalin A-like lectin/glucanase; IPR009030:Growth factor, receptor; IPR013806:Kringle-like fold; IPR018056:Kringle, conserved site
PTSG_05418	5.15325	5.71006	7.2825	5.40999	0.364187	0.348606	0.815611	0.773154	BP_GO:0007165:signal transduction; BP_GO:0045087:innate immune response; BP_GO:0006006:glucose metabolic process	MF_GO:0004888:transmembrane receptor activity; MF_GO:0005515:protein binding; MF_GO:0003824:catalytic activity; MF_GO:0050661:NADP or NADPH binding	CC_GO:0031224:intrinsic to membrane	IPR000157:Toll-Interleukin receptor; IPR002110:Ankyrin repeat; IPR016040:NAD(P)-binding domain; IPR020683:Ankyrin repeat-containing domain; IPR020859:ROC GTPase; IPR022674:Glucose-6-phosphate dehydrogenase, NAD-binding; IPR023076:Hydroxymethylglutaryl-CoA reductase, class I/II, conserved site
PTSG_02151	70.357	50.269	62.7979	27.3757	0.652372	0.416308	13.0517	7.91407	NoBP	NoMF	NoCC	NoDomain
PTSG_10106	237.198	169.791	194.309	60.1385	0.239813	0.229553	22.1273	14.5461	BP_GO:0007165:signal transduction	MF_GO:0005158:insulin receptor binding	CC_GO:0005899:insulin receptor complex	IPR001849:Pleckstrin homology domain; IPR002404:Insulin receptor substrate-1, PTB; IPR011993:Pleckstrin homology-type
PTSG_04862	11.0121	10.1563	7.56039	6.76607	0	0.267951	2.25687	0.905561	NoBP	NoMF	NoCC	NoDomain
PTSG_10600	12.8088	33.5736	35.3838	11.4886	0	0.076359	1.71507	1.6774	NoBP	NoMF	NoCC	NoDomain
PTSG_04952	20.3175	30.9538	32.3383	18.8754	5.18847	4.25699	4.83763	8.64923	NoBP	NoMF	NoCC	IPR020683:Ankyrin repeat-containing domain
PTSG_03216	23.22	27.7978	41.1226	13.5254	0.087776	0.084021	3.85295	1.59725	BP_GO:0007165:signal transduction	MF_GO:0004872:receptor activity	NoCC	IPR001368:TNFR/CD27/30/40/95 cysteine-rich region; IPR009030:Growth factor, receptor; IPR013032:EGF-like region, conserved site
PTSG_08330	401.716	437.727	417.896	197.875	135.44	83.2442	115.414	88.9576	NoBP	NoMF	NoCC	NoDomain
PTSG_07313	38.9181	24.241	24.8186	18.8594	4.88908	3.66446	7.14803	5.89374	NoBP	NoMF	NoCC	NoDomain
PTSG_08078	22.8495	17.2805	31.5358	10.7829	0.067764	0.12973	2.61028	1.09608	BP_GO:0070887:cellular response to chemical stimulus; BP_GO:0048513:organ development; BP_GO:0006813:potassium ion transport	MF_GO:0046983:protein dimerization activity; MF_GO:0005244:voltage-gated ion channel activity; MF_GO:0005267:potassium channel activity; MF_GO:0005524:ATP binding	CC_GO:0016020:membrane	IPR000850:Adenylate kinase; IPR003280:Potassium channel, two pore-domain; IPR013099:Ion transport 2
PTSG_03923	8.01916	7.48841	9.52671	6.45193	0	0.028456	0.958701	0.721266	BP_GO:0006508:proteolysis	MF_GO:0004190:aspartic-type endopeptidase activity; MF_GO:0005515:protein binding; MF_GO:0031177:phosphopantetheine binding	NoCC	IPR001969:Peptidase aspartic, active site; IPR002909:Cell surface receptor IPT/TIG; IPR006162:Phosphopantetheine attachment site; IPR006626:Parallel beta-helix repeat; IPR013783:Immunoglobulin-like fold; IPR014756:Immunoglobulin E-set
PTSG_13147	168.913	168.356	219.854	43.2445	0.599844	0.430636	22.3	4.08311	BP_GO:0006917:induction of apoptosis; BP_GO:0060707:trophoblast giant cell differentiation; BP_GO:0016525:negative regulation of angiogenesis; BP_GO:0048771:tissue remodeling; BP_GO:0051918:negative regulation of fibrinolysis; BP_GO:0051919:positive regulation of fibrinolysis; BP_GO:0060716:labyrinthine layer blood vessel development; BP_GO:0051603:proteolysis involved in cellular protein catabol…	MF_GO:0005509:calcium ion binding; MF_GO:0034185:apolipoprotein binding; MF_GO:0004252:serine-type endopeptidase activity	CC_GO:0005615:extracellular space; CC_GO:0005792:microsome	IPR000001:Kringle; IPR000782:FAS1 domain; IPR006212:Furin-like repeat; IPR009030:Growth factor, receptor; IPR013806:Kringle-like fold; IPR018056:Kringle, conserved site
PTSG_02975	109.228	128.016	155.824	33.0255	0.232568	0	10.2086	4.13795	NoBP	NoMF	NoCC	IPR008775:Phytanoyl-CoA dioxygenase
PTSG_11676	79.6781	51.7085	54.685	23.1193	0.172601	0	11.5964	3.76894	NoBP	NoMF	NoCC	NoDomain
PTSG_07820	571.319	628.191	834.604	215.273	52.5932	78.3271	84.7522	45.6237	NoBP	MF_GO:0016787:hydrolase activity	NoCC	IPR001279:Beta-lactamase-like; IPR001763:Rhodanese-like
PTSG_02885	8978.65	3703.45	3382.03	2131.09	919.293	1258.71	1216.57	139.176	BP_GO:0008152:metabolic process	MF_GO:0003824:catalytic activity; MF_GO:0005488:binding	NoCC	IPR008030:NmrA-like; IPR016040:NAD(P)-binding domain
PTSG_10812	337.764	184.232	166.537	51.91	0.669391	0.320376	43.7745	6.22573	NoBP	MF_GO:0005509:calcium ion binding	NoCC	IPR002048:Calcium-binding EF-hand; IPR011992:EF-hand-like domain; IPR018247:EF-Hand 1, calcium-binding site; IPR018249:EF-HAND 2
PTSG_08990	95.7862	47.3685	79.6702	32.6772	1.32724	6.23886	18.2166	10.6573	BP_GO:0007165:signal transduction	MF_GO:0004872:receptor activity; MF_GO:0005515:protein binding	NoCC	IPR000436:Sushi/SCR/CCP; IPR001368:TNFR/CD27/30/40/95 cysteine-rich region; IPR002350:Proteinase inhibitor I1, Kazal; IPR003347:Transcription factor jumonji/aspartyl beta-hydroxylase; IPR009030:Growth factor, receptor; IPR011936:Myxococcus cysteine-rich repeat; IPR013032:EGF-like region, conserved site; IPR016060:Complement control module; IPR022777:Cupin, JmjC-type
PTSG_02097	251.045	795.575	1073.59	93.8613	1.11082	1.16963	28.1611	7.81585	NoBP	MF_GO:0005515:protein binding	NoCC	IPR006210:Epidermal growth factor-like; IPR006212:Furin-like repeat; IPR009030:Growth factor, receptor
PTSG_12041	87.1573	36.0631	62.0247	22.8608	0.493461	0	13.9246	4.98857	BP_GO:0008152:metabolic process	MF_GO:0003824:catalytic activity; MF_GO:0005488:binding	NoCC	IPR008030:NmrA-like; IPR016040:NAD(P)-binding domain
PTSG_12123	39.7976	48.1984	79.2139	31.0658	7.96032	13.3346	11.1827	10.6079	NoBP	NoMF	NoCC	NoDomain
PTSG_13162	47.7918	96.8848	107.964	24.8011	0	0	7.1218	4.0773	NoBP	NoMF	NoCC	NoDomain
PTSG_09187	48.4312	19.9838	16.3473	10.4339	0.131141	0	2.93696	0.530301	BP_GO:0007017:microtubule-based process	MF_GO:0005515:protein binding; MF_GO:0003777:microtubule motor activity	CC_GO:0005871:kinesin complex; CC_GO:0005874:microtubule	IPR001440:Tetratricopeptide TPR-1; IPR002151:Kinesin light chain; IPR011990:Tetratricopeptide-like helical; IPR013026:Tetratricopeptide repeat-containing; IPR019734:Tetratricopeptide repeat
PTSG_13157	451.645	1203.46	1279.26	127.301	0.551169	0.879315	80.9744	19.7619	NoBP	NoMF	NoCC	NoDomain
PTSG_00734	419.944	245.898	461.15	92.1188	0.216236	0.206985	118.162	42.6707	NoBP	MF_GO:0003676:nucleic acid binding; MF_GO:0000166:nucleotide binding	NoCC	IPR000504:RNA recognition motif domain; IPR012677:Nucleotide-binding, alpha-beta plait
PTSG_12198	13.1903	9.83498	13.3009	7.37991	0.077134	0.295337	2.34933	1.18526	NoBP	MF_GO:0005515:protein binding	NoCC	IPR001791:Laminin G domain; IPR006210:Epidermal growth factor-like; IPR006212:Furin-like repeat; IPR008985:Concanavalin A-like lectin/glucanase; IPR009030:Growth factor, receptor; IPR012680:Laminin G, subdomain 2; IPR013320:Concanavalin A-like lectin/glucanase, subgroup
PTSG_12031	282.073	148.549	227.595	65.9981	0.394769	3.40092	64.0089	32.8846	NoBP	NoMF	NoCC	NoDomain
PTSG_12852	10.8004	13.1708	24.8437	9.03238	0	0	4.01708	0.60444	NoBP	NoMF	NoCC	NoDomain
PTSG_01220	35.8642	27.4461	34.8941	15.623	1.74954	2.00963	5.95563	4.15049	NoBP	NoMF	NoCC	NoDomain
PTSG_07770	9.63045	12.3064	16.7246	6.78881	0.21231	0.186291	1.75926	1.25917	NoBP	MF_GO:0005515:protein binding	NoCC	IPR000742:Epidermal growth factor-like, type 3; IPR002035:von Willebrand factor, type A; IPR006209:EGF; IPR006210:Epidermal growth factor-like; IPR008985:Concanavalin A-like lectin/glucanase; IPR013032:EGF-like region, conserved site
PTSG_01423	437.903	356.049	535.414	214.727	97.8707	93.7676	158.836	188.05	BP_GO:0007186:G-protein coupled receptor protein signaling pathway; BP_GO:0055114:oxidation reduction	MF_GO:0016491:oxidoreductase activity	CC_GO:0016021:integral to membrane	IPR000276:GPCR, rhodopsin-like, 7TM; IPR000778:Cytochrome b245, heavy chain; IPR013112:FAD-binding 8
PTSG_11453	213.786	359.097	293.751	49.8394	0	0	33.0726	6.35279	NoBP	NoMF	NoCC	NoDomain
PTSG_01285	136.125	323.952	354.088	44.3456	0.229335	0.219523	15.682	4.69867	NoBP	MF_GO:0005515:protein binding	NoCC	IPR002035:von Willebrand factor, type A; IPR003410:Hyalin; IPR006212:Furin-like repeat; IPR009030:Growth factor, receptor
PTSG_08806	38.4898	73.5319	109.511	26.8432	4.51321	4.23861	7.85716	6.74913	NoBP	NoMF	NoCC	NoDomain
PTSG_01251	40.0735	23.8611	28.9033	15.4546	0.337262	1.21062	6.87333	10.0921	BP_GO:0007275:multicellular organismal development; BP_GO:0007165:signal transduction	MF_GO:0004872:receptor activity	CC_GO:0016020:membrane	IPR002049:EGF-like, laminin; IPR003659:Plexin/semaphorin/integrin; IPR006212:Furin-like repeat; IPR009030:Growth factor, receptor; IPR016201:Plexin-like fold
PTSG_12689	69.8698	74.6215	87.3518	52.79	32.9662	20.2497	45.9557	27.0415	NoBP	MF_GO:0005515:protein binding	NoCC	IPR000980:SH2 motif; IPR001304:C-type lectin; IPR016186:C-type lectin-like; IPR016187:C-type lectin fold
PTSG_08349	308.724	143.191	173.384	45.285	0.359719	0.34433	47.6919	10.1823	NoBP	MF_GO:0005515:protein binding	NoCC	IPR004045:Glutathione S-transferase, N-terminal; IPR004046:Glutathione S-transferase, C-terminal; IPR010987:Glutathione S-transferase, C-terminal-like; IPR012335:Thioredoxin fold; IPR012336:Thioredoxin-like fold; IPR017933:Glutathione S-transferase/chloride channel, C-terminal
PTSG_04291	65.3095	42.89	96.5753	19.3405	0.08242	0.552255	11.0011	3.66612	NoBP	NoMF	NoCC	NoDomain
PTSG_12262	20.1842	17.7511	23.2593	11.1837	1.16754	1.39078	4.43928	3.31535	BP_GO:0007165:signal transduction	MF_GO:0004872:receptor activity	NoCC	IPR001368:TNFR/CD27/30/40/95 cysteine-rich region; IPR006212:Furin-like repeat; IPR009030:Growth factor, receptor; IPR016133:Insect antifreeze protein
PTSG_07366	47.7134	30.7273	32.6297	13.961	0	0.141162	8.05853	1.66974	NoBP	NoMF	NoCC	IPR002049:EGF-like, laminin; IPR006212:Furin-like repeat; IPR009030:Growth factor, receptor; IPR013032:EGF-like region, conserved site
PTSG_07833	197.594	579.95	697.166	64.7886	1.08422	0.345946	33.5087	8.3302	NoBP	NoMF	NoCC	NoDomain
PTSG_07906	32.0724	37.2242	52.6888	23.281	9.65055	4.08176	6.83568	13.0686	NoBP	NoMF	NoCC	NoDomain
PTSG_05146	10.4827	10.2397	10.497	8.23305	3.06557	4.02124	2.54277	1.1019	NoBP	NoMF	NoCC	NoDomain
PTSG_06234	15.2578	29.2192	22.7364	8.92485	0.106768	0.102201	3.15628	0.777137	BP_GO:0006182:cGMP biosynthetic process; BP_GO:0006144:purine base metabolic process; BP_GO:0046039:GTP metabolic process	MF_GO:0004383:guanylate cyclase activity; MF_GO:0020037:heme binding	NoCC	IPR001054:Adenylyl cyclase class-3/4/guanylyl cyclase; IPR011644:Haem NO binding; IPR011645:Haem NO binding associated; IPR018297:Adenylyl cyclase class-3/4/guanylyl cyclase, conserved site
PTSG_03149	129.491	91.9592	83.012	58.3305	9.16428	8.77221	56.1531	62.2573	NoBP	MF_GO:0010181:FMN binding	CC_GO:0005773:vacuole	IPR009002:FMN-binding split barrel-related; IPR011576:Pyridoxamine 5'-phosphate oxidase-like, FMN-binding domain; IPR012349:FMN-binding split barrel
PTSG_03839	7.72068	13.1963	15.6074	6.59614	0.057654	0.143488	1.4358	0.596835	BP_GO:0000272:polysaccharide catabolic process; BP_GO:0007165:signal transduction	MF_GO:0004872:receptor activity; MF_GO:0005516:calmodulin binding; MF_GO:0030246:carbohydrate binding	NoCC	IPR001368:TNFR/CD27/30/40/95 cysteine-rich region; IPR001478:PDZ/DHR/GLGF; IPR002101:Myristoylated alanine-rich C-kinase substrate MARCKS; IPR002102:Cellulosome anchoring protein, cohesin domain; IPR008965:Carbohydrate-binding; IPR016134:Cellulosome enzyme, dockerin type I; IPR018247:EF-Hand 1, calcium-binding site
PTSG_08224	75.9637	116.595	68.3158	48.1397	51.3926	17.197	18.825	13.9132	NoBP	MF_GO:0005515:protein binding	NoCC	IPR011990:Tetratricopeptide-like helical; IPR013026:Tetratricopeptide repeat-containing; IPR019734:Tetratricopeptide repeat
PTSG_11117	141.092	192.694	153.732	35.158	1.19349	0	16.3045	7.48053	NoBP	NoMF	NoCC	IPR019372:Lipoma HMGIC fusion partner-like protein
PTSG_05843	4.39354	6.61842	6.06375	4.59288	0	0	0.490236	1.47529	NoBP	NoMF	NoCC	IPR011042:Six-bladed beta-propeller, TolB-like
PTSG_01212	122.083	290.501	302.136	35.1358	0	0.362988	8.8323	7.66716	NoBP	NoMF	NoCC	NoDomain
PTSG_02226	10.1596	6.19546	8.67133	7.58748	1.54325	2.20241	4.15996	4.17545	BP_GO:0007165:signal transduction	MF_GO:0004872:receptor activity; MF_GO:0005515:protein binding	NoCC	IPR001368:TNFR/CD27/30/40/95 cysteine-rich region; IPR001791:Laminin G domain; IPR002035:von Willebrand factor, type A; IPR002049:EGF-like, laminin; IPR003961:Fibronectin, type III; IPR008211:Laminin, N-terminal; IPR008957:Fibronectin type III domain; IPR008979:Galactose-binding domain-like; IPR008985:Concanavalin A-like lectin/glucanase; IPR009030:Growth factor, receptor; IPR012680:Laminin G, su…
PTSG_10790	15.6745	28.9128	21.4401	10.1123	0	0	4.49739	3.15798	NoBP	NoMF	NoCC	NoDomain
PTSG_02233	52.5956	92.507	64.4929	17.5234	0.131815	0.378527	6.37643	2.34531	NoBP	MF_GO:0005509:calcium ion binding	NoCC	IPR002048:Calcium-binding EF-hand; IPR011992:EF-hand-like domain; IPR018247:EF-Hand 1, calcium-binding site; IPR018249:EF-HAND 2
PTSG_04379	6.23801	6.56293	11.6585	5.79648	0.287776	0	1.93345	1.51279	NoBP	NoMF	NoCC	IPR006212:Furin-like repeat; IPR008972:Cupredoxin; IPR009030:Growth factor, receptor
PTSG_05246	7.21334	5.76197	5.3785	4.9078	0	0	1.29598	0.985279	BP_GO:0045449:regulation of transcription	MF_GO:0003677:DNA binding; MF_GO:0005515:protein binding	NoCC	IPR001005:SANT domain, DNA binding; IPR001715:Calponin homology domain; IPR009057:Homeodomain-like; IPR012287:Homeodomain-related
PTSG_01895	53.2915	23.8383	52.5198	13.3046	0	0	6.57457	1.84661	NoBP	NoMF	NoCC	NoDomain
PTSG_04631	28.8034	32.1605	44.8084	15.2048	1.41019	3.45406	5.27603	4.42778	BP_GO:0006468:protein amino acid phosphorylation	MF_GO:0005524:ATP binding; MF_GO:0004713:protein tyrosine kinase activity	NoCC	IPR000719:Protein kinase, catalytic domain; IPR001245:Serine-threonine/tyrosine-protein kinase; IPR001828:Extracellular ligand-binding receptor; IPR008266:Tyrosine-protein kinase, active site; IPR011009:Protein kinase-like domain
PTSG_10421	42.4153	52.0343	71.3088	14.5609	0.116284	0.037103	4.44454	1.41066	NoBP	NoMF	NoCC	NoDomain
PTSG_05203	123.359	216.039	261.398	68.5942	11.4195	13.7613	37.5398	25.5626	NoBP	NoMF	CC_GO:0016021:integral to membrane	IPR001195:Glycophorin; IPR021720:Malectin
PTSG_07621	32.0075	21.521	25.3829	10.5468	0	0	4.11455	1.78303	NoBP	MF_GO:0005515:protein binding	NoCC	IPR001452:Src homology-3 domain
PTSG_08694	6.72771	10.8441	9.7086	8.92609	1.89523	4.33974	6.2252	5.59009	NoBP	NoMF	NoCC	IPR021999:Protein of unknown function DUF3595
PTSG_11010	459.947	1017.34	1000.17	95.6437	1.54734	1.296	63.5887	10.9498	NoBP	NoMF	NoCC	NoDomain
PTSG_07642	19.2778	47.5867	65.5376	11.1432	0.470825	0	2.53064	1.14234	NoBP	NoMF	NoCC	NoDomain
PTSG_02515	29.2534	70.4374	144.377	15.1985	0.156384	0.11227	2.06635	2.46626	BP_GO:0007165:signal transduction; BP_GO:0045087:innate immune response	MF_GO:0004888:transmembrane receptor activity; MF_GO:0005488:binding	CC_GO:0031224:intrinsic to membrane	IPR000157:Toll-Interleukin receptor; IPR011989:Armadillo-like helical; IPR016024:Armadillo-type fold
PTSG_09732	11.9485	13.8319	13.3276	6.20223	0	0	1.3792	0.415049	NoBP	NoMF	NoCC	NoDomain
PTSG_04585	351.888	529.668	766.671	88.6725	1.9245	3.22379	45.6859	34.6306	BP_GO:0007585:respiratory gaseous exchange; BP_GO:0055114:oxidation reduction	NoMF	CC_GO:0005740:mitochondrial envelope; CC_GO:0044425:membrane part	IPR002680:Alternative oxidase
PTSG_07976	124.514	91.9256	115.245	22.0422	0.377353	0	20.6204	0.915549	NoBP	NoMF	NoCC	NoDomain
PTSG_12331	11.0818	8.2551	15.9931	5.88143	0	0	1.42676	0.429361	NoBP	NoMF	NoCC	NoDomain
PTSG_06787	34.1058	26.1564	33.1709	10.9113	0	0	6.51288	0.922331	NoBP	MF_GO:0005515:protein binding	NoCC	IPR003124:Actin-binding WH2
PTSG_06775	9.86687	19.1101	17.0609	6.58256	0.111727	0.106947	1.30113	0.316256	BP_GO:0006468:protein amino acid phosphorylation	MF_GO:0004672:protein kinase activity; MF_GO:0005524:ATP binding; MF_GO:0005515:protein binding	NoCC	IPR000719:Protein kinase, catalytic domain; IPR001245:Serine-threonine/tyrosine-protein kinase; IPR001611:Leucine-rich repeat; IPR003591:Leucine-rich repeat, typical subtype; IPR011009:Protein kinase-like domain; IPR013032:EGF-like region, conserved site
PTSG_12159	297.822	111.252	177.25	83.7906	45.2445	43.8733	43.4601	26.6198	BP_GO:0055085:transmembrane transport	MF_GO:0005524:ATP binding; MF_GO:0016887:ATPase activity	CC_GO:0016021:integral to membrane	IPR001140:ABC transporter, transmembrane domain; IPR003439:ABC transporter-like; IPR003593:ATPase, AAA+ type, core; IPR011527:ABC transporter, transmembrane domain, type 1; IPR017871:ABC transporter, conserved site; IPR017940:ABC transporter, integral membrane type 1
PTSG_12110	27.554	8.26806	20.2111	8.76296	0.845933	2.42923	3.46423	2.93206	BP_GO:0007165:signal transduction	MF_GO:0004872:receptor activity	NoCC	IPR000436:Sushi/SCR/CCP; IPR001368:TNFR/CD27/30/40/95 cysteine-rich region; IPR016060:Complement control module
PTSG_11793	71.0563	67.8507	94.2911	33.167	10.0856	8.07794	12.9069	14.4823	BP_GO:0009058:biosynthetic process; BP_GO:0006687:glycosphingolipid metabolic process	MF_GO:0001733:galactosylceramide sulfotransferase activity	CC_GO:0005794:Golgi apparatus; CC_GO:0016021:integral to membrane	IPR009729:Galactose-3-O-sulfotransferase
PTSG_11840	10.2209	14.0559	19.4162	8.56887	0.063025	0.327496	11.4853	1.84952	BP_GO:0006508:proteolysis; BP_GO:0055114:oxidation reduction; BP_GO:0007165:signal transduction	MF_GO:0004867:serine-type endopeptidase inhibitor activity; MF_GO:0004872:receptor activity; MF_GO:0004190:aspartic-type endopeptidase activity; MF_GO:0005515:protein binding	CC_GO:0005576:extracellular region	IPR000877:Proteinase inhibitor I12, Bowman-Birk; IPR001368:TNFR/CD27/30/40/95 cysteine-rich region; IPR001969:Peptidase aspartic, active site; IPR002909:Cell surface receptor IPT/TIG; IPR006626:Parallel beta-helix repeat; IPR013783:Immunoglobulin-like fold; IPR014756:Immunoglobulin E-set; IPR020830:Glyceraldehyde 3-phosphate dehydrogenase, active site; IPR022777:Cupin, JmjC-type
PTSG_07530	41.2016	46.7201	49.8931	33.4629	9.21128	19.8387	18.2714	34.8535	NoBP	NoMF	NoCC	NoDomain
PTSG_09736	25.416	21.9074	21.2478	11.1975	0	0.081242	6.53864	3.50069	BP_GO:0045449:regulation of transcription	MF_GO:0003700:transcription factor activity; MF_GO:0043565:sequence-specific DNA binding; MF_GO:0005515:protein binding	CC_GO:0005667:transcription factor complex	IPR001356:Homeobox; IPR009057:Homeodomain-like; IPR012287:Homeodomain-related
PTSG_10194	40.0191	18.1935	29.8872	12.1005	0.47166	1.52078	5.13697	3.97515	BP_GO:0007165:signal transduction; BP_GO:0045449:regulation of transcription	MF_GO:0004872:receptor activity; MF_GO:0005515:protein binding; MF_GO:0003700:transcription factor activity; MF_GO:0043565:sequence-specific DNA binding	CC_GO:0005667:transcription factor complex	IPR000436:Sushi/SCR/CCP; IPR001368:TNFR/CD27/30/40/95 cysteine-rich region; IPR003347:Transcription factor jumonji/aspartyl beta-hydroxylase; IPR004827:Basic-leucine zipper (bZIP) transcription factor; IPR009030:Growth factor, receptor; IPR011936:Myxococcus cysteine-rich repeat; IPR013032:EGF-like region, conserved site; IPR016060:Complement control module; IPR022777:Cupin, JmjC-type
PTSG_07162	63.581	306.567	77.6645	20.0792	0.553813	0	5.45726	0	BP_GO:0006457:protein folding; BP_GO:0051259:protein oligomerization; BP_GO:0009651:response to salt stress; BP_GO:0006979:response to oxidative stress; BP_GO:0009408:response to heat	NoMF	NoCC	IPR002068:Heat shock protein Hsp20; IPR008978:HSP20-like chaperone
PTSG_10302	4182.51	6059.46	8110.43	1683.54	369.606	538.254	1015.22	1760.52	BP_GO:0015671:oxygen transport	MF_GO:0020037:heme binding; MF_GO:0019825:oxygen binding	NoCC	IPR000971:Globin, subset; IPR009050:Globin-like; IPR012292:Globin
PTSG_08395	29.1481	92.8695	92.2347	13.3867	0.113932	0.14541	3.60619	0.644994	NoBP	MF_GO:0005515:protein binding; MF_GO:0005509:calcium ion binding	CC_GO:0016020:membrane	IPR002035:von Willebrand factor, type A; IPR006644:Dystroglycan-type cadherin-like; IPR015919:Cadherin-like
PTSG_08348	189.451	73.4601	115.464	30.7938	1.07916	0.34433	39.3136	7.56397	NoBP	MF_GO:0005515:protein binding	NoCC	IPR004045:Glutathione S-transferase, N-terminal; IPR010987:Glutathione S-transferase, C-terminal-like; IPR012335:Thioredoxin fold; IPR012336:Thioredoxin-like fold; IPR017933:Glutathione S-transferase/chloride channel, C-terminal
PTSG_12223	15.6197	16.2392	20.3851	10.518	1.47391	2.05581	4.75325	5.41516	BP_GO:0008152:metabolic process	MF_GO:0003824:catalytic activity	NoCC	IPR000873:AMP-dependent synthetase/ligase
PTSG_05062	11.9374	12.8771	26.199	14.4062	3.7643	7.747	10.7908	8.98088	NoBP	NoMF	NoCC	NoDomain
PTSG_08486	17.3336	12.3895	8.41041	6.21258	0	0	1.49663	0.623613	NoBP	NoMF	NoCC	IPR013518:Potassium channel, inwardly rectifying, Kir, cytoplasmic; IPR013521:Potassium channel, inwardly rectifying, Kir, conserved region 2; IPR014756:Immunoglobulin E-set
PTSG_12750	22.3752	8.38766	20.4292	7.24348	0.337138	0.107572	3.22148	1.81773	BP_GO:0007165:signal transduction	MF_GO:0004872:receptor activity	NoCC	IPR000436:Sushi/SCR/CCP; IPR001368:TNFR/CD27/30/40/95 cysteine-rich region; IPR016060:Complement control module
PTSG_08991	29.0108	13.8945	24.366	8.11763	0.090565	0.52014	3.89421	0.952171	BP_GO:0007165:signal transduction	MF_GO:0004867:serine-type endopeptidase inhibitor activity; MF_GO:0004872:receptor activity; MF_GO:0005515:protein binding	CC_GO:0005576:extracellular region	IPR000436:Sushi/SCR/CCP; IPR000877:Proteinase inhibitor I12, Bowman-Birk; IPR001368:TNFR/CD27/30/40/95 cysteine-rich region; IPR002350:Proteinase inhibitor I1, Kazal; IPR013032:EGF-like region, conserved site; IPR016060:Complement control module; IPR022777:Cupin, JmjC-type
PTSG_12573	57.7071	36.5346	36.1291	28.4892	10.2022	11.0974	21.6019	17.6271	BP_GO:0045449:regulation of transcription	MF_GO:0003677:DNA binding	NoCC	IPR012336:Thioredoxin-like fold
PTSG_03069	17.9397	27.0737	24.9336	19.3964	5.82922	8.97149	14.437	16.454	NoBP	NoMF	NoCC	NoDomain
PTSG_10357	9.87429	7.28553	8.44145	6.96756	0.109814	2.41768	4.91868	3.55249	NoBP	MF_GO:0005515:protein binding	NoCC	IPR001440:Tetratricopeptide TPR-1; IPR006597:Sel1-like; IPR011990:Tetratricopeptide-like helical; IPR013026:Tetratricopeptide repeat-containing; IPR019734:Tetratricopeptide repeat
PTSG_06102	5.60914	7.63755	7.52152	4.60562	0	0.121595	1.02416	1.02735	NoBP	NoMF	NoCC	NoDomain
PTSG_13207	17.1452	12.356	13.4136	8.00288	0	0.475397	4.44903	3.21328	NoBP	NoMF	NoCC	NoDomain
PTSG_04584	28.3467	33.0546	50.0052	16.4015	2.12122	3.7007	6.12977	8.27331	BP_GO:0006468:protein amino acid phosphorylation; BP_GO:0007165:signal transduction	MF_GO:0005524:ATP binding; MF_GO:0004872:receptor activity; MF_GO:0004713:protein tyrosine kinase activity	NoCC	IPR000719:Protein kinase, catalytic domain; IPR001245:Serine-threonine/tyrosine-protein kinase; IPR001368:TNFR/CD27/30/40/95 cysteine-rich region; IPR003410:Hyalin; IPR008266:Tyrosine-protein kinase, active site; IPR011009:Protein kinase-like domain; IPR017441:Protein kinase, ATP binding site; IPR020635:Tyrosine-protein kinase, catalytic domain
PTSG_00277	279.782	786.561	963.491	57.7376	0.864943	1.08667	31.7196	8.17564	NoBP	MF_GO:0005515:protein binding	NoCC	IPR002035:von Willebrand factor, type A; IPR008160:Collagen triple helix repeat
PTSG_07251	177.916	252.617	340.056	106.973	66.0939	44.8074	54.4714	50.812	BP_GO:0006065:UDP-glucuronate biosynthetic process; BP_GO:0016310:phosphorylation; BP_GO:0006011:UDP-glucose metabolic process; BP_GO:0005982:starch metabolic process; BP_GO:0005985:sucrose metabolic process; BP_GO:0006012:galactose metabolic process; BP_GO:0009117:nucleotide metabolic process	MF_GO:0005515:protein binding; MF_GO:0003983:UTP:glucose-1-phosphate uridylyltransferase activity	CC_GO:0005737:cytoplasm	IPR002618:UTP--glucose-1-phosphate uridylyltransferase; IPR016267:UTP--glucose-1-phosphate uridylyltransferase, subgroup
PTSG_06176	102.327	119.975	165.604	54.0549	20.6434	25.7521	29.1111	16.6953	NoBP	MF_GO:0016787:hydrolase activity	NoCC	IPR001279:Beta-lactamase-like; IPR001763:Rhodanese-like
PTSG_05583	23.1297	9.31788	35.8329	9.2074	0.384131	0	3.37229	4.90851	NoBP	MF_GO:0005515:protein binding	NoCC	IPR002110:Ankyrin repeat; IPR020683:Ankyrin repeat-containing domain
PTSG_10584	89.0351	193.85	258.154	26.1966	0.175753	0.336468	11.1784	2.8428	BP_GO:0006508:proteolysis	MF_GO:0008233:peptidase activity	NoCC	IPR001767:Peptidase C46, hedgehog protein, hint region
PTSG_05550	8.20182	5.81714	7.17449	4.92701	0.287776	0.413196	1.80456	1.97827	NoBP	MF_GO:0005515:protein binding; MF_GO:0008270:zinc ion binding	NoCC	IPR001841:Zinc finger, RING-type; IPR013083:Zinc finger, RING/FYVE/PHD-type
PTSG_02407	35.4662	77.3811	102.835	12.7745	0	0.279116	3.65696	1.29703	NoBP	MF_GO:0005515:protein binding	NoCC	IPR001478:PDZ/DHR/GLGF
PTSG_08019	94.6203	138.585	153.144	56.4376	18.177	19.0831	40.3704	25.4042	BP_GO:0006396:RNA processing	MF_GO:0003723:RNA binding	CC_GO:0005634:nucleus; CC_GO:0030529:ribonucleoprotein complex	IPR002344:Lupus La protein; IPR006630:RNA-binding protein Lupus La; IPR011991:Winged helix-turn-helix transcription repressor DNA-binding
PTSG_07021	108.826	187.355	275.099	69.5223	15.4797	27.6325	35.2295	35.1889	NoBP	NoMF	NoCC	IPR003582:Metridin-like ShK toxin
PTSG_07978	123.402	95.6413	125.032	24.0406	1.263	1.26942	16.8581	3.08988	NoBP	NoMF	NoCC	NoDomain
PTSG_10468	41.4838	33.4501	90.6278	14.1603	0.070301	0.134587	7.11641	5.1739	NoBP	NoMF	NoCC	NoDomain
PTSG_05453	5.74383	6.47119	9.79989	6.88744	2.87579	2.41705	3.26735	3.99922	BP_GO:0006468:protein amino acid phosphorylation	MF_GO:0004672:protein kinase activity; MF_GO:0005524:ATP binding	NoCC	IPR000719:Protein kinase, catalytic domain; IPR001245:Serine-threonine/tyrosine-protein kinase; IPR001828:Extracellular ligand-binding receptor; IPR011009:Protein kinase-like domain
PTSG_08965	335.611	174.75	275.156	38.2733	0.64962	0.932741	44.9549	11.5583	BP_GO:0006508:proteolysis	MF_GO:0008233:peptidase activity	NoCC	IPR007280:Peptidase, C-terminal, archaeal/bacterial
PTSG_12412	6.89487	4.35859	7.29495	4.82015	0.357838	0.214081	0.881533	0.614976	BP_GO:0006955:immune response; BP_GO:0007165:signal transduction	MF_GO:0005044:scavenger receptor activity; MF_GO:0030247:polysaccharide binding; MF_GO:0005515:protein binding	NoCC	IPR001212:Somatomedin B domain; IPR002035:von Willebrand factor, type A; IPR008985:Concanavalin A-like lectin/glucanase; IPR009030:Growth factor, receptor
PTSG_11780	107.972	54.3705	83.8011	31.7854	9.00291	8.56933	16.583	11.6988	BP_GO:0055114:oxidation reduction; BP_GO:0000162:tryptophan biosynthetic process; BP_GO:0006571:tyrosine biosynthetic process; BP_GO:0009094:L-phenylalanine biosynthetic process	MF_GO:0004765:shikimate kinase activity; MF_GO:0005524:ATP binding; MF_GO:0003855:3-dehydroquinate dehydratase activity; MF_GO:0004764:shikimate 5-dehydrogenase activity; MF_GO:0003866:3-phosphoshikimate 1-carboxyvinyltransferase activity; MF_GO:0003856:3-dehydroquinate synthase activity	CC_GO:0005737:cytoplasm	IPR000623:Shikimate kinase; IPR001381:Dehydroquinase class I; IPR001986:Enolpyruvate transferase domain; IPR006151:Quinate/shikimate 5-dehydrogenase/glutamyl-tRNA reductase; IPR006264:3-phosphoshikimate 1-carboxyvinyltransferase; IPR008289:Pentafunctional AroM protein; IPR013708:Shikimate dehydrogenase substrate binding, N-terminal; IPR013785:Aldolase-type TIM barrel; IPR013792:RNA 3'-terminal ph…
PTSG_07486	864.15	219.331	303.495	47.6048	3.6014	2.15458	51.6191	0.364078	NoBP	NoMF	NoCC	NoDomain
PTSG_05641	23.3847	23.7241	52.9502	10.826	1.04027	1.32769	4.34882	1.68263	NoBP	NoMF	NoCC	NoDomain
PTSG_01960	5.63977	3.94445	5.01686	5.1587	1.90255	2.24142	1.70433	2.959	NoBP	MF_GO:0005515:protein binding; MF_GO:0008270:zinc ion binding	NoCC	IPR001841:Zinc finger, RING-type; IPR013083:Zinc finger, RING/FYVE/PHD-type
PTSG_04706	25.7729	19.582	28.4701	9.34733	0.327574	0.10452	7.82524	1.23632	BP_GO:0008152:metabolic process	MF_GO:0008484:sulfuric ester hydrolase activity; MF_GO:0005515:protein binding	NoCC	IPR000917:Sulfatase; IPR006210:Epidermal growth factor-like; IPR006212:Furin-like repeat; IPR009030:Growth factor, receptor; IPR017849:Alkaline phosphatase-like, alpha/beta/alpha; IPR017850:Alkaline-phosphatase-like, core domain
PTSG_11398	16.1089	34.1997	44.392	11.464	2.41165	2.49315	2.93814	3.19868	BP_GO:0006508:proteolysis	MF_GO:0008233:peptidase activity	NoCC	IPR001767:Peptidase C46, hedgehog protein, hint region
PTSG_06996	50.7802	47.4083	43.1941	35.1928	21.6392	13.3738	28.2355	31.7904	BP_GO:0006816:calcium ion transport	MF_GO:0005262:calcium channel activity; MF_GO:0005488:binding	CC_GO:0005783:endoplasmic reticulum; CC_GO:0016020:membrane	IPR000493:Inositol 1,4,5-trisphosphate-binding protein receptor; IPR000699:Intracellular calcium-release channel; IPR003608:MIR; IPR013662:RyR/IP3R Homology associated domain; IPR014821:Inositol 1,4,5-trisphosphate/ryanodine receptor; IPR015925:Ryanodine receptor-related; IPR016024:Armadillo-type fold; IPR016093:MIR motif
PTSG_01633	8.82892	6.56943	6.38951	5.06841	0	0	1.00184	0.452232	NoBP	NoMF	NoCC	NoDomain
PTSG_10562	193.557	329.136	400.121	30.6704	0.469963	0.719771	10.6092	7.29756	BP_GO:0006508:proteolysis	MF_GO:0008233:peptidase activity	NoCC	IPR007280:Peptidase, C-terminal, archaeal/bacterial
PTSG_12588	25.9757	37.1469	40.6487	17.5836	4.15118	4.44106	6.78115	12.096	BP_GO:0001906:cell killing	MF_GO:0005524:ATP binding	NoCC	IPR010488:Zeta toxin, P-loop nucleoside triphosphate hydrolase; IPR012335:Thioredoxin fold; IPR012336:Thioredoxin-like fold
PTSG_11807	21.8181	21.2181	31.9683	17.309	6.13191	5.89713	14.4419	8.84734	BP_GO:0007267:cell-cell signaling; BP_GO:0007275:multicellular organismal development; BP_GO:0007156:homophilic cell adhesion; BP_GO:0007165:signal transduction	MF_GO:0004872:receptor activity; MF_GO:0005515:protein binding; MF_GO:0005509:calcium ion binding	CC_GO:0005886:plasma membrane	IPR000320:Hedgehog, N-terminal signaling domain; IPR001368:TNFR/CD27/30/40/95 cysteine-rich region; IPR002035:von Willebrand factor, type A; IPR002126:Cadherin; IPR006212:Furin-like repeat; IPR009030:Growth factor, receptor; IPR009045:Hedgehog/DD-peptidase, zinc-binding motif; IPR015919:Cadherin-like; IPR020894:Cadherin conserved site
PTSG_10662	53.4916	79.4091	72.9271	31.4661	7.71682	15.6742	12.4769	16.744	NoBP	NoMF	NoCC	IPR007474:ApaG domain
PTSG_08067	31.0897	42.3325	26.0864	9.69099	0.46939	0.224654	6.93804	1.13885	NoBP	MF_GO:0005515:protein binding	NoCC	IPR000980:SH2 motif
PTSG_05955	14.0885	12.3643	11.9628	11.2529	7.50606	3.41202	6.32491	6.95752	NoBP	MF_GO:0005515:protein binding	NoCC	IPR001646:Pentapeptide repeat; IPR001680:WD40 repeat; IPR011046:WD40 repeat-like-containing domain; IPR015943:WD40/YVTN repeat-like-containing domain; IPR017986:WD40-repeat-containing domain; IPR019781:WD40 repeat, subgroup; IPR019782:WD40 repeat 2
PTSG_07184	153.839	589.022	167.985	24.5412	0.553813	0	9.92229	1.79158	BP_GO:0006457:protein folding; BP_GO:0051259:protein oligomerization; BP_GO:0009651:response to salt stress; BP_GO:0006979:response to oxidative stress; BP_GO:0009408:response to heat	NoMF	NoCC	IPR002068:Heat shock protein Hsp20; IPR008978:HSP20-like chaperone
PTSG_06098	882.104	967.859	1121.12	134.136	6.53921	9.9875	113.54	41.9586	BP_GO:0006979:response to oxidative stress; BP_GO:0055114:oxidation reduction; BP_GO:0006804:peroxidase reaction; BP_GO:0006118:electron transport	MF_GO:0004601:peroxidase activity; MF_GO:0020037:heme binding; MF_GO:0005509:calcium ion binding; MF_GO:0009055:electron carrier activity; MF_GO:0050660:FAD binding	CC_GO:0016021:integral to membrane	IPR002007:Haem peroxidase, animal; IPR002048:Calcium-binding EF-hand; IPR010255:Haem peroxidase; IPR011992:EF-hand-like domain; IPR013112:FAD-binding 8; IPR013121:Ferric reductase, NAD binding; IPR013130:Flavoprotein transmembrane component; IPR017927:Ferredoxin reductase-type FAD-binding domain; IPR017938:Riboflavin synthase-like beta-barrel; IPR018247:EF-Hand 1, calcium-binding site; IPR018249:…
PTSG_11898	23.3217	56.4618	55.1246	22.7255	7.62537	6.75295	13.1042	11.7886	NoBP	MF_GO:0005488:binding	NoCC	IPR001304:C-type lectin; IPR016186:C-type lectin-like; IPR016187:C-type lectin fold
PTSG_02198	155.229	248.725	184.648	42.6907	4.9987	3.0623	23.106	18.4346	BP_GO:0006269:DNA replication, synthesis of RNA primer; BP_GO:0006351:transcription, DNA-dependent	MF_GO:0003896:DNA primase activity	CC_GO:0005657:replication fork; CC_GO:0005730:nucleolus	IPR002755:DNA primase, small subunit; IPR014145:DNA polymerase LigD, polymerase domain
PTSG_06555	200.37	153.999	96.2394	65.5587	31.0621	44.9876	42.1018	21.6262	NoBP	MF_GO:0005515:protein binding	NoCC	IPR000591:DEP domain; IPR001849:Pleckstrin homology domain; IPR011991:Winged helix-turn-helix transcription repressor DNA-binding
PTSG_06038	14.6435	20.3965	12.6811	9.83563	4.59582	3.16192	3.73104	3.6007	NoBP	NoMF	CC_GO:0016021:integral to membrane	IPR018383:Uncharacterised protein family UPF0324, prokaryote
PTSG_06698	9.29898	21.6123	15.9191	7.17851	0	1.36457	2.55407	2.0176	NoBP	NoMF	NoCC	IPR011042:Six-bladed beta-propeller, TolB-like; IPR015916:Galactose oxidase, beta-propeller
PTSG_01284	49.7208	18.5998	32.4673	10.1427	0	0.110807	9.22922	3.08946	BP_GO:0006470:protein amino acid dephosphorylation; BP_GO:0006570:tyrosine metabolic process	MF_GO:0004725:protein tyrosine phosphatase activity	NoCC	IPR000242:Protein-tyrosine phosphatase, receptor/non-receptor type; IPR000387:Protein-tyrosine/Dual-specificity phosphatase; IPR016130:Protein-tyrosine phosphatase, active site
PTSG_03987	46.6072	110.796	105.079	35.24	15.5868	7.15551	12.1107	29.971	BP_GO:0006120:mitochondrial electron transport, NADH to ubiquinone; BP_GO:0006744:ubiquinone biosynthetic process; BP_GO:0006814:sodium ion transport; BP_GO:0015992:proton transport; BP_GO:0006118:electron transport	MF_GO:0008137:NADH dehydrogenase (ubiquinone) activity; MF_GO:0009055:electron carrier activity; MF_GO:0051536:iron-sulfur cluster binding	CC_GO:0016020:membrane	IPR000283:NADH:ubiquinone oxidoreductase, 75kDa subunit, conserved site; IPR001041:Ferredoxin; IPR004108:Iron hydrogenase, large subunit, C-terminal; IPR009016:Iron hydrogenase; IPR012675:Beta-grasp fold, ferredoxin-type; IPR017896:4Fe-4S ferredoxin, iron-sulpur binding domain; IPR017900:4Fe-4S ferredoxin, iron-sulphur binding, conserved site; IPR019574:NADH:ubiquinone oxidoreductase, subunit G, …
PTSG_08544	78.9528	57.1803	63.4812	14.8294	0.45776	0.438176	12.8488	3.94893	BP_GO:0006412:translation; BP_GO:0042254:ribosome biogenesis	MF_GO:0030898:actin-dependent ATPase activity; MF_GO:0005515:protein binding; MF_GO:0003774:motor activity; MF_GO:0005524:ATP binding; MF_GO:0003735:structural constituent of ribosome	CC_GO:0016459:myosin complex; CC_GO:0030673:axolemma; CC_GO:0005790:smooth endoplasmic reticulum; CC_GO:0005840:ribosome	IPR000048:IQ motif, EF-hand binding site; IPR001609:Myosin head, motor domain; IPR010926:Myosin tail 2; IPR018130:Ribosomal protein S2, conserved site
PTSG_10985	82.1521	46.7118	52.6603	34.9821	29.8063	13.4793	19.9731	18.6013	BP_GO:0044238:primary metabolic process; BP_GO:0044271:cellular nitrogen compound biosynthetic process; BP_GO:0044283:small molecule biosynthetic process; BP_GO:0009396:folic acid and derivative biosynthetic process	MF_GO:0003824:catalytic activity; MF_GO:0005488:binding	NoCC	IPR000672:Tetrahydrofolate dehydrogenase/cyclohydrolase; IPR016040:NAD(P)-binding domain; IPR020630:Tetrahydrofolate dehydrogenase/cyclohydrolase, catalytic domain; IPR020631:Tetrahydrofolate dehydrogenase/cyclohydrolase, NAD(P)-binding domain
PTSG_10962	56.2657	119.796	153.929	17.0824	0	0.178418	10.1854	3.61786	BP_GO:0007283:spermatogenesis; BP_GO:0007010:cytoskeleton organization	MF_GO:0003677:DNA binding	CC_GO:0000786:nucleosome; CC_GO:0005634:nucleus; CC_GO:0016012:sarcoglycan complex; CC_GO:0016021:integral to membrane	IPR000221:Protamine P1; IPR006875:Sarcoglycan complex subunit protein
PTSG_08942	15.7027	74.0329	88.5401	10.4816	1.07664	0.858818	2.25044	2.17683	NoBP	NoMF	NoCC	NoDomain
PTSG_12243	8.49043	6.45873	3.06578	4.37591	0.655846	0.863208	1.61567	1.19343	NoBP	MF_GO:0005515:protein binding	NoCC	IPR002110:Ankyrin repeat; IPR020683:Ankyrin repeat-containing domain
PTSG_06042	6.12839	34.2084	26.5332	6.3276	0.117437	0.393445	2.36705	1.13972	NoBP	NoMF	NoCC	NoDomain
PTSG_12199	9.84807	3.80473	8.32767	4.37736	0.096587	0.092455	1.81701	0.703031	NoBP	NoMF	NoCC	IPR000001:Kringle; IPR006212:Furin-like repeat; IPR009030:Growth factor, receptor; IPR013806:Kringle-like fold
PTSG_01141	41.8438	39.4021	49.2557	15.0802	2.49561	2.66448	8.85645	3.6485	BP_GO:0009987:cellular process; BP_GO:0032501:multicellular organismal process; BP_GO:0016043:cellular component organization	MF_GO:0005515:protein binding	CC_GO:0030863:cortical cytoskeleton; CC_GO:0043231:intracellular membrane-bounded organelle; CC_GO:0044456:synapse part; CC_GO:0044430:cytoskeletal part; CC_GO:0005886:plasma membrane	IPR001452:Src homology-3 domain; IPR001478:PDZ/DHR/GLGF; IPR008144:Guanylate kinase; IPR008145:Guanylate kinase/L-type calcium channel; IPR011511:Variant SH3; IPR015143:L27-1; IPR020590:Guanylate kinase, conserved site
PTSG_08471	17.2963	12.2559	9.00637	5.82121	0	0	3.05965	0.849929	NoBP	NoMF	NoCC	NoDomain
PTSG_12943	23.7702	27.2545	33.2165	7.63352	0	0	2.97058	0.957805	NoBP	NoMF	NoCC	NoDomain
PTSG_08284	92.2041	89.1061	72.3939	13.6972	0	0.170177	6.05191	2.15672	BP_GO:0006366:transcription from RNA polymerase II promoter	MF_GO:0003677:DNA binding; MF_GO:0005515:protein binding	NoCC	IPR000684:RNA polymerase II, heptapeptide repeat, eukaryotic; IPR005036:Putative phosphatase regulatory subunit
PTSG_12624	230.827	485.503	292.633	37.4273	0.99543	0.158807	42.6541	11.0024	NoBP	NoMF	NoCC	NoDomain
PTSG_06793	11.88	52.3952	106.563	8.37234	0.166263	0	1.48941	0.672325	NoBP	NoMF	NoCC	NoDomain
PTSG_10854	105.381	58.0226	95.3437	40.1839	6.90846	26.0467	27.6597	28.164	NoBP	NoMF	NoCC	NoDomain
PTSG_08822	8.98196	21.6522	31.3999	5.89212	0.05132	0	0.873492	0.954612	BP_GO:0006457:protein folding	MF_GO:0031072:heat shock protein binding; MF_GO:0051082:unfolded protein binding	NoCC	IPR000742:Epidermal growth factor-like, type 3; IPR000772:Ricin B lectin; IPR001623:Heat shock protein DnaJ, N-terminal; IPR003095:Heat shock protein DnaJ; IPR006210:Epidermal growth factor-like; IPR008997:Ricin B-related lectin; IPR011990:Tetratricopeptide-like helical; IPR013032:EGF-like region, conserved site
PTSG_10585	84.59	148.899	199.691	17.3247	0.430056	0.411657	11.1723	1.04342	NoBP	NoMF	NoCC	NoDomain
PTSG_00186	143.221	463.08	425.286	70.5608	11.1864	16.6957	26.8983	37.9734	NoBP	NoMF	NoCC	NoDomain
PTSG_09928	15.3606	49.0417	61.4882	8.05387	0.074738	0	1.94159	1.32977	NoBP	MF_GO:0005515:protein binding	NoCC	IPR001849:Pleckstrin homology domain; IPR011993:Pleckstrin homology-type
PTSG_06784	99.9401	80.8094	112.947	65.179	19.651	44.4607	69.4691	69.2843	NoBP	NoMF	NoCC	IPR002889:Carbohydrate-binding WSC
PTSG_11394	275.402	119.505	155.388	53.0487	40.4895	24.7616	24.5166	7.73163	BP_GO:0006520:cellular amino acid metabolic process; BP_GO:0055114:oxidation reduction; BP_GO:0006118:electron transport	MF_GO:0016639:oxidoreductase activity, acting on the CH-NH2 group of donors, NAD or NADP as acceptor; MF_GO:0005488:binding	NoCC	IPR006095:Glutamate/phenylalanine/leucine/valine dehydrogenase; IPR006096:Glutamate/phenylalanine/leucine/valine dehydrogenase, C-terminal; IPR006097:Glutamate/phenylalanine/leucine/valine dehydrogenase, dimerisation domain; IPR016040:NAD(P)-binding domain
PTSG_10010	100.028	84.4828	185.383	17.8507	0.347539	0.166335	10.5853	5.76196	NoBP	NoMF	NoCC	IPR008754:Peptidase M43, pregnancy-associated plasma-A
PTSG_02903	85.9577	119.137	159.65	58.6919	59.9034	31.9135	24.5245	25.6483	BP_GO:0030001:metal ion transport; BP_GO:0055085:transmembrane transport	MF_GO:0046873:metal ion transmembrane transporter activity	CC_GO:0016020:membrane	IPR003689:Zinc/iron permease
PTSG_00591	56.5325	112.173	184.314	29.4486	8.35441	5.52173	14.4335	7.88271	BP_GO:0009088:threonine biosynthetic process; BP_GO:0009086:methionine biosynthetic process; BP_GO:0055114:oxidation reduction; BP_GO:0006544:glycine metabolic process; BP_GO:0006563:L-serine metabolic process; BP_GO:0009085:lysine biosynthetic process	MF_GO:0051287:NAD or NADH binding; MF_GO:0004073:aspartate-semialdehyde dehydrogenase activity; MF_GO:0050661:NADP or NADPH binding; MF_GO:0046983:protein dimerization activity	CC_GO:0005737:cytoplasm	IPR000534:Semialdehyde dehydrogenase, NAD-binding; IPR005986:Aspartate-semialdehyde dehydrogenase, bacterial; IPR012080:Aspartate-semialdehyde dehydrogenase; IPR012280:Semialdehyde dehydrogenase, dimerisation domain; IPR016040:NAD(P)-binding domain
PTSG_05128	8.24547	14.3281	30.9842	5.48592	0	0	0.752368	0.834496	BP_GO:0006468:protein amino acid phosphorylation; BP_GO:0007156:homophilic cell adhesion; BP_GO:0007165:signal transduction	MF_GO:0005524:ATP binding; MF_GO:0004872:receptor activity; MF_GO:0005509:calcium ion binding; MF_GO:0005515:protein binding; MF_GO:0004713:protein tyrosine kinase activity	CC_GO:0016020:membrane	IPR000719:Protein kinase, catalytic domain; IPR000938:Cytoskeleton-associated protein, Gly-rich domain; IPR001245:Serine-threonine/tyrosine-protein kinase; IPR001368:TNFR/CD27/30/40/95 cysteine-rich region; IPR002126:Cadherin; IPR003410:Hyalin; IPR006210:Epidermal growth factor-like; IPR008266:Tyrosine-protein kinase, active site; IPR011009:Protein kinase-like domain; IPR015919:Cadherin-like; IPR…
PTSG_08353	8.21047	13.4155	6.91491	7.49062	3.38414	2.49182	4.59733	3.39859	BP_GO:0055085:transmembrane transport	MF_GO:0005524:ATP binding; MF_GO:0016887:ATPase activity	CC_GO:0016021:integral to membrane	IPR001140:ABC transporter, transmembrane domain; IPR003439:ABC transporter-like; IPR003593:ATPase, AAA+ type, core; IPR011527:ABC transporter, transmembrane domain, type 1; IPR017871:ABC transporter, conserved site; IPR017940:ABC transporter, integral membrane type 1
PTSG_08394	23.6344	78.5716	78.5597	10.5642	0.338373	0.161948	3.33433	0.957805	NoBP	MF_GO:0005515:protein binding	NoCC	IPR002035:von Willebrand factor, type A; IPR013783:Immunoglobulin-like fold
PTSG_10961	77.4415	168.844	270.128	19.8547	0.46939	0.449308	13.0351	2.27771	BP_GO:0007010:cytoskeleton organization	NoMF	CC_GO:0016012:sarcoglycan complex; CC_GO:0016021:integral to membrane	IPR006875:Sarcoglycan complex subunit protein; IPR018769:Domain of unknown function DUF2345, Vgr C-terminal
PTSG_04015	22.1636	28.2508	36.582	8.37658	0	0	2.85351	0.572481	NoBP	MF_GO:0005515:protein binding	NoCC	IPR002110:Ankyrin repeat; IPR020683:Ankyrin repeat-containing domain
PTSG_10193	5.9765	6.83994	6.38554	4.48696	0.281978	0.863725	2.2734	1.64195	BP_GO:0006468:protein amino acid phosphorylation	MF_GO:0004672:protein kinase activity; MF_GO:0005524:ATP binding	NoCC	IPR000719:Protein kinase, catalytic domain; IPR003591:Leucine-rich repeat, typical subtype; IPR011009:Protein kinase-like domain; IPR013032:EGF-like region, conserved site; IPR017442:Serine/threonine-protein kinase-like domain
PTSG_10352	12.3255	27.9918	36.3069	12.0623	3.70201	5.21121	5.85233	3.87457	BP_GO:0006508:proteolysis	MF_GO:0008233:peptidase activity	NoCC	IPR001767:Peptidase C46, hedgehog protein, hint region
PTSG_04670	24.1119	54.9184	41.4685	8.70467	0.124362	0.059521	4.0663	2.06183	NoBP	NoMF	NoCC	IPR000782:FAS1 domain; IPR000884:Thrombospondin, type 1 repeat
PTSG_08428	64.1936	14.6061	16.719	14.3057	5.6704	5.64711	9.59487	4.63224	BP_GO:0006468:protein amino acid phosphorylation	MF_GO:0004672:protein kinase activity; MF_GO:0005524:ATP binding; MF_GO:0005515:protein binding	NoCC	IPR000719:Protein kinase, catalytic domain; IPR001245:Serine-threonine/tyrosine-protein kinase; IPR001611:Leucine-rich repeat; IPR003591:Leucine-rich repeat, typical subtype; IPR011009:Protein kinase-like domain
PTSG_04037	11.612	11.276	9.93362	5.17655	0.239068	0	1.92745	2.03013	BP_GO:0006412:translation; BP_GO:0042254:ribosome biogenesis	MF_GO:0005515:protein binding; MF_GO:0003735:structural constituent of ribosome	CC_GO:0005840:ribosome	IPR001680:WD40 repeat; IPR011046:WD40 repeat-like-containing domain; IPR015943:WD40/YVTN repeat-like-containing domain; IPR017986:WD40-repeat-containing domain; IPR019775:WD40 repeat, conserved site; IPR019781:WD40 repeat, subgroup; IPR019782:WD40 repeat 2; IPR020472:G-protein beta WD-40 repeat; IPR020592:Ribosomal protein S16, conserved site
PTSG_06071	228.046	151.351	270.272	97.7613	80.3615	53.1229	52.7445	54.3746	BP_GO:0006527:arginine catabolic process; BP_GO:0006560:proline metabolic process	MF_GO:0046872:metal ion binding; MF_GO:0004053:arginase activity	NoCC	IPR006035:Ureohydrolase; IPR014033:Arginase, subgroup; IPR020855:Ureohydrolase, manganese-binding site
PTSG_07914	5.63089	8.15726	7.10806	4.3071	0	0	0.766221	0.13835	NoBP	NoMF	NoCC	NoDomain
PTSG_07381	4.95946	13.5954	17.1778	5.45567	0.095037	0.181942	0.510814	0.84547	NoBP	NoMF	NoCC	NoDomain
PTSG_08802	17.7316	30.8972	31.2958	7.77438	0.107214	0.205255	1.92089	1.56077	NoBP	NoMF	CC_GO:0016020:membrane	IPR000620:Drug/metabolite transporter; IPR008408:Brain acid soluble protein 1
PTSG_09733	510.801	1043.4	778.943	106.951	12.289	20.1972	67.9213	27.0032	NoBP	NoMF	NoCC	NoDomain
PTSG_11655	2288.11	8073.49	7505.74	967.762	256.6	215.978	611.127	1092.72	NoBP	NoMF	NoCC	IPR010530:B12D; IPR019550:NADH dehydrogenase [ubiquinone] 1 alpha subcomplex subunit 4
PTSG_11817	253.76	762.469	909.766	71.6686	7.16587	9.84751	40.0412	16.4681	BP_GO:0009987:cellular process; BP_GO:0048705:skeletal system morphogenesis	NoMF	CC_GO:0005578:proteinaceous extracellular matrix	IPR008160:Collagen triple helix repeat
PTSG_01100	2231.07	1502.6	1716.02	956.736	1701.88	1174.01	978.299	276.12	BP_GO:0008152:metabolic process	MF_GO:0010181:FMN binding; MF_GO:0016491:oxidoreductase activity	NoCC	IPR001155:NADH:flavin oxidoreductase/NADH oxidase, N-terminal; IPR013785:Aldolase-type TIM barrel
PTSG_06887	139.364	92.5425	128.161	58.6077	26.5192	28.4213	48.8003	33.6743	BP_GO:0007165:signal transduction; BP_GO:0007264:small GTPase mediated signal transduction	MF_GO:0003924:GTPase activity; MF_GO:0005525:GTP binding	CC_GO:0005622:intracellular; CC_GO:0005886:plasma membrane	IPR001304:C-type lectin; IPR001806:Ras GTPase; IPR003577:Ras small GTPase, Ras type; IPR005225:Small GTP-binding protein; IPR013753:Ras; IPR016186:C-type lectin-like; IPR016187:C-type lectin fold; IPR020849:Ras small GTPase
PTSG_06942	85.3815	46.09	58.3107	13.8872	0.108575	0.155895	12.8874	2.45868	NoBP	MF_GO:0005488:binding	NoCC	IPR001304:C-type lectin; IPR016186:C-type lectin-like; IPR016187:C-type lectin fold; IPR018378:C-type lectin, conserved site
PTSG_09836	118.75	77.5968	73.6839	51.5207	22.5546	33.4797	46.8517	33.7062	NoBP	NoMF	NoCC	NoDomain
PTSG_12644	40.2395	70.5917	42.8388	9.79748	0.211483	0	4.92571	1.8814	NoBP	NoMF	NoCC	NoDomain
PTSG_07814	4.28878	14.4476	13.5529	4.75927	0.102731	0.26223	2.02462	0.941614	NoBP	MF_GO:0005488:binding	NoCC	IPR001304:C-type lectin; IPR016186:C-type lectin-like; IPR016187:C-type lectin fold; IPR021720:Malectin
PTSG_01671	6.0932	11.614	4.3174	5.45971	0	0.345946	3.07568	3.79974	NoBP	NoMF	NoCC	NoDomain
PTSG_07454	9.02316	4.94756	5.27773	4.03145	0	0.147373	1.10336	0.871602	NoBP	NoMF	NoCC	IPR015916:Galactose oxidase, beta-propeller
PTSG_11875	32.3686	15.9004	24.3471	10.5753	1.00346	1.13206	7.41608	7.27495	BP_GO:0007155:cell adhesion	MF_GO:0005198:structural molecule activity	NoCC	IPR000782:FAS1 domain; IPR003129:Laminin G, thrombospondin-type, N-terminal; IPR008972:Cupredoxin; IPR008985:Concanavalin A-like lectin/glucanase; IPR012680:Laminin G, subdomain 2; IPR013320:Concanavalin A-like lectin/glucanase, subgroup
PTSG_12822	4.75404	3.45285	4.22895	3.7273	0	0	1.21564	0.498857	NoBP	NoMF	NoCC	NoDomain
PTSG_07842	210.935	126.886	120.197	75.8425	53.7903	43.9373	55.0394	44.0828	NoBP	NoMF	NoCC	IPR009567:Protein of unknown function DUF1183, TMEM66
PTSG_05194	102.16	98.0258	146.818	63.7931	22.0909	35.7105	56.0362	60.5254	BP_GO:0006468:protein amino acid phosphorylation; BP_GO:0009069:serine family amino acid metabolic process	MF_GO:0005524:ATP binding; MF_GO:0004674:protein serine/threonine kinase activity	NoCC	IPR000719:Protein kinase, catalytic domain; IPR001772:Kinase-associated KA1; IPR002290:Serine/threonine-protein kinase domain; IPR008271:Serine/threonine-protein kinase, active site; IPR011009:Protein kinase-like domain; IPR017441:Protein kinase, ATP binding site; IPR017442:Serine/threonine-protein kinase-like domain
PTSG_02348	4.2138	3.62724	4.36176	4.22879	1.74954	0.669878	1.88072	2.82988	NoBP	NoMF	NoCC	NoDomain
PTSG_09113	57.6297	75.9161	93.2933	28.2477	10.1142	9.90555	11.9547	14.4661	BP_GO:0006508:proteolysis	MF_GO:0004222:metalloendopeptidase activity	NoCC	IPR000884:Thrombospondin, type 1 repeat; IPR001590:Peptidase M12B, ADAM/reprolysin; IPR001762:Blood coagulation inhibitor, Disintegrin
PTSG_08941	20.2325	195.887	98.7286	9.96168	0.086011	0.082331	1.8492	1.11298	NoBP	MF_GO:0005488:binding	NoCC	IPR001304:C-type lectin; IPR016186:C-type lectin-like; IPR016187:C-type lectin fold
PTSG_01632	5.61481	3.4207	4.34874	3.86895	0.049251	0	0.397082	0.358487	BP_GO:0006811:ion transport; BP_GO:0055085:transmembrane transport	MF_GO:0005509:calcium ion binding; MF_GO:0005216:ion channel activity	CC_GO:0016020:membrane	IPR002048:Calcium-binding EF-hand; IPR005821:Ion transport; IPR011992:EF-hand-like domain; IPR018247:EF-Hand 1, calcium-binding site; IPR018249:EF-HAND 2
PTSG_08362	6.97329	9.88664	5.66129	4.28805	0.681238	0.163023	1.52566	1.1019	NoBP	NoMF	NoCC	IPR015916:Galactose oxidase, beta-propeller
PTSG_13132	25.3648	14.2974	14.9936	6.13762	0.160375	0	2.29866	1.29703	NoBP	MF_GO:0005515:protein binding	NoCC	IPR002110:Ankyrin repeat; IPR020683:Ankyrin repeat-containing domain
PTSG_12394	959.642	845.08	1014.42	123.275	14.9998	9.88809	133.23	47.1508	BP_GO:0015031:protein transport	NoMF	CC_GO:0005789:endoplasmic reticulum membrane; CC_GO:0016021:integral to membrane	IPR018469:Dual oxidase maturation factor
PTSG_03563	65.5159	104.116	104.505	12.3113	0	0.158126	9.02694	1.87039	NoBP	MF_GO:0008270:zinc ion binding	NoCC	IPR007527:Zinc finger, SWIM-type
PTSG_03873	790.267	751.719	1022.05	362.867	191.767	288.86	350.92	362.492	BP_GO:0008152:metabolic process	MF_GO:0005515:protein binding; MF_GO:0003824:catalytic activity	NoCC	IPR000644:Cystathionine beta-synthase, core; IPR013785:Aldolase-type TIM barrel
PTSG_07883	16.7104	11.1467	16.5787	10.4352	5.45476	3.13533	7.5518	5.34026	BP_GO:0045454:cell redox homeostasis	MF_GO:0008270:zinc ion binding; MF_GO:0005509:calcium ion binding; MF_GO:0005515:protein binding	CC_GO:0005622:intracellular	IPR001876:Zinc finger, RanBP2-type; IPR002048:Calcium-binding EF-hand; IPR002110:Ankyrin repeat; IPR011992:EF-hand-like domain; IPR012335:Thioredoxin fold; IPR012336:Thioredoxin-like fold; IPR013766:Thioredoxin domain; IPR017936:Thioredoxin-like; IPR017937:Thioredoxin, conserved site; IPR018247:EF-Hand 1, calcium-binding site; IPR018249:EF-HAND 2; IPR020683:Ankyrin repeat-containing domain; IPR02…
PTSG_11818	319.607	980.011	954.638	95.2485	12.0968	18.948	63.3774	26.0888	NoBP	NoMF	NoCC	NoDomain
PTSG_10383	11.1691	11.3854	11.4092	8.79993	2.48952	2.7101	6.73419	6.67184	BP_GO:0006468:protein amino acid phosphorylation	MF_GO:0004672:protein kinase activity; MF_GO:0005524:ATP binding; MF_GO:0005515:protein binding	NoCC	IPR000719:Protein kinase, catalytic domain; IPR001245:Serine-threonine/tyrosine-protein kinase; IPR001611:Leucine-rich repeat; IPR003591:Leucine-rich repeat, typical subtype; IPR011009:Protein kinase-like domain; IPR013032:EGF-like region, conserved site; IPR017442:Serine/threonine-protein kinase-like domain
PTSG_05953	102.334	63.6755	62.302	13.0098	0	0.630878	19.4835	2.45192	NoBP	NoMF	NoCC	NoDomain
PTSG_12444	6.59193	4.85538	7.27551	4.23853	0.037521	0.023944	0.75066	0.561378	BP_GO:0006508:proteolysis; BP_GO:0007156:homophilic cell adhesion	MF_GO:0004190:aspartic-type endopeptidase activity; MF_GO:0005509:calcium ion binding; MF_GO:0005515:protein binding	CC_GO:0016020:membrane	IPR001969:Peptidase aspartic, active site; IPR002126:Cadherin; IPR002909:Cell surface receptor IPT/TIG; IPR008979:Galactose-binding domain-like; IPR010221:VCBS repeat; IPR013783:Immunoglobulin-like fold; IPR014756:Immunoglobulin E-set; IPR015919:Cadherin-like
PTSG_09472	1106.65	602.413	612.951	300.421	254.652	251.653	257.984	145.082	NoBP	NoMF	NoCC	IPR006683:Thioesterase superfamily
PTSG_07271	1656.89	1844.71	1436.27	363.475	118.303	164.599	289.87	111.578	BP_GO:0044267:cellular protein metabolic process	MF_GO:0005515:protein binding	CC_GO:0044464:cell part	IPR004045:Glutathione S-transferase, N-terminal; IPR004046:Glutathione S-transferase, C-terminal; IPR010987:Glutathione S-transferase, C-terminal-like; IPR012335:Thioredoxin fold; IPR012336:Thioredoxin-like fold; IPR017933:Glutathione S-transferase/chloride channel, C-terminal
PTSG_08380	160.389	113.702	106.087	52.3585	66.3354	29.386	25.1517	15.2212	NoBP	NoMF	NoCC	NoDomain
PTSG_05798	85.6475	43.3555	60.1317	36.9326	18.4873	17.1162	30.4075	34.0699	BP_GO:0007417:central nervous system development; BP_GO:0045471:response to ethanol; BP_GO:0043627:response to estrogen stimulus; BP_GO:0007584:response to nutrient; BP_GO:0007339:binding of sperm to zona pellucida; BP_GO:0009268:response to pH; BP_GO:0006914:autophagy; BP_GO:0051597:response to methylmercury; BP_GO:0006687:glycosphingolipid metabolic process; BP_GO:0008209:androgen metabolic pro…	MF_GO:0005488:binding; MF_GO:0004065:arylsulfatase activity	CC_GO:0005764:lysosome; CC_GO:0031232:extrinsic to external side of plasma membrane; CC_GO:0000299:integral to membrane of membrane fraction; CC_GO:0005615:extracellular space; CC_GO:0005768:endosome; CC_GO:0001669:acrosomal vesicle	IPR000917:Sulfatase; IPR017849:Alkaline phosphatase-like, alpha/beta/alpha; IPR017850:Alkaline-phosphatase-like, core domain
PTSG_11571	6.25445	17.3834	17.191	5.14193	0.264082	0.884744	2.12912	1.45943	NoBP	MF_GO:0005515:protein binding	NoCC	IPR002035:von Willebrand factor, type A
PTSG_05702	5.12175	18.9578	20.5878	4.79731	0	0.081422	0.457193	0.756719	NoBP	NoMF	NoCC	IPR000938:Cytoskeleton-associated protein, Gly-rich domain; IPR004018:RPEL repeat
PTSG_06186	41.1572	74.4679	95.7348	13.0327	1.32724	1.27046	4.53292	4.15943	BP_GO:0006813:potassium ion transport	MF_GO:0005515:protein binding; MF_GO:0005249:voltage-gated potassium channel activity	CC_GO:0008076:voltage-gated potassium channel complex	IPR000210:BTB/POZ-like; IPR001646:Pentapeptide repeat; IPR003131:Potassium channel, voltage dependent, Kv, tetramerisation; IPR011333:BTB/POZ fold
PTSG_05335	45.2308	31.2149	58.2715	9.7827	0	0.23245	5.65602	1.57116	NoBP	NoMF	NoCC	NoDomain
PTSG_12701	37.0503	85.8295	69.4916	9.76422	0.387808	0.185608	2.86609	4.93981	NoBP	MF_GO:0005524:ATP binding; MF_GO:0016887:ATPase activity	CC_GO:0016020:membrane	IPR003439:ABC transporter-like; IPR003593:ATPase, AAA+ type, core; IPR013525:ABC-2 type transporter; IPR017871:ABC transporter, conserved site
PTSG_06495	27.6139	52.6336	53.9586	10.6041	0.233982	1.5678	5.24011	3.40618	NoBP	MF_GO:0005515:protein binding	NoCC	IPR001680:WD40 repeat; IPR011046:WD40 repeat-like-containing domain; IPR015943:WD40/YVTN repeat-like-containing domain; IPR017986:WD40-repeat-containing domain; IPR019781:WD40 repeat, subgroup; IPR019782:WD40 repeat 2
PTSG_06087	4.43255	9.97491	10.3234	4.13058	0	0	0.565245	0.382729	NoBP	NoMF	NoCC	NoDomain
PTSG_12646	7.82252	27.3479	37.0529	7.40274	2.96296	1.74535	1.88861	1.98154	BP_GO:0006468:protein amino acid phosphorylation; BP_GO:0009190:cyclic nucleotide biosynthetic process; BP_GO:0009069:serine family amino acid metabolic process	MF_GO:0005524:ATP binding; MF_GO:0016849:phosphorus-oxygen lyase activity; MF_GO:0004674:protein serine/threonine kinase activity	NoCC	IPR000719:Protein kinase, catalytic domain; IPR001054:Adenylyl cyclase class-3/4/guanylyl cyclase; IPR008271:Serine/threonine-protein kinase, active site; IPR011009:Protein kinase-like domain; IPR017441:Protein kinase, ATP binding site; IPR017442:Serine/threonine-protein kinase-like domain
PTSG_05307	21.4527	51.4918	47.9446	21.5121	9.71673	13.1497	13.882	10.3649	NoBP	NoMF	NoCC	NoDomain
PTSG_10785	39.8348	55.973	69.9226	30.6805	12.9516	19.0328	23.2045	18.1461	NoBP	MF_GO:0008146:sulfotransferase activity	NoCC	IPR000863:Sulfotransferase domain
PTSG_08311	58.3622	64.0933	72.4937	31.4427	28.9249	19.7767	18.9194	8.91158	BP_GO:0044260:cellular macromolecule metabolic process; BP_GO:0034641:cellular nitrogen compound metabolic process; BP_GO:0044238:primary metabolic process	MF_GO:0005488:binding; MF_GO:0016783:sulfurtransferase activity	CC_GO:0005737:cytoplasm	IPR000594:UBA/THIF-type NAD/FAD binding fold; IPR001763:Rhodanese-like; IPR007901:MoeZ/MoeB; IPR009036:Molybdenum cofactor biosynthesis, MoeB; IPR016040:NAD(P)-binding domain
PTSG_10578	64.4212	77.2633	91.4862	15.6041	3.09877	3.27843	8.76609	2.37422	NoBP	NoMF	NoCC	NoDomain
PTSG_04429	167.79	124.574	125.919	65.6005	34.1359	50.6804	53.6701	31.5512	NoBP	NoMF	NoCC	NoDomain
PTSG_02340	66.7557	250.154	315.639	28.1021	3.22503	2.95283	15.7013	12.2473	BP_GO:0055114:oxidation reduction; BP_GO:0006525:arginine metabolic process; BP_GO:0006560:proline metabolic process; BP_GO:0018401:peptidyl-proline hydroxylation to 4-hydroxy-L-proline	MF_GO:0005506:iron ion binding; MF_GO:0031418:L-ascorbic acid binding; MF_GO:0005515:protein binding; MF_GO:0004656:procollagen-proline 4-dioxygenase activity	CC_GO:0005783:endoplasmic reticulum	IPR005123:Oxoglutarate/iron-dependent oxygenase; IPR006620:Prolyl 4-hydroxylase, alpha subunit; IPR011990:Tetratricopeptide-like helical; IPR013026:Tetratricopeptide repeat-containing; IPR013547:Prolyl 4-hydroxylase alpha-subunit, N-terminal; IPR019734:Tetratricopeptide repeat
PTSG_02668	8.74354	11.0038	7.07433	7.24741	1.95758	3.03508	4.76693	5.30703	NoBP	MF_GO:0000166:nucleotide binding	NoCC	IPR002589:Appr-1-p processing; IPR012677:Nucleotide-binding, alpha-beta plait
PTSG_12534	32.5604	37.4896	20.3939	6.76418	0	0.741811	4.39677	0.626752	NoBP	NoMF	NoCC	NoDomain
PTSG_05120	62.6066	101.01	133.623	47.5543	23.3229	22.873	32.0446	42.4692	NoBP	MF_GO:0016757:transferase activity, transferring glycosyl groups	CC_GO:0044464:cell part	IPR001173:Glycosyl transferase, family 2
PTSG_01084	4.29429	3.13689	6.70009	4.54279	1.71903	1.25111	3.51895	1.14898	BP_GO:0007155:cell adhesion; BP_GO:0055114:oxidation reduction	MF_GO:0016491:oxidoreductase activity	NoCC	IPR000421:Coagulation factor 5/8 type, C-terminal; IPR000562:Type II fibronectin, collagen-binding; IPR003410:Hyalin; IPR008972:Cupredoxin; IPR008979:Galactose-binding domain-like; IPR011050:Pectin lyase fold/virulence factor; IPR013806:Kringle-like fold; IPR016160:Aldehyde dehydrogenase, conserved site
PTSG_11757	8.62002	6.85697	8.66378	4.73084	0.191731	0	2.06107	1.31803	NoBP	NoMF	NoCC	NoDomain
PTSG_03364	152.153	204.106	189.206	71.4323	35.7474	40.5548	49.3055	38.7005	NoBP	MF_GO:0005515:protein binding	NoCC	IPR000225:Armadillo; IPR011989:Armadillo-like helical; IPR016024:Armadillo-type fold
PTSG_12999	3.13766	7.36609	7.01237	4.29385	0.355292	1.02028	0	4.88481	NoBP	NoMF	NoCC	NoDomain
PTSG_11874	22.3863	8.54759	19.2885	6.52933	0.377661	0.964011	3.38315	3.05432	NoBP	NoMF	NoCC	NoDomain
PTSG_02670	193.759	46.4417	147.828	30.8715	0.55481	26.0226	39.2637	16.4898	NoBP	NoMF	NoCC	NoDomain
PTSG_03779	82.2174	17.8612	20.641	14.8339	4.7244	6.38439	10.5805	6.96743	BP_GO:0055114:oxidation reduction; BP_GO:0006118:electron transport	MF_GO:0004497:monooxygenase activity; MF_GO:0009055:electron carrier activity; MF_GO:0020037:heme binding	NoCC	IPR001128:Cytochrome P450; IPR002401:Cytochrome P450, E-class, group I
PTSG_08774	55.7116	77.2826	50.8586	10.3914	0.202313	0.096829	11.7803	2.86335	NoBP	NoMF	NoCC	IPR011042:Six-bladed beta-propeller, TolB-like
PTSG_01739	21.0966	29.658	46.1121	9.67371	2.33273	1.31349	2.82723	7.21342	NoBP	MF_GO:0005515:protein binding	NoCC	IPR001440:Tetratricopeptide TPR-1; IPR006597:Sel1-like; IPR011990:Tetratricopeptide-like helical; IPR013026:Tetratricopeptide repeat-containing; IPR019734:Tetratricopeptide repeat
PTSG_08172	6.22731	11.8273	9.41599	7.94808	1.80387	5.22324	5.69616	6.56492	NoBP	NoMF	NoCC	IPR008160:Collagen triple helix repeat
PTSG_12645	49.2641	88.2959	56.3787	11.9359	1.66144	0.424095	6.0526	3.67273	NoBP	MF_GO:0005515:protein binding	NoCC	IPR002035:von Willebrand factor, type A
PTSG_11908	40.9997	155.426	101.002	15.4549	2.26412	2.52846	4.73254	7.12094	NoBP	NoMF	NoCC	NoDomain
PTSG_03805	18.8314	27.7421	45.134	6.18321	0.629693	0.150688	2.5384	1.40047	NoBP	NoMF	NoCC	IPR004253:Domain of unknown function DUF231, plant
PTSG_00106	3.97923	4.49573	3.21794	3.43182	0	0.444788	1.80378	1.00213	BP_GO:0006754:ATP biosynthetic process	MF_GO:0005524:ATP binding	CC_GO:0016020:membrane	IPR018303:ATPase, P-type phosphorylation site; IPR023214:HAD-like domain; IPR023306:ATPase, cation-transporting, domain N
PTSG_13087	386.265	439.635	482.756	134.238	59.1605	55.9472	113.018	123.938	NoBP	NoMF	NoCC	NoDomain
PTSG_11212	2.43601	3.26187	7.70472	3.39538	0.112379	0	0.906042	1.72684	BP_GO:0007017:microtubule-based process	MF_GO:0005515:protein binding; MF_GO:0003777:microtubule motor activity	CC_GO:0005871:kinesin complex; CC_GO:0005874:microtubule	IPR001440:Tetratricopeptide TPR-1; IPR001849:Pleckstrin homology domain; IPR002151:Kinesin light chain; IPR006597:Sel1-like; IPR011990:Tetratricopeptide-like helical; IPR011993:Pleckstrin homology-type; IPR013026:Tetratricopeptide repeat-containing; IPR019734:Tetratricopeptide repeat
PTSG_00638	8.09607	17.1738	16.3407	4.42281	0.058089	0.055604	0.967895	0.281877	BP_GO:0006955:immune response; BP_GO:0000272:polysaccharide catabolic process; BP_GO:0007165:signal transduction	MF_GO:0005515:protein binding; MF_GO:0005044:scavenger receptor activity; MF_GO:0030247:polysaccharide binding; MF_GO:0005509:calcium ion binding	NoCC	IPR000152:EGF-type aspartate/asparagine hydroxylation site; IPR000742:Epidermal growth factor-like, type 3; IPR001212:Somatomedin B domain; IPR001368:TNFR/CD27/30/40/95 cysteine-rich region; IPR001881:EGF-like calcium-binding; IPR002102:Cellulosome anchoring protein, cohesin domain; IPR006209:EGF; IPR006210:Epidermal growth factor-like; IPR008965:Carbohydrate-binding; IPR013032:EGF-like region, c…
PTSG_09250	248.1	104.406	150.483	81.9964	32.6111	67.316	89.2305	61.7191	BP_GO:0006096:glycolysis; BP_GO:0005982:starch metabolic process; BP_GO:0005985:sucrose metabolic process; BP_GO:0006012:galactose metabolic process; BP_GO:0006094:gluconeogenesis; BP_GO:0019872:streptomycin biosynthetic process	MF_GO:0004340:glucokinase activity; MF_GO:0005524:ATP binding	NoCC	IPR003836:Glucokinase
PTSG_07231	11.2508	24.8751	14.1585	6.96011	0.38394	1.10254	4.81515	6.36546	NoBP	NoMF	NoCC	IPR011042:Six-bladed beta-propeller, TolB-like
PTSG_10731	26.5417	24.8338	27.54	5.79047	0.638838	0	3.00448	0.129165	NoBP	MF_GO:0005515:protein binding	NoCC	IPR000225:Armadillo; IPR011989:Armadillo-like helical; IPR016024:Armadillo-type fold; IPR019793:Peroxidases heam-ligand binding site
PTSG_01758	16.6461	8.67553	9.86844	4.63193	0	0.216513	2.09379	1.28051	NoBP	MF_GO:0016740:transferase activity; MF_GO:0005515:protein binding; MF_GO:0003774:motor activity; MF_GO:0005524:ATP binding	CC_GO:0016459:myosin complex	IPR000048:IQ motif, EF-hand binding site; IPR001202:WW/Rsp5/WWP; IPR001609:Myosin head, motor domain
PTSG_11107	224.713	84.5318	66.0657	29.6477	19.6779	12.0551	22.8456	5.21994	BP_GO:0006779:porphyrin biosynthetic process; BP_GO:0055114:oxidation reduction	MF_GO:0008168:methyltransferase activity	NoCC	IPR000878:Tetrapyrrole methylase; IPR003043:Uroporphiryn-III C-methyltransferase, conserved site; IPR006366:Uroporphyrin-III C-methyltransferase, C-terminal; IPR014776:Tetrapyrrole methylase, subdomain 2; IPR014777:Tetrapyrrole methylase, subdomain 1
PTSG_06110	21.8048	43.1814	41.3675	16.7809	6.49831	11.0051	8.20951	8.8939	NoBP	NoMF	NoCC	NoDomain
PTSG_12392	26.4437	16.9554	23.07	9.6721	1.12544	3.30369	9.07367	4.49029	BP_GO:0006418:tRNA aminoacylation for protein translation	MF_GO:0004812:aminoacyl-tRNA ligase activity; MF_GO:0005524:ATP binding; MF_GO:0008270:zinc ion binding	CC_GO:0005737:cytoplasm	IPR001412:Aminoacyl-tRNA synthetase, class I, conserved site; IPR015880:Zinc finger, C2H2-like
PTSG_00134	350.681	375.486	365.396	107.617	61.9329	72.8516	86.9325	36.5078	BP_GO:0006418:tRNA aminoacylation for protein translation	MF_GO:0004812:aminoacyl-tRNA ligase activity; MF_GO:0005524:ATP binding	CC_GO:0005737:cytoplasm	IPR001412:Aminoacyl-tRNA synthetase, class I, conserved site
PTSG_09072	22.3709	36.4713	55.9906	16.0158	3.09609	7.00494	8.57271	15.0237	NoBP	NoMF	NoCC	IPR003409:MORN motif
PTSG_05083	6.88084	15.346	6.7987	4.08042	0	0	1.81473	0.630135	NoBP	NoMF	NoCC	NoDomain
PTSG_10873	17.8314	11.2296	18.4826	9.02054	8.049	2.54891	5.09609	3.524	BP_GO:0030324:lung development; BP_GO:0060445:branching involved in salivary gland morphogenesis; BP_GO:0048699:generation of neurons; BP_GO:0007267:cell-cell signaling; BP_GO:0060485:mesenchyme development; BP_GO:0007498:mesoderm development; BP_GO:0001708:cell fate specification; BP_GO:0022603:regulation of anatomical structure morphogenesis; BP_GO:0048468:cell development; BP_GO:0051239:regula…	MF_GO:0005515:protein binding; MF_GO:0004714:transmembrane receptor protein tyrosine kinase activity; MF_GO:0005524:ATP binding	NoCC	IPR000719:Protein kinase, catalytic domain; IPR001245:Serine-threonine/tyrosine-protein kinase; IPR003599:Immunoglobulin subtype; IPR007110:Immunoglobulin-like; IPR009647:Penicillin-binding, C-terminal; IPR011009:Protein kinase-like domain; IPR013783:Immunoglobulin-like fold
PTSG_12944	13.1255	9.39385	16.4007	6.39793	1.77502	1.96736	4.10077	1.73777	BP_GO:0006486:protein amino acid glycosylation; BP_GO:0006769:nicotinamide metabolic process; BP_GO:0046497:nicotinate nucleotide metabolic process	MF_GO:0000166:nucleotide binding; MF_GO:0008417:fucosyltransferase activity; MF_GO:0003951:NAD+ kinase activity	CC_GO:0016020:membrane	IPR001503:Glycosyl transferase, family 10; IPR002504:Inorganic polyphosphate/ATP-NAD kinase, predicted; IPR016064:ATP-NAD kinase, PpnK-type; IPR017437:ATP-NAD kinase, PpnK-type, all-beta; IPR017438:ATP-NAD kinase, PpnK-type, alpha/beta
PTSG_12102	130.56	275.93	180.792	70.7863	29.7288	39.7644	59.9651	42.5133	BP_GO:0007498:mesoderm development	NoMF	NoCC	IPR002495:Glycosyl transferase, family 8
PTSG_07063	85.454	586.877	301.9	42.0534	8.58179	4.90426	23.5221	41.1251	NoBP	NoMF	NoCC	NoDomain
PTSG_06544	139.312	140.2	135.853	56.3255	28.2827	25.4443	44.3858	39.0398	NoBP	NoMF	NoCC	NoDomain
PTSG_01447	10.2086	12.3883	18.032	10.415	2.21601	5.7323	8.36594	10.4118	NoBP	MF_GO:0005515:protein binding	NoCC	IPR002110:Ankyrin repeat; IPR003659:Plexin/semaphorin/integrin; IPR020683:Ankyrin repeat-containing domain
PTSG_00123	18.6695	61.5119	69.97	6.86445	0	0	1.88562	2.0266	NoBP	NoMF	NoCC	NoDomain
PTSG_10967	39.2093	20.2199	17.3233	14.9957	9.52943	4.27582	8.67001	14.4504	NoBP	NoMF	NoCC	NoDomain
PTSG_11749	34.4944	32.8333	27.752	16.2268	8.95116	6.45911	11.7195	7.90746	BP_GO:0008033:tRNA processing; BP_GO:0055114:oxidation reduction	MF_GO:0017150:tRNA dihydrouridine synthase activity; MF_GO:0050660:FAD binding	NoCC	IPR001269:tRNA-dihydrouridine synthase; IPR013785:Aldolase-type TIM barrel; IPR018517:tRNA-dihydrouridine synthase, conserved site
PTSG_05454	13.1535	12.108	14.4948	7.737	2.66529	2.25112	4.56456	4.88168	BP_GO:0005975:carbohydrate metabolic process	MF_GO:0003824:catalytic activity; MF_GO:0043169:cation binding	NoCC	IPR006103:Glycoside hydrolase, family 2, TIM barrel; IPR006104:Glycoside hydrolase, family 2, N-terminal domain; IPR008979:Galactose-binding domain-like; IPR013781:Glycoside hydrolase, subgroup, catalytic core; IPR017853:Glycoside hydrolase, superfamily; IPR023232:Glycoside hydrolase, family 2, active site
PTSG_06798	28.9996	64.4533	83.6564	6.56005	0	0	2.12184	0.478902	NoBP	NoMF	NoCC	NoDomain
PTSG_00094	114.461	281.669	188.03	19.254	0.610145	1.16808	26.1446	4.60556	NoBP	MF_GO:0005515:protein binding	NoCC	IPR001849:Pleckstrin homology domain; IPR011993:Pleckstrin homology-type
PTSG_00519	10.3004	8.86659	13.1345	4.49437	0	0	1.16599	1.65418	NoBP	MF_GO:0008146:sulfotransferase activity	NoCC	IPR000863:Sulfotransferase domain
PTSG_03138	8419.89	7450.09	4998.22	1430.77	974.733	1836.52	1495.99	292.497	BP_GO:0045454:cell redox homeostasis; BP_GO:0055114:oxidation reduction; BP_GO:0006804:peroxidase reaction; BP_GO:0006979:response to oxidative stress	MF_GO:0051920:peroxiredoxin activity; MF_GO:0004601:peroxidase activity	NoCC	IPR000866:Alkyl hydroperoxide reductase subunit C/ Thiol specific antioxidant; IPR012335:Thioredoxin fold; IPR012336:Thioredoxin-like fold; IPR017936:Thioredoxin-like; IPR019479:Peroxiredoxin, C-terminal
PTSG_03303	459.642	265.426	220.407	57.5207	30.0746	20.8647	49.6808	10.7109	NoBP	MF_GO:0003824:catalytic activity	NoCC	IPR000639:Epoxide hydrolase-like
PTSG_11075	10.285	21.1761	20.9805	11.9721	2.19283	11.9313	10.3388	8.12052	BP_GO:0010033:response to organic substance; BP_GO:0065007:biological regulation; BP_GO:0006468:protein amino acid phosphorylation; BP_GO:0009069:serine family amino acid metabolic process	MF_GO:0005524:ATP binding; MF_GO:0004674:protein serine/threonine kinase activity	NoCC	IPR000719:Protein kinase, catalytic domain; IPR008271:Serine/threonine-protein kinase, active site; IPR011009:Protein kinase-like domain; IPR017442:Serine/threonine-protein kinase-like domain
PTSG_09898	31.6885	13.4693	21.3921	5.18499	0	0.234671	1.3177	1.18963	BP_GO:0016051:carbohydrate biosynthetic process	MF_GO:0008146:sulfotransferase activity	CC_GO:0016021:integral to membrane	IPR005331:Sulfotransferase
PTSG_06792	14.1903	57.3783	106.54	7.26092	0.232568	0	1.87504	1.88089	NoBP	NoMF	NoCC	IPR021973:SprA-related family
PTSG_07734	60.6324	43.2189	45.6947	22.5956	14.0445	6.21453	17.1707	15.609	BP_GO:0007165:signal transduction	MF_GO:0005515:protein binding; MF_GO:0004872:receptor activity	NoCC	IPR000601:PKD domain; IPR000980:SH2 motif; IPR001368:TNFR/CD27/30/40/95 cysteine-rich region; IPR006212:Furin-like repeat; IPR009030:Growth factor, receptor; IPR011641:Tyrosine-protein kinase ephrin type A/B receptor-like
PTSG_03155	6.02144	7.09137	9.67465	5.64443	1.56597	2.4457	2.58415	4.06606	NoBP	MF_GO:0005515:protein binding	NoCC	IPR000980:SH2 motif; IPR001202:WW/Rsp5/WWP
PTSG_07034	4.40109	3.98996	3.27132	3.58273	0.058318	0.055823	0.783635	0.282988	NoBP	NoMF	NoCC	NoDomain
PTSG_06799	22.0868	64.3627	121.391	7.62569	0	0	2.26098	1.42886	NoBP	NoMF	NoCC	NoDomain
PTSG_10976	12.4886	105.228	114.148	6.62803	0	0.190898	2.67979	1.77417	NoBP	NoMF	NoCC	NoDomain
PTSG_08742	15.2248	29.3208	22.7042	4.69376	0.16071	0	1.58363	0.519894	BP_GO:0055114:oxidation reduction	MF_GO:0005506:iron ion binding; MF_GO:0031418:L-ascorbic acid binding	NoCC	IPR006620:Prolyl 4-hydroxylase, alpha subunit; IPR019601:Oxoglutarate/iron-dependent oxygenase, C-terminal degradation domain; IPR022272:Lipocalin conserved site
PTSG_07006	15.9188	35.4663	27.0591	5.09021	0	0.186077	1.39313	1.72937	NoBP	MF_GO:0005515:protein binding	NoCC	IPR001478:PDZ/DHR/GLGF
PTSG_01493	169.819	302.097	368.056	14.8826	0.17183	0.164479	14.6232	3.47418	NoBP	NoMF	NoCC	NoDomain
PTSG_07377	35.7353	54.8324	78.5405	17.9619	4.87794	10.7976	6.5546	13.1912	NoBP	NoMF	NoCC	NoDomain
PTSG_02418	458.555	626.817	649.255	161.081	62.2221	140.119	192.945	86.4506	NoBP	NoMF	NoCC	NoDomain
PTSG_12877	253.061	600.147	467.018	120.65	65.5924	74.5586	84.8737	81.7818	BP_GO:0006950:response to stress	NoMF	NoCC	IPR006015:Universal stress protein A; IPR006016:UspA; IPR014729:Rossmann-like alpha/beta/alpha sandwich fold
PTSG_13168	11.6241	12.9581	10.8365	6.61161	0.899298	2.41031	5.88093	7.70943	BP_GO:0006605:protein targeting; BP_GO:0015758:glucose transport; BP_GO:0008286:insulin receptor signaling pathway	MF_GO:0005515:protein binding	NoCC	IPR001202:WW/Rsp5/WWP; IPR001478:PDZ/DHR/GLGF
PTSG_08575	17.1244	28.5947	42.9816	19.0589	11.2262	10.5924	12.7863	17.6396	NoBP	NoMF	NoCC	IPR013057:Amino acid transporter, transmembrane
PTSG_11036	3.46697	3.21143	6.82634	3.59276	0	0.269585	0.925072	2.50548	BP_GO:0007017:microtubule-based process	MF_GO:0005515:protein binding; MF_GO:0003777:microtubule motor activity	CC_GO:0005871:kinesin complex; CC_GO:0005874:microtubule	IPR001440:Tetratricopeptide TPR-1; IPR001849:Pleckstrin homology domain; IPR002151:Kinesin light chain; IPR006597:Sel1-like; IPR011990:Tetratricopeptide-like helical; IPR011993:Pleckstrin homology-type; IPR013026:Tetratricopeptide repeat-containing; IPR019734:Tetratricopeptide repeat
PTSG_07945	23.141	26.1785	29.1278	14.5584	5.74737	9.2525	12.6374	6.90183	BP_GO:0006468:protein amino acid phosphorylation; BP_GO:0009069:serine family amino acid metabolic process	MF_GO:0005524:ATP binding; MF_GO:0004674:protein serine/threonine kinase activity	NoCC	IPR000719:Protein kinase, catalytic domain; IPR008271:Serine/threonine-protein kinase, active site; IPR011009:Protein kinase-like domain; IPR017442:Serine/threonine-protein kinase-like domain
PTSG_04444	5.04198	9.96258	14.4314	5.94157	0.85639	3.27901	4.68825	6.07952	BP_GO:0006468:protein amino acid phosphorylation; BP_GO:0006771:riboflavin metabolic process; BP_GO:0019497:hexachlorocyclohexane metabolic process; BP_GO:0009069:serine family amino acid metabolic process	MF_GO:0003993:acid phosphatase activity; MF_GO:0005524:ATP binding; MF_GO:0004674:protein serine/threonine kinase activity	NoCC	IPR000560:Histidine phosphatase superfamily, clade-2; IPR000719:Protein kinase, catalytic domain; IPR008271:Serine/threonine-protein kinase, active site; IPR011009:Protein kinase-like domain; IPR017442:Serine/threonine-protein kinase-like domain
PTSG_12426	499.905	1155.91	955.803	172.029	89.734	64.9663	122.822	153.249	BP_GO:0006950:response to stress	NoMF	NoCC	IPR006015:Universal stress protein A; IPR006016:UspA; IPR014729:Rossmann-like alpha/beta/alpha sandwich fold
PTSG_06944	103.071	41.7016	50.8169	36.013	35.0135	30.6631	26.6942	19.0789	BP_GO:0016070:RNA metabolic process; BP_GO:0006350:transcription	MF_GO:0005515:protein binding	NoCC	NoDomain
PTSG_05243	11.3784	3.24764	2.47956	3.30545	0.149186	0	1.47008	0.603269	NoBP	NoMF	NoCC	NoDomain
PTSG_07656	30.4964	68.6483	25.6658	8.97157	2.3531	1.2871	7.52837	2.44679	NoBP	NoMF	NoCC	NoDomain
PTSG_07040	20.7154	42.7298	28.0269	17.2524	14.2397	8.60872	12.2766	9.09182	BP_GO:0005991:trehalose metabolic process	MF_GO:0003824:catalytic activity	NoCC	IPR001661:Glycoside hydrolase, family 37; IPR008928:Six-hairpin glycosidase-like; IPR018232:Glycoside hydrolase, family 37, conserved site
PTSG_05032	82.7019	169.043	218.65	37.2658	26.8686	13.349	22.4869	15.9403	BP_GO:0006096:glycolysis; BP_GO:0006000:fructose metabolic process; BP_GO:0006012:galactose metabolic process; BP_GO:0006013:mannose metabolic process; BP_GO:0006094:gluconeogenesis; BP_GO:0006098:pentose-phosphate shunt	MF_GO:0003872:6-phosphofructokinase activity	CC_GO:0005945:6-phosphofructokinase complex	IPR000023:Phosphofructokinase domain; IPR009161:6-phosphofructokinase, eukaryotic type; IPR015912:Phosphofructokinase, conserved site; IPR022953:Phosphofructokinase
PTSG_07030	45.5387	84.5992	108.825	10.4925	0.578797	1.6621	12.9624	1.4043	NoBP	NoMF	NoCC	NoDomain
PTSG_06725	28.7381	66.4994	121.681	26.2303	13.9847	14.8601	12.5277	21.4788	NoBP	NoMF	NoCC	IPR013078:Histidine phosphatase superfamily, clade-1
PTSG_06335	103.862	168.835	154.502	58.8638	20.4329	41.1644	48.5273	59.4711	BP_GO:0006544:glycine metabolic process; BP_GO:0006563:L-serine metabolic process; BP_GO:0006566:threonine metabolic process; BP_GO:0006783:heme biosynthetic process; BP_GO:0042967:acyl-carrier-protein biosynthetic process	MF_GO:0030170:pyridoxal phosphate binding; MF_GO:0003870:5-aminolevulinate synthase activity	NoCC	IPR001917:Aminotransferase, class-II, pyridoxal-phosphate binding site; IPR004839:Aminotransferase, class I/classII; IPR010961:Tetrapyrrole biosynthesis, 5-aminolevulinic acid synthase; IPR015421:Pyridoxal phosphate-dependent transferase, major region, subdomain 1; IPR015422:Pyridoxal phosphate-dependent transferase, major region, subdomain 2; IPR015424:Pyridoxal phosphate-dependent transferase, …
PTSG_04989	1037.46	657.171	812.004	334.244	469.238	495.578	409.534	95.98	BP_GO:0019430:removal of superoxide radicals; BP_GO:0055114:oxidation reduction; BP_GO:0006118:electron transport; BP_GO:0006206:pyrimidine base metabolic process	MF_GO:0004791:thioredoxin-disulfide reductase activity; MF_GO:0050660:FAD binding	CC_GO:0005737:cytoplasm	IPR000103:Pyridine nucleotide-disulphide oxidoreductase, class-II; IPR001327:Pyridine nucleotide-disulphide oxidoreductase, NAD-binding region; IPR005982:Thioredoxin reductase; IPR008255:Pyridine nucleotide-disulphide oxidoreductase, class-II, active site; IPR013027:FAD-dependent pyridine nucleotide-disulphide oxidoreductase
PTSG_02246	96.6896	38.0734	40.5928	26.1294	16.4423	21.1555	25.9197	8.98025	BP_GO:0006511:ubiquitin-dependent protein catabolic process; BP_GO:0006412:translation; BP_GO:0042254:ribosome biogenesis	MF_GO:0008270:zinc ion binding; MF_GO:0003735:structural constituent of ribosome	CC_GO:0005840:ribosome	IPR004854:Ubiquitin fusion degradation protein UFD1; IPR015880:Zinc finger, C2H2-like; IPR018271:Ribosomal protein S14, conserved site
PTSG_01045	63.89	20.003	33.6922	15.5745	5.54256	6.87741	15.6309	8.24564	NoBP	MF_GO:0005515:protein binding	NoCC	IPR000372:Leucine-rich repeat-containing N-terminal; IPR001611:Leucine-rich repeat; IPR003591:Leucine-rich repeat, typical subtype
PTSG_12189	8.98183	11.4171	16.5592	6.5385	2.08681	2.71886	3.63494	3.65668	BP_GO:0006814:sodium ion transport; BP_GO:0006885:regulation of pH; BP_GO:0055085:transmembrane transport; BP_GO:0015992:proton transport	MF_GO:0015385:sodium:hydrogen antiporter activity	CC_GO:0016021:integral to membrane	IPR004709:Na+/H+ exchanger; IPR006153:Cation/H+ exchanger; IPR018422:Cation/H+ exchanger, CPA1 family
PTSG_04255	17.8046	44.9838	57.8145	17.1807	6.29061	10.0018	11.1749	12.5894	BP_GO:0015746:citrate transport; BP_GO:0055085:transmembrane transport; BP_GO:0006813:potassium ion transport	MF_GO:0015137:citrate transmembrane transporter activity; MF_GO:0008324:cation transmembrane transporter activity	CC_GO:0016021:integral to membrane	IPR004680:Divalent ion symporter; IPR006037:Regulator of K+ conductance, C-terminal
PTSG_01743	80.4354	58.1225	71.6111	31.7054	16.3152	19.3565	22.026	22.8587	BP_GO:0000162:tryptophan biosynthetic process; BP_GO:0006571:tyrosine biosynthetic process; BP_GO:0009094:L-phenylalanine biosynthetic process	MF_GO:0004107:chorismate synthase activity	NoCC	IPR000453:Chorismate synthase; IPR020541:Chorismate synthase, conserved site
PTSG_01396	15.8142	37.6113	41.6292	15.8476	6.45273	7.63956	12.3215	12.2684	BP_GO:0009058:biosynthetic process; BP_GO:0006687:glycosphingolipid metabolic process	MF_GO:0001733:galactosylceramide sulfotransferase activity	CC_GO:0005794:Golgi apparatus; CC_GO:0016021:integral to membrane	IPR003378:Fringe-like; IPR009729:Galactose-3-O-sulfotransferase
PTSG_11288	29.2749	19.9498	11.3635	10.201	3.64642	4.65389	8.07557	6.22573	NoBP	MF_GO:0016887:ATPase activity; MF_GO:0005524:ATP binding	CC_GO:0016020:membrane	IPR003439:ABC transporter-like; IPR003593:ATPase, AAA+ type, core; IPR013525:ABC-2 type transporter; IPR017871:ABC transporter, conserved site
PTSG_03300	15.4893	28.9997	18.0374	4.85764	0.096466	0.092339	4.14796	0.624134	NoBP	NoMF	NoCC	NoDomain
PTSG_05455	3.50977	3.54664	5.33104	4.01997	1.90074	0.545826	2.72434	2.92071	BP_GO:0006508:proteolysis	MF_GO:0004252:serine-type endopeptidase activity	NoCC	IPR002884:Proprotein convertase, P; IPR008979:Galactose-binding domain-like
PTSG_05615	75.1853	27.4798	32.2268	21.8011	20.0264	13.6292	18.9769	8.70666	BP_GO:0006508:proteolysis	MF_GO:0004190:aspartic-type endopeptidase activity	CC_GO:0043231:intracellular membrane-bounded organelle; CC_GO:0044444:cytoplasmic part	IPR001461:Peptidase A1; IPR001969:Peptidase aspartic, active site; IPR009007:Peptidase aspartic, catalytic; IPR021109:Peptidase aspartic
PTSG_08574	8.96356	10.2757	11.5166	6.72556	6.365	1.94766	2.54715	5.56961	NoBP	NoMF	NoCC	NoDomain
PTSG_07132	12.9709	5.06662	7.19268	5.46934	0.678836	4.15868	4.25678	3.07443	BP_GO:0007155:cell adhesion	MF_GO:0005198:structural molecule activity	NoCC	IPR003129:Laminin G, thrombospondin-type, N-terminal; IPR008985:Concanavalin A-like lectin/glucanase; IPR013320:Concanavalin A-like lectin/glucanase, subgroup
PTSG_07954	31.9313	36.6697	43.6955	14.3057	2.566	7.71955	14.3666	8.00451	BP_GO:0006468:protein amino acid phosphorylation; BP_GO:0009069:serine family amino acid metabolic process	MF_GO:0005524:ATP binding; MF_GO:0004674:protein serine/threonine kinase activity	NoCC	IPR000719:Protein kinase, catalytic domain; IPR008271:Serine/threonine-protein kinase, active site; IPR011009:Protein kinase-like domain; IPR017442:Serine/threonine-protein kinase-like domain
PTSG_03434	16.0649	27.0878	51.1096	5.21594	0	0	1.26532	0.571168	NoBP	NoMF	NoCC	NoDomain
PTSG_12533	35.9948	50.8611	26.3623	6.38966	0	0	4.54681	1.36829	NoBP	NoMF	NoCC	NoDomain
PTSG_13008	93.05	269.708	217.092	19.7923	4.12221	3.48704	12.7958	7.05531	BP_GO:0006897:endocytosis	MF_GO:0003779:actin binding	CC_GO:0043229:intracellular organelle; CC_GO:0016020:membrane	IPR002558:I/LWEQ
PTSG_11993	16.2295	28.0654	18.3743	11.6337	5.41477	4.83757	9.21621	8.02849	NoBP	MF_GO:0005515:protein binding	NoCC	IPR001680:WD40 repeat; IPR011046:WD40 repeat-like-containing domain; IPR015943:WD40/YVTN repeat-like-containing domain; IPR017986:WD40-repeat-containing domain; IPR019775:WD40 repeat, conserved site; IPR019781:WD40 repeat, subgroup; IPR019782:WD40 repeat 2; IPR020472:G-protein beta WD-40 repeat
PTSG_08676	420.976	194.082	235.024	132.077	141.165	126.349	129.324	87.6086	BP_GO:0006000:fructose metabolic process; BP_GO:0006013:mannose metabolic process; BP_GO:0006094:gluconeogenesis; BP_GO:0006096:glycolysis; BP_GO:0006098:pentose-phosphate shunt; BP_GO:0015976:carbon utilization	MF_GO:0042132:fructose 1,6-bisphosphate 1-phosphatase activity; MF_GO:0005515:protein binding	CC_GO:0005737:cytoplasm	IPR000146:Fructose-1,6-bisphosphatase class 1/Sedoheputulose-1,7-bisphosphatase; IPR020548:Fructose-1,6-bisphosphatase, active site
PTSG_08186	21.2875	44.3329	39.5386	11.1985	3.42133	2.45622	8.04532	8.30098	NoBP	NoMF	NoCC	NoDomain
PTSG_01013	81.2023	20.755	20.7982	5.56254	0.345202	0.330433	4.32932	1.11672	BP_GO:0042967:acyl-carrier-protein biosynthetic process	MF_GO:0008080:N-acetyltransferase activity	NoCC	IPR000182:GCN5-related N-acetyltransferase (GNAT) domain; IPR016181:Acyl-CoA N-acyltransferase
PTSG_08373	188.925	344.175	171.959	41.2852	28.7892	11.0829	52.4207	11.6416	NoBP	NoMF	NoCC	NoDomain
PTSG_03931	71.6451	115.561	60.7147	37.0411	20.2429	24.0164	27.584	29.7452	NoBP	NoMF	NoCC	NoDomain
PTSG_10966	459.063	1322.69	1017.73	161.426	113.739	64.4329	121.455	122.295	BP_GO:0006950:response to stress; BP_GO:0009851:auxin biosynthetic process	MF_GO:0005524:ATP binding	NoCC	IPR001023:Heat shock protein Hsp70; IPR013126:Heat shock protein 70; IPR018181:Heat shock protein 70, conserved site
PTSG_02404	112.584	155.971	123.583	10.0298	0.269161	2.06116	12.297	1.74146	NoBP	NoMF	NoCC	NoDomain
PTSG_12753	37.2304	20.1902	17.342	19.6155	16.6944	15.9802	19.1094	11.2513	NoBP	NoMF	NoCC	NoDomain
PTSG_04532	41.2602	53.2751	71.1058	29.7337	7.87295	33.2846	28.015	24.9383	NoBP	MF_GO:0005515:protein binding	NoCC	IPR003347:Transcription factor jumonji/aspartyl beta-hydroxylase; IPR014710:RmlC-like jelly roll fold
PTSG_10258	9.79906	18.7728	22.5272	11.3776	5.67699	6.35791	7.62831	10.1926	BP_GO:0006468:protein amino acid phosphorylation	MF_GO:0004672:protein kinase activity; MF_GO:0005524:ATP binding; MF_GO:0005515:protein binding	NoCC	IPR000719:Protein kinase, catalytic domain; IPR001611:Leucine-rich repeat; IPR003591:Leucine-rich repeat, typical subtype; IPR011009:Protein kinase-like domain; IPR013032:EGF-like region, conserved site; IPR017442:Serine/threonine-protein kinase-like domain
PTSG_03841	34.7892	17.6228	36.8911	10.7706	3.93476	4.53902	8.40533	5.22211	BP_GO:0006812:cation transport; BP_GO:0055085:transmembrane transport; BP_GO:0006885:regulation of pH	MF_GO:0015299:solute:hydrogen antiporter activity	CC_GO:0016021:integral to membrane	IPR006153:Cation/H+ exchanger; IPR018418:Na+/H+ exchanger, isoforms 7/8; IPR018422:Cation/H+ exchanger, CPA1 family; IPR018490:Cyclic nucleotide-binding-like
PTSG_05339	19.7191	88.6486	25.9811	5.73163	0.898599	0.860154	5.23237	1.93797	NoBP	NoMF	NoCC	NoDomain
PTSG_10703	59.0901	212.631	192.519	17.4985	4.82633	3.92687	7.34996	9.36787	BP_GO:0009253:peptidoglycan catabolic process; BP_GO:0009252:peptidoglycan biosynthetic process	MF_GO:0008745:N-acetylmuramoyl-L-alanine amidase activity	NoCC	IPR002508:Cell wall hydrolase/autolysin, catalytic; IPR007709:N-formylglutamate amidohydrolase
PTSG_03493	246.355	127.789	158.457	81.1006	61.0164	69.2722	80.718	50.0641	BP_GO:0005978:glycogen biosynthetic process; BP_GO:0007507:heart development; BP_GO:0005982:starch metabolic process; BP_GO:0005985:sucrose metabolic process	MF_GO:0005536:glucose binding; MF_GO:0005515:protein binding; MF_GO:0004373:glycogen (starch) synthase activity	CC_GO:0005625:soluble fraction; CC_GO:0016234:inclusion body; CC_GO:0005829:cytosol	IPR008631:Glycogen synthase
PTSG_07800	164.457	161.853	297.274	97.6764	43.4915	84.9269	98.9594	118.535	NoBP	NoMF	NoCC	NoDomain
PTSG_03465	83.1763	22.3373	21.3296	6.44755	0.312292	0.448397	6.9939	1.57853	NoBP	NoMF	CC_GO:0016021:integral to membrane	IPR004877:Cytochrome b561, eukaryote; IPR005018:DOMON domain; IPR006593:Cytochrome b561/ferric reductase transmembrane; IPR019545:DM13 domain
PTSG_12032	50.3534	39.4691	42.4278	6.83249	0	0.13253	6.9456	1.00776	NoBP	NoMF	NoCC	NoDomain
PTSG_10239	3.62744	3.16153	3.05078	2.78714	0.056478	0	1.11307	1.05056	BP_GO:0006468:protein amino acid phosphorylation	MF_GO:0004672:protein kinase activity; MF_GO:0005524:ATP binding; MF_GO:0005515:protein binding	NoCC	IPR000719:Protein kinase, catalytic domain; IPR001611:Leucine-rich repeat; IPR003591:Leucine-rich repeat, typical subtype; IPR011009:Protein kinase-like domain; IPR013032:EGF-like region, conserved site; IPR017442:Serine/threonine-protein kinase-like domain
PTSG_04948	6.02407	9.65082	12.5578	4.61809	0	0.798049	7.09515	2.69707	NoBP	MF_GO:0005515:protein binding	NoCC	IPR000225:Armadillo; IPR011989:Armadillo-like helical; IPR016024:Armadillo-type fold; IPR019775:WD40 repeat, conserved site
PTSG_12606	26.9467	54.3141	44.4656	17.9113	9.50262	9.09608	13.5108	10.6465	BP_GO:0009088:threonine biosynthetic process; BP_GO:0016310:phosphorylation; BP_GO:0006544:glycine metabolic process; BP_GO:0006563:L-serine metabolic process; BP_GO:0042816:vitamin B6 metabolic process	MF_GO:0030170:pyridoxal phosphate binding; MF_GO:0004413:homoserine kinase activity; MF_GO:0005524:ATP binding; MF_GO:0004795:threonine synthase activity	NoCC	IPR000634:Serine/threonine dehydratase, pyridoxal-phosphate-binding site; IPR000870:Homoserine kinase; IPR001926:Pyridoxal phosphate-dependent enzyme, beta subunit; IPR004450:Threonine synthase; IPR006203:GHMP kinase, ATP-binding, conserved site; IPR006204:GHMP kinase; IPR013750:GHMP kinase, C-terminal; IPR014721:Ribosomal protein S5 domain 2-type fold, subgroup; IPR020568:Ribosomal protein S5 do…
PTSG_06585	68.821	104.973	103.3	51.2369	23.3125	43.1194	50.2515	53.8123	BP_GO:0006468:protein amino acid phosphorylation; BP_GO:0006810:transport; BP_GO:0007165:signal transduction; BP_GO:0009069:serine family amino acid metabolic process	MF_GO:0004697:protein kinase C activity; MF_GO:0005515:protein binding; MF_GO:0005524:ATP binding; MF_GO:0005215:transporter activity; MF_GO:0005509:calcium ion binding	CC_GO:0008021:synaptic vesicle; CC_GO:0016020:membrane	IPR000008:C2 calcium-dependent membrane targeting; IPR000719:Protein kinase, catalytic domain; IPR000961:AGC-kinase, C-terminal; IPR001565:Synaptotagmin; IPR002048:Calcium-binding EF-hand; IPR002290:Serine/threonine-protein kinase domain; IPR008271:Serine/threonine-protein kinase, active site; IPR008973:C2 calcium/lipid-binding domain, CaLB; IPR011009:Protein kinase-like domain; IPR011992:EF-hand…
PTSG_03219	11.9549	37.6256	46.9574	4.41869	0	0	1.54832	0.860205	NoBP	MF_GO:0005515:protein binding	CC_GO:0005856:cytoskeleton	IPR000299:FERM domain; IPR001452:Src homology-3 domain; IPR011511:Variant SH3; IPR011993:Pleckstrin homology-type; IPR014352:FERM/acyl-CoA-binding protein, 3-helical bundle; IPR018979:FERM, N-terminal; IPR018980:FERM, C-terminal PH-like domain; IPR019748:FERM central domain; IPR019749:Band 4.1 domain
PTSG_12882	19.7642	12.5572	6.08876	4.19779	0	0	3.61719	0.948081	NoBP	NoMF	NoCC	IPR022657:Orn/DAP/Arg decarboxylase 2, conserved site
PTSG_07622	8.86269	5.03514	5.96302	3.40945	0.147189	0	1.58225	0.476155	NoBP	MF_GO:0003723:RNA binding	NoCC	IPR004087:K Homology; IPR004088:K Homology, type 1; IPR018111:K Homology, type 1, subgroup
PTSG_08405	20.7665	3.20909	3.57309	3.32559	0.137587	0.06585	1.72554	0.278183	BP_GO:0006468:protein amino acid phosphorylation	MF_GO:0004672:protein kinase activity; MF_GO:0005524:ATP binding; MF_GO:0005515:protein binding	NoCC	IPR000719:Protein kinase, catalytic domain; IPR001611:Leucine-rich repeat; IPR003591:Leucine-rich repeat, typical subtype; IPR011009:Protein kinase-like domain; IPR013032:EGF-like region, conserved site; IPR017442:Serine/threonine-protein kinase-like domain
PTSG_08821	8.68128	12.5437	13.6396	3.88936	0	0	0.46127	0.624655	NoBP	NoMF	NoCC	NoDomain
PTSG_10515	19.3979	106.052	53.366	10.3478	2.368	5.37858	5.78861	4.70663	NoBP	NoMF	NoCC	NoDomain
PTSG_11160	9.66108	6.78752	4.96339	3.5645	0.176965	0	1.74381	0.286241	NoBP	NoMF	NoCC	IPR011043:Galactose oxidase/kelch, beta-propeller; IPR015916:Galactose oxidase, beta-propeller
PTSG_00122	85.7977	187.559	489.184	8.36949	0.437386	0.279116	4.4406	3.41944	BP_GO:0008045:motor axon guidance; BP_GO:0055114:oxidation reduction	MF_GO:0016491:oxidoreductase activity; MF_GO:0005506:iron ion binding; MF_GO:0031418:L-ascorbic acid binding	NoCC	IPR005123:Oxoglutarate/iron-dependent oxygenase; IPR006620:Prolyl 4-hydroxylase, alpha subunit
PTSG_13263	16.6769	12.3499	13.0103	4.3071	0	0	2.1892	0.247053	NoBP	MF_GO:0005515:protein binding	NoCC	IPR011993:Pleckstrin homology-type
PTSG_00990	38.33	28.2119	20.3549	15.5056	5.44303	10.1226	13.9313	12.1999	NoBP	MF_GO:0016491:oxidoreductase activity	NoCC	IPR006076:FAD dependent oxidoreductase
PTSG_07828	104.76	153.175	233.99	46.0322	24.7123	23.7248	29.8434	38.9108	BP_GO:0016310:phosphorylation	MF_GO:0005524:ATP binding; MF_GO:0016301:kinase activity; MF_GO:0016874:ligase activity	NoCC	IPR000121:PEP-utilising enzyme; IPR002192:Pyruvate phosphate dikinase, PEP/pyruvate-binding; IPR005078:Peptidase C54; IPR008279:PEP-utilising enzyme, mobile domain; IPR013815:ATP-grasp fold, subdomain 1; IPR013816:ATP-grasp fold, subdomain 2; IPR015813:Pyruvate/Phosphoenolpyruvate kinase
PTSG_08547	73.1427	179.737	151.439	29.5927	7.36611	10.9251	24.5819	28.4119	BP_GO:0007050:cell cycle arrest	NoMF	NoCC	IPR003108:Growth-arrest-specific protein 2 domain
PTSG_12562	109.907	167.537	202.566	22.3924	20.8235	6.49419	14.9233	5.2696	BP_GO:0006094:gluconeogenesis; BP_GO:0006633:fatty acid biosynthetic process; BP_GO:0006099:tricarboxylic acid cycle; BP_GO:0006522:alanine metabolic process; BP_GO:0006531:aspartate metabolic process	MF_GO:0005524:ATP binding; MF_GO:0004075:biotin carboxylase activity; MF_GO:0004736:pyruvate carboxylase activity	CC_GO:0009343:biotin carboxylase complex	IPR000089:Biotin/lipoyl attachment; IPR000891:Pyruvate carboxyltransferase; IPR001882:Biotin-binding site; IPR003379:Carboxylase, conserved domain; IPR005479:Carbamoyl-phosphate synthetase, large subunit, ATP-binding; IPR005481:Carbamoyl-phosphate synthase, large subunit, N-terminal; IPR005482:Biotin carboxylase, C-terminal; IPR005930:Pyruvate carboxylase; IPR011053:Single hybrid motif; IPR011054…
PTSG_00759	15.4506	18.7284	11.0157	4.35105	0	0.375952	1.75918	0.952918	NoBP	NoMF	NoCC	NoDomain
PTSG_04568	268.527	180.464	230.777	13.3706	0.428261	0	35.9666	2.25131	BP_GO:0006629:lipid metabolic process	MF_GO:0005509:calcium ion binding	NoCC	IPR002641:Patatin/Phospholipase A2-related; IPR011992:EF-hand-like domain; IPR016035:Acyl transferase/acyl hydrolase/lysophospholipase; IPR018247:EF-Hand 1, calcium-binding site; IPR018249:EF-HAND 2
PTSG_03135	201.654	86.9291	137.261	43.6927	29.7603	26.2081	28.911	32.0914	BP_GO:0009058:biosynthetic process	MF_GO:0008168:methyltransferase activity	NoCC	IPR013216:Methyltransferase type 11; IPR015168:NMT1/THI5-like
PTSG_03735	123.768	237.292	249.603	19.4331	3.24981	3.88847	20.5606	8.70617	NoBP	NoMF	NoCC	IPR021134:Bestrophin/UPF0187
PTSG_10257	72.7604	80.9312	137.813	50.5856	38.49	34.4916	43.5279	46.5826	BP_GO:0018193:peptidyl-amino acid modification; BP_GO:0055114:oxidation reduction	MF_GO:0004597:peptide-aspartate beta-dioxygenase activity	CC_GO:0030176:integral to endoplasmic reticulum membrane	IPR007803:Aspartyl/Asparaginyl beta-hydroxylase
PTSG_05423	65.2044	114.574	77.7648	39.4752	22.5996	26.0269	40.8065	31.4142	NoBP	NoMF	NoCC	NoDomain
PTSG_12321	19.4627	17.4882	14.4321	7.85273	1.55945	3.39257	7.11189	5.61806	NoBP	NoMF	NoCC	IPR013518:Potassium channel, inwardly rectifying, Kir, cytoplasmic; IPR013521:Potassium channel, inwardly rectifying, Kir, conserved region 2; IPR014756:Immunoglobulin E-set
PTSG_00121	45.6742	63.8744	53.3105	6.29064	0.168816	0.161593	9.67858	2.04794	BP_GO:0055114:oxidation reduction	MF_GO:0016491:oxidoreductase activity; MF_GO:0050660:FAD binding	NoCC	IPR006094:FAD linked oxidase, N-terminal; IPR012951:Berberine/berberine-like; IPR016166:FAD-binding, type 2; IPR016167:FAD-binding, type 2, subdomain 1; IPR016168:FAD-linked oxidase, FAD-binding, subdomain 2
PTSG_02091	415.413	568.3	357.684	39.183	4.36913	15.7331	89.4615	13.461	NoBP	NoMF	NoCC	NoDomain
PTSG_12217	19.2613	13.4192	24.922	10.4298	5.17802	6.27823	6.80322	7.67747	NoBP	NoMF	NoCC	IPR011611:Carbohydrate/purine kinase
PTSG_03840	66.1571	156.138	194.605	33.8265	20.8618	15.576	19.4359	28.3448	NoBP	NoMF	NoCC	IPR003734:Protein of unknown function DUF155
PTSG_04330	255.944	95.349	118.151	67.8992	54.0673	48.2828	67.4832	54.9251	BP_GO:0008152:metabolic process	MF_GO:0003824:catalytic activity	NoCC	IPR006992:Amidohydrolase 2
PTSG_02163	9.2925	15.0457	13.932	4.07068	0	0	1.31666	0.297171	NoBP	NoMF	NoCC	IPR005069:Nucleotide-diphospho-sugar transferase, predicted
PTSG_12682	136.03	62.2976	71.6142	29.3513	59.4936	18.8545	21.9663	8.77779	BP_GO:0009117:nucleotide metabolic process; BP_GO:0055114:oxidation reduction; BP_GO:0006144:purine base metabolic process	MF_GO:0046872:metal ion binding; MF_GO:0003920:GMP reductase activity	NoCC	IPR001093:IMP dehydrogenase/GMP reductase; IPR005993:Guanosine monophosphate reductase 1; IPR013785:Aldolase-type TIM barrel; IPR015875:IMP dehydrogenase / GMP reductase, conserved site
PTSG_03350	4.583	4.21846	3.22916	2.67534	0	0.270509	0.708839	0.502812	BP_GO:0007165:signal transduction; BP_GO:0045087:innate immune response	MF_GO:0004888:transmembrane receptor activity; MF_GO:0005515:protein binding	CC_GO:0031224:intrinsic to membrane	IPR000157:Toll-Interleukin receptor; IPR002110:Ankyrin repeat; IPR020683:Ankyrin repeat-containing domain; IPR020859:ROC GTPase
PTSG_05755	351.087	381.086	428.544	46.4007	19.005	8.82034	37.1455	49.5264	BP_GO:0055114:oxidation reduction	MF_GO:0016491:oxidoreductase activity; MF_GO:0050662:coenzyme binding	NoCC	IPR003421:Opine dehydrogenase; IPR008927:6-phosphogluconate dehydrogenase, C-terminal-like; IPR013328:Dehydrogenase, multihelical; IPR016040:NAD(P)-binding domain
PTSG_05784	4.09182	3.49937	4.46928	2.73314	0.264763	0.190077	1.00801	0.535317	NoBP	MF_GO:0003950:NAD+ ADP-ribosyltransferase activity	NoCC	IPR012317:Poly(ADP-ribose) polymerase, catalytic domain
PTSG_00786	112.814	688.156	442.622	20.5686	3.84027	5.68105	15.7935	7.76452	NoBP	NoMF	NoCC	NoDomain
PTSG_00728	110.154	33.7973	32.6919	29.415	26.4902	30.9917	29.2065	15.5643	NoBP	MF_GO:0005515:protein binding; MF_GO:0008270:zinc ion binding	NoCC	IPR001841:Zinc finger, RING-type; IPR002867:Zinc finger, C6HC-type; IPR013083:Zinc finger, RING/FYVE/PHD-type; IPR017907:Zinc finger, RING-type, conserved site
PTSG_12996	20.6008	20.5544	25.4436	15.2706	3.49909	15.6305	14.6279	18.8659	NoBP	NoMF	NoCC	NoDomain
PTSG_12393	12.7529	12.6666	19.0394	4.92241	0.610952	2.33926	2.7365	2.47053	NoBP	NoMF	NoCC	NoDomain
PTSG_03598	40.4201	56.3075	32.1562	5.5293	2.45308	0	3.55787	1.0392	NoBP	NoMF	NoCC	NoDomain
PTSG_02592	362.635	100.755	198.738	27.5257	13.423	9.90744	27.8158	10.9866	BP_GO:0015858:nucleoside transport	MF_GO:0005337:nucleoside transmembrane transporter activity	CC_GO:0016020:membrane	IPR002259:Delayed-early response protein/equilibrative nucleoside transporter; IPR016196:Major facilitator superfamily, general substrate transporter
PTSG_00305	2.78343	7.85347	7.40299	3.1037	0	0	0.575145	0.207697	NoBP	MF_GO:0005515:protein binding	NoCC	IPR001680:WD40 repeat; IPR011046:WD40 repeat-like-containing domain; IPR015943:WD40/YVTN repeat-like-containing domain; IPR019781:WD40 repeat, subgroup; IPR019782:WD40 repeat 2; IPR020472:G-protein beta WD-40 repeat
PTSG_07131	6.87474	4.71006	9.03131	3.432	0.174756	1.63097	1.48722	1.09533	NoBP	NoMF	NoCC	IPR003645:Follistatin-like, N-terminal
PTSG_11233	162.651	88.4696	167.011	10.4514	0.154889	0	29.8317	6.13804	NoBP	NoMF	NoCC	NoDomain
PTSG_12405	9.51099	3.47379	6.03052	2.99464	0.283188	0.406609	1.81807	0.725254	BP_GO:0006917:induction of apoptosis; BP_GO:0060707:trophoblast giant cell differentiation; BP_GO:0051918:negative regulation of fibrinolysis; BP_GO:0051919:positive regulation of fibrinolysis; BP_GO:0060716:labyrinthine layer blood vessel development; BP_GO:0051603:proteolysis involved in cellular protein catabolic process; BP_GO:0046716:muscle cell homeostasis; BP_GO:0045445:myoblast differenti…	MF_GO:0034185:apolipoprotein binding; MF_GO:0004252:serine-type endopeptidase activity	CC_GO:0005615:extracellular space; CC_GO:0005792:microsome	IPR000001:Kringle; IPR008985:Concanavalin A-like lectin/glucanase; IPR009030:Growth factor, receptor; IPR013320:Concanavalin A-like lectin/glucanase, subgroup; IPR013806:Kringle-like fold
PTSG_06529	33.1256	15.2923	18.669	14.1028	8.23715	8.81658	11.2026	12.7179	NoBP	NoMF	NoCC	IPR000938:Cytoskeleton-associated protein, Gly-rich domain; IPR007941:Protein of unknown function DUF726
PTSG_00095	41.4581	105.847	152.632	12.1171	1.06473	2.64986	16.8823	9.98873	NoBP	NoMF	NoCC	NoDomain
PTSG_01407	29.4245	55.0827	46.5641	12.8984	7.76612	5.47759	8.90986	7.7133	BP_GO:0001906:cell killing	MF_GO:0005524:ATP binding	NoCC	IPR002575:Aminoglycoside phosphotransferase; IPR010488:Zeta toxin, P-loop nucleoside triphosphate hydrolase; IPR011009:Protein kinase-like domain
PTSG_03945	92.5436	349.587	222.91	17.0722	2.19373	3.05437	26.7979	11.2902	NoBP	NoMF	NoCC	NoDomain
PTSG_11786	17.9536	15.218	21.5355	9.48564	2.20995	3.97897	9.47433	12.3408	BP_GO:0006468:protein amino acid phosphorylation	MF_GO:0004672:protein kinase activity; MF_GO:0005524:ATP binding	NoCC	IPR000152:EGF-type aspartate/asparagine hydroxylation site; IPR009030:Growth factor, receptor; IPR011641:Tyrosine-protein kinase ephrin type A/B receptor-like; IPR017441:Protein kinase, ATP binding site
PTSG_04421	30.8663	43.822	46.353	7.88419	1.56569	2.74763	7.55832	3.8691	NoBP	NoMF	NoCC	NoDomain
PTSG_00812	9.22983	19.4868	14.3632	8.29259	5.51521	3.94086	6.26276	6.21945	BP_GO:0006464:protein modification process; BP_GO:0006570:tyrosine metabolic process	MF_GO:0004835:tubulin-tyrosine ligase activity	NoCC	IPR004344:Tubulin-tyrosine ligase
PTSG_06373	338.197	77.5826	71.4845	45.4204	56.5686	43.5421	53.4613	18.237	NoBP	NoMF	NoCC	IPR010987:Glutathione S-transferase, C-terminal-like; IPR012335:Thioredoxin fold; IPR012336:Thioredoxin-like fold
PTSG_08597	5.61303	3.89079	4.2047	3.48357	0.515162	0.774907	1.78004	2.67837	NoBP	NoMF	NoCC	NoDomain
PTSG_02876	6.19677	3.52056	4.49005	2.59117	0	0	0.921924	0.332927	NoBP	NoMF	NoCC	NoDomain
PTSG_04445	5.19578	8.47426	6.72278	4.11653	0	0.326047	3.66159	4.13212	NoBP	NoMF	NoCC	IPR018247:EF-Hand 1, calcium-binding site
PTSG_07189	8.08186	26.7021	15.9931	7.4546	2.66469	3.68433	5.83507	6.46518	NoBP	NoMF	NoCC	NoDomain
PTSG_09577	4.90739	21.9795	52.9797	3.75135	0	0.091423	0.598907	0.154485	NoBP	MF_GO:0005515:protein binding	NoCC	IPR001478:PDZ/DHR/GLGF
PTSG_08408	6.3139	13.5082	16.9949	4.10476	0.688859	1.75837	2.72548	2.92484	NoBP	NoMF	NoCC	IPR011047:Quinonprotein alcohol dehydrogenase-like
PTSG_09289	5.40772	20.9473	29.4873	4.84549	4.33012	2.76325	0.861999	2.72376	NoBP	NoMF	NoCC	NoDomain
PTSG_01102	66.7637	98.6509	106.927	38.9418	34.4291	32.4491	32.1075	26.2737	BP_GO:0006812:cation transport; BP_GO:0055085:transmembrane transport	MF_GO:0008324:cation transmembrane transporter activity	CC_GO:0016020:membrane	IPR002524:Cation efflux protein
PTSG_11167	69.5859	45.2996	82.2203	15.593	15.3381	2.49315	10.2403	22.4688	BP_GO:0001890:placenta development; BP_GO:0031589:cell-substrate adhesion; BP_GO:0001889:liver development; BP_GO:0030168:platelet activation	MF_GO:0005515:protein binding	CC_GO:0009897:external side of plasma membrane; CC_GO:0005576:extracellular region	IPR002035:von Willebrand factor, type A; IPR009045:Hedgehog/DD-peptidase, zinc-binding motif
PTSG_05640	26.4413	23.4462	48.6389	3.99628	0	0	3.55463	0.962742	NoBP	NoMF	NoCC	NoDomain
PTSG_11950	10.1568	6.51747	11.7479	6.67945	1.45679	4.03662	7.45234	6.35595	BP_GO:0007165:signal transduction	MF_GO:0005515:protein binding; MF_GO:0004872:receptor activity; MF_GO:0005509:calcium ion binding	NoCC	IPR000152:EGF-type aspartate/asparagine hydroxylation site; IPR000436:Sushi/SCR/CCP; IPR000742:Epidermal growth factor-like, type 3; IPR001368:TNFR/CD27/30/40/95 cysteine-rich region; IPR001881:EGF-like calcium-binding; IPR006210:Epidermal growth factor-like; IPR013032:EGF-like region, conserved site; IPR013091:EGF calcium-binding; IPR016060:Complement control module; IPR018097:EGF-like calcium-b…
PTSG_08476	5.40309	3.24931	3.54339	3.24967	0.092192	0.176495	2.39501	1.41663	NoBP	MF_GO:0005488:binding	NoCC	IPR016186:C-type lectin-like
PTSG_02872	19.6406	5.07199	6.43792	3.83259	0.108729	1.14485	2.92203	1.40694	NoBP	NoMF	NoCC	NoDomain
PTSG_09863	25.4879	50.8211	60.1202	16.1281	6.60229	12.7741	12.9614	12.1561	NoBP	MF_GO:0005515:protein binding	NoCC	IPR001452:Src homology-3 domain; IPR001478:PDZ/DHR/GLGF; IPR004172:L27; IPR008144:Guanylate kinase; IPR008145:Guanylate kinase/L-type calcium channel; IPR014775:L27, C-terminal
PTSG_09655	461.488	77.4415	98.5008	48.3809	51.9605	35.2104	42.7179	34.7284	BP_GO:0055114:oxidation reduction; BP_GO:0008652:cellular amino acid biosynthetic process; BP_GO:0006118:electron transport; BP_GO:0006790:sulfur metabolic process	MF_GO:0051536:iron-sulfur cluster binding; MF_GO:0010181:FMN binding; MF_GO:0020037:heme binding; MF_GO:0004783:sulfite reductase (NADPH) activity; MF_GO:0050661:NADP or NADPH binding	CC_GO:0009337:sulfite reductase complex (NADPH)	IPR001094:Flavodoxin; IPR002880:Pyruvate flavodoxin/ferredoxin oxidoreductase, N-terminal; IPR005117:Nitrite/sulphite reductase, hemoprotein beta-component, ferrodoxin-like; IPR006066:Nitrite/sulphite reductase iron-sulphur/siroheam-binding site; IPR006067:Nitrite/sulphite reductase 4Fe-4S domain; IPR008254:Flavodoxin/nitric oxide synthase; IPR009014:Transketolase, C-terminal/Pyruvate-ferredoxin …
PTSG_05391	18.9112	12.5866	9.08128	4.40221	0.971356	1.16225	3.04555	2.94593	BP_GO:0045449:regulation of transcription	MF_GO:0003700:transcription factor activity; MF_GO:0043565:sequence-specific DNA binding	CC_GO:0005667:transcription factor complex	IPR004827:Basic-leucine zipper (bZIP) transcription factor
PTSG_04154	259.51	60.6242	116.649	37.4467	38.49	24.1449	23.7677	32.7909	NoBP	MF_GO:0003676:nucleic acid binding; MF_GO:0008270:zinc ion binding	CC_GO:0005622:intracellular	IPR003604:Zinc finger, U1-type; IPR007087:Zinc finger, C2H2-type; IPR015880:Zinc finger, C2H2-like; IPR018247:EF-Hand 1, calcium-binding site; IPR022755:Zinc finger, double-stranded RNA binding
PTSG_02089	631.894	551.369	477.275	11.5987	0	0	63.8015	5.39237	NoBP	NoMF	NoCC	NoDomain
PTSG_07444	21.1369	21.6556	16.3499	5.62005	0	2.32839	7.17798	4.0502	NoBP	NoMF	NoCC	NoDomain
PTSG_08577	195.785	464.196	184.783	87.6318	77.7517	91.785	90.2182	52.2712	NoBP	MF_GO:0008168:methyltransferase activity	NoCC	IPR005299:SAM dependent carboxyl methyltransferase
PTSG_13054	5.85034	12.4385	19.2373	2.92454	0.127843	0.944027	0.588981	0.679439	BP_GO:0007165:signal transduction; BP_GO:0009395:phospholipid catabolic process; BP_GO:0046339:diacylglycerol metabolic process	MF_GO:0004435:phosphoinositide phospholipase C activity; MF_GO:0005509:calcium ion binding	NoCC	IPR000909:Phospholipase C, phosphatidylinositol-specific , X domain; IPR001192:Phosphoinositide phospholipase C; IPR001711:Phospholipase C, phosphatidylinositol-specific, Y domain; IPR011992:EF-hand-like domain; IPR015359:Phospholipase C, phosphoinositol-specific, EF-hand-like; IPR017946:PLC-like phosphodiesterase, TIM beta/alpha-barrel domain
PTSG_08227	4.76999	1.74059	2.95175	2.08129	0	0	0.809932	0.73121	BP_GO:0045454:cell redox homeostasis; BP_GO:0006118:electron transport	MF_GO:0009055:electron carrier activity; MF_GO:0015035:protein disulfide oxidoreductase activity; MF_GO:0005515:protein binding	NoCC	IPR002109:Glutaredoxin; IPR003961:Fibronectin, type III; IPR008957:Fibronectin type III domain; IPR012335:Thioredoxin fold; IPR012336:Thioredoxin-like fold; IPR013783:Immunoglobulin-like fold
PTSG_02790	152.475	82.9747	524.757	12.2059	3.46277	5.48187	6.56193	6.89354	BP_GO:0008284:positive regulation of cell proliferation; BP_GO:0001822:kidney development; BP_GO:0006596:polyamine biosynthetic process; BP_GO:0006525:arginine metabolic process; BP_GO:0006560:proline metabolic process	MF_GO:0004586:ornithine decarboxylase activity	CC_GO:0005829:cytosol	IPR000183:Ornithine/DAP/Arg decarboxylase; IPR002433:Ornithine decarboxylase; IPR009006:Alanine racemase/group IV decarboxylase, C-terminal; IPR022643:Orn/DAP/Arg decarboxylase 2, C-terminal; IPR022644:Orn/DAP/Arg decarboxylase 2, N-terminal; IPR022653:Orn/DAP/Arg decarboxylase 2, pyridoxal-phosphate binding site; IPR022657:Orn/DAP/Arg decarboxylase 2, conserved site
PTSG_08146	2.71526	4.86645	4.77172	2.38938	0.201915	0.144957	1.04005	0.408245	BP_GO:0006468:protein amino acid phosphorylation	MF_GO:0004672:protein kinase activity; MF_GO:0005524:ATP binding; MF_GO:0005515:protein binding	NoCC	IPR000719:Protein kinase, catalytic domain; IPR001245:Serine-threonine/tyrosine-protein kinase; IPR001611:Leucine-rich repeat; IPR003591:Leucine-rich repeat, typical subtype; IPR011009:Protein kinase-like domain
PTSG_03148	4.2115	14.8068	13.1307	2.73703	0.063202	0.060498	0.566173	0.306686	BP_GO:0006817:phosphate transport	MF_GO:0005315:inorganic phosphate transmembrane transporter activity	CC_GO:0016020:membrane	IPR001204:Phosphate transporter
PTSG_09068	33.516	22.7121	42.1358	4.17458	0	0	5.83507	0.478902	BP_GO:0055114:oxidation reduction	MF_GO:0016491:oxidoreductase activity; MF_GO:0005488:binding	NoCC	IPR002198:Short-chain dehydrogenase/reductase SDR; IPR002347:Glucose/ribitol dehydrogenase; IPR016040:NAD(P)-binding domain
PTSG_09230	2.6988	4.99472	3.20095	2.7084	0.392183	0.214517	1.70643	1.76713	BP_GO:0006468:protein amino acid phosphorylation	MF_GO:0004672:protein kinase activity; MF_GO:0005524:ATP binding; MF_GO:0005515:protein binding	NoCC	IPR000719:Protein kinase, catalytic domain; IPR001245:Serine-threonine/tyrosine-protein kinase; IPR001611:Leucine-rich repeat; IPR003591:Leucine-rich repeat, typical subtype; IPR011009:Protein kinase-like domain
PTSG_03979	365.921	641.174	889.373	109.632	53.3313	83.4298	125.853	109.776	BP_GO:0009987:cellular process; BP_GO:0008152:metabolic process	MF_GO:0016817:hydrolase activity, acting on acid anhydrides	CC_GO:0044464:cell part	IPR006680:Amidohydrolase 1; IPR010229:Peptidase M38, beta-aspartyl dipeptidase; IPR011059:Metal-dependent hydrolase, composite domain
PTSG_06400	5.86848	4.73586	4.50845	2.53058	0	0	0.613886	0.554219	NoBP	NoMF	NoCC	NoDomain
PTSG_04949	6.44566	15.6661	6.13234	4.5185	4.01429	0.90413	2.74993	2.8646	NoBP	NoMF	NoCC	IPR008775:Phytanoyl-CoA dioxygenase
PTSG_07442	5.16349	43.3772	32.6214	3.71846	0.158803	0.266016	1.92049	2.37599	NoBP	MF_GO:0005515:protein binding; MF_GO:0005509:calcium ion binding	NoCC	IPR000152:EGF-type aspartate/asparagine hydroxylation site; IPR000436:Sushi/SCR/CCP; IPR000742:Epidermal growth factor-like, type 3; IPR006210:Epidermal growth factor-like; IPR013091:EGF calcium-binding; IPR016060:Complement control module; IPR018097:EGF-like calcium-binding, conserved site
PTSG_13136	6.48641	2.74708	4.96848	3.12455	0.323174	1.05178	1.96863	1.51592	BP_GO:0007264:small GTPase mediated signal transduction	MF_GO:0005525:GTP binding; MF_GO:0003950:NAD+ ADP-ribosyltransferase activity	NoCC	IPR001806:Ras GTPase; IPR003590:Leucine-rich repeat, ribonuclease inhibitor subtype; IPR012317:Poly(ADP-ribose) polymerase, catalytic domain
PTSG_01029	2.67709	3.45665	4.94837	2.97446	0	0	0.768118	0.385256	NoBP	NoMF	NoCC	NoDomain
PTSG_08921	132.416	222.49	97.5423	61.2547	47.7123	57.636	68.8233	44.8746	BP_GO:0030001:metal ion transport; BP_GO:0055085:transmembrane transport	MF_GO:0046873:metal ion transmembrane transporter activity	CC_GO:0016020:membrane	IPR003689:Zinc/iron permease
PTSG_01546	441.998	474.093	500.642	141.488	168.669	113.556	153.805	118.289	BP_GO:0008152:metabolic process	MF_GO:0005515:protein binding; MF_GO:0003824:catalytic activity	NoCC	IPR000644:Cystathionine beta-synthase, core; IPR002068:Heat shock protein Hsp20; IPR008978:HSP20-like chaperone; IPR013785:Aldolase-type TIM barrel
PTSG_03949	67.9389	1101.91	259.747	19.2445	15.2868	8.3616	18.5849	7.5062	BP_GO:0006457:protein folding; BP_GO:0051259:protein oligomerization; BP_GO:0009651:response to salt stress; BP_GO:0006979:response to oxidative stress; BP_GO:0009408:response to heat	NoMF	NoCC	IPR002068:Heat shock protein Hsp20; IPR008978:HSP20-like chaperone
PTSG_01095	14.1327	25.6343	17.9959	5.76886	10.4782	1.87225	2.87854	3.05072	BP_GO:0055085:transmembrane transport	NoMF	CC_GO:0016021:integral to membrane	IPR004776:Auxin efflux carrier
PTSG_01862	27.9989	29.539	36.338	13.2783	12.9718	11.0937	11.2393	6.19133	NoBP	NoMF	NoCC	NoDomain
PTSG_12751	6.78872	54.931	59.1447	3.46951	0.375817	0.659522	2.6372	1.62102	BP_GO:0048519:negative regulation of biological process; BP_GO:0008016:regulation of heart contraction; BP_GO:0009851:auxin biosynthetic process; BP_GO:0015991:ATP hydrolysis coupled proton transport; BP_GO:0030317:sperm motility; BP_GO:0006754:ATP biosynthetic process; BP_GO:0051240:positive regulation of multicellular organismal process; BP_GO:0030641:regulation of cellular pH; BP_GO:0006813:po…	MF_GO:0005391:sodium:potassium-exchanging ATPase activity; MF_GO:0015077:monovalent inorganic cation transmembrane transporter activity; MF_GO:0005524:ATP binding	CC_GO:0005890:sodium:potassium-exchanging ATPase complex	IPR001757:ATPase, P-type, K/Mg/Cd/Cu/Zn/Na/Ca/Na/H-transporter; IPR004014:ATPase, P-type cation-transporter, N-terminal; IPR005775:ATPase, P-type cation exchange, alpha subunit, eukaryotic; IPR005834:Haloacid dehalogenase-like hydrolase; IPR006068:ATPase, P-type cation-transporter, C-terminal; IPR006069:ATPase, P-type cation exchange, alpha subunit; IPR008250:ATPase, P-type, ATPase-associated dom…
PTSG_04467	127.185	306.534	403.253	42.1814	23.8502	21.345	35.7827	49.3981	BP_GO:0006779:porphyrin biosynthetic process; BP_GO:0055114:oxidation reduction; BP_GO:0015994:chlorophyll metabolic process	MF_GO:0004109:coproporphyrinogen oxidase activity	NoCC	IPR001260:Coproporphyrinogen III oxidase; IPR018375:Coproporphyrinogen III oxidase, conserved site
PTSG_11164	91.5376	53.0741	92.7904	6.94825	1.08934	0.695156	18.5411	4.99233	NoBP	MF_GO:0005488:binding	NoCC	IPR011990:Tetratricopeptide-like helical
PTSG_01494	70.1825	205.923	60.6519	10.8408	1.63093	6.24462	16.6556	6.33125	NoBP	NoMF	NoCC	NoDomain
PTSG_06030	3.50652	3.39571	7.37272	2.74922	1.09191	0	1.46723	0	NoBP	NoMF	NoCC	NoDomain
PTSG_12635	4.88718	5.12714	4.74261	4.59803	3.04369	4.00602	3.86266	1.84618	BP_GO:0006281:DNA repair; BP_GO:0006260:DNA replication	MF_GO:0003684:damaged DNA binding; MF_GO:0003887:DNA-directed DNA polymerase activity	CC_GO:0042575:DNA polymerase complex	IPR001126:DNA-repair protein, UmuC-like; IPR017963:DNA-repair protein, UmuC-like, N-terminal
PTSG_09924	224.034	220.622	378.073	78.668	52.0747	57.4322	95.834	69.5817	NoBP	NoMF	NoCC	NoDomain
PTSG_10843	225.475	70.0379	83.1447	35.0891	24.0121	35.3786	42.81	20.1813	NoBP	NoMF	NoCC	NoDomain
PTSG_11474	6.37961	3.98996	4.51419	3.75135	0.372484	1.90159	3.00309	1.40581	NoBP	NoMF	NoCC	IPR002589:Appr-1-p processing
PTSG_04140	49.9531	29.0997	30.9642	18.6533	10.7077	14.1279	22.0361	14.2771	NoBP	NoMF	NoCC	NoDomain
PTSG_13237	10.1197	4.19996	2.80581	2.72028	1.8007	0.430916	0.403274	0.728156	NoBP	NoMF	NoCC	NoDomain
PTSG_12083	7.27088	2.9338	3.5279	3.42035	0.566029	2.70906	1.52117	4.57774	NoBP	NoMF	NoCC	NoDomain
PTSG_03233	1109.15	1621.54	1500.99	306.249	302.989	184.741	447.012	326.906	BP_GO:0006094:gluconeogenesis; BP_GO:0006099:tricarboxylic acid cycle; BP_GO:0015976:carbon utilization	MF_GO:0004612:phosphoenolpyruvate carboxykinase (ATP) activity; MF_GO:0005524:ATP binding	CC_GO:0005737:cytoplasm	IPR001272:Phosphoenolpyruvate carboxykinase, ATP-utilising; IPR008210:Phosphoenolpyruvate carboxykinase, N-terminal; IPR013035:Phosphoenolpyruvate carboxykinase, C-terminal; IPR015994:Phosphoenolpyruvate carboxykinase (ATP), conserved site
PTSG_12578	24.7776	28.158	23.3126	13.3234	5.97167	9.02112	14.5494	11.4685	BP_GO:0008104:protein localization	NoMF	NoCC	IPR009543:Vacuolar protein sorting-associated protein; IPR015412:Autophagy-related, C-terminal; IPR023341:MABP domain
PTSG_06749	10.022	4.60104	3.45797	3.07318	0	0.265537	0.745512	0.224351	NoBP	NoMF	NoCC	IPR003495:Cobalamin (vitamin B12) biosynthesis CobW-like; IPR011629:Cobalamin (vitamin B12) biosynthesis CobW-like, C-terminal
PTSG_12434	38.1381	144.087	189.708	12.4371	6.12955	7.593	10.9012	6.48818	BP_GO:0055114:oxidation reduction	MF_GO:0016491:oxidoreductase activity; MF_GO:0005506:iron ion binding; MF_GO:0031418:L-ascorbic acid binding	CC_GO:0044464:cell part	IPR003582:Metridin-like ShK toxin; IPR005123:Oxoglutarate/iron-dependent oxygenase; IPR006620:Prolyl 4-hydroxylase, alpha subunit
PTSG_03254	330.502	267.624	363.968	92.5873	100.055	51.8633	98.9748	86.2197	BP_GO:0007010:cytoskeleton organization	MF_GO:0003779:actin binding	NoCC	IPR003128:Villin headpiece; IPR007122:Gelsolin; IPR007123:Gelsolin domain
PTSG_02165	215.021	344.134	510.733	29.3037	24.0562	7.23707	38.7899	20.3819	BP_GO:0006108:malate metabolic process; BP_GO:0055114:oxidation reduction; BP_GO:0006096:glycolysis; BP_GO:0006090:pyruvate metabolic process; BP_GO:0019643:reductive tricarboxylic acid cycle; BP_GO:0046487:glyoxylate metabolic process	MF_GO:0005488:binding; MF_GO:0030060:L-malate dehydrogenase activity	CC_GO:0005829:cytosol	IPR001236:Lactate/malate dehydrogenase, N-terminal; IPR001557:L-lactate/malate dehydrogenase; IPR010945:Malate dehydrogenase, type 2; IPR011274:Malate dehydrogenase, NAD-dependent, cytosolic; IPR015955:Lactate dehydrogenase/glycoside hydrolase, family 4, C-terminal; IPR016040:NAD(P)-binding domain; IPR022383:Lactate/malate dehydrogenase, C-terminal
PTSG_03116	77.0713	130.495	132.963	21.8902	12.0753	11.2697	16.4963	22.9498	NoBP	NoMF	NoCC	IPR013217:Methyltransferase type 12
PTSG_04739	104.716	264.024	138.338	38.1888	21.7006	51.6025	46.2461	19.2129	BP_GO:0006479:protein amino acid methylation; BP_GO:0046500:S-adenosylmethionine metabolic process	MF_GO:0004719:protein-L-isoaspartate (D-aspartate) O-methyltransferase activity	NoCC	IPR000682:Protein-L-isoaspartate(D-aspartate) O-methyltransferase
PTSG_12411	5.17717	5.64026	2.93068	2.23248	0	0	0.902616	0	NoBP	NoMF	NoCC	IPR015916:Galactose oxidase, beta-propeller
PTSG_08874	10.8977	19.5012	14.7156	8.89965	2.64192	6.27862	10.3644	9.28334	BP_GO:0006412:translation; BP_GO:0042254:ribosome biogenesis	MF_GO:0005515:protein binding; MF_GO:0003735:structural constituent of ribosome	CC_GO:0005840:ribosome	IPR001452:Src homology-3 domain; IPR018254:Ribosomal protein L29, conserved site
PTSG_03109	5.76823	2.92597	3.19863	2.32584	0	0	1.60906	1.03762	NoBP	NoMF	NoCC	NoDomain
PTSG_05019	10.4718	7.2435	4.83907	3.1668	0.815219	0.891819	2.08653	1.31861	BP_GO:0006310:DNA recombination; BP_GO:0002520:immune system development; BP_GO:0030154:cell differentiation; BP_GO:0065007:biological regulation; BP_GO:0006281:DNA repair; BP_GO:0006260:DNA replication	MF_GO:0003910:DNA ligase (ATP) activity; MF_GO:0005524:ATP binding	CC_GO:0044424:intracellular part	IPR001357:BRCT; IPR012309:DNA ligase, ATP-dependent, C-terminal; IPR012310:DNA ligase, ATP-dependent, central; IPR012340:Nucleic acid-binding, OB-fold; IPR016027:Nucleic acid-binding, OB-fold-like
PTSG_11372	60.7696	203.388	152.692	17.6003	6.86172	3.48934	36.9771	22.8913	NoBP	NoMF	NoCC	IPR006150:Cysteine-rich repeat
PTSG_11695	15.6217	11.9743	15.7629	3.09081	0.170498	0.163204	2.44376	0.999702	BP_GO:0000272:polysaccharide catabolic process	NoMF	NoCC	IPR002049:EGF-like, laminin; IPR008211:Laminin, N-terminal; IPR013032:EGF-like region, conserved site; IPR016134:Cellulosome enzyme, dockerin type I; IPR019825:Legume lectin, beta chain, Mn/Ca-binding site
PTSG_11660	35.7757	75.2954	45.2483	10.6587	3.0079	3.94559	11.5765	14.4156	NoBP	NoMF	NoCC	NoDomain
PTSG_12970	3.0102	2.19196	3.37405	1.96857	0.058131	0.020866	0.364523	0.182176	BP_GO:0006470:protein amino acid dephosphorylation; BP_GO:0007156:homophilic cell adhesion; BP_GO:0000272:polysaccharide catabolic process; BP_GO:0006570:tyrosine metabolic process	MF_GO:0004725:protein tyrosine phosphatase activity; MF_GO:0005509:calcium ion binding; MF_GO:0005515:protein binding	CC_GO:0005886:plasma membrane	IPR000242:Protein-tyrosine phosphatase, receptor/non-receptor type; IPR002049:EGF-like, laminin; IPR002126:Cadherin; IPR003961:Fibronectin, type III; IPR006212:Furin-like repeat; IPR008211:Laminin, N-terminal; IPR008957:Fibronectin type III domain; IPR008985:Concanavalin A-like lectin/glucanase; IPR009030:Growth factor, receptor; IPR013032:EGF-like region, conserved site; IPR013783:Immunoglobulin…
PTSG_12902	4.09692	1.46317	1.12787	1.09348	0.108575	0	0.972636	0.08781	NoBP	MF_GO:0005516:calmodulin binding	NoCC	IPR002101:Myristoylated alanine-rich C-kinase substrate MARCKS
PTSG_11373	36.9168	162.787	168.534	11.5974	4.73237	2.26496	15.8975	13.6507	BP_GO:0006508:proteolysis; BP_GO:0051103:DNA ligation involved in DNA repair; BP_GO:0009252:peptidoglycan biosynthetic process; BP_GO:0046436:D-alanine metabolic process	MF_GO:0004252:serine-type endopeptidase activity; MF_GO:0008716:D-alanine-D-alanine ligase activity; MF_GO:0005524:ATP binding; MF_GO:0003909:DNA ligase activity	NoCC	IPR002470:Peptidase S9A, prolyl oligopeptidase; IPR004106:Peptidase S9A/B/C, oligopeptidase, N-terminal beta-propeller; IPR011095:D-alanine--D-alanine ligase, C-terminal; IPR011761:ATP-grasp fold; IPR013815:ATP-grasp fold, subdomain 1; IPR013816:ATP-grasp fold, subdomain 2; IPR016059:DNA ligase, ATP-dependent, conserved site; IPR023302:Peptidase S9A, oligopeptidase, N-terminal
PTSG_06797	3.71345	3.76735	4.9764	2.99464	0	3.16251	0.887896	0.935196	BP_GO:0006118:electron transport	MF_GO:0009055:electron carrier activity	NoCC	IPR006058:2Fe-2S ferredoxin, iron-sulphur binding site
PTSG_10645	6.64857	39.1438	21.1006	3.88164	0.885426	2.34321	2.23956	1.64278	NoBP	NoMF	NoCC	NoDomain
PTSG_06893	86.4209	149.003	190.789	40.5333	28.1089	36.9962	36.0537	36.9411	NoBP	NoMF	NoCC	NoDomain
PTSG_03019	53.1386	134.988	139.006	10.5061	3.95691	5.50928	14.8232	4.94567	NoBP	NoMF	NoCC	NoDomain
PTSG_09512	14.414	98.9205	87.3746	3.4677	0	0	3.74543	0.39781	BP_GO:0008152:metabolic process	MF_GO:0008168:methyltransferase activity	NoCC	IPR013216:Methyltransferase type 11; IPR023143:Mycolic acid cyclopropane synthase-like domain
PTSG_07654	3.50465	3.6007	4.04704	2.08002	0	0.044931	0.588682	0.265732	NoBP	MF_GO:0005515:protein binding	NoCC	IPR001680:WD40 repeat; IPR011046:WD40 repeat-like-containing domain; IPR015943:WD40/YVTN repeat-like-containing domain; IPR017986:WD40-repeat-containing domain; IPR019775:WD40 repeat, conserved site; IPR019781:WD40 repeat, subgroup; IPR019782:WD40 repeat 2; IPR022364:F-box domain, Skp2-like
PTSG_10946	44.0471	606.21	69.3625	14.1349	6.37955	13.4346	11.4298	9.97493	BP_GO:0006259:DNA metabolic process	MF_GO:0016874:ligase activity; MF_GO:0003677:DNA binding; MF_GO:0008270:zinc ion binding	NoCC	IPR001510:Zinc finger, PARP-type
PTSG_06041	11.7779	7.52206	5.40752	2.62133	0.55211	0.226496	1.13049	0.956824	BP_GO:0007218:neuropeptide signaling pathway	MF_GO:0004930:G-protein coupled receptor activity	CC_GO:0016020:membrane	IPR000203:GPS domain; IPR000832:GPCR, family 2, secretin-like; IPR017981:GPCR, family 2-like; IPR017983:GPCR, family 2, secretin-like, conserved site
PTSG_08170	6.97594	12.5258	10.7185	3.41834	0	0.389876	2.43245	1.09801	NoBP	NoMF	NoCC	NoDomain
PTSG_11516	21.0913	13.9332	19.6741	5.53771	6.10952	4.67851	3.83111	1.48232	NoBP	NoMF	NoCC	IPR003599:Immunoglobulin subtype; IPR013783:Immunoglobulin-like fold
PTSG_04692	13.1072	8.00044	15.3148	3.28846	0	0	2.92503	0.880245	BP_GO:0007017:microtubule-based process	MF_GO:0005515:protein binding; MF_GO:0003777:microtubule motor activity	CC_GO:0005871:kinesin complex; CC_GO:0005874:microtubule	IPR001440:Tetratricopeptide TPR-1; IPR001849:Pleckstrin homology domain; IPR002151:Kinesin light chain; IPR011990:Tetratricopeptide-like helical; IPR011993:Pleckstrin homology-type; IPR013026:Tetratricopeptide repeat-containing; IPR019734:Tetratricopeptide repeat
PTSG_12890	2.83221	3.1794	6.14539	2.30752	0	0.011604	0.282355	0.196086	BP_GO:0006508:proteolysis	MF_GO:0004190:aspartic-type endopeptidase activity; MF_GO:0005515:protein binding	NoCC	IPR001969:Peptidase aspartic, active site; IPR002909:Cell surface receptor IPT/TIG; IPR006626:Parallel beta-helix repeat; IPR013783:Immunoglobulin-like fold; IPR014756:Immunoglobulin E-set; IPR018073:Proteinase inhibitor I25, cystatin, conserved site
PTSG_08011	40.6786	50.1863	46.5425	6.20829	4.51054	0.863514	6.19562	5.22864	BP_GO:0008152:metabolic process	MF_GO:0008484:sulfuric ester hydrolase activity	NoCC	IPR000917:Sulfatase; IPR017849:Alkaline phosphatase-like, alpha/beta/alpha; IPR017850:Alkaline-phosphatase-like, core domain
PTSG_03274	80.5244	176.494	98.4594	19.9502	7.02097	15.8414	24.9334	14.6011	NoBP	NoMF	NoCC	NoDomain
PTSG_09654	745.787	160.851	170.151	31.1734	113.226	21.6984	43.7055	7.11911	BP_GO:0055114:oxidation reduction	MF_GO:0016491:oxidoreductase activity	NoCC	IPR001433:Oxidoreductase FAD/NAD(P)-binding; IPR001709:Flavoprotein pyridine nucleotide cytochrome reductase; IPR002880:Pyruvate flavodoxin/ferredoxin oxidoreductase, N-terminal; IPR003097:FAD-binding, type 1; IPR015941:Transketolase-like, C-terminal; IPR017927:Ferredoxin reductase-type FAD-binding domain; IPR017938:Riboflavin synthase-like beta-barrel; IPR023173:NADPH-cytochrome p450 reductase, …
PTSG_11050	3.46518	2.2108	4.37807	3.06839	0.457005	1.45818	2.00148	1.27307	BP_GO:0007165:signal transduction; BP_GO:0045087:innate immune response	MF_GO:0004888:transmembrane receptor activity; MF_GO:0005515:protein binding	CC_GO:0031224:intrinsic to membrane	IPR000157:Toll-Interleukin receptor; IPR002110:Ankyrin repeat; IPR013753:Ras; IPR020683:Ankyrin repeat-containing domain; IPR020859:ROC GTPase
PTSG_13113	53.4095	40.3922	62.936	3.82854	0.237592	0	6.81085	1.15291	NoBP	NoMF	NoCC	NoDomain
PTSG_06349	256.914	120.029	111.522	45.011	76.5028	49.4796	69.3873	16.3361	BP_GO:0000162:tryptophan biosynthetic process; BP_GO:0006571:tyrosine biosynthetic process; BP_GO:0009094:L-phenylalanine biosynthetic process	MF_GO:0003849:3-deoxy-7-phosphoheptulonate synthase activity	NoCC	IPR002480:DAHP synthetase, class II
PTSG_12865	3.5499	13.4195	18.8708	3.75568	2.34403	1.7848	1.81348	2.11115	NoBP	MF_GO:0005515:protein binding	NoCC	IPR002110:Ankyrin repeat; IPR020683:Ankyrin repeat-containing domain; IPR020859:ROC GTPase
PTSG_10893	2.6656	13.3849	13.4128	2.35308	0	0.23542	1.43207	1.59124	NoBP	NoMF	NoCC	NoDomain
PTSG_03918	46.8736	79.7993	78.7195	4.63154	0.199948	0.765575	14.8667	3.39585	NoBP	NoMF	NoCC	NoDomain
PTSG_09872	62.0694	22.0611	21.2436	20.4285	15.13	17.0291	19.6603	24.4726	BP_GO:0030041:actin filament polymerization; BP_GO:0008624:induction of apoptosis by extracellular signals; BP_GO:0043087:regulation of GTPase activity	MF_GO:0005083:small GTPase regulator activity; MF_GO:0005543:phospholipid binding; MF_GO:0005085:guanyl-nucleotide exchange factor activity; MF_GO:0005515:protein binding	CC_GO:0005829:cytosol; CC_GO:0016020:membrane	IPR000591:DEP domain; IPR000980:SH2 motif; IPR011991:Winged helix-turn-helix transcription repressor DNA-binding
PTSG_08964	7.93452	3.68181	6.49671	2.56612	0.077212	0	1.03751	0.312223	BP_GO:0007156:homophilic cell adhesion	MF_GO:0005509:calcium ion binding	CC_GO:0005886:plasma membrane	IPR002126:Cadherin; IPR015919:Cadherin-like; IPR020894:Cadherin conserved site
PTSG_07146	63.3988	32.6853	36.8845	21.4561	19.6001	17.6739	20.6116	15.392	NoBP	NoMF	NoCC	NoDomain
PTSG_02886	10.1737	19.327	23.7552	8.58161	4.36972	6.69244	8.0899	7.3036	BP_GO:0006118:electron transport	MF_GO:0005507:copper ion binding; MF_GO:0009055:electron carrier activity; MF_GO:0005515:protein binding	NoCC	IPR000923:Blue (type 1) copper domain; IPR002110:Ankyrin repeat; IPR020683:Ankyrin repeat-containing domain
PTSG_06592	11.945	11.0646	8.06377	2.60598	0	0	2.02823	0.261585	NoBP	NoMF	NoCC	IPR013078:Histidine phosphatase superfamily, clade-1
PTSG_06029	1.83572	3.16037	5.80609	1.79107	0.254059	0.24319	0.682771	0.410939	BP_GO:0006468:protein amino acid phosphorylation	MF_GO:0004672:protein kinase activity; MF_GO:0005524:ATP binding	NoCC	IPR000719:Protein kinase, catalytic domain; IPR001245:Serine-threonine/tyrosine-protein kinase; IPR011009:Protein kinase-like domain; IPR017442:Serine/threonine-protein kinase-like domain
PTSG_11738	5.42591	6.83506	5.82191	2.98823	0	0.078894	1.18133	0.266627	BP_GO:0006508:proteolysis	MF_GO:0004190:aspartic-type endopeptidase activity	NoCC	IPR001461:Peptidase A1; IPR001969:Peptidase aspartic, active site; IPR009007:Peptidase aspartic, catalytic; IPR021109:Peptidase aspartic
PTSG_08552	58.2749	5.64789	8.58079	2.92057	0.615137	0.336468	1.96803	0.49749	BP_GO:0007050:cell cycle arrest	NoMF	NoCC	IPR003108:Growth-arrest-specific protein 2 domain; IPR009053:Prefoldin
PTSG_11144	7.80031	1.74319	1.55273	0.940872	0	0	0.836892	0.45333	NoBP	MF_GO:0005515:protein binding	NoCC	IPR015943:WD40/YVTN repeat-like-containing domain
PTSG_10572	9.84582	42.09	74.4998	5.79999	2.69306	3.37102	5.75284	3.88689	BP_GO:0006979:response to oxidative stress; BP_GO:0055114:oxidation reduction; BP_GO:0006749:glutathione metabolic process; BP_GO:0006804:peroxidase reaction	MF_GO:0004602:glutathione peroxidase activity; MF_GO:0005515:protein binding	NoCC	IPR000591:DEP domain; IPR000889:Glutathione peroxidase; IPR001849:Pleckstrin homology domain; IPR011991:Winged helix-turn-helix transcription repressor DNA-binding; IPR011993:Pleckstrin homology-type; IPR012335:Thioredoxin fold; IPR012336:Thioredoxin-like fold
PTSG_07029	24.0891	4.97152	11.7521	4.45847	2.21348	6.23864	5.1775	0.795621	NoBP	NoMF	NoCC	NoDomain
PTSG_11543	224.109	299.699	178.047	13.7995	5.60534	8.22714	20.197	7.75698	NoBP	NoMF	NoCC	IPR000782:FAS1 domain
PTSG_00198	9.91483	6.18764	5.45221	2.38388	0	0	1.29069	0.416159	NoBP	NoMF	NoCC	NoDomain
PTSG_10089	5.1013	11.8329	8.937	4.75701	1.40577	2.85273	4.83576	3.8655	BP_GO:0006468:protein amino acid phosphorylation	MF_GO:0004672:protein kinase activity; MF_GO:0005524:ATP binding; MF_GO:0005515:protein binding	NoCC	IPR000719:Protein kinase, catalytic domain; IPR001245:Serine-threonine/tyrosine-protein kinase; IPR001611:Leucine-rich repeat; IPR003591:Leucine-rich repeat, typical subtype; IPR011009:Protein kinase-like domain; IPR011989:Armadillo-like helical
PTSG_09543	235.571	30.9696	50.3962	7.32233	0.616897	7.04388	24.9077	7.48371	BP_GO:0007218:neuropeptide signaling pathway	MF_GO:0004930:G-protein coupled receptor activity; MF_GO:0005515:protein binding	CC_GO:0016020:membrane	IPR000203:GPS domain; IPR000832:GPCR, family 2, secretin-like; IPR002909:Cell surface receptor IPT/TIG; IPR013783:Immunoglobulin-like fold; IPR014756:Immunoglobulin E-set; IPR017981:GPCR, family 2-like; IPR017983:GPCR, family 2, secretin-like, conserved site
PTSG_03605	4.57169	2.40491	3.50535	2.12405	0.421808	0.807524	1.88931	0.170568	NoBP	MF_GO:0005515:protein binding	NoCC	IPR000742:Epidermal growth factor-like, type 3; IPR006210:Epidermal growth factor-like; IPR013032:EGF-like region, conserved site
PTSG_12443	115.08	238.022	121.327	43.4424	28.5357	51.4535	46.9641	37.0324	BP_GO:0044237:cellular metabolic process; BP_GO:0008283:cell proliferation; BP_GO:0048522:positive regulation of cellular process	MF_GO:0016853:isomerase activity	NoCC	IPR001398:Macrophage migration inhibitory factor; IPR014347:Tautomerase
PTSG_02857	27.9781	51.8965	64.0266	19.1201	11.573	17.9238	17.007	19.3502	BP_GO:0006468:protein amino acid phosphorylation; BP_GO:0009069:serine family amino acid metabolic process	MF_GO:0005524:ATP binding; MF_GO:0004674:protein serine/threonine kinase activity	NoCC	IPR000719:Protein kinase, catalytic domain; IPR001245:Serine-threonine/tyrosine-protein kinase; IPR008271:Serine/threonine-protein kinase, active site; IPR011009:Protein kinase-like domain; IPR017441:Protein kinase, ATP binding site
PTSG_01035	40.0788	67.9048	90.7286	6.89903	2.91137	4.83594	4.98598	5.54014	BP_GO:0042446:hormone biosynthetic process; BP_GO:0008016:regulation of heart contraction; BP_GO:0015991:ATP hydrolysis coupled proton transport; BP_GO:0030317:sperm motility; BP_GO:0030641:regulation of cellular pH; BP_GO:0006813:potassium ion transport; BP_GO:0006814:sodium ion transport; BP_GO:0006754:ATP biosynthetic process	MF_GO:0005391:sodium:potassium-exchanging ATPase activity; MF_GO:0005524:ATP binding	CC_GO:0005890:sodium:potassium-exchanging ATPase complex	IPR001757:ATPase, P-type, K/Mg/Cd/Cu/Zn/Na/Ca/Na/H-transporter; IPR004014:ATPase, P-type cation-transporter, N-terminal; IPR005834:Haloacid dehalogenase-like hydrolase; IPR006069:ATPase, P-type cation exchange, alpha subunit; IPR008250:ATPase, P-type, ATPase-associated domain; IPR018303:ATPase, P-type phosphorylation site; IPR023214:HAD-like domain; IPR023299:ATPase, P-type, cytoplasmic domain N;…
PTSG_05528	336.389	207.859	645.877	53.4675	8.57601	76.4229	121.091	133.928	NoBP	NoMF	NoCC	NoDomain
PTSG_13073	13.0645	7.16708	9.80959	2.80221	0.168631	0.645665	2.94571	1.70475	BP_GO:0006468:protein amino acid phosphorylation; BP_GO:0009069:serine family amino acid metabolic process	MF_GO:0005524:ATP binding; MF_GO:0005515:protein binding; MF_GO:0004674:protein serine/threonine kinase activity	NoCC	IPR000719:Protein kinase, catalytic domain; IPR000742:Epidermal growth factor-like, type 3; IPR001245:Serine-threonine/tyrosine-protein kinase; IPR006210:Epidermal growth factor-like; IPR006652:Kelch repeat type 1; IPR008271:Serine/threonine-protein kinase, active site; IPR011009:Protein kinase-like domain; IPR013032:EGF-like region, conserved site; IPR015915:Kelch-type beta propeller
PTSG_11367	264.765	144.564	876.377	14.8314	4.68574	11.5335	16.1906	12.6319	BP_GO:0006596:polyamine biosynthetic process	MF_GO:0003824:catalytic activity	NoCC	IPR000183:Ornithine/DAP/Arg decarboxylase; IPR002433:Ornithine decarboxylase; IPR009006:Alanine racemase/group IV decarboxylase, C-terminal; IPR022643:Orn/DAP/Arg decarboxylase 2, C-terminal; IPR022644:Orn/DAP/Arg decarboxylase 2, N-terminal; IPR022657:Orn/DAP/Arg decarboxylase 2, conserved site
PTSG_06549	3.40789	2.37852	3.93274	2.07973	0	0.329448	0.719403	0.463914	BP_GO:0055085:transmembrane transport	MF_GO:0022891:substrate-specific transmembrane transporter activity	CC_GO:0016021:integral to membrane	IPR003663:Sugar/inositol transporter; IPR005828:General substrate transporter; IPR005829:Sugar transporter, conserved site; IPR016196:Major facilitator superfamily, general substrate transporter; IPR020846:Major facilitator superfamily
PTSG_06214	40.3608	76.0769	46.6272	14.2398	10.5483	11.6008	11.4598	11.435	NoBP	NoMF	NoCC	IPR008775:Phytanoyl-CoA dioxygenase
PTSG_09923	144.975	128.833	329.69	30.1705	10.6659	48.2958	54.5863	18.3772	BP_GO:0009252:peptidoglycan biosynthetic process; BP_GO:0046436:D-alanine metabolic process	MF_GO:0008716:D-alanine-D-alanine ligase activity; MF_GO:0005524:ATP binding; MF_GO:0008168:methyltransferase activity	NoCC	IPR000291:D-alanine--D-alanine ligase/VANA/B/C, conserved site; IPR011095:D-alanine--D-alanine ligase, C-terminal; IPR011761:ATP-grasp fold; IPR013216:Methyltransferase type 11; IPR013815:ATP-grasp fold, subdomain 1; IPR013816:ATP-grasp fold, subdomain 2
PTSG_11222	5.10162	5.26976	3.20617	1.82849	0	0.173789	0.975848	0.293667	NoBP	NoMF	NoCC	IPR018247:EF-Hand 1, calcium-binding site
PTSG_07399	6.56259	4.56838	5.98081	2.50552	0.852963	0.884511	1.08247	0.459888	NoBP	NoMF	NoCC	NoDomain
PTSG_03518	119.077	199.206	153.341	10.2235	1.83286	5.39828	28.7964	7.98171	NoBP	NoMF	NoCC	NoDomain
PTSG_10789	74.8795	680.8	88.928	3.44568	0.371884	0.213584	8.26186	0.360912	NoBP	NoMF	NoCC	IPR000782:FAS1 domain; IPR009030:Growth factor, receptor; IPR011936:Myxococcus cysteine-rich repeat
PTSG_11196	17.609	14.6243	20.185	4.82539	3.03448	0.611507	3.67214	5.81241	BP_GO:0009987:cellular process	MF_GO:0005515:protein binding	NoCC	IPR002035:von Willebrand factor, type A; IPR009045:Hedgehog/DD-peptidase, zinc-binding motif
PTSG_12509	4.68979	8.79285	3.0756	3.70716	2.08054	2.22132	2.72399	1.87678	NoBP	NoMF	NoCC	NoDomain
PTSG_09921	200.858	348.157	252.795	16.5685	5.89766	8.61657	38.929	12.0498	NoBP	NoMF	NoCC	NoDomain
PTSG_11851	4.11031	32.0533	48.0751	2.52244	0.239411	0.370196	1.07234	1.10216	BP_GO:0007275:multicellular organismal development; BP_GO:0007165:signal transduction	MF_GO:0005515:protein binding; MF_GO:0004872:receptor activity	CC_GO:0016020:membrane	IPR000742:Epidermal growth factor-like, type 3; IPR002919:Protease inhibitor I8, cysteine-rich trypsin inhibitor-like; IPR003659:Plexin/semaphorin/integrin; IPR006210:Epidermal growth factor-like; IPR013032:EGF-like region, conserved site; IPR014756:Immunoglobulin E-set; IPR016201:Plexin-like fold
PTSG_07110	3.7456	5.86404	13.267	1.70326	0	0	0.470181	0.141494	NoBP	NoMF	CC_GO:0005783:endoplasmic reticulum	IPR003388:Reticulon; IPR005069:Nucleotide-diphospho-sugar transferase, predicted
PTSG_03774	29.8578	43.9414	30.1169	15.3042	12.1968	8.22993	16.4787	17.141	NoBP	NoMF	NoCC	IPR011040:Neuraminidase
PTSG_04920	173.39	98.2713	121.183	41.1568	22.8089	46.6227	56.8281	38.0461	BP_GO:0008152:metabolic process	MF_GO:0003824:catalytic activity	NoCC	IPR001544:Aminotransferase, class IV
PTSG_09753	9.35984	5.50953	10.2406	2.07201	0	0.082056	1.84303	0.346644	NoBP	MF_GO:0005515:protein binding	NoCC	IPR001810:F-box domain, cyclin-like
PTSG_12875	46.7401	41.1026	48.8233	12.6616	12.3787	8.51654	10.9158	9.8548	BP_GO:0055085:transmembrane transport	NoMF	CC_GO:0016020:membrane	IPR006685:Mechanosensitive ion channel MscS; IPR010920:Like-Sm ribonucleoprotein (LSM)-related domain; IPR011014:Mechanosensitive ion channel MscS, transmembrane-2
PTSG_12888	23.0999	14.3028	10.4873	8.98137	7.48767	9.34169	8.51636	6.12367	BP_GO:0005975:carbohydrate metabolic process	MF_GO:0003824:catalytic activity; MF_GO:0030246:carbohydrate binding	NoCC	IPR000322:Glycoside hydrolase, family 31; IPR011013:Glycoside hydrolase-type carbohydrate-binding; IPR017853:Glycoside hydrolase, superfamily
PTSG_10030	14.0887	5.09357	9.47921	2.12082	0	0	2.30565	0.567696	BP_GO:0007165:signal transduction	MF_GO:0004872:receptor activity	NoCC	IPR001368:TNFR/CD27/30/40/95 cysteine-rich region
PTSG_12266	2.4001	9.297	4.6582	2.25809	0	0	0	0.60444	NoBP	NoMF	NoCC	NoDomain
PTSG_01378	15.9546	6.14876	14.5494	2.89967	1.42876	0.600931	2.28832	1.19052	NoBP	MF_GO:0005515:protein binding	NoCC	IPR000742:Epidermal growth factor-like, type 3; IPR002860:BNR repeat; IPR002919:Protease inhibitor I8, cysteine-rich trypsin inhibitor-like; IPR006210:Epidermal growth factor-like; IPR011040:Neuraminidase; IPR013032:EGF-like region, conserved site
PTSG_02930	2.49263	5.77433	2.94061	2.57507	0.82185	1.04892	0.572621	1.6986	NoBP	NoMF	NoCC	NoDomain
PTSG_00022	4.62692	6.40101	7.05579	2.28023	0	0	0.921924	0.166463	NoBP	NoMF	NoCC	NoDomain
PTSG_11558	7.18765	7.70955	12.8882	5.11173	2.22058	3.67758	4.45208	4.01936	BP_GO:0007186:G-protein coupled receptor protein signaling pathway	MF_GO:0004930:G-protein coupled receptor activity	CC_GO:0016021:integral to membrane	IPR009030:Growth factor, receptor; IPR017978:GPCR, family 3, C-terminal
PTSG_10577	5.8167	1.87763	1.88155	0.912093	0	0	0	0.732439	NoBP	NoMF	NoCC	NoDomain
PTSG_11221	3.13491	6.93907	5.79461	2.05992	0	0	0.832849	0	NoBP	NoMF	NoCC	IPR015916:Galactose oxidase, beta-propeller
PTSG_00494	1.7049	5.22823	3.58467	0.534675	0	0	0.237793	0.21468	BP_GO:0008152:metabolic process	MF_GO:0008168:methyltransferase activity	NoCC	IPR013216:Methyltransferase type 11; IPR023143:Mycolic acid cyclopropane synthase-like domain
PTSG_10354	1.78362	5.75752	3.11555	0.335619	0	0.10633	0.796074	0.179675	NoBP	MF_GO:0042802:identical protein binding	NoCC	IPR001440:Tetratricopeptide TPR-1; IPR006597:Sel1-like; IPR011717:Tetratricopeptide TPR-4; IPR011990:Tetratricopeptide-like helical; IPR013026:Tetratricopeptide repeat-containing; IPR019734:Tetratricopeptide repeat
PTSG_05375	5.45911	9.22434	10.8132	2.28272	0	0	1.05282	0.543139	BP_GO:0006470:protein amino acid dephosphorylation; BP_GO:0006570:tyrosine metabolic process	MF_GO:0004725:protein tyrosine phosphatase activity; MF_GO:0005515:protein binding	NoCC	IPR000242:Protein-tyrosine phosphatase, receptor/non-receptor type; IPR000387:Protein-tyrosine/Dual-specificity phosphatase; IPR001478:PDZ/DHR/GLGF; IPR002110:Ankyrin repeat; IPR016130:Protein-tyrosine phosphatase, active site; IPR020683:Ankyrin repeat-containing domain
PTSG_07929	5.38105	11.0593	10.5879	5.71174	1.62606	5.16299	6.60821	5.3565	NoBP	MF_GO:0005488:binding	NoCC	IPR011989:Armadillo-like helical; IPR016024:Armadillo-type fold
PTSG_04004	8.97366	2.33604	10.3937	1.99721	0.09014	0.172568	0.807493	3.28054	NoBP	NoMF	NoCC	NoDomain
PTSG_07011	220.853	200.281	123.476	5.70058	1.50941	1.44484	35.8321	2.13628	NoBP	NoMF	NoCC	IPR011256:Regulatory factor, effector, bacterial
PTSG_10154	77.4803	89.1874	147.584	18.2419	11.0376	13.8162	19.5217	17.6243	NoBP	MF_GO:0008270:zinc ion binding	NoCC	IPR000433:Zinc finger, ZZ-type
PTSG_12821	3.96974	3.95309	4.94258	3.10065	0.408165	1.52932	3.05049	2.63139	BP_GO:0009399:nitrogen fixation; BP_GO:0006468:protein amino acid phosphorylation; BP_GO:0019337:tetrachloroethylene catabolic process; BP_GO:0006119:oxidative phosphorylation; BP_GO:0009069:serine family amino acid metabolic process	MF_GO:0016163:nitrogenase activity; MF_GO:0005524:ATP binding; MF_GO:0005515:protein binding; MF_GO:0008270:zinc ion binding; MF_GO:0000287:magnesium ion binding; MF_GO:0004427:inorganic diphosphatase activity; MF_GO:0004674:protein serine/threonine kinase activity; MF_GO:0016887:ATPase activity	CC_GO:0005737:cytoplasm; CC_GO:0016610:nitrogenase complex	IPR000318:Nitrogenase component 1, conserved site; IPR000719:Protein kinase, catalytic domain; IPR001841:Zinc finger, RING-type; IPR003593:ATPase, AAA+ type, core; IPR008162:Inorganic pyrophosphatase; IPR008271:Serine/threonine-protein kinase, active site; IPR011009:Protein kinase-like domain; IPR011704:ATPase, AAA-5; IPR013032:EGF-like region, conserved site; IPR013083:Zinc finger, RING/FYVE/PHD…
PTSG_05447	14.9122	7.18771	12.8282	1.83498	0	0.096892	1.31482	0.613977	BP_GO:0006811:ion transport; BP_GO:0055085:transmembrane transport	MF_GO:0016787:hydrolase activity; MF_GO:0005216:ion channel activity	CC_GO:0016020:membrane	IPR000086:NUDIX hydrolase domain; IPR005821:Ion transport; IPR015797:NUDIX hydrolase domain-like
PTSG_09092	6.23038	3.97609	7.87611	1.88654	0	0.085384	0.639257	0.432843	BP_GO:0007017:microtubule-based process	MF_GO:0005515:protein binding; MF_GO:0003777:microtubule motor activity	CC_GO:0005871:kinesin complex; CC_GO:0005874:microtubule	IPR001440:Tetratricopeptide TPR-1; IPR001849:Pleckstrin homology domain; IPR002151:Kinesin light chain; IPR011990:Tetratricopeptide-like helical; IPR011993:Pleckstrin homology-type; IPR013026:Tetratricopeptide repeat-containing; IPR019734:Tetratricopeptide repeat
PTSG_06306	35.5005	44.168	52.0707	10.8178	10.3833	6.6832	7.53748	12.0171	NoBP	NoMF	NoCC	NoDomain
PTSG_04743	63.3357	67.1593	125.976	16.5708	7.63923	14.5545	25.4652	14.4356	BP_GO:0055085:transmembrane transport	NoMF	CC_GO:0016020:membrane	IPR006685:Mechanosensitive ion channel MscS; IPR010920:Like-Sm ribonucleoprotein (LSM)-related domain
PTSG_01381	202.575	204.67	193.398	57.2845	70.7075	57.3118	56.1895	43.4648	BP_GO:0009314:response to radiation; BP_GO:0006874:cellular calcium ion homeostasis; BP_GO:0005982:starch metabolic process; BP_GO:0005985:sucrose metabolic process; BP_GO:0006012:galactose metabolic process; BP_GO:0006094:gluconeogenesis; BP_GO:0006096:glycolysis; BP_GO:0006098:pentose-phosphate shunt; BP_GO:0019872:streptomycin biosynthetic process	MF_GO:0004614:phosphoglucomutase activity; MF_GO:0000287:magnesium ion binding	CC_GO:0005737:cytoplasm	IPR005841:Alpha-D-phosphohexomutase; IPR005843:Alpha-D-phosphohexomutase, C-terminal; IPR005844:Alpha-D-phosphohexomutase, alpha/beta/alpha domain I; IPR005845:Alpha-D-phosphohexomutase, alpha/beta/alpha domain II; IPR005846:Alpha-D-phosphohexomutase, alpha/beta/alpha domain III; IPR016055:Alpha-D-phosphohexomutase, alpha/beta/alpha I/II/III; IPR016066:Alpha-D-phosphohexomutase, conserved site
PTSG_07326	25.3612	7.94814	27.7172	3.2432	0	0	5.49481	0.992148	NoBP	NoMF	NoCC	NoDomain
PTSG_09704	1.78491	4.03318	3.46422	0.839652	0	0.133008	0.124476	0	BP_GO:0007017:microtubule-based process	MF_GO:0005515:protein binding; MF_GO:0003777:microtubule motor activity	CC_GO:0005871:kinesin complex; CC_GO:0005874:microtubule	IPR001440:Tetratricopeptide TPR-1; IPR002151:Kinesin light chain; IPR011990:Tetratricopeptide-like helical; IPR013026:Tetratricopeptide repeat-containing; IPR019734:Tetratricopeptide repeat
PTSG_07016	3.79963	2.32095	3.78178	1.55826	0.027304	0.026136	0.627798	0.309152	BP_GO:0007156:homophilic cell adhesion; BP_GO:0006260:DNA replication	MF_GO:0003676:nucleic acid binding; MF_GO:0005524:ATP binding; MF_GO:0008026:ATP-dependent helicase activity; MF_GO:0005509:calcium ion binding; MF_GO:0005198:structural molecule activity; MF_GO:0030414:peptidase inhibitor activity; MF_GO:0003887:DNA-directed DNA polymerase activity	CC_GO:0005576:extracellular region; CC_GO:0005886:plasma membrane; CC_GO:0042575:DNA polymerase complex	IPR000629:RNA helicase, ATP-dependent, DEAD-box, conserved site; IPR001791:Laminin G domain; IPR002126:Cadherin; IPR003129:Laminin G, thrombospondin-type, N-terminal; IPR008197:Whey acidic protein, 4-disulphide core; IPR008985:Concanavalin A-like lectin/glucanase; IPR013320:Concanavalin A-like lectin/glucanase, subgroup; IPR015919:Cadherin-like; IPR017964:DNA-directed DNA polymerase, family B, co…
PTSG_00636	2.97445	4.26734	2.56574	1.24376	0	0	0.36877	0.665854	NoBP	NoMF	NoCC	NoDomain
PTSG_06729	6.55888	3.12572	4.6582	2.43978	0.103087	0.123345	0.90038	0.354327	NoBP	MF_GO:0005515:protein binding	NoCC	IPR000742:Epidermal growth factor-like, type 3; IPR001791:Laminin G domain; IPR006209:EGF; IPR006210:Epidermal growth factor-like; IPR006212:Furin-like repeat; IPR008985:Concanavalin A-like lectin/glucanase; IPR009030:Growth factor, receptor; IPR012680:Laminin G, subdomain 2; IPR013032:EGF-like region, conserved site; IPR013320:Concanavalin A-like lectin/glucanase, subgroup
PTSG_10172	7.31871	9.14992	8.11682	1.60302	0	0	0.907367	0.70215	BP_GO:0006487:protein amino acid N-linked glycosylation	NoMF	CC_GO:0016020:membrane	IPR006813:Glycosyl transferase, family 17
PTSG_06472	4.00572	5.91106	5.18296	2.15355	0	0	0.638518	0	NoBP	NoMF	NoCC	NoDomain
PTSG_08347	14.1084	16.7659	8.88508	7.98772	8.08678	7.14536	8.21946	5.28244	NoBP	MF_GO:0005515:protein binding	NoCC	IPR001611:Leucine-rich repeat
PTSG_01352	18.0349	47.9932	23.6198	15.1745	9.8622	14.1604	15.2154	16.1736	NoBP	NoMF	NoCC	NoDomain
PTSG_07760	10.3004	15.6129	9.85084	4.49437	2.2313	3.73772	2.49855	4.5114	NoBP	NoMF	NoCC	NoDomain
PTSG_04557	32.5441	44.2431	45.7525	10.2062	7.01589	4.66371	12.5699	12.7667	NoBP	MF_GO:0004659:prenyltransferase activity	CC_GO:0016021:integral to membrane	IPR000537:UbiA prenyltransferase family
PTSG_05954	48.0686	79.09	104.417	2.54981	0.20528	0.327496	4.29084	0.553398	NoBP	MF_GO:0005515:protein binding	NoCC	IPR001611:Leucine-rich repeat
PTSG_13186	54.1189	49.1736	66.566	6.28604	2.08054	3.98306	8.20064	6.05747	NoBP	NoMF	NoCC	NoDomain
PTSG_04430	6.8212	4.55562	7.15202	1.47532	0	0.210333	0.787363	0.414654	BP_GO:0006468:protein amino acid phosphorylation; BP_GO:0009069:serine family amino acid metabolic process	MF_GO:0005524:ATP binding; MF_GO:0004674:protein serine/threonine kinase activity	NoCC	IPR000719:Protein kinase, catalytic domain; IPR008271:Serine/threonine-protein kinase, active site; IPR011009:Protein kinase-like domain; IPR017442:Serine/threonine-protein kinase-like domain
PTSG_11860	40.217	65.1303	49.3906	4.27543	0.566029	3.25088	6.84528	1.8311	NoBP	MF_GO:0005509:calcium ion binding	NoCC	IPR002048:Calcium-binding EF-hand; IPR011992:EF-hand-like domain; IPR018247:EF-Hand 1, calcium-binding site; IPR018249:EF-HAND 2
PTSG_01662	7.05879	6.16363	4.5995	1.65631	0.063254	0	1.58659	0.102313	NoBP	NoMF	NoCC	NoDomain
PTSG_02055	149.244	347.772	191.708	51.2903	47.9024	37.8086	63.5395	67.015	BP_GO:0006629:lipid metabolic process; BP_GO:0055114:oxidation reduction	MF_GO:0016491:oxidoreductase activity; MF_GO:0020037:heme binding	NoCC	IPR001199:Cytochrome b5; IPR005804:Fatty acid desaturase, type 1
PTSG_05778	14.6632	15.4269	8.71331	2.3163	0	0.259004	2.3027	0.328246	NoBP	NoMF	CC_GO:0016020:membrane	IPR000772:Ricin B lectin; IPR003378:Fringe-like; IPR008997:Ricin B-related lectin
PTSG_00070	2.68378	4.29501	2.98343	0.474177	0.047083	0.180273	0.717014	0.266545	BP_GO:0006468:protein amino acid phosphorylation	MF_GO:0004672:protein kinase activity; MF_GO:0005524:ATP binding; MF_GO:0005515:protein binding	NoCC	IPR000719:Protein kinase, catalytic domain; IPR001245:Serine-threonine/tyrosine-protein kinase; IPR001611:Leucine-rich repeat; IPR003591:Leucine-rich repeat, typical subtype; IPR011009:Protein kinase-like domain
PTSG_07717	11.301	5.92795	6.8542	0.443017	0	0	0.788113	0	NoBP	NoMF	NoCC	NoDomain
PTSG_01753	3.74867	1.70064	3.40837	0.25419	0.37859	0	0.226098	0.918551	BP_GO:0007017:microtubule-based process	MF_GO:0005515:protein binding; MF_GO:0003777:microtubule motor activity	CC_GO:0005871:kinesin complex; CC_GO:0005874:microtubule	IPR001440:Tetratricopeptide TPR-1; IPR002151:Kinesin light chain; IPR011990:Tetratricopeptide-like helical; IPR013026:Tetratricopeptide repeat-containing; IPR019734:Tetratricopeptide repeat
PTSG_01079	1.96823	3.04965	3.56535	1.97523	0.490318	1.40802	0.439235	1.18963	NoBP	NoMF	NoCC	NoDomain
PTSG_09770	4.91797	16.0869	9.75709	0.822577	0	0	1.0975	0.165139	NoBP	NoMF	NoCC	NoDomain
PTSG_10091	19.6644	8.96142	10.6906	2.28023	0	0	4.24085	0.49939	NoBP	NoMF	NoCC	NoDomain
PTSG_02647	6.63246	2.53022	2.92557	1.13455	0	0	1.51375	0.151847	NoBP	NoMF	NoCC	IPR015916:Galactose oxidase, beta-propeller
PTSG_06832	12.2237	7.39495	12.9405	2.89523	0.425892	1.83452	2.86141	2.06663	NoBP	NoMF	NoCC	NoDomain
PTSG_09261	1.63452	3.70762	2.91512	0.3325	0.385175	0.421367	0.591507	0.667519	BP_GO:0006468:protein amino acid phosphorylation	MF_GO:0004672:protein kinase activity; MF_GO:0005524:ATP binding; MF_GO:0005515:protein binding	NoCC	IPR000719:Protein kinase, catalytic domain; IPR001611:Leucine-rich repeat; IPR003591:Leucine-rich repeat, typical subtype; IPR011009:Protein kinase-like domain; IPR013032:EGF-like region, conserved site; IPR017442:Serine/threonine-protein kinase-like domain
PTSG_11305	4.27926	4.03778	3.72676	2.99375	1.33254	1.17742	2.2956	1.16059	NoBP	NoMF	NoCC	NoDomain
PTSG_06599	4.73129	5.42177	3.21393	1.48379	0	0	1.18783	0.178729	NoBP	MF_GO:0005515:protein binding	NoCC	IPR006210:Epidermal growth factor-like
PTSG_07658	16.8432	63.0175	20.2488	2.32916	0	0	3.84755	1.06879	NoBP	NoMF	NoCC	NoDomain
PTSG_00489	14.9798	7.18415	14.7305	6.55014	5.43764	4.49059	7.7365	5.00128	BP_GO:0006810:transport	MF_GO:0005542:folic acid binding; MF_GO:0008518:reduced folate carrier activity	CC_GO:0016020:membrane	IPR002666:Reduced folate carrier; IPR016196:Major facilitator superfamily, general substrate transporter
PTSG_10889	4.08714	16.1518	15.0637	2.01977	0.154268	0.443005	2.48753	1.7467	NoBP	NoMF	NoCC	NoDomain
PTSG_08979	6.2121	2.05668	2.26707	1.19888	0	0.189914	1.42185	0.641828	NoBP	NoMF	NoCC	NoDomain
PTSG_05868	11.8981	8.30029	6.49356	4.17349	2.59878	1.54634	4.53021	3.18103	NoBP	MF_GO:0005515:protein binding	NoCC	IPR001680:WD40 repeat; IPR011046:WD40 repeat-like-containing domain; IPR015943:WD40/YVTN repeat-like-containing domain; IPR017986:WD40-repeat-containing domain; IPR019775:WD40 repeat, conserved site; IPR019781:WD40 repeat, subgroup; IPR019782:WD40 repeat 2; IPR020472:G-protein beta WD-40 repeat
PTSG_10579	4.79833	7.3108	8.56775	0.963079	0	0	0.749564	0.290019	NoBP	NoMF	NoCC	NoDomain
PTSG_07752	5.24583	4.12755	6.46937	0.925399	0	0	1.00605	0.908263	BP_GO:0007017:microtubule-based process	MF_GO:0005515:protein binding; MF_GO:0003777:microtubule motor activity	CC_GO:0005871:kinesin complex; CC_GO:0005874:microtubule	IPR001440:Tetratricopeptide TPR-1; IPR001849:Pleckstrin homology domain; IPR002151:Kinesin light chain; IPR006597:Sel1-like; IPR011990:Tetratricopeptide-like helical; IPR011993:Pleckstrin homology-type; IPR013026:Tetratricopeptide repeat-containing; IPR019734:Tetratricopeptide repeat
PTSG_07982	28.5675	16.6694	22.3578	9.01101	4.6592	6.59114	10.7115	10.1706	NoBP	MF_GO:0005488:binding	NoCC	IPR001304:C-type lectin; IPR001791:Laminin G domain; IPR008985:Concanavalin A-like lectin/glucanase; IPR012680:Laminin G, subdomain 2; IPR013320:Concanavalin A-like lectin/glucanase, subgroup; IPR016186:C-type lectin-like; IPR016187:C-type lectin fold
PTSG_02993	4.36857	2.48854	4.15622	2.09535	0.160041	0.612778	2.72399	1.68263	BP_GO:0006468:protein amino acid phosphorylation; BP_GO:0009069:serine family amino acid metabolic process	MF_GO:0005524:ATP binding; MF_GO:0004674:protein serine/threonine kinase activity	NoCC	IPR000719:Protein kinase, catalytic domain; IPR008271:Serine/threonine-protein kinase, active site; IPR011009:Protein kinase-like domain; IPR017442:Serine/threonine-protein kinase-like domain
PTSG_06858	5.43457	4.73247	7.52233	1.37405	0.419795	0.251147	1.73927	0.806332	NoBP	NoMF	NoCC	IPR013517:FG-GAP
PTSG_12762	7.97714	9.06511	13.2179	2.83358	0.988547	1.79546	2.31607	2.45995	BP_GO:0044237:cellular metabolic process; BP_GO:0007165:signal transduction	MF_GO:0004872:receptor activity; MF_GO:0003824:catalytic activity; MF_GO:0050662:coenzyme binding	NoCC	IPR001173:Glycosyl transferase, family 2; IPR001368:TNFR/CD27/30/40/95 cysteine-rich region; IPR001509:NAD-dependent epimerase/dehydratase; IPR003410:Hyalin; IPR009030:Growth factor, receptor; IPR013032:EGF-like region, conserved site; IPR016040:NAD(P)-binding domain
PTSG_00871	33.18	20.0736	20.9421	2.56467	0.265265	0.101567	5.37041	0.85813	BP_GO:0006468:protein amino acid phosphorylation	MF_GO:0004672:protein kinase activity; MF_GO:0005524:ATP binding; MF_GO:0005515:protein binding	NoCC	IPR000719:Protein kinase, catalytic domain; IPR001245:Serine-threonine/tyrosine-protein kinase; IPR011009:Protein kinase-like domain; IPR011641:Tyrosine-protein kinase ephrin type A/B receptor-like; IPR013032:EGF-like region, conserved site; IPR015915:Kelch-type beta propeller
PTSG_02605	18.2327	3.6564	2.89265	1.68268	0.990096	0.414635	3.71408	0.600553	BP_GO:0016042:lipid catabolic process; BP_GO:0046486:glycerolipid metabolic process	MF_GO:0003924:GTPase activity; MF_GO:0005525:GTP binding; MF_GO:0004806:triglyceride lipase activity	NoCC	IPR000795:Protein synthesis factor, GTP-binding; IPR002921:Lipase, class 3
PTSG_04482	3.5456	5.84584	5.99919	1.64225	0	0.260147	1.27816	0.879185	BP_GO:0006468:protein amino acid phosphorylation; BP_GO:0009069:serine family amino acid metabolic process	MF_GO:0005524:ATP binding; MF_GO:0004674:protein serine/threonine kinase activity	NoCC	IPR000719:Protein kinase, catalytic domain; IPR008271:Serine/threonine-protein kinase, active site; IPR011009:Protein kinase-like domain; IPR017442:Serine/threonine-protein kinase-like domain
PTSG_08123	74.3101	221.876	220.011	35.5849	48.1634	26.9989	38.1286	41.6696	BP_GO:0055114:oxidation reduction; BP_GO:0006561:proline biosynthetic process; BP_GO:0000051:urea cycle intermediate metabolic process; BP_GO:0006537:glutamate biosynthetic process; BP_GO:0016310:phosphorylation	MF_GO:0004350:glutamate-5-semialdehyde dehydrogenase activity; MF_GO:0004349:glutamate 5-kinase activity	CC_GO:0005739:mitochondrion	IPR000965:Gamma-glutamyl phosphate reductase GPR; IPR001048:Aspartate/glutamate/uridylate kinase; IPR001057:Glutamate/acetylglutamate kinase; IPR005715:Glutamate 5-kinase/delta-1-pyrroline-5-carboxylate synthase; IPR005766:Delta l-pyrroline-5-carboxylate synthetase; IPR015590:Aldehyde dehydrogenase domain; IPR016161:Aldehyde/histidinol dehydrogenase; IPR016162:Aldehyde dehydrogenase, N-terminal; …
PTSG_10574	6.6978	3.931	6.49967	1.7186	0	0	1.01911	0.766716	NoBP	NoMF	NoCC	NoDomain
PTSG_02898	6.3274	1.89998	3.23671	0.738361	0	0.701777	1.97028	0.88939	NoBP	NoMF	NoCC	IPR015916:Galactose oxidase, beta-propeller
PTSG_02669	86.409	47.5348	71.6976	3.11069	0	0.113714	9.68418	0.576457	NoBP	NoMF	NoCC	NoDomain
PTSG_01900	31.9803	54.4662	108.144	14.5211	15.396	12.8659	14.4487	12.8467	BP_GO:0055085:transmembrane transport	MF_GO:0005488:binding	CC_GO:0005743:mitochondrial inner membrane	IPR002067:Mitochondrial carrier protein; IPR018108:Mitochondrial substrate/solute carrier; IPR023395:Mitochondrial carrier domain
PTSG_04142	129.988	45.9564	58.3161	23.4161	25.0576	20.6415	21.0441	25.9162	NoBP	MF_GO:0008270:zinc ion binding	CC_GO:0005622:intracellular	IPR007087:Zinc finger, C2H2-type; IPR015880:Zinc finger, C2H2-like; IPR018247:EF-Hand 1, calcium-binding site; IPR022755:Zinc finger, double-stranded RNA binding
PTSG_02864	4.26601	2.68352	3.9629	0.686088	0	0	1.46463	0.11019	NoBP	NoMF	NoCC	NoDomain
PTSG_02990	3.52382	7.34993	2.10436	0	0	0	2.11719	0	NoBP	NoMF	NoCC	NoDomain
PTSG_04480	31.5992	63.5773	81.2793	18.785	24.1847	16.7951	16.5674	17.8974	BP_GO:0045454:cell redox homeostasis	NoMF	NoCC	IPR012335:Thioredoxin fold; IPR012336:Thioredoxin-like fold; IPR013766:Thioredoxin domain; IPR017936:Thioredoxin-like; IPR019345:Armet protein
PTSG_11287	4.2767	4.33103	4.01456	1.26233	0.10445	0.099982	1.02925	0.591318	BP_GO:0007017:microtubule-based process	MF_GO:0005515:protein binding; MF_GO:0003777:microtubule motor activity	CC_GO:0005871:kinesin complex; CC_GO:0005874:microtubule	IPR001440:Tetratricopeptide TPR-1; IPR001849:Pleckstrin homology domain; IPR002151:Kinesin light chain; IPR006597:Sel1-like; IPR011990:Tetratricopeptide-like helical; IPR011993:Pleckstrin homology-type; IPR013026:Tetratricopeptide repeat-containing; IPR019734:Tetratricopeptide repeat
PTSG_07716	11.953	46.4765	6.15121	2.38547	0	0	2.2734	0.273659	NoBP	NoMF	NoCC	NoDomain
PTSG_06473	5.9221	4.50954	4.51895	1.3334	0	0	1.86378	0.152966	NoBP	NoMF	NoCC	NoDomain
PTSG_04820	34.6595	142.345	104.55	18.8581	23.9262	16.4301	14.2113	26.7118	NoBP	NoMF	NoCC	IPR018108:Mitochondrial substrate/solute carrier; IPR023395:Mitochondrial carrier domain
PTSG_02953	3.03947	74.1305	5.68062	0.42365	0	0	1.50732	0	NoBP	NoMF	NoCC	NoDomain
PTSG_08223	46.6609	13.1669	26.7885	7.75279	4.81125	8.47396	8.61999	7.00395	NoBP	NoMF	NoCC	NoDomain
PTSG_11275	8.44061	3.41733	9.99571	0.897314	0.089097	0	0.798147	0.576457	BP_GO:0007017:microtubule-based process	MF_GO:0005515:protein binding; MF_GO:0003777:microtubule motor activity	CC_GO:0005871:kinesin complex; CC_GO:0005874:microtubule	IPR001440:Tetratricopeptide TPR-1; IPR001849:Pleckstrin homology domain; IPR002151:Kinesin light chain; IPR006597:Sel1-like; IPR011990:Tetratricopeptide-like helical; IPR011993:Pleckstrin homology-type; IPR013026:Tetratricopeptide repeat-containing; IPR019734:Tetratricopeptide repeat
PTSG_06255	6.25382	2.13748	4.68053	1.99973	0	0	1.43667	0.617632	NoBP	MF_GO:0005515:protein binding	NoCC	IPR001440:Tetratricopeptide TPR-1; IPR006597:Sel1-like; IPR011990:Tetratricopeptide-like helical; IPR013026:Tetratricopeptide repeat-containing; IPR013618:Domain of unknown function DUF1736; IPR019734:Tetratricopeptide repeat
PTSG_07992	9.24666	2.85726	16.0545	1.09055	0.492199	0.471142	2.38097	0.557291	BP_GO:0007165:signal transduction	MF_GO:0004872:receptor activity; MF_GO:0005509:calcium ion binding	NoCC	IPR001368:TNFR/CD27/30/40/95 cysteine-rich region; IPR018097:EGF-like calcium-binding, conserved site
PTSG_10807	7.53689	7.35278	4.33418	0.840411	0.208618	0	1.68195	0.168719	NoBP	NoMF	NoCC	NoDomain
PTSG_06252	42.0896	25.3156	38.8799	11.7629	3.58355	11.053	23.0659	17.0671	BP_GO:0006412:translation; BP_GO:0042254:ribosome biogenesis	MF_GO:0003735:structural constituent of ribosome	CC_GO:0005840:ribosome	IPR018130:Ribosomal protein S2, conserved site; IPR020864:Membrane attack complex component/perforin (MACPF) domain
PTSG_06556	6.55049	18.7547	12.1607	5.71634	3.90221	5.43311	7.94469	3.7297	NoBP	NoMF	NoCC	IPR010994:RuvA domain 2-like
PTSG_10924	58.4314	31.0129	18.3558	2.1144	0.349909	0.167469	4.54508	0	NoBP	NoMF	NoCC	NoDomain
PTSG_11258	159.26	247.992	239.897	23.8547	45.0037	17.0046	36.6018	15.8038	BP_GO:0055114:oxidation reduction; BP_GO:0044262:cellular carbohydrate metabolic process	MF_GO:0016491:oxidoreductase activity; MF_GO:0005515:protein binding	NoCC	IPR001236:Lactate/malate dehydrogenase, N-terminal; IPR001557:L-lactate/malate dehydrogenase; IPR016040:NAD(P)-binding domain
PTSG_11458	2.00927	2.77329	4.12379	0	0.172601	0	1.7008	0.069795	BP_GO:0006511:ubiquitin-dependent protein catabolic process; BP_GO:0016579:protein deubiquitination	MF_GO:0004221:ubiquitin thiolesterase activity	NoCC	IPR001394:Peptidase C19, ubiquitin carboxyl-terminal hydrolase 2
PTSG_07817	9.66832	16.0012	28.8208	3.35038	1.99602	1.21006	2.32449	3.44379	NoBP	NoMF	NoCC	IPR018134:Lysosome-associated membrane glycoprotein, conserved site
PTSG_11935	178.172	1358.53	441.177	7.18551	2.62858	2.51613	63.5777	9.11083	NoBP	NoMF	NoCC	IPR004238:Late embryogenesis abundant protein, group 4
PTSG_05736	10.6618	72.0994	14.4967	1.81352	0	0.215458	1.00819	0.364078	BP_GO:0055114:oxidation reduction	MF_GO:0008270:zinc ion binding; MF_GO:0016491:oxidoreductase activity	NoCC	IPR002085:Alcohol dehydrogenase superfamily, zinc-containing; IPR011032:GroES-like; IPR013149:Alcohol dehydrogenase, C-terminal; IPR013154:Alcohol dehydrogenase GroES-like; IPR016040:NAD(P)-binding domain
PTSG_03678	12.3605	8.06573	7.39468	1.66727	0	0	2.81772	0.535547	NoBP	NoMF	NoCC	IPR012937:Domain of unknown function DUF1693
PTSG_06765	6.99836	5.47268	11.3508	1.23649	0.122775	0.47009	1.53977	1.19153	NoBP	NoMF	NoCC	NoDomain
PTSG_12686	7.72531	7.62787	5.87983	2.28023	1.13206	0.541813	2.53529	0.915549	NoBP	NoMF	NoCC	NoDomain
PTSG_02859	7.4163	5.85195	12.528	2.58426	0.769799	0	2.0688	1.6602	NoBP	NoMF	NoCC	NoDomain
PTSG_13151	67.6164	55.4276	57.6557	2.64754	0.148801	0.142435	7.73133	0.802285	NoBP	MF_GO:0005515:protein binding	NoCC	IPR000436:Sushi/SCR/CCP; IPR001258:NHL repeat; IPR011042:Six-bladed beta-propeller, TolB-like; IPR013017:NHL repeat, subgroup; IPR016060:Complement control module; IPR019777:Formate C-acetyltransferase glycine radical, conserved site
PTSG_04940	24.9489	16.1888	15.731	9.84985	7.5718	10.2678	12.0115	7.65459	NoBP	MF_GO:0008171:O-methyltransferase activity	NoCC	IPR001077:O-methyltransferase, family 2; IPR011991:Winged helix-turn-helix transcription repressor DNA-binding
PTSG_10623	9.56941	17.9334	11.092	1.66727	0	0.079233	2.00206	0.267773	NoBP	NoMF	NoCC	NoDomain
PTSG_06285	14.1476	85.5679	13.4882	9.80775	7.88349	14.7595	13.605	9.18858	BP_GO:0042967:acyl-carrier-protein biosynthetic process	MF_GO:0008080:N-acetyltransferase activity	NoCC	IPR000182:GCN5-related N-acetyltransferase (GNAT) domain; IPR016181:Acyl-CoA N-acyltransferase
PTSG_13075	3.71744	10.7999	4.80997	0.582916	0	0	1.55549	0.9362	NoBP	NoMF	NoCC	NoDomain
PTSG_00555	7.89768	6.15086	3.89285	2.04435	0	0.448397	1.95829	1.26283	NoBP	NoMF	NoCC	NoDomain
PTSG_01179	95.6595	170.007	199.103	28.9887	32.8002	31.6105	23.3864	37.1739	BP_GO:0006457:protein folding	MF_GO:0031072:heat shock protein binding; MF_GO:0051082:unfolded protein binding	NoCC	IPR001623:Heat shock protein DnaJ, N-terminal; IPR002939:Chaperone DnaJ, C-terminal; IPR003095:Heat shock protein DnaJ; IPR008971:HSP40/DnaJ peptide-binding; IPR018253:Heat shock protein DnaJ, conserved site
PTSG_10837	137.939	180.534	193.681	49.8183	33.075	61.3588	66.6001	66.9917	BP_GO:0044260:cellular macromolecule metabolic process; BP_GO:0090304:nucleic acid metabolic process	MF_GO:0005488:binding; MF_GO:0003824:catalytic activity	NoCC	IPR001763:Rhodanese-like
PTSG_11996	13.7339	27.8664	14.6876	1.758	1.2219	0.501269	1.87646	0.988211	NoBP	MF_GO:0005515:protein binding	NoCC	IPR001304:C-type lectin; IPR002035:von Willebrand factor, type A; IPR016186:C-type lectin-like; IPR016187:C-type lectin fold
PTSG_03398	752.312	225.113	331.956	117.728	144.456	127.587	210.498	144.691	BP_GO:0009052:pentose-phosphate shunt, non-oxidative branch; BP_GO:0006002:fructose 6-phosphate metabolic process; BP_GO:0019682:glyceraldehyde-3-phosphate metabolic process	MF_GO:0048029:monosaccharide binding; MF_GO:0005515:protein binding; MF_GO:0004801:transaldolase activity	CC_GO:0005625:soluble fraction; CC_GO:0005792:microsome; CC_GO:0005829:cytosol	IPR001585:Transaldolase; IPR004730:Transaldolase 1; IPR013785:Aldolase-type TIM barrel; IPR018225:Transaldolase, active site
PTSG_06859	3.06821	1.69786	3.40279	0.549843	0.545957	0	0.978155	0.883083	NoBP	NoMF	NoCC	NoDomain
PTSG_10986	251.641	104.492	197.651	46.8093	69.1367	53.388	48.6623	43.4627	BP_GO:0055114:oxidation reduction	MF_GO:0016491:oxidoreductase activity; MF_GO:0005506:iron ion binding; MF_GO:0031418:L-ascorbic acid binding	NoCC	IPR005123:Oxoglutarate/iron-dependent oxygenase; IPR006620:Prolyl 4-hydroxylase, alpha subunit
PTSG_13115	10.0354	10.9751	9.15313	2.27012	0.273221	0.130766	1.95805	1.3258	BP_GO:0006955:immune response; BP_GO:0007165:signal transduction	MF_GO:0005044:scavenger receptor activity; MF_GO:0030247:polysaccharide binding	NoCC	IPR001212:Somatomedin B domain
PTSG_09754	2.47299	5.09173	6.14012	0.531013	0	0.07969	0.944656	0.359091	BP_GO:0017038:protein import	MF_GO:0005515:protein binding; MF_GO:0005524:ATP binding	CC_GO:0016020:membrane	IPR002035:von Willebrand factor, type A; IPR011115:SecA DEAD-like, N-terminal; IPR014018:SecA motor DEAD
PTSG_12630	60.8292	66.667	24.9342	9.33997	5.27343	9.68949	10.6969	12.1083	BP_GO:0006508:proteolysis	MF_GO:0008233:peptidase activity	NoCC	IPR007280:Peptidase, C-terminal, archaeal/bacterial
PTSG_02760	3.86474	3.01129	4.00906	2.00611	1.12046	0.476679	1.15243	1.57741	BP_GO:0007155:cell adhesion; BP_GO:0006468:protein amino acid phosphorylation	MF_GO:0005524:ATP binding; MF_GO:0004713:protein tyrosine kinase activity	CC_GO:0008305:integrin complex	IPR000413:Integrin alpha chain; IPR000719:Protein kinase, catalytic domain; IPR001245:Serine-threonine/tyrosine-protein kinase; IPR003410:Hyalin; IPR003609:Apple-like; IPR008266:Tyrosine-protein kinase, active site; IPR011009:Protein kinase-like domain; IPR013519:Integrin alpha beta-propellor; IPR017441:Protein kinase, ATP binding site
PTSG_02689	36.1849	38.2458	57.3847	17.0722	21.339	12.7902	14.1136	24.8384	BP_GO:0055114:oxidation reduction	MF_GO:0005506:iron ion binding; MF_GO:0031418:L-ascorbic acid binding	NoCC	IPR006620:Prolyl 4-hydroxylase, alpha subunit
PTSG_10808	4.74263	2.48775	1.91764	0.743673	0	0	0.992229	0.298596	NoBP	NoMF	NoCC	NoDomain
PTSG_03606	4.42764	2.62027	4.53537	1.85141	0.229791	0	1.02925	0.557528	NoBP	NoMF	NoCC	NoDomain
PTSG_11148	3.75575	4.60935	6.06238	0.139942	0	0	2.48953	0.112378	BP_GO:0009987:cellular process	MF_GO:0005515:protein binding	NoCC	IPR001680:WD40 repeat; IPR007111:NACHT nucleoside triphosphatase; IPR011046:WD40 repeat-like-containing domain; IPR011047:Quinonprotein alcohol dehydrogenase-like; IPR015943:WD40/YVTN repeat-like-containing domain; IPR017986:WD40-repeat-containing domain; IPR018391:Pyrrolo-quinoline quinone beta-propeller repeat; IPR019775:WD40 repeat, conserved site; IPR019781:WD40 repeat, subgroup; IPR019782:WD…
PTSG_05217	220.984	136.631	77.6051	18.8813	15.3392	20.393	35.3706	16.0812	NoBP	NoMF	NoCC	NoDomain
PTSG_02436	2.58893	3.51425	4.80997	0.749464	0	0	0.592566	0.601843	NoBP	MF_GO:0005515:protein binding; MF_GO:0008270:zinc ion binding; MF_GO:0003676:nucleic acid binding	CC_GO:0005622:intracellular	IPR001841:Zinc finger, RING-type; IPR007087:Zinc finger, C2H2-type; IPR011011:Zinc finger, FYVE/PHD-type; IPR013087:Zinc finger, C2H2-type/integrase, DNA-binding; IPR015880:Zinc finger, C2H2-like
PTSG_03956	5.14361	5.61967	8.70305	3.37509	1.47849	1.41524	2.56061	3.26831	BP_GO:0006119:oxidative phosphorylation	MF_GO:0000287:magnesium ion binding; MF_GO:0004427:inorganic diphosphatase activity	CC_GO:0005737:cytoplasm	IPR008162:Inorganic pyrophosphatase
PTSG_01232	10.1012	6.63708	8.971	0.899743	0	0	2.33423	0.602102	NoBP	MF_GO:0005515:protein binding	NoCC	IPR001791:Laminin G domain; IPR002035:von Willebrand factor, type A; IPR008985:Concanavalin A-like lectin/glucanase; IPR013320:Concanavalin A-like lectin/glucanase, subgroup
PTSG_02047	92.2132	180.118	171.101	29.7806	34.7021	32.2817	38.7489	26.0888	NoBP	NoMF	NoCC	IPR019538:26S proteasome non-ATPase regulatory subunit 5
PTSG_09692	11.5225	6.76265	9.8747	4.31753	2.98227	2.31943	4.3413	3.91935	NoBP	NoMF	NoCC	IPR011042:Six-bladed beta-propeller, TolB-like
PTSG_11388	7.79215	17.7551	9.48913	1.14998	0	0	1.27861	0.230868	NoBP	NoMF	NoCC	NoDomain
PTSG_02674	8.70658	3.133	4.2476	0.895241	0.177783	0	1.75187	0.862688	NoBP	NoMF	NoCC	IPR011042:Six-bladed beta-propeller, TolB-like
PTSG_12264	14.3499	14.9492	4.57148	1.9774	0.406227	0.518463	1.39497	1.97121	BP_GO:0015940:pantothenate biosynthetic process; BP_GO:0055114:oxidation reduction; BP_GO:0019482:beta-alanine metabolic process	MF_GO:0003864:3-methyl-2-oxobutanoate hydroxymethyltransferase activity; MF_GO:0016491:oxidoreductase activity; MF_GO:0004592:pantoate-beta-alanine ligase activity; MF_GO:0050661:NADP or NADPH binding	CC_GO:0005737:cytoplasm	IPR003700:Ketopantoate hydroxymethyltransferase; IPR003710:Ketopantoate reductase ApbA/PanE; IPR003721:Pantoate-beta-alanine ligase; IPR004821:Cytidyltransferase-related; IPR008927:6-phosphogluconate dehydrogenase, C-terminal-like; IPR013328:Dehydrogenase, multihelical; IPR013332:Ketopantoate reductase ApbA/PanE, N-terminal; IPR013752:Ketopantoate reductase ApbA/PanE, C-terminal; IPR014729:Rossma…
PTSG_10322	136.184	240.81	168.423	52.8287	34.0619	59.3405	82.996	95.8652	NoBP	NoMF	NoCC	NoDomain
PTSG_06952	92.9648	117.863	214.368	17.9079	22.1905	14.253	20.0081	23.9091	BP_GO:0048513:organ development; BP_GO:0007165:signal transduction	MF_GO:0008158:hedgehog receptor activity	CC_GO:0016021:integral to membrane	IPR000731:Sterol-sensing domain; IPR003392:Patched; IPR004869:Membrane transport protein, MMPL type
PTSG_00422	34.1572	10.4707	13.3541	5.70285	4.89733	3.51586	4.7984	10.2731	BP_GO:0055114:oxidation reduction	MF_GO:0016491:oxidoreductase activity; MF_GO:0050660:FAD binding	NoCC	IPR001327:Pyridine nucleotide-disulphide oxidoreductase, NAD-binding region; IPR013027:FAD-dependent pyridine nucleotide-disulphide oxidoreductase
PTSG_02049	13.3363	8.71492	12.9418	0.714073	0.101289	0.096956	3.448	0.32767	NoBP	MF_GO:0005515:protein binding	NoCC	IPR011990:Tetratricopeptide-like helical; IPR013026:Tetratricopeptide repeat-containing; IPR013105:Tetratricopeptide TPR2; IPR019734:Tetratricopeptide repeat
PTSG_08850	92.0246	67.5225	67.6633	26.4106	18.1876	26.3166	53.8039	26.6817	NoBP	NoMF	NoCC	NoDomain
PTSG_02608	33.1568	13.2513	14.5923	2.97096	0.702372	1.74804	7.55035	2.84021	NoBP	NoMF	NoCC	NoDomain
PTSG_09118	16.405	8.9258	13.2164	0.906002	0	0	3.10838	0.207871	NoBP	NoMF	NoCC	NoDomain
PTSG_00061	6.0388	5.26844	4.29393	1.9109	0.33882	0.908109	2.00324	0.657648	NoBP	NoMF	NoCC	NoDomain
PTSG_02711	7.76799	2.97594	5.52249	1.07083	0	0.508885	1.42873	0.343963	NoBP	NoMF	NoCC	NoDomain
PTSG_02679	7.34603	10.9286	6.40552	0.801322	0	0	1.60372	0.482615	NoBP	NoMF	NoCC	NoDomain
PTSG_10630	11.3951	30.3462	20.4778	1.88608	0	0.094349	3.09039	0.318859	NoBP	NoMF	NoCC	NoDomain
PTSG_10616	22.8929	7.1462	6.9441	2.10388	0	0.299945	4.21058	0.929214	NoBP	MF_GO:0005488:binding	NoCC	NoDomain
PTSG_08687	41.0091	17.4017	23.6659	11.8345	7.19439	19.9711	15.2528	10.6671	BP_GO:0008152:metabolic process	MF_GO:0008484:sulfuric ester hydrolase activity	NoCC	IPR000917:Sulfatase; IPR017849:Alkaline phosphatase-like, alpha/beta/alpha; IPR017850:Alkaline-phosphatase-like, core domain
PTSG_11408	3.7339	3.82372	1.99914	0.053839	0	0	2.05922	0	NoBP	MF_GO:0005515:protein binding	NoCC	IPR001680:WD40 repeat; IPR011046:WD40 repeat-like-containing domain; IPR015943:WD40/YVTN repeat-like-containing domain; IPR017986:WD40-repeat-containing domain; IPR019775:WD40 repeat, conserved site; IPR019781:WD40 repeat, subgroup; IPR019782:WD40 repeat 2; IPR020472:G-protein beta WD-40 repeat
PTSG_06012	5.65372	3.12064	3.8531	2.11144	0.053757	0.463114	2.98569	1.6086	BP_GO:0006468:protein amino acid phosphorylation	MF_GO:0004672:protein kinase activity; MF_GO:0005524:ATP binding; MF_GO:0005515:protein binding	NoCC	IPR000719:Protein kinase, catalytic domain; IPR001245:Serine-threonine/tyrosine-protein kinase; IPR001611:Leucine-rich repeat; IPR003591:Leucine-rich repeat, typical subtype; IPR011009:Protein kinase-like domain; IPR013032:EGF-like region, conserved site
PTSG_02819	9.6799	4.99947	2.69764	1.12088	0.370988	0.88779	3.82187	1.50018	NoBP	NoMF	NoCC	NoDomain
PTSG_09901	5.85938	2.88214	2.88815	1.75006	0	0	0.466997	0.562143	BP_GO:0009312:oligosaccharide biosynthetic process	NoMF	CC_GO:0005795:Golgi stack; CC_GO:0016021:integral to membrane	IPR007754:N-acetylglucosaminyltransferase II
PTSG_11194	105.051	64.2895	49.8875	1.37902	0.100191	0.319681	11.9072	0.378136	NoBP	MF_GO:0005515:protein binding; MF_GO:0005509:calcium ion binding	NoCC	IPR000152:EGF-type aspartate/asparagine hydroxylation site; IPR000436:Sushi/SCR/CCP; IPR000742:Epidermal growth factor-like, type 3; IPR006210:Epidermal growth factor-like; IPR008969:Carboxypeptidase-like, regulatory domain; IPR013091:EGF calcium-binding; IPR016060:Complement control module; IPR018097:EGF-like calcium-binding, conserved site
PTSG_00258	5.42306	11.5603	9.46614	4.29997	1.40195	3.04994	5.19483	5.05068	NoBP	MF_GO:0003677:DNA binding	NoCC	IPR003150:DNA-binding RFX; IPR011991:Winged helix-turn-helix transcription repressor DNA-binding
PTSG_13047	4.18149	15.4415	3.67907	0.944183	0	0.199422	1.11978	0.758208	NoBP	NoMF	NoCC	NoDomain
PTSG_02090	51.1469	83.186	55.573	2.46773	0	0.195455	9.69463	0.495416	NoBP	NoMF	NoCC	NoDomain
PTSG_11511	11.85	5.41411	7.54838	1.37217	0	0	2.23764	0.18365	NoBP	MF_GO:0005515:protein binding	NoCC	IPR006652:Kelch repeat type 1; IPR015915:Kelch-type beta propeller
PTSG_05446	6.08125	5.84343	8.66142	2.54287	0.117437	2.36067	3.15606	1.75707	BP_GO:0006811:ion transport; BP_GO:0055085:transmembrane transport	MF_GO:0016787:hydrolase activity; MF_GO:0005216:ion channel activity	CC_GO:0016020:membrane	IPR000086:NUDIX hydrolase domain; IPR005821:Ion transport; IPR015797:NUDIX hydrolase domain-like
PTSG_08726	3.88695	5.52071	11.0644	3.41318	3.38905	3.7075	0.43371	5.48178	NoBP	NoMF	NoCC	NoDomain
PTSG_11911	23.273	16.4159	36.373	1.06324	0.043989	0.294746	7.21124	0.88939	BP_GO:0006468:protein amino acid phosphorylation	MF_GO:0004672:protein kinase activity; MF_GO:0005524:ATP binding; MF_GO:0005515:protein binding	NoCC	IPR000719:Protein kinase, catalytic domain; IPR001245:Serine-threonine/tyrosine-protein kinase; IPR001611:Leucine-rich repeat; IPR003591:Leucine-rich repeat, typical subtype; IPR011009:Protein kinase-like domain
PTSG_05200	84.5428	178.542	117.22	37.4987	75.1525	34.7661	36.4239	47.8476	BP_GO:0008152:metabolic process	MF_GO:0005515:protein binding; MF_GO:0003824:catalytic activity	NoCC	IPR000644:Cystathionine beta-synthase, core; IPR013785:Aldolase-type TIM barrel
PTSG_06316	3.81161	4.21846	4.9318	1.70766	0	0	1.36705	0.137131	BP_GO:0005975:carbohydrate metabolic process; BP_GO:0001575:globoside metabolic process; BP_GO:0009247:glycolipid biosynthetic process	MF_GO:0008107:galactoside 2-alpha-L-fucosyltransferase activity	CC_GO:0016020:membrane	IPR002516:Glycosyl transferase, family 11
PTSG_10148	43.5683	58.5473	81.4272	14.9793	17.6873	11.5436	18.3653	19.8313	BP_GO:0055114:oxidation reduction	MF_GO:0016491:oxidoreductase activity	NoCC	IPR001395:Aldo/keto reductase; IPR020471:Aldo/keto reductase subgroup; IPR023210:NADP-dependent oxidoreductase domain
PTSG_12575	4.1873	6.98073	5.00643	1.59577	0.066021	0.252784	1.71513	1.28145	NoBP	NoMF	NoCC	NoDomain
PTSG_06191	9.56742	17.7332	8.98491	5.2266	4.80524	5.79557	6.7152	3.57533	BP_GO:0006119:oxidative phosphorylation	MF_GO:0000287:magnesium ion binding; MF_GO:0004427:inorganic diphosphatase activity	CC_GO:0005737:cytoplasm	IPR008162:Inorganic pyrophosphatase
PTSG_06334	41.0836	69.2813	111.814	24.5468	16.8738	29.0312	31.8124	39.0669	BP_GO:0006779:porphyrin biosynthetic process; BP_GO:0055114:oxidation reduction; BP_GO:0015994:chlorophyll metabolic process	MF_GO:0004729:oxygen-dependent protoporphyrinogen oxidase activity	NoCC	IPR002937:Amine oxidase; IPR004572:Protoporphyrinogen oxidase
PTSG_02902	51.8699	71.2494	91.6273	17.5361	27.4928	17.7637	14.5719	23.9024	BP_GO:0006810:transport	MF_GO:0005215:transporter activity	CC_GO:0016020:membrane	IPR001046:Natural resistance-associated macrophage protein
PTSG_11523	36.9098	19.2109	31.0978	1.4357	0	0	9.57776	0.288228	NoBP	NoMF	NoCC	NoDomain
PTSG_06656	3.81128	4.34216	4.15783	0.937459	0	0	0.500314	0.075281	BP_GO:0007017:microtubule-based process	MF_GO:0005515:protein binding; MF_GO:0003777:microtubule motor activity	CC_GO:0005871:kinesin complex; CC_GO:0005874:microtubule	IPR001440:Tetratricopeptide TPR-1; IPR001849:Pleckstrin homology domain; IPR002151:Kinesin light chain; IPR011990:Tetratricopeptide-like helical; IPR011993:Pleckstrin homology-type; IPR013026:Tetratricopeptide repeat-containing; IPR019734:Tetratricopeptide repeat
PTSG_11906	4.65525	7.04721	10.1775	1.81234	0.799792	0.765575	2.86587	1.61707	BP_GO:0006468:protein amino acid phosphorylation	MF_GO:0004672:protein kinase activity; MF_GO:0005524:ATP binding	NoCC	IPR000719:Protein kinase, catalytic domain; IPR001245:Serine-threonine/tyrosine-protein kinase; IPR011009:Protein kinase-like domain
PTSG_00793	7.26233	5.90759	4.13454	2.82416	0.633208	4.06965	4.13273	2.34105	NoBP	NoMF	NoCC	NoDomain
PTSG_02823	10.5445	2.83647	2.65289	0	0	0.174613	1.3073	0.442588	NoBP	NoMF	NoCC	NoDomain
PTSG_06026	10.5831	26.1034	36.7351	4.29765	2.07026	4.57002	6.47209	4.4079	NoBP	MF_GO:0008270:zinc ion binding	NoCC	IPR010666:Zinc finger, GRF-type; IPR018838:Domain of unknown function DUF2439
PTSG_03516	219.537	386.292	251.434	8.87135	5.36179	9.165	46.6594	12.0798	NoBP	NoMF	NoCC	NoDomain
PTSG_12308	4.84398	2.01295	4.0343	1.11752	0.277405	0.132769	0.807638	0.336526	NoBP	NoMF	NoCC	IPR002049:EGF-like, laminin; IPR006212:Furin-like repeat; IPR009030:Growth factor, receptor
PTSG_12992	21.0212	56.6376	21.2154	5.80141	3.92755	4.17724	9.30411	8.47038	NoBP	NoMF	NoCC	NoDomain
PTSG_02216	96.2655	63.8891	79.9657	7.97016	7.19439	7.57525	24.4904	7.37003	NoBP	NoMF	NoCC	NoDomain
PTSG_01764	2.35611	3.0422	3.98656	1.36413	1.12874	0.648269	1.01114	1.64315	NoBP	NoMF	NoCC	NoDomain
PTSG_08225	39.2781	32.2081	29.8667	3.9698	2.78241	1.33169	11.4241	4.50053	NoBP	NoMF	NoCC	NoDomain
PTSG_00995	14.6424	17.4331	35.1849	3.10112	5.92153	2.72073	3.18276	1.53249	BP_GO:0006183:GTP biosynthetic process; BP_GO:0006228:UTP biosynthetic process; BP_GO:0006241:CTP biosynthetic process; BP_GO:0006144:purine base metabolic process; BP_GO:0006206:pyrimidine base metabolic process	MF_GO:0004550:nucleoside diphosphate kinase activity; MF_GO:0005524:ATP binding	NoCC	IPR001564:Nucleoside diphosphate kinase
PTSG_12722	38.7941	100.374	42.7768	5.69783	5.9358	4.17261	14.3736	6.15072	NoBP	MF_GO:0005515:protein binding; MF_GO:0030246:carbohydrate binding	NoCC	IPR002035:von Willebrand factor, type A; IPR008985:Concanavalin A-like lectin/glucanase; IPR013784:Carbohydrate-binding-like fold
PTSG_03424	19.3796	22.284	21.083	3.02371	0.960748	3.21876	6.13216	2.13676	BP_GO:0007165:signal transduction	MF_GO:0005158:insulin receptor binding	CC_GO:0005899:insulin receptor complex	IPR002404:Insulin receptor substrate-1, PTB; IPR011993:Pleckstrin homology-type
PTSG_01340	52.2944	47.0611	53.5383	0.662632	0.219316	0	8.25161	1.95108	NoBP	NoMF	NoCC	NoDomain
PTSG_11259	19.2318	6.0607	11.8936	3.7619	1.78645	3.34232	5.38295	3.34929	BP_GO:0005975:carbohydrate metabolic process	NoMF	NoCC	IPR000322:Glycoside hydrolase, family 31; IPR017853:Glycoside hydrolase, superfamily
PTSG_08849	10.3121	5.43468	3.99375	0.527999	0.699023	2.17463	2.26996	1.20133	NoBP	MF_GO:0005488:binding	NoCC	IPR011989:Armadillo-like helical
PTSG_05734	12.862	12.2206	9.52471	2.23248	1.41063	0.964484	3.33968	3.17806	NoBP	MF_GO:0005515:protein binding	NoCC	IPR000884:Thrombospondin, type 1 repeat; IPR003961:Fibronectin, type III; IPR008957:Fibronectin type III domain; IPR013783:Immunoglobulin-like fold
PTSG_10974	25.8973	2.94713	5.67938	0.770874	1.09346	1.46536	2.35091	1.41494	NoBP	MF_GO:0005515:protein binding	NoCC	IPR000210:BTB/POZ-like; IPR011333:BTB/POZ fold; IPR013069:BTB/POZ
PTSG_10452	13.534	10.6178	15.9599	4.72797	4.37447	3.98306	5.30461	4.65959	BP_GO:0006471:protein amino acid ADP-ribosylation	MF_GO:0003950:NAD+ ADP-ribosyltransferase activity	CC_GO:0005622:intracellular	IPR001357:BRCT; IPR004102:Poly(ADP-ribose) polymerase, regulatory domain; IPR008893:WGR domain; IPR012317:Poly(ADP-ribose) polymerase, catalytic domain
PTSG_02798	34.4906	28.1801	53.9154	1.86315	0	0.09838	12.1992	0.623404	NoBP	NoMF	NoCC	NoDomain
PTSG_02713	7.98807	4.34282	6.89047	0.703201	0	0.16709	2.81469	0.705865	NoBP	NoMF	NoCC	IPR015916:Galactose oxidase, beta-propeller
PTSG_09218	7.52996	2.56825	3.67658	1.4258	0	0.169394	2.06087	0.572481	NoBP	MF_GO:0005515:protein binding	NoCC	IPR015943:WD40/YVTN repeat-like-containing domain
PTSG_03074	103.265	32.3238	32.3912	19.6273	28.2585	27.0495	24.4415	20.4898	NoBP	NoMF	NoCC	NoDomain
PTSG_09904	23.6701	19.6429	19.1011	4.08042	1.74529	3.57991	9.65997	4.23451	NoBP	MF_GO:0005515:protein binding	NoCC	IPR011990:Tetratricopeptide-like helical; IPR019734:Tetratricopeptide repeat
PTSG_08324	152.553	107.087	140.17	20.2731	21.4571	30.2792	46.3696	19.5001	BP_GO:0006508:proteolysis	MF_GO:0004197:cysteine-type endopeptidase activity	NoCC	IPR000169:Peptidase, cysteine peptidase active site; IPR000668:Peptidase C1A, papain C-terminal; IPR013128:Peptidase C1A, papain; IPR013201:Proteinase inhibitor I29, cathepsin propeptide
PTSG_09648	1.93941	3.67277	2.1748	0.324384	0	0	1.00987	0.130245	NoBP	NoMF	NoCC	IPR015916:Galactose oxidase, beta-propeller
PTSG_10028	71.7993	49.5662	53.9237	19.1451	20.1996	17.4284	27.341	27.1229	BP_GO:0007050:cell cycle arrest	MF_GO:0005515:protein binding	CC_GO:0044464:cell part	IPR001478:PDZ/DHR/GLGF; IPR003108:Growth-arrest-specific protein 2 domain
PTSG_08770	4.83934	3.64499	4.69619	1.64415	1.25579	1.08186	1.01246	1.62499	NoBP	MF_GO:0005515:protein binding	NoCC	IPR001440:Tetratricopeptide TPR-1; IPR011990:Tetratricopeptide-like helical; IPR013026:Tetratricopeptide repeat-containing; IPR019734:Tetratricopeptide repeat
PTSG_02822	32.4996	11.0068	6.89359	2.00503	0	2.54092	6.5393	3.22021	NoBP	NoMF	NoCC	NoDomain
PTSG_06356	21.2902	11.153	15.4265	7.02024	6.21295	8.55809	10.1811	6.86301	NoBP	NoMF	NoCC	IPR011047:Quinonprotein alcohol dehydrogenase-like
PTSG_06918	15.3062	11.1868	16.2547	6.3399	8.81312	7.57525	7.5727	5.38206	NoBP	MF_GO:0016491:oxidoreductase activity	NoCC	IPR005123:Oxoglutarate/iron-dependent oxygenase
PTSG_12577	12.7691	18.4659	21.1479	1.28145	1.2724	1.82694	2.84958	1.54357	NoBP	NoMF	NoCC	NoDomain
PTSG_05670	34.6876	18.9247	19.2803	7.04799	11.5622	10.485	7.90449	6.89014	NoBP	NoMF	NoCC	IPR006674:Metal-dependent phosphohydrolase, HD subdomain; IPR006675:Uncharacterised protein family HDIG; IPR023279:HD domain
PTSG_07748	28.6533	14.6429	15.1075	8.24944	5.51648	11.361	12.0549	10.0044	BP_GO:0009311:oligosaccharide metabolic process	MF_GO:0004573:mannosyl-oligosaccharide glucosidase activity	NoCC	IPR004888:Glycoside hydrolase, family 63; IPR008928:Six-hairpin glycosidase-like
PTSG_02681	6.82386	6.25779	4.816	0.72956	0.048294	0.647184	2.76878	0.468687	BP_GO:0009116:nucleoside metabolic process	MF_GO:0003824:catalytic activity	NoCC	IPR000845:Nucleoside phosphorylase domain; IPR020859:ROC GTPase
PTSG_01468	4.75404	6.64994	13.3276	1.49092	0.493461	0.47235	3.09436	2.39451	NoBP	NoMF	NoCC	NoDomain
PTSG_11905	3.6161	6.43771	8.3652	0.756034	0	0.457275	2.9956	1.54539	NoBP	MF_GO:0005515:protein binding	NoCC	IPR001611:Leucine-rich repeat; IPR003591:Leucine-rich repeat, typical subtype
PTSG_04136	87.1616	51.3925	52.1515	24.0168	19.8725	31.8374	40.1017	30.7903	BP_GO:0032259:methylation	MF_GO:0003676:nucleic acid binding; MF_GO:0008168:methyltransferase activity	NoCC	IPR002052:DNA methylase, N-6 adenine-specific, conserved site; IPR011042:Six-bladed beta-propeller, TolB-like; IPR013658:SMP-30/Gluconolaconase/LRE-like region
PTSG_02929	2.98924	5.1141	2.90081	1.40619	1.21008	0.623707	1.91787	0.82809	BP_GO:0008152:metabolic process	MF_GO:0005524:ATP binding; MF_GO:0016874:ligase activity	NoCC	IPR005479:Carbamoyl-phosphate synthetase, large subunit, ATP-binding; IPR013816:ATP-grasp fold, subdomain 2
PTSG_12432	121.093	128.998	168.058	32.1457	36.821	44.831	57.56	39.5646	BP_GO:0006779:porphyrin biosynthetic process; BP_GO:0015994:chlorophyll metabolic process	MF_GO:0004853:uroporphyrinogen decarboxylase activity; MF_GO:0004418:hydroxymethylbilane synthase activity	NoCC	IPR000257:Uroporphyrinogen decarboxylase (URO-D); IPR000860:Tetrapyrrole biosynthesis, hydroxymethylbilane synthase; IPR006361:Uroporphyrinogen decarboxylase HemE; IPR022417:Porphobilinogen deaminase, N-terminal; IPR022418:Porphobilinogen deaminase, C-terminal domain
PTSG_05427	13.3511	4.30972	6.68703	1.48573	0.134111	0.256748	3.48404	3.25387	NoBP	NoMF	NoCC	NoDomain
PTSG_02714	4.89898	4.62252	2.92557	0.945462	1.17348	0.898617	2.52292	2.0879	BP_GO:0008152:metabolic process	MF_GO:0005524:ATP binding; MF_GO:0016874:ligase activity	NoCC	IPR005479:Carbamoyl-phosphate synthetase, large subunit, ATP-binding; IPR013816:ATP-grasp fold, subdomain 2
PTSG_01173	10.022	9.46568	12.247	3.95788	4.16108	6.74907	5.07363	2.99134	BP_GO:0045454:cell redox homeostasis; BP_GO:0006118:electron transport	MF_GO:0009055:electron carrier activity; MF_GO:0015035:protein disulfide oxidoreductase activity; MF_GO:0005515:protein binding	NoCC	IPR002109:Glutaredoxin; IPR003961:Fibronectin, type III; IPR008957:Fibronectin type III domain; IPR012335:Thioredoxin fold; IPR012336:Thioredoxin-like fold; IPR013783:Immunoglobulin-like fold
PTSG_06543	16.514	28.4305	39.1735	10.358	11.2197	13.723	17.0306	11.0904	NoBP	NoMF	NoCC	NoDomain
PTSG_00620	8.51695	10.4331	10.7374	4.65715	7.8884	6.24904	5.11717	3.95983	NoBP	NoMF	NoCC	IPR007529:Zinc finger, HIT-type
PTSG_05485	69.3112	69.3583	82.955	23.1859	24.4609	33.0557	30.9353	30.2559	NoBP	NoMF	NoCC	NoDomain
PTSG_06908	11.1265	7.31385	6.67471	4.44104	3.7797	3.9798	3.72451	9.27237	BP_GO:0007017:microtubule-based process	MF_GO:0005515:protein binding; MF_GO:0003777:microtubule motor activity	CC_GO:0005871:kinesin complex; CC_GO:0005874:microtubule	IPR001440:Tetratricopeptide TPR-1; IPR002151:Kinesin light chain; IPR011990:Tetratricopeptide-like helical; IPR013026:Tetratricopeptide repeat-containing; IPR019734:Tetratricopeptide repeat
PTSG_00273	19.6063	6.60408	5.51487	3.74273	5.30896	3.0491	6.18261	3.86425	NoBP	NoMF	NoCC	NoDomain
PTSG_12468	21.8548	31.6884	59.1051	6.29212	14.2803	8.32979	6.1964	14.0756	NoBP	NoMF	NoCC	NoDomain
PTSG_05673	29.5138	13.0285	24.1529	6.96169	12.5682	13.2335	10.4144	6.35279	NoBP	NoMF	NoCC	NoDomain
PTSG_12120	11.1189	33.3793	29.4926	3.25454	3.92401	5.08183	4.65247	3.92025	BP_GO:0008152:metabolic process	MF_GO:0016787:hydrolase activity	NoCC	NoDomain
PTSG_06037	19.691	44.305	30.5232	11.4947	20.3985	15.3417	17.4031	11.3909	BP_GO:0000105:histidine biosynthetic process	MF_GO:0004401:histidinol-phosphatase activity	CC_GO:0005634:nucleus; CC_GO:0005829:cytosol	IPR004013:PHP, C-terminal; IPR010140:Histidinol phosphate phosphatase, HisJ; IPR016195:Polymerase/histidinol phosphatase-like
PTSG_07009	101.603	160.684	194.928	23.2056	54.6366	29.0736	34.089	43.6225	BP_GO:0006107:oxaloacetate metabolic process; BP_GO:0015908:fatty acid transport; BP_GO:0006533:aspartate catabolic process; BP_GO:0019551:glutamate catabolic process to 2-oxoglutarate; BP_GO:0006532:aspartate biosynthetic process; BP_GO:0045471:response to ethanol; BP_GO:0019550:glutamate catabolic process to aspartate; BP_GO:0000162:tryptophan biosynthetic process; BP_GO:0006522:alanine metabol…	MF_GO:0004069:L-aspartate:2-oxoglutarate aminotransferase activity; MF_GO:0005543:phospholipid binding; MF_GO:0019899:enzyme binding; MF_GO:0016597:amino acid binding; MF_GO:0042803:protein homodimerization activity; MF_GO:0030170:pyridoxal phosphate binding	CC_GO:0043234:protein complex; CC_GO:0005743:mitochondrial inner membrane; CC_GO:0009986:cell surface; CC_GO:0005759:mitochondrial matrix; CC_GO:0005886:plasma membrane; CC_GO:0043204:perikaryon	IPR000796:Aspartate/other aminotransferase; IPR004838:Aminotransferases, class-I, pyridoxal-phosphate-binding site; IPR004839:Aminotransferase, class I/classII; IPR015421:Pyridoxal phosphate-dependent transferase, major region, subdomain 1; IPR015424:Pyridoxal phosphate-dependent transferase, major domain
PTSG_13172	6.46663	10.7353	15.8975	4.63545	6.09856	5.50722	5.15395	5.76974	BP_GO:0006366:transcription from RNA polymerase II promoter	MF_GO:0003677:DNA binding	NoCC	IPR000684:RNA polymerase II, heptapeptide repeat, eukaryotic; IPR011989:Armadillo-like helical
PTSG_00063	16.4591	9.7926	11.0657	5.87026	6.83373	11.3512	7.92229	5.36421	BP_GO:0007165:signal transduction; BP_GO:0018106:peptidyl-histidine phosphorylation; BP_GO:0000160:two-component signal transduction system (phosphorelay)	MF_GO:0005524:ATP binding; MF_GO:0000155:two-component sensor activity	CC_GO:0009365:protein histidine kinase complex	IPR003594:ATPase-like, ATP-binding domain; IPR004358:Signal transduction histidine kinase-related protein, C-terminal; IPR005467:Signal transduction histidine kinase, core
PTSG_02208	13.8659	20.6319	16.7449	3.64447	2.63179	5.82565	5.74666	4.656	NoBP	NoMF	NoCC	NoDomain
PTSG_12919	440.224	345.899	209.141	29.8184	87.9348	94.9423	97.0743	27.5369	BP_GO:0042823:pyridoxal phosphate biosynthetic process; BP_GO:0043581:mycelium development; BP_GO:0009405:pathogenesis; BP_GO:0009228:thiamin biosynthetic process	MF_GO:0003824:catalytic activity	NoCC	IPR001852:Vitamin B6 biosynthesis protein; IPR008867:Thiazole biosynthesis; IPR011060:Ribulose-phosphate binding barrel; IPR013785:Aldolase-type TIM barrel
PTSG_09100	6.463	3.47709	6.62025	1.85797	1.3417	2.5686	3.60575	1.08509	BP_GO:0055114:oxidation reduction	MF_GO:0004497:monooxygenase activity	NoCC	IPR002938:Monooxygenase, FAD-binding; IPR003042:Aromatic-ring hydroxylase-like
PTSG_12781	3.25276	3.35997	5.89221	1.63217	0	3.10259	0	4.58738	NoBP	NoMF	NoCC	NoDomain
PTSG_07910	13.0887	3.43086	11.8421	0.740712	1.34838	2.34671	4.28254	1.88358	NoBP	NoMF	NoCC	IPR006626:Parallel beta-helix repeat; IPR011050:Pectin lyase fold/virulence factor
PTSG_05921	45.1158	70.7221	124.047	9.98172	17.8978	18.8822	17.7572	17.5877	BP_GO:0009851:auxin biosynthetic process	MF_GO:0005524:ATP binding; MF_GO:0017111:nucleoside-triphosphatase activity	NoCC	IPR001270:Chaperonin ClpA/B; IPR003593:ATPase, AAA+ type, core; IPR003959:ATPase, AAA-type, core; IPR013093:ATPase, AAA-2; IPR018368:Chaperonin ClpA/B, conserved site; IPR019489:Clp ATPase, C-terminal
PTSG_00205	13.0767	7.76113	7.81868	2.08559	4.38065	1.79165	2.67563	3.41401	NoBP	MF_GO:0005515:protein binding; MF_GO:0000166:nucleotide binding; MF_GO:0017111:nucleoside-triphosphatase activity	NoCC	IPR001680:WD40 repeat; IPR003593:ATPase, AAA+ type, core; IPR011046:WD40 repeat-like-containing domain; IPR011047:Quinonprotein alcohol dehydrogenase-like; IPR015943:WD40/YVTN repeat-like-containing domain; IPR017986:WD40-repeat-containing domain; IPR019775:WD40 repeat, conserved site; IPR019781:WD40 repeat, subgroup; IPR019782:WD40 repeat 2
PTSG_09485	31.0148	79.3959	42.445	11.7574	12.7003	18.591	23.7683	20.5712	NoBP	NoMF	NoCC	NoDomain
PTSG_03090	7.29771	3.23909	4.03271	3.05153	2.46184	2.62843	3.5625	3.13967	NoBP	NoMF	NoCC	NoDomain
PTSG_11666	3.67872	4.74996	4.75986	0	2.74928	2.63166	2.46285	0.741159	NoBP	NoMF	NoCC	NoDomain
PTSG_04680	302.239	448.552	314.933	67.6156	229.885	104.978	133.197	86.7054	BP_GO:0006096:glycolysis; BP_GO:0000162:tryptophan biosynthetic process; BP_GO:0006094:gluconeogenesis; BP_GO:0006571:tyrosine biosynthetic process; BP_GO:0009094:L-phenylalanine biosynthetic process	MF_GO:0004634:phosphopyruvate hydratase activity; MF_GO:0000287:magnesium ion binding	CC_GO:0009986:cell surface; CC_GO:0000015:phosphopyruvate hydratase complex	IPR000941:Enolase; IPR020809:Enolase, conserved site; IPR020810:Enolase, C-terminal; IPR020811:Enolase, N-terminal
PTSG_09442	63.7218	57.743	41.4729	18.78	23.1896	21.2821	31.91	29.7752	NoBP	NoMF	NoCC	IPR008907:P25-alpha
PTSG_02607	96.3892	48.3188	44.7514	0	0	11.4924	14.5512	6.85402	NoBP	NoMF	NoCC	NoDomain
PTSG_03901	9.39943	16.9157	13.044	3.48234	2.5478	4.58726	6.68406	4.36635	BP_GO:0006508:proteolysis	MF_GO:0004222:metalloendopeptidase activity	NoCC	IPR001590:Peptidase M12B, ADAM/reprolysin; IPR001762:Blood coagulation inhibitor, Disintegrin
PTSG_04919	4.67933	5.92795	5.48336	2.6581	2.3094	2.63166	3.84205	2.40135	NoBP	NoMF	NoCC	NoDomain
PTSG_08226	40.7707	21.5914	20.4096	2.16256	0.214728	4.72745	18.3701	6.85959	NoBP	MF_GO:0005515:protein binding	NoCC	IPR002035:von Willebrand factor, type A
PTSG_07268	3.51721	5.83897	6.50127	1.57577	2.19049	1.79723	2.2426	2.78386	NoBP	NoMF	NoCC	NoDomain
PTSG_12121	14.2931	28.0727	20.317	9.34375	8.52547	16.0814	16.8469	11.5592	NoBP	NoMF	NoCC	NoDomain
PTSG_12570	63.7381	15.8884	15.7427	3.98913	3.27208	6.92357	12.6504	12.6743	NoBP	NoMF	NoCC	NoDomain
PTSG_04157	31.0601	27.4887	33.6616	10.7622	24.9344	10.4184	17.5945	19.2053	NoBP	MF_GO:0005515:protein binding	NoCC	IPR001680:WD40 repeat; IPR007111:NACHT nucleoside triphosphatase; IPR011046:WD40 repeat-like-containing domain; IPR011047:Quinonprotein alcohol dehydrogenase-like; IPR015943:WD40/YVTN repeat-like-containing domain; IPR017986:WD40-repeat-containing domain; IPR019775:WD40 repeat, conserved site; IPR019781:WD40 repeat, subgroup; IPR019782:WD40 repeat 2
PTSG_06203	129.732	107.488	190.436	41.4373	64.8689	63.8405	71.1892	72.4546	BP_GO:0006559:L-phenylalanine catabolic process; BP_GO:0006570:tyrosine metabolic process; BP_GO:0055114:oxidation reduction	MF_GO:0016702:oxidoreductase activity, acting on single donors with incorporation of molecular oxygen, incorporation of two atoms of oxygen	NoCC	IPR005708:Homogentisate 1,2-dioxygenase; IPR011051:Cupin, RmlC-type
PTSG_01395	17.0017	37.8708	30.339	7.3788	15.6569	10.9521	11.0588	12.8248	BP_GO:0009311:oligosaccharide metabolic process	MF_GO:0004573:mannosyl-oligosaccharide glucosidase activity	NoCC	IPR004888:Glycoside hydrolase, family 63; IPR008928:Six-hairpin glycosidase-like
PTSG_12566	87.6187	30.8086	48.0806	3.43478	2.43607	10.2602	23.1321	9.45681	NoBP	NoMF	NoCC	NoDomain
PTSG_09307	4.43794	8.17094	10.3147	3.71144	3.48048	3.23359	4.6768	6.95427	NoBP	MF_GO:0005515:protein binding	NoCC	IPR000980:SH2 motif; IPR010993:Sterile alpha motif homology
PTSG_07745	108.316	24.0903	37.3844	1.46279	1.9366	7.10604	25.1552	5.35126	BP_GO:0005982:starch metabolic process; BP_GO:0005985:sucrose metabolic process	MF_GO:0004650:polygalacturonase activity	NoCC	IPR000743:Glycoside hydrolase, family 28; IPR006626:Parallel beta-helix repeat; IPR011050:Pectin lyase fold/virulence factor; IPR012334:Pectin lyase fold
PTSG_11615	9.25187	21.5028	18.1958	3.71391	5.07053	4.41237	5.78107	8.94716	NoBP	NoMF	NoCC	NoDomain
PTSG_12876	19.1238	11.8946	12.372	2.92558	3.48588	3.89288	6.37554	5.16853	BP_GO:0005975:carbohydrate metabolic process	MF_GO:0016787:hydrolase activity; MF_GO:0043169:cation binding	NoCC	IPR013781:Glycoside hydrolase, subgroup, catalytic core; IPR017853:Glycoside hydrolase, superfamily
PTSG_05004	9.75521	7.39162	8.84309	2.71128	1.819	4.17882	5.27954	3.94257	BP_GO:0042769:DNA damage response, detection of DNA damage; BP_GO:0006284:base-excision repair; BP_GO:0000723:telomere maintenance; BP_GO:0016540:protein autoprocessing; BP_GO:0006471:protein amino acid ADP-ribosylation; BP_GO:0040009:regulation of growth rate	MF_GO:0051287:NAD or NADH binding; MF_GO:0005515:protein binding; MF_GO:0003950:NAD+ ADP-ribosyltransferase activity; MF_GO:0003677:DNA binding; MF_GO:0008270:zinc ion binding	CC_GO:0005730:nucleolus; CC_GO:0005654:nucleoplasm	IPR001357:BRCT; IPR001510:Zinc finger, PARP-type; IPR003034:DNA-binding SAP; IPR004102:Poly(ADP-ribose) polymerase, regulatory domain; IPR008288:NAD+ ADP-ribosyltransferase; IPR008893:WGR domain; IPR012317:Poly(ADP-ribose) polymerase, catalytic domain; IPR012982:PADR1
PTSG_03984	52.3647	66.0408	78.7839	19.8594	28.4409	32.3059	32.6116	33.4288	BP_GO:0006783:heme biosynthetic process; BP_GO:0007584:response to nutrient; BP_GO:0046685:response to arsenic; BP_GO:0042493:response to drug; BP_GO:0046686:response to cadmium ion; BP_GO:0010043:response to zinc ion; BP_GO:0045471:response to ethanol; BP_GO:0015994:chlorophyll metabolic process	MF_GO:0042802:identical protein binding; MF_GO:0046872:metal ion binding; MF_GO:0004655:porphobilinogen synthase activity	CC_GO:0005829:cytosol	IPR001731:Tetrapyrrole biosynthesis, porphobilinogen synthase; IPR013785:Aldolase-type TIM barrel
PTSG_00608	5.49265	6.9345	4.26413	2.5009	2.17916	2.13444	4.17664	3.4428	NoBP	MF_GO:0005515:protein binding	NoCC	IPR001478:PDZ/DHR/GLGF
PTSG_09586	12.9667	34.5724	23.0964	4.4362	11.117	6.02342	9.01928	13.5711	NoBP	NoMF	NoCC	NoDomain
PTSG_01559	22.2369	13.0628	14.1268	2.1361	5.86395	5.7325	9.94721	3.128	NoBP	NoMF	NoCC	NoDomain
PTSG_03478	30.9012	17.3248	28.1458	7.65078	9.62249	16.9673	17.4668	12.2876	NoBP	NoMF	NoCC	NoDomain
PTSG_04946	12.6077	15.0023	15.6733	4.96178	7.69799	8.2529	9.93023	7.22185	NoBP	NoMF	NoCC	NoDomain
PTSG_07001	28.408	35.3146	31.4779	9.28818	15.6218	18.5568	21.5816	13.0908	NoBP	NoMF	NoCC	NoDomain
PTSG_04713	17.8075	10.3694	11.2946	5.69414	8.6983	10.824	12.0777	7.7382	BP_GO:0006281:DNA repair	MF_GO:0003908:methylated-DNA-[protein]-cysteine S-methyltransferase activity	NoCC	IPR001497:Methylated-DNA-[protein]-cysteine S-methyltransferase, active site; IPR011991:Winged helix-turn-helix transcription repressor DNA-binding; IPR014048:Methylated-DNA-[protein]-cysteine S-methyltransferase, DNA binding
PTSG_07328	21.84	17.0998	13.8287	7.86937	11.2865	11.9117	13.9994	12.1706	BP_GO:0000256:allantoin catabolic process; BP_GO:0006144:purine base metabolic process	MF_GO:0004848:ureidoglycolate hydrolase activity	NoCC	IPR007247:Ureidoglycolate hydrolase; IPR011051:Cupin, RmlC-type
PTSG_01167	162.418	307.247	253.804	50.1871	156.191	95.045	138.253	126.319	NoBP	MF_GO:0020037:heme binding	NoCC	IPR001199:Cytochrome b5
PTSG_04556	7.17785	5.3409	8.18546	2.59444	2.87917	4.93178	4.20818	4.28938	BP_GO:0055114:oxidation reduction	MF_GO:0004497:monooxygenase activity	NoCC	IPR002938:Monooxygenase, FAD-binding; IPR003042:Aromatic-ring hydroxylase-like
PTSG_11301	19.5003	7.59359	17.4883	2.45915	5.52611	6.1508	8.63438	5.71645	NoBP	NoMF	NoCC	NoDomain
PTSG_09731	7.76996	4.72799	7.68456	2.80086	3.78225	4.41906	4.48439	4.76826	BP_GO:0055085:transmembrane transport; BP_GO:0006820:anion transport	MF_GO:0005524:ATP binding; MF_GO:0016887:ATPase activity; MF_GO:0005254:chloride channel activity	CC_GO:0016021:integral to membrane	IPR001140:ABC transporter, transmembrane domain; IPR003439:ABC transporter-like; IPR003593:ATPase, AAA+ type, core; IPR009147:Cystic fibrosis transmembrane conductance regulator; IPR011527:ABC transporter, transmembrane domain, type 1; IPR017871:ABC transporter, conserved site; IPR017940:ABC transporter, integral membrane type 1
PTSG_09875	120.03	118.71	134.818	32.677	67.437	65.9728	71.6195	66.202	BP_GO:0006000:fructose metabolic process; BP_GO:0006012:galactose metabolic process; BP_GO:0009298:GDP-mannose biosynthetic process	MF_GO:0008446:GDP-mannose 4,6-dehydratase activity; MF_GO:0050662:coenzyme binding; MF_GO:0016491:oxidoreductase activity	CC_GO:0005622:intracellular	IPR001509:NAD-dependent epimerase/dehydratase; IPR006368:GDP-mannose 4,6-dehydratase; IPR016040:NAD(P)-binding domain; IPR020904:Short-chain dehydrogenase/reductase, conserved site
PTSG_01760	7.47063	13.5922	6.15121	2.98184	4.22967	7.69255	5.68351	7.86768	NoBP	NoMF	NoCC	IPR011042:Six-bladed beta-propeller, TolB-like
PTSG_09104	5.92442	6.25877	9.23351	2.36469	3.35425	4.17397	5.25838	6.10366	NoBP	NoMF	NoCC	IPR008754:Peptidase M43, pregnancy-associated plasma-A
PTSG_06070	8.55213	7.76426	6.39725	3.18493	5.15974	6.53221	6.1132	6.05747	NoBP	NoMF	NoCC	NoDomain
PTSG_11319	10.1893	10.4514	10.8428	4.41993	6.64234	7.26647	12.2194	9.20909	BP_GO:0009446:putrescine biosynthetic process; BP_GO:0006525:arginine metabolic process; BP_GO:0006560:proline metabolic process	MF_GO:0004586:ornithine decarboxylase activity	NoCC	IPR000183:Ornithine/DAP/Arg decarboxylase; IPR002433:Ornithine decarboxylase; IPR009006:Alanine racemase/group IV decarboxylase, C-terminal; IPR022643:Orn/DAP/Arg decarboxylase 2, C-terminal; IPR022644:Orn/DAP/Arg decarboxylase 2, N-terminal; IPR022657:Orn/DAP/Arg decarboxylase 2, conserved site

## Sheet: heatmap_f2_thecate_and_swimming
############################################
#Cluster 2: 290 genes, upregulated in Attach and Swim relative to Colony
############################################
#GeneID	ThA1	ThM	ThAM	SwM	CCM	RCA1	RCA2	RCAM	BP_GO	MF_GO	CC_GO	InterProDomain
PTSG_01413	27.3502	46.0456	58.068	78.3809	3.29376	7.29659	8.2617	11.7208	BP_GO:0006032:chitin catabolic process; BP_GO:0016998:cell wall macromolecule catabolic process	MF_GO:0004568:chitinase activity; MF_GO:0043169:cation binding	NoCC	IPR001223:Glycoside hydrolase, family 18, catalytic domain; IPR001579:Glycoside hydrolase, chitinase active site; IPR011583:Chitinase II; IPR013781:Glycoside hydrolase, subgroup, catalytic core; IPR017853:Glycoside hydrolase, superfamily
PTSG_09162	13.3996	29.6599	141.001	120.237	0.17031	0.652093	1.52566	6.19818	BP_GO:0006508:proteolysis	MF_GO:0008233:peptidase activity	NoCC	IPR001767:Peptidase C46, hedgehog protein, hint region
PTSG_10036	7.8023	3.79997	4.16211	11.5905	0	0.081602	1.37462	1.44785	NoBP	MF_GO:0008270:zinc ion binding; MF_GO:0003676:nucleic acid binding	CC_GO:0005622:intracellular	IPR007087:Zinc finger, C2H2-type; IPR013087:Zinc finger, C2H2-type/integrase, DNA-binding; IPR015880:Zinc finger, C2H2-like
PTSG_07638	6.17245	3.80236	5.96778	11.1558	3.04859	3.05768	2.90506	2.49501	BP_GO:0007218:neuropeptide signaling pathway; BP_GO:0007154:cell communication	NoMF	CC_GO:0016021:integral to membrane	IPR000203:GPS domain; IPR003644:Na-Ca exchanger/integrin-beta4
PTSG_12610	51.3077	30.1129	24.1406	49.0035	12.3458	17.3789	14.963	24.0807	NoBP	NoMF	NoCC	NoDomain
PTSG_08477	4.95717	5.26412	2.21794	9.00811	0	0	0.723717	0.606705	BP_GO:0007165:signal transduction	MF_GO:0004872:receptor activity	NoCC	IPR001368:TNFR/CD27/30/40/95 cysteine-rich region
PTSG_08339	21.8126	57.372	31.8817	75.501	1.00627	1.92645	9.9158	15.8695	NoBP	NoMF	NoCC	NoDomain
PTSG_12804	12.268	19.5595	12.3767	29.7532	0.044292	0.127192	1.82518	5.19408	NoBP	MF_GO:0005515:protein binding	CC_GO:0044464:cell part	IPR001478:PDZ/DHR/GLGF
PTSG_06857	11.2093	30.5115	36.8469	52.4453	0	0	1.69019	6.71402	NoBP	MF_GO:0005515:protein binding	NoCC	IPR001478:PDZ/DHR/GLGF
PTSG_10661	15.9024	12.911	13.2497	23.3239	3.90152	8.52255	9.7682	12.2977	NoBP	MF_GO:0005515:protein binding	NoCC	IPR002110:Ankyrin repeat; IPR003590:Leucine-rich repeat, ribonuclease inhibitor subtype; IPR013753:Ras; IPR020683:Ankyrin repeat-containing domain; IPR020859:ROC GTPase
PTSG_01414	32.2988	70.3757	99.053	127.72	0.193417	0.123428	4.73594	11.3148	NoBP	NoMF	NoCC	NoDomain
PTSG_06364	20.0696	40.0902	62.2464	65.4581	2.49983	1.75947	1.8442	3.86507	BP_GO:0006508:proteolysis	MF_GO:0008237:metallopeptidase activity; MF_GO:0008270:zinc ion binding	NoCC	IPR006026:Peptidase, metallopeptidase
PTSG_03461	6.82169	6.83618	8.95826	14.6882	0	0.121395	2.38576	3.38467	BP_GO:0007275:multicellular organismal development; BP_GO:0006470:protein amino acid dephosphorylation; BP_GO:0006570:tyrosine metabolic process; BP_GO:0045449:regulation of transcription	MF_GO:0004725:protein tyrosine phosphatase activity; MF_GO:0005515:protein binding; MF_GO:0003700:transcription factor activity; MF_GO:0043565:sequence-specific DNA binding	CC_GO:0005737:cytoplasm; CC_GO:0005667:transcription factor complex	IPR000242:Protein-tyrosine phosphatase, receptor/non-receptor type; IPR000387:Protein-tyrosine/Dual-specificity phosphatase; IPR000980:SH2 motif; IPR004827:Basic-leucine zipper (bZIP) transcription factor
PTSG_09925	234.468	324.732	344.977	330.577	50.875	87.0325	156.256	157.383	NoBP	MF_GO:0005515:protein binding	NoCC	IPR005036:Putative phosphatase regulatory subunit
PTSG_12317	9.058	3.74933	5.32731	11.0366	0.701781	1.24017	2.22451	3.79831	BP_GO:0007165:signal transduction; BP_GO:0045087:innate immune response	MF_GO:0004888:transmembrane receptor activity; MF_GO:0005515:protein binding	CC_GO:0031224:intrinsic to membrane	IPR000157:Toll-Interleukin receptor; IPR002110:Ankyrin repeat; IPR003590:Leucine-rich repeat, ribonuclease inhibitor subtype; IPR013753:Ras; IPR020683:Ankyrin repeat-containing domain; IPR020859:ROC GTPase
PTSG_08338	52.2518	112.416	83.9953	112.689	4.05158	9.32428	19.2285	26.9108	BP_GO:0045449:regulation of transcription	MF_GO:0003700:transcription factor activity; MF_GO:0008270:zinc ion binding; MF_GO:0043565:sequence-specific DNA binding	CC_GO:0005667:transcription factor complex	IPR000679:Zinc finger, GATA-type; IPR013088:Zinc finger, NHR/GATA-type
PTSG_04934	37.2692	41.371	48.3957	70.4646	0.166985	0	5.98351	8.77815	NoBP	NoMF	NoCC	NoDomain
PTSG_12614	90.5406	185.932	192.317	181.415	15.7809	34.6327	50.5131	82.024	NoBP	NoMF	NoCC	IPR008380:HAD-superfamily hydrolase, subfamily IG, 5'-nucleotidase; IPR023214:HAD-like domain
PTSG_12615	76.6946	117.776	125.729	125.633	12.9846	29.2971	44.4501	52.5062	NoBP	NoMF	NoCC	IPR008380:HAD-superfamily hydrolase, subfamily IG, 5'-nucleotidase; IPR023214:HAD-like domain
PTSG_00976	10.9063	16.3942	25.6957	28.588	0.135171	0	1.87687	3.44356	NoBP	MF_GO:0005515:protein binding	NoCC	IPR000980:SH2 motif
PTSG_03365	18.6437	14.7629	18.6587	25.3258	5.6452	5.03525	6.32132	9.75365	NoBP	MF_GO:0005515:protein binding	NoCC	IPR003347:Transcription factor jumonji/aspartyl beta-hydroxylase; IPR013129:Transcription factor jumonji
PTSG_08399	16.4927	23.2455	21.6525	33.3453	0.150498	0.14406	7.078	3.10374	BP_GO:0006468:protein amino acid phosphorylation; BP_GO:0009069:serine family amino acid metabolic process	MF_GO:0005524:ATP binding; MF_GO:0004674:protein serine/threonine kinase activity	NoCC	IPR000719:Protein kinase, catalytic domain; IPR008271:Serine/threonine-protein kinase, active site; IPR011009:Protein kinase-like domain; IPR017442:Serine/threonine-protein kinase-like domain
PTSG_13088	16.9866	8.16659	5.84544	16.775	3.37631	3.66278	2.82292	6.18932	NoBP	NoMF	NoCC	NoDomain
PTSG_09955	18.0153	57.8302	72.1957	69.9948	2.18162	0.894979	4.74623	12.6027	NoBP	MF_GO:0005515:protein binding	NoCC	IPR000980:SH2 motif
PTSG_05162	17.3509	10.6365	16.5286	23.463	1.83404	5.26671	9.32491	8.85954	BP_GO:0032259:methylation; BP_GO:0007165:signal transduction	MF_GO:0004872:receptor activity; MF_GO:0003676:nucleic acid binding; MF_GO:0008168:methyltransferase activity	NoCC	IPR001304:C-type lectin; IPR001368:TNFR/CD27/30/40/95 cysteine-rich region; IPR002052:DNA methylase, N-6 adenine-specific, conserved site; IPR006212:Furin-like repeat; IPR009030:Growth factor, receptor; IPR015500:Peptidase S8, subtilisin-related; IPR016187:C-type lectin fold
PTSG_13252	12.059	17.1277	26.5252	26.8511	0	0	2.69112	2.12586	NoBP	NoMF	NoCC	NoDomain
PTSG_09747	13.2434	45.261	88.5052	57.8992	0	0.052112	1.90201	8.36555	NoBP	NoMF	NoCC	NoDomain
PTSG_07429	169.739	259.254	307.474	215.477	42.6462	49.4703	68.6361	63.4265	BP_GO:0006468:protein amino acid phosphorylation	MF_GO:0004672:protein kinase activity; MF_GO:0005524:ATP binding	NoCC	IPR000719:Protein kinase, catalytic domain; IPR011009:Protein kinase-like domain; IPR017441:Protein kinase, ATP binding site; IPR017442:Serine/threonine-protein kinase-like domain
PTSG_12362	9.91891	13.7925	17.3999	22.2534	1.18796	6.82283	8.19431	10.7605	NoBP	NoMF	NoCC	IPR003590:Leucine-rich repeat, ribonuclease inhibitor subtype
PTSG_04095	24.47	63.5964	77.3272	66.9022	0.976903	1.6832	3.32548	11.535	NoBP	NoMF	NoCC	NoDomain
PTSG_01763	7.11861	22.6446	21.6033	24.1919	1.93457	3.00919	2.09407	6.91024	BP_GO:0055114:oxidation reduction	MF_GO:0005507:copper ion binding; MF_GO:0016491:oxidoreductase activity	NoCC	IPR008972:Cupredoxin; IPR011706:Multicopper oxidase, type 2; IPR011707:Multicopper oxidase, type 3
PTSG_08383	64.1795	49.1073	43.0584	71.5642	1.77646	3.96774	26.523	15.3249	NoBP	NoMF	NoCC	NoDomain
PTSG_00849	10.0072	42.2662	54.6385	38.8099	0.82185	2.01043	3.88564	4.91116	BP_GO:0007165:signal transduction	MF_GO:0005057:receptor signaling protein activity; MF_GO:0005515:protein binding	NoCC	IPR003116:Raf-like Ras-binding; IPR003124:Actin-binding WH2; IPR011993:Pleckstrin homology-type
PTSG_06327	35.2258	13.6045	23.3996	32.7471	0.097939	0.093749	7.10656	5.22771	NoBP	MF_GO:0005515:protein binding	NoCC	IPR000980:SH2 motif
PTSG_04570	7.34287	46.9801	76.4942	42.2772	0.117258	0.112242	1.57563	4.17262	BP_GO:0007165:signal transduction; BP_GO:0006468:protein amino acid phosphorylation	MF_GO:0005524:ATP binding; MF_GO:0004713:protein tyrosine kinase activity	NoCC	IPR000159:Ras-association; IPR000719:Protein kinase, catalytic domain; IPR001245:Serine-threonine/tyrosine-protein kinase; IPR008266:Tyrosine-protein kinase, active site; IPR011009:Protein kinase-like domain
PTSG_05300	81.9242	455.289	470.496	362.999	0.596744	0	13.8989	55.9833	NoBP	NoMF	NoCC	NoDomain
PTSG_00780	14.9316	23.5068	44.4254	32.4535	0	0	2.67286	2.97613	NoBP	NoMF	NoCC	NoDomain
PTSG_05301	49.515	279.297	290.112	204.655	0.151535	0.290105	7.33038	26.9618	NoBP	MF_GO:0008270:zinc ion binding; MF_GO:0003676:nucleic acid binding	CC_GO:0005622:intracellular	IPR007087:Zinc finger, C2H2-type; IPR013087:Zinc finger, C2H2-type/integrase, DNA-binding; IPR015880:Zinc finger, C2H2-like
PTSG_12487	10.6415	7.92708	9.53233	13.8626	0	0	0.913376	0.8246	NoBP	NoMF	NoCC	NoDomain
PTSG_11448	22.4507	9.11992	9.13894	19.9357	1.25682	4.81218	7.59966	9.14801	NoBP	MF_GO:0003950:NAD+ ADP-ribosyltransferase activity	NoCC	IPR012317:Poly(ADP-ribose) polymerase, catalytic domain
PTSG_12232	27.5462	9.11992	15.0792	24.3659	0.439885	0.421066	4.72868	9.24966	NoBP	NoMF	NoCC	NoDomain
PTSG_07858	8.03118	25.6006	37.6691	27.6267	3.4387	2.16945	3.15045	5.94131	NoBP	MF_GO:0005515:protein binding; MF_GO:0008270:zinc ion binding	NoCC	IPR001841:Zinc finger, RING-type; IPR013083:Zinc finger, RING/FYVE/PHD-type; IPR017907:Zinc finger, RING-type, conserved site
PTSG_12436	93.1524	89.9371	111.749	111.649	23.6808	44.9341	81.4753	81.2396	NoBP	MF_GO:0005515:protein binding	NoCC	IPR000742:Epidermal growth factor-like, type 3; IPR006210:Epidermal growth factor-like; IPR013032:EGF-like region, conserved site
PTSG_10663	287.98	155.003	186.726	176.569	104.588	87.5751	87.5538	45.7966	NoBP	MF_GO:0017111:nucleoside-triphosphatase activity	CC_GO:0016020:membrane	IPR013525:ABC-2 type transporter
PTSG_04376	11.6672	40.1726	83.1381	41.2563	0.737154	0.100802	2.45275	4.6842	NoBP	NoMF	NoCC	IPR003903:Ubiquitin interacting motif
PTSG_02808	9.1968	29.2122	51.0892	28.9191	0	0.219305	1.77873	1.91466	NoBP	NoMF	NoCC	NoDomain
PTSG_12283	76.6489	236.586	438.041	176.045	9.22965	12.0964	22.7891	28.7074	NoBP	MF_GO:0005515:protein binding; MF_GO:0005509:calcium ion binding	NoCC	IPR000152:EGF-type aspartate/asparagine hydroxylation site; IPR000436:Sushi/SCR/CCP; IPR000742:Epidermal growth factor-like, type 3; IPR006210:Epidermal growth factor-like; IPR013091:EGF calcium-binding; IPR016060:Complement control module; IPR018097:EGF-like calcium-binding, conserved site
PTSG_04130	310.93	191.928	246.1	204.505	135.036	75.6211	86.7759	41.2325	BP_GO:0055085:transmembrane transport	MF_GO:0005524:ATP binding; MF_GO:0016887:ATPase activity; MF_GO:0005215:transporter activity	CC_GO:0016021:integral to membrane	IPR001140:ABC transporter, transmembrane domain; IPR003439:ABC transporter-like; IPR003593:ATPase, AAA+ type, core; IPR005292:Multi drug resistance-associated protein; IPR011527:ABC transporter, transmembrane domain, type 1; IPR017871:ABC transporter, conserved site; IPR017940:ABC transporter, integral membrane type 1
PTSG_07306	5.02145	36.9072	33.6522	23.7429	0	0	0.861999	2.33465	NoBP	MF_GO:0008270:zinc ion binding	NoCC	IPR001781:Zinc finger, LIM-type
PTSG_08702	30.6701	58.9042	88.5406	56.6476	0.57591	2.5726	7.05076	8.38378	NoBP	MF_GO:0005515:protein binding	NoCC	IPR001496:SOCS protein, C-terminal; IPR002110:Ankyrin repeat; IPR020683:Ankyrin repeat-containing domain
PTSG_07726	68.7286	88.3045	123.521	88.1606	28.4753	29.9135	38.4792	42.7897	BP_GO:0005975:carbohydrate metabolic process	MF_GO:0005198:structural molecule activity; MF_GO:0031177:phosphopantetheine binding	NoCC	IPR000535:Major sperm protein; IPR000757:Glycoside hydrolase, family 16; IPR001251:Cellular retinaldehyde-binding/triple function, C-terminal; IPR006162:Phosphopantetheine attachment site; IPR008264:Beta-glucanase; IPR008962:PapD-like; IPR008985:Concanavalin A-like lectin/glucanase; IPR013320:Concanavalin A-like lectin/glucanase, subgroup
PTSG_08561	63.7508	12.7538	22.6882	32.3412	2.1446	4.1057	8.89805	4.60996	BP_GO:0045449:regulation of transcription	MF_GO:0005515:protein binding; MF_GO:0003700:transcription factor activity	CC_GO:0005667:transcription factor complex	IPR000742:Epidermal growth factor-like, type 3; IPR006210:Epidermal growth factor-like; IPR007888:NDT80/PhoG-like DNA-binding; IPR008967:p53-like transcription factor, DNA-binding; IPR013032:EGF-like region, conserved site
PTSG_05052	9.01533	6.43296	6.90682	11.4581	0.147754	1.41433	6.61803	2.8679	NoBP	NoMF	CC_GO:0016020:membrane	IPR000494:EGF receptor, L domain
PTSG_09907	12.0489	16.2281	33.7334	23.4538	0.64689	2.84839	3.24517	3.6622	NoBP	NoMF	NoCC	IPR000884:Thrombospondin, type 1 repeat
PTSG_12298	22.1855	8.18454	6.83467	14.5779	0	0	1.1788	2.12846	NoBP	NoMF	NoCC	NoDomain
PTSG_05763	13.4397	36.9417	42.1565	29.504	0	0	2.49937	1.94875	NoBP	NoMF	CC_GO:0016020:membrane	IPR000772:Ricin B lectin; IPR003378:Fringe-like; IPR008997:Ricin B-related lectin
PTSG_10156	7.6223	5.85195	5.33104	9.04492	0	0	2.29866	0.830098	NoBP	NoMF	NoCC	NoDomain
PTSG_00324	9.1398	35.1229	54.4837	29.7554	0.135528	0.38919	1.21408	3.61706	NoBP	NoMF	NoCC	NoDomain
PTSG_02639	20.1217	54.746	70.6673	44.1729	4.47558	8.56821	8.01859	7.96314	NoBP	NoMF	NoCC	IPR023398:Translation Initiation factor eIF- 4e-like domain
PTSG_09748	11.8308	36.7837	72.1214	34.1861	0.073314	0	1.44487	4.62483	BP_GO:0009190:cyclic nucleotide biosynthetic process	MF_GO:0016849:phosphorus-oxygen lyase activity	NoCC	IPR001054:Adenylyl cyclase class-3/4/guanylyl cyclase
PTSG_05526	8.43889	39.2587	43.5155	26.8545	0.077289	0.29593	1.3155	2.37528	NoBP	MF_GO:0005516:calmodulin binding	NoCC	IPR001715:Calponin homology domain; IPR002101:Myristoylated alanine-rich C-kinase substrate MARCKS
PTSG_09032	22.9855	22.0667	31.8834	27.2553	0	0	3.91734	2.33548	NoBP	MF_GO:0005515:protein binding	NoCC	IPR010993:Sterile alpha motif homology; IPR013761:Sterile alpha motif-type; IPR021129:Sterile alpha motif, type 1
PTSG_00433	21.9485	26.7418	40.8903	32.2947	6.2694	8.16553	10.4959	12.2187	BP_GO:0006470:protein amino acid dephosphorylation; BP_GO:0006570:tyrosine metabolic process	MF_GO:0004725:protein tyrosine phosphatase activity	NoCC	IPR000242:Protein-tyrosine phosphatase, receptor/non-receptor type; IPR000387:Protein-tyrosine/Dual-specificity phosphatase; IPR016130:Protein-tyrosine phosphatase, active site
PTSG_01621	55.972	177.666	209.996	115.294	14.5245	11.3753	20.3449	27.0173	NoBP	MF_GO:0016787:hydrolase activity	NoCC	IPR004843:Metallo-dependent phosphatase; IPR006186:Serine/threonine-specific protein phosphatase/bis(5-nucleosyl)-tetraphosphatase
PTSG_11746	30.0476	36.593	39.3201	37.2648	5.52895	5.2924	14.8588	11.0068	NoBP	NoMF	NoCC	NoDomain
PTSG_06980	10.6261	24.129	33.6614	23.7487	0.152134	0	3.27082	3.93722	NoBP	NoMF	NoCC	NoDomain
PTSG_12332	33.2783	27.6228	33.3923	31.9483	0	0	4.16791	5.1311	BP_GO:0040007:growth; BP_GO:0007165:signal transduction; BP_GO:0008283:cell proliferation	MF_GO:0008083:growth factor activity	NoCC	IPR001111:Transforming growth factor-beta, N-terminal
PTSG_06786	4.367	4.41286	4.66774	6.66907	0	0.11319	0.423717	0.8607	NoBP	MF_GO:0005515:protein binding	NoCC	IPR002110:Ankyrin repeat; IPR020683:Ankyrin repeat-containing domain
PTSG_00899	151.743	632.555	350.419	242.038	17.5239	10.4839	32.2374	45.3011	NoBP	MF_GO:0005515:protein binding	NoCC	IPR005036:Putative phosphatase regulatory subunit
PTSG_04481	12.62	42.4885	67.2231	33.0677	0	0.070312	1.97404	3.32673	NoBP	NoMF	NoCC	NoDomain
PTSG_08627	123.233	51.5995	84.5351	70.0666	0.231519	0.443227	4.45906	8.4258	BP_GO:0045449:regulation of transcription	MF_GO:0003700:transcription factor activity; MF_GO:0043565:sequence-specific DNA binding; MF_GO:0046983:protein dimerization activity	CC_GO:0005667:transcription factor complex	IPR004827:Basic-leucine zipper (bZIP) transcription factor; IPR011700:Basic leucine zipper
PTSG_13060	56.3693	7.01532	6.37089	21.1924	0	0	8.80944	1.45381	NoBP	MF_GO:0005515:protein binding	NoCC	IPR000436:Sushi/SCR/CCP; IPR000742:Epidermal growth factor-like, type 3; IPR006210:Epidermal growth factor-like
PTSG_12098	40.2567	21.9631	27.1443	29.1619	0	0	0.63266	3.99818	NoBP	NoMF	NoCC	NoDomain
PTSG_05185	76.6841	57.5323	82.6841	67.3153	12.9754	17.117	23.2471	32.8923	NoBP	MF_GO:0008270:zinc ion binding; MF_GO:0003676:nucleic acid binding	CC_GO:0005622:intracellular	IPR007087:Zinc finger, C2H2-type; IPR013087:Zinc finger, C2H2-type/integrase, DNA-binding; IPR015880:Zinc finger, C2H2-like
PTSG_05175	11.0548	36.5278	29.5085	25.0055	0.216845	0.103784	2.52529	4.472	BP_GO:0006955:immune response; BP_GO:0007165:signal transduction	MF_GO:0005044:scavenger receptor activity; MF_GO:0030247:polysaccharide binding; MF_GO:0003824:catalytic activity	NoCC	IPR001212:Somatomedin B domain; IPR011041:Soluble quinoprotein glucose/sorbosone dehydrogenase; IPR011042:Six-bladed beta-propeller, TolB-like
PTSG_08492	10.2216	89.6157	81.2365	39.9275	0.226545	0.216853	1.58295	1.90546	BP_GO:0007264:small GTPase mediated signal transduction; BP_GO:0043087:regulation of GTPase activity	MF_GO:0005085:guanyl-nucleotide exchange factor activity; MF_GO:0005515:protein binding	CC_GO:0005622:intracellular	IPR001895:Guanine-nucleotide dissociation stimulator CDC25; IPR019734:Tetratricopeptide repeat; IPR023578:Ras guanine nucleotide exchange factor, domain
PTSG_12748	7.40608	9.89247	10.574	16.3385	5.08958	6.39429	0.569917	9.51868	NoBP	NoMF	NoCC	NoDomain
PTSG_00520	130.062	79.7993	112.986	88.7135	23.3621	19.7964	21.6143	17.9648	BP_GO:0045449:regulation of transcription	MF_GO:0003700:transcription factor activity; MF_GO:0043565:sequence-specific DNA binding; MF_GO:0046983:protein dimerization activity	CC_GO:0005667:transcription factor complex	IPR004827:Basic-leucine zipper (bZIP) transcription factor; IPR011616:bZIP transcription factor, bZIP-1
PTSG_05198	4.13372	2.62498	5.52395	6.20563	0	0.080797	0.604911	0.88744	NoBP	MF_GO:0005515:protein binding	NoCC	IPR000980:SH2 motif
PTSG_02285	64.913	103.436	114.868	81.11	13.5922	16.7193	30.2695	30.2554	BP_GO:0006468:protein amino acid phosphorylation; BP_GO:0009069:serine family amino acid metabolic process	MF_GO:0005524:ATP binding; MF_GO:0004674:protein serine/threonine kinase activity	NoCC	IPR000719:Protein kinase, catalytic domain; IPR002290:Serine/threonine-protein kinase domain; IPR008271:Serine/threonine-protein kinase, active site; IPR011009:Protein kinase-like domain; IPR017441:Protein kinase, ATP binding site; IPR017442:Serine/threonine-protein kinase-like domain; IPR018488:Cyclic nucleotide-binding, conserved site
PTSG_08409	15.5307	22.534	12.6371	18.2773	0	0.190898	4.10901	3.70963	NoBP	NoMF	NoCC	NoDomain
PTSG_10954	7.30627	32.963	57.8333	25.3933	0.910055	1.79348	3.02119	2.64096	BP_GO:0007010:cytoskeleton organization	MF_GO:0003779:actin binding	NoCC	IPR000591:DEP domain; IPR003128:Villin headpiece; IPR008408:Brain acid soluble protein 1; IPR011991:Winged helix-turn-helix transcription repressor DNA-binding
PTSG_05606	14.1574	3.86693	5.63635	9.56291	0	0	3.34167	0.822784	NoBP	NoMF	NoCC	NoDomain
PTSG_01713	42.3608	85.7179	77.307	55.3204	0	0	4.76194	9.872	NoBP	NoMF	NoCC	NoDomain
PTSG_07122	19.1933	6.24516	20.3639	15.1203	0	0	1.79895	0.928059	NoBP	MF_GO:0008270:zinc ion binding; MF_GO:0003676:nucleic acid binding	CC_GO:0005622:intracellular	IPR007087:Zinc finger, C2H2-type; IPR013087:Zinc finger, C2H2-type/integrase, DNA-binding; IPR015880:Zinc finger, C2H2-like
PTSG_01451	29.7707	24.0858	27.0616	24.3456	0.352042	0	1.26146	1.80318	NoBP	NoMF	NoCC	NoDomain
PTSG_09991	15.5021	16.6507	14.5554	18.586	0.939822	2.94419	6.35258	6.63341	BP_GO:0007165:signal transduction; BP_GO:0045087:innate immune response	MF_GO:0003824:catalytic activity; MF_GO:0004888:transmembrane receptor activity	CC_GO:0031224:intrinsic to membrane	IPR000157:Toll-Interleukin receptor
PTSG_00444	7.61948	9.83827	13.4189	12.2133	0.52726	0	0.472328	3.83778	NoBP	NoMF	NoCC	NoDomain
PTSG_06637	17.86	80.0603	114.847	48.8671	3.02211	3.21425	5.64012	7.73973	NoBP	MF_GO:0005515:protein binding	NoCC	IPR001849:Pleckstrin homology domain; IPR004000:Actin-like; IPR011993:Pleckstrin homology-type
PTSG_05787	10.0849	4.34055	6.02252	8.75838	0.322092	1.54156	2.01975	2.34442	NoBP	NoMF	NoCC	IPR003590:Leucine-rich repeat, ribonuclease inhibitor subtype
PTSG_10664	292.084	183.191	205.129	169.55	105.429	83.9386	81.2528	49.8059	NoBP	MF_GO:0016887:ATPase activity; MF_GO:0005524:ATP binding	CC_GO:0016020:membrane	IPR003439:ABC transporter-like
PTSG_04669	8.26048	29.9816	35.0624	21.7988	2.32132	1.38125	2.58529	3.04437	BP_GO:0007165:signal transduction	MF_GO:0005515:protein binding	NoCC	IPR000159:Ras-association; IPR003124:Actin-binding WH2
PTSG_07361	12.7777	8.14828	10.5946	13.1994	1.68901	3.35787	4.4082	3.97974	BP_GO:0006470:protein amino acid dephosphorylation; BP_GO:0006570:tyrosine metabolic process; BP_GO:0007165:signal transduction	MF_GO:0004725:protein tyrosine phosphatase activity; MF_GO:0004872:receptor activity; MF_GO:0005515:protein binding	NoCC	IPR000001:Kringle; IPR000242:Protein-tyrosine phosphatase, receptor/non-receptor type; IPR000387:Protein-tyrosine/Dual-specificity phosphatase; IPR000938:Cytoskeleton-associated protein, Gly-rich domain; IPR001368:TNFR/CD27/30/40/95 cysteine-rich region; IPR002035:von Willebrand factor, type A; IPR002172:Low-density lipoprotein (LDL) receptor class A repeat; IPR009030:Growth factor, receptor; IPR…
PTSG_01710	24.721	23.0949	28.4113	23.7144	0.181129	0	3.56969	2.78327	NoBP	NoMF	NoCC	NoDomain
PTSG_07644	11.2216	22.7071	28.3889	21.0103	0	0	2.42948	6.74876	BP_GO:0016051:carbohydrate biosynthetic process	MF_GO:0008146:sulfotransferase activity	CC_GO:0016021:integral to membrane	IPR005331:Sulfotransferase
PTSG_04545	31.9487	38.7725	36.5945	39.859	4.13169	13.53	16.5582	29.1941	NoBP	NoMF	CC_GO:0005739:mitochondrion	IPR001763:Rhodanese-like
PTSG_10280	10.6322	5.89248	6.97265	10.3533	0.967541	1.04191	3.46696	4.25482	NoBP	MF_GO:0003950:NAD+ ADP-ribosyltransferase activity	NoCC	IPR003590:Leucine-rich repeat, ribonuclease inhibitor subtype; IPR012317:Poly(ADP-ribose) polymerase, catalytic domain
PTSG_07501	7.08396	38.9963	59.4085	23.7703	0.726226	0.486609	1.62641	2.4668	BP_GO:0006468:protein amino acid phosphorylation	MF_GO:0005524:ATP binding; MF_GO:0005515:protein binding; MF_GO:0005509:calcium ion binding; MF_GO:0004713:protein tyrosine kinase activity	CC_GO:0016020:membrane	IPR000152:EGF-type aspartate/asparagine hydroxylation site; IPR000494:EGF receptor, L domain; IPR000719:Protein kinase, catalytic domain; IPR000742:Epidermal growth factor-like, type 3; IPR001245:Serine-threonine/tyrosine-protein kinase; IPR001881:EGF-like calcium-binding; IPR003961:Fibronectin, type III; IPR006209:EGF; IPR006210:Epidermal growth factor-like; IPR008266:Tyrosine-protein kinase, ac…
PTSG_03963	29.5832	51.4346	78.0708	38.2128	0.364834	0.349225	4.90236	4.42588	NoBP	NoMF	NoCC	IPR019372:Lipoma HMGIC fusion partner-like protein
PTSG_00552	23.3818	30.5337	41.1173	31.5311	5.69241	6.01911	11.6811	13.5435	NoBP	NoMF	NoCC	NoDomain
PTSG_00459	87.9228	125.42	148.012	101.81	31.4456	50.3988	54.7776	54.4458	BP_GO:0045449:regulation of transcription	MF_GO:0003700:transcription factor activity; MF_GO:0043565:sequence-specific DNA binding	CC_GO:0005667:transcription factor complex	IPR004827:Basic-leucine zipper (bZIP) transcription factor; IPR009053:Prefoldin
PTSG_06601	7.06314	33.5835	58.0446	22.7495	0.59444	0.341405	1.11827	2.74028	BP_GO:0006468:protein amino acid phosphorylation; BP_GO:0009069:serine family amino acid metabolic process	MF_GO:0005524:ATP binding; MF_GO:0004674:protein serine/threonine kinase activity	NoCC	IPR000719:Protein kinase, catalytic domain; IPR002290:Serine/threonine-protein kinase domain; IPR008271:Serine/threonine-protein kinase, active site; IPR011009:Protein kinase-like domain; IPR017441:Protein kinase, ATP binding site; IPR017442:Serine/threonine-protein kinase-like domain
PTSG_12654	13.1671	8.50069	12.1253	11.6813	0.147754	0	1.45597	1.19496	NoBP	MF_GO:0005515:protein binding	NoCC	IPR000048:IQ motif, EF-hand binding site; IPR002110:Ankyrin repeat; IPR020683:Ankyrin repeat-containing domain
PTSG_13163	13.4875	29.7011	37.652	27.1174	5.17802	5.94779	11.5449	12.8423	NoBP	NoMF	NoCC	NoDomain
PTSG_12887	18.4	15.6757	26.3985	18.2392	0.022469	0.10754	2.17387	2.68946	BP_GO:0006508:proteolysis	MF_GO:0004190:aspartic-type endopeptidase activity; MF_GO:0005515:protein binding	NoCC	IPR001969:Peptidase aspartic, active site; IPR002909:Cell surface receptor IPT/TIG; IPR006626:Parallel beta-helix repeat; IPR013783:Immunoglobulin-like fold; IPR014756:Immunoglobulin E-set
PTSG_08472	46.1512	34.1997	32.4536	32.4711	0.249935	0.239242	8.73194	7.27683	NoBP	NoMF	NoCC	NoDomain
PTSG_04377	8.0476	46.4067	69.2497	24.9932	0.19464	0.093156	1.74361	1.96768	BP_GO:0032012:regulation of ARF protein signal transduction; BP_GO:0043087:regulation of GTPase activity	MF_GO:0005515:protein binding; MF_GO:0005086:ARF guanyl-nucleotide exchange factor activity	CC_GO:0005622:intracellular	IPR000048:IQ motif, EF-hand binding site; IPR000904:SEC7-like; IPR011993:Pleckstrin homology-type; IPR023394:SEC7-like, alpha orthogonal bundle
PTSG_11232	288.308	160.805	255.608	166.187	0.581712	0.928042	52.2845	36.0685	NoBP	NoMF	NoCC	NoDomain
PTSG_12958	5.88595	3.25711	4.89586	7.38361	2.61837	0.501269	1.40735	4.65871	NoBP	NoMF	NoCC	NoDomain
PTSG_06808	7.30997	9.43863	13.7575	11.1151	0.137957	0.26411	2.3481	3.90503	BP_GO:0043170:macromolecule metabolic process	NoMF	CC_GO:0005886:plasma membrane; CC_GO:0043231:intracellular membrane-bounded organelle; CC_GO:0044444:cytoplasmic part; CC_GO:0005576:extracellular region	IPR007074:LicD-like
PTSG_03170	12.798	46.0889	72.5592	26.6794	0.463735	0.998764	2.64831	3.42228	NoBP	MF_GO:0005515:protein binding; MF_GO:0003774:motor activity; MF_GO:0005524:ATP binding	CC_GO:0016459:myosin complex	IPR000048:IQ motif, EF-hand binding site; IPR001609:Myosin head, motor domain
PTSG_00779	27.7688	62.7463	122.03	46.9415	8.43616	8.68088	8.31297	7.67556	NoBP	MF_GO:0005515:protein binding	NoCC	IPR011993:Pleckstrin homology-type
PTSG_08937	3.87288	14.1568	16.2331	10.1956	0.20383	0.325183	1.64335	1.42868	BP_GO:0015672:monovalent inorganic cation transport; BP_GO:0048519:negative regulation of biological process; BP_GO:0008016:regulation of heart contraction; BP_GO:0030001:metal ion transport; BP_GO:0009851:auxin biosynthetic process; BP_GO:0006754:ATP biosynthetic process; BP_GO:0051240:positive regulation of multicellular organismal process	MF_GO:0015077:monovalent inorganic cation transmembrane transporter activity; MF_GO:0015662:ATPase activity, coupled to transmembrane movement of ions, phosphorylative mechanism; MF_GO:0005524:ATP binding	CC_GO:0016021:integral to membrane; CC_GO:0005886:plasma membrane	IPR001757:ATPase, P-type, K/Mg/Cd/Cu/Zn/Na/Ca/Na/H-transporter; IPR004014:ATPase, P-type cation-transporter, N-terminal; IPR005775:ATPase, P-type cation exchange, alpha subunit, eukaryotic; IPR005834:Haloacid dehalogenase-like hydrolase; IPR006068:ATPase, P-type cation-transporter, C-terminal; IPR006069:ATPase, P-type cation exchange, alpha subunit; IPR008250:ATPase, P-type, ATPase-associated dom…
PTSG_12488	8.67967	8.61293	10.5026	9.47675	0.200208	0	1.25545	0.809588	NoBP	MF_GO:0005515:protein binding	NoCC	IPR002110:Ankyrin repeat; IPR020683:Ankyrin repeat-containing domain
PTSG_12020	11.3786	18.4243	29.5641	15.6552	0	0.054704	1.43346	1.98743	BP_GO:0007264:small GTPase mediated signal transduction; BP_GO:0043087:regulation of GTPase activity	MF_GO:0005488:binding; MF_GO:0005085:guanyl-nucleotide exchange factor activity	CC_GO:0005622:intracellular	IPR001895:Guanine-nucleotide dissociation stimulator CDC25; IPR002219:Protein kinase C-like, phorbol ester/diacylglycerol binding; IPR008937:Ras guanine nucleotide exchange factor; IPR023578:Ras guanine nucleotide exchange factor, domain
PTSG_00906	28.5075	8.4295	9.29179	15.0142	0	0	7.2845	1.75373	BP_GO:0006508:proteolysis	MF_GO:0004190:aspartic-type endopeptidase activity	NoCC	IPR001969:Peptidase aspartic, active site
PTSG_05902	420.484	520.898	498.436	254.463	3.30589	0.90413	76.152	34.7572	BP_GO:0006754:ATP biosynthetic process; BP_GO:0006813:potassium ion transport; BP_GO:0006814:sodium ion transport	MF_GO:0005391:sodium:potassium-exchanging ATPase activity	CC_GO:0005890:sodium:potassium-exchanging ATPase complex	IPR000402:ATPase, P-type cation exchange, beta subunit
PTSG_10157	6.50552	3.67497	4.20872	6.12062	0	0	2.26842	0.819175	NoBP	NoMF	NoCC	NoDomain
PTSG_01604	59.7864	62.6546	68.7219	39.7668	0.173183	0.082887	7.91216	4.06178	NoBP	MF_GO:0003676:nucleic acid binding; MF_GO:0008270:zinc ion binding	NoCC	IPR000571:Zinc finger, CCCH-type
PTSG_02811	72.377	75.8548	88.4791	66.6209	20.7817	28.0177	36.1843	34.7978	NoBP	MF_GO:0005515:protein binding; MF_GO:0008270:zinc ion binding	NoCC	IPR001841:Zinc finger, RING-type; IPR013083:Zinc finger, RING/FYVE/PHD-type; IPR018957:Zinc finger, C3HC4 RING-type; IPR019775:WD40 repeat, conserved site
PTSG_05228	194.561	290.033	313.275	145.815	1.55174	1.74368	41.521	23.4079	BP_GO:0009851:auxin biosynthetic process; BP_GO:0015672:monovalent inorganic cation transport; BP_GO:0006754:ATP biosynthetic process	MF_GO:0015077:monovalent inorganic cation transmembrane transporter activity; MF_GO:0015662:ATPase activity, coupled to transmembrane movement of ions, phosphorylative mechanism; MF_GO:0005524:ATP binding	CC_GO:0016021:integral to membrane	IPR001757:ATPase, P-type, K/Mg/Cd/Cu/Zn/Na/Ca/Na/H-transporter; IPR004014:ATPase, P-type cation-transporter, N-terminal; IPR005775:ATPase, P-type cation exchange, alpha subunit, eukaryotic; IPR005834:Haloacid dehalogenase-like hydrolase; IPR006068:ATPase, P-type cation-transporter, C-terminal; IPR006069:ATPase, P-type cation exchange, alpha subunit; IPR008250:ATPase, P-type, ATPase-associated dom…
PTSG_02869	11.049	5.56739	12.3203	10.3671	0.111889	1.07103	3.80883	2.08128	NoBP	NoMF	NoCC	NoDomain
PTSG_13209	69.229	163.126	188.096	81.0616	1.06326	2.34087	14.0015	17.5421	BP_GO:0006508:proteolysis	MF_GO:0008233:peptidase activity	NoCC	IPR001767:Peptidase C46, hedgehog protein, hint region
PTSG_05022	14.4274	10.5694	8.076	14.2477	0.764701	4.8799	9.47628	3.7107	BP_GO:0007165:signal transduction; BP_GO:0045087:innate immune response	MF_GO:0004888:transmembrane receptor activity	CC_GO:0031224:intrinsic to membrane	IPR000157:Toll-Interleukin receptor; IPR022398:Peptidase S8/S53, subtilisin, active site
PTSG_07848	25.4912	13.0236	12.5762	18.8644	7.76652	5.24771	6.24118	9.60647	NoBP	MF_GO:0008289:lipid binding	NoCC	IPR001124:Lipid-binding serum glycoprotein, C-terminal; IPR017942:Lipid-binding serum glycoprotein, N-terminal; IPR017943:Bactericidal permeability-increasing protein, alpha/beta domain
PTSG_00977	6.00857	22.1665	42.9445	15.4338	0	0	1.59629	0.864685	NoBP	NoMF	NoCC	NoDomain
PTSG_12665	24.2176	5.34402	13.6774	12.4185	0	0.200054	3.18276	2.19732	NoBP	MF_GO:0005529:sugar binding	NoCC	IPR001079:Galectin, carbohydrate recognition domain
PTSG_05317	28.774	36.2855	44.1839	25.1404	0.557826	1.46839	2.87333	3.49634	BP_GO:0006468:protein amino acid phosphorylation; BP_GO:0009069:serine family amino acid metabolic process	MF_GO:0005524:ATP binding; MF_GO:0004674:protein serine/threonine kinase activity	NoCC	IPR000719:Protein kinase, catalytic domain; IPR002290:Serine/threonine-protein kinase domain; IPR008271:Serine/threonine-protein kinase, active site; IPR011009:Protein kinase-like domain; IPR017441:Protein kinase, ATP binding site; IPR017442:Serine/threonine-protein kinase-like domain
PTSG_10775	10.623	67.7102	97.9623	27.386	0.168201	0.536683	2.36061	1.76842	NoBP	NoMF	NoCC	NoDomain
PTSG_05533	183.941	562.818	473.082	206.694	3.37139	11.9673	49.4548	78.0489	NoBP	NoMF	NoCC	NoDomain
PTSG_00272	30.6689	241.198	251.922	76.945	5.78797	0.554034	9.33292	7.9577	BP_GO:0019538:protein metabolic process; BP_GO:0055114:oxidation reduction	MF_GO:0016671:oxidoreductase activity, acting on sulfur group of donors, disulfide as acceptor	NoCC	IPR002569:Peptide methionine sulphoxide reductase MsrA
PTSG_03126	43.3795	17.979	28.8264	23.5137	0.266828	0.510825	6.33427	5.17912	NoBP	MF_GO:0016491:oxidoreductase activity	NoCC	IPR006076:FAD dependent oxidoreductase
PTSG_01379	25.48	9.33325	23.6156	16.095	0	0	3.83111	3.09466	BP_GO:0006835:dicarboxylic acid transport; BP_GO:0006812:cation transport; BP_GO:0006820:anion transport	MF_GO:0017153:sodium:dicarboxylate symporter activity	CC_GO:0016020:membrane	IPR000494:EGF receptor, L domain; IPR001991:Sodium:dicarboxylate symporter
PTSG_09968	17.6141	63.0879	97.7028	38.812	6.29576	7.48736	8.20341	8.40898	NoBP	MF_GO:0005515:protein binding	NoCC	IPR006019:Phosphotyrosine interaction (PID/PI); IPR006020:Phosphotyrosine interaction domain; IPR011993:Pleckstrin homology-type
PTSG_04947	84.1876	169.149	196.199	86.0743	0	0.696251	18.2445	18.7262	NoBP	MF_GO:0005515:protein binding; MF_GO:0008270:zinc ion binding	NoCC	IPR001841:Zinc finger, RING-type; IPR011990:Tetratricopeptide-like helical; IPR013083:Zinc finger, RING/FYVE/PHD-type; IPR019734:Tetratricopeptide repeat
PTSG_10158	10.9154	6.9477	6.06705	8.19636	0	0	2.14428	0.69691	NoBP	NoMF	NoCC	NoDomain
PTSG_03113	17.5326	23.204	15.3126	22.5436	4.36766	13.5876	15.4874	13.6878	BP_GO:0006468:protein amino acid phosphorylation; BP_GO:0009069:serine family amino acid metabolic process	MF_GO:0005524:ATP binding; MF_GO:0004674:protein serine/threonine kinase activity	NoCC	IPR000719:Protein kinase, catalytic domain; IPR000961:AGC-kinase, C-terminal; IPR002290:Serine/threonine-protein kinase domain; IPR008271:Serine/threonine-protein kinase, active site; IPR011009:Protein kinase-like domain; IPR017441:Protein kinase, ATP binding site; IPR017442:Serine/threonine-protein kinase-like domain
PTSG_06550	36.032	16.261	22.33	18.4312	0.29049	0.556125	3.90339	2.4668	NoBP	MF_GO:0005515:protein binding	NoCC	IPR000980:SH2 motif
PTSG_09827	119.797	72.4937	140.222	70.4303	7.31852	10.2487	19.1825	19.6198	BP_GO:0007165:signal transduction	MF_GO:0004872:receptor activity	NoCC	IPR001368:TNFR/CD27/30/40/95 cysteine-rich region; IPR006212:Furin-like repeat; IPR008957:Fibronectin type III domain; IPR009030:Growth factor, receptor; IPR013783:Immunoglobulin-like fold
PTSG_12891	8.58138	12.8915	23.7014	12.8351	0.411108	0.19676	2.20966	3.74043	NoBP	MF_GO:0016757:transferase activity, transferring glycosyl groups	CC_GO:0016020:membrane	IPR003378:Fringe-like
PTSG_13152	11.111	8.82448	9.00563	10.9402	1.30563	2.54954	4.16379	4.09699	NoBP	MF_GO:0005515:protein binding	NoCC	IPR002110:Ankyrin repeat; IPR003590:Leucine-rich repeat, ribonuclease inhibitor subtype; IPR020683:Ankyrin repeat-containing domain; IPR020859:ROC GTPase
PTSG_08728	10.936	6.51718	8.85282	9.70857	0.768402	1.40419	3.31658	3.84165	BP_GO:0007264:small GTPase mediated signal transduction	MF_GO:0003950:NAD+ ADP-ribosyltransferase activity; MF_GO:0005525:GTP binding	CC_GO:0005622:intracellular	IPR003590:Leucine-rich repeat, ribonuclease inhibitor subtype; IPR012317:Poly(ADP-ribose) polymerase, catalytic domain; IPR013684:Mitochondrial Rho-like
PTSG_07710	15.3418	24.867	40.1236	17.8806	0.135528	0.12973	0.971266	3.72667	BP_GO:0008299:isoprenoid biosynthetic process; BP_GO:0055114:oxidation reduction	MF_GO:0016491:oxidoreductase activity; MF_GO:0005488:binding	NoCC	IPR001228:4-diphosphocytidyl-2C-methyl-D-erythritol synthase; IPR002198:Short-chain dehydrogenase/reductase SDR; IPR002347:Glucose/ribitol dehydrogenase; IPR016040:NAD(P)-binding domain; IPR018247:EF-Hand 1, calcium-binding site; IPR018294:4-diphosphocytidyl-2C-methyl-D-erythritol synthase, conserved site; IPR020904:Short-chain dehydrogenase/reductase, conserved site
PTSG_10597	15.1127	34.7436	43.5598	20.4994	0	0.146494	1.37097	5.44597	NoBP	NoMF	NoCC	NoDomain
PTSG_08933	19.0061	9.8275	12.718	13.4214	0.379212	0.622265	4.51321	4.64411	BP_GO:0007165:signal transduction; BP_GO:0045087:innate immune response	MF_GO:0004888:transmembrane receptor activity; MF_GO:0005515:protein binding	CC_GO:0031224:intrinsic to membrane	IPR000157:Toll-Interleukin receptor; IPR002110:Ankyrin repeat; IPR003590:Leucine-rich repeat, ribonuclease inhibitor subtype; IPR013753:Ras; IPR020683:Ankyrin repeat-containing domain; IPR020859:ROC GTPase
PTSG_09826	88.2783	46.0077	93.9514	44.3791	2.53432	3.15366	11.9474	7.17368	BP_GO:0007166:cell surface receptor linked signaling pathway; BP_GO:0050794:regulation of cellular process	MF_GO:0005515:protein binding	CC_GO:0044464:cell part	IPR003961:Fibronectin, type III; IPR008957:Fibronectin type III domain; IPR011047:Quinonprotein alcohol dehydrogenase-like; IPR013783:Immunoglobulin-like fold
PTSG_07003	61.0746	44.7696	58.476	36.2738	0.659357	0.078894	11.9609	8.13211	BP_GO:0009987:cellular process	NoMF	CC_GO:0005737:cytoplasm	IPR008081:Cytoplasmic FMR1-interacting
PTSG_05639	7.10827	7.13859	5.87607	6.9354	0.245942	0.706261	1.54223	0.39781	NoBP	NoMF	NoCC	NoDomain
PTSG_06288	21.3902	28.2109	15.5187	14.9498	0	0	1.96054	1.30825	BP_GO:0007050:cell cycle arrest	MF_GO:0005515:protein binding	NoCC	IPR001715:Calponin homology domain; IPR003108:Growth-arrest-specific protein 2 domain
PTSG_02044	7.76192	18.3425	10.9905	9.73691	0	0	0.980473	0.295058	NoBP	NoMF	NoCC	NoDomain
PTSG_01631	20.0984	48.6581	67.6133	23.6366	0	0	2.80325	2.53078	NoBP	NoMF	NoCC	NoDomain
PTSG_11172	29.4413	16.3369	18.7846	22.9938	2.52559	3.96476	10.9503	18.7916	NoBP	MF_GO:0008270:zinc ion binding; MF_GO:0003676:nucleic acid binding	CC_GO:0005622:intracellular	IPR007087:Zinc finger, C2H2-type; IPR013087:Zinc finger, C2H2-type/integrase, DNA-binding; IPR015880:Zinc finger, C2H2-like
PTSG_09123	7.39889	20.6054	11.4505	11.4654	0.361408	0.345946	3.56131	2.77673	NoBP	NoMF	NoCC	NoDomain
PTSG_10422	45.2379	29.3932	29.9558	23.6958	0.844608	2.30992	6.48526	3.8057	NoBP	NoMF	NoCC	NoDomain
PTSG_00044	79.4869	79.5589	126.211	54.6432	0	1.10974	18.0708	14.8142	NoBP	NoMF	NoCC	NoDomain
PTSG_02905	2739.45	727.704	1268.13	836.348	478.652	278.417	293.304	101.212	BP_GO:0009062:fatty acid catabolic process	MF_GO:0016290:palmitoyl-CoA hydrolase activity; MF_GO:0047617:acyl-CoA hydrolase activity	CC_GO:0005829:cytosol	IPR006683:Thioesterase superfamily
PTSG_04593	17.5755	67.4295	105.316	37.0471	3.85797	4.63762	9.08213	12.0451	NoBP	MF_GO:0005488:binding	NoCC	IPR011989:Armadillo-like helical
PTSG_12719	73.9757	21.6253	17.1701	18.4255	0.099974	0.191394	2.32852	1.45537	NoBP	MF_GO:0005515:protein binding; MF_GO:0005509:calcium ion binding	NoCC	IPR000152:EGF-type aspartate/asparagine hydroxylation site; IPR000436:Sushi/SCR/CCP; IPR000742:Epidermal growth factor-like, type 3; IPR001881:EGF-like calcium-binding; IPR013091:EGF calcium-binding; IPR016060:Complement control module; IPR018097:EGF-like calcium-binding, conserved site
PTSG_03677	51.8814	158.468	193.232	51.246	0.145382	0.347906	7.68392	4.58552	BP_GO:0045449:regulation of transcription	MF_GO:0003677:DNA binding; MF_GO:0005509:calcium ion binding; MF_GO:0005515:protein binding	NoCC	IPR001005:SANT domain, DNA binding; IPR002048:Calcium-binding EF-hand; IPR008080:Parvalbumin; IPR009057:Homeodomain-like; IPR011992:EF-hand-like domain; IPR012287:Homeodomain-related; IPR014778:Myb, DNA-binding; IPR017930:Transcription regulator HTH, Myb-type, DNA-binding; IPR018247:EF-Hand 1, calcium-binding site; IPR018249:EF-HAND 2; IPR019825:Legume lectin, beta chain, Mn/Ca-binding site
PTSG_10897	3.03182	5.72146	6.03515	5.85116	0.580981	0.278063	0.780678	1.17467	NoBP	NoMF	NoCC	NoDomain
PTSG_03524	500.357	1315.82	688.613	463.136	31.5988	81.0874	227.357	318.899	NoBP	NoMF	NoCC	NoDomain
PTSG_03442	19.2795	284.067	218.449	52.2127	0.112216	0	6.33305	7.53259	BP_GO:0006470:protein amino acid dephosphorylation	MF_GO:0008138:protein tyrosine/serine/threonine phosphatase activity	NoCC	IPR000340:Dual specificity phosphatase, catalytic domain; IPR000387:Protein-tyrosine/Dual-specificity phosphatase; IPR001763:Rhodanese-like; IPR020422:Dual specificity phosphatase, subgroup, catalytic domain
PTSG_08520	4.32077	3.18799	5.29111	6.29128	0.672734	2.85179	3.96024	3.96395	NoBP	MF_GO:0003950:NAD+ ADP-ribosyltransferase activity	NoCC	IPR012317:Poly(ADP-ribose) polymerase, catalytic domain
PTSG_11903	14.0834	13.7999	13.8749	17.353	2.76042	9.63167	10.2104	14.6191	BP_GO:0007165:signal transduction; BP_GO:0045087:innate immune response	MF_GO:0004888:transmembrane receptor activity	CC_GO:0031224:intrinsic to membrane	IPR000157:Toll-Interleukin receptor; IPR020859:ROC GTPase
PTSG_04473	121.51	77.0942	59.6354	42.049	1.30475	1.24893	14.0257	4.22084	NoBP	NoMF	NoCC	NoDomain
PTSG_12643	84.5392	171.608	186.141	67.1563	6.69391	8.37907	7.84159	11.0356	NoBP	NoMF	NoCC	NoDomain
PTSG_05442	346.891	160.457	184.007	134.215	44.2842	71.3096	68.2184	40.5007	NoBP	NoMF	NoCC	NoDomain
PTSG_12747	11.919	13.1099	22.8473	17.1669	4.94871	6.31599	3.448	13.3409	NoBP	NoMF	NoCC	NoDomain
PTSG_08203	28.7701	10.7316	21.508	16.1739	0.530896	2.79501	7.72827	3.22021	NoBP	NoMF	NoCC	NoDomain
PTSG_13103	3.88937	1.76596	1.88024	3.80669	0.106473	0.662466	1.76453	1.8083	BP_GO:0007165:signal transduction; BP_GO:0045087:innate immune response	MF_GO:0004888:transmembrane receptor activity; MF_GO:0005515:protein binding	CC_GO:0031224:intrinsic to membrane	IPR000157:Toll-Interleukin receptor; IPR002110:Ankyrin repeat; IPR020683:Ankyrin repeat-containing domain; IPR020859:ROC GTPase
PTSG_10601	42.5507	21.0444	35.383	22.3665	0	0.521675	5.37033	8.48463	BP_GO:0006118:electron transport	MF_GO:0005507:copper ion binding; MF_GO:0009055:electron carrier activity	NoCC	IPR003245:Plastocyanin-like; IPR008972:Cupredoxin
PTSG_10861	82.6135	116.442	179.515	56.9593	0.78551	2.25571	10.5551	15.882	NoBP	NoMF	NoCC	NoDomain
PTSG_03930	47.8506	152.843	189.125	67.8198	5.02338	10.5267	16.419	26.6817	NoBP	NoMF	NoCC	NoDomain
PTSG_05256	5.37871	13.3453	10.7804	8.20261	0.131365	0.125745	1.52983	1.69986	NoBP	NoMF	NoCC	NoDomain
PTSG_12648	7.74683	45.7345	108.366	21.8655	0.428858	0.513138	2.11298	5.28927	BP_GO:0006468:protein amino acid phosphorylation; BP_GO:0009190:cyclic nucleotide biosynthetic process; BP_GO:0009069:serine family amino acid metabolic process	MF_GO:0005524:ATP binding; MF_GO:0016849:phosphorus-oxygen lyase activity; MF_GO:0004674:protein serine/threonine kinase activity	NoCC	IPR000719:Protein kinase, catalytic domain; IPR001054:Adenylyl cyclase class-3/4/guanylyl cyclase; IPR001245:Serine-threonine/tyrosine-protein kinase; IPR008271:Serine/threonine-protein kinase, active site; IPR011009:Protein kinase-like domain; IPR017441:Protein kinase, ATP binding site
PTSG_03523	251.038	379.223	286.603	115.263	0.681238	0.652093	38.4467	19.2832	NoBP	NoMF	NoCC	NoDomain
PTSG_05467	303.547	1474.12	2053.27	285.06	1.83286	1.75444	46.4424	13.9761	NoBP	NoMF	NoCC	NoDomain
PTSG_08675	10.3004	4.3029	5.87983	8.36085	2.89304	3.25088	4.05647	3.86565	BP_GO:0055114:oxidation reduction	MF_GO:0016491:oxidoreductase activity; MF_GO:0005488:binding	NoCC	IPR002198:Short-chain dehydrogenase/reductase SDR; IPR002347:Glucose/ribitol dehydrogenase; IPR016040:NAD(P)-binding domain; IPR020904:Short-chain dehydrogenase/reductase, conserved site
PTSG_10866	10.0984	19.8194	16.7248	10.6411	0.503137	0	1.80287	1.22073	NoBP	NoMF	NoCC	NoDomain
PTSG_02452	10.2255	12.3326	20.7911	11.6997	0.279927	1.20578	3.51069	3.73544	NoBP	NoMF	NoCC	NoDomain
PTSG_10726	22.8584	5.4657	9.31107	10.6203	0	0	6.61259	1.70568	NoBP	NoMF	NoCC	NoDomain
PTSG_06768	3.17323	5.07282	5.08339	5.30753	0.37643	0	0.674424	2.13106	NoBP	MF_GO:0005515:protein binding	NoCC	IPR015943:WD40/YVTN repeat-like-containing domain
PTSG_08840	22.5321	50.7058	54.9764	23.4199	1.20281	1.15135	2.155	7.45791	NoBP	NoMF	NoCC	NoDomain
PTSG_10864	354.025	779.24	998.905	193.82	2.0528	3.56152	44.4791	23.7615	NoBP	NoMF	NoCC	NoDomain
PTSG_05555	10.1081	47.0993	24.1674	17.3662	1.71067	2.22697	4.41343	4.75923	BP_GO:0006468:protein amino acid phosphorylation	MF_GO:0004672:protein kinase activity; MF_GO:0005524:ATP binding	NoCC	IPR000719:Protein kinase, catalytic domain; IPR011009:Protein kinase-like domain; IPR017442:Serine/threonine-protein kinase-like domain
PTSG_02640	10.4948	27.7039	31.6845	17.846	1.74294	5.56125	4.9443	6.3432	NoBP	NoMF	NoCC	NoDomain
PTSG_10270	22.1363	77.9819	18.5428	20.3852	0.318758	0.457681	5.85374	4.5114	NoBP	NoMF	NoCC	NoDomain
PTSG_02770	3.32894	4.48521	6.18002	5.44692	0	0.690272	2.09948	2.47863	NoBP	NoMF	NoCC	NoDomain
PTSG_02397	183.764	517.422	577.624	195.882	31.1196	48.9937	75.1956	111.931	BP_GO:0006950:response to stress	NoMF	NoCC	IPR003718:Peroxiredoxin, OsmC-like protein; IPR015946:K homology domain-like, alpha/beta
PTSG_08839	29.0187	66.9935	66.3014	30.5273	1.25822	1.75184	5.53319	13.6911	BP_GO:0008152:metabolic process	MF_GO:0003824:catalytic activity; MF_GO:0030170:pyridoxal phosphate binding	NoCC	IPR000192:Aminotransferase, class V/Cysteine desulfurase; IPR015421:Pyridoxal phosphate-dependent transferase, major region, subdomain 1; IPR015424:Pyridoxal phosphate-dependent transferase, major domain
PTSG_05732	56.8583	145.057	103.778	70.292	19.1595	35.3696	33.1008	34.8641	NoBP	NoMF	NoCC	IPR001763:Rhodanese-like
PTSG_07456	22.2358	61.855	73.8307	21.9457	0.407301	0.194938	2.1892	2.79993	NoBP	MF_GO:0003779:actin binding	NoCC	IPR001589:Actinin-type, actin-binding, conserved site; IPR001715:Calponin homology domain
PTSG_08396	28.0267	65.6157	41.7097	36.4458	12.0201	22.5221	19.9319	13.2374	BP_GO:0007165:signal transduction	MF_GO:0005102:receptor binding	NoCC	IPR002181:Fibrinogen, alpha/beta/gamma chain, C-terminal globular; IPR014716:Fibrinogen, alpha/beta/gamma chain, C-terminal globular, subdomain 1
PTSG_10774	13.6511	80.1198	117.54	23.6631	0.309156	0.88779	2.49253	2.00023	NoBP	NoMF	NoCC	NoDomain
PTSG_00347	14.5174	101.757	174.69	27.3169	0.516644	0.24727	1.85127	2.50701	NoBP	NoMF	NoCC	NoDomain
PTSG_10698	5.04739	19.8412	22.7851	9.23956	0.04657	0.133732	0.584052	0.790928	NoBP	MF_GO:0005515:protein binding; MF_GO:0003774:motor activity; MF_GO:0005524:ATP binding; MF_GO:0008270:zinc ion binding	CC_GO:0016459:myosin complex	IPR000048:IQ motif, EF-hand binding site; IPR001132:SMAD domain, Dwarfin-type; IPR001609:Myosin head, motor domain; IPR007087:Zinc finger, C2H2-type; IPR008984:SMAD/FHA domain; IPR015880:Zinc finger, C2H2-like; IPR017855:SMAD domain-like
PTSG_02061	31.4662	15.9374	39.8141	17.1194	1.40751	1.65821	3.78261	2.80202	NoBP	NoMF	NoCC	IPR000436:Sushi/SCR/CCP; IPR009030:Growth factor, receptor; IPR013032:EGF-like region, conserved site
PTSG_12297	21.5144	8.66999	13.4754	10.486	0	0	1.52904	2.20869	NoBP	NoMF	NoCC	NoDomain
PTSG_10791	179.08	329.002	238.078	93.5803	0.087577	0.33532	39.3048	20.3983	NoBP	MF_GO:0005515:protein binding	NoCC	IPR006210:Epidermal growth factor-like; IPR006212:Furin-like repeat; IPR009030:Growth factor, receptor; IPR011936:Myxococcus cysteine-rich repeat
PTSG_01614	166.523	33.2497	49.4232	45.763	6.94958	12.7928	26.8177	13.835	NoBP	MF_GO:0005509:calcium ion binding	NoCC	IPR002048:Calcium-binding EF-hand; IPR011992:EF-hand-like domain; IPR018247:EF-Hand 1, calcium-binding site; IPR018248:EF-hand; IPR018249:EF-HAND 2
PTSG_10821	6.50552	8.39992	8.41744	10.358	4.36324	7.15983	2.23352	7.05751	NoBP	NoMF	NoCC	NoDomain
PTSG_10704	9.74936	29.6648	20.4028	14.5697	2.00634	0.808632	2.36488	8.11309	NoBP	NoMF	NoCC	NoDomain
PTSG_00978	25.0567	111.069	147.754	44.3661	4.47992	8.8624	10.3674	15.9417	NoBP	MF_GO:0005515:protein binding	NoCC	IPR001060:Fps/Fes/Fer/CIP4 homology; IPR001452:Src homology-3 domain; IPR001478:PDZ/DHR/GLGF
PTSG_12296	90.2162	27.5504	81.3808	31.0165	0.641054	1.61078	13.0646	7.38793	BP_GO:0007165:signal transduction	MF_GO:0004872:receptor activity; MF_GO:0005515:protein binding	NoCC	IPR001368:TNFR/CD27/30/40/95 cysteine-rich region; IPR003961:Fibronectin, type III; IPR006212:Furin-like repeat; IPR008957:Fibronectin type III domain; IPR009030:Growth factor, receptor; IPR011047:Quinonprotein alcohol dehydrogenase-like; IPR013783:Immunoglobulin-like fold
PTSG_10294	4.27512	36.0142	38.5597	11.4548	0	0.049487	0.648381	0.878041	NoBP	NoMF	NoCC	NoDomain
PTSG_11806	47.1946	38.489	59.7521	38.7444	9.21427	9.97374	27.6362	23.8653	BP_GO:0007165:signal transduction	MF_GO:0005515:protein binding; MF_GO:0004872:receptor activity; MF_GO:0030246:carbohydrate binding	NoCC	IPR000742:Epidermal growth factor-like, type 3; IPR001368:TNFR/CD27/30/40/95 cysteine-rich region; IPR006210:Epidermal growth factor-like; IPR006212:Furin-like repeat; IPR008965:Carbohydrate-binding; IPR009030:Growth factor, receptor; IPR013032:EGF-like region, conserved site; IPR018247:EF-Hand 1, calcium-binding site
PTSG_02803	6.78755	5.30458	4.62229	7.17021	0	3.62044	3.3882	5.03816	BP_GO:0016051:carbohydrate biosynthetic process	MF_GO:0008146:sulfotransferase activity	CC_GO:0016021:integral to membrane	IPR005331:Sulfotransferase
PTSG_12863	10.8508	15.2289	18.7197	16.1763	8.8145	8.2499	4.03582	9.98018	NoBP	NoMF	NoCC	NoDomain
PTSG_03643	56.0085	31.1716	33.7355	23.0161	0	0	16.1625	3.89108	NoBP	NoMF	NoCC	NoDomain
PTSG_07148	98.6774	42.0898	47.7122	48.8481	39.6842	26.2036	25.3456	17.3845	NoBP	NoMF	NoCC	IPR016181:Acyl-CoA N-acyltransferase
PTSG_10129	933.054	483.004	637.941	187.451	1.40531	0.747328	116.658	29.8027	NoBP	MF_GO:0051015:actin filament binding	CC_GO:0044464:cell part	IPR008999:Actin cross-linking; IPR022768:Fascin domain
PTSG_07843	3.9844	5.3733	3.32236	5.4425	1.6543	1.68909	1.38315	2.31904	NoBP	NoMF	NoCC	NoDomain
PTSG_12139	4.14294	7.00381	5.6921	5.84004	0.265998	0.203695	1.23909	1.5489	BP_GO:0007165:signal transduction; BP_GO:0045087:innate immune response	MF_GO:0004888:transmembrane receptor activity; MF_GO:0005515:protein binding	CC_GO:0031224:intrinsic to membrane	IPR000157:Toll-Interleukin receptor; IPR002110:Ankyrin repeat; IPR013753:Ras; IPR020683:Ankyrin repeat-containing domain; IPR020859:ROC GTPase
PTSG_12389	22.6653	189.545	151.577	35.2925	0.492409	1.49259	6.32255	5.30979	BP_GO:0008152:metabolic process	MF_GO:0004867:serine-type endopeptidase inhibitor activity; MF_GO:0016491:oxidoreductase activity	NoCC	IPR002223:Proteinase inhibitor I2, Kunitz metazoa; IPR002227:Tyrosinase; IPR008922:Di-copper centre-containing; IPR020901:Proteinase inhibitor I2, Kunitz, conserved site
PTSG_07979	271.162	1090.34	1512.33	166.555	1.59607	1.17522	34.205	12.0146	NoBP	NoMF	NoCC	NoDomain
PTSG_02345	11.415	34.4655	33.7169	19.2373	3.08781	6.25511	6.8188	8.30485	BP_GO:0007018:microtubule-based movement	MF_GO:0003777:microtubule motor activity; MF_GO:0005524:ATP binding	CC_GO:0005874:microtubule	IPR001752:Kinesin, motor domain; IPR019821:Kinesin, motor region, conserved site
PTSG_05152	20.2712	54.7955	83.1643	21.7078	0.10264	0.196498	2.39061	6.72379	NoBP	NoMF	CC_GO:0005783:endoplasmic reticulum	IPR003388:Reticulon; IPR005069:Nucleotide-diphospho-sugar transferase, predicted
PTSG_03848	36.6269	77.9934	161.402	27.1951	0.217765	0	5.46217	1.93729	NoBP	MF_GO:0005515:protein binding	NoCC	IPR001202:WW/Rsp5/WWP
PTSG_07881	4.24348	8.99147	7.60237	5.86919	0.135528	0	1.09267	0.876864	NoBP	NoMF	NoCC	NoDomain
PTSG_00683	276.694	1000.79	1594.28	152.414	0.90802	0.965748	35.9712	7.58838	NoBP	MF_GO:0005515:protein binding	NoCC	IPR002035:von Willebrand factor, type A
PTSG_12390	16.2105	102.584	85.2093	25.3131	0.630983	1.81197	5.74666	4.93296	NoBP	MF_GO:0005515:protein binding	NoCC	IPR002350:Proteinase inhibitor I1, Kazal; IPR011497:Protease inhibitor, Kazal-type
PTSG_06655	6.13172	3.21248	6.21004	5.03572	0.087914	0.168306	1.1321	0.746555	BP_GO:0007156:homophilic cell adhesion; BP_GO:0007154:cell communication; BP_GO:0006260:DNA replication	MF_GO:0005515:protein binding; MF_GO:0005509:calcium ion binding; MF_GO:0003677:DNA binding; MF_GO:0005524:ATP binding	CC_GO:0016021:integral to membrane; CC_GO:0005886:plasma membrane	IPR000152:EGF-type aspartate/asparagine hydroxylation site; IPR000742:Epidermal growth factor-like, type 3; IPR001881:EGF-like calcium-binding; IPR002126:Cadherin; IPR003644:Na-Ca exchanger/integrin-beta4; IPR006210:Epidermal growth factor-like; IPR006626:Parallel beta-helix repeat; IPR013032:EGF-like region, conserved site; IPR014756:Immunoglobulin E-set; IPR015919:Cadherin-like; IPR018097:EGF-l…
PTSG_05799	62.0411	30.5024	43.5334	36.8183	13.3749	17.3548	19.1703	27.8836	BP_GO:0008152:metabolic process	MF_GO:0008484:sulfuric ester hydrolase activity	NoCC	IPR000917:Sulfatase; IPR017849:Alkaline phosphatase-like, alpha/beta/alpha; IPR017850:Alkaline-phosphatase-like, core domain
PTSG_13232	263.545	80.8539	166.625	60.7928	4.40854	3.2461	27.3409	8.22784	NoBP	NoMF	NoCC	NoDomain
PTSG_00333	11.9789	54.3402	55.4136	15.5588	0.264082	0	1.41942	2.6697	NoBP	NoMF	NoCC	NoDomain
PTSG_03958	458.221	221.158	315.293	160.15	72.801	61.8967	78.6143	53.897	NoBP	MF_GO:0005515:protein binding	NoCC	IPR004045:Glutathione S-transferase, N-terminal; IPR010987:Glutathione S-transferase, C-terminal-like; IPR012335:Thioredoxin fold; IPR012336:Thioredoxin-like fold; IPR017933:Glutathione S-transferase/chloride channel, C-terminal
PTSG_04164	26.5794	52.0369	116.034	34.9689	7.80566	10.0482	12.7793	10.4488	BP_GO:0022402:cell cycle process	MF_GO:0005515:protein binding	NoCC	IPR001810:F-box domain, cyclin-like; IPR006670:Cyclin; IPR006671:Cyclin, N-terminal; IPR011028:Cyclin-like; IPR013763:Cyclin-related; IPR022364:F-box domain, Skp2-like
PTSG_12295	154.085	71.37	134.507	58.0578	2.26174	11.1342	31.4046	20.0556	NoBP	MF_GO:0005515:protein binding	NoCC	IPR000436:Sushi/SCR/CCP; IPR003347:Transcription factor jumonji/aspartyl beta-hydroxylase; IPR009030:Growth factor, receptor; IPR011936:Myxococcus cysteine-rich repeat; IPR013032:EGF-like region, conserved site; IPR016060:Complement control module; IPR022777:Cupin, JmjC-type
PTSG_05018	53.0406	181.013	244.553	36.3105	0.194886	0.062183	6.40134	3.4675	NoBP	MF_GO:0008270:zinc ion binding; MF_GO:0005515:protein binding; MF_GO:0005509:calcium ion binding	NoCC	IPR000433:Zinc finger, ZZ-type; IPR001202:WW/Rsp5/WWP; IPR011992:EF-hand-like domain; IPR015153:EF-hand domain, type 1; IPR015154:EF-hand domain, type 2; IPR018249:EF-HAND 2
PTSG_10548	17.0104	59.0515	78.671	21.634	1.90617	2.5264	3.28381	5.33634	BP_GO:0001570:vasculogenesis; BP_GO:0007507:heart development; BP_GO:0006470:protein amino acid dephosphorylation; BP_GO:0006570:tyrosine metabolic process	MF_GO:0004725:protein tyrosine phosphatase activity; MF_GO:0005515:protein binding	CC_GO:0016020:membrane	IPR000242:Protein-tyrosine phosphatase, receptor/non-receptor type; IPR000387:Protein-tyrosine/Dual-specificity phosphatase; IPR001478:PDZ/DHR/GLGF; IPR008144:Guanylate kinase; IPR016130:Protein-tyrosine phosphatase, active site
PTSG_12301	5.04291	31.8643	48.0349	11.037	0.93552	0.767568	2.03527	2.59405	BP_GO:0023052:signaling; BP_GO:0006468:protein amino acid phosphorylation	MF_GO:0004672:protein kinase activity; MF_GO:0005515:protein binding	CC_GO:0016020:membrane	IPR001245:Serine-threonine/tyrosine-protein kinase; IPR006020:Phosphotyrosine interaction domain; IPR011009:Protein kinase-like domain; IPR011993:Pleckstrin homology-type
PTSG_12616	46.3518	28.4997	18.5635	19.382	0	2.63166	16.0085	5.00282	NoBP	NoMF	NoCC	NoDomain
PTSG_00026	37.74	183.473	147.15	47.9783	5.36336	7.85185	15.8269	12.7576	NoBP	MF_GO:0005515:protein binding; MF_GO:0008270:zinc ion binding	NoCC	IPR001841:Zinc finger, RING-type; IPR013083:Zinc finger, RING/FYVE/PHD-type; IPR018957:Zinc finger, C3HC4 RING-type
PTSG_10567	30.0246	113.19	168.722	25.8426	0	0.2613	3.179	3.7531	NoBP	NoMF	NoCC	NoDomain
PTSG_12330	12.6263	57.4898	67.4588	16.6727	0.150498	0.07203	2.89861	3.40802	NoBP	NoMF	NoCC	IPR019793:Peroxidases heam-ligand binding site
PTSG_00614	22.2489	9.11331	17.8938	14.1573	2.18668	5.42504	7.3957	6.89342	BP_GO:0007155:cell adhesion; BP_GO:0007165:signal transduction	MF_GO:0005515:protein binding; MF_GO:0004872:receptor activity; MF_GO:0005509:calcium ion binding; MF_GO:0005198:structural molecule activity	NoCC	IPR000152:EGF-type aspartate/asparagine hydroxylation site; IPR000436:Sushi/SCR/CCP; IPR000742:Epidermal growth factor-like, type 3; IPR000884:Thrombospondin, type 1 repeat; IPR001368:TNFR/CD27/30/40/95 cysteine-rich region; IPR001791:Laminin G domain; IPR001881:EGF-like calcium-binding; IPR003129:Laminin G, thrombospondin-type, N-terminal; IPR003609:Apple-like; IPR006210:Epidermal growth factor-…
PTSG_07100	14.0772	31.7719	41.1675	20.9612	6.12988	6.95929	7.02369	10.3762	BP_GO:0045454:cell redox homeostasis	MF_GO:0016209:antioxidant activity; MF_GO:0016491:oxidoreductase activity	NoCC	IPR000866:Alkyl hydroperoxide reductase subunit C/ Thiol specific antioxidant; IPR012335:Thioredoxin fold; IPR012336:Thioredoxin-like fold; IPR017936:Thioredoxin-like
PTSG_01096	68.0297	211.938	285.049	61.1674	6.29304	3.50221	13.2414	21.8966	BP_GO:0055085:transmembrane transport	NoMF	CC_GO:0016021:integral to membrane	IPR004776:Auxin efflux carrier
PTSG_03689	21.7935	8.81992	15.432	9.24894	0	0.129275	3.75045	1.96602	NoBP	MF_GO:0005516:calmodulin binding	NoCC	IPR000980:SH2 motif; IPR001478:PDZ/DHR/GLGF; IPR002101:Myristoylated alanine-rich C-kinase substrate MARCKS
PTSG_12355	5.33998	12.9281	12.5994	6.74798	0.293443	0.09363	1.13911	0.830625	NoBP	MF_GO:0008270:zinc ion binding	CC_GO:0005622:intracellular	IPR007087:Zinc finger, C2H2-type; IPR015880:Zinc finger, C2H2-like
PTSG_12191	7.6287	40.5595	67.8047	15.074	1.18001	1.93208	2.5314	3.41549	BP_GO:0006468:protein amino acid phosphorylation; BP_GO:0007165:signal transduction	MF_GO:0005524:ATP binding; MF_GO:0004872:receptor activity; MF_GO:0004713:protein tyrosine kinase activity; MF_GO:0005509:calcium ion binding	CC_GO:0016020:membrane	IPR000719:Protein kinase, catalytic domain; IPR001245:Serine-threonine/tyrosine-protein kinase; IPR001304:C-type lectin; IPR001368:TNFR/CD27/30/40/95 cysteine-rich region; IPR003410:Hyalin; IPR008266:Tyrosine-protein kinase, active site; IPR011009:Protein kinase-like domain; IPR015919:Cadherin-like; IPR016186:C-type lectin-like; IPR016187:C-type lectin fold; IPR017441:Protein kinase, ATP binding …
PTSG_05366	139.506	678.823	423.373	119.068	16.7436	14.4637	32.0106	31.2112	NoBP	NoMF	NoCC	NoDomain
PTSG_07653	56.6995	144.956	19.0744	22.227	0	0.169006	13.444	0.999544	NoBP	NoMF	NoCC	NoDomain
PTSG_06432	5.05197	7.17541	2.61468	5.06994	0	0.200781	1.12741	0.678554	NoBP	MF_GO:0005515:protein binding	NoCC	IPR001440:Tetratricopeptide TPR-1; IPR011990:Tetratricopeptide-like helical; IPR013026:Tetratricopeptide repeat-containing; IPR019734:Tetratricopeptide repeat
PTSG_02708	53.7206	109.877	141.068	36.776	0.394769	2.26728	12.2006	13.8882	NoBP	NoMF	NoCC	NoDomain
PTSG_04227	92.1945	300.418	377.636	84.0184	5.78491	8.59758	26.1839	36.3202	NoBP	MF_GO:0005488:binding	NoCC	IPR011989:Armadillo-like helical
PTSG_00115	8.93403	24.5641	20.6714	9.75691	0.523673	0.751904	3.16653	1.5882	NoBP	NoMF	NoCC	IPR023296:Glycosyl hydrolase family 43, five-bladed beta-propellor domain
PTSG_10547	13.6145	51.3491	76.4889	16.6292	1.11565	1.92226	2.19872	3.24821	BP_GO:0042981:regulation of apoptosis; BP_GO:0006796:phosphate metabolic process	MF_GO:0003824:catalytic activity; MF_GO:0005515:protein binding	NoCC	IPR002110:Ankyrin repeat; IPR020683:Ankyrin repeat-containing domain
PTSG_04973	28.8712	43.2974	15.037	17.7045	3.2376	4.30286	6.27998	6.34042	NoBP	MF_GO:0005524:ATP binding; MF_GO:0016887:ATPase activity	NoCC	IPR003439:ABC transporter-like; IPR003593:ATPase, AAA+ type, core; IPR017871:ABC transporter, conserved site
PTSG_12510	12.606	57.4872	40.0745	16.2281	1.11736	3.32124	3.31893	4.47073	NoBP	MF_GO:0005488:binding	NoCC	IPR001304:C-type lectin; IPR008979:Galactose-binding domain-like; IPR016186:C-type lectin-like; IPR016187:C-type lectin fold
PTSG_06577	12.2439	6.02259	11.3159	7.02139	0	0	3.90339	1.52707	BP_GO:0044260:cellular macromolecule metabolic process; BP_GO:0080090:regulation of primary metabolic process; BP_GO:0010605:negative regulation of macromolecule metabolic process; BP_GO:0048513:organ development; BP_GO:0046426:negative regulation of JAK-STAT cascade; BP_GO:0042325:regulation of phosphorylation; BP_GO:0016043:cellular component organization; BP_GO:0031324:negative regulation of c…	MF_GO:0008092:cytoskeletal protein binding	CC_GO:0043231:intracellular membrane-bounded organelle; CC_GO:0005737:cytoplasm; CC_GO:0042995:cell projection; CC_GO:0005856:cytoskeleton; CC_GO:0019898:extrinsic to membrane	IPR000299:FERM domain; IPR000798:Ezrin/radixin/moesin family; IPR008954:Moesin; IPR011174:Ezrin/radixin/moesin; IPR011259:Ezrin/radixin/moesin, C-terminal; IPR011993:Pleckstrin homology-type; IPR014352:FERM/acyl-CoA-binding protein, 3-helical bundle; IPR015788:Merlin; IPR018979:FERM, N-terminal; IPR018980:FERM, C-terminal PH-like domain; IPR019748:FERM central domain; IPR019749:Band 4.1 domain; I…
PTSG_10566	32.283	110.454	198.614	25.6851	0	0.149769	3.3639	3.92272	NoBP	NoMF	NoCC	NoDomain
PTSG_12450	14.7617	71.1046	93.7015	16.4435	1.1641	0.857153	2.16586	2.41401	BP_GO:0030036:actin cytoskeleton organization; BP_GO:0007346:regulation of mitotic cell cycle	MF_GO:0019899:enzyme binding	CC_GO:0030054:cell junction; CC_GO:0044444:cytoplasmic part	IPR001452:Src homology-3 domain; IPR001478:PDZ/DHR/GLGF; IPR008144:Guanylate kinase; IPR008145:Guanylate kinase/L-type calcium channel; IPR020590:Guanylate kinase, conserved site
PTSG_01851	20.637	5.46955	8.99438	9.40145	0	0	7.75647	7.76849	NoBP	NoMF	NoCC	NoDomain
PTSG_12659	63.2331	118.406	95.1443	55.9924	12.1172	22.5153	40.3862	31.4169	BP_GO:0016042:lipid catabolic process; BP_GO:0046486:glycerolipid metabolic process	MF_GO:0004806:triglyceride lipase activity	NoCC	IPR002921:Lipase, class 3
PTSG_12831	3.00559	3.63827	1.94445	3.77035	0	0	1.46723	0	NoBP	MF_GO:0004252:serine-type endopeptidase activity	CC_GO:0016021:integral to membrane	IPR022764:Peptidase S54, rhomboid domain
PTSG_03147	9.90205	29.043	24.0228	14.938	4.7315	4.4273	5.14342	7.73917	BP_GO:0006013:mannose metabolic process	MF_GO:0004559:alpha-mannosidase activity; MF_GO:0030246:carbohydrate binding; MF_GO:0008270:zinc ion binding	CC_GO:0044464:cell part	IPR000602:Glycoside hydrolase, family 38, core; IPR011013:Glycoside hydrolase-type carbohydrate-binding; IPR011330:Glycoside hydrolase/deacetylase, beta/alpha-barrel; IPR011682:Glycosyl hydrolases 38, C-terminal; IPR015341:Glycoside hydrolase, family 38, central domain
PTSG_08055	98.1569	94.9246	72.6486	64.3532	23.1443	36.6025	54.9876	44.3533	NoBP	NoMF	NoCC	NoDomain
PTSG_05023	9.49317	18.0111	16.0433	13.1238	4.58501	3.46489	4.3235	11.7098	NoBP	NoMF	NoCC	NoDomain
PTSG_07455	10.17	35.3541	61.4082	11.7764	0.32481	0.155457	2.03679	1.70748	NoBP	MF_GO:0003779:actin binding	NoCC	IPR001298:Filamin/ABP280 repeat; IPR001589:Actinin-type, actin-binding, conserved site; IPR001715:Calponin homology domain; IPR013783:Immunoglobulin-like fold; IPR017868:Filamin/ABP280 repeat-like
PTSG_10069	20.8782	134.203	276.895	32.1689	0.659559	2.52537	6.7525	11.4304	NoBP	NoMF	NoCC	NoDomain
PTSG_03127	11.3642	3.6181	3.82707	5.07739	0	0	0.521108	0.313639	NoBP	NoMF	NoCC	NoDomain
PTSG_07269	19.4976	49.143	74.9387	26.2638	10.9331	8.14927	8.5096	10.3641	NoBP	NoMF	CC_GO:0016020:membrane	IPR004263:Exostosin-like
PTSG_03175	182.639	889.677	613.04	130.66	7.75834	14.0277	46.2564	77.2465	BP_GO:0009851:auxin biosynthetic process; BP_GO:0019538:protein metabolic process	MF_GO:0005515:protein binding; MF_GO:0005524:ATP binding; MF_GO:0017111:nucleoside-triphosphatase activity	NoCC	IPR001270:Chaperonin ClpA/B; IPR003593:ATPase, AAA+ type, core; IPR003959:ATPase, AAA-type, core; IPR004176:Clp, N-terminal; IPR013093:ATPase, AAA-2; IPR018368:Chaperonin ClpA/B, conserved site; IPR019489:Clp ATPase, C-terminal; IPR023150:Double Clp-N motif
PTSG_13056	2.5055	3.77429	3.78216	4.1907	0	0	1.39784	1.26197	NoBP	NoMF	NoCC	NoDomain
PTSG_02005	32.0571	25.4721	14.7568	17.5936	6.71895	4.22641	8.94243	9.0048	BP_GO:0055114:oxidation reduction	MF_GO:0016491:oxidoreductase activity	NoCC	IPR003819:Taurine catabolism dioxygenase TauD/TfdA
PTSG_08873	23.524	350.376	211.826	25.5472	1.08714	0.891969	2.22601	3.22382	BP_GO:0006508:proteolysis	MF_GO:0008233:peptidase activity	NoCC	IPR007280:Peptidase, C-terminal, archaeal/bacterial
PTSG_12449	10.7108	62.7903	90.0012	12.5095	0	0	1.64844	1.11617	BP_GO:0048869:cellular developmental process; BP_GO:0009790:embryonic development; BP_GO:0048513:organ development; BP_GO:0009653:anatomical structure morphogenesis; BP_GO:0016043:cellular component organization	MF_GO:0005515:protein binding	CC_GO:0005856:cytoskeleton	IPR000299:FERM domain; IPR001478:PDZ/DHR/GLGF; IPR011993:Pleckstrin homology-type; IPR014352:FERM/acyl-CoA-binding protein, 3-helical bundle; IPR018979:FERM, N-terminal; IPR018980:FERM, C-terminal PH-like domain; IPR019748:FERM central domain; IPR019749:Band 4.1 domain
PTSG_07959	9.93059	26.4432	22.8742	14.0089	3.0357	4.90087	5.92592	7.47527	BP_GO:0006468:protein amino acid phosphorylation	MF_GO:0005524:ATP binding; MF_GO:0005515:protein binding; MF_GO:0004713:protein tyrosine kinase activity	NoCC	IPR000719:Protein kinase, catalytic domain; IPR000742:Epidermal growth factor-like, type 3; IPR001245:Serine-threonine/tyrosine-protein kinase; IPR003410:Hyalin; IPR008266:Tyrosine-protein kinase, active site; IPR009030:Growth factor, receptor; IPR011009:Protein kinase-like domain; IPR013032:EGF-like region, conserved site; IPR017441:Protein kinase, ATP binding site; IPR020635:Tyrosine-protein ki…
PTSG_04645	87.9303	11.1914	42.7459	12.1334	0.46939	0.149769	3.92455	1.51847	NoBP	NoMF	NoCC	NoDomain
PTSG_12484	124.749	228.315	367.842	106.098	45.3326	45.8494	42.7807	55.4551	BP_GO:0009851:auxin biosynthetic process; BP_GO:0006468:protein amino acid phosphorylation; BP_GO:0009069:serine family amino acid metabolic process	MF_GO:0005524:ATP binding; MF_GO:0004674:protein serine/threonine kinase activity; MF_GO:0005515:protein binding	NoCC	IPR000008:C2 calcium-dependent membrane targeting; IPR000719:Protein kinase, catalytic domain; IPR000961:AGC-kinase, C-terminal; IPR002290:Serine/threonine-protein kinase domain; IPR008271:Serine/threonine-protein kinase, active site; IPR008973:C2 calcium/lipid-binding domain, CaLB; IPR011009:Protein kinase-like domain; IPR017441:Protein kinase, ATP binding site; IPR017442:Serine/threonine-protei…
PTSG_12022	4.98887	17.2097	18.4017	8.96708	2.87515	2.60418	3.24028	2.70032	BP_GO:0023034:intracellular signaling pathway; BP_GO:0010038:response to metal ion; BP_GO:0048522:positive regulation of cellular process; BP_GO:0007186:G-protein coupled receptor protein signaling pathway; BP_GO:0009725:response to hormone stimulus; BP_GO:0007165:signal transduction; BP_GO:0009395:phospholipid catabolic process; BP_GO:0046339:diacylglycerol metabolic process	MF_GO:0005515:protein binding; MF_GO:0005543:phospholipid binding; MF_GO:0004435:phosphoinositide phospholipase C activity	CC_GO:0016020:membrane; CC_GO:0043231:intracellular membrane-bounded organelle; CC_GO:0044444:cytoplasmic part	IPR000008:C2 calcium-dependent membrane targeting; IPR000909:Phospholipase C, phosphatidylinositol-specific , X domain; IPR001192:Phosphoinositide phospholipase C; IPR001711:Phospholipase C, phosphatidylinositol-specific, Y domain; IPR001849:Pleckstrin homology domain; IPR008973:C2 calcium/lipid-binding domain, CaLB; IPR011993:Pleckstrin homology-type; IPR017946:PLC-like phosphodiesterase, TIM be…
PTSG_08475	19.8423	17.5112	5.88849	8.67764	2.15408	0.434089	2.43746	5.04293	BP_GO:0008152:metabolic process	MF_GO:0003824:catalytic activity	NoCC	IPR000873:AMP-dependent synthetase/ligase; IPR020459:AMP-binding; IPR020845:AMP-binding, conserved site
PTSG_09285	9.38647	3.38078	4.73018	4.64795	0.123069	0.235609	1.59859	1.49298	BP_GO:0007264:small GTPase mediated signal transduction	MF_GO:0003950:NAD+ ADP-ribosyltransferase activity; MF_GO:0005525:GTP binding	CC_GO:0005622:intracellular	IPR003590:Leucine-rich repeat, ribonuclease inhibitor subtype; IPR012317:Poly(ADP-ribose) polymerase, catalytic domain; IPR013684:Mitochondrial Rho-like
PTSG_08015	91.4677	50.8435	97.3297	51.3899	30.792	38.317	32.7067	22.7684	NoBP	NoMF	NoCC	IPR000073:Alpha/beta hydrolase fold-1
PTSG_09267	2.90747	10.6848	13.5045	5.51767	0.371435	0.799975	1.5805	0.826092	BP_GO:0007017:microtubule-based process	MF_GO:0005515:protein binding; MF_GO:0003777:microtubule motor activity	CC_GO:0005871:kinesin complex; CC_GO:0005874:microtubule	IPR001440:Tetratricopeptide TPR-1; IPR001849:Pleckstrin homology domain; IPR002151:Kinesin light chain; IPR011990:Tetratricopeptide-like helical; IPR011993:Pleckstrin homology-type; IPR013026:Tetratricopeptide repeat-containing; IPR019734:Tetratricopeptide repeat
PTSG_00862	13.0818	54.6203	61.0618	14.34	2.28427	1.23904	3.27406	4.24902	BP_GO:0008152:metabolic process	MF_GO:0008484:sulfuric ester hydrolase activity; MF_GO:0008236:serine-type peptidase activity	CC_GO:0016021:integral to membrane	IPR000917:Sulfatase; IPR017849:Alkaline phosphatase-like, alpha/beta/alpha; IPR017850:Alkaline-phosphatase-like, core domain; IPR019758:Peptidase S26A, signal peptidase I, conserved site
PTSG_06546	51.8343	157.024	147.034	50.3753	9.40078	15.79	22.0862	33.9977	BP_GO:0006561:proline biosynthetic process; BP_GO:0055114:oxidation reduction; BP_GO:0006412:translation; BP_GO:0006525:arginine metabolic process; BP_GO:0042254:ribosome biogenesis	MF_GO:0004735:pyrroline-5-carboxylate reductase activity; MF_GO:0005488:binding; MF_GO:0003735:structural constituent of ribosome	CC_GO:0005840:ribosome	IPR000304:Pyrroline-5-carboxylate reductase; IPR004455:NADP oxidoreductase, coenzyme F420-dependent; IPR008927:6-phosphogluconate dehydrogenase, C-terminal-like; IPR016040:NAD(P)-binding domain; IPR018130:Ribosomal protein S2, conserved site
PTSG_03936	26.7896	91.7443	54.6959	30.9467	3.04079	9.19167	19.6414	27.6987	BP_GO:0006468:protein amino acid phosphorylation; BP_GO:0009069:serine family amino acid metabolic process	MF_GO:0005524:ATP binding; MF_GO:0004674:protein serine/threonine kinase activity	NoCC	IPR000719:Protein kinase, catalytic domain; IPR008271:Serine/threonine-protein kinase, active site; IPR011009:Protein kinase-like domain; IPR017441:Protein kinase, ATP binding site; IPR017442:Serine/threonine-protein kinase-like domain
PTSG_10736	94.6287	54.9438	34.8703	29.9944	23.2202	2.65755	19.4444	10.002	NoBP	NoMF	NoCC	NoDomain
PTSG_13098	22.3554	13.061	25.5201	14.8373	3.51525	6.12479	8.63326	8.56078	BP_GO:0009653:anatomical structure morphogenesis; BP_GO:0007155:cell adhesion; BP_GO:0007169:transmembrane receptor protein tyrosine kinase signaling pathway; BP_GO:0031344:regulation of cell projection organization; BP_GO:0007399:nervous system development; BP_GO:0035467:negative regulation of signaling pathway; BP_GO:0043065:positive regulation of apoptosis; BP_GO:0007165:signal transduction; B…	MF_GO:0005102:receptor binding; MF_GO:0004725:protein tyrosine phosphatase activity; MF_GO:0004872:receptor activity	CC_GO:0043005:neuron projection; CC_GO:0016020:membrane; CC_GO:0005624:membrane fraction	IPR003961:Fibronectin, type III; IPR008957:Fibronectin type III domain; IPR011047:Quinonprotein alcohol dehydrogenase-like; IPR013783:Immunoglobulin-like fold
PTSG_10448	103.454	134.202	282.687	80.0678	12.7299	42.9934	54.6515	59.7321	BP_GO:0007626:locomotory behavior; BP_GO:0006537:glutamate biosynthetic process; BP_GO:0006562:proline catabolic process; BP_GO:0055114:oxidation reduction; BP_GO:0006525:arginine metabolic process; BP_GO:0006561:proline biosynthetic process	MF_GO:0004657:proline dehydrogenase activity; MF_GO:0005509:calcium ion binding	NoCC	IPR002872:Proline dehydrogenase; IPR011992:EF-hand-like domain; IPR015659:Proline oxidase; IPR018247:EF-Hand 1, calcium-binding site; IPR018249:EF-HAND 2
PTSG_10155	140.519	178.638	311.165	108.131	81.3016	76.6599	60.1282	52.9733	BP_GO:0055114:oxidation reduction; BP_GO:0006561:proline biosynthetic process; BP_GO:0006525:arginine metabolic process	MF_GO:0003842:1-pyrroline-5-carboxylate dehydrogenase activity	CC_GO:0005759:mitochondrial matrix	IPR005931:Delta-1-pyrroline-5-carboxylate dehydrogenase 1; IPR015590:Aldehyde dehydrogenase domain; IPR016160:Aldehyde dehydrogenase, conserved site; IPR016161:Aldehyde/histidinol dehydrogenase; IPR016162:Aldehyde dehydrogenase, N-terminal; IPR016163:Aldehyde dehydrogenase, C-terminal
PTSG_10796	624.248	339.941	335.219	239.665	252.754	299.578	252.261	98.7077	BP_GO:0008152:metabolic process	MF_GO:0003824:catalytic activity; MF_GO:0005488:binding	NoCC	IPR005097:Saccharopine dehydrogenase / Homospermidine synthase; IPR016040:NAD(P)-binding domain
PTSG_12476	578.664	1369.96	1436.7	432.684	98.9128	278.28	278.151	292.853	NoBP	NoMF	NoCC	NoDomain
PTSG_12359	3.56289	1.71041	2.24589	3.15154	0.227583	0.272308	1.17227	0.598186	BP_GO:0007249:I-kappaB kinase/NF-kappaB cascade; BP_GO:0042110:T cell activation; BP_GO:0051092:positive regulation of NF-kappaB transcription factor activity; BP_GO:0007165:signal transduction; BP_GO:0045087:innate immune response	MF_GO:0004888:transmembrane receptor activity; MF_GO:0005515:protein binding	CC_GO:0005737:cytoplasm; CC_GO:0031224:intrinsic to membrane	IPR000157:Toll-Interleukin receptor; IPR002110:Ankyrin repeat; IPR003590:Leucine-rich repeat, ribonuclease inhibitor subtype; IPR020683:Ankyrin repeat-containing domain; IPR020859:ROC GTPase
PTSG_08775	66.1286	14.3639	29.5873	14.7303	1.5396	2.2106	9.65439	6.22573	NoBP	NoMF	NoCC	NoDomain
PTSG_06045	6.58491	38.2372	28.9876	8.49115	0.824785	1.44741	3.448	3.55756	BP_GO:0008152:metabolic process	MF_GO:0004867:serine-type endopeptidase inhibitor activity; MF_GO:0016491:oxidoreductase activity; MF_GO:0005515:protein binding	NoCC	IPR002223:Proteinase inhibitor I2, Kunitz metazoa; IPR002227:Tyrosinase; IPR002350:Proteinase inhibitor I1, Kazal; IPR008922:Di-copper centre-containing; IPR011497:Protease inhibitor, Kazal-type; IPR020901:Proteinase inhibitor I2, Kunitz, conserved site
PTSG_10141	7.3978	30.8451	37.9887	8.41013	2.39962	0.735028	1.89167	2.09594	NoBP	MF_GO:0003676:nucleic acid binding; MF_GO:0008270:zinc ion binding	CC_GO:0005622:intracellular	IPR007087:Zinc finger, C2H2-type; IPR013087:Zinc finger, C2H2-type/integrase, DNA-binding; IPR015880:Zinc finger, C2H2-like
PTSG_00911	139.955	323.419	326.632	120.189	52.9492	74.0764	80.2708	88.2802	NoBP	MF_GO:0003676:nucleic acid binding	NoCC	IPR003034:DNA-binding SAP

## Sheet: heatmap_f3_swim
############################################
#Cluster 3: 393 genes, upregulated in Swim relative to Attach and Colony
############################################
#GeneID	ThA1	ThM	ThAM	SwM	CCM	RCA1	RCA2	RCAM	BP_GO	MF_GO	CC_GO	InterProDomain
PTSG_01020	46.3518	39.1016	30.387	137.224	32.8448	40.5276	38.8474	43.3726	NoBP	NoMF	NoCC	NoDomain
PTSG_10423	10.5895	11.9051	9.44942	83.8263	7.50469	13.6053	12.6308	20.967	NoBP	NoMF	NoCC	IPR018731:Autophagy-related protein 13
PTSG_02092	12.4895	14.0444	12.4425	60.9594	10.3711	11.5703	14.8355	20.1716	NoBP	MF_GO:0008270:zinc ion binding; MF_GO:0005515:protein binding	CC_GO:0005622:intracellular	IPR000315:Zinc finger, B-box; IPR000408:Regulator of chromosome condensation, RCC1; IPR001841:Zinc finger, RING-type; IPR009091:Regulator of chromosome condensation/beta-lactamase-inhibitor protein II
PTSG_03373	6.14562	9.61168	9.85571	36.0494	8.40957	10.8363	8.78901	11.9457	NoBP	MF_GO:0005515:protein binding	NoCC	IPR003347:Transcription factor jumonji/aspartyl beta-hydroxylase; IPR013129:Transcription factor jumonji
PTSG_05045	2.3188	2.49503	0.708398	26.4217	1.20344	2.18871	1.97644	2.33587	BP_GO:0006468:protein amino acid phosphorylation; BP_GO:0009190:cyclic nucleotide biosynthetic process	MF_GO:0004672:protein kinase activity; MF_GO:0005524:ATP binding; MF_GO:0005515:protein binding; MF_GO:0016849:phosphorus-oxygen lyase activity	NoCC	IPR000719:Protein kinase, catalytic domain; IPR000742:Epidermal growth factor-like, type 3; IPR001054:Adenylyl cyclase class-3/4/guanylyl cyclase; IPR001245:Serine-threonine/tyrosine-protein kinase; IPR001828:Extracellular ligand-binding receptor; IPR006210:Epidermal growth factor-like; IPR011009:Protein kinase-like domain; IPR013032:EGF-like region, conserved site; IPR018297:Adenylyl cyclase cla…
PTSG_03313	8.76782	13.2539	9.49996	57.8553	9.50041	16.2331	13.8397	21.1115	BP_GO:0071557:histone H3-K27 demethylation; BP_GO:0033169:histone H3-K9 demethylation; BP_GO:0045893:positive regulation of transcription, DNA-dependent	MF_GO:0008270:zinc ion binding; MF_GO:0032454:histone demethylase activity (H3-K9 specific); MF_GO:0035064:methylated histone residue binding; MF_GO:0071558:histone demethylase activity (H3-K27 specific); MF_GO:0016706:oxidoreductase activity, acting on paired donors, with incorporation or reduction of molecular oxygen, 2-oxoglutarate as one donor, and incorporation of one atom each of oxygen int…	NoCC	IPR001965:Zinc finger, PHD-type; IPR003347:Transcription factor jumonji/aspartyl beta-hydroxylase; IPR011011:Zinc finger, FYVE/PHD-type; IPR013032:EGF-like region, conserved site; IPR013083:Zinc finger, RING/FYVE/PHD-type; IPR013129:Transcription factor jumonji; IPR019786:Zinc finger, PHD-type, conserved site; IPR019787:Zinc finger, PHD-finger
PTSG_09171	2.85133	2.02489	1.84465	18.8678	1.33183	1.18986	2.14754	4.73931	NoBP	NoMF	NoCC	NoDomain
PTSG_05679	10.1079	7.83077	8.59444	44.5604	6.47495	14.4618	12.5675	16.4371	NoBP	NoMF	NoCC	NoDomain
PTSG_03624	0.302953	2.73821	0	67.2668	1.13206	0	1.01412	5.18811	NoBP	NoMF	NoCC	NoDomain
PTSG_03169	22.4488	26.9909	17.7571	96.7959	28.5279	22.2143	29.7136	38.9108	NoBP	MF_GO:0005488:binding	NoCC	IPR016024:Armadillo-type fold
PTSG_06243	19.6683	31.0878	17.112	110.921	11.9324	24.7643	24.7839	28.5239	NoBP	MF_GO:0005515:protein binding	NoCC	IPR002110:Ankyrin repeat; IPR003903:Ubiquitin interacting motif; IPR020683:Ankyrin repeat-containing domain; IPR021832:Protein of unknown function DUF3424
PTSG_10424	18.777	19.5886	16.7333	136.961	9.13847	18.2363	24.1429	33.6966	NoBP	NoMF	NoCC	NoDomain
PTSG_06222	19.198	17.6145	16.1063	83.0148	10.2925	15.2363	21.5533	26.4963	NoBP	MF_GO:0008270:zinc ion binding	CC_GO:0005622:intracellular	IPR000315:Zinc finger, B-box; IPR007087:Zinc finger, C2H2-type
PTSG_02204	341.898	415.103	380.754	1005.02	537.447	504.314	356.82	471.785	BP_GO:0006511:ubiquitin-dependent protein catabolic process	MF_GO:0005515:protein binding; MF_GO:0016874:ligase activity	NoCC	IPR001232:SKP1 component; IPR011333:BTB/POZ fold; IPR016072:SKP1 component, dimerisation
PTSG_12678	1.47149	0.633328	0	9.84481	0.610952	1.75444	2.1892	2.47053	NoBP	NoMF	NoCC	NoDomain
PTSG_09121	38.2455	38.2893	37.2934	217.634	70.0759	29.4085	25.3575	29.314	BP_GO:0006550:isoleucine catabolic process; BP_GO:0006552:leucine catabolic process; BP_GO:0006574:valine catabolic process; BP_GO:0046950:cellular ketone body metabolic process	MF_GO:0004419:hydroxymethylglutaryl-CoA lyase activity	NoCC	IPR000891:Pyruvate carboxyltransferase; IPR013785:Aldolase-type TIM barrel
PTSG_05710	4.98012	4.11119	2.95778	18.5371	4.3727	5.84042	7.74319	6.41489	NoBP	NoMF	NoCC	NoDomain
PTSG_10040	0	1.69066	1.35535	6.57016	0	0.936694	0.584406	2.11042	NoBP	NoMF	NoCC	NoDomain
PTSG_05976	1.10856	2.14707	0.717181	14.7755	1.89861	1.65217	2.4739	2.65222	NoBP	NoMF	NoCC	NoDomain
PTSG_11436	9.45862	21.6988	10.8126	97.9178	11.5527	11.7154	18.1366	27.5671	NoBP	MF_GO:0005515:protein binding; MF_GO:0008270:zinc ion binding	NoCC	IPR001965:Zinc finger, PHD-type; IPR011011:Zinc finger, FYVE/PHD-type; IPR013083:Zinc finger, RING/FYVE/PHD-type; IPR019786:Zinc finger, PHD-type, conserved site; IPR019787:Zinc finger, PHD-finger
PTSG_10105	0.487273	1.36319	0.525399	8.15011	1.31503	0.580972	0.906175	1.47258	BP_GO:0001764:neuron migration; BP_GO:0016358:dendrite development; BP_GO:0030900:forebrain development; BP_GO:0007165:signal transduction; BP_GO:0001932:regulation of protein amino acid phosphorylation; BP_GO:0009069:serine family amino acid metabolic process; BP_GO:0045859:regulation of protein kinase activity	MF_GO:0005515:protein binding; MF_GO:0030553:cGMP binding; MF_GO:0005524:ATP binding; MF_GO:0004674:protein serine/threonine kinase activity; MF_GO:0008603:cAMP-dependent protein kinase regulator activity	CC_GO:0005794:Golgi apparatus; CC_GO:0005952:cAMP-dependent protein kinase complex	IPR000595:Cyclic nucleotide-binding domain; IPR000719:Protein kinase, catalytic domain; IPR000961:AGC-kinase, C-terminal; IPR002290:Serine/threonine-protein kinase domain; IPR002373:cAMP/cGMP-dependent protein kinase; IPR008271:Serine/threonine-protein kinase, active site; IPR011009:Protein kinase-like domain; IPR014710:RmlC-like jelly roll fold; IPR017441:Protein kinase, ATP binding site; IPR017…
PTSG_12840	9.23054	25.5007	27.4029	122.61	19.4347	16.3407	21.5924	27.3054	BP_GO:0051056:regulation of small GTPase mediated signal transduction; BP_GO:0007165:signal transduction	MF_GO:0005515:protein binding; MF_GO:0005096:GTPase activator activity	CC_GO:0005622:intracellular	IPR001849:Pleckstrin homology domain; IPR001936:Ras GTPase-activating protein; IPR008936:Rho GTPase activation protein
PTSG_13261	0.68787	2.66453	0.410783	39.0958	0.593167	1.38793	2.24356	7.46235	NoBP	MF_GO:0005488:binding	NoCC	IPR011989:Armadillo-like helical
PTSG_13089	28.4562	14.7105	15.2123	94.6258	17.6898	21.771	29.2557	32.2292	NoBP	NoMF	NoCC	NoDomain
PTSG_06723	16.5084	16.748	10.5903	85.7941	11.318	13.9765	17.8785	32.4912	NoBP	NoMF	NoCC	NoDomain
PTSG_03752	20.3772	30.4255	21.2663	96.3576	35.4087	35.9934	31.8133	45.1091	BP_GO:0009749:response to glucose stimulus; BP_GO:0032057:negative regulation of translational initiation in response to stress; BP_GO:0043434:response to peptide hormone stimulus; BP_GO:0009408:response to heat; BP_GO:0007399:nervous system development; BP_GO:0016070:RNA metabolic process; BP_GO:0043087:regulation of GTPase activity	MF_GO:0031369:translation initiation factor binding; MF_GO:0005085:guanyl-nucleotide exchange factor activity; MF_GO:0016779:nucleotidyltransferase activity	CC_GO:0005851:eukaryotic translation initiation factor 2B complex	IPR003307:eIF4-gamma/eIF5/eIF2-epsilon; IPR005835:Nucleotidyl transferase; IPR016021:MIF4-like, type 1/2/3; IPR016024:Armadillo-type fold
PTSG_02985	7.61335	17.3477	9.85084	83.1459	4.46261	10.1453	14.4916	18.0456	NoBP	NoMF	NoCC	NoDomain
PTSG_01181	21.5694	12.9151	13.3035	62.1765	11.4843	14.4575	20.451	24.3175	NoBP	MF_GO:0005515:protein binding; MF_GO:0008270:zinc ion binding	NoCC	IPR001841:Zinc finger, RING-type; IPR002867:Zinc finger, C6HC-type; IPR013083:Zinc finger, RING/FYVE/PHD-type; IPR017907:Zinc finger, RING-type, conserved site
PTSG_09908	0.554056	0.715397	0.065172	8.46678	1.44298	1.32119	1.79846	1.82662	NoBP	NoMF	NoCC	IPR018928:Generative cell specific-1, HAP2-GCS1
PTSG_04492	35.7393	49.9753	33.42	113.943	24.1048	35.3547	45.7991	44.9636	BP_GO:0009987:cellular process; BP_GO:0032502:developmental process	MF_GO:0005515:protein binding	CC_GO:0005783:endoplasmic reticulum	IPR001849:Pleckstrin homology domain; IPR002913:Lipid-binding START; IPR011993:Pleckstrin homology-type; IPR023393:START-like domain
PTSG_12489	13.0091	8.08217	7.17203	53.735	5.96489	7.05844	12.8327	17.1312	BP_GO:0006119:oxidative phosphorylation	MF_GO:0005515:protein binding; MF_GO:0000287:magnesium ion binding; MF_GO:0004427:inorganic diphosphatase activity	CC_GO:0005737:cytoplasm	IPR002110:Ankyrin repeat; IPR008162:Inorganic pyrophosphatase; IPR020683:Ankyrin repeat-containing domain
PTSG_13072	0.830958	1.07293	0.268792	15.5056	1.81129	1.7338	1.39079	3.55756	NoBP	NoMF	NoCC	NoDomain
PTSG_05043	1.8134	4.05008	0.317072	26.6214	1.0378	2.45427	1.74997	2.51794	BP_GO:0006468:protein amino acid phosphorylation; BP_GO:0009190:cyclic nucleotide biosynthetic process	MF_GO:0004672:protein kinase activity; MF_GO:0005524:ATP binding; MF_GO:0016849:phosphorus-oxygen lyase activity	NoCC	IPR000719:Protein kinase, catalytic domain; IPR001054:Adenylyl cyclase class-3/4/guanylyl cyclase; IPR001828:Extracellular ligand-binding receptor; IPR011009:Protein kinase-like domain; IPR017442:Serine/threonine-protein kinase-like domain
PTSG_12692	9.66811	10.3502	15.043	66.8582	5.64011	9.26554	8.6712	18.8621	NoBP	MF_GO:0005488:binding	NoCC	IPR006597:Sel1-like; IPR011990:Tetratricopeptide-like helical
PTSG_00796	0	2.73989	0	39.5958	0	0	1.47983	7.21437	NoBP	MF_GO:0005515:protein binding; MF_GO:0008270:zinc ion binding	NoCC	IPR001841:Zinc finger, RING-type; IPR013083:Zinc finger, RING/FYVE/PHD-type; IPR018957:Zinc finger, C3HC4 RING-type
PTSG_11246	14.6802	19.6735	13.2907	63.7296	15.5133	20.8711	26.5047	31.1718	NoBP	MF_GO:0005515:protein binding	NoCC	IPR001024:Lipoxygenase, LH2; IPR001194:DENN; IPR004012:RUN; IPR005112:dDENN; IPR005113:uDENN; IPR008976:Lipase/lipooxygenase, PLAT/LH2
PTSG_10904	185.902	234.291	202.153	514.785	373.199	163.289	192.536	202.212	NoBP	NoMF	NoCC	IPR006760:Endosulphine
PTSG_09106	19.6327	15.8999	12.6262	119.206	35.2342	20.5685	17.24	38.1502	NoBP	MF_GO:0005515:protein binding; MF_GO:0003676:nucleic acid binding; MF_GO:0008408:3'-5' exonuclease activity	CC_GO:0005622:intracellular	IPR002110:Ankyrin repeat; IPR002562:3'-5' exonuclease; IPR012337:Ribonuclease H-like; IPR020683:Ankyrin repeat-containing domain
PTSG_04665	3.29041	3.60205	2.22127	17.049	4.27666	4.86127	5.4274	7.13365	NoBP	NoMF	NoCC	NoDomain
PTSG_01782	9.43083	12.533	8.83979	42.7033	6.22902	10.3757	16.3228	18.2865	NoBP	MF_GO:0005515:protein binding	CC_GO:0016021:integral to membrane	IPR000980:SH2 motif; IPR007735:Pecanex
PTSG_08514	3.89921	4.53119	4.41451	17.1197	3.27833	6.50859	4.35078	4.1243	NoBP	NoMF	NoCC	NoDomain
PTSG_05975	0.159696	0.824799	0.20663	16.0264	2.58589	1.71364	1.24734	1.93046	NoBP	NoMF	NoCC	NoDomain
PTSG_01617	28.0312	16.9234	15.1019	82.9284	22.9987	29.2009	29.356	37.0074	NoBP	MF_GO:0005515:protein binding	NoCC	IPR001680:WD40 repeat; IPR011046:WD40 repeat-like-containing domain; IPR015943:WD40/YVTN repeat-like-containing domain; IPR017986:WD40-repeat-containing domain; IPR019781:WD40 repeat, subgroup; IPR019782:WD40 repeat 2
PTSG_12883	56.7964	42.3872	43.2215	144.932	30.3838	52.7418	67.1995	58.2841	BP_GO:0045449:regulation of transcription; BP_GO:0016567:protein ubiquitination	MF_GO:0004842:ubiquitin-protein ligase activity; MF_GO:0046872:metal ion binding	CC_GO:0005634:nucleus	IPR000569:HECT; IPR004092:Mbt repeat; IPR008979:Galactose-binding domain-like; IPR010606:Mib-herc2; IPR011989:Armadillo-like helical; IPR012919:Sad1/UNC-like, C-terminal; IPR016024:Armadillo-type fold
PTSG_09480	15.9896	28.9968	9.76325	133.871	19.245	23.5626	26.8623	44.1593	NoBP	NoMF	NoCC	NoDomain
PTSG_09112	32.7646	28.0701	18.2836	90.9687	38.2966	27.0308	21.6583	36.2907	NoBP	NoMF	CC_GO:0016021:integral to membrane	IPR009637:Transmembrane receptor, eukaryota
PTSG_08072	1.257	3.24607	0.54214	64.9132	1.30475	2.49785	5.37653	11.1852	NoBP	NoMF	NoCC	NoDomain
PTSG_00356	7.77309	13.9854	4.28682	143.227	6.19014	12.9141	16.0669	33.3751	NoBP	MF_GO:0003924:GTPase activity; MF_GO:0005525:GTP binding	NoCC	IPR001401:Dynamin, GTPase domain
PTSG_07613	14.1154	38.6682	13.8212	154.338	29.2239	32.977	28.0948	49.9596	BP_GO:0008152:metabolic process	MF_GO:0005515:protein binding; MF_GO:0003824:catalytic activity	NoCC	IPR000644:Cystathionine beta-synthase, core; IPR013785:Aldolase-type TIM barrel
PTSG_03051	2.92625	4.68518	1.96885	48.4549	3.57199	4.18674	5.74666	14.5031	NoBP	NoMF	NoCC	NoDomain
PTSG_01759	16.3133	14.4721	12.7679	61.1422	11.5807	17.376	22.085	32.1198	BP_GO:0065007:biological regulation; BP_GO:0044249:cellular biosynthetic process	MF_GO:0003676:nucleic acid binding; MF_GO:0005524:ATP binding; MF_GO:0008026:ATP-dependent helicase activity	CC_GO:0005622:intracellular	IPR001650:Helicase, C-terminal; IPR003593:ATPase, AAA+ type, core; IPR004179:Sec63 domain; IPR011545:DNA/RNA helicase, DEAD/DEAH box type, N-terminal; IPR014001:DEAD-like helicase; IPR023290:Sec63-domain
PTSG_12693	3.10923	8.65726	4.922	32.4449	3.20209	5.79883	8.4504	10.7612	BP_GO:0008340:determination of adult lifespan; BP_GO:0008354:germ cell migration; BP_GO:0006974:response to DNA damage stimulus; BP_GO:0006355:regulation of transcription, DNA-dependent; BP_GO:0045454:cell redox homeostasis; BP_GO:0001666:response to hypoxia; BP_GO:0051568:histone H3-K4 methylation; BP_GO:0006094:gluconeogenesis; BP_GO:0006118:electron transport; BP_GO:0006749:glutathione metabol…	MF_GO:0004362:glutathione-disulfide reductase activity; MF_GO:0043565:sequence-specific DNA binding; MF_GO:0004791:thioredoxin-disulfide reductase activity; MF_GO:0042800:histone methyltransferase activity (H3-K4 specific); MF_GO:0042803:protein homodimerization activity; MF_GO:0008270:zinc ion binding	CC_GO:0035097:histone methyltransferase complex; CC_GO:0005739:mitochondrion	IPR001214:SET domain; IPR001841:Zinc finger, RING-type; IPR001965:Zinc finger, PHD-type; IPR003616:Post-SET domain; IPR003888:FY-rich, N-terminal; IPR011011:Zinc finger, FYVE/PHD-type; IPR013083:Zinc finger, RING/FYVE/PHD-type; IPR016197:Chromo domain-like; IPR019786:Zinc finger, PHD-type, conserved site; IPR019787:Zinc finger, PHD-finger
PTSG_02569	103.688	107.408	83.7555	472.7	164.175	195.566	182.531	174.38	NoBP	NoMF	NoCC	NoDomain
PTSG_02004	3.30423	12.4404	4.00894	130.225	2.4489	4.27097	10.5209	24.6064	BP_GO:0006810:transport; BP_GO:0042967:acyl-carrier-protein biosynthetic process	MF_GO:0003824:catalytic activity; MF_GO:0031177:phosphopantetheine binding; MF_GO:0048037:cofactor binding; MF_GO:0000036:acyl carrier activity	NoCC	IPR000794:Beta-ketoacyl synthase; IPR006162:Phosphopantetheine attachment site; IPR006163:Phosphopantetheine-binding; IPR009081:Acyl carrier protein-like; IPR011989:Armadillo-like helical; IPR013968:Polyketide synthase, KR; IPR014030:Beta-ketoacyl synthase, N-terminal; IPR014031:Beta-ketoacyl synthase, C-terminal; IPR016038:Thiolase-like, subgroup; IPR016039:Thiolase-like; IPR016040:NAD(P)-bindin…
PTSG_03536	1.17559	0.650538	1.41244	13.7991	2.51022	2.30271	1.31174	1.35342	NoBP	MF_GO:0005488:binding	NoCC	IPR011989:Armadillo-like helical; IPR016024:Armadillo-type fold
PTSG_12744	15.1195	22.9898	17.0403	46.4706	14.5712	12.325	16.7885	18.1954	BP_GO:0000278:mitotic cell cycle; BP_GO:0019941:modification-dependent protein catabolic process	MF_GO:0016874:ligase activity; MF_GO:0005515:protein binding; MF_GO:0008270:zinc ion binding	CC_GO:0005634:nucleus	IPR000253:Forkhead-associated (FHA) domain; IPR001841:Zinc finger, RING-type; IPR002110:Ankyrin repeat; IPR008984:SMAD/FHA domain; IPR013083:Zinc finger, RING/FYVE/PHD-type; IPR018957:Zinc finger, C3HC4 RING-type; IPR020683:Ankyrin repeat-containing domain
PTSG_09837	25.2204	22.0053	20.678	68.992	14.4629	32.0797	28.6985	33.4554	BP_GO:0045941:positive regulation of transcription	MF_GO:0005515:protein binding; MF_GO:0008270:zinc ion binding	CC_GO:0005737:cytoplasm	IPR001841:Zinc finger, RING-type; IPR013083:Zinc finger, RING/FYVE/PHD-type; IPR017907:Zinc finger, RING-type, conserved site; IPR018957:Zinc finger, C3HC4 RING-type
PTSG_12425	2.99211	3.1973	1.60198	24.0738	2.57028	4.67461	5.0655	8.93845	BP_GO:0008283:cell proliferation; BP_GO:0007275:multicellular organismal development; BP_GO:0032313:regulation of Rab GTPase activity	MF_GO:0005515:protein binding; MF_GO:0005097:Rab GTPase activator activity	CC_GO:0043229:intracellular organelle	IPR000195:Rab-GAP/TBC domain
PTSG_10117	16.6471	60.1853	36.8865	172.284	32.399	25.0584	29.4879	56.8072	BP_GO:0055085:transmembrane transport	MF_GO:0005488:binding	CC_GO:0016021:integral to membrane	IPR018108:Mitochondrial substrate/solute carrier; IPR023395:Mitochondrial carrier domain
PTSG_09084	7.95252	7.77456	5.36534	63.3477	9.26872	10.4299	14.5145	27.6954	NoBP	MF_GO:0005515:protein binding	NoCC	IPR001680:WD40 repeat; IPR011046:WD40 repeat-like-containing domain; IPR015943:WD40/YVTN repeat-like-containing domain; IPR018247:EF-Hand 1, calcium-binding site; IPR019781:WD40 repeat, subgroup
PTSG_00030	17.4091	38.0532	30.2486	81.1157	16.728	23.5738	30.5255	32.0682	BP_GO:0021634:optic nerve formation; BP_GO:0060059:embryonic retina morphogenesis in camera-type eye; BP_GO:0010842:retina layer formation; BP_GO:0043524:negative regulation of neuron apoptosis; BP_GO:0030182:neuron differentiation; BP_GO:0006468:protein amino acid phosphorylation; BP_GO:0009069:serine family amino acid metabolic process	MF_GO:0035173:histone kinase activity; MF_GO:0005524:ATP binding; MF_GO:0004674:protein serine/threonine kinase activity	NoCC	IPR000719:Protein kinase, catalytic domain; IPR002290:Serine/threonine-protein kinase domain; IPR008271:Serine/threonine-protein kinase, active site; IPR011009:Protein kinase-like domain; IPR017441:Protein kinase, ATP binding site; IPR017442:Serine/threonine-protein kinase-like domain
PTSG_10443	11.5427	7.86444	10.1404	39.8593	7.10911	10.7661	17.5845	20.166	NoBP	MF_GO:0005524:ATP binding	NoCC	IPR011989:Armadillo-like helical; IPR020003:ATPase, alpha/beta subunit, nucleotide-binding domain, active site
PTSG_06817	7.66146	16.4875	5.85345	101.326	3.90807	6.1768	9.52575	27.7108	NoBP	MF_GO:0005488:binding	NoCC	IPR016024:Armadillo-type fold
PTSG_02291	4.68039	9.06498	6.74409	54.8433	6.62478	11.034	12.2252	24.7529	NoBP	NoMF	NoCC	NoDomain
PTSG_09212	7.3756	8.53819	10.2014	37.9663	19.9578	9.40034	12.7704	13.5788	NoBP	MF_GO:0005515:protein binding	NoCC	IPR001849:Pleckstrin homology domain; IPR011993:Pleckstrin homology-type
PTSG_00203	39.6792	29.1184	29.1792	129.094	40.3567	56.1584	55.7413	64.9892	BP_GO:0046856:phosphoinositide dephosphorylation; BP_GO:0006470:protein amino acid dephosphorylation; BP_GO:0006811:ion transport; BP_GO:0055085:transmembrane transport; BP_GO:0006570:tyrosine metabolic process	MF_GO:0016314:phosphatidylinositol-3,4,5-trisphosphate 3-phosphatase activity; MF_GO:0008138:protein tyrosine/serine/threonine phosphatase activity; MF_GO:0005216:ion channel activity; MF_GO:0005515:protein binding; MF_GO:0004725:protein tyrosine phosphatase activity	CC_GO:0016020:membrane	IPR000340:Dual specificity phosphatase, catalytic domain; IPR005821:Ion transport; IPR008973:C2 calcium/lipid-binding domain, CaLB; IPR014019:Phosphatase tensin type; IPR014020:Tensin phosphatase, C2 domain; IPR016130:Protein-tyrosine phosphatase, active site
PTSG_07850	72.1029	28.1197	21.705	186.805	63.0502	61.4055	45.9733	53.067	NoBP	NoMF	NoCC	IPR012445:Autophagy-related protein 1010
PTSG_09789	10.9533	8.99147	8.91636	43.1317	11.294	11.1568	10.8458	25.5021	NoBP	MF_GO:0017111:nucleoside-triphosphatase activity; MF_GO:0005524:ATP binding	NoCC	IPR003593:ATPase, AAA+ type, core; IPR003959:ATPase, AAA-type, core; IPR003960:ATPase, AAA-type, conserved site; IPR014851:BCS1, N-terminal
PTSG_11998	49.3472	24.5603	26.8012	117.268	30.6908	42.856	53.4005	51.3469	NoBP	MF_GO:0005515:protein binding	NoCC	IPR001680:WD40 repeat; IPR011046:WD40 repeat-like-containing domain; IPR015943:WD40/YVTN repeat-like-containing domain; IPR022175:Breast carcinoma amplified sequence 3
PTSG_00148	95.2686	102.824	53.0997	383.349	167.348	109.219	122.929	157.981	NoBP	MF_GO:0003677:DNA binding; MF_GO:0005515:protein binding	NoCC	IPR000910:High mobility group, HMG1/HMG2; IPR009071:High mobility group, superfamily
PTSG_02288	3.17841	4.69024	2.54585	18.2903	5.40431	5.65432	6.3049	8.33486	NoBP	NoMF	NoCC	NoDomain
PTSG_07048	7.97451	16.6331	12.8977	46.3628	20.0568	16.2732	17.2828	22.8637	NoBP	MF_GO:0005515:protein binding	NoCC	IPR011990:Tetratricopeptide-like helical; IPR019734:Tetratricopeptide repeat
PTSG_00653	57.6077	44.4132	65.4923	282.047	21.5962	28.0076	25.899	83.6671	NoBP	NoMF	NoCC	NoDomain
PTSG_05838	3.99141	3.32497	2.49893	25.035	0.160375	0.153514	0.430999	2.46435	NoBP	NoMF	NoCC	NoDomain
PTSG_12369	6.56605	11.2083	8.49575	33.5055	5.35995	5.57293	7.40926	14.163	BP_GO:0045449:regulation of transcription	MF_GO:0003700:transcription factor activity; MF_GO:0043565:sequence-specific DNA binding	CC_GO:0005667:transcription factor complex	IPR004827:Basic-leucine zipper (bZIP) transcription factor
PTSG_10438	22.1636	22.0136	21.2323	128.857	27.8721	48.0233	37.3335	62.472	NoBP	NoMF	NoCC	NoDomain
PTSG_13117	16.7633	16.7778	22.3599	59.3394	23.355	13.8988	19.8199	32.1113	NoBP	MF_GO:0005515:protein binding	CC_GO:0005727:extrachromosomal circular DNA	IPR001434:Domain of unknown function DUF11; IPR006210:Epidermal growth factor-like
PTSG_04148	28.1102	21.3656	23.4738	115.041	20.9832	40.2899	47.7158	53.9229	NoBP	MF_GO:0005515:protein binding	NoCC	IPR002110:Ankyrin repeat; IPR020683:Ankyrin repeat-containing domain
PTSG_02116	6.25068	7.16147	16.631	63.0604	2.41248	3.98873	5.99224	11.4404	BP_GO:0007218:neuropeptide signaling pathway; BP_GO:0007165:signal transduction	MF_GO:0004888:transmembrane receptor activity	CC_GO:0016020:membrane	IPR000203:GPS domain; IPR017981:GPCR, family 2-like
PTSG_02115	9.57503	11.9886	18.0204	79.3478	3.61408	7.61082	5.18009	14.3221	NoBP	NoMF	NoCC	NoDomain
PTSG_06267	26.0521	29.7099	10.334	220.656	24.6336	38.7705	36.7079	81.4134	NoBP	NoMF	NoCC	NoDomain
PTSG_09177	2.87453	10.2069	11.158	78.4294	15.217	8.99662	12.8297	18.822	NoBP	NoMF	NoCC	NoDomain
PTSG_00399	0	4.98745	0	47.3782	0	0.511712	2.39444	8.21451	NoBP	NoMF	NoCC	NoDomain
PTSG_07793	0	3.98996	0	13.5674	0.6415	0	0	0.518811	BP_GO:0045449:regulation of transcription	MF_GO:0003700:transcription factor activity; MF_GO:0043565:sequence-specific DNA binding; MF_GO:0005515:protein binding	CC_GO:0005667:transcription factor complex	IPR001356:Homeobox; IPR009057:Homeodomain-like; IPR012287:Homeodomain-related
PTSG_01027	31.3917	54.6773	35.5403	182.949	65.5755	70.1777	62.5747	91.739	BP_GO:0044237:cellular metabolic process	NoMF	NoCC	IPR000649:Initiation factor 2B-related
PTSG_08071	2.40789	7.25448	1.73086	75.1786	3.33247	4.14686	4.77644	21.022	NoBP	NoMF	NoCC	NoDomain
PTSG_11321	15.7706	6.84668	8.75364	48.3402	12.9249	16.8411	19.1272	21.8269	BP_GO:0006468:protein amino acid phosphorylation; BP_GO:0009069:serine family amino acid metabolic process	MF_GO:0005515:protein binding; MF_GO:0005524:ATP binding; MF_GO:0004674:protein serine/threonine kinase activity	NoCC	IPR000357:HEAT; IPR000719:Protein kinase, catalytic domain; IPR001680:WD40 repeat; IPR008271:Serine/threonine-protein kinase, active site; IPR009071:High mobility group, superfamily; IPR011009:Protein kinase-like domain; IPR011046:WD40 repeat-like-containing domain; IPR011989:Armadillo-like helical; IPR015943:WD40/YVTN repeat-like-containing domain; IPR016024:Armadillo-type fold; IPR017442:Serine…
PTSG_04045	111.874	82.4639	66.0525	326.462	131.908	66.9525	128.709	163.029	BP_GO:0006541:glutamine metabolic process; BP_GO:0006002:fructose 6-phosphate metabolic process; BP_GO:0006112:energy reserve metabolic process; BP_GO:0006040:amino sugar metabolic process; BP_GO:0016051:carbohydrate biosynthetic process	MF_GO:0004360:glutamine-fructose-6-phosphate transaminase (isomerizing) activity; MF_GO:0005529:sugar binding	NoCC	IPR000583:Glutamine amidotransferase, class-II; IPR001347:Sugar isomerase (SIS); IPR017932:Glutamine amidotransferase, type II
PTSG_06294	7.2322	29.7125	5.95489	233.408	3.27574	10.1907	10.2706	51.6603	BP_GO:0006771:riboflavin metabolic process; BP_GO:0019497:hexachlorocyclohexane metabolic process	MF_GO:0003993:acid phosphatase activity	NoCC	IPR000560:Histidine phosphatase superfamily, clade-2
PTSG_03035	27.664	56.5504	24.7167	265.306	32.8914	63.4789	86.2447	89.3702	BP_GO:0006633:fatty acid biosynthetic process	MF_GO:0005515:protein binding; MF_GO:0005524:ATP binding; MF_GO:0004075:biotin carboxylase activity; MF_GO:0003989:acetyl-CoA carboxylase activity	CC_GO:0009343:biotin carboxylase complex	IPR000022:Carboxyl transferase; IPR000089:Biotin/lipoyl attachment; IPR001882:Biotin-binding site; IPR005479:Carbamoyl-phosphate synthetase, large subunit, ATP-binding; IPR005481:Carbamoyl-phosphate synthase, large subunit, N-terminal; IPR005482:Biotin carboxylase, C-terminal; IPR011053:Single hybrid motif; IPR011054:Rudiment single hybrid motif; IPR011761:ATP-grasp fold; IPR011762:Acetyl-coenzym…
PTSG_05750	8.31183	4.58716	6.85172	33.6347	5.92796	10.7093	11.8174	18.4341	NoBP	MF_GO:0003824:catalytic activity	NoCC	IPR001932:Protein phosphatase 2C-like; IPR014045:Protein phosphatase 2C, N-terminal; IPR015655:Protein phosphatase 2C
PTSG_12979	0	5.26489	0	67.9999	0.298758	0.476627	2.05185	12.4837	NoBP	NoMF	NoCC	NoDomain
PTSG_00031	20.6008	90.3849	14.4156	680.347	50.5345	34.0863	65.4415	151.408	BP_GO:0006909:phagocytosis	NoMF	CC_GO:0005856:cytoskeleton	IPR006816:Engulfment/cell motility, ELMO
PTSG_03991	37.5524	15.0479	25.7413	101.598	13.4898	17.4041	13.9233	33.3225	NoBP	NoMF	NoCC	NoDomain
PTSG_13177	0.225556	5.24229	0	18.1087	0.561897	0	0.503357	0	BP_GO:0006333:chromatin assembly or disassembly	MF_GO:0003682:chromatin binding	CC_GO:0000785:chromatin; CC_GO:0005634:nucleus	IPR000953:Chromo domain; IPR016197:Chromo domain-like
PTSG_10041	0.26988	3.31045	0.960287	11.68	0.168078	1.85021	1.65624	3.05849	NoBP	MF_GO:0005516:calmodulin binding	NoCC	IPR002101:Myristoylated alanine-rich C-kinase substrate MARCKS; IPR003006:Immunoglobulin/major histocompatibility complex, conserved site; IPR016024:Armadillo-type fold
PTSG_09002	25.7617	13.1694	18.9795	71.2007	10.9545	18.9355	29.8316	30.4373	BP_GO:0006511:ubiquitin-dependent protein catabolic process; BP_GO:0016579:protein deubiquitination	MF_GO:0004221:ubiquitin thiolesterase activity; MF_GO:0005515:protein binding	NoCC	IPR001394:Peptidase C19, ubiquitin carboxyl-terminal hydrolase 2; IPR009060:UBA-like; IPR015940:Ubiquitin-associated/translation elongation factor EF1B, N-terminal, eukaryote; IPR018200:Peptidase C19, ubiquitin carboxyl-terminal hydrolase 2, conserved site
PTSG_03813	27.4134	13.1155	13.6179	111.302	10.3656	28.4532	31.6806	42.9021	NoBP	MF_GO:0005515:protein binding; MF_GO:0008270:zinc ion binding	NoCC	IPR001841:Zinc finger, RING-type; IPR013083:Zinc finger, RING/FYVE/PHD-type; IPR018957:Zinc finger, C3HC4 RING-type
PTSG_05224	8.58368	14.664	9.39768	55.1641	18.4226	21.5706	19.0082	28.6011	NoBP	NoMF	NoCC	IPR019312:Protein of unknown function DUF2363
PTSG_07160	21.1341	23.3744	20.6996	70.9792	16.3609	28.2097	33.7283	43.173	BP_GO:0006629:lipid metabolic process; BP_GO:0030328:prenylcysteine catabolic process; BP_GO:0055114:oxidation reduction	MF_GO:0016670:oxidoreductase activity, acting on sulfur group of donors, oxygen as acceptor	CC_GO:0044464:cell part	IPR010795:Prenylcysteine lyase
PTSG_05719	3.05617	5.69995	2.34332	18.033	2.5378	5.80315	6.06241	8.32378	NoBP	NoMF	NoCC	NoDomain
PTSG_01200	1.3502	3.7245	4.76459	20.4021	2.14046	2.41475	1.98594	4.63684	NoBP	NoMF	NoCC	NoDomain
PTSG_00027	23.0918	36.5095	28.4845	102.188	11.3206	16.9367	21.2589	39.2669	NoBP	NoMF	NoCC	IPR022348:GPCR 162
PTSG_11076	113.883	67.4259	58.5816	252.096	122.303	146.711	131.721	101.71	NoBP	MF_GO:0005515:protein binding	NoCC	IPR001680:WD40 repeat; IPR011046:WD40 repeat-like-containing domain; IPR015943:WD40/YVTN repeat-like-containing domain; IPR019781:WD40 repeat, subgroup
PTSG_12524	0.946328	1.40988	0.565128	9.95352	2.99215	1.82264	2.2743	2.19991	BP_GO:0006952:defense response	NoMF	NoCC	IPR001010:Thionin
PTSG_10327	61.4175	33.963	41.0066	218.741	10.6547	10.8108	24.0047	36.8374	NoBP	MF_GO:0005515:protein binding	NoCC	IPR002110:Ankyrin repeat; IPR020683:Ankyrin repeat-containing domain
PTSG_04431	76.9523	59.9554	58.6651	154.781	32.3588	34.0393	32.0389	26.4456	BP_GO:0055085:transmembrane transport	MF_GO:0042626:ATPase activity, coupled to transmembrane movement of substances; MF_GO:0005515:protein binding; MF_GO:0005524:ATP binding	CC_GO:0009986:cell surface; CC_GO:0016021:integral to membrane	IPR001140:ABC transporter, transmembrane domain; IPR003439:ABC transporter-like; IPR003593:ATPase, AAA+ type, core; IPR011527:ABC transporter, transmembrane domain, type 1; IPR017871:ABC transporter, conserved site; IPR017940:ABC transporter, integral membrane type 1
PTSG_10564	0	3.01129	1.50879	8.77674	0	0	0	0	NoBP	NoMF	NoCC	NoDomain
PTSG_00141	9.06884	7.80645	13.0379	46.7695	18.8266	15.6183	17.6148	26.0533	NoBP	NoMF	NoCC	NoDomain
PTSG_03406	7.06966	5.00586	6.78676	27.7498	5.68118	13.3234	12.4688	15.392	BP_GO:0043687:post-translational protein modification	MF_GO:0016881:acid-amino acid ligase activity	NoCC	IPR000608:Ubiquitin-conjugating enzyme, E2; IPR016135:Ubiquitin-conjugating enzyme/RWD-like
PTSG_08220	7.61831	6.9631	4.43023	32.9655	2.87875	9.59354	11.4615	15.1763	BP_GO:0005975:carbohydrate metabolic process	MF_GO:0016798:hydrolase activity, acting on glycosyl bonds; MF_GO:0043169:cation binding	NoCC	IPR006047:Glycosyl hydrolase, family 13, catalytic domain; IPR006589:Glycosyl hydrolase, family 13, subfamily, catalytic domain; IPR013780:Glycosyl hydrolase, family 13, all-beta; IPR013781:Glycoside hydrolase, subgroup, catalytic core; IPR013783:Immunoglobulin-like fold; IPR015902:Alpha amylase; IPR017853:Glycoside hydrolase, superfamily
PTSG_12388	32.3355	48.1489	27.6674	130.522	66.2612	51.6117	57.3211	71.7141	BP_GO:0006412:translation; BP_GO:0050896:response to stimulus; BP_GO:0007399:nervous system development	MF_GO:0005488:binding	NoCC	IPR000649:Initiation factor 2B-related
PTSG_09665	1.53356	2.17814	1.19056	12.5045	3.24729	4.20544	3.42233	3.24418	BP_GO:0006118:electron transport	MF_GO:0003824:catalytic activity; MF_GO:0005515:protein binding; MF_GO:0008270:zinc ion binding; MF_GO:0009055:electron carrier activity	NoCC	IPR001841:Zinc finger, RING-type; IPR002110:Ankyrin repeat; IPR006058:2Fe-2S ferredoxin, iron-sulphur binding site; IPR013083:Zinc finger, RING/FYVE/PHD-type; IPR020683:Ankyrin repeat-containing domain
PTSG_01820	13.67	5.97979	10.5381	36.1797	12.4521	14.6612	17.0707	18.4681	NoBP	MF_GO:0005515:protein binding	NoCC	IPR000357:HEAT; IPR011989:Armadillo-like helical; IPR016024:Armadillo-type fold; IPR021133:HEAT, type 2
PTSG_09520	138.086	211.571	145.989	356.671	93.8814	67.6367	97.0146	135.369	BP_GO:0015936:coenzyme A metabolic process; BP_GO:0008610:lipid biosynthetic process; BP_GO:0006200:ATP catabolic process; BP_GO:0044262:cellular carbohydrate metabolic process; BP_GO:0006101:citrate metabolic process; BP_GO:0019643:reductive tricarboxylic acid cycle	MF_GO:0046872:metal ion binding; MF_GO:0003878:ATP citrate synthase activity; MF_GO:0008815:citrate (pro-3S)-lyase activity; MF_GO:0004775:succinate-CoA ligase (ADP-forming) activity; MF_GO:0005524:ATP binding; MF_GO:0005515:protein binding	CC_GO:0005829:cytosol; CC_GO:0009346:citrate lyase complex; CC_GO:0042709:succinate-CoA ligase complex	IPR002020:Citrate synthase-like; IPR003781:CoA-binding; IPR005810:Succinyl-CoA ligase, alpha subunit; IPR005811:ATP-citrate lyase/succinyl-CoA ligase; IPR013650:ATP-grasp fold, succinyl-CoA synthetase-type; IPR013816:ATP-grasp fold, subdomain 2; IPR014608:ATP-citrate synthase; IPR016040:NAD(P)-binding domain; IPR016102:Succinyl-CoA synthetase-like; IPR016141:Citrate synthase-like, core; IPR016143…
PTSG_09146	14.0609	12.8777	14.8085	103.371	56.8185	25.3419	23.7164	34.0933	NoBP	MF_GO:0005515:protein binding	NoCC	IPR003121:SWIB/MDM2 domain; IPR014876:DEK, C-terminal; IPR019835:SWIB domain
PTSG_11078	2.79228	5.92886	4.57635	22.262	3.86445	6.58444	9.27774	11.6264	NoBP	NoMF	NoCC	NoDomain
PTSG_10444	13.4619	50.5659	9.50087	510.456	9.14613	10.9435	28.6764	136.226	NoBP	NoMF	NoCC	NoDomain
PTSG_04218	106.511	211.1	88.4727	326.057	126.116	137.444	136.942	185.006	NoBP	NoMF	NoCC	NoDomain
PTSG_10675	30.8226	16.1426	20.144	55.6307	18.3146	14.2498	19.1263	27.9603	BP_GO:0006508:proteolysis	MF_GO:0004181:metallocarboxypeptidase activity; MF_GO:0008270:zinc ion binding	NoCC	IPR000834:Peptidase M14, carboxypeptidase A; IPR013785:Aldolase-type TIM barrel; IPR017853:Glycoside hydrolase, superfamily
PTSG_13265	18.0512	11.4563	8.70913	64.4786	35.4413	11.6731	12.9727	17.5677	BP_GO:0016068:type I hypersensitivity	NoMF	NoCC	IPR001778:Pollen allergen Poa pIX/Phl pVI
PTSG_11591	88.6731	75.5134	71.1715	308.724	161.638	146.431	141.094	160.34	BP_GO:0006550:isoleucine catabolic process; BP_GO:0006552:leucine catabolic process; BP_GO:0006574:valine catabolic process; BP_GO:0009097:isoleucine biosynthetic process; BP_GO:0009098:leucine biosynthetic process; BP_GO:0009099:valine biosynthetic process; BP_GO:0015940:pantothenate biosynthetic process	MF_GO:0004084:branched-chain-amino-acid transaminase activity	CC_GO:0005737:cytoplasm	IPR001544:Aminotransferase, class IV; IPR005786:Branched-chain amino acid aminotransferase II; IPR018300:Aminotransferase, class IV, conserved site
PTSG_00226	2.96469	9.42279	14.6063	136.317	0.852177	0.951671	1.52679	16.6556	NoBP	MF_GO:0008270:zinc ion binding	CC_GO:0005622:intracellular	IPR007087:Zinc finger, C2H2-type; IPR015880:Zinc finger, C2H2-like
PTSG_08596	3.16936	5.11534	2.73387	32.1376	2.30282	7.8725	7.66221	16.2295	NoBP	NoMF	NoCC	NoDomain
PTSG_02367	2.37484	4.30755	3.14595	16.527	3.80322	7.34843	7.00325	8.37312	NoBP	MF_GO:0016787:hydrolase activity	NoCC	IPR007807:Domain of unknown function DUF699, exodeoxyribonuclease V alpha chain
PTSG_13229	0	4.09227	0.215832	10.8811	0.207773	0.099442	0.186127	0.168036	NoBP	MF_GO:0003676:nucleic acid binding; MF_GO:0008270:zinc ion binding	NoCC	IPR001878:Zinc finger, CCHC-type
PTSG_09065	18.1287	10.6399	7.81887	39.2808	9.92186	12.1173	21.4542	18.2621	NoBP	NoMF	NoCC	NoDomain
PTSG_10714	86.1787	125.581	90.1605	168.337	65.6323	52.5494	67.0367	78.8758	BP_GO:0055114:oxidation reduction	MF_GO:0016491:oxidoreductase activity; MF_GO:0050662:coenzyme binding	NoCC	IPR003421:Opine dehydrogenase; IPR008927:6-phosphogluconate dehydrogenase, C-terminal-like; IPR013328:Dehydrogenase, multihelical
PTSG_12523	1.99363	1.5445	0.257954	7.5027	2.2349	2.37699	2.89187	2.61079	NoBP	NoMF	NoCC	NoDomain
PTSG_01465	27.618	46.7396	49.9785	113.246	45.9474	53.8504	39.5288	78.5443	BP_GO:0007156:homophilic cell adhesion	MF_GO:0005515:protein binding; MF_GO:0003676:nucleic acid binding; MF_GO:0008270:zinc ion binding; MF_GO:0005509:calcium ion binding	CC_GO:0016020:membrane	IPR000152:EGF-type aspartate/asparagine hydroxylation site; IPR000742:Epidermal growth factor-like, type 3; IPR001878:Zinc finger, CCHC-type; IPR001881:EGF-like calcium-binding; IPR002126:Cadherin; IPR006209:EGF; IPR006210:Epidermal growth factor-like; IPR013032:EGF-like region, conserved site; IPR015919:Cadherin-like; IPR018097:EGF-like calcium-binding, conserved site
PTSG_02782	8.24033	62.9006	4.70386	680.725	16.3016	25.4291	43.5394	137.943	BP_GO:0006633:fatty acid biosynthetic process; BP_GO:0055114:oxidation reduction; BP_GO:0042967:acyl-carrier-protein biosynthetic process	MF_GO:0004314:[acyl-carrier-protein] S-malonyltransferase activity; MF_GO:0005488:binding	CC_GO:0005739:mitochondrion; CC_GO:0005835:fatty acid synthase complex	IPR001227:Acyl transferase domain; IPR003965:Fatty acid synthase; IPR014043:Acyl transferase; IPR016035:Acyl transferase/acyl hydrolase/lysophospholipase; IPR016036:Malonyl-CoA ACP transacylase, ACP-binding
PTSG_05744	23.8138	20.4989	12.4717	82.5067	27.5433	34.4772	29.735	47.9781	NoBP	NoMF	NoCC	IPR002816:Pheromone shutdown-related, TraB
PTSG_07952	3.45775	2.0606	2.38447	11.4159	1.79849	5.20993	5.87209	5.45445	BP_GO:0000724:double-strand break repair via homologous recombination; BP_GO:0005982:starch metabolic process; BP_GO:0005985:sucrose metabolic process	MF_GO:0004650:polygalacturonase activity	NoCC	IPR000743:Glycoside hydrolase, family 28; IPR015187:BRCA2, oligonucleotide/oligosaccharide-binding 1; IPR016027:Nucleic acid-binding, OB-fold-like
PTSG_09423	0.217998	6.19254	0.423099	83.8176	6.10952	4.67851	3.77029	16.4702	BP_GO:0006468:protein amino acid phosphorylation; BP_GO:0009069:serine family amino acid metabolic process	MF_GO:0005524:ATP binding; MF_GO:0004674:protein serine/threonine kinase activity	NoCC	IPR000719:Protein kinase, catalytic domain; IPR002290:Serine/threonine-protein kinase domain; IPR008271:Serine/threonine-protein kinase, active site; IPR011009:Protein kinase-like domain; IPR017441:Protein kinase, ATP binding site; IPR017442:Serine/threonine-protein kinase-like domain
PTSG_01104	9.84464	7.76807	5.89717	42.9948	14.0789	19.1281	13.4258	23.8745	BP_GO:0015780:nucleotide-sugar transport	MF_GO:0005338:nucleotide-sugar transmembrane transporter activity; MF_GO:0005351:sugar:hydrogen symporter activity	CC_GO:0016021:integral to membrane; CC_GO:0000139:Golgi membrane	IPR004689:UDP-galactose transporter; IPR007271:Nucleotide-sugar transporter; IPR021189:UDP/CMP-sugar transporter
PTSG_07788	0	7.97993	0.112628	102.206	0.325267	0.934055	3.49656	22.0093	NoBP	NoMF	NoCC	IPR005135:Endonuclease/exonuclease/phosphatase
PTSG_08556	10.4194	11.7948	4.61696	79.1393	17.0671	20.251	23.7298	32.6384	NoBP	NoMF	NoCC	NoDomain
PTSG_08045	8.73554	4.37362	3.61383	33.4712	5.62546	10.061	12.4658	17.1806	BP_GO:0007186:G-protein coupled receptor protein signaling pathway; BP_GO:0006468:protein amino acid phosphorylation; BP_GO:0007178:transmembrane receptor protein serine/threonine kinase signaling pathway; BP_GO:0009069:serine family amino acid metabolic process	MF_GO:0005524:ATP binding; MF_GO:0004709:MAP kinase kinase kinase activity	CC_GO:0016021:integral to membrane	IPR000276:GPCR, rhodopsin-like, 7TM; IPR000719:Protein kinase, catalytic domain; IPR001245:Serine-threonine/tyrosine-protein kinase; IPR008271:Serine/threonine-protein kinase, active site; IPR011009:Protein kinase-like domain; IPR015785:Mitogen activated protein kinase kinase kinase 9/10/11-like; IPR017441:Protein kinase, ATP binding site
PTSG_00173	18.5283	26.3322	21.2384	108.258	42.1299	42.9962	48.8408	60.1278	BP_GO:0009058:biosynthetic process	MF_GO:0016779:nucleotidyltransferase activity	NoCC	IPR005835:Nucleotidyl transferase
PTSG_11973	19.8194	45.2655	32.3999	83.0083	22.6958	20.7085	27.2273	46.8003	BP_GO:0045449:regulation of transcription	MF_GO:0003700:transcription factor activity; MF_GO:0043565:sequence-specific DNA binding	CC_GO:0005667:transcription factor complex	IPR000232:Heat shock factor (HSF)-type, DNA-binding; IPR011991:Winged helix-turn-helix transcription repressor DNA-binding
PTSG_07587	2.29163	7.30492	7.87611	41.2344	0.802804	1.36615	2.95657	6.34837	NoBP	NoMF	NoCC	NoDomain
PTSG_11899	1.7108	7.17917	0.830094	46.946	2.13093	3.82456	4.05647	14.4334	NoBP	NoMF	NoCC	NoDomain
PTSG_12418	0.754839	5.72605	3.66255	24.9746	2.58559	2.69997	2.42149	6.17821	NoBP	NoMF	NoCC	NoDomain
PTSG_13197	0.061556	7.07384	0	17.6059	0.076673	0	0.068685	0.186028	BP_GO:0006278:RNA-dependent DNA replication; BP_GO:0015074:DNA integration	MF_GO:0003723:RNA binding; MF_GO:0003964:RNA-directed DNA polymerase activity; MF_GO:0003677:DNA binding; MF_GO:0008270:zinc ion binding	NoCC	IPR000477:Reverse transcriptase; IPR001584:Integrase, catalytic core; IPR001878:Zinc finger, CCHC-type; IPR012337:Ribonuclease H-like; IPR018061:Peptidase A2A, retrovirus RVP subgroup; IPR021109:Peptidase aspartic
PTSG_03312	4.93202	9.90612	9.69042	35.2122	6.74997	10.4541	11.6858	23.1241	NoBP	MF_GO:0005515:protein binding	NoCC	IPR000357:HEAT; IPR011989:Armadillo-like helical; IPR016024:Armadillo-type fold
PTSG_08267	24.8266	8.18454	6.83467	53.0105	5.92153	13.2258	11.788	22.3488	NoBP	NoMF	NoCC	NoDomain
PTSG_09962	11.7719	12.9199	6.8542	38.3948	21.7499	16.1409	15.1055	19.9619	NoBP	NoMF	NoCC	NoDomain
PTSG_09122	30.6514	30.328	24.7872	112.217	89.4295	45.2845	40.8927	46.1476	BP_GO:0009851:auxin biosynthetic process; BP_GO:0007243:intracellular protein kinase cascade; BP_GO:0051128:regulation of cellular component organization; BP_GO:0006468:protein amino acid phosphorylation; BP_GO:0009069:serine family amino acid metabolic process	MF_GO:0004674:protein serine/threonine kinase activity; MF_GO:0005524:ATP binding; MF_GO:0005515:protein binding; MF_GO:0000287:magnesium ion binding	CC_GO:0015629:actin cytoskeleton; CC_GO:0005737:cytoplasm; CC_GO:0005634:nucleus	IPR000719:Protein kinase, catalytic domain; IPR002290:Serine/threonine-protein kinase domain; IPR008271:Serine/threonine-protein kinase, active site; IPR011009:Protein kinase-like domain; IPR017441:Protein kinase, ATP binding site; IPR017442:Serine/threonine-protein kinase-like domain
PTSG_05770	0.920707	2.82344	1.04238	7.50736	1.14681	1.50941	2.56834	2.66651	NoBP	NoMF	NoCC	NoDomain
PTSG_05967	5.81996	10.5564	5.19956	29.3772	9.14784	7.26953	10.9779	18.7051	NoBP	NoMF	NoCC	NoDomain
PTSG_09374	10.6736	17.8296	23.5648	57.2096	11.6214	30.3468	25.9016	27.8203	NoBP	NoMF	NoCC	NoDomain
PTSG_10596	1.53547	1.48694	0.496681	17.817	1.43441	5.03449	4.28322	7.34714	NoBP	NoMF	NoCC	NoDomain
PTSG_12735	0.584144	2.41359	0.906983	15.9746	2.91039	3.90023	4.17149	3.88373	NoBP	NoMF	NoCC	NoDomain
PTSG_04812	4.53002	2.29788	5.02402	14.6126	3.22429	5.20821	3.97151	7.65993	NoBP	MF_GO:0005509:calcium ion binding	NoCC	IPR001751:S100/Calbindin-D9k, conserved site; IPR002048:Calcium-binding EF-hand; IPR011992:EF-hand-like domain; IPR018247:EF-Hand 1, calcium-binding site; IPR018249:EF-HAND 2
PTSG_02172	22.6554	12.2603	10.5615	93.2006	24.6917	35.3537	35.874	42.9592	NoBP	MF_GO:0003824:catalytic activity	NoCC	IPR001932:Protein phosphatase 2C-like; IPR014045:Protein phosphatase 2C, N-terminal; IPR015655:Protein phosphatase 2C
PTSG_07737	1.38147	0.844934	0.658541	9.66818	2.71694	2.6007	2.51501	3.29598	BP_GO:0006813:potassium ion transport; BP_GO:0055085:transmembrane transport	MF_GO:0005249:voltage-gated potassium channel activity	CC_GO:0008076:voltage-gated potassium channel complex	IPR000595:Cyclic nucleotide-binding domain; IPR003938:Potassium channel, voltage-dependent, EAG/ELK/ERG; IPR005821:Ion transport; IPR013621:Ion transport N-terminal; IPR014710:RmlC-like jelly roll fold; IPR018488:Cyclic nucleotide-binding, conserved site; IPR018490:Cyclic nucleotide-binding-like
PTSG_07354	18.7822	11.7829	9.87076	38.4005	5.65322	9.55623	16.1086	16.3912	BP_GO:0009851:auxin biosynthetic process; BP_GO:0006468:protein amino acid phosphorylation; BP_GO:0009069:serine family amino acid metabolic process	MF_GO:0005524:ATP binding; MF_GO:0004674:protein serine/threonine kinase activity	NoCC	IPR000719:Protein kinase, catalytic domain; IPR001772:Kinase-associated KA1; IPR002290:Serine/threonine-protein kinase domain; IPR008271:Serine/threonine-protein kinase, active site; IPR011009:Protein kinase-like domain; IPR017441:Protein kinase, ATP binding site; IPR017442:Serine/threonine-protein kinase-like domain
PTSG_05603	14.5542	10.3494	9.7569	64.4963	4.99187	24.8975	25.654	23.9043	BP_GO:0009987:cellular process; BP_GO:0007276:gamete generation; BP_GO:0032502:developmental process	MF_GO:0005488:binding; MF_GO:0016787:hydrolase activity	NoCC	NoDomain
PTSG_10046	1.13152	6.60936	6.83229	57.7911	11.9463	5.78186	7.395	14.6009	NoBP	MF_GO:0005515:protein binding	NoCC	IPR000980:SH2 motif
PTSG_09175	8.82892	7.48118	12.4946	41.6482	21.8797	15.79	17.24	23.8097	BP_GO:0006470:protein amino acid dephosphorylation; BP_GO:0006570:tyrosine metabolic process	MF_GO:0004725:protein tyrosine phosphatase activity	NoCC	IPR000242:Protein-tyrosine phosphatase, receptor/non-receptor type; IPR000387:Protein-tyrosine/Dual-specificity phosphatase; IPR016130:Protein-tyrosine phosphatase, active site
PTSG_02853	99.5476	49.8076	46.1547	153.495	42.7523	62.9303	86.6627	87.3274	BP_GO:0045941:positive regulation of transcription; BP_GO:0000089:mitotic metaphase; BP_GO:0018105:peptidyl-serine phosphorylation; BP_GO:0001556:oocyte maturation; BP_GO:0006418:tRNA aminoacylation for protein translation; BP_GO:0009069:serine family amino acid metabolic process	MF_GO:0004711:ribosomal protein S6 kinase activity; MF_GO:0008134:transcription factor binding; MF_GO:0005524:ATP binding; MF_GO:0004812:aminoacyl-tRNA ligase activity	CC_GO:0005737:cytoplasm; CC_GO:0005819:spindle; CC_GO:0005667:transcription factor complex	IPR000719:Protein kinase, catalytic domain; IPR001412:Aminoacyl-tRNA synthetase, class I, conserved site; IPR002290:Serine/threonine-protein kinase domain; IPR008271:Serine/threonine-protein kinase, active site; IPR011009:Protein kinase-like domain; IPR017441:Protein kinase, ATP binding site; IPR017442:Serine/threonine-protein kinase-like domain
PTSG_07134	203.168	66.3915	103.501	306.159	82.1536	127.308	160.773	142.91	NoBP	MF_GO:0005515:protein binding	NoCC	IPR000270:Phox/Bem1p
PTSG_06092	3.18224	6.70401	10.8355	34.3168	2.01664	11.1162	7.84909	11.9228	NoBP	MF_GO:0005515:protein binding	NoCC	IPR000048:IQ motif, EF-hand binding site; IPR000980:SH2 motif
PTSG_12967	55.7235	36.2554	30.151	107.94	36.4167	20.967	18.7338	15.6008	BP_GO:0055085:transmembrane transport	MF_GO:0016887:ATPase activity; MF_GO:0005524:ATP binding	CC_GO:0016021:integral to membrane	IPR001140:ABC transporter, transmembrane domain; IPR003439:ABC transporter-like; IPR003593:ATPase, AAA+ type, core; IPR011527:ABC transporter, transmembrane domain, type 1; IPR017871:ABC transporter, conserved site; IPR017940:ABC transporter, integral membrane type 1
PTSG_12777	1.4803	2.07064	0.957673	19.3433	2.30479	5.88316	4.26698	7.45597	BP_GO:0055114:oxidation reduction	MF_GO:0016705:oxidoreductase activity, acting on paired donors, with incorporation or reduction of molecular oxygen; MF_GO:0005506:iron ion binding; MF_GO:0031418:L-ascorbic acid binding	NoCC	IPR006620:Prolyl 4-hydroxylase, alpha subunit
PTSG_10419	6.48779	7.79083	10.0052	28.0533	2.90043	5.88445	9.54327	14.7234	BP_GO:0006468:protein amino acid phosphorylation; BP_GO:0009069:serine family amino acid metabolic process	MF_GO:0005524:ATP binding; MF_GO:0004674:protein serine/threonine kinase activity	NoCC	IPR000719:Protein kinase, catalytic domain; IPR008271:Serine/threonine-protein kinase, active site; IPR011009:Protein kinase-like domain; IPR017441:Protein kinase, ATP binding site; IPR017442:Serine/threonine-protein kinase-like domain
PTSG_03833	4.01541	1.57795	2.93659	13.5783	3.58805	4.47531	4.67525	5.62778	NoBP	MF_GO:0005488:binding	NoCC	IPR011989:Armadillo-like helical
PTSG_08920	25.8501	12.2768	8.45791	45.4731	15.544	18.7759	19.5607	23.9451	BP_GO:0046836:glycolipid transport	MF_GO:0017089:glycolipid transporter activity; MF_GO:0051861:glycolipid binding	CC_GO:0005737:cytoplasm	IPR014830:Glycolipid transfer protein domain
PTSG_02636	0.766146	9.12306	0.330437	103.371	4.45338	4.46585	6.1741	24.3541	BP_GO:0008152:metabolic process	MF_GO:0016740:transferase activity	NoCC	IPR001227:Acyl transferase domain; IPR014043:Acyl transferase; IPR016035:Acyl transferase/acyl hydrolase/lysophospholipase
PTSG_08972	11.1797	80.2859	13.8152	212.729	1.40817	3.29493	6.30731	11.7682	NoBP	NoMF	NoCC	NoDomain
PTSG_11748	4.60231	1.69786	3.40279	18.1448	4.09468	5.4873	8.06978	4.63618	NoBP	NoMF	NoCC	NoDomain
PTSG_12736	0.313718	0.540097	0.405917	11.9375	2.60507	3.9898	2.8004	3.05493	NoBP	NoMF	NoCC	NoDomain
PTSG_09717	2.98932	3.09682	6.34148	14.9562	0.606141	3.72992	3.14159	3.01132	BP_GO:0007218:neuropeptide signaling pathway; BP_GO:0006605:protein targeting	MF_GO:0004930:G-protein coupled receptor activity	CC_GO:0016020:membrane	IPR000203:GPS domain; IPR000832:GPCR, family 2, secretin-like; IPR001901:Protein translocase complex, SecE/Sec61-gamma subunit; IPR017981:GPCR, family 2-like
PTSG_01145	46.1875	27.3779	23.6069	103.92	30.0959	33.5117	26.9604	75.1724	BP_GO:0006928:cellular component movement	MF_GO:0005515:protein binding	NoCC	IPR002589:Appr-1-p processing; IPR012816:Conserved hypothetical protein CHP02464
PTSG_05393	36.5455	68.7889	140.702	774.973	5.46244	8.23043	21.3857	104.553	NoBP	NoMF	NoCC	NoDomain
PTSG_05844	4.54523	6.35786	6.77952	52.5036	12.1092	17.0104	17.8211	28.2352	BP_GO:0006468:protein amino acid phosphorylation; BP_GO:0009069:serine family amino acid metabolic process	MF_GO:0005524:ATP binding; MF_GO:0004674:protein serine/threonine kinase activity	NoCC	IPR000719:Protein kinase, catalytic domain; IPR008271:Serine/threonine-protein kinase, active site; IPR011009:Protein kinase-like domain; IPR017441:Protein kinase, ATP binding site; IPR017442:Serine/threonine-protein kinase-like domain
PTSG_01331	17.1201	19.8537	26.6094	48.1281	8.52978	13.0587	19.174	19.8169	NoBP	NoMF	NoCC	IPR015412:Autophagy-related, C-terminal
PTSG_04542	29.3523	11.4999	17.3359	58.0002	13.7947	18.0061	24.6285	35.4976	BP_GO:0006855:drug transmembrane transport	MF_GO:0015238:drug transmembrane transporter activity; MF_GO:0015297:antiporter activity	CC_GO:0016020:membrane	IPR002528:Multi antimicrobial extrusion protein
PTSG_09302	33.5672	55.703	77.1434	235.016	8.90552	11.4142	13.6568	46.8761	BP_GO:0005975:carbohydrate metabolic process	MF_GO:0003824:catalytic activity	NoCC	IPR002509:Polysaccharide deacetylase; IPR011330:Glycoside hydrolase/deacetylase, beta/alpha-barrel
PTSG_00230	11.3121	6.0562	6.06882	35.3029	8.93517	18.4216	16.6243	19.4554	NoBP	NoMF	NoCC	IPR013753:Ras
PTSG_12955	142.795	187.206	255.343	703.343	163.465	321.681	394.707	419.742	BP_GO:0045449:regulation of transcription	MF_GO:0030528:transcription regulator activity	CC_GO:0005634:nucleus	IPR001092:Helix-loop-helix DNA-binding domain; IPR011598:Helix-loop-helix DNA-binding
PTSG_12323	0.310565	4.27735	0.669729	22.2065	3.09467	4.44341	3.69634	8.75982	NoBP	NoMF	NoCC	NoDomain
PTSG_08046	9.15128	5.34153	5.67708	39.7861	4.84052	17.0391	14.967	22.9834	NoBP	MF_GO:0005515:protein binding	NoCC	IPR000095:PAK-box/P21-Rho-binding
PTSG_07851	31.4917	20.6699	18.1663	101.231	23.3718	39.894	46.2661	65.9584	NoBP	NoMF	NoCC	IPR012664:Conserved hypothetical protein CHP02452; IPR019261:Domain of unknown function DUF2263
PTSG_08788	90.886	62.2583	52.9804	188.179	151.1	105.397	95.2202	118.732	NoBP	NoMF	NoCC	NoDomain
PTSG_01738	19.9489	43.6876	69.5904	122.671	30.4509	54.5654	59.3579	58.12	NoBP	NoMF	NoCC	IPR018902:Uncharacterised protein family UPF0573/UPF0605
PTSG_09974	5.33345	7.3094	9.2012	29.6378	7.22598	12.8854	15.452	20.5011	BP_GO:0035083:cilium axoneme assembly; BP_GO:0018094:protein polyglycylation; BP_GO:0006570:tyrosine metabolic process	MF_GO:0070736:protein-glycine ligase activity, initiating; MF_GO:0004835:tubulin-tyrosine ligase activity	CC_GO:0035085:cilium axoneme; CC_GO:0015630:microtubule cytoskeleton	IPR004344:Tubulin-tyrosine ligase
PTSG_09981	38.5429	32.7975	35.1343	82.4468	13.0189	20.9188	38.5417	33.5688	BP_GO:0006464:protein modification process; BP_GO:0005975:carbohydrate metabolic process	MF_GO:0016881:acid-amino acid ligase activity; MF_GO:0005524:ATP binding; MF_GO:0016887:ATPase activity	CC_GO:0005622:intracellular	IPR000569:HECT; IPR001870:B302/SPRY domain; IPR017871:ABC transporter, conserved site; IPR018087:Glycoside hydrolase, family 5, conserved site
PTSG_02911	2.20068	2.99938	0.790956	10.0457	2.58884	2.18655	1.50061	2.4632	BP_GO:0007165:signal transduction	MF_GO:0005515:protein binding; MF_GO:0008081:phosphoric diester hydrolase activity	NoCC	IPR002073:3'5'-cyclic nucleotide phosphodiesterase, catalytic domain; IPR003018:GAF; IPR003607:Metal-dependent phosphohydrolase, HD domain; IPR023088:3'5'-cyclic nucleotide phosphodiesterase; IPR023174:3'5'-cyclic nucleotide phosphodiesterase, conserved site
PTSG_00392	6.28074	6.16336	4.55089	25.8426	14.0817	11.3825	10.6523	14.4255	BP_GO:0006468:protein amino acid phosphorylation; BP_GO:0009069:serine family amino acid metabolic process	MF_GO:0005524:ATP binding; MF_GO:0004674:protein serine/threonine kinase activity	NoCC	IPR000719:Protein kinase, catalytic domain; IPR008271:Serine/threonine-protein kinase, active site; IPR011009:Protein kinase-like domain; IPR017442:Serine/threonine-protein kinase-like domain
PTSG_13024	2.07159	0.891612	2.23368	10.8279	3.01039	2.8816	2.69676	4.86929	NoBP	NoMF	NoCC	NoDomain
PTSG_08097	15.3623	5.69995	6.39725	36.9919	13.8564	16.4216	17.7325	16.3648	NoBP	MF_GO:0005515:protein binding	NoCC	IPR001680:WD40 repeat; IPR001810:F-box domain, cyclin-like; IPR011046:WD40 repeat-like-containing domain; IPR015943:WD40/YVTN repeat-like-containing domain; IPR017986:WD40-repeat-containing domain; IPR019775:WD40 repeat, conserved site; IPR019781:WD40 repeat, subgroup; IPR019782:WD40 repeat 2; IPR022364:F-box domain, Skp2-like
PTSG_03692	60.15	21.3367	21.3812	127.693	45.694	56.7426	69.3287	51.2707	NoBP	NoMF	NoCC	IPR005373:Uncharacterised protein family UPF0183
PTSG_06421	14.0953	14.9999	11.4237	65.2866	34.149	31.9493	28.8629	35.2635	BP_GO:0032313:regulation of Rab GTPase activity	MF_GO:0005097:Rab GTPase activator activity	CC_GO:0005622:intracellular	IPR000195:Rab-GAP/TBC domain
PTSG_10886	0.525233	1.63894	1.07603	48.0431	0.272592	8.24538	5.76294	19.7971	BP_GO:0032259:methylation; BP_GO:0006811:ion transport; BP_GO:0055085:transmembrane transport	MF_GO:0005515:protein binding; MF_GO:0003676:nucleic acid binding; MF_GO:0008168:methyltransferase activity; MF_GO:0005216:ion channel activity	CC_GO:0016020:membrane	IPR001680:WD40 repeat; IPR002052:DNA methylase, N-6 adenine-specific, conserved site; IPR005821:Ion transport; IPR011046:WD40 repeat-like-containing domain; IPR015943:WD40/YVTN repeat-like-containing domain; IPR017986:WD40-repeat-containing domain; IPR019775:WD40 repeat, conserved site; IPR019781:WD40 repeat, subgroup; IPR019782:WD40 repeat 2
PTSG_01935	15.6513	5.5704	10.9044	47.6998	2.24941	5.86143	12.4262	18.7985	NoBP	MF_GO:0005515:protein binding; MF_GO:0008270:zinc ion binding	NoCC	IPR001841:Zinc finger, RING-type; IPR013083:Zinc finger, RING/FYVE/PHD-type; IPR018957:Zinc finger, C3HC4 RING-type
PTSG_05093	8.0689	4.69407	4.13022	17.0183	3.64467	4.12307	4.25434	9.46811	NoBP	NoMF	NoCC	NoDomain
PTSG_10324	19.0505	10.6947	10.3873	48.9145	8.01544	15.6489	23.4606	31.1928	NoBP	MF_GO:0005515:protein binding	CC_GO:0005634:nucleus	IPR000225:Armadillo; IPR011989:Armadillo-like helical; IPR016024:Armadillo-type fold
PTSG_02977	9.1738	12.4686	4.37312	33.9185	9.02109	13.8162	15.6237	19.9418	NoBP	NoMF	NoCC	NoDomain
PTSG_13094	0.364368	5.93518	0.398922	122.076	6.10952	12.3312	11.4151	27.924	NoBP	MF_GO:0005515:protein binding	NoCC	IPR002110:Ankyrin repeat; IPR020683:Ankyrin repeat-containing domain; IPR023005:Nucleoside diphosphate kinase, active site
PTSG_02316	20.429	8.82036	11.6738	53.1943	2.80949	5.37858	9.92332	19.6705	BP_GO:0045449:regulation of transcription	MF_GO:0003700:transcription factor activity; MF_GO:0043565:sequence-specific DNA binding	CC_GO:0005667:transcription factor complex	IPR001766:Transcription factor, fork head; IPR011991:Winged helix-turn-helix transcription repressor DNA-binding; IPR018122:Transcription factor, fork head, conserved site
PTSG_08149	16.5051	47.8322	30.3727	202.447	18.0457	81.7768	58.3192	101.053	BP_GO:0006812:cation transport; BP_GO:0055085:transmembrane transport	MF_GO:0008324:cation transmembrane transporter activity	CC_GO:0016020:membrane	IPR004686:Tricarboxylate/iron carrier
PTSG_07430	16.2769	9.22349	14.163	56.4852	2.52321	3.98306	6.10686	18.4373	BP_GO:0016070:RNA metabolic process	MF_GO:0003676:nucleic acid binding; MF_GO:0003824:catalytic activity	CC_GO:0005622:intracellular	IPR001374:Single-stranded nucleic acid binding R3H; IPR007547:Uncharacterised protein family UPF0248; IPR009097:RNA ligase/cyclic nucleotide phosphodiesterase; IPR019510:Protein kinase A anchor protein, nuclear localisation signal domain
PTSG_12901	7.76871	4.87538	6.62637	38.6006	11.2983	14.2302	17.3368	25.1827	NoBP	MF_GO:0005515:protein binding	NoCC	IPR001202:WW/Rsp5/WWP; IPR022043:Chromatin assembly factor 1 subunit A
PTSG_09183	3.93288	2.17634	3.27132	29.6016	17.1455	5.69396	6.26908	3.39585	NoBP	NoMF	NoCC	NoDomain
PTSG_01021	8.86852	22.5442	10.3991	74.9453	20.5148	5.75898	9.89559	37.4501	BP_GO:0006541:glutamine metabolic process; BP_GO:0009058:biosynthetic process	MF_GO:0004086:carbamoyl-phosphate synthase activity; MF_GO:0005524:ATP binding; MF_GO:0016740:transferase activity	CC_GO:0005951:carbamoyl-phosphate synthase complex	IPR001317:Carbamoyl-phosphate synthase, GATase domain; IPR002474:Carbamoyl-phosphate synthase, small subunit, N-terminal; IPR005479:Carbamoyl-phosphate synthetase, large subunit, ATP-binding; IPR005480:Carbamoyl-phosphate synthetase, large subunit, oligomerisation; IPR005481:Carbamoyl-phosphate synthase, large subunit, N-terminal; IPR005483:Carbamoyl-phosphate synthase, large subunit, CPS-domain;…
PTSG_11549	4.20914	2.31975	3.32083	19.8971	1.9181	7.65018	4.98298	13.2891	NoBP	MF_GO:0005515:protein binding; MF_GO:0005509:calcium ion binding	NoCC	IPR001611:Leucine-rich repeat; IPR002048:Calcium-binding EF-hand; IPR011992:EF-hand-like domain; IPR018247:EF-Hand 1, calcium-binding site; IPR018249:EF-HAND 2
PTSG_06158	32.8013	25.0872	27.2837	58.818	11.0683	16.6587	25.6966	25.5304	BP_GO:0007264:small GTPase mediated signal transduction; BP_GO:0043087:regulation of GTPase activity	MF_GO:0005515:protein binding; MF_GO:0005085:guanyl-nucleotide exchange factor activity	CC_GO:0005622:intracellular	IPR001849:Pleckstrin homology domain; IPR001895:Guanine-nucleotide dissociation stimulator CDC25; IPR008937:Ras guanine nucleotide exchange factor; IPR011993:Pleckstrin homology-type; IPR019804:Ras guanine-nucleotide exchange factor, conserved site; IPR023578:Ras guanine nucleotide exchange factor, domain
PTSG_13003	57.9177	37.6197	43.1815	89.0463	20.0148	32.001	41.3759	49.9837	NoBP	NoMF	NoCC	NoDomain
PTSG_07633	3.83515	9.25444	9.59914	28.3927	3.21076	1.94898	3.57778	8.80343	NoBP	NoMF	NoCC	NoDomain
PTSG_10344	1.3494	3.19429	2.38617	9.70509	0.616288	2.35969	3.01135	4.84828	BP_GO:0006468:protein amino acid phosphorylation; BP_GO:0009190:cyclic nucleotide biosynthetic process; BP_GO:0009069:serine family amino acid metabolic process	MF_GO:0005524:ATP binding; MF_GO:0016849:phosphorus-oxygen lyase activity; MF_GO:0004674:protein serine/threonine kinase activity	NoCC	IPR000719:Protein kinase, catalytic domain; IPR001054:Adenylyl cyclase class-3/4/guanylyl cyclase; IPR001245:Serine-threonine/tyrosine-protein kinase; IPR008271:Serine/threonine-protein kinase, active site; IPR011009:Protein kinase-like domain; IPR017441:Protein kinase, ATP binding site
PTSG_07019	1.81302	10.0524	7.07203	33.6133	4.05158	1.20798	3.89722	10.8776	NoBP	MF_GO:0005515:protein binding; MF_GO:0005509:calcium ion binding	NoCC	IPR000152:EGF-type aspartate/asparagine hydroxylation site; IPR000436:Sushi/SCR/CCP; IPR000742:Epidermal growth factor-like, type 3; IPR001881:EGF-like calcium-binding; IPR003961:Fibronectin, type III; IPR013091:EGF calcium-binding; IPR016060:Complement control module; IPR018097:EGF-like calcium-binding, conserved site
PTSG_02427	1.54949	1.37191	1.66118	14.3838	3.30859	3.3254	6.02658	7.00172	NoBP	NoMF	NoCC	NoDomain
PTSG_03667	77.1124	29.9429	42.5318	191.49	33.372	95.8328	91.8209	103.309	NoBP	MF_GO:0003924:GTPase activity; MF_GO:0005525:GTP binding	NoCC	IPR000795:Protein synthesis factor, GTP-binding; IPR004160:Translation elongation factor EFTu/EF1A, C-terminal; IPR004161:Translation elongation factor EFTu/EF1A, domain 2; IPR009000:Translation elongation/initiation factor/Ribosomal, beta-barrel; IPR009001:Translation elongation factor EF1A/initiation factor IF2gamma, C-terminal
PTSG_04710	0.295	17.3311	0	176.334	8.63498	5.62761	13.8249	38.3351	BP_GO:0009058:biosynthetic process	NoMF	NoCC	IPR001031:Thioesterase
PTSG_10910	3.1501	8.16609	8.40259	45.8237	1.04129	7.5839	14.7762	19.3814	NoBP	MF_GO:0005515:protein binding	NoCC	IPR002035:von Willebrand factor, type A
PTSG_02406	6.76445	27.9496	18.3802	56.0052	15.779	10.778	15.2329	30.4163	NoBP	MF_GO:0016787:hydrolase activity	NoCC	IPR001279:Beta-lactamase-like
PTSG_01778	17.854	68.3409	76.275	138.888	24.6073	18.2642	24.0476	50.6572	BP_GO:0006468:protein amino acid phosphorylation; BP_GO:0009069:serine family amino acid metabolic process	MF_GO:0005524:ATP binding; MF_GO:0004674:protein serine/threonine kinase activity	CC_GO:0005737:cytoplasm	IPR000719:Protein kinase, catalytic domain; IPR001772:Kinase-associated KA1; IPR002290:Serine/threonine-protein kinase domain; IPR008271:Serine/threonine-protein kinase, active site; IPR011009:Protein kinase-like domain; IPR017441:Protein kinase, ATP binding site; IPR017442:Serine/threonine-protein kinase-like domain
PTSG_03990	42.7623	23.174	19.7895	68.9137	18.0786	10.2342	12.7123	22.4818	NoBP	MF_GO:0005515:protein binding	NoCC	IPR011048:Cytochrome cd1-nitrite reductase-like, C-terminal haem d1; IPR015943:WD40/YVTN repeat-like-containing domain; IPR019405:Lactonase, 7-bladed beta propeller
PTSG_02028	25.6652	49.0987	31.3199	84.5269	13.1507	22.6177	32.6602	47.4712	NoBP	NoMF	NoCC	NoDomain
PTSG_09107	16.0806	23.0876	18.4775	74.9687	65.9188	18.4574	20.8888	32.1562	NoBP	MF_GO:0003824:catalytic activity	NoCC	IPR001932:Protein phosphatase 2C-like; IPR014045:Protein phosphatase 2C, N-terminal; IPR015655:Protein phosphatase 2C
PTSG_01688	53.4312	92.6099	89.1925	190.319	76.2076	123.098	89.6017	157.309	NoBP	MF_GO:0005515:protein binding	NoCC	IPR003961:Fibronectin, type III; IPR008957:Fibronectin type III domain; IPR013783:Immunoglobulin-like fold
PTSG_09546	7.71976	3.03615	2.95638	26.2971	3.39861	8.14625	13.5148	12.6705	BP_GO:0016192:vesicle-mediated transport	NoMF	CC_GO:0016020:membrane	IPR009053:Prefoldin; IPR010989:t-SNARE
PTSG_05306	40.8085	26.8028	30.6739	63.9161	13.6625	26.7184	35.0064	24.3564	NoBP	NoMF	NoCC	NoDomain
PTSG_05737	1.16243	1.00062	0	8.02013	2.17185	2.30992	1.94558	4.48877	NoBP	NoMF	NoCC	NoDomain
PTSG_10318	0.207217	3.41137	0.938407	139.004	8.84011	16.0591	16.3585	31.3635	NoBP	NoMF	NoCC	NoDomain
PTSG_03279	15.1591	18.8206	6.78954	36.5698	8.71471	20.1595	18.2158	18.2073	NoBP	NoMF	NoCC	NoDomain
PTSG_10152	178.078	104.858	189.029	272.288	57.0606	116.19	135.225	143.813	BP_GO:0009069:serine family amino acid metabolic process; BP_GO:0016310:phosphorylation	MF_GO:0004674:protein serine/threonine kinase activity; MF_GO:0005524:ATP binding	NoCC	IPR000687:RIO kinase; IPR011009:Protein kinase-like domain; IPR018934:RIO-like kinase
PTSG_02426	2.19417	2.36093	1.73496	23.8547	5.7697	7.12158	8.705	10.806	NoBP	NoMF	NoCC	NoDomain
PTSG_09900	2.26567	2.92543	3.42012	12.6318	0	0.750372	1.26403	5.32547	NoBP	MF_GO:0005515:protein binding	NoCC	IPR002035:von Willebrand factor, type A
PTSG_04622	4.74101	3.17011	2.51947	15.6118	4.53444	7.16678	7.84065	10.4046	NoBP	NoMF	NoCC	NoDomain
PTSG_01176	26.4039	32.2194	39.4197	110.286	28.1898	53.9676	46.6208	91.1938	NoBP	MF_GO:0005515:protein binding; MF_GO:0008270:zinc ion binding	NoCC	IPR001841:Zinc finger, RING-type; IPR013083:Zinc finger, RING/FYVE/PHD-type; IPR017907:Zinc finger, RING-type, conserved site
PTSG_11870	4.30591	11.7737	7.86548	28.9141	7.46663	14.999	18.4647	11.9071	NoBP	NoMF	NoCC	IPR022709:Protein of unknown function DUF3550/UPF0682
PTSG_06073	41.8166	50.0234	45.7515	110.41	16.2769	58.381	55.7512	54.5913	NoBP	NoMF	NoCC	NoDomain
PTSG_12163	58.7743	33.7681	54.854	103.428	22.2882	31.3455	55.9051	58.9295	BP_GO:0018108:peptidyl-tyrosine phosphorylation; BP_GO:0007399:nervous system development; BP_GO:0046777:protein amino acid autophosphorylation; BP_GO:0009069:serine family amino acid metabolic process	MF_GO:0004674:protein serine/threonine kinase activity; MF_GO:0043621:protein self-association; MF_GO:0004715:non-membrane spanning protein tyrosine kinase activity; MF_GO:0005524:ATP binding	CC_GO:0016607:nuclear speck	IPR000719:Protein kinase, catalytic domain; IPR002290:Serine/threonine-protein kinase domain; IPR008271:Serine/threonine-protein kinase, active site; IPR011009:Protein kinase-like domain; IPR017441:Protein kinase, ATP binding site; IPR017442:Serine/threonine-protein kinase-like domain
PTSG_08327	172.164	217.98	174.124	265.642	104.639	69.8587	99.8575	123.437	BP_GO:0008152:metabolic process	MF_GO:0003824:catalytic activity	NoCC	IPR005834:Haloacid dehalogenase-like hydrolase; IPR023214:HAD-like domain
PTSG_10878	2.30829	8.84522	4.23914	88.6433	26.6184	22.1947	17.4477	26.7031	NoBP	MF_GO:0005515:protein binding	NoCC	IPR001440:Tetratricopeptide TPR-1; IPR001849:Pleckstrin homology domain; IPR011990:Tetratricopeptide-like helical; IPR011993:Pleckstrin homology-type; IPR013026:Tetratricopeptide repeat-containing; IPR019734:Tetratricopeptide repeat
PTSG_02637	6.18025	7.05203	3.16143	27.5855	1.07414	0.856821	4.33004	10.8588	NoBP	NoMF	NoCC	IPR011042:Six-bladed beta-propeller, TolB-like
PTSG_09051	0.16415	5.01616	0.070797	54.8427	3.47585	7.43716	10.6844	19.6501	NoBP	MF_GO:0005516:calmodulin binding	NoCC	IPR000225:Armadillo; IPR002101:Myristoylated alanine-rich C-kinase substrate MARCKS; IPR011989:Armadillo-like helical; IPR016024:Armadillo-type fold
PTSG_06904	21.9369	14.3373	17.4158	39.2736	6.67924	12.1412	20.3374	17.2967	BP_GO:0006470:protein amino acid dephosphorylation; BP_GO:0006570:tyrosine metabolic process	MF_GO:0004725:protein tyrosine phosphatase activity	NoCC	IPR000242:Protein-tyrosine phosphatase, receptor/non-receptor type; IPR000387:Protein-tyrosine/Dual-specificity phosphatase; IPR004328:BRO1 domain; IPR016130:Protein-tyrosine phosphatase, active site
PTSG_08677	8.71129	42.0448	45.3849	102.845	12.4521	19.3948	38.929	40.5589	BP_GO:0006468:protein amino acid phosphorylation	MF_GO:0005515:protein binding; MF_GO:0004672:protein kinase activity; MF_GO:0005524:ATP binding	NoCC	IPR000980:SH2 motif; IPR002909:Cell surface receptor IPT/TIG; IPR006626:Parallel beta-helix repeat; IPR011050:Pectin lyase fold/virulence factor; IPR013783:Immunoglobulin-like fold; IPR014756:Immunoglobulin E-set; IPR017441:Protein kinase, ATP binding site; IPR019316:G8 domain
PTSG_13118	12.6851	16.7211	24.3697	55.4938	4.52419	12.7155	23.8982	24.8562	NoBP	MF_GO:0005524:ATP binding; MF_GO:0008134:transcription factor binding	CC_GO:0005667:transcription factor complex	IPR002078:RNA polymerase sigma factor 54, interaction
PTSG_00523	10.9987	12.849	9.82629	31.2083	3.26186	5.62016	11.6881	14.7729	NoBP	NoMF	NoCC	NoDomain
PTSG_04039	6.82481	3.67175	4.16999	22.4141	6.55274	10.228	12.5334	14.7527	NoBP	MF_GO:0005516:calmodulin binding; MF_GO:0008270:zinc ion binding	CC_GO:0005622:intracellular	IPR002101:Myristoylated alanine-rich C-kinase substrate MARCKS; IPR007087:Zinc finger, C2H2-type; IPR007527:Zinc finger, SWIM-type; IPR015880:Zinc finger, C2H2-like
PTSG_06681	41.8319	17.3941	18.3478	85.8292	22.5199	41.9858	46.5446	52.9723	NoBP	NoMF	NoCC	IPR011677:Domain of unknown function DUF1619
PTSG_09166	26.5479	108.918	132.599	196.595	34.1343	49.1811	71.6673	77.0668	NoBP	NoMF	NoCC	NoDomain
PTSG_07485	90.9606	123.177	109.902	163.604	45.201	70.8525	92.8306	97.5365	BP_GO:0050789:regulation of biological process; BP_GO:0009851:auxin biosynthetic process; BP_GO:0032501:multicellular organismal process; BP_GO:0006468:protein amino acid phosphorylation; BP_GO:0009069:serine family amino acid metabolic process	MF_GO:0004674:protein serine/threonine kinase activity; MF_GO:0005524:ATP binding	NoCC	IPR000719:Protein kinase, catalytic domain; IPR002290:Serine/threonine-protein kinase domain; IPR008271:Serine/threonine-protein kinase, active site; IPR011009:Protein kinase-like domain; IPR017441:Protein kinase, ATP binding site; IPR017442:Serine/threonine-protein kinase-like domain
PTSG_12867	103.669	54.0576	38.3706	193.82	105.537	134.3	99.547	111.963	NoBP	NoMF	NoCC	NoDomain
PTSG_02384	1.88625	3.43839	3.30199	12.6661	4.28434	6.61459	5.69507	7.48876	NoBP	NoMF	NoCC	NoDomain
PTSG_06409	0.149643	2.70506	0	6.75788	0.931961	3.0331	1.8367	2.11042	NoBP	NoMF	NoCC	IPR000436:Sushi/SCR/CCP
PTSG_04205	39.4908	50.1622	36.8008	75.8289	15.1829	28.9817	36.7468	25.3481	BP_GO:0006813:potassium ion transport	MF_GO:0005249:voltage-gated potassium channel activity; MF_GO:0005515:protein binding	CC_GO:0008076:voltage-gated potassium channel complex	IPR003131:Potassium channel, voltage dependent, Kv, tetramerisation; IPR006652:Kelch repeat type 1; IPR011333:BTB/POZ fold; IPR015915:Kelch-type beta propeller
PTSG_09802	28.85	17.2585	9.58903	109.07	27.8578	49.2296	37.5071	67.5898	BP_GO:0006468:protein amino acid phosphorylation; BP_GO:0009069:serine family amino acid metabolic process	MF_GO:0005524:ATP binding; MF_GO:0004674:protein serine/threonine kinase activity	NoCC	IPR000719:Protein kinase, catalytic domain; IPR008271:Serine/threonine-protein kinase, active site; IPR011009:Protein kinase-like domain; IPR017441:Protein kinase, ATP binding site; IPR017442:Serine/threonine-protein kinase-like domain
PTSG_03880	2.58183	6.6673	2.92303	106.879	43.6153	17.5078	7.38213	34.461	NoBP	NoMF	NoCC	NoDomain
PTSG_01393	4.9957	12.5684	12.528	31.1404	11.1621	15.9654	18.1594	18.1584	BP_GO:0009851:auxin biosynthetic process; BP_GO:0007018:microtubule-based movement; BP_GO:0016192:vesicle-mediated transport; BP_GO:0031503:protein complex localization; BP_GO:0015031:protein transport; BP_GO:0045449:regulation of transcription	MF_GO:0005515:protein binding; MF_GO:0005524:ATP binding; MF_GO:0003777:microtubule motor activity; MF_GO:0030528:transcription regulator activity	CC_GO:0005874:microtubule	IPR001092:Helix-loop-helix DNA-binding domain; IPR001752:Kinesin, motor domain; IPR019821:Kinesin, motor region, conserved site
PTSG_11435	89.8802	53.4696	70.2237	181.423	101.598	105.667	101.34	162.596	BP_GO:0009851:auxin biosynthetic process; BP_GO:0006468:protein amino acid phosphorylation; BP_GO:0009069:serine family amino acid metabolic process	MF_GO:0005524:ATP binding; MF_GO:0004674:protein serine/threonine kinase activity	NoCC	IPR000719:Protein kinase, catalytic domain; IPR000961:AGC-kinase, C-terminal; IPR002290:Serine/threonine-protein kinase domain; IPR008271:Serine/threonine-protein kinase, active site; IPR011009:Protein kinase-like domain; IPR017441:Protein kinase, ATP binding site; IPR017442:Serine/threonine-protein kinase-like domain; IPR017892:Protein kinase, C-terminal
PTSG_00189	6.27249	14.2924	6.9224	85.6278	25.0472	37.1732	27.584	42.0005	BP_GO:0008152:metabolic process	MF_GO:0016491:oxidoreductase activity; MF_GO:0005515:protein binding	NoCC	IPR003347:Transcription factor jumonji/aspartyl beta-hydroxylase; IPR022777:Cupin, JmjC-type
PTSG_12257	18.0396	8.84262	10.59	46.0977	23.094	23.1017	25.7202	30.7921	BP_GO:0006269:DNA replication, synthesis of RNA primer; BP_GO:0006351:transcription, DNA-dependent	MF_GO:0005515:protein binding; MF_GO:0003896:DNA primase activity	CC_GO:0005657:replication fork; CC_GO:0005730:nucleolus	IPR002755:DNA primase, small subunit; IPR014052:DNA primase, small subunit, eukaryotic/archaeal
PTSG_11779	46.2726	21.5526	17.4968	100.985	14.0801	18.3902	30.531	75.8794	NoBP	MF_GO:0003924:GTPase activity; MF_GO:0005525:GTP binding; MF_GO:0005524:ATP binding; MF_GO:0008134:transcription factor binding	CC_GO:0005667:transcription factor complex	IPR000795:Protein synthesis factor, GTP-binding; IPR002078:RNA polymerase sigma factor 54, interaction; IPR004161:Translation elongation factor EFTu/EF1A, domain 2; IPR009000:Translation elongation/initiation factor/Ribosomal, beta-barrel
PTSG_04885	156.437	168.505	251.321	345.587	53.0955	85.529	154.082	150.64	BP_GO:0006470:protein amino acid dephosphorylation; BP_GO:0006570:tyrosine metabolic process	MF_GO:0008138:protein tyrosine/serine/threonine phosphatase activity; MF_GO:0004725:protein tyrosine phosphatase activity	NoCC	IPR000340:Dual specificity phosphatase, catalytic domain; IPR000387:Protein-tyrosine/Dual-specificity phosphatase; IPR001763:Rhodanese-like; IPR016130:Protein-tyrosine phosphatase, active site; IPR020422:Dual specificity phosphatase, subgroup, catalytic domain
PTSG_02809	3.18448	2.33509	1.6278	28.4072	6.5619	10.9217	11.3178	11.4059	BP_GO:0006310:DNA recombination	MF_GO:0003676:nucleic acid binding; MF_GO:0008270:zinc ion binding; MF_GO:0008026:ATP-dependent helicase activity; MF_GO:0005524:ATP binding	NoCC	IPR001878:Zinc finger, CCHC-type; IPR004589:DNA helicase, ATP-dependent, RecQ type; IPR011545:DNA/RNA helicase, DEAD/DEAH box type, N-terminal; IPR013084:Zinc finger, CCHC retroviral-type; IPR014001:DEAD-like helicase; IPR021110:DNA replication/checkpoint protein
PTSG_07470	5.28896	8.22021	3.42167	27.5218	6.64882	12.8455	14.3712	18.1543	BP_GO:0006468:protein amino acid phosphorylation	MF_GO:0004672:protein kinase activity; MF_GO:0005524:ATP binding; MF_GO:0005515:protein binding	NoCC	IPR000719:Protein kinase, catalytic domain; IPR001245:Serine-threonine/tyrosine-protein kinase; IPR002110:Ankyrin repeat; IPR011009:Protein kinase-like domain; IPR020683:Ankyrin repeat-containing domain
PTSG_07002	3.6323	5.17281	4.76891	29.5504	0.066534	0.573188	1.66887	13.2371	NoBP	NoMF	NoCC	NoDomain
PTSG_08335	11.7817	31.7596	13.3722	74.935	54.3236	35.9807	27.9068	35.3971	BP_GO:0006810:transport	NoMF	CC_GO:0016020:membrane	IPR018108:Mitochondrial substrate/solute carrier; IPR023395:Mitochondrial carrier domain
PTSG_01807	12.1571	9.04734	12.6412	40.0394	7.8742	17.6574	23.8745	32.2643	BP_GO:0007156:homophilic cell adhesion; BP_GO:0007165:signal transduction	MF_GO:0004872:receptor activity; MF_GO:0005509:calcium ion binding; MF_GO:0005515:protein binding; MF_GO:0008270:zinc ion binding; MF_GO:0016787:hydrolase activity	CC_GO:0016020:membrane	IPR001368:TNFR/CD27/30/40/95 cysteine-rich region; IPR002049:EGF-like, laminin; IPR002126:Cadherin; IPR003598:Immunoglobulin subtype 2; IPR006210:Epidermal growth factor-like; IPR007110:Immunoglobulin-like; IPR013032:EGF-like region, conserved site; IPR013098:Immunoglobulin I-set; IPR013783:Immunoglobulin-like fold; IPR015919:Cadherin-like; IPR016192:APOBEC/CMP deaminase, zinc-binding
PTSG_10480	3.20614	5.39258	10.4801	20.533	3.94095	4.87891	6.07224	13.8538	NoBP	NoMF	NoCC	NoDomain
PTSG_02170	2.3156	8.55729	8.05856	20.3335	6.66364	4.0937	7.57312	8.5262	NoBP	MF_GO:0005515:protein binding	NoCC	IPR003347:Transcription factor jumonji/aspartyl beta-hydroxylase; IPR013129:Transcription factor jumonji
PTSG_12302	232.431	74.3781	113.212	248.964	100.147	138.763	138.482	198.361	BP_GO:0007165:signal transduction	MF_GO:0005525:GTP binding; MF_GO:0003924:GTPase activity; MF_GO:0005515:protein binding	CC_GO:0005622:intracellular	IPR000198:Rho GTPase-activating protein domain; IPR000640:Translation elongation factor EFG/EF2, C-terminal; IPR000795:Protein synthesis factor, GTP-binding; IPR001452:Src homology-3 domain; IPR001849:Pleckstrin homology domain; IPR005517:Translation elongation factor EFG/EF2, domain IV; IPR008936:Rho GTPase activation protein; IPR009000:Translation elongation/initiation factor/Ribosomal, beta-ba…
PTSG_07267	3.998	15.5942	10.9926	38.137	1.14121	1.291	1.39407	5.70552	NoBP	NoMF	NoCC	NoDomain
PTSG_05726	8.61915	29.1828	39.8176	73.5233	22.9031	29.5355	30.8467	42.7697	NoBP	NoMF	NoCC	NoDomain
PTSG_03649	47.1899	25.3049	38.4814	105.24	30.0853	55.2393	77.3041	70.4832	NoBP	NoMF	NoCC	NoDomain
PTSG_05869	24.0912	26.1254	19.0491	43.4551	7.5509	14.3618	17.5694	19.9065	BP_GO:0006470:protein amino acid dephosphorylation; BP_GO:0006570:tyrosine metabolic process	MF_GO:0004725:protein tyrosine phosphatase activity	NoCC	IPR016130:Protein-tyrosine phosphatase, active site
PTSG_12043	29.7567	37.4983	33.5041	61.9146	17.8194	12.7928	15.3244	24.0671	NoBP	MF_GO:0005515:protein binding	NoCC	IPR001060:Fps/Fes/Fer/CIP4 homology; IPR001452:Src homology-3 domain
PTSG_05092	10.8785	3.86782	10.1997	25.3152	5.30219	12.4064	9.6755	16.0408	BP_GO:0005975:carbohydrate metabolic process; BP_GO:0000162:tryptophan biosynthetic process; BP_GO:0006571:tyrosine biosynthetic process; BP_GO:0009094:L-phenylalanine biosynthetic process	MF_GO:0004765:shikimate kinase activity; MF_GO:0005524:ATP binding; MF_GO:0008270:zinc ion binding	CC_GO:0005622:intracellular	IPR000623:Shikimate kinase; IPR006001:Carbohydrate kinase, thermoresistant glucokinase; IPR015880:Zinc finger, C2H2-like; IPR023011:ATPase, F0 complex, subunit A, active site
PTSG_07104	25.3065	32.7597	45.0333	97.93	12.965	37.6965	41.5937	70.3835	BP_GO:0006418:tRNA aminoacylation for protein translation	MF_GO:0004812:aminoacyl-tRNA ligase activity; MF_GO:0005524:ATP binding	CC_GO:0005737:cytoplasm	IPR001412:Aminoacyl-tRNA synthetase, class I, conserved site
PTSG_05723	0.077837	4.92464	0	67.129	6.39884	8.02757	14.5042	29.0508	NoBP	MF_GO:0005524:ATP binding; MF_GO:0016887:ATPase activity; MF_GO:0031177:phosphopantetheine binding	NoCC	IPR003439:ABC transporter-like; IPR003593:ATPase, AAA+ type, core; IPR006162:Phosphopantetheine attachment site; IPR017871:ABC transporter, conserved site
PTSG_10167	38.4689	21.1712	22.0314	92.5588	42.4175	44.3623	42.924	76.8687	NoBP	NoMF	NoCC	NoDomain
PTSG_03207	0	2.40601	0	174.925	6.96301	33.1404	24.777	51.1511	NoBP	NoMF	NoCC	IPR018608:Gluconate transport inducer 1/Pac2
PTSG_10877	1.19839	11.7157	3.7657	119.621	29.8537	23.2694	18.9114	36.0437	NoBP	NoMF	NoCC	NoDomain
PTSG_02617	10.8302	14.365	10.9578	25.0641	4.15726	8.12122	10.7671	12.7396	NoBP	MF_GO:0005515:protein binding	NoCC	IPR000210:BTB/POZ-like; IPR000408:Regulator of chromosome condensation, RCC1; IPR002110:Ankyrin repeat; IPR009060:UBA-like; IPR009091:Regulator of chromosome condensation/beta-lactamase-inhibitor protein II; IPR011333:BTB/POZ fold; IPR013069:BTB/POZ; IPR020683:Ankyrin repeat-containing domain
PTSG_00302	10.6423	25.6616	26.8764	55.0094	10.3811	31.1868	29.6156	32.0328	BP_GO:0045449:regulation of transcription	MF_GO:0003700:transcription factor activity; MF_GO:0043565:sequence-specific DNA binding	CC_GO:0005667:transcription factor complex	IPR001766:Transcription factor, fork head; IPR011991:Winged helix-turn-helix transcription repressor DNA-binding; IPR018122:Transcription factor, fork head, conserved site
PTSG_09141	2.35887	0.609155	0.610425	10.0609	3.23198	3.6562	2.36885	4.75247	NoBP	NoMF	NoCC	NoDomain
PTSG_00076	44.7197	29.8545	27.1714	69.0653	12.3331	24.4541	44.314	33.7592	NoBP	MF_GO:0005515:protein binding	NoCC	IPR000980:SH2 motif
PTSG_13231	147.286	79.0535	69.5029	189.835	53.9579	92.969	142.431	137.315	BP_GO:0009851:auxin biosynthetic process; BP_GO:0006468:protein amino acid phosphorylation; BP_GO:0009069:serine family amino acid metabolic process	MF_GO:0005524:ATP binding; MF_GO:0004674:protein serine/threonine kinase activity	CC_GO:0016021:integral to membrane	IPR000719:Protein kinase, catalytic domain; IPR011009:Protein kinase-like domain; IPR017441:Protein kinase, ATP binding site
PTSG_07746	2.71889	0.742633	1.48836	7.41172	0.781522	1.6832	3.26714	5.79383	NoBP	MF_GO:0005515:protein binding	NoCC	IPR000938:Cytoskeleton-associated protein, Gly-rich domain; IPR002110:Ankyrin repeat; IPR020683:Ankyrin repeat-containing domain
PTSG_01060	98.5749	50.473	82.9644	122.3	22.7091	50.7516	48.4443	44.8253	NoBP	MF_GO:0005515:protein binding; MF_GO:0008270:zinc ion binding	NoCC	IPR001841:Zinc finger, RING-type; IPR009060:UBA-like; IPR013083:Zinc finger, RING/FYVE/PHD-type; IPR017907:Zinc finger, RING-type, conserved site; IPR018957:Zinc finger, C3HC4 RING-type; IPR022557:Domain of unknown function DUF3480
PTSG_00155	12.267	9.50351	17.6862	37.6648	1.01864	3.76094	5.99651	4.23679	NoBP	MF_GO:0005516:calmodulin binding	NoCC	IPR002101:Myristoylated alanine-rich C-kinase substrate MARCKS
PTSG_08807	2.46389	2.38603	4.25067	10.3027	0.767242	3.91689	3.89474	7.03239	NoBP	NoMF	NoCC	NoDomain
PTSG_00486	3.70036	3.85585	1.84795	17.7532	1.94067	9.59783	8.40268	10.3326	NoBP	MF_GO:0005515:protein binding	NoCC	IPR001810:F-box domain, cyclin-like; IPR011046:WD40 repeat-like-containing domain; IPR011047:Quinonprotein alcohol dehydrogenase-like; IPR015943:WD40/YVTN repeat-like-containing domain; IPR022364:F-box domain, Skp2-like
PTSG_09176	9.00957	6.12271	10.4303	36.0872	21.4599	19.0341	20.8114	22.1324	BP_GO:0007165:signal transduction	MF_GO:0004872:receptor activity	NoCC	IPR001368:TNFR/CD27/30/40/95 cysteine-rich region
PTSG_04574	0	2.29638	0	15.0594	4.4305	4.24095	7.93783	4.92684	NoBP	NoMF	NoCC	NoDomain
PTSG_12115	0.46538	1.08162	0.963442	19.849	2.78241	8.98887	6.9583	6.65703	BP_GO:0007165:signal transduction	MF_GO:0004872:receptor activity	NoCC	IPR000436:Sushi/SCR/CCP; IPR001368:TNFR/CD27/30/40/95 cysteine-rich region; IPR016060:Complement control module
PTSG_01373	1.76838	1.28803	0.52802	7.5082	1.80731	3.35185	3.84516	4.88741	NoBP	NoMF	NoCC	NoDomain
PTSG_09206	7.2492	21.4173	26.7612	45.8797	26.7313	17.8723	20.1076	26.0746	BP_GO:0006508:proteolysis	MF_GO:0005515:protein binding; MF_GO:0004190:aspartic-type endopeptidase activity	NoCC	IPR001680:WD40 repeat; IPR001969:Peptidase aspartic, active site; IPR011046:WD40 repeat-like-containing domain; IPR015943:WD40/YVTN repeat-like-containing domain
PTSG_00293	1.09192	5.35755	7.34667	29.0387	6.52834	9.63393	4.62982	14.7394	NoBP	NoMF	NoCC	NoDomain
PTSG_07699	44.7535	27.1418	31.7105	66.8344	8.20476	14.7835	21.0771	28.3964	NoBP	NoMF	NoCC	NoDomain
PTSG_04640	6287.63	2295.76	3634.64	4522.23	1868.07	3271.88	3988.75	2892.85	BP_GO:0045941:positive regulation of transcription; BP_GO:0016567:protein ubiquitination	MF_GO:0030528:transcription regulator activity; MF_GO:0005515:protein binding	CC_GO:0005737:cytoplasm; CC_GO:0005634:nucleus	IPR000626:Ubiquitin; IPR019954:Ubiquitin conserved site; IPR019955:Ubiquitin supergroup; IPR019956:Ubiquitin subgroup
PTSG_07981	6.6388	5.21391	3.71933	59.0689	14.4923	32.1512	22.223	30.6116	NoBP	MF_GO:0005515:protein binding	NoCC	IPR000225:Armadillo; IPR011989:Armadillo-like helical; IPR016024:Armadillo-type fold
PTSG_04624	5.38847	5.82166	7.96811	22.3479	0	0.52446	0.858931	1.21856	NoBP	NoMF	NoCC	NoDomain
PTSG_07185	1.10362	0.569995	0.571183	17.7207	3.29914	6.31599	7.38856	8.44921	NoBP	NoMF	NoCC	NoDomain
PTSG_11272	38.2644	11.4556	17.0239	79.1935	5.18712	19.1412	36.1635	42.5587	NoBP	MF_GO:0003676:nucleic acid binding; MF_GO:0000166:nucleotide binding	CC_GO:0005844:polysome; CC_GO:0005739:mitochondrion	IPR000504:RNA recognition motif domain; IPR012677:Nucleotide-binding, alpha-beta plait
PTSG_02101	0.193133	49.1264	0.249893	908.53	19.7261	56.6465	79.7349	181.13	NoBP	MF_GO:0003677:DNA binding; MF_GO:0005515:protein binding	NoCC	IPR000910:High mobility group, HMG1/HMG2; IPR009071:High mobility group, superfamily
PTSG_07689	44.7535	59.7512	83.9049	111.518	17.4437	45.7365	55.7114	56.4303	NoBP	NoMF	NoCC	NoDomain
PTSG_01157	22.3963	18.3026	15.4062	109.535	36.0181	79.0948	56.3067	68.5402	NoBP	MF_GO:0005515:protein binding; MF_GO:0008270:zinc ion binding	NoCC	IPR001841:Zinc finger, RING-type; IPR013083:Zinc finger, RING/FYVE/PHD-type; IPR017907:Zinc finger, RING-type, conserved site
PTSG_09188	2.0241	3.31045	0.69839	16.2504	7.0593	5.47018	6.62497	5.02952	NoBP	NoMF	NoCC	NoDomain
PTSG_13116	10.0663	23.5771	11.64	105.258	78.9378	31.0616	44.5926	54.7784	BP_GO:0051056:regulation of small GTPase mediated signal transduction; BP_GO:0043087:regulation of GTPase activity; BP_GO:0006119:oxidative phosphorylation	MF_GO:0005085:guanyl-nucleotide exchange factor activity; MF_GO:0005515:protein binding; MF_GO:0000287:magnesium ion binding; MF_GO:0004427:inorganic diphosphatase activity	CC_GO:0005737:cytoplasm	IPR000595:Cyclic nucleotide-binding domain; IPR000651:Ras-like guanine nucleotide exchange factor, N-terminal; IPR000980:SH2 motif; IPR001895:Guanine-nucleotide dissociation stimulator CDC25; IPR002110:Ankyrin repeat; IPR006020:Phosphotyrosine interaction domain; IPR008162:Inorganic pyrophosphatase; IPR008937:Ras guanine nucleotide exchange factor; IPR014710:RmlC-like jelly roll fold; IPR018490:C…
PTSG_07652	13.9502	6.91175	10.0744	24.6217	2.42456	5.60869	7.96387	12.2554	NoBP	NoMF	NoCC	NoDomain
PTSG_11690	0.936401	13.2999	3.6348	24.668	0	0.558232	5.22424	7.0747	NoBP	NoMF	NoCC	NoDomain
PTSG_09552	2.13112	1.88274	1.30615	12.6634	4.19129	7.08782	6.13255	6.21443	NoBP	NoMF	NoCC	NoDomain
PTSG_12375	2.27567	0.463949	0.774861	7.36214	1.19349	3.28448	2.13829	5.06746	BP_GO:0055085:transmembrane transport	NoMF	NoCC	IPR010291:Ion channel regulatory protein, UNC-93; IPR011701:Major facilitator superfamily MFS-1; IPR016196:Major facilitator superfamily, general substrate transporter
PTSG_06827	10.0169	4.39262	7.58084	25.1314	0	0	1.68709	4.56934	NoBP	MF_GO:0005515:protein binding	NoCC	IPR001478:PDZ/DHR/GLGF
PTSG_07639	10.1325	18.5765	11.1546	46.2077	7.87929	25.8303	28.9831	34.1175	NoBP	NoMF	NoCC	NoDomain
PTSG_08005	0.662761	2.13939	0.857541	7.48259	2.27019	3.35837	2.58831	4.00583	BP_GO:0006342:chromatin silencing; BP_GO:0006476:protein amino acid deacetylation	MF_GO:0008270:zinc ion binding; MF_GO:0070403:NAD binding	CC_GO:0044424:intracellular part	IPR003000:NAD-dependent histone deacetylase, silent information regulator Sir2
PTSG_09578	11.1892	10.8202	18.7901	43.2436	5.98996	19.7557	29.8578	28.2029	NoBP	MF_GO:0008270:zinc ion binding; MF_GO:0005515:protein binding	NoCC	IPR000058:Zinc finger, AN1-type; IPR000626:Ubiquitin; IPR016024:Armadillo-type fold; IPR019955:Ubiquitin supergroup
PTSG_00357	5.8085	23.9998	10.8224	39.9298	10.9971	26.8707	19.1843	7.72365	NoBP	NoMF	NoCC	NoDomain
PTSG_13260	1.39825	1.92578	0.964895	46.0724	5.57321	15.3375	18.3061	16.5268	NoBP	NoMF	NoCC	NoDomain
PTSG_09773	31.8101	26.1527	34.271	55.8657	11.644	31.58	32.162	35.7064	NoBP	NoMF	NoCC	NoDomain
PTSG_06836	142.708	122.93	160.724	209.774	29.0106	51.8851	77.8506	81.9121	BP_GO:0045449:regulation of transcription	MF_GO:0003700:transcription factor activity; MF_GO:0043565:sequence-specific DNA binding	CC_GO:0005667:transcription factor complex	IPR001766:Transcription factor, fork head; IPR011991:Winged helix-turn-helix transcription repressor DNA-binding
PTSG_09034	6.42863	4.15032	7.37272	17.0451	1.45589	1.2194	0.815129	3.53233	NoBP	NoMF	NoCC	NoDomain
PTSG_01325	9.05769	96.6637	67.5338	150.599	4.6749	18.9735	19.1524	52.8809	NoBP	MF_GO:0005515:protein binding; MF_GO:0008270:zinc ion binding	CC_GO:0005622:intracellular	IPR001810:F-box domain, cyclin-like; IPR007087:Zinc finger, C2H2-type; IPR022364:F-box domain, Skp2-like
PTSG_05039	55.2341	119.121	89.2371	207.116	174.785	189.378	143.25	140.154	NoBP	MF_GO:0005488:binding	CC_GO:0005739:mitochondrion	IPR011989:Armadillo-like helical; IPR019399:Parkin co-regulated protein
PTSG_12420	2.34049	2.62786	2.19445	14.212	4.52078	6.6326	7.94818	11.071	NoBP	MF_GO:0003676:nucleic acid binding	NoCC	IPR000504:RNA recognition motif domain
PTSG_12063	15.0082	15.6552	22.8958	53.1103	0.081633	0.312562	2.19385	6.66807	NoBP	MF_GO:0003677:DNA binding	NoCC	IPR003150:DNA-binding RFX; IPR011991:Winged helix-turn-helix transcription repressor DNA-binding
PTSG_04357	0.446765	4.03804	0.385377	18.0276	2.31867	8.52278	5.98206	8.17596	NoBP	MF_GO:0005515:protein binding	NoCC	IPR002110:Ankyrin repeat; IPR020683:Ankyrin repeat-containing domain
PTSG_09911	9.87217	23.3985	21.3475	76.4252	20.382	39.8262	49.7205	57.7617	NoBP	MF_GO:0008270:zinc ion binding; MF_GO:0003676:nucleic acid binding	CC_GO:0005622:intracellular	IPR007087:Zinc finger, C2H2-type; IPR013087:Zinc finger, C2H2-type/integrase, DNA-binding; IPR015880:Zinc finger, C2H2-like
PTSG_08083	3.14917	20.4581	23.8114	42.0971	4.53544	14.6669	8.67489	17.9436	NoBP	MF_GO:0005509:calcium ion binding	NoCC	IPR002048:Calcium-binding EF-hand; IPR011990:Tetratricopeptide-like helical; IPR011992:EF-hand-like domain; IPR018247:EF-Hand 1, calcium-binding site; IPR018249:EF-HAND 2
PTSG_01516	32.8115	6.75703	6.56342	63.5125	20.0348	24.7281	39.5848	28.6869	NoBP	NoMF	NoCC	NoDomain
PTSG_00887	44.5854	23.5157	29.4881	75.6552	11.9003	34.7668	50.3041	48.3221	NoBP	MF_GO:0005515:protein binding	CC_GO:0005856:cytoskeleton	IPR000857:MyTH4 domain; IPR001452:Src homology-3 domain
PTSG_08515	31.8071	17.9353	37.2479	106.317	0.250749	0	4.26788	17.0346	BP_GO:0045449:regulation of transcription	MF_GO:0003700:transcription factor activity; MF_GO:0043565:sequence-specific DNA binding	CC_GO:0005667:transcription factor complex	IPR004827:Basic-leucine zipper (bZIP) transcription factor
PTSG_08894	77.8969	42.809	52.6163	93.9487	9.48885	20.3406	26.0994	27.4537	NoBP	MF_GO:0005515:protein binding	NoCC	IPR001810:F-box domain, cyclin-like; IPR022364:F-box domain, Skp2-like
PTSG_08265	375.689	223.79	251.249	331.633	77.2228	132.496	130.959	117.641	NoBP	NoMF	NoCC	IPR023210:NADP-dependent oxidoreductase domain
PTSG_04836	0.195577	1.76771	1.01222	13.7391	5.11576	8.39467	4.36455	6.10752	BP_GO:0006996:organelle organization; BP_GO:0000910:cytokinesis; BP_GO:0018991:oviposition; BP_GO:0045132:meiotic chromosome segregation; BP_GO:0009792:embryonic development ending in birth or egg hatching; BP_GO:0018996:molting cycle, collagen and cuticulin-based cuticle; BP_GO:0040011:locomotion	MF_GO:0016787:hydrolase activity	CC_GO:0031965:nuclear membrane; CC_GO:0005694:chromosome; CC_GO:0005737:cytoplasm	IPR004843:Metallo-dependent phosphatase; IPR006186:Serine/threonine-specific protein phosphatase/bis(5-nucleosyl)-tetraphosphatase
PTSG_09207	7.33728	54.4749	5.29453	326.13	218.373	37.2639	50.3817	147.968	BP_GO:0006508:proteolysis; BP_GO:0006284:base-excision repair; BP_GO:0016539:intein-mediated protein splicing	MF_GO:0008233:peptidase activity; MF_GO:0004844:uracil DNA N-glycosylase activity; MF_GO:0005488:binding	NoCC	IPR001767:Peptidase C46, hedgehog protein, hint region; IPR002043:Uracil-DNA glycosylase; IPR003587:Hedgehog/intein hint, N-terminal; IPR005122:Uracil-DNA glycosylase-like; IPR006141:Intein splice site; IPR011989:Armadillo-like helical; IPR018085:Uracil-DNA glycosylase, active site
PTSG_13251	4.06162	24.0957	15.9079	46.9574	0.410195	2.09411	7.96162	17.5824	NoBP	NoMF	NoCC	NoDomain
PTSG_12508	2.81906	1.39999	2.10436	8.8409	2.29589	6.20518	3.87143	5.67962	NoBP	NoMF	NoCC	NoDomain
PTSG_08823	57.9023	63.9169	47.3583	222.799	75.1115	188.867	141.602	197.35	NoBP	NoMF	NoCC	IPR003307:eIF4-gamma/eIF5/eIF2-epsilon
PTSG_09165	7.40468	5.68656	5.13484	15.967	8.07777	2.71204	3.18609	4.48526	NoBP	NoMF	NoCC	IPR020859:ROC GTPase
PTSG_06057	47.281	54.576	59.0516	96.8285	15.073	33.1847	43.4978	65.9144	NoBP	MF_GO:0005515:protein binding	NoCC	IPR001202:WW/Rsp5/WWP
PTSG_09115	2.11943	5.36374	4.93615	13.1872	7.07498	2.83021	3.02705	6.83208	NoBP	NoMF	NoCC	IPR015916:Galactose oxidase, beta-propeller
PTSG_02549	9.12165	3.41387	3.76309	21.0611	6.42186	11.8214	12.3907	15.0483	BP_GO:0006298:mismatch repair	MF_GO:0005524:ATP binding; MF_GO:0030983:mismatched DNA binding; MF_GO:0008270:zinc ion binding	CC_GO:0005622:intracellular	IPR002099:DNA mismatch repair protein; IPR003594:ATPase-like, ATP-binding domain; IPR013507:DNA mismatch repair protein, C-terminal; IPR014721:Ribosomal protein S5 domain 2-type fold, subgroup; IPR014762:DNA mismatch repair, conserved site; IPR014763:DNA mismatch repair protein, N-terminal; IPR014790:MutL, C-terminal, dimerisation; IPR015434:Post Meiotic Segregation 2; IPR015880:Zinc finger, C2H2…
PTSG_07585	0	1.92287	0.481721	114.891	10.6659	24.8581	34.0645	49.1308	NoBP	NoMF	NoCC	NoDomain
PTSG_09905	63.1509	87.9243	111.661	146.598	38.6299	75.5622	107.828	128.59	NoBP	NoMF	NoCC	NoDomain
PTSG_07128	1.63136	2.71696	1.19306	10.8848	4.8591	5.15862	5.90934	6.24002	BP_GO:0001932:regulation of protein amino acid phosphorylation; BP_GO:0006811:ion transport; BP_GO:0055085:transmembrane transport; BP_GO:0045859:regulation of protein kinase activity	MF_GO:0008603:cAMP-dependent protein kinase regulator activity; MF_GO:0005216:ion channel activity	CC_GO:0005952:cAMP-dependent protein kinase complex; CC_GO:0016020:membrane	IPR000595:Cyclic nucleotide-binding domain; IPR002373:cAMP/cGMP-dependent protein kinase; IPR005821:Ion transport; IPR013099:Ion transport 2; IPR014710:RmlC-like jelly roll fold; IPR018488:Cyclic nucleotide-binding, conserved site; IPR018490:Cyclic nucleotide-binding-like
PTSG_05314	18.0653	11.0491	11.4237	29.8184	4.90641	4.21066	3.94057	12.5883	NoBP	NoMF	NoCC	NoDomain
PTSG_11361	107.846	31.4951	60.1072	121.879	16.5567	43.4604	60.5502	71.023	BP_GO:0045449:regulation of transcription	MF_GO:0003700:transcription factor activity	CC_GO:0005667:transcription factor complex	IPR018334:Transcription regulator ArsR, conserved site
PTSG_10773	35.2564	27.3138	27.3708	51.5118	11.3662	38.5742	29.6204	30.0841	NoBP	MF_GO:0004252:serine-type endopeptidase activity	CC_GO:0016021:integral to membrane	IPR022764:Peptidase S54, rhomboid domain
PTSG_10484	83.4155	69.0364	69.8737	105.387	17.9472	32.6549	54.8756	44.5038	NoBP	MF_GO:0003723:RNA binding	NoCC	IPR004087:K Homology; IPR004088:K Homology, type 1
PTSG_03866	28.1553	27.2656	28.6235	61.7118	5.78072	10.6057	25.2019	37.4011	NoBP	NoMF	NoCC	NoDomain
PTSG_01248	7.78506	26.7173	33.4	50.6287	12.3338	24.5079	23.3168	36.2537	NoBP	NoMF	NoCC	NoDomain
PTSG_08862	5.95135	9.45769	14.2161	38.4768	0	0	2.04326	19.8301	NoBP	NoMF	NoCC	NoDomain
PTSG_11809	0	3.10906	2.76937	52.3565	21.661	21.6913	22.091	13.4756	NoBP	NoMF	NoCC	NoDomain
PTSG_03488	4.15608	7.45323	6.0746	14.3856	0.191731	0.091764	0.772901	1.78321	NoBP	NoMF	CC_GO:0016020:membrane	IPR000772:Ricin B lectin; IPR003378:Fringe-like; IPR008997:Ricin B-related lectin
PTSG_08293	22.1007	5.8098	7.70547	31.5424	15.3301	17.041	16.2432	21.1968	BP_GO:0007165:signal transduction	MF_GO:0005158:insulin receptor binding	CC_GO:0005899:insulin receptor complex	IPR001849:Pleckstrin homology domain; IPR002404:Insulin receptor substrate-1, PTB; IPR011993:Pleckstrin homology-type
PTSG_13243	9.00036	19.3688	16.3037	31.9897	5.23165	12.5196	22.7635	19.0399	NoBP	NoMF	NoCC	NoDomain
PTSG_01883	0.42186	2.72352	0.682301	47.6281	15.107	17.2271	19.5347	12.2177	NoBP	NoMF	NoCC	NoDomain
PTSG_06023	10.205	12.0338	20.3451	41.3439	0.194558	0.496624	8.13343	5.29738	NoBP	MF_GO:0008270:zinc ion binding	CC_GO:0005622:intracellular	IPR007087:Zinc finger, C2H2-type; IPR015880:Zinc finger, C2H2-like
PTSG_02355	0	10.2772	0	108.069	5.83181	39.0762	27.166	47.6363	NoBP	MF_GO:0005515:protein binding	NoCC	IPR002110:Ankyrin repeat; IPR020683:Ankyrin repeat-containing domain
PTSG_06788	0.559298	0.722165	0	27.3628	8.01149	8.00216	9.04904	16.339	NoBP	NoMF	NoCC	NoDomain
PTSG_10071	103.927	34.0437	38.3915	124.488	14.8407	34.827	68.0164	93.1537	NoBP	NoMF	NoCC	NoDomain
PTSG_07008	418.5	178.232	398.205	433.29	137.157	320.555	291.242	294.537	NoBP	MF_GO:0008270:zinc ion binding; MF_GO:0003677:DNA binding	NoCC	IPR000058:Zinc finger, AN1-type; IPR002653:Zinc finger, A20-type
PTSG_03631	43.6929	14.8464	20.8283	68.8736	29.7178	35.9865	50.036	57.3346	NoBP	NoMF	CC_GO:0016020:membrane	IPR004031:PMP-22/EMP/MP20/Claudin
PTSG_03842	14.3285	5.57258	4.24399	32.4838	12.6866	20.377	19.6478	21.0423	NoBP	NoMF	NoCC	IPR009602:Protein of unknown function DUF1208
PTSG_01609	29.2532	52.3129	71.0806	83.7301	19.6727	37.4983	44.7473	63.7792	BP_GO:0006468:protein amino acid phosphorylation; BP_GO:0009069:serine family amino acid metabolic process	MF_GO:0005524:ATP binding; MF_GO:0004674:protein serine/threonine kinase activity	CC_GO:0019861:flagellum	IPR000719:Protein kinase, catalytic domain; IPR002290:Serine/threonine-protein kinase domain; IPR008271:Serine/threonine-protein kinase, active site; IPR011009:Protein kinase-like domain; IPR017442:Serine/threonine-protein kinase-like domain
PTSG_06649	0	0.848929	0	7.88681	2.66154	3.62554	4.35585	4.71897	NoBP	NoMF	NoCC	NoDomain
PTSG_05029	0.950245	2.12358	1.51325	7.19804	2.27617	3.96539	4.93445	3.75532	NoBP	NoMF	NoCC	NoDomain
PTSG_02037	7.01597	18.2365	19.4166	30.0419	4.88354	7.38096	15.3372	18.6622	BP_GO:0006030:chitin metabolic process; BP_GO:0006118:electron transport; BP_GO:0007165:signal transduction	MF_GO:0005507:copper ion binding; MF_GO:0009055:electron carrier activity; MF_GO:0004872:receptor activity; MF_GO:0008061:chitin binding	CC_GO:0005576:extracellular region	IPR000923:Blue (type 1) copper domain; IPR001368:TNFR/CD27/30/40/95 cysteine-rich region; IPR002557:Chitin binding domain; IPR006150:Cysteine-rich repeat; IPR009030:Growth factor, receptor
PTSG_01435	82.4033	70.9327	63.084	223.108	243.77	207.141	157.075	158.41	NoBP	NoMF	NoCC	IPR018782:Uncharacterised protein family UPF0466
PTSG_00667	16.1224	73.0428	48.5833	121.969	52.8466	102.605	87.7385	56.9861	BP_GO:0006182:cGMP biosynthetic process; BP_GO:0006144:purine base metabolic process; BP_GO:0046039:GTP metabolic process	MF_GO:0004383:guanylate cyclase activity; MF_GO:0020037:heme binding	NoCC	IPR001054:Adenylyl cyclase class-3/4/guanylyl cyclase; IPR011644:Haem NO binding; IPR011645:Haem NO binding associated; IPR018297:Adenylyl cyclase class-3/4/guanylyl cyclase, conserved site
PTSG_07918	1.11961	1.44564	0.869192	36.2359	7.25173	16.0188	16.4904	16.6922	NoBP	NoMF	NoCC	NoDomain
PTSG_05362	18.4969	14.9411	24.3867	35.6298	4.14927	14.9464	15.1614	19.6927	NoBP	MF_GO:0005488:binding	NoCC	IPR003533:Doublecortin domain; IPR010323:Protein of unknown function DUF924; IPR011990:Tetratricopeptide-like helical
PTSG_04769	0.134499	1.30249	0.348055	166.698	5.44472	52.3584	65.5082	82.9872	NoBP	MF_GO:0005488:binding	NoCC	IPR011989:Armadillo-like helical; IPR016024:Armadillo-type fold
PTSG_01986	103.179	88.7111	90.528	128.554	29.3257	39.9762	90.8519	69.1395	BP_GO:0007156:homophilic cell adhesion	MF_GO:0005515:protein binding; MF_GO:0005509:calcium ion binding	CC_GO:0005886:plasma membrane	IPR000742:Epidermal growth factor-like, type 3; IPR002035:von Willebrand factor, type A; IPR002126:Cadherin; IPR006209:EGF; IPR006210:Epidermal growth factor-like; IPR009045:Hedgehog/DD-peptidase, zinc-binding motif; IPR013032:EGF-like region, conserved site; IPR015919:Cadherin-like; IPR020894:Cadherin conserved site
PTSG_01016	8.45837	21.6973	20.2833	31.4073	6.18087	5.78198	10.5705	20.1087	BP_GO:0045449:regulation of transcription	MF_GO:0003700:transcription factor activity; MF_GO:0008270:zinc ion binding; MF_GO:0043565:sequence-specific DNA binding	CC_GO:0005667:transcription factor complex	IPR000679:Zinc finger, GATA-type; IPR013088:Zinc finger, NHR/GATA-type
PTSG_01156	25.2574	7.86449	6.94096	44.582	28.6065	20.7868	25.252	31.3538	NoBP	MF_GO:0003677:DNA binding; MF_GO:0005515:protein binding; MF_GO:0031177:phosphopantetheine binding	NoCC	IPR000910:High mobility group, HMG1/HMG2; IPR001680:WD40 repeat; IPR006162:Phosphopantetheine attachment site; IPR009071:High mobility group, superfamily; IPR011046:WD40 repeat-like-containing domain; IPR015943:WD40/YVTN repeat-like-containing domain; IPR017986:WD40-repeat-containing domain; IPR019775:WD40 repeat, conserved site; IPR019781:WD40 repeat, subgroup; IPR019782:WD40 repeat 2; IPR022100…
PTSG_09497	0	10.1757	1.07336	66.6011	38.7483	7.91265	11.1076	38.8586	NoBP	NoMF	NoCC	NoDomain
PTSG_09781	3.17955	2.3093	3.08549	17.45	3.96038	13.0314	10.1999	13.6125	NoBP	NoMF	NoCC	NoDomain
PTSG_01656	20.9648	8.45929	5.08616	40.8186	15.7768	30.9848	24.8548	24.6389	BP_GO:0045449:regulation of transcription	MF_GO:0003700:transcription factor activity; MF_GO:0043565:sequence-specific DNA binding; MF_GO:0046983:protein dimerization activity	CC_GO:0005667:transcription factor complex	IPR000837:Fos transforming protein; IPR004827:Basic-leucine zipper (bZIP) transcription factor; IPR011616:bZIP transcription factor, bZIP-1
PTSG_08198	36.3616	106.74	76.4923	125.514	18.0861	36.3705	85.7744	77.0073	NoBP	NoMF	NoCC	IPR011028:Cyclin-like
PTSG_11058	3.53766	30.9291	21.1771	44.0038	13.9626	17.0241	22.2574	24.2589	NoBP	MF_GO:0003824:catalytic activity; MF_GO:0005515:protein binding	NoCC	IPR000436:Sushi/SCR/CCP; IPR001258:NHL repeat; IPR011042:Six-bladed beta-propeller, TolB-like; IPR013017:NHL repeat, subgroup; IPR016060:Complement control module
PTSG_13268	15.4506	77.8043	155.133	226.381	37.3353	119.741	156.884	151.908	NoBP	NoMF	NoCC	NoDomain
PTSG_02620	5.58456	2.88431	1.92688	12.1429	5.10108	7.10232	3.32337	9.75115	NoBP	NoMF	NoCC	IPR007052:CS-like domain; IPR008978:HSP20-like chaperone; IPR017447:CS domain
PTSG_04259	14.5935	22.4922	17.9833	41.6117	4.44337	16.7369	32.2571	28.0951	NoBP	NoMF	NoCC	NoDomain
PTSG_10556	8.14978	42.2673	100.353	131.201	22.1635	64.2936	82.4488	80.182	NoBP	NoMF	NoCC	NoDomain
PTSG_00374	43.6892	30.7784	51.9355	67.4393	7.40018	16.8451	27.8912	42.624	NoBP	NoMF	NoCC	NoDomain
PTSG_10086	2.07264	9.12339	8.65482	53.8913	30.2756	23.4764	24.3883	37.9618	BP_GO:0006508:proteolysis; BP_GO:0006446:regulation of translational initiation	MF_GO:0008233:peptidase activity; MF_GO:0003743:translation initiation factor activity	CC_GO:0005840:ribosome	IPR001767:Peptidase C46, hedgehog protein, hint region; IPR007783:Eukaryotic translation initiation factor 3, subunit 7
PTSG_07287	14.9247	3.62136	16.4597	29.7798	4.74107	6.68792	19.6709	21.7951	NoBP	MF_GO:0005515:protein binding	NoCC	IPR002110:Ankyrin repeat; IPR020683:Ankyrin repeat-containing domain
PTSG_07736	91.5325	23.0324	27.9763	106.46	63.7385	82.9242	82.0281	71.8773	NoBP	NoMF	NoCC	NoDomain
PTSG_05740	154.904	94.8687	114.286	157.385	17.8408	58.5065	71.0317	90.5804	NoBP	NoMF	NoCC	IPR018247:EF-Hand 1, calcium-binding site
PTSG_06066	19.7116	18.1797	19.0805	36.8118	5.44582	28.7148	22.0771	24.3356	BP_GO:0008152:metabolic process	MF_GO:0005515:protein binding	NoCC	IPR000583:Glutamine amidotransferase, class-II; IPR001680:WD40 repeat; IPR011046:WD40 repeat-like-containing domain; IPR015943:WD40/YVTN repeat-like-containing domain; IPR017932:Glutamine amidotransferase, type II; IPR017986:WD40-repeat-containing domain; IPR019775:WD40 repeat, conserved site
PTSG_10555	11.42	53.7778	107.084	134.494	23.596	74.6477	100.891	89.1904	NoBP	NoMF	NoCC	NoDomain
PTSG_12565	1.09788	6.98417	6.34043	32.7512	14.0085	13.2176	19.5705	22.308	NoBP	MF_GO:0005515:protein binding; MF_GO:0005509:calcium ion binding	NoCC	IPR000152:EGF-type aspartate/asparagine hydroxylation site; IPR000742:Epidermal growth factor-like, type 3; IPR006210:Epidermal growth factor-like; IPR013091:EGF calcium-binding; IPR018097:EGF-like calcium-binding, conserved site; IPR018378:C-type lectin, conserved site
PTSG_10557	6.96617	39.5537	80.0812	101.055	18.1326	58.14	66.6679	60.458	NoBP	NoMF	NoCC	NoDomain
PTSG_08988	73.5063	35.4053	60.0628	89.4641	6.02057	29.2499	50.1002	44.802	BP_GO:0007165:signal transduction	MF_GO:0004872:receptor activity; MF_GO:0005515:protein binding	NoCC	IPR000436:Sushi/SCR/CCP; IPR001368:TNFR/CD27/30/40/95 cysteine-rich region; IPR003347:Transcription factor jumonji/aspartyl beta-hydroxylase; IPR009030:Growth factor, receptor; IPR011936:Myxococcus cysteine-rich repeat; IPR013032:EGF-like region, conserved site; IPR016060:Complement control module; IPR022777:Cupin, JmjC-type
PTSG_13257	0.556779	22.6457	15.8491	61.8128	13.8703	42.8179	34.48	42.3462	NoBP	NoMF	NoCC	NoDomain

## Sheet: heatmap_f4_colony
############################################
#Cluster 4: 336 genes, upregulated in Colony relative to Attach and Swim
############################################
#GeneID	ThA1	ThM	ThAM	SwM	CCM	RCA1	RCA2	RCAM	BP_GO	MF_GO	CC_GO	InterProDomain
PTSG_01073	0.060829	0.863969	0.236119	9.8436	11.0621	17.1162	14.1178	15.1354	NoBP	NoMF	NoCC	NoDomain
PTSG_08304	0.154121	0.895503	0.498539	10.0535	17.1813	17.365	13.8436	14.2835	NoBP	NoMF	NoCC	NoDomain
PTSG_05697	0.172152	2.66738	0.445491	31.0975	64.007	82.6152	61.9487	67.0263	NoBP	NoMF	NoCC	NoDomain
PTSG_05392	0.23862	1.23242	0.308748	15.8648	29.722	40.9686	23.6966	36.0564	NoBP	NoMF	NoCC	NoDomain
PTSG_02471	0	1.98975	0.104942	16.0753	35.2572	34.4257	30.5885	30.9653	NoBP	MF_GO:0005515:protein binding	NoCC	IPR001202:WW/Rsp5/WWP; IPR001478:PDZ/DHR/GLGF
PTSG_06048	0.163932	3.81005	0	25.2942	46.9639	59.4183	57.8019	68.5326	NoBP	NoMF	NoCC	NoDomain
PTSG_05987	0.682146	0	0	7.87259	7.64701	15.6157	14.0051	14.4305	NoBP	NoMF	CC_GO:0016020:membrane	IPR004263:Exostosin-like
PTSG_12771	0.45443	1.17352	0	7.98081	12.4526	13.8162	12.4229	12.8177	BP_GO:0006367:transcription initiation from RNA polymerase II promoter; BP_GO:0006357:regulation of transcription from RNA polymerase II promoter	MF_GO:0016491:oxidoreductase activity; MF_GO:0003677:DNA binding; MF_GO:0003702:RNA polymerase II transcription factor activity	CC_GO:0005667:transcription factor complex	IPR000814:TATA-box binding protein; IPR012294:Transcription factor TFIID, C-terminal/DNA glycosylase, N-terminal; IPR012295:Beta2-adaptin/TATA-box binding, C-terminal
PTSG_12427	0.188998	0.488069	0	8.53518	16.9497	18.9287	13.075	11.8041	NoBP	NoMF	NoCC	NoDomain
PTSG_05923	0.904868	0.584182	0.23416	5.67554	4.84647	12.1912	7.97633	7.56568	NoBP	NoMF	NoCC	IPR011040:Neuraminidase
PTSG_09469	4.72102	23.5519	10.8287	47.109	66.8229	88.0145	72.791	90.3596	NoBP	NoMF	NoCC	NoDomain
PTSG_11189	13.8882	5.37973	6.28944	27.0041	44.1121	37.2573	34.0925	34.976	NoBP	NoMF	NoCC	IPR007918:Mitochondrial distribution/morphology family 35/apoptosis
PTSG_12934	0.397444	0.898063	0.385687	5.48429	8.29205	8.2927	6.65208	7.607	NoBP	NoMF	NoCC	NoDomain
PTSG_08604	4.92903	4.40609	2.77999	15.3787	19.3631	22.1512	21.4354	20.1159	NoBP	NoMF	NoCC	NoDomain
PTSG_03293	1.34719	2.60924	3.05046	8.23866	7.13166	10.6414	10.7104	11.7051	NoBP	NoMF	CC_GO:0016020:membrane	IPR004263:Exostosin-like
PTSG_04893	0.123481	0.637757	0	6.73819	8.84385	12.9559	9.09361	11.7549	NoBP	MF_GO:0005509:calcium ion binding	NoCC	IPR002048:Calcium-binding EF-hand; IPR011992:EF-hand-like domain; IPR018247:EF-Hand 1, calcium-binding site; IPR018249:EF-HAND 2
PTSG_10598	5.32381	4.48311	2.69547	12.4858	11.5326	18.2147	14.4635	15.3894	NoBP	NoMF	NoCC	NoDomain
PTSG_03687	0.885603	4.08389	4.33795	11.0301	11.2673	15.9139	14.8931	15.8033	NoBP	MF_GO:0005515:protein binding	NoCC	IPR000048:IQ motif, EF-hand binding site; IPR002110:Ankyrin repeat; IPR020683:Ankyrin repeat-containing domain
PTSG_02618	0	4.69407	0	16.2353	22.0978	32.2487	38.1308	39.6982	NoBP	NoMF	NoCC	IPR011042:Six-bladed beta-propeller, TolB-like
PTSG_06562	0.066886	0.949991	0.173086	13.3408	23.4939	41.0699	35.8233	34.9692	NoBP	MF_GO:0005515:protein binding	NoCC	IPR001478:PDZ/DHR/GLGF
PTSG_04423	0.573307	0.222076	0.148359	3.66783	2.92781	2.32407	3.77424	3.86943	NoBP	NoMF	NoCC	NoDomain
PTSG_09942	10.475	2.93048	5.4214	16.8634	20.6585	20.3991	22.0126	20.7524	BP_GO:0006468:protein amino acid phosphorylation; BP_GO:0009069:serine family amino acid metabolic process	MF_GO:0005524:ATP binding; MF_GO:0004674:protein serine/threonine kinase activity	NoCC	IPR000719:Protein kinase, catalytic domain; IPR002290:Serine/threonine-protein kinase domain; IPR011009:Protein kinase-like domain; IPR017441:Protein kinase, ATP binding site; IPR017442:Serine/threonine-protein kinase-like domain
PTSG_07499	1.62282	1.74615	0.349959	4.91971	3.70582	6.28835	6.03588	6.13037	NoBP	NoMF	NoCC	IPR006640:Domain of unknown function SprT-like
PTSG_04728	0	0.366893	0.183829	6.23788	5.57441	14.0597	10.4629	9.37438	NoBP	MF_GO:0005515:protein binding	NoCC	IPR002110:Ankyrin repeat; IPR020683:Ankyrin repeat-containing domain
PTSG_06372	5.7388	1.70999	3.4271	10.2448	10.4473	12.8951	15.0234	13.3409	NoBP	MF_GO:0005515:protein binding	NoCC	IPR001849:Pleckstrin homology domain; IPR011993:Pleckstrin homology-type
PTSG_06971	0.109579	0.424464	0	6.59812	7.77989	16.2006	13.3274	12.3632	NoBP	MF_GO:0005515:protein binding	NoCC	IPR001202:WW/Rsp5/WWP
PTSG_02414	8.88316	3.72527	5.50132	15.1437	15.4149	17.9238	18.1295	21.4153	BP_GO:0045449:regulation of transcription	MF_GO:0003700:transcription factor activity	CC_GO:0005667:transcription factor complex	IPR003316:Transcription factor E2F/dimerisation partner (TDP); IPR011991:Winged helix-turn-helix transcription repressor DNA-binding
PTSG_00360	0	2.94825	0.19696	10.5025	25.5968	21.4163	19.8727	20.088	NoBP	NoMF	NoCC	NoDomain
PTSG_02435	32.393	24.0315	24.4493	70.0424	125.115	135.177	109.385	106.768	BP_GO:0000162:tryptophan biosynthetic process; BP_GO:0006103:2-oxoglutarate metabolic process; BP_GO:0006536:glutamate metabolic process; BP_GO:0006571:tyrosine biosynthetic process; BP_GO:0009094:L-phenylalanine biosynthetic process; BP_GO:0009821:alkaloid biosynthetic process	MF_GO:0030170:pyridoxal phosphate binding; MF_GO:0004838:L-tyrosine:2-oxoglutarate aminotransferase activity	NoCC	IPR004838:Aminotransferases, class-I, pyridoxal-phosphate-binding site; IPR004839:Aminotransferase, class I/classII; IPR005957:Tyrosine aminotransferase; IPR005958:Tyrosine/nicotianamine aminotransferase; IPR015421:Pyridoxal phosphate-dependent transferase, major region, subdomain 1; IPR015422:Pyridoxal phosphate-dependent transferase, major region, subdomain 2; IPR015424:Pyridoxal phosphate-depe…
PTSG_06547	2.54909	1.54494	2.01933	6.0691	4.53585	8.12537	7.13979	7.96558	BP_GO:0055085:transmembrane transport	MF_GO:0005215:transporter activity	CC_GO:0016020:membrane	IPR005829:Sugar transporter, conserved site; IPR009852:T-complex 10/CenJ, C-terminal
PTSG_00918	14.1874	3.01129	8.54979	31.9376	67.0549	82.0284	47.4913	45.4204	NoBP	MF_GO:0005515:protein binding	NoCC	IPR001202:WW/Rsp5/WWP; IPR001452:Src homology-3 domain
PTSG_11238	0	0.2062	0	4.80793	5.56961	5.71214	5.16754	8.5262	NoBP	NoMF	NoCC	NoDomain
PTSG_05268	1.85827	1.0062	1.08586	5.63976	5.00258	10.2918	8.29392	7.48779	NoBP	NoMF	NoCC	NoDomain
PTSG_04126	38.4285	17.9037	18.9662	52.6792	83.3949	71.3248	96.8091	64.2527	BP_GO:0008054:cyclin catabolic process; BP_GO:0031536:positive regulation of exit from mitosis; BP_GO:0070979:protein K11-linked ubiquitination; BP_GO:0007051:spindle organization; BP_GO:0010994:free ubiquitin chain polymerization; BP_GO:0051437:positive regulation of ubiquitin-protein ligase activity during mitotic cell cycle; BP_GO:0031145:anaphase-promoting complex-dependent proteasomal ubiqui…	MF_GO:0005515:protein binding; MF_GO:0000166:nucleotide binding; MF_GO:0004842:ubiquitin-protein ligase activity	CC_GO:0005654:nucleoplasm; CC_GO:0005680:anaphase-promoting complex; CC_GO:0005829:cytosol	IPR000608:Ubiquitin-conjugating enzyme, E2; IPR016135:Ubiquitin-conjugating enzyme/RWD-like; IPR023313:Ubiquitin-conjugating enzyme, active site
PTSG_11376	4.75404	1.55622	3.46547	7.05563	5.58793	7.34471	7.69542	8.36393	BP_GO:0007154:cell communication; BP_GO:0006357:regulation of transcription from RNA polymerase II promoter; BP_GO:0007165:signal transduction	MF_GO:0004871:signal transducer activity; MF_GO:0005515:protein binding; MF_GO:0035091:phosphoinositide binding; MF_GO:0016455:RNA polymerase II transcription mediator activity	CC_GO:0016592:mediator complex; CC_GO:0005667:transcription factor complex	IPR000342:Regulator of G protein signalling; IPR001683:Phox homologous domain; IPR003114:Phox-associated domain; IPR004878:Otopetrin; IPR016137:Regulator of G protein signalling superfamily; IPR019087:Mediator complex, subunit Med15, metazoa
PTSG_13166	5.53584	1.9545	4.14098	9.60282	10.1814	10.9318	12.1126	11.5453	BP_GO:0009987:cellular process; BP_GO:0048513:organ development	MF_GO:0003677:DNA binding	NoCC	IPR001005:SANT domain, DNA binding; IPR006906:Timeless protein; IPR007725:Timeless C-terminal
PTSG_03421	72.7088	58.2065	74.0075	132.557	234.562	260.359	207.961	290.534	NoBP	MF_GO:0005509:calcium ion binding	NoCC	IPR011992:EF-hand-like domain; IPR018247:EF-Hand 1, calcium-binding site
PTSG_03226	4.36309	1.11434	2.1713	6.49574	6.68872	6.63122	8.4528	7.38974	NoBP	MF_GO:0005515:protein binding	NoCC	IPR003961:Fibronectin, type III; IPR008957:Fibronectin type III domain; IPR013783:Immunoglobulin-like fold
PTSG_11589	3.99585	1.37585	2.41276	6.68344	4.86655	8.25798	8.71907	8.76612	NoBP	NoMF	NoCC	IPR012419:Cas1p-like
PTSG_12905	0	0.592202	0	6.76032	10.283	15.4482	10.3632	18.3653	BP_GO:0055114:oxidation reduction	MF_GO:0005515:protein binding; MF_GO:0016491:oxidoreductase activity	NoCC	IPR000225:Armadillo; IPR011989:Armadillo-like helical; IPR016024:Armadillo-type fold; IPR016160:Aldehyde dehydrogenase, conserved site
PTSG_11739	0.106373	1.51083	0.275269	7.07225	8.21473	20.4192	18.6346	11.6799	BP_GO:0045449:regulation of transcription	MF_GO:0030528:transcription regulator activity; MF_GO:0003676:nucleic acid binding; MF_GO:0008270:zinc ion binding	CC_GO:0005622:intracellular	IPR007087:Zinc finger, C2H2-type; IPR013087:Zinc finger, C2H2-type/integrase, DNA-binding; IPR015880:Zinc finger, C2H2-like
PTSG_09865	13.3865	4.24354	6.84531	17.2955	17.2731	22.8419	19.8562	22.2867	NoBP	MF_GO:0005515:protein binding; MF_GO:0003774:motor activity; MF_GO:0005524:ATP binding	CC_GO:0016459:myosin complex	IPR000048:IQ motif, EF-hand binding site; IPR001609:Myosin head, motor domain
PTSG_02541	5.34315	1.83975	1.84359	7.81982	6.65533	11.8918	9.93658	10.5855	NoBP	MF_GO:0005515:protein binding; MF_GO:0008270:zinc ion binding	NoCC	IPR001680:WD40 repeat; IPR001841:Zinc finger, RING-type; IPR011046:WD40 repeat-like-containing domain; IPR013083:Zinc finger, RING/FYVE/PHD-type; IPR015943:WD40/YVTN repeat-like-containing domain; IPR017986:WD40-repeat-containing domain; IPR019775:WD40 repeat, conserved site; IPR019781:WD40 repeat, subgroup; IPR019782:WD40 repeat 2; IPR020472:G-protein beta WD-40 repeat
PTSG_10087	57.6823	38.3037	45.3139	102.337	279.437	181.269	137.69	181.791	BP_GO:0008152:metabolic process	MF_GO:0003824:catalytic activity	NoCC	IPR001753:Crotonase, core; IPR018376:Enoyl-CoA hydratase/isomerase, conserved site
PTSG_12838	3.80252	3.19434	4.68294	12.6435	13.4672	17.097	16.2048	25.2906	BP_GO:0007165:signal transduction; BP_GO:0045087:innate immune response	MF_GO:0004888:transmembrane receptor activity	CC_GO:0031224:intrinsic to membrane	IPR000157:Toll-Interleukin receptor
PTSG_00772	6.02592	2.27727	3.42302	10.2326	11.3502	13.9312	12.9556	13.473	NoBP	MF_GO:0005515:protein binding; MF_GO:0008270:zinc ion binding	CC_GO:0005622:intracellular	IPR001357:BRCT; IPR001841:Zinc finger, RING-type; IPR013083:Zinc finger, RING/FYVE/PHD-type; IPR017907:Zinc finger, RING-type, conserved site
PTSG_03786	0.669087	3.81945	3.37177	6.97972	5.83381	8.22938	9.58759	10.7132	NoBP	NoMF	NoCC	NoDomain
PTSG_10550	3.05197	1.31357	2.08415	6.27455	7.39176	6.77229	7.00005	9.90651	NoBP	NoMF	NoCC	NoDomain
PTSG_12764	4.34064	3.20265	0.534887	9.07517	14.9326	17.9904	12.2237	11.452	BP_GO:0006457:protein folding	MF_GO:0031072:heat shock protein binding; MF_GO:0051082:unfolded protein binding	NoCC	IPR001305:Heat shock protein DnaJ, cysteine-rich domain
PTSG_12026	0.150738	0.973162	0	7.5637	19.3389	23.1843	17.6605	17.3106	NoBP	NoMF	NoCC	NoDomain
PTSG_06068	6.28156	1.96228	2.62183	9.02374	7.95039	10.3886	12.5484	15.003	BP_GO:0007156:homophilic cell adhesion	MF_GO:0005509:calcium ion binding	CC_GO:0016020:membrane	IPR002126:Cadherin
PTSG_11873	8.10524	2.61637	1.31091	10.1676	16.4056	14.0931	15.8269	13.268	NoBP	NoMF	NoCC	NoDomain
PTSG_09021	13.3579	2.75963	4.37852	20.7784	32.3893	45.0189	34.778	36.0626	NoBP	MF_GO:0005515:protein binding	NoCC	IPR002110:Ankyrin repeat; IPR010993:Sterile alpha motif homology; IPR013761:Sterile alpha motif-type; IPR020683:Ankyrin repeat-containing domain; IPR021129:Sterile alpha motif, type 1
PTSG_12926	0	1.12711	0	4.81812	7.39355	8.95063	7.20767	8.08993	NoBP	MF_GO:0005515:protein binding	NoCC	IPR002110:Ankyrin repeat; IPR020683:Ankyrin repeat-containing domain
PTSG_06353	1.73154	5.58939	5.60104	15.9567	21.8995	38.0343	30.2443	30.2565	NoBP	NoMF	NoCC	NoDomain
PTSG_10990	0.519348	13.4116	3.69589	19.8706	63.3953	48.2988	33.9005	44.2079	BP_GO:0006915:apoptosis; BP_GO:0071267:L-methionine salvage	MF_GO:0043809:methylthioribulose 1-phosphate dehydratase activity; MF_GO:0046872:metal ion binding	CC_GO:0005737:cytoplasm	IPR001303:Class II aldolase/adducin, N-terminal; IPR017714:Methylthioribulose-1-phosphate dehydratase
PTSG_09647	5.56373	1.35911	1.94564	7.92256	8.99036	11.6536	12.5839	12.1182	BP_GO:0006468:protein amino acid phosphorylation; BP_GO:0009069:serine family amino acid metabolic process	MF_GO:0005515:protein binding; MF_GO:0005524:ATP binding; MF_GO:0004674:protein serine/threonine kinase activity	CC_GO:0043232:intracellular non-membrane-bounded organelle; CC_GO:0044446:intracellular organelle part	IPR000719:Protein kinase, catalytic domain; IPR002290:Serine/threonine-protein kinase domain; IPR008271:Serine/threonine-protein kinase, active site; IPR011009:Protein kinase-like domain; IPR017442:Serine/threonine-protein kinase-like domain
PTSG_02611	1.45886	1.45557	1.8018	6.48839	8.59004	11.5432	11.1727	11.4895	NoBP	MF_GO:0005515:protein binding	NoCC	IPR001478:PDZ/DHR/GLGF
PTSG_06567	1.21181	3.12938	2.35193	5.70058	5.09426	6.50176	5.91568	7.78216	NoBP	MF_GO:0042578:phosphoric ester hydrolase activity	CC_GO:0005783:endoplasmic reticulum; CC_GO:0044425:membrane part	IPR002013:Synaptojanin, N-terminal
PTSG_04361	21.9299	5.14834	12.0378	24.1754	27.481	34.704	34.4058	28.7856	NoBP	MF_GO:0005515:protein binding; MF_GO:0008270:zinc ion binding	NoCC	IPR001214:SET domain; IPR002893:Zinc finger, MYND-type
[truncated: 276 more rows]

## Sheet: heatmap_f5_colony_and_swimming
############################################
#Cluster 5: 352 genes, upregulated in Colony and Swim relative to Attach
[truncated: 354 more rows]

## Sheet: heatmap_f6_colony_and_thecate
############################################
[truncated: 75 more rows]
