# Supplementary material for: Premetazoan genome evolution and the regulation of cell differentiation in the choanoflagellate Salpingoeca rosetta
Source: Genome Biol. 2013 Feb 18;14(2):R15. doi: 10.1186/gb-2013-14-2-r15 (PMC4054682; doi:10.1186/gb-2013-14-2-r15)
Supplement: Additional file 8 — Differentially expressed genes identified by hierarchical clustering. [file gb-2013-14-2-r15-S8.XLS]

## Sheet: pairwise_attached_and_swimming
################################
#Attach and Swim genes: 682 genes
################################
#GeneID	ThA2_count	ThM_count	ThAM_count	SwM_count	RCA1_count	RCA2_count	RCAM_count	CCM_count	BP_GO	MF_GO	CC_GO	InterProDomain
PTSG_13263	68	39	41	14	0	8	1	0	NoBP	MF_GO:0005515:protein binding	NoCC	IPR011993:Pleckstrin homology-type
PTSG_13252	40	44	68	71	0	8	7	0	NoBP	NoMF	NoCC	NoDomain
PTSG_13232	968	230	473	178	10	90	30	13	NoBP	NoMF	NoCC	NoDomain
PTSG_13209	811	1480	1703	757	23	147	204	10	BP_GO:0006508:proteolysis	MF_GO:0008233:peptidase activity	NoCC	IPR001767:Peptidase C46, hedgehog protein, hint region
PTSG_13207	43	24	26	16	1	10	8	0	NoBP	NoMF	NoCC	NoDomain
PTSG_13198	351	258	434	253	0	45	32	1	NoBP	MF_GO:0005515:protein binding; MF_GO:0031177:phosphopantetheine binding	NoCC	IPR002909:Cell surface receptor IPT/TIG; IPR006162:Phosphopantetheine attachment site; IPR006626:Parallel beta-helix repeat; IPR013783:Immunoglobulin-like fold; IPR014756:Immunoglobulin E-set; IPR023076:Hydroxymethylglutaryl-CoA reductase, class I/II, conserved site
PTSG_13162	307	482	536	127	0	41	26	0	NoBP	NoMF	NoCC	NoDomain
PTSG_13157	3062	6319	6703	688	5	492	133	3	NoBP	NoMF	NoCC	NoDomain
PTSG_13152	265	163	166	208	51	89	97	25	NoBP	MF_GO:0005515:protein binding	NoCC	IPR002110:Ankyrin repeat; IPR003590:Leucine-rich repeat, ribonuclease inhibitor subtype; IPR020683:Ankyrin repeat-containing domain; IPR020859:ROC GTPase
PTSG_13147	4209	3249	4234	859	9	498	101	12	BP_GO:0006917:induction of apoptosis; BP_GO:0060707:trophoblast giant cell differentiation; BP_GO:0016525:negative regulation of angiogenesis; BP_GO:0048771:tissue remodeling; BP_GO:0051918:negative regulation of fibrinolysis; BP_GO:0051919:positive regulation of fibrinolysis; BP_GO:0060716:labyrinthine layer blood vessel development; BP_GO:0051603:proteolysis involved in cellular protein catabol…	MF_GO:0005509:calcium ion binding; MF_GO:0034185:apolipoprotein binding; MF_GO:0004252:serine-type endopeptidase activity	CC_GO:0005615:extracellular space; CC_GO:0005792:microsome	IPR000001:Kringle; IPR000782:FAS1 domain; IPR006212:Furin-like repeat; IPR009030:Growth factor, receptor; IPR013806:Kringle-like fold; IPR018056:Kringle, conserved site
PTSG_13136	125	41	74	48	17	34	29	5	BP_GO:0007264:small GTPase mediated signal transduction	MF_GO:0005525:GTP binding; MF_GO:0003950:NAD+ ADP-ribosyltransferase activity	NoCC	IPR001806:Ras GTPase; IPR003590:Leucine-rich repeat, ribonuclease inhibitor subtype; IPR012317:Poly(ADP-ribose) polymerase, catalytic domain
PTSG_13132	197	86	90	38	0	16	10	1	NoBP	MF_GO:0005515:protein binding	NoCC	IPR002110:Ankyrin repeat; IPR020683:Ankyrin repeat-containing domain
PTSG_13098	705	319	622	373	162	244	268	89	BP_GO:0009653:anatomical structure morphogenesis; BP_GO:0007155:cell adhesion; BP_GO:0007169:transmembrane receptor protein tyrosine kinase signaling pathway; BP_GO:0031344:regulation of cell projection organization; BP_GO:0007399:nervous system development; BP_GO:0035467:negative regulation of signaling pathway; BP_GO:0043065:positive regulation of apoptosis; BP_GO:0007165:signal transduction; B…	MF_GO:0005102:receptor binding; MF_GO:0004725:protein tyrosine phosphatase activity; MF_GO:0004872:receptor activity	CC_GO:0043005:neuron projection; CC_GO:0016020:membrane; CC_GO:0005624:membrane fraction	IPR003961:Fibronectin, type III; IPR008957:Fibronectin type III domain; IPR011047:Quinonprotein alcohol dehydrogenase-like; IPR013783:Immunoglobulin-like fold
PTSG_13060	664	64	58	199	0	93	17	0	NoBP	MF_GO:0005515:protein binding	NoCC	IPR000436:Sushi/SCR/CCP; IPR000742:Epidermal growth factor-like, type 3; IPR006210:Epidermal growth factor-like
PTSG_13055	172	644	1232	429	22	36	54	6	BP_GO:0007165:signal transduction; BP_GO:0009395:phospholipid catabolic process; BP_GO:0046339:diacylglycerol metabolic process	MF_GO:0005515:protein binding; MF_GO:0004435:phosphoinositide phospholipase C activity; MF_GO:0005509:calcium ion binding	NoCC	IPR000008:C2 calcium-dependent membrane targeting; IPR000909:Phospholipase C, phosphatidylinositol-specific , X domain; IPR001192:Phosphoinositide phospholipase C; IPR001711:Phospholipase C, phosphatidylinositol-specific, Y domain; IPR011992:EF-hand-like domain; IPR011993:Pleckstrin homology-type; IPR015359:Phospholipase C, phosphoinositol-specific, EF-hand-like; IPR017946:PLC-like phosphodiester…
PTSG_13054	399	657	1014	159	54	36	46	7	BP_GO:0007165:signal transduction; BP_GO:0009395:phospholipid catabolic process; BP_GO:0046339:diacylglycerol metabolic process	MF_GO:0004435:phosphoinositide phospholipase C activity; MF_GO:0005509:calcium ion binding	NoCC	IPR000909:Phospholipase C, phosphatidylinositol-specific , X domain; IPR001192:Phosphoinositide phospholipase C; IPR001711:Phospholipase C, phosphatidylinositol-specific, Y domain; IPR011992:EF-hand-like domain; IPR015359:Phospholipase C, phosphoinositol-specific, EF-hand-like; IPR017946:PLC-like phosphodiesterase, TIM beta/alpha-barrel domain
PTSG_13008	1209	2714	2180	205	38	149	91	43	BP_GO:0006897:endocytosis	MF_GO:0003779:actin binding	CC_GO:0043229:intracellular organelle; CC_GO:0016020:membrane	IPR002558:I/LWEQ
PTSG_12970	516	291	447	269	3	56	31	8	BP_GO:0006470:protein amino acid dephosphorylation; BP_GO:0007156:homophilic cell adhesion; BP_GO:0000272:polysaccharide catabolic process; BP_GO:0006570:tyrosine metabolic process	MF_GO:0004725:protein tyrosine phosphatase activity; MF_GO:0005509:calcium ion binding; MF_GO:0005515:protein binding	CC_GO:0005886:plasma membrane	IPR000242:Protein-tyrosine phosphatase, receptor/non-receptor type; IPR002049:EGF-like, laminin; IPR002126:Cadherin; IPR003961:Fibronectin, type III; IPR006212:Furin-like repeat; IPR008211:Laminin, N-terminal; IPR008957:Fibronectin type III domain; IPR008985:Concanavalin A-like lectin/glucanase; IPR009030:Growth factor, receptor; IPR013032:EGF-like region, conserved site; IPR013783:Immunoglobulin…
PTSG_12944	175	97	169	68	22	49	23	19	BP_GO:0006486:protein amino acid glycosylation; BP_GO:0006769:nicotinamide metabolic process; BP_GO:0046497:nicotinate nucleotide metabolic process	MF_GO:0000166:nucleotide binding; MF_GO:0008417:fucosyltransferase activity; MF_GO:0003951:NAD+ kinase activity	CC_GO:0016020:membrane	IPR001503:Glycosyl transferase, family 10; IPR002504:Inorganic polyphosphate/ATP-NAD kinase, predicted; IPR016064:ATP-NAD kinase, PpnK-type; IPR017437:ATP-NAD kinase, PpnK-type, all-beta; IPR017438:ATP-NAD kinase, PpnK-type, alpha/beta
PTSG_12943	125	111	135	32	0	14	5	0	NoBP	NoMF	NoCC	NoDomain
PTSG_12891	104	121	222	124	2	24	45	4	NoBP	MF_GO:0016757:transferase activity, transferring glycosyl groups	CC_GO:0016020:membrane	IPR003378:Fringe-like
PTSG_12890	291	253	488	189	1	26	20	0	BP_GO:0006508:proteolysis	MF_GO:0004190:aspartic-type endopeptidase activity; MF_GO:0005515:protein binding	NoCC	IPR001969:Peptidase aspartic, active site; IPR002909:Cell surface receptor IPT/TIG; IPR006626:Parallel beta-helix repeat; IPR013783:Immunoglobulin-like fold; IPR014756:Immunoglobulin E-set; IPR018073:Proteinase inhibitor I25, cystatin, conserved site
PTSG_12887	1020	673	1131	806	5	108	148	1	BP_GO:0006508:proteolysis	MF_GO:0004190:aspartic-type endopeptidase activity; MF_GO:0005515:protein binding	NoCC	IPR001969:Peptidase aspartic, active site; IPR002909:Cell surface receptor IPT/TIG; IPR006626:Parallel beta-helix repeat; IPR013783:Immunoglobulin-like fold; IPR014756:Immunoglobulin E-set
PTSG_12822	48	27	33	30	0	11	5	0	NoBP	NoMF	NoCC	NoDomain
PTSG_12804	345	426	269	667	3	46	145	1	NoBP	MF_GO:0005515:protein binding	CC_GO:0044464:cell part	IPR001478:PDZ/DHR/GLGF
PTSG_12750	248	72	175	64	1	32	20	3	BP_GO:0007165:signal transduction	MF_GO:0004872:receptor activity	NoCC	IPR000436:Sushi/SCR/CCP; IPR001368:TNFR/CD27/30/40/95 cysteine-rich region; IPR016060:Complement control module
PTSG_12745	357	309	272	332	71	144	210	132	BP_GO:0006811:ion transport; BP_GO:0055085:transmembrane transport	MF_GO:0005515:protein binding; MF_GO:0005216:ion channel activity	CC_GO:0016020:membrane	IPR001680:WD40 repeat; IPR002110:Ankyrin repeat; IPR005821:Ion transport; IPR011046:WD40 repeat-like-containing domain; IPR011047:Quinonprotein alcohol dehydrogenase-like; IPR015943:WD40/YVTN repeat-like-containing domain; IPR017986:WD40-repeat-containing domain; IPR019781:WD40 repeat, subgroup; IPR019782:WD40 repeat 2; IPR020683:Ankyrin repeat-containing domain
PTSG_12719	2765	626	496	549	6	78	54	3	NoBP	MF_GO:0005515:protein binding; MF_GO:0005509:calcium ion binding	NoCC	IPR000152:EGF-type aspartate/asparagine hydroxylation site; IPR000436:Sushi/SCR/CCP; IPR000742:Epidermal growth factor-like, type 3; IPR001881:EGF-like calcium-binding; IPR013091:EGF calcium-binding; IPR016060:Complement control module; IPR018097:EGF-like calcium-binding, conserved site
PTSG_12701	476	854	690	100	2	33	63	4	NoBP	MF_GO:0005524:ATP binding; MF_GO:0016887:ATPase activity	CC_GO:0016020:membrane	IPR003439:ABC transporter-like; IPR003593:ATPase, AAA+ type, core; IPR013525:ABC-2 type transporter; IPR017871:ABC transporter, conserved site
PTSG_12665	433	74	189	177	3	51	39	0	NoBP	MF_GO:0005529:sugar binding	NoCC	IPR001079:Galectin, carbohydrate recognition domain
PTSG_12654	222	111	158	157	0	22	20	2	NoBP	MF_GO:0005515:protein binding	NoCC	IPR000048:IQ motif, EF-hand binding site; IPR002110:Ankyrin repeat; IPR020683:Ankyrin repeat-containing domain
PTSG_12648	180	823	1946	405	10	44	122	8	BP_GO:0006468:protein amino acid phosphorylation; BP_GO:0009190:cyclic nucleotide biosynthetic process; BP_GO:0009069:serine family amino acid metabolic process	MF_GO:0005524:ATP binding; MF_GO:0016849:phosphorus-oxygen lyase activity; MF_GO:0004674:protein serine/threonine kinase activity	NoCC	IPR000719:Protein kinase, catalytic domain; IPR001054:Adenylyl cyclase class-3/4/guanylyl cyclase; IPR001245:Serine-threonine/tyrosine-protein kinase; IPR008271:Serine/threonine-protein kinase, active site; IPR011009:Protein kinase-like domain; IPR017441:Protein kinase, ATP binding site
PTSG_12647	121	976	1146	565	46	64	166	27	BP_GO:0006468:protein amino acid phosphorylation; BP_GO:0009190:cyclic nucleotide biosynthetic process; BP_GO:0009069:serine family amino acid metabolic process	MF_GO:0005524:ATP binding; MF_GO:0016849:phosphorus-oxygen lyase activity; MF_GO:0004674:protein serine/threonine kinase activity	NoCC	IPR000719:Protein kinase, catalytic domain; IPR001054:Adenylyl cyclase class-3/4/guanylyl cyclase; IPR001245:Serine-threonine/tyrosine-protein kinase; IPR008271:Serine/threonine-protein kinase, active site; IPR011009:Protein kinase-like domain; IPR017441:Protein kinase, ATP binding site
PTSG_12646	171	463	626	129	32	37	43	52	BP_GO:0006468:protein amino acid phosphorylation; BP_GO:0009190:cyclic nucleotide biosynthetic process; BP_GO:0009069:serine family amino acid metabolic process	MF_GO:0005524:ATP binding; MF_GO:0016849:phosphorus-oxygen lyase activity; MF_GO:0004674:protein serine/threonine kinase activity	NoCC	IPR000719:Protein kinase, catalytic domain; IPR001054:Adenylyl cyclase class-3/4/guanylyl cyclase; IPR008271:Serine/threonine-protein kinase, active site; IPR011009:Protein kinase-like domain; IPR017441:Protein kinase, ATP binding site; IPR017442:Serine/threonine-protein kinase-like domain
PTSG_12645	554	769	490	107	4	61	41	15	NoBP	MF_GO:0005515:protein binding	NoCC	IPR002035:von Willebrand factor, type A
PTSG_12644	237	322	195	46	0	26	11	1	NoBP	NoMF	NoCC	NoDomain
PTSG_12643	409	643	696	259	34	34	53	26	NoBP	NoMF	NoCC	NoDomain
PTSG_12615	206	245	261	269	66	107	140	28	NoBP	NoMF	NoCC	IPR008380:HAD-superfamily hydrolase, subfamily IG, 5'-nucleotidase; IPR023214:HAD-like domain
PTSG_12614	586	932	962	936	188	293	527	82	NoBP	NoMF	NoCC	IPR008380:HAD-superfamily hydrolase, subfamily IG, 5'-nucleotidase; IPR023214:HAD-like domain
PTSG_12590	120	335	402	372	49	53	83	39	NoBP	MF_GO:0005515:protein binding	NoCC	IPR000980:SH2 motif; IPR011990:Tetratricopeptide-like helical; IPR013026:Tetratricopeptide repeat-containing; IPR019734:Tetratricopeptide repeat
PTSG_12588	530	587	641	286	76	124	245	68	BP_GO:0001906:cell killing	MF_GO:0005524:ATP binding	NoCC	IPR010488:Zeta toxin, P-loop nucleoside triphosphate hydrolase; IPR012335:Thioredoxin fold; IPR012336:Thioredoxin-like fold
PTSG_12534	157	140	76	26	3	19	3	0	NoBP	NoMF	NoCC	NoDomain
PTSG_12510	267	943	656	274	59	63	94	19	NoBP	MF_GO:0005488:binding	NoCC	IPR001304:C-type lectin; IPR008979:Galactose-binding domain-like; IPR016186:C-type lectin-like; IPR016187:C-type lectin fold
PTSG_12488	108	83	101	94	0	14	10	2	NoBP	MF_GO:0005515:protein binding	NoCC	IPR002110:Ankyrin repeat; IPR020683:Ankyrin repeat-containing domain
PTSG_12487	26	15	18	27	0	2	2	0	NoBP	NoMF	NoCC	NoDomain
PTSG_12484	1090	1545	2484	739	336	335	481	318	BP_GO:0009851:auxin biosynthetic process; BP_GO:0006468:protein amino acid phosphorylation; BP_GO:0009069:serine family amino acid metabolic process	MF_GO:0005524:ATP binding; MF_GO:0004674:protein serine/threonine kinase activity; MF_GO:0005515:protein binding	NoCC	IPR000008:C2 calcium-dependent membrane targeting; IPR000719:Protein kinase, catalytic domain; IPR000961:AGC-kinase, C-terminal; IPR002290:Serine/threonine-protein kinase domain; IPR008271:Serine/threonine-protein kinase, active site; IPR008973:C2 calcium/lipid-binding domain, CaLB; IPR011009:Protein kinase-like domain; IPR017441:Protein kinase, ATP binding site; IPR017442:Serine/threonine-protei…
PTSG_12450	616	2298	3022	547	30	81	100	39	BP_GO:0030036:actin cytoskeleton organization; BP_GO:0007346:regulation of mitotic cell cycle	MF_GO:0019899:enzyme binding	CC_GO:0030054:cell junction; CC_GO:0044444:cytoplasmic part	IPR001452:Src homology-3 domain; IPR001478:PDZ/DHR/GLGF; IPR008144:Guanylate kinase; IPR008145:Guanylate kinase/L-type calcium channel; IPR020590:Guanylate kinase, conserved site
PTSG_12449	87	395	565	81	0	12	9	0	BP_GO:0048869:cellular developmental process; BP_GO:0009790:embryonic development; BP_GO:0048513:organ development; BP_GO:0009653:anatomical structure morphogenesis; BP_GO:0016043:cellular component organization	MF_GO:0005515:protein binding	CC_GO:0005856:cytoskeleton	IPR000299:FERM domain; IPR001478:PDZ/DHR/GLGF; IPR011993:Pleckstrin homology-type; IPR014352:FERM/acyl-CoA-binding protein, 3-helical bundle; IPR018979:FERM, N-terminal; IPR018980:FERM, C-terminal PH-like domain; IPR019748:FERM central domain; IPR019749:Band 4.1 domain
PTSG_12444	1313	749	1120	673	4	134	111	6	BP_GO:0006508:proteolysis; BP_GO:0007156:homophilic cell adhesion	MF_GO:0004190:aspartic-type endopeptidase activity; MF_GO:0005509:calcium ion binding; MF_GO:0005515:protein binding	CC_GO:0016020:membrane	IPR001969:Peptidase aspartic, active site; IPR002126:Cadherin; IPR002909:Cell surface receptor IPT/TIG; IPR008979:Galactose-binding domain-like; IPR010221:VCBS repeat; IPR013783:Immunoglobulin-like fold; IPR014756:Immunoglobulin E-set; IPR015919:Cadherin-like
PTSG_12412	192	94	157	107	5	22	17	8	BP_GO:0006955:immune response; BP_GO:0007165:signal transduction	MF_GO:0005044:scavenger receptor activity; MF_GO:0030247:polysaccharide binding; MF_GO:0005515:protein binding	NoCC	IPR001212:Somatomedin B domain; IPR002035:von Willebrand factor, type A; IPR008985:Concanavalin A-like lectin/glucanase; IPR009030:Growth factor, receptor
PTSG_12411	32	27	14	11	0	5	0	0	NoBP	NoMF	NoCC	IPR015916:Galactose oxidase, beta-propeller
PTSG_12405	251	71	123	63	9	43	19	6	BP_GO:0006917:induction of apoptosis; BP_GO:0060707:trophoblast giant cell differentiation; BP_GO:0051918:negative regulation of fibrinolysis; BP_GO:0051919:positive regulation of fibrinolysis; BP_GO:0060716:labyrinthine layer blood vessel development; BP_GO:0051603:proteolysis involved in cellular protein catabolic process; BP_GO:0046716:muscle cell homeostasis; BP_GO:0045445:myoblast differenti…	MF_GO:0034185:apolipoprotein binding; MF_GO:0004252:serine-type endopeptidase activity	CC_GO:0005615:extracellular space; CC_GO:0005792:microsome	IPR000001:Kringle; IPR008985:Concanavalin A-like lectin/glucanase; IPR009030:Growth factor, receptor; IPR013320:Concanavalin A-like lectin/glucanase, subgroup; IPR013806:Kringle-like fold
PTSG_12390	192	941	780	239	18	61	58	6	NoBP	MF_GO:0005515:protein binding	NoCC	IPR002350:Proteinase inhibitor I1, Kazal; IPR011497:Protease inhibitor, Kazal-type
PTSG_12389	344	2228	1778	427	19	86	80	6	BP_GO:0008152:metabolic process	MF_GO:0004867:serine-type endopeptidase inhibitor activity; MF_GO:0016491:oxidoreductase activity	NoCC	IPR002223:Proteinase inhibitor I2, Kunitz metazoa; IPR002227:Tyrosinase; IPR008922:Di-copper centre-containing; IPR020901:Proteinase inhibitor I2, Kunitz, conserved site
PTSG_12385	86	436	331	102	20	44	45	19	NoBP	NoMF	NoCC	IPR003659:Plexin/semaphorin/integrin
PTSG_12359	78	29	38	55	5	23	13	4	BP_GO:0007249:I-kappaB kinase/NF-kappaB cascade; BP_GO:0042110:T cell activation; BP_GO:0051092:positive regulation of NF-kappaB transcription factor activity; BP_GO:0007165:signal transduction; BP_GO:0045087:innate immune response	MF_GO:0004888:transmembrane receptor activity; MF_GO:0005515:protein binding	CC_GO:0005737:cytoplasm; CC_GO:0031224:intrinsic to membrane	IPR000157:Toll-Interleukin receptor; IPR002110:Ankyrin repeat; IPR003590:Leucine-rich repeat, ribonuclease inhibitor subtype; IPR020683:Ankyrin repeat-containing domain; IPR020859:ROC GTPase
PTSG_12355	136	255	248	137	2	26	21	6	NoBP	MF_GO:0008270:zinc ion binding	CC_GO:0005622:intracellular	IPR007087:Zinc finger, C2H2-type; IPR015880:Zinc finger, C2H2-like
PTSG_12344	18	10	10	11	3	4	1	0	NoBP	NoMF	NoCC	NoDomain
PTSG_12332	98	63	76	75	0	11	15	0	BP_GO:0040007:growth; BP_GO:0007165:signal transduction; BP_GO:0008283:cell proliferation	MF_GO:0008083:growth factor activity	NoCC	IPR001111:Transforming growth factor-beta, N-terminal
PTSG_12331	26	15	29	11	0	3	1	0	NoBP	NoMF	NoCC	NoDomain
PTSG_12330	209	737	863	220	1	43	56	2	NoBP	NoMF	NoCC	IPR019793:Peroxidases heam-ligand binding site
PTSG_12315	727	313	543	279	5	88	42	4	BP_GO:0007165:signal transduction	MF_GO:0005488:binding; MF_GO:0004872:receptor activity	NoCC	IPR000001:Kringle; IPR001368:TNFR/CD27/30/40/95 cysteine-rich region; IPR008985:Concanavalin A-like lectin/glucanase; IPR009030:Growth factor, receptor; IPR013806:Kringle-like fold; IPR018056:Kringle, conserved site
PTSG_12301	47	230	346	82	6	17	24	7	BP_GO:0023052:signaling; BP_GO:0006468:protein amino acid phosphorylation	MF_GO:0004672:protein kinase activity; MF_GO:0005515:protein binding	CC_GO:0016020:membrane	IPR001245:Serine-threonine/tyrosine-protein kinase; IPR006020:Phosphotyrosine interaction domain; IPR011009:Protein kinase-like domain; IPR011993:Pleckstrin homology-type
PTSG_12297	157	49	76	61	0	10	16	0	NoBP	NoMF	NoCC	NoDomain
PTSG_12296	4207	995	2933	1153	63	546	342	24	BP_GO:0007165:signal transduction	MF_GO:0004872:receptor activity; MF_GO:0005515:protein binding	NoCC	IPR001368:TNFR/CD27/30/40/95 cysteine-rich region; IPR003961:Fibronectin, type III; IPR006212:Furin-like repeat; IPR008957:Fibronectin type III domain; IPR009030:Growth factor, receptor; IPR011047:Quinonprotein alcohol dehydrogenase-like; IPR013783:Immunoglobulin-like fold
PTSG_12295	7128	2557	4809	2141	432	1302	921	84	NoBP	MF_GO:0005515:protein binding	NoCC	IPR000436:Sushi/SCR/CCP; IPR003347:Transcription factor jumonji/aspartyl beta-hydroxylase; IPR009030:Growth factor, receptor; IPR011936:Myxococcus cysteine-rich repeat; IPR013032:EGF-like region, conserved site; IPR016060:Complement control module; IPR022777:Cupin, JmjC-type
PTSG_12291	74	380	518	352	1	22	53	2	BP_GO:0035023:regulation of Rho protein signal transduction; BP_GO:0043087:regulation of GTPase activity	MF_GO:0005515:protein binding; MF_GO:0005089:Rho guanyl-nucleotide exchange factor activity	CC_GO:0005622:intracellular	IPR000008:C2 calcium-dependent membrane targeting; IPR000219:Dbl homology (DH) domain; IPR001849:Pleckstrin homology domain; IPR008973:C2 calcium/lipid-binding domain, CaLB; IPR018029:C2 membrane targeting protein
PTSG_12283	2886	6899	12747	5284	382	769	1073	279	NoBP	MF_GO:0005515:protein binding; MF_GO:0005509:calcium ion binding	NoCC	IPR000152:EGF-type aspartate/asparagine hydroxylation site; IPR000436:Sushi/SCR/CCP; IPR000742:Epidermal growth factor-like, type 3; IPR006210:Epidermal growth factor-like; IPR013091:EGF calcium-binding; IPR016060:Complement control module; IPR018097:EGF-like calcium-binding, conserved site
PTSG_12262	969	660	863	428	56	191	158	45	BP_GO:0007165:signal transduction	MF_GO:0004872:receptor activity	NoCC	IPR001368:TNFR/CD27/30/40/95 cysteine-rich region; IPR006212:Furin-like repeat; IPR009030:Growth factor, receptor; IPR016133:Insect antifreeze protein
PTSG_12243	129	76	36	53	11	22	18	8	NoBP	MF_GO:0005515:protein binding	NoCC	IPR002110:Ankyrin repeat; IPR020683:Ankyrin repeat-containing domain
PTSG_12223	462	372	466	248	51	126	159	35	BP_GO:0008152:metabolic process	MF_GO:0003824:catalytic activity	NoCC	IPR000873:AMP-dependent synthetase/ligase
PTSG_12199	127	38	83	45	1	21	9	1	NoBP	NoMF	NoCC	IPR000001:Kringle; IPR006212:Furin-like repeat; IPR009030:Growth factor, receptor; IPR013806:Kringle-like fold
PTSG_12198	213	123	166	95	4	34	19	1	NoBP	MF_GO:0005515:protein binding	NoCC	IPR001791:Laminin G domain; IPR006210:Epidermal growth factor-like; IPR006212:Furin-like repeat; IPR008985:Concanavalin A-like lectin/glucanase; IPR009030:Growth factor, receptor; IPR012680:Laminin G, subdomain 2; IPR013320:Concanavalin A-like lectin/glucanase, subgroup
PTSG_12191	306	1260	2102	482	65	91	136	38	BP_GO:0006468:protein amino acid phosphorylation; BP_GO:0007165:signal transduction	MF_GO:0005524:ATP binding; MF_GO:0004872:receptor activity; MF_GO:0004713:protein tyrosine kinase activity; MF_GO:0005509:calcium ion binding	CC_GO:0016020:membrane	IPR000719:Protein kinase, catalytic domain; IPR001245:Serine-threonine/tyrosine-protein kinase; IPR001304:C-type lectin; IPR001368:TNFR/CD27/30/40/95 cysteine-rich region; IPR003410:Hyalin; IPR008266:Tyrosine-protein kinase, active site; IPR011009:Protein kinase-like domain; IPR015919:Cadherin-like; IPR016186:C-type lectin-like; IPR016187:C-type lectin fold; IPR017441:Protein kinase, ATP binding …
PTSG_12189	193	190	275	112	49	70	78	36	BP_GO:0006814:sodium ion transport; BP_GO:0006885:regulation of pH; BP_GO:0055085:transmembrane transport; BP_GO:0015992:proton transport	MF_GO:0015385:sodium:hydrogen antiporter activity	CC_GO:0016021:integral to membrane	IPR004709:Na+/H+ exchanger; IPR006153:Cation/H+ exchanger; IPR018422:Cation/H+ exchanger, CPA1 family
PTSG_12159	6920	2002	3183	1552	855	905	614	844	BP_GO:0055085:transmembrane transport	MF_GO:0005524:ATP binding; MF_GO:0016887:ATPase activity	CC_GO:0016021:integral to membrane	IPR001140:ABC transporter, transmembrane domain; IPR003439:ABC transporter-like; IPR003593:ATPase, AAA+ type, core; IPR011527:ABC transporter, transmembrane domain, type 1; IPR017871:ABC transporter, conserved site; IPR017940:ABC transporter, integral membrane type 1
PTSG_12142	1103	79	462	478	2	107	52	0	NoBP	NoMF	NoCC	NoDomain
PTSG_12139	97	127	103	109	4	26	36	5	BP_GO:0007165:signal transduction; BP_GO:0045087:innate immune response	MF_GO:0004888:transmembrane receptor activity; MF_GO:0005515:protein binding	CC_GO:0031224:intrinsic to membrane	IPR000157:Toll-Interleukin receptor; IPR002110:Ankyrin repeat; IPR013753:Ras; IPR020683:Ankyrin repeat-containing domain; IPR020859:ROC GTPase
PTSG_12123	548	514	843	341	154	138	145	88	NoBP	NoMF	NoCC	NoDomain
PTSG_12110	284	66	161	72	21	32	30	7	BP_GO:0007165:signal transduction	MF_GO:0004872:receptor activity	NoCC	IPR000436:Sushi/SCR/CCP; IPR001368:TNFR/CD27/30/40/95 cysteine-rich region; IPR016060:Complement control module
PTSG_12098	71	30	37	41	0	1	7	0	NoBP	NoMF	NoCC	NoDomain
PTSG_12063	229	185	270	646	4	30	101	1	NoBP	MF_GO:0003677:DNA binding	NoCC	IPR003150:DNA-binding RFX; IPR011991:Winged helix-turn-helix transcription repressor DNA-binding
PTSG_12041	440	141	242	92	0	63	25	2	BP_GO:0008152:metabolic process	MF_GO:0003824:catalytic activity; MF_GO:0005488:binding	NoCC	IPR008030:NmrA-like; IPR016040:NAD(P)-binding domain
PTSG_12020	248	311	498	272	1	28	43	0	BP_GO:0007264:small GTPase mediated signal transduction; BP_GO:0043087:regulation of GTPase activity	MF_GO:0005488:binding; MF_GO:0005085:guanyl-nucleotide exchange factor activity	CC_GO:0005622:intracellular	IPR001895:Guanine-nucleotide dissociation stimulator CDC25; IPR002219:Protein kinase C-like, phorbol ester/diacylglycerol binding; IPR008937:Ras guanine nucleotide exchange factor; IPR023578:Ras guanine nucleotide exchange factor, domain
PTSG_11908	406	1192	773	122	21	42	70	18	NoBP	NoMF	NoCC	NoDomain
PTSG_11898	560	1050	1023	435	136	282	281	147	NoBP	MF_GO:0005488:binding	NoCC	IPR001304:C-type lectin; IPR016186:C-type lectin-like; IPR016187:C-type lectin fold
PTSG_11888	108	155	120	530	1	18	79	0	NoBP	NoMF	NoCC	NoDomain
PTSG_11879	246	443	909	1829	15	66	178	10	NoBP	NoMF	NoCC	NoDomain
PTSG_11875	1125	428	654	293	33	231	251	28	BP_GO:0007155:cell adhesion	MF_GO:0005198:structural molecule activity	NoCC	IPR000782:FAS1 domain; IPR003129:Laminin G, thrombospondin-type, N-terminal; IPR008972:Cupredoxin; IPR008985:Concanavalin A-like lectin/glucanase; IPR012680:Laminin G, subdomain 2; IPR013320:Concanavalin A-like lectin/glucanase, subgroup
PTSG_11874	443	131	295	103	16	60	60	6	NoBP	NoMF	NoCC	NoDomain
PTSG_11851	278	1679	2513	136	21	65	74	13	BP_GO:0007275:multicellular organismal development; BP_GO:0007165:signal transduction	MF_GO:0005515:protein binding; MF_GO:0004872:receptor activity	CC_GO:0016020:membrane	IPR000742:Epidermal growth factor-like, type 3; IPR002919:Protease inhibitor I8, cysteine-rich trypsin inhibitor-like; IPR003659:Plexin/semaphorin/integrin; IPR006210:Epidermal growth factor-like; IPR013032:EGF-like region, conserved site; IPR014756:Immunoglobulin E-set; IPR016201:Plexin-like fold
PTSG_11818	1086	2579	2507	258	54	193	88	33	NoBP	NoMF	NoCC	NoDomain
PTSG_11817	4455	10367	12344	1003	145	630	287	101	BP_GO:0009987:cellular process; BP_GO:0048705:skeletal system morphogenesis	NoMF	CC_GO:0005578:proteinaceous extracellular matrix	IPR008160:Collagen triple helix repeat
PTSG_11793	430	318	441	160	41	70	87	49	BP_GO:0009058:biosynthetic process; BP_GO:0006687:glycosphingolipid metabolic process	MF_GO:0001733:galactosylceramide sulfotransferase activity	CC_GO:0005794:Golgi apparatus; CC_GO:0016021:integral to membrane	IPR009729:Galactose-3-O-sulfotransferase
PTSG_11780	2659	1037	1595	624	177	366	286	178	BP_GO:0055114:oxidation reduction; BP_GO:0000162:tryptophan biosynthetic process; BP_GO:0006571:tyrosine biosynthetic process; BP_GO:0009094:L-phenylalanine biosynthetic process	MF_GO:0004765:shikimate kinase activity; MF_GO:0005524:ATP binding; MF_GO:0003855:3-dehydroquinate dehydratase activity; MF_GO:0004764:shikimate 5-dehydrogenase activity; MF_GO:0003866:3-phosphoshikimate 1-carboxyvinyltransferase activity; MF_GO:0003856:3-dehydroquinate synthase activity	CC_GO:0005737:cytoplasm	IPR000623:Shikimate kinase; IPR001381:Dehydroquinase class I; IPR001986:Enolpyruvate transferase domain; IPR006151:Quinate/shikimate 5-dehydrogenase/glutamyl-tRNA reductase; IPR006264:3-phosphoshikimate 1-carboxyvinyltransferase; IPR008289:Pentafunctional AroM protein; IPR013708:Shikimate dehydrogenase substrate binding, N-terminal; IPR013785:Aldolase-type TIM barrel; IPR013792:RNA 3'-terminal ph…
PTSG_11757	112	69	87	49	0	24	17	2	NoBP	NoMF	NoCC	NoDomain
PTSG_11747	389	426	491	1617	31	92	342	36	NoBP	MF_GO:0005515:protein binding	CC_GO:0030017:sarcomere	IPR002110:Ankyrin repeat; IPR020683:Ankyrin repeat-containing domain; IPR021129:Sterile alpha motif, type 1
PTSG_11746	88	83	89	87	13	39	32	13	NoBP	NoMF	NoCC	NoDomain
PTSG_11738	82	80	68	36	1	16	4	0	BP_GO:0006508:proteolysis	MF_GO:0004190:aspartic-type endopeptidase activity	NoCC	IPR001461:Peptidase A1; IPR001969:Peptidase aspartic, active site; IPR009007:Peptidase aspartic, catalytic; IPR021109:Peptidase aspartic
PTSG_11700	109	26	75	32	4	22	8	0	BP_GO:0007165:signal transduction; BP_GO:0045087:innate immune response	MF_GO:0004888:transmembrane receptor activity; MF_GO:0005515:protein binding	CC_GO:0031224:intrinsic to membrane	IPR000157:Toll-Interleukin receptor; IPR002110:Ankyrin repeat; IPR020683:Ankyrin repeat-containing domain; IPR020859:ROC GTPase
PTSG_11676	575	289	305	133	0	75	27	1	NoBP	NoMF	NoCC	NoDomain
PTSG_11668	54	364	433	661	17	17	104	8	NoBP	MF_GO:0005515:protein binding; MF_GO:0005509:calcium ion binding	NoCC	IPR000152:EGF-type aspartate/asparagine hydroxylation site; IPR000742:Epidermal growth factor-like, type 3; IPR001881:EGF-like calcium-binding; IPR003659:Plexin/semaphorin/integrin; IPR006209:EGF; IPR006210:Epidermal growth factor-like; IPR013032:EGF-like region, conserved site; IPR013091:EGF calcium-binding; IPR013111:EGF, extracellular; IPR018097:EGF-like calcium-binding, conserved site; IPR018…
PTSG_11643	226	260	254	148	0	34	9	3	BP_GO:0007165:signal transduction	MF_GO:0004115:3',5'-cyclic-AMP phosphodiesterase activity	NoCC	IPR002073:3'5'-cyclic nucleotide phosphodiesterase, catalytic domain; IPR003607:Metal-dependent phosphohydrolase, HD domain; IPR023088:3'5'-cyclic nucleotide phosphodiesterase; IPR023174:3'5'-cyclic nucleotide phosphodiesterase, conserved site
PTSG_11571	177	381	376	116	21	54	41	6	NoBP	MF_GO:0005515:protein binding	NoCC	IPR002035:von Willebrand factor, type A
PTSG_11518	93	565	506	90	29	36	56	38	NoBP	MF_GO:0005515:protein binding	NoCC	IPR000980:SH2 motif
PTSG_11478	23	11	15	15	0	3	2	1	NoBP	NoMF	NoCC	NoDomain
PTSG_11453	339	441	360	63	0	47	10	0	NoBP	NoMF	NoCC	NoDomain
PTSG_11398	208	342	443	118	27	34	41	25	BP_GO:0006508:proteolysis	MF_GO:0008233:peptidase activity	NoCC	IPR001767:Peptidase C46, hedgehog protein, hint region
PTSG_11314	67	237	328	157	22	27	25	2	BP_GO:0006468:protein amino acid phosphorylation	MF_GO:0005524:ATP binding; MF_GO:0004713:protein tyrosine kinase activity	NoCC	IPR000719:Protein kinase, catalytic domain; IPR001245:Serine-threonine/tyrosine-protein kinase; IPR008266:Tyrosine-protein kinase, active site; IPR011009:Protein kinase-like domain
PTSG_11271	1514	748	828	789	427	535	512	367	BP_GO:0055085:transmembrane transport	MF_GO:0005488:binding	CC_GO:0016020:membrane	IPR018108:Mitochondrial substrate/solute carrier; IPR023395:Mitochondrial carrier domain
PTSG_11265	35	209	224	33	0	10	14	0	BP_GO:0006468:protein amino acid phosphorylation	MF_GO:0004672:protein kinase activity; MF_GO:0005524:ATP binding; MF_GO:0005515:protein binding	NoCC	IPR000719:Protein kinase, catalytic domain; IPR001245:Serine-threonine/tyrosine-protein kinase; IPR001611:Leucine-rich repeat; IPR003591:Leucine-rich repeat, typical subtype; IPR011009:Protein kinase-like domain
PTSG_11232	1852	800	1269	851	5	301	230	3	NoBP	NoMF	NoCC	NoDomain
PTSG_11222	35	28	17	10	1	6	2	0	NoBP	NoMF	NoCC	IPR018247:EF-Hand 1, calcium-binding site
PTSG_11221	21	36	30	11	0	5	0	0	NoBP	NoMF	NoCC	IPR015916:Galactose oxidase, beta-propeller
PTSG_11160	68	37	27	20	0	11	2	1	NoBP	NoMF	NoCC	IPR011043:Galactose oxidase/kelch, beta-propeller; IPR015916:Galactose oxidase, beta-propeller
PTSG_11117	589	623	496	117	0	61	31	4	NoBP	NoMF	NoCC	IPR019372:Lipoma HMGIC fusion partner-like protein
PTSG_11010	2962	5074	4978	491	7	367	70	8	NoBP	NoMF	NoCC	NoDomain
PTSG_10976	78	509	551	33	1	15	11	0	NoBP	NoMF	NoCC	NoDomain
PTSG_10962	376	620	795	91	1	61	24	0	BP_GO:0007283:spermatogenesis; BP_GO:0007010:cytoskeleton organization	MF_GO:0003677:DNA binding	CC_GO:0000786:nucleosome; CC_GO:0005634:nucleus; CC_GO:0016012:sarcoglycan complex; CC_GO:0016021:integral to membrane	IPR000221:Protamine P1; IPR006875:Sarcoglycan complex subunit protein
PTSG_10961	411	694	1108	84	2	62	12	2	BP_GO:0007010:cytoskeleton organization	NoMF	CC_GO:0016012:sarcoglycan complex; CC_GO:0016021:integral to membrane	IPR006875:Sarcoglycan complex subunit protein; IPR018769:Domain of unknown function DUF2345, Vgr C-terminal
PTSG_10954	170	594	1040	471	35	63	61	17	BP_GO:0007010:cytoskeleton organization	MF_GO:0003779:actin binding	NoCC	IPR000591:DEP domain; IPR003128:Villin headpiece; IPR008408:Brain acid soluble protein 1; IPR011991:Winged helix-turn-helix transcription repressor DNA-binding
PTSG_10897	13	19	20	20	1	3	5	2	NoBP	NoMF	NoCC	NoDomain
PTSG_10888	33	91	107	43	13	6	36	0	NoBP	NoMF	NoCC	NoDomain
PTSG_10866	25	38	32	21	0	4	3	1	NoBP	NoMF	NoCC	NoDomain
PTSG_10864	3437	5859	7495	1500	29	387	229	16	NoBP	NoMF	NoCC	NoDomain
PTSG_10861	131	143	220	72	3	15	25	1	NoBP	NoMF	NoCC	NoDomain
PTSG_10816	15	23	16	15	0	4	6	0	NoBP	MF_GO:0005515:protein binding	NoCC	IPR001440:Tetratricopeptide TPR-1; IPR011990:Tetratricopeptide-like helical; IPR013026:Tetratricopeptide repeat-containing; IPR019734:Tetratricopeptide repeat
PTSG_10791	2547	3624	2617	1061	4	501	288	1	NoBP	MF_GO:0005515:protein binding	NoCC	IPR006210:Epidermal growth factor-like; IPR006212:Furin-like repeat; IPR009030:Growth factor, receptor; IPR011936:Myxococcus cysteine-rich repeat
PTSG_10790	35	50	37	18	0	9	7	0	NoBP	NoMF	NoCC	NoDomain
PTSG_10775	236	1165	1682	485	10	47	39	3	NoBP	NoMF	NoCC	NoDomain
PTSG_10774	55	250	366	76	3	9	8	1	NoBP	NoMF	NoCC	NoDomain
PTSG_10732	197	159	98	63	0	29	14	0	BP_GO:0043066:negative regulation of apoptosis	NoMF	NoCC	IPR010695:Fas apoptotic inhibitory molecule
PTSG_10731	207	150	166	36	0	21	1	4	NoBP	MF_GO:0005515:protein binding	NoCC	IPR000225:Armadillo; IPR011989:Armadillo-like helical; IPR016024:Armadillo-type fold; IPR019793:Peroxidases heam-ligand binding site
PTSG_10704	115	271	186	137	8	25	95	19	NoBP	NoMF	NoCC	NoDomain
PTSG_10703	305	850	768	72	17	34	48	20	BP_GO:0009253:peptidoglycan catabolic process; BP_GO:0009252:peptidoglycan biosynthetic process	MF_GO:0008745:N-acetylmuramoyl-L-alanine amidase activity	NoCC	IPR002508:Cell wall hydrolase/autolysin, catalytic; IPR007709:N-formylglutamate amidohydrolase
PTSG_10698	135	411	471	197	3	14	21	1	NoBP	MF_GO:0005515:protein binding; MF_GO:0003774:motor activity; MF_GO:0005524:ATP binding; MF_GO:0008270:zinc ion binding	CC_GO:0016459:myosin complex	IPR000048:IQ motif, EF-hand binding site; IPR001132:SMAD domain, Dwarfin-type; IPR001609:Myosin head, motor domain; IPR007087:Zinc finger, C2H2-type; IPR008984:SMAD/FHA domain; IPR015880:Zinc finger, C2H2-like; IPR017855:SMAD domain-like
PTSG_10664	1087	528	590	503	262	271	184	315	NoBP	MF_GO:0016887:ATPase activity; MF_GO:0005524:ATP binding	CC_GO:0016020:membrane	IPR003439:ABC transporter-like
PTSG_10662	354	407	373	166	87	74	110	41	NoBP	NoMF	NoCC	IPR007474:ApaG domain
PTSG_10645	159	725	390	74	47	48	39	17	NoBP	NoMF	NoCC	NoDomain
PTSG_10601	389	149	250	163	4	44	77	0	BP_GO:0006118:electron transport	MF_GO:0005507:copper ion binding; MF_GO:0009055:electron carrier activity	NoCC	IPR003245:Plastocyanin-like; IPR008972:Cupredoxin
PTSG_10600	200	406	427	143	1	24	26	0	NoBP	NoMF	NoCC	NoDomain
PTSG_10597	123	219	274	133	1	10	44	0	NoBP	NoMF	NoCC	NoDomain
PTSG_10585	245	334	447	40	1	29	3	1	NoBP	NoMF	NoCC	NoDomain
PTSG_10584	631	1064	1414	148	2	71	20	1	BP_GO:0006508:proteolysis	MF_GO:0008233:peptidase activity	NoCC	IPR001767:Peptidase C46, hedgehog protein, hint region
PTSG_10578	492	457	540	95	21	60	18	19	NoBP	NoMF	NoCC	NoDomain
PTSG_10567	137	400	595	94	1	13	17	0	NoBP	NoMF	NoCC	NoDomain
PTSG_10566	257	681	1222	163	1	24	31	0	NoBP	NoMF	NoCC	NoDomain
PTSG_10562	2565	3378	4098	324	8	126	96	5	BP_GO:0006508:proteolysis	MF_GO:0008233:peptidase activity	NoCC	IPR007280:Peptidase, C-terminal, archaeal/bacterial
PTSG_10548	289	777	1033	293	36	50	90	26	BP_GO:0001570:vasculogenesis; BP_GO:0007507:heart development; BP_GO:0006470:protein amino acid dephosphorylation; BP_GO:0006570:tyrosine metabolic process	MF_GO:0004725:protein tyrosine phosphatase activity; MF_GO:0005515:protein binding	CC_GO:0016020:membrane	IPR000242:Protein-tyrosine phosphatase, receptor/non-receptor type; IPR000387:Protein-tyrosine/Dual-specificity phosphatase; IPR001478:PDZ/DHR/GLGF; IPR008144:Guanylate kinase; IPR016130:Protein-tyrosine phosphatase, active site
PTSG_10547	76	222	330	74	9	11	18	5	BP_GO:0042981:regulation of apoptosis; BP_GO:0006796:phosphate metabolic process	MF_GO:0003824:catalytic activity; MF_GO:0005515:protein binding	NoCC	IPR002110:Ankyrin repeat; IPR020683:Ankyrin repeat-containing domain
PTSG_10529	141	185	433	291	75	69	96	57	BP_GO:0006355:regulation of transcription, DNA-dependent; BP_GO:0045941:positive regulation of transcription	MF_GO:0003677:DNA binding; MF_GO:0016563:transcription activator activity; MF_GO:0005515:protein binding; MF_GO:0008270:zinc ion binding	CC_GO:0005634:nucleus	IPR007087:Zinc finger, C2H2-type; IPR013087:Zinc finger, C2H2-type/integrase, DNA-binding; IPR015880:Zinc finger, C2H2-like
PTSG_10515	602	2549	1280	256	140	161	145	59	NoBP	NoMF	NoCC	NoDomain
PTSG_10488	230	245	195	140	1	34	24	1	BP_GO:0023052:signaling; BP_GO:0006470:protein amino acid dephosphorylation; BP_GO:0006570:tyrosine metabolic process	MF_GO:0004725:protein tyrosine phosphatase activity; MF_GO:0005515:protein binding	CC_GO:0030054:cell junction; CC_GO:0005634:nucleus	IPR000242:Protein-tyrosine phosphatase, receptor/non-receptor type; IPR000387:Protein-tyrosine/Dual-specificity phosphatase; IPR016130:Protein-tyrosine phosphatase, active site
PTSG_10468	735	459	1241	200	2	113	91	1	NoBP	NoMF	NoCC	NoDomain
PTSG_10440	244	2037	4435	793	31	42	248	50	BP_GO:0006468:protein amino acid phosphorylation; BP_GO:0009190:cyclic nucleotide biosynthetic process; BP_GO:0009069:serine family amino acid metabolic process	MF_GO:0005524:ATP binding; MF_GO:0016849:phosphorus-oxygen lyase activity; MF_GO:0004674:protein serine/threonine kinase activity	NoCC	IPR000719:Protein kinase, catalytic domain; IPR001054:Adenylyl cyclase class-3/4/guanylyl cyclase; IPR001245:Serine-threonine/tyrosine-protein kinase; IPR008271:Serine/threonine-protein kinase, active site; IPR011009:Protein kinase-like domain; IPR013032:EGF-like region, conserved site; IPR017441:Protein kinase, ATP binding site
PTSG_10427	160	762	1252	502	0	20	63	1	BP_GO:0035023:regulation of Rho protein signal transduction; BP_GO:0043087:regulation of GTPase activity	MF_GO:0005089:Rho guanyl-nucleotide exchange factor activity; MF_GO:0005515:protein binding	CC_GO:0005622:intracellular	IPR000219:Dbl homology (DH) domain; IPR001331:Guanine-nucleotide dissociation stimulator, CDC24, conserved site; IPR001849:Pleckstrin homology domain
PTSG_10422	467	235	239	195	20	60	39	7	NoBP	NoMF	NoCC	NoDomain
PTSG_10421	1363	1295	1771	373	1	128	45	3	NoBP	NoMF	NoCC	NoDomain
PTSG_10417	229	3198	5738	2203	6	29	311	9	BP_GO:0023052:signaling; BP_GO:0065007:biological regulation; BP_GO:0006468:protein amino acid phosphorylation; BP_GO:0009190:cyclic nucleotide biosynthetic process; BP_GO:0009069:serine family amino acid metabolic process	MF_GO:0005524:ATP binding; MF_GO:0005515:protein binding; MF_GO:0016849:phosphorus-oxygen lyase activity; MF_GO:0004674:protein serine/threonine kinase activity	NoCC	IPR000719:Protein kinase, catalytic domain; IPR001007:von Willebrand factor, type C; IPR001054:Adenylyl cyclase class-3/4/guanylyl cyclase; IPR001245:Serine-threonine/tyrosine-protein kinase; IPR008271:Serine/threonine-protein kinase, active site; IPR011009:Protein kinase-like domain; IPR013032:EGF-like region, conserved site; IPR017441:Protein kinase, ATP binding site
PTSG_10357	112	64	74	63	23	50	40	1	NoBP	MF_GO:0005515:protein binding	NoCC	IPR001440:Tetratricopeptide TPR-1; IPR006597:Sel1-like; IPR011990:Tetratricopeptide-like helical; IPR013026:Tetratricopeptide repeat-containing; IPR019734:Tetratricopeptide repeat
PTSG_10352	141	248	321	110	50	60	44	34	BP_GO:0006508:proteolysis	MF_GO:0008233:peptidase activity	NoCC	IPR001767:Peptidase C46, hedgehog protein, hint region
PTSG_10294	103	672	718	220	1	14	21	0	NoBP	NoMF	NoCC	NoDomain
PTSG_10270	173	472	112	127	3	41	35	2	NoBP	NoMF	NoCC	NoDomain
PTSG_10239	80	54	52	49	0	22	23	1	BP_GO:0006468:protein amino acid phosphorylation	MF_GO:0004672:protein kinase activity; MF_GO:0005524:ATP binding; MF_GO:0005515:protein binding	NoCC	IPR000719:Protein kinase, catalytic domain; IPR001611:Leucine-rich repeat; IPR003591:Leucine-rich repeat, typical subtype; IPR011009:Protein kinase-like domain; IPR013032:EGF-like region, conserved site; IPR017442:Serine/threonine-protein kinase-like domain
PTSG_10194	2008	707	1159	484	64	231	198	19	BP_GO:0007165:signal transduction; BP_GO:0045449:regulation of transcription	MF_GO:0004872:receptor activity; MF_GO:0005515:protein binding; MF_GO:0003700:transcription factor activity; MF_GO:0043565:sequence-specific DNA binding	CC_GO:0005667:transcription factor complex	IPR000436:Sushi/SCR/CCP; IPR001368:TNFR/CD27/30/40/95 cysteine-rich region; IPR003347:Transcription factor jumonji/aspartyl beta-hydroxylase; IPR004827:Basic-leucine zipper (bZIP) transcription factor; IPR009030:Growth factor, receptor; IPR011936:Myxococcus cysteine-rich repeat; IPR013032:EGF-like region, conserved site; IPR016060:Complement control module; IPR022777:Cupin, JmjC-type
PTSG_10193	132	117	109	79	16	45	36	5	BP_GO:0006468:protein amino acid phosphorylation	MF_GO:0004672:protein kinase activity; MF_GO:0005524:ATP binding	NoCC	IPR000719:Protein kinase, catalytic domain; IPR003591:Leucine-rich repeat, typical subtype; IPR011009:Protein kinase-like domain; IPR013032:EGF-like region, conserved site; IPR017442:Serine/threonine-protein kinase-like domain
PTSG_10172	63	61	54	11	0	7	6	0	BP_GO:0006487:protein amino acid N-linked glycosylation	NoMF	CC_GO:0016020:membrane	IPR006813:Glycosyl transferase, family 17
PTSG_10158	142	70	61	85	0	25	9	0	NoBP	NoMF	NoCC	NoDomain
PTSG_10156	37	22	20	35	0	10	4	0	NoBP	NoMF	NoCC	NoDomain
PTSG_10141	96	310	381	87	8	22	27	25	NoBP	MF_GO:0003676:nucleic acid binding; MF_GO:0008270:zinc ion binding	CC_GO:0005622:intracellular	IPR007087:Zinc finger, C2H2-type; IPR013087:Zinc finger, C2H2-type/integrase, DNA-binding; IPR015880:Zinc finger, C2H2-like
PTSG_10129	7443	2984	3933	1192	5	834	236	9	NoBP	MF_GO:0051015:actin filament binding	CC_GO:0044464:cell part	IPR008999:Actin cross-linking; IPR022768:Fascin domain
PTSG_10106	1232	683	780	249	1	103	75	1	BP_GO:0007165:signal transduction	MF_GO:0005158:insulin receptor binding	CC_GO:0005899:insulin receptor complex	IPR001849:Pleckstrin homology domain; IPR002404:Insulin receptor substrate-1, PTB; IPR011993:Pleckstrin homology-type
PTSG_10069	276	1374	2829	339	28	80	150	7	NoBP	NoMF	NoCC	NoDomain
PTSG_10036	114	43	47	135	1	18	21	0	NoBP	MF_GO:0008270:zinc ion binding; MF_GO:0003676:nucleic acid binding	CC_GO:0005622:intracellular	IPR007087:Zinc finger, C2H2-type; IPR013087:Zinc finger, C2H2-type/integrase, DNA-binding; IPR015880:Zinc finger, C2H2-like
PTSG_10010	717	469	1027	102	1	68	41	2	NoBP	NoMF	NoCC	IPR008754:Peptidase M43, pregnancy-associated plasma-A
PTSG_09991	226	188	164	216	36	83	96	11	BP_GO:0007165:signal transduction; BP_GO:0045087:innate immune response	MF_GO:0003824:catalytic activity; MF_GO:0004888:transmembrane receptor activity	CC_GO:0031224:intrinsic to membrane	IPR000157:Toll-Interleukin receptor
PTSG_09968	230	638	986	404	82	96	109	66	NoBP	MF_GO:0005515:protein binding	NoCC	IPR006019:Phosphotyrosine interaction (PID/PI); IPR006020:Phosphotyrosine interaction domain; IPR011993:Pleckstrin homology-type
PTSG_09955	72	179	223	223	3	17	50	7	NoBP	MF_GO:0005515:protein binding	NoCC	IPR000980:SH2 motif
PTSG_09928	256	633	792	107	0	29	22	1	NoBP	MF_GO:0005515:protein binding	NoCC	IPR001849:Pleckstrin homology domain; IPR011993:Pleckstrin homology-type
PTSG_09907	116	121	251	180	23	28	35	5	NoBP	NoMF	NoCC	IPR000884:Thrombospondin, type 1 repeat
PTSG_09901	42	16	16	10	0	3	4	0	BP_GO:0009312:oligosaccharide biosynthetic process	NoMF	CC_GO:0005795:Golgi stack; CC_GO:0016021:integral to membrane	IPR007754:N-acetylglucosaminyltransferase II
PTSG_09898	161	53	84	21	1	6	6	0	BP_GO:0016051:carbohydrate biosynthetic process	MF_GO:0008146:sulfotransferase activity	CC_GO:0016021:integral to membrane	IPR005331:Sulfotransferase
PTSG_09827	1101	516	996	516	79	158	179	54	BP_GO:0007165:signal transduction	MF_GO:0004872:receptor activity	NoCC	IPR001368:TNFR/CD27/30/40/95 cysteine-rich region; IPR006212:Furin-like repeat; IPR008957:Fibronectin type III domain; IPR009030:Growth factor, receptor; IPR013783:Immunoglobulin-like fold
PTSG_09826	3471	1401	2855	1391	104	421	280	80	BP_GO:0007166:cell surface receptor linked signaling pathway; BP_GO:0050794:regulation of cellular process	MF_GO:0005515:protein binding	CC_GO:0044464:cell part	IPR003961:Fibronectin, type III; IPR008957:Fibronectin type III domain; IPR011047:Quinonprotein alcohol dehydrogenase-like; IPR013783:Immunoglobulin-like fold
PTSG_09822	55	203	334	568	21	24	86	11	NoBP	NoMF	NoCC	IPR008985:Concanavalin A-like lectin/glucanase; IPR013320:Concanavalin A-like lectin/glucanase, subgroup
PTSG_09821	167	661	1041	1984	58	93	342	37	BP_GO:0007218:neuropeptide signaling pathway	MF_GO:0004930:G-protein coupled receptor activity	CC_GO:0016020:membrane	IPR000203:GPS domain; IPR000832:GPCR, family 2, secretin-like; IPR017981:GPCR, family 2-like
PTSG_09748	201	484	947	463	0	22	78	1	BP_GO:0009190:cyclic nucleotide biosynthetic process	MF_GO:0016849:phosphorus-oxygen lyase activity	NoCC	IPR001054:Adenylyl cyclase class-3/4/guanylyl cyclase
PTSG_09747	303	802	1565	1056	1	39	190	0	NoBP	NoMF	NoCC	NoDomain
PTSG_09736	373	249	241	131	1	86	51	0	BP_GO:0045449:regulation of transcription	MF_GO:0003700:transcription factor activity; MF_GO:0043565:sequence-specific DNA binding; MF_GO:0005515:protein binding	CC_GO:0005667:transcription factor complex	IPR001356:Homeobox; IPR009057:Homeodomain-like; IPR012287:Homeodomain-related
PTSG_09733	2744	4341	3234	458	91	327	144	53	NoBP	NoMF	NoCC	NoDomain
PTSG_09732	29	26	25	12	0	3	1	0	NoBP	NoMF	NoCC	NoDomain
PTSG_09577	64	222	534	39	1	7	2	0	NoBP	MF_GO:0005515:protein binding	NoCC	IPR001478:PDZ/DHR/GLGF
PTSG_09549	437	50	73	96	8	10	18	6	NoBP	MF_GO:0005515:protein binding; MF_GO:0005509:calcium ion binding	NoCC	IPR000152:EGF-type aspartate/asparagine hydroxylation site; IPR000436:Sushi/SCR/CCP; IPR000742:Epidermal growth factor-like, type 3; IPR006210:Epidermal growth factor-like; IPR008969:Carboxypeptidase-like, regulatory domain; IPR013091:EGF calcium-binding; IPR016060:Complement control module; IPR018097:EGF-like calcium-binding, conserved site
PTSG_09285	190	53	74	75	4	29	30	2	BP_GO:0007264:small GTPase mediated signal transduction	MF_GO:0003950:NAD+ ADP-ribosyltransferase activity; MF_GO:0005525:GTP binding	CC_GO:0005622:intracellular	IPR003590:Leucine-rich repeat, ribonuclease inhibitor subtype; IPR012317:Poly(ADP-ribose) polymerase, catalytic domain; IPR013684:Mitochondrial Rho-like
PTSG_09187	460	147	120	79	0	25	5	1	BP_GO:0007017:microtubule-based process	MF_GO:0005515:protein binding; MF_GO:0003777:microtubule motor activity	CC_GO:0005871:kinesin complex; CC_GO:0005874:microtubule	IPR001440:Tetratricopeptide TPR-1; IPR002151:Kinesin light chain; IPR011990:Tetratricopeptide-like helical; IPR013026:Tetratricopeptide repeat-containing; IPR019734:Tetratricopeptide repeat
PTSG_09162	98	168	797	701	4	10	45	1	BP_GO:0006508:proteolysis	MF_GO:0008233:peptidase activity	NoCC	IPR001767:Peptidase C46, hedgehog protein, hint region
PTSG_09156	2692	4503	2746	2369	778	939	1436	989	NoBP	MF_GO:0003950:NAD+ ADP-ribosyltransferase activity; MF_GO:0000166:nucleotide binding	NoCC	IPR002589:Appr-1-p processing; IPR012317:Poly(ADP-ribose) polymerase, catalytic domain; IPR012677:Nucleotide-binding, alpha-beta plait
PTSG_09154	914	603	495	305	62	69	59	24	NoBP	NoMF	NoCC	NoDomain
PTSG_09123	51	110	61	63	2	22	19	2	NoBP	NoMF	NoCC	NoDomain
PTSG_09113	1533	1564	1918	599	221	285	382	216	BP_GO:0006508:proteolysis	MF_GO:0004222:metalloendopeptidase activity	NoCC	IPR000884:Thrombospondin, type 1 repeat; IPR001590:Peptidase M12B, ADAM/reprolysin; IPR001762:Blood coagulation inhibitor, Disintegrin
PTSG_09092	87	43	85	21	1	8	6	0	BP_GO:0007017:microtubule-based process	MF_GO:0005515:protein binding; MF_GO:0003777:microtubule motor activity	CC_GO:0005871:kinesin complex; CC_GO:0005874:microtubule	IPR001440:Tetratricopeptide TPR-1; IPR001849:Pleckstrin homology domain; IPR002151:Kinesin light chain; IPR011990:Tetratricopeptide-like helical; IPR011993:Pleckstrin homology-type; IPR013026:Tetratricopeptide repeat-containing; IPR019734:Tetratricopeptide repeat
PTSG_09032	347	258	372	328	0	53	35	0	NoBP	MF_GO:0005515:protein binding	NoCC	IPR010993:Sterile alpha motif homology; IPR013761:Sterile alpha motif-type; IPR021129:Sterile alpha motif, type 1
PTSG_08991	399	148	259	89	6	48	13	1	BP_GO:0007165:signal transduction	MF_GO:0004867:serine-type endopeptidase inhibitor activity; MF_GO:0004872:receptor activity; MF_GO:0005515:protein binding	CC_GO:0005576:extracellular region	IPR000436:Sushi/SCR/CCP; IPR000877:Proteinase inhibitor I12, Bowman-Birk; IPR001368:TNFR/CD27/30/40/95 cysteine-rich region; IPR002350:Proteinase inhibitor I1, Kazal; IPR013032:EGF-like region, conserved site; IPR016060:Complement control module; IPR022777:Cupin, JmjC-type
PTSG_08990	5034	1928	3236	1369	275	858	556	56	BP_GO:0007165:signal transduction	MF_GO:0004872:receptor activity; MF_GO:0005515:protein binding	NoCC	IPR000436:Sushi/SCR/CCP; IPR001368:TNFR/CD27/30/40/95 cysteine-rich region; IPR002350:Proteinase inhibitor I1, Kazal; IPR003347:Transcription factor jumonji/aspartyl beta-hydroxylase; IPR009030:Growth factor, receptor; IPR011936:Myxococcus cysteine-rich repeat; IPR013032:EGF-like region, conserved site; IPR016060:Complement control module; IPR022777:Cupin, JmjC-type
PTSG_08964	128	46	81	33	0	15	5	1	BP_GO:0007156:homophilic cell adhesion	MF_GO:0005509:calcium ion binding	CC_GO:0005886:plasma membrane	IPR002126:Cadherin; IPR015919:Cadherin-like; IPR020894:Cadherin conserved site
PTSG_08942	109	398	475	58	5	14	15	6	NoBP	NoMF	NoCC	NoDomain
PTSG_08941	293	2197	1105	115	1	24	16	1	NoBP	MF_GO:0005488:binding	NoCC	IPR001304:C-type lectin; IPR016186:C-type lectin-like; IPR016187:C-type lectin fold
PTSG_08937	71	201	230	149	5	27	26	3	BP_GO:0015672:monovalent inorganic cation transport; BP_GO:0048519:negative regulation of biological process; BP_GO:0008016:regulation of heart contraction; BP_GO:0030001:metal ion transport; BP_GO:0009851:auxin biosynthetic process; BP_GO:0006754:ATP biosynthetic process; BP_GO:0051240:positive regulation of multicellular organismal process	MF_GO:0015077:monovalent inorganic cation transmembrane transporter activity; MF_GO:0015662:ATPase activity, coupled to transmembrane movement of ions, phosphorylative mechanism; MF_GO:0005524:ATP binding	CC_GO:0016021:integral to membrane; CC_GO:0005886:plasma membrane	IPR001757:ATPase, P-type, K/Mg/Cd/Cu/Zn/Na/Ca/Na/H-transporter; IPR004014:ATPase, P-type cation-transporter, N-terminal; IPR005775:ATPase, P-type cation exchange, alpha subunit, eukaryotic; IPR005834:Haloacid dehalogenase-like hydrolase; IPR006068:ATPase, P-type cation-transporter, C-terminal; IPR006069:ATPase, P-type cation exchange, alpha subunit; IPR008250:ATPase, P-type, ATPase-associated dom…
PTSG_08933	437	175	226	246	12	93	106	7	BP_GO:0007165:signal transduction; BP_GO:0045087:innate immune response	MF_GO:0004888:transmembrane receptor activity; MF_GO:0005515:protein binding	CC_GO:0031224:intrinsic to membrane	IPR000157:Toll-Interleukin receptor; IPR002110:Ankyrin repeat; IPR003590:Leucine-rich repeat, ribonuclease inhibitor subtype; IPR013753:Ras; IPR020683:Ankyrin repeat-containing domain; IPR020859:ROC GTPase
PTSG_08894	726	309	379	698	159	218	254	71	NoBP	MF_GO:0005515:protein binding	NoCC	IPR001810:F-box domain, cyclin-like; IPR022364:F-box domain, Skp2-like
PTSG_08873	566	6529	3939	490	18	48	77	21	BP_GO:0006508:proteolysis	MF_GO:0008233:peptidase activity	NoCC	IPR007280:Peptidase, C-terminal, archaeal/bacterial
PTSG_08840	70	122	132	58	3	6	23	3	NoBP	NoMF	NoCC	NoDomain
PTSG_08839	316	565	558	265	16	54	148	11	BP_GO:0008152:metabolic process	MF_GO:0003824:catalytic activity; MF_GO:0030170:pyridoxal phosphate binding	NoCC	IPR000192:Aminotransferase, class V/Cysteine desulfurase; IPR015421:Pyridoxal phosphate-dependent transferase, major region, subdomain 1; IPR015424:Pyridoxal phosphate-dependent transferase, major domain
PTSG_08822	218	407	589	114	0	19	23	1	BP_GO:0006457:protein folding	MF_GO:0031072:heat shock protein binding; MF_GO:0051082:unfolded protein binding	NoCC	IPR000742:Epidermal growth factor-like, type 3; IPR000772:Ricin B lectin; IPR001623:Heat shock protein DnaJ, N-terminal; IPR003095:Heat shock protein DnaJ; IPR006210:Epidermal growth factor-like; IPR008997:Ricin B-related lectin; IPR011990:Tetratricopeptide-like helical; IPR013032:EGF-like region, conserved site
PTSG_08821	42	47	51	15	0	2	3	0	NoBP	NoMF	NoCC	NoDomain
PTSG_08806	563	833	1238	313	52	103	98	53	NoBP	NoMF	NoCC	NoDomain
PTSG_08802	206	278	281	72	2	20	18	1	NoBP	NoMF	CC_GO:0016020:membrane	IPR000620:Drug/metabolite transporter; IPR008408:Brain acid soluble protein 1
PTSG_08775	107	18	37	19	3	14	10	2	NoBP	NoMF	NoCC	NoDomain
PTSG_08742	118	176	136	29	0	11	4	1	BP_GO:0055114:oxidation reduction	MF_GO:0005506:iron ion binding; MF_GO:0031418:L-ascorbic acid binding	NoCC	IPR006620:Prolyl 4-hydroxylase, alpha subunit; IPR019601:Oxoglutarate/iron-dependent oxygenase, C-terminal degradation domain; IPR022272:Lipocalin conserved site
PTSG_08728	195	90	122	138	21	53	68	11	BP_GO:0007264:small GTPase mediated signal transduction	MF_GO:0003950:NAD+ ADP-ribosyltransferase activity; MF_GO:0005525:GTP binding	CC_GO:0005622:intracellular	IPR003590:Leucine-rich repeat, ribonuclease inhibitor subtype; IPR012317:Poly(ADP-ribose) polymerase, catalytic domain; IPR013684:Mitochondrial Rho-like
PTSG_08702	199	296	444	293	14	41	54	3	NoBP	MF_GO:0005515:protein binding	NoCC	IPR001496:SOCS protein, C-terminal; IPR002110:Ankyrin repeat; IPR020683:Ankyrin repeat-containing domain
PTSG_08627	1326	430	703	601	4	43	90	2	BP_GO:0045449:regulation of transcription	MF_GO:0003700:transcription factor activity; MF_GO:0043565:sequence-specific DNA binding; MF_GO:0046983:protein dimerization activity	CC_GO:0005667:transcription factor complex	IPR004827:Basic-leucine zipper (bZIP) transcription factor; IPR011700:Basic leucine zipper
PTSG_08569	16	54	17	15	0	4	3	0	BP_GO:0007017:microtubule-based process	MF_GO:0005515:protein binding; MF_GO:0003777:microtubule motor activity	CC_GO:0005871:kinesin complex; CC_GO:0005874:microtubule	IPR001440:Tetratricopeptide TPR-1; IPR001849:Pleckstrin homology domain; IPR002151:Kinesin light chain; IPR006597:Sel1-like; IPR011990:Tetratricopeptide-like helical; IPR011993:Pleckstrin homology-type; IPR013026:Tetratricopeptide repeat-containing; IPR019734:Tetratricopeptide repeat
PTSG_08561	1407	218	387	569	76	176	101	38	BP_GO:0045449:regulation of transcription	MF_GO:0005515:protein binding; MF_GO:0003700:transcription factor activity	CC_GO:0005667:transcription factor complex	IPR000742:Epidermal growth factor-like, type 3; IPR006210:Epidermal growth factor-like; IPR007888:NDT80/PhoG-like DNA-binding; IPR008967:p53-like transcription factor, DNA-binding; IPR013032:EGF-like region, conserved site
PTSG_08552	826	62	94	33	4	25	7	7	BP_GO:0007050:cell cycle arrest	NoMF	NoCC	IPR003108:Growth-arrest-specific protein 2 domain; IPR009053:Prefoldin
PTSG_08527	110	106	121	83	1	22	20	1	NoBP	NoMF	NoCC	IPR000884:Thrombospondin, type 1 repeat
PTSG_08492	281	1908	1726	875	5	39	52	5	BP_GO:0007264:small GTPase mediated signal transduction; BP_GO:0043087:regulation of GTPase activity	MF_GO:0005085:guanyl-nucleotide exchange factor activity; MF_GO:0005515:protein binding	CC_GO:0005622:intracellular	IPR001895:Guanine-nucleotide dissociation stimulator CDC25; IPR019734:Tetratricopeptide repeat; IPR023578:Ras guanine nucleotide exchange factor, domain
PTSG_08486	168	93	63	48	0	13	6	0	NoBP	NoMF	NoCC	IPR013518:Potassium channel, inwardly rectifying, Kir, cytoplasmic; IPR013521:Potassium channel, inwardly rectifying, Kir, conserved region 2; IPR014756:Immunoglobulin E-set
PTSG_08477	107	88	37	155	0	14	13	0	BP_GO:0007165:signal transduction	MF_GO:0004872:receptor activity	NoCC	IPR001368:TNFR/CD27/30/40/95 cysteine-rich region
PTSG_08472	230	132	125	129	1	39	36	1	NoBP	NoMF	NoCC	NoDomain
PTSG_08471	82	45	33	22	0	13	4	0	NoBP	NoMF	NoCC	NoDomain
PTSG_08430	80	337	303	473	0	13	46	2	BP_GO:0006468:protein amino acid phosphorylation	MF_GO:0005524:ATP binding; MF_GO:0005515:protein binding; MF_GO:0004713:protein tyrosine kinase activity	NoCC	IPR000719:Protein kinase, catalytic domain; IPR001245:Serine-threonine/tyrosine-protein kinase; IPR003961:Fibronectin, type III; IPR008266:Tyrosine-protein kinase, active site; IPR008957:Fibronectin type III domain; IPR011009:Protein kinase-like domain; IPR013783:Immunoglobulin-like fold; IPR017441:Protein kinase, ATP binding site; IPR020635:Tyrosine-protein kinase, catalytic domain
PTSG_08428	1396	246	281	248	103	187	100	99	BP_GO:0006468:protein amino acid phosphorylation	MF_GO:0004672:protein kinase activity; MF_GO:0005524:ATP binding; MF_GO:0005515:protein binding	NoCC	IPR000719:Protein kinase, catalytic domain; IPR001245:Serine-threonine/tyrosine-protein kinase; IPR001611:Leucine-rich repeat; IPR003591:Leucine-rich repeat, typical subtype; IPR011009:Protein kinase-like domain
PTSG_08409	97	109	61	91	1	23	23	0	NoBP	NoMF	NoCC	NoDomain
PTSG_08408	137	227	285	71	32	53	63	12	NoBP	NoMF	NoCC	IPR011047:Quinonprotein alcohol dehydrogenase-like
PTSG_08405	376	45	50	48	1	28	5	2	BP_GO:0006468:protein amino acid phosphorylation	MF_GO:0004672:protein kinase activity; MF_GO:0005524:ATP binding; MF_GO:0005515:protein binding	NoCC	IPR000719:Protein kinase, catalytic domain; IPR001611:Leucine-rich repeat; IPR003591:Leucine-rich repeat, typical subtype; IPR011009:Protein kinase-like domain; IPR013032:EGF-like region, conserved site; IPR017442:Serine/threonine-protein kinase-like domain
PTSG_08400	318	98	32	25	1	11	8	1	NoBP	MF_GO:0005515:protein binding	NoCC	IPR000436:Sushi/SCR/CCP; IPR001258:NHL repeat; IPR011042:Six-bladed beta-propeller, TolB-like; IPR016060:Complement control module
PTSG_08399	273	298	277	440	2	105	51	2	BP_GO:0006468:protein amino acid phosphorylation; BP_GO:0009069:serine family amino acid metabolic process	MF_GO:0005524:ATP binding; MF_GO:0004674:protein serine/threonine kinase activity	NoCC	IPR000719:Protein kinase, catalytic domain; IPR008271:Serine/threonine-protein kinase, active site; IPR011009:Protein kinase-like domain; IPR017442:Serine/threonine-protein kinase-like domain
PTSG_08395	956	2359	2338	350	4	106	21	3	NoBP	MF_GO:0005515:protein binding; MF_GO:0005509:calcium ion binding	CC_GO:0016020:membrane	IPR002035:von Willebrand factor, type A; IPR006644:Dystroglycan-type cadherin-like; IPR015919:Cadherin-like
PTSG_08394	174	448	447	62	1	22	7	2	NoBP	MF_GO:0005515:protein binding	NoCC	IPR002035:von Willebrand factor, type A; IPR013783:Immunoglobulin-like fold
PTSG_08383	135	80	70	120	7	50	32	3	NoBP	NoMF	NoCC	NoDomain
PTSG_08362	51	56	32	25	1	10	8	4	NoBP	NoMF	NoCC	IPR015916:Galactose oxidase, beta-propeller
PTSG_08361	61	72	53	45	1	17	8	1	NoBP	NoMF	NoCC	NoDomain
PTSG_08353	275	348	179	200	70	138	113	91	BP_GO:0055085:transmembrane transport	MF_GO:0005524:ATP binding; MF_GO:0016887:ATPase activity	CC_GO:0016021:integral to membrane	IPR001140:ABC transporter, transmembrane domain; IPR003439:ABC transporter-like; IPR003593:ATPase, AAA+ type, core; IPR011527:ABC transporter, transmembrane domain, type 1; IPR017871:ABC transporter, conserved site; IPR017940:ABC transporter, integral membrane type 1
PTSG_08339	54	110	61	149	4	22	39	2	NoBP	NoMF	NoCC	NoDomain
PTSG_08338	755	1258	938	1298	113	249	386	47	BP_GO:0045449:regulation of transcription	MF_GO:0003700:transcription factor activity; MF_GO:0008270:zinc ion binding; MF_GO:0043565:sequence-specific DNA binding	CC_GO:0005667:transcription factor complex	IPR000679:Zinc finger, GATA-type; IPR013088:Zinc finger, NHR/GATA-type
PTSG_08284	1292	967	784	153	2	76	30	0	BP_GO:0006366:transcription from RNA polymerase II promoter	MF_GO:0003677:DNA binding; MF_GO:0005515:protein binding	NoCC	IPR000684:RNA polymerase II, heptapeptide repeat, eukaryotic; IPR005036:Putative phosphatase regulatory subunit
PTSG_08265	1927	889	996	1356	570	602	599	318	NoBP	NoMF	NoCC	IPR023210:NADP-dependent oxidoreductase domain
PTSG_08203	270	78	156	121	22	65	30	4	NoBP	NoMF	NoCC	NoDomain
PTSG_08146	67	93	91	47	3	23	10	4	BP_GO:0006468:protein amino acid phosphorylation	MF_GO:0004672:protein kinase activity; MF_GO:0005524:ATP binding; MF_GO:0005515:protein binding	NoCC	IPR000719:Protein kinase, catalytic domain; IPR001245:Serine-threonine/tyrosine-protein kinase; IPR001611:Leucine-rich repeat; IPR003591:Leucine-rich repeat, typical subtype; IPR011009:Protein kinase-like domain
PTSG_08078	420	246	448	158	2	43	20	1	BP_GO:0070887:cellular response to chemical stimulus; BP_GO:0048513:organ development; BP_GO:0006813:potassium ion transport	MF_GO:0046983:protein dimerization activity; MF_GO:0005244:voltage-gated ion channel activity; MF_GO:0005267:potassium channel activity; MF_GO:0005524:ATP binding	CC_GO:0016020:membrane	IPR000850:Adenylate kinase; IPR003280:Potassium channel, two pore-domain; IPR013099:Ion transport 2
PTSG_08010	40	349	528	225	5	12	50	1	NoBP	MF_GO:0008270:zinc ion binding; MF_GO:0003676:nucleic acid binding	CC_GO:0005622:intracellular	IPR007087:Zinc finger, C2H2-type; IPR013087:Zinc finger, C2H2-type/integrase, DNA-binding; IPR015880:Zinc finger, C2H2-like
PTSG_07979	2751	8567	11858	1347	10	311	121	13	NoBP	NoMF	NoCC	NoDomain
PTSG_07978	4868	2922	3812	756	42	596	121	40	NoBP	NoMF	NoCC	NoDomain
PTSG_07959	273	563	486	307	113	146	204	67	BP_GO:0006468:protein amino acid phosphorylation	MF_GO:0005524:ATP binding; MF_GO:0005515:protein binding; MF_GO:0004713:protein tyrosine kinase activity	NoCC	IPR000719:Protein kinase, catalytic domain; IPR000742:Epidermal growth factor-like, type 3; IPR001245:Serine-threonine/tyrosine-protein kinase; IPR003410:Hyalin; IPR008266:Tyrosine-protein kinase, active site; IPR009030:Growth factor, receptor; IPR011009:Protein kinase-like domain; IPR013032:EGF-like region, conserved site; IPR017441:Protein kinase, ATP binding site; IPR020635:Tyrosine-protein ki…
PTSG_07914	41	46	40	25	0	5	1	0	NoBP	NoMF	NoCC	NoDomain
PTSG_07906	178	160	226	103	19	34	72	43	NoBP	NoMF	NoCC	NoDomain
PTSG_07881	39	64	54	43	0	9	8	1	NoBP	NoMF	NoCC	NoDomain
PTSG_07858	128	316	464	351	29	45	94	44	NoBP	MF_GO:0005515:protein binding; MF_GO:0008270:zinc ion binding	NoCC	IPR001841:Zinc finger, RING-type; IPR013083:Zinc finger, RING/FYVE/PHD-type; IPR017907:Zinc finger, RING-type, conserved site
PTSG_07833	1362	3096	3714	356	2	207	57	6	NoBP	NoMF	NoCC	NoDomain
PTSG_07820	4844	4125	5469	1455	557	644	384	358	NoBP	MF_GO:0016787:hydrolase activity	NoCC	IPR001279:Beta-lactamase-like; IPR001763:Rhodanese-like
PTSG_07814	156	407	381	138	8	66	34	3	NoBP	MF_GO:0005488:binding	NoCC	IPR001304:C-type lectin; IPR016186:C-type lectin-like; IPR016187:C-type lectin fold; IPR021720:Malectin
PTSG_07770	678	671	910	381	11	111	88	12	NoBP	MF_GO:0005515:protein binding	NoCC	IPR000742:Epidermal growth factor-like, type 3; IPR002035:von Willebrand factor, type A; IPR006209:EGF; IPR006210:Epidermal growth factor-like; IPR008985:Concanavalin A-like lectin/glucanase; IPR013032:EGF-like region, conserved site
PTSG_07726	1419	1412	1971	1451	518	712	877	472	BP_GO:0005975:carbohydrate metabolic process	MF_GO:0005198:structural molecule activity; MF_GO:0031177:phosphopantetheine binding	NoCC	IPR000535:Major sperm protein; IPR000757:Glycoside hydrolase, family 16; IPR001251:Cellular retinaldehyde-binding/triple function, C-terminal; IPR006162:Phosphopantetheine attachment site; IPR008264:Beta-glucanase; IPR008962:PapD-like; IPR008985:Concanavalin A-like lectin/glucanase; IPR013320:Concanavalin A-like lectin/glucanase, subgroup
PTSG_07710	141	177	285	131	1	8	34	1	BP_GO:0008299:isoprenoid biosynthetic process; BP_GO:0055114:oxidation reduction	MF_GO:0016491:oxidoreductase activity; MF_GO:0005488:binding	NoCC	IPR001228:4-diphosphocytidyl-2C-methyl-D-erythritol synthase; IPR002198:Short-chain dehydrogenase/reductase SDR; IPR002347:Glucose/ribitol dehydrogenase; IPR016040:NAD(P)-binding domain; IPR018247:EF-Hand 1, calcium-binding site; IPR018294:4-diphosphocytidyl-2C-methyl-D-erythritol synthase, conserved site; IPR020904:Short-chain dehydrogenase/reductase, conserved site
PTSG_07654	93	74	83	44	1	14	7	0	NoBP	MF_GO:0005515:protein binding	NoCC	IPR001680:WD40 repeat; IPR011046:WD40 repeat-like-containing domain; IPR015943:WD40/YVTN repeat-like-containing domain; IPR017986:WD40-repeat-containing domain; IPR019775:WD40 repeat, conserved site; IPR019781:WD40 repeat, subgroup; IPR019782:WD40 repeat 2; IPR022364:F-box domain, Skp2-like
PTSG_07653	400	792	104	125	1	85	7	0	NoBP	NoMF	NoCC	NoDomain
PTSG_07644	67	105	131	100	0	13	40	0	BP_GO:0016051:carbohydrate biosynthetic process	MF_GO:0008146:sulfotransferase activity	CC_GO:0016021:integral to membrane	IPR005331:Sulfotransferase
PTSG_07642	102	195	268	47	0	12	6	2	NoBP	NoMF	NoCC	NoDomain
PTSG_07629	248	822	1243	648	60	93	130	50	BP_GO:0006468:protein amino acid phosphorylation	MF_GO:0005524:ATP binding; MF_GO:0005515:protein binding; MF_GO:0004713:protein tyrosine kinase activity	NoCC	IPR000719:Protein kinase, catalytic domain; IPR001245:Serine-threonine/tyrosine-protein kinase; IPR006020:Phosphotyrosine interaction domain; IPR008266:Tyrosine-protein kinase, active site; IPR011009:Protein kinase-like domain; IPR011993:Pleckstrin homology-type; IPR017441:Protein kinase, ATP binding site
PTSG_07622	75	33	39	23	0	12	4	1	NoBP	MF_GO:0003723:RNA binding	NoCC	IPR004087:K Homology; IPR004088:K Homology, type 1; IPR018111:K Homology, type 1, subgroup
PTSG_07621	217	113	133	57	0	25	12	0	NoBP	MF_GO:0005515:protein binding	NoCC	IPR001452:Src homology-3 domain
PTSG_07620	126	442	498	421	48	48	90	27	BP_GO:0032312:regulation of ARF GTPase activity	MF_GO:0008060:ARF GTPase activator activity; MF_GO:0008270:zinc ion binding; MF_GO:0005515:protein binding	NoCC	IPR001164:Arf GTPase activating protein; IPR001849:Pleckstrin homology domain
PTSG_07501	243	1036	1575	650	14	50	84	20	BP_GO:0006468:protein amino acid phosphorylation	MF_GO:0005524:ATP binding; MF_GO:0005515:protein binding; MF_GO:0005509:calcium ion binding; MF_GO:0004713:protein tyrosine kinase activity	CC_GO:0016020:membrane	IPR000152:EGF-type aspartate/asparagine hydroxylation site; IPR000494:EGF receptor, L domain; IPR000719:Protein kinase, catalytic domain; IPR000742:Epidermal growth factor-like, type 3; IPR001245:Serine-threonine/tyrosine-protein kinase; IPR001881:EGF-like calcium-binding; IPR003961:Fibronectin, type III; IPR006209:EGF; IPR006210:Epidermal growth factor-like; IPR008266:Tyrosine-protein kinase, ac…
PTSG_07497	326	394	250	293	147	150	218	157	NoBP	MF_GO:0005515:protein binding	NoCC	IPR000008:C2 calcium-dependent membrane targeting; IPR006210:Epidermal growth factor-like; IPR006212:Furin-like repeat; IPR008973:C2 calcium/lipid-binding domain, CaLB; IPR009030:Growth factor, receptor; IPR015500:Peptidase S8, subtilisin-related; IPR018029:C2 membrane targeting protein
PTSG_07456	136	293	349	107	1	12	17	2	NoBP	MF_GO:0003779:actin binding	NoCC	IPR001589:Actinin-type, actin-binding, conserved site; IPR001715:Calponin homology domain
PTSG_07455	78	210	364	72	1	14	13	2	NoBP	MF_GO:0003779:actin binding	NoCC	IPR001298:Filamin/ABP280 repeat; IPR001589:Actinin-type, actin-binding, conserved site; IPR001715:Calponin homology domain; IPR013783:Immunoglobulin-like fold; IPR017868:Filamin/ABP280 repeat-like
PTSG_07454	73	31	33	26	1	8	7	0	NoBP	NoMF	NoCC	IPR015916:Galactose oxidase, beta-propeller
PTSG_07442	162	1054	791	93	7	54	74	4	NoBP	MF_GO:0005515:protein binding; MF_GO:0005509:calcium ion binding	NoCC	IPR000152:EGF-type aspartate/asparagine hydroxylation site; IPR000436:Sushi/SCR/CCP; IPR000742:Epidermal growth factor-like, type 3; IPR006210:Epidermal growth factor-like; IPR013091:EGF calcium-binding; IPR016060:Complement control module; IPR018097:EGF-like calcium-binding, conserved site
PTSG_07429	585	692	819	592	143	212	217	118	BP_GO:0006468:protein amino acid phosphorylation	MF_GO:0004672:protein kinase activity; MF_GO:0005524:ATP binding	NoCC	IPR000719:Protein kinase, catalytic domain; IPR011009:Protein kinase-like domain; IPR017441:Protein kinase, ATP binding site; IPR017442:Serine/threonine-protein kinase-like domain
PTSG_07399	115	62	81	35	13	17	8	12	NoBP	NoMF	NoCC	NoDomain
PTSG_07382	130	146	150	259	43	69	112	29	BP_GO:0045746:negative regulation of Notch signaling pathway; BP_GO:0007610:behavior; BP_GO:0007165:signal transduction; BP_GO:0005975:carbohydrate metabolic process	NoMF	NoCC	IPR000698:Arrestin; IPR011021:Arrestin-like, N-terminal; IPR011022:Arrestin-like, C-terminal; IPR014752:Arrestin, C-terminal; IPR014753:Arrestin, N-terminal; IPR014756:Immunoglobulin E-set; IPR018087:Glycoside hydrolase, family 5, conserved site
PTSG_07381	65	138	174	57	2	6	11	1	NoBP	NoMF	NoCC	NoDomain
PTSG_07366	403	201	213	94	1	61	14	0	NoBP	NoMF	NoCC	IPR002049:EGF-like, laminin; IPR006212:Furin-like repeat; IPR009030:Growth factor, receptor; IPR013032:EGF-like region, conserved site
PTSG_07361	980	484	628	807	216	303	303	104	BP_GO:0006470:protein amino acid dephosphorylation; BP_GO:0006570:tyrosine metabolic process; BP_GO:0007165:signal transduction	MF_GO:0004725:protein tyrosine phosphatase activity; MF_GO:0004872:receptor activity; MF_GO:0005515:protein binding	NoCC	IPR000001:Kringle; IPR000242:Protein-tyrosine phosphatase, receptor/non-receptor type; IPR000387:Protein-tyrosine/Dual-specificity phosphatase; IPR000938:Cytoskeleton-associated protein, Gly-rich domain; IPR001368:TNFR/CD27/30/40/95 cysteine-rich region; IPR002035:von Willebrand factor, type A; IPR002172:Low-density lipoprotein (LDL) receptor class A repeat; IPR009030:Growth factor, receptor; IPR…
PTSG_07313	1051	507	518	406	83	173	158	106	NoBP	NoMF	NoCC	NoDomain
PTSG_07312	730	392	328	291	67	120	136	85	NoBP	NoMF	NoCC	NoDomain
PTSG_07306	39	222	202	147	0	6	18	0	NoBP	MF_GO:0008270:zinc ion binding	NoCC	IPR001781:Zinc finger, LIM-type
PTSG_07269	271	529	805	291	95	106	143	122	NoBP	NoMF	CC_GO:0016020:membrane	IPR004263:Exostosin-like
PTSG_07267	48	145	102	365	13	15	68	11	NoBP	NoMF	NoCC	NoDomain
PTSG_07251	1425	1567	2105	683	301	391	404	425	BP_GO:0006065:UDP-glucuronate biosynthetic process; BP_GO:0016310:phosphorylation; BP_GO:0006011:UDP-glucose metabolic process; BP_GO:0005982:starch metabolic process; BP_GO:0005985:sucrose metabolic process; BP_GO:0006012:galactose metabolic process; BP_GO:0009117:nucleotide metabolic process	MF_GO:0005515:protein binding; MF_GO:0003983:UTP:glucose-1-phosphate uridylyltransferase activity	CC_GO:0005737:cytoplasm	IPR002618:UTP--glucose-1-phosphate uridylyltransferase; IPR016267:UTP--glucose-1-phosphate uridylyltransferase, subgroup
PTSG_07184	346	1026	292	44	0	20	4	1	BP_GO:0006457:protein folding; BP_GO:0051259:protein oligomerization; BP_GO:0009651:response to salt stress; BP_GO:0006979:response to oxidative stress; BP_GO:0009408:response to heat	NoMF	NoCC	IPR002068:Heat shock protein Hsp20; IPR008978:HSP20-like chaperone
PTSG_07162	143	534	135	36	0	11	0	1	BP_GO:0006457:protein folding; BP_GO:0051259:protein oligomerization; BP_GO:0009651:response to salt stress; BP_GO:0006979:response to oxidative stress; BP_GO:0009408:response to heat	NoMF	NoCC	IPR002068:Heat shock protein Hsp20; IPR008978:HSP20-like chaperone
PTSG_07131	196	104	199	78	39	38	31	4	NoBP	NoMF	NoCC	IPR003645:Follistatin-like, N-terminal
PTSG_07122	250	63	205	157	0	21	12	0	NoBP	MF_GO:0008270:zinc ion binding; MF_GO:0003676:nucleic acid binding	CC_GO:0005622:intracellular	IPR007087:Zinc finger, C2H2-type; IPR013087:Zinc finger, C2H2-type/integrase, DNA-binding; IPR015880:Zinc finger, C2H2-like
PTSG_07110	80	97	219	29	0	9	3	0	NoBP	NoMF	CC_GO:0005783:endoplasmic reticulum	IPR003388:Reticulon; IPR005069:Nucleotide-diphospho-sugar transferase, predicted
PTSG_07100	123	215	278	146	51	55	90	43	BP_GO:0045454:cell redox homeostasis	MF_GO:0016209:antioxidant activity; MF_GO:0016491:oxidoreductase activity	NoCC	IPR000866:Alkyl hydroperoxide reductase subunit C/ Thiol specific antioxidant; IPR012335:Thioredoxin fold; IPR012336:Thioredoxin-like fold; IPR017936:Thioredoxin-like
PTSG_07034	94	66	54	61	1	15	6	1	NoBP	NoMF	NoCC	NoDomain
PTSG_07021	324	432	633	165	69	94	104	37	NoBP	NoMF	NoCC	IPR003582:Metridin-like ShK toxin
PTSG_07016	520	246	400	170	3	77	42	3	BP_GO:0007156:homophilic cell adhesion; BP_GO:0006260:DNA replication	MF_GO:0003676:nucleic acid binding; MF_GO:0005524:ATP binding; MF_GO:0008026:ATP-dependent helicase activity; MF_GO:0005509:calcium ion binding; MF_GO:0005198:structural molecule activity; MF_GO:0030414:peptidase inhibitor activity; MF_GO:0003887:DNA-directed DNA polymerase activity	CC_GO:0005576:extracellular region; CC_GO:0005886:plasma membrane; CC_GO:0042575:DNA polymerase complex	IPR000629:RNA helicase, ATP-dependent, DEAD-box, conserved site; IPR001791:Laminin G domain; IPR002126:Cadherin; IPR003129:Laminin G, thrombospondin-type, N-terminal; IPR008197:Whey acidic protein, 4-disulphide core; IPR008985:Concanavalin A-like lectin/glucanase; IPR013320:Concanavalin A-like lectin/glucanase, subgroup; IPR015919:Cadherin-like; IPR017964:DNA-directed DNA polymerase, family B, co…
PTSG_07006	102	176	134	26	1	8	11	0	NoBP	MF_GO:0005515:protein binding	NoCC	IPR001478:PDZ/DHR/GLGF
PTSG_07003	923	524	683	437	1	162	122	8	BP_GO:0009987:cellular process	NoMF	CC_GO:0005737:cytoplasm	IPR008081:Cytoplasmic FMR1-interacting
PTSG_06980	87	153	213	155	0	24	32	1	NoBP	NoMF	NoCC	NoDomain
PTSG_06880	175	376	277	951	24	59	179	22	BP_GO:0006955:immune response; BP_GO:0007165:signal transduction	MF_GO:0005044:scavenger receptor activity; MF_GO:0030247:polysaccharide binding; MF_GO:0005515:protein binding	NoCC	IPR001212:Somatomedin B domain; IPR006652:Kelch repeat type 1; IPR015916:Galactose oxidase, beta-propeller
PTSG_06857	37	78	94	138	0	5	22	0	NoBP	MF_GO:0005515:protein binding	NoCC	IPR001478:PDZ/DHR/GLGF
PTSG_06836	1397	932	1216	1637	426	683	796	228	BP_GO:0045449:regulation of transcription	MF_GO:0003700:transcription factor activity; MF_GO:0043565:sequence-specific DNA binding	CC_GO:0005667:transcription factor complex	IPR001766:Transcription factor, fork head; IPR011991:Winged helix-turn-helix transcription repressor DNA-binding
PTSG_06808	66	66	96	80	2	19	35	1	BP_GO:0043170:macromolecule metabolic process	NoMF	CC_GO:0005886:plasma membrane; CC_GO:0043231:intracellular membrane-bounded organelle; CC_GO:0044444:cytoplasmic part; CC_GO:0005576:extracellular region	IPR007074:LicD-like
PTSG_06799	109	246	463	30	0	10	7	0	NoBP	NoMF	NoCC	NoDomain
PTSG_06798	61	105	136	11	0	4	1	0	NoBP	NoMF	NoCC	NoDomain
PTSG_06793	89	304	617	50	0	10	5	1	NoBP	NoMF	NoCC	NoDomain
PTSG_06792	76	238	441	31	0	9	10	1	NoBP	NoMF	NoCC	IPR021973:SprA-related family
PTSG_06787	298	177	224	76	0	51	8	0	NoBP	MF_GO:0005515:protein binding	NoCC	IPR003124:Actin-binding WH2
PTSG_06786	46	36	38	56	1	4	9	0	NoBP	MF_GO:0005515:protein binding	NoCC	IPR002110:Ankyrin repeat; IPR020683:Ankyrin repeat-containing domain
PTSG_06775	220	330	294	117	2	26	7	2	BP_GO:0006468:protein amino acid phosphorylation	MF_GO:0004672:protein kinase activity; MF_GO:0005524:ATP binding; MF_GO:0005515:protein binding	NoCC	IPR000719:Protein kinase, catalytic domain; IPR001245:Serine-threonine/tyrosine-protein kinase; IPR001611:Leucine-rich repeat; IPR003591:Leucine-rich repeat, typical subtype; IPR011009:Protein kinase-like domain; IPR013032:EGF-like region, conserved site
PTSG_06768	21	26	26	28	0	4	14	2	NoBP	MF_GO:0005515:protein binding	NoCC	IPR015943:WD40/YVTN repeat-like-containing domain
PTSG_06760	472	790	909	820	159	242	488	140	NoBP	NoMF	NoCC	NoDomain
PTSG_06749	90	32	24	22	2	6	2	0	NoBP	NoMF	NoCC	IPR003495:Cobalamin (vitamin B12) biosynthesis CobW-like; IPR011629:Cobalamin (vitamin B12) biosynthesis CobW-like, C-terminal
PTSG_06729	317	117	174	94	5	39	17	4	NoBP	MF_GO:0005515:protein binding	NoCC	IPR000742:Epidermal growth factor-like, type 3; IPR001791:Laminin G domain; IPR006209:EGF; IPR006210:Epidermal growth factor-like; IPR006212:Furin-like repeat; IPR008985:Concanavalin A-like lectin/glucanase; IPR009030:Growth factor, receptor; IPR012680:Laminin G, subdomain 2; IPR013032:EGF-like region, conserved site; IPR013320:Concanavalin A-like lectin/glucanase, subgroup
PTSG_06698	65	117	86	40	8	16	14	0	NoBP	NoMF	NoCC	IPR011042:Six-bladed beta-propeller, TolB-like; IPR015916:Galactose oxidase, beta-propeller
PTSG_06656	51	45	43	10	0	6	1	0	BP_GO:0007017:microtubule-based process	MF_GO:0005515:protein binding; MF_GO:0003777:microtubule motor activity	CC_GO:0005871:kinesin complex; CC_GO:0005874:microtubule	IPR001440:Tetratricopeptide TPR-1; IPR001849:Pleckstrin homology domain; IPR002151:Kinesin light chain; IPR011990:Tetratricopeptide-like helical; IPR011993:Pleckstrin homology-type; IPR013026:Tetratricopeptide repeat-containing; IPR019734:Tetratricopeptide repeat
PTSG_06655	695	282	544	455	16	115	84	8	BP_GO:0007156:homophilic cell adhesion; BP_GO:0007154:cell communication; BP_GO:0006260:DNA replication	MF_GO:0005515:protein binding; MF_GO:0005509:calcium ion binding; MF_GO:0003677:DNA binding; MF_GO:0005524:ATP binding	CC_GO:0016021:integral to membrane; CC_GO:0005886:plasma membrane	IPR000152:EGF-type aspartate/asparagine hydroxylation site; IPR000742:Epidermal growth factor-like, type 3; IPR001881:EGF-like calcium-binding; IPR002126:Cadherin; IPR003644:Na-Ca exchanger/integrin-beta4; IPR006210:Epidermal growth factor-like; IPR006626:Parallel beta-helix repeat; IPR013032:EGF-like region, conserved site; IPR014756:Immunoglobulin E-set; IPR015919:Cadherin-like; IPR018097:EGF-l…
PTSG_06637	265	920	1317	578	40	75	114	36	NoBP	MF_GO:0005515:protein binding	NoCC	IPR001849:Pleckstrin homology domain; IPR004000:Actin-like; IPR011993:Pleckstrin homology-type
PTSG_06602	1055	589	737	774	315	372	460	356	NoBP	NoMF	NoCC	IPR007785:Anamorsin
PTSG_06601	148	545	940	380	6	21	57	10	BP_GO:0006468:protein amino acid phosphorylation; BP_GO:0009069:serine family amino acid metabolic process	MF_GO:0005524:ATP binding; MF_GO:0004674:protein serine/threonine kinase activity	NoCC	IPR000719:Protein kinase, catalytic domain; IPR002290:Serine/threonine-protein kinase domain; IPR008271:Serine/threonine-protein kinase, active site; IPR011009:Protein kinase-like domain; IPR017441:Protein kinase, ATP binding site; IPR017442:Serine/threonine-protein kinase-like domain
PTSG_06593	14	268	175	115	0	3	10	0	NoBP	NoMF	NoCC	NoDomain
PTSG_06577	105	40	75	48	0	30	13	0	BP_GO:0044260:cellular macromolecule metabolic process; BP_GO:0080090:regulation of primary metabolic process; BP_GO:0010605:negative regulation of macromolecule metabolic process; BP_GO:0048513:organ development; BP_GO:0046426:negative regulation of JAK-STAT cascade; BP_GO:0042325:regulation of phosphorylation; BP_GO:0016043:cellular component organization; BP_GO:0031324:negative regulation of c…	MF_GO:0008092:cytoskeletal protein binding	CC_GO:0043231:intracellular membrane-bounded organelle; CC_GO:0005737:cytoplasm; CC_GO:0042995:cell projection; CC_GO:0005856:cytoskeleton; CC_GO:0019898:extrinsic to membrane	IPR000299:FERM domain; IPR000798:Ezrin/radixin/moesin family; IPR008954:Moesin; IPR011174:Ezrin/radixin/moesin; IPR011259:Ezrin/radixin/moesin, C-terminal; IPR011993:Pleckstrin homology-type; IPR014352:FERM/acyl-CoA-binding protein, 3-helical bundle; IPR015788:Merlin; IPR018979:FERM, N-terminal; IPR018980:FERM, C-terminal PH-like domain; IPR019748:FERM central domain; IPR019749:Band 4.1 domain; I…
PTSG_06569	91	554	1227	405	32	42	90	28	NoBP	NoMF	NoCC	NoDomain
PTSG_06550	309	108	148	126	4	30	21	2	NoBP	MF_GO:0005515:protein binding	NoCC	IPR000980:SH2 motif
PTSG_06549	37	20	33	18	3	7	5	0	BP_GO:0055085:transmembrane transport	MF_GO:0022891:substrate-specific transmembrane transporter activity	CC_GO:0016021:integral to membrane	IPR003663:Sugar/inositol transporter; IPR005828:General substrate transporter; IPR005829:Sugar transporter, conserved site; IPR016196:Major facilitator superfamily, general substrate transporter; IPR020846:Major facilitator superfamily
PTSG_06546	364	854	798	282	93	139	237	53	BP_GO:0006561:proline biosynthetic process; BP_GO:0055114:oxidation reduction; BP_GO:0006412:translation; BP_GO:0006525:arginine metabolic process; BP_GO:0042254:ribosome biogenesis	MF_GO:0004735:pyrroline-5-carboxylate reductase activity; MF_GO:0005488:binding; MF_GO:0003735:structural constituent of ribosome	CC_GO:0005840:ribosome	IPR000304:Pyrroline-5-carboxylate reductase; IPR004455:NADP oxidoreductase, coenzyme F420-dependent; IPR008927:6-phosphogluconate dehydrogenase, C-terminal-like; IPR016040:NAD(P)-binding domain; IPR018130:Ribosomal protein S2, conserved site
PTSG_06495	147	217	222	45	7	25	18	1	NoBP	MF_GO:0005515:protein binding	NoCC	IPR001680:WD40 repeat; IPR011046:WD40 repeat-like-containing domain; IPR015943:WD40/YVTN repeat-like-containing domain; IPR017986:WD40-repeat-containing domain; IPR019781:WD40 repeat, subgroup; IPR019782:WD40 repeat 2
PTSG_06432	30	33	12	24	1	6	4	0	NoBP	MF_GO:0005515:protein binding	NoCC	IPR001440:Tetratricopeptide TPR-1; IPR011990:Tetratricopeptide-like helical; IPR013026:Tetratricopeptide repeat-containing; IPR019734:Tetratricopeptide repeat
PTSG_06401	218	34	72	37	1	8	11	1	NoBP	MF_GO:0005515:protein binding	NoCC	IPR001680:WD40 repeat; IPR011044:Quinoprotein amine dehydrogenase, beta chain-like; IPR011046:WD40 repeat-like-containing domain; IPR015943:WD40/YVTN repeat-like-containing domain; IPR017986:WD40-repeat-containing domain; IPR019775:WD40 repeat, conserved site; IPR019781:WD40 repeat, subgroup; IPR019782:WD40 repeat 2
PTSG_06400	32	20	19	11	0	3	3	0	NoBP	NoMF	NoCC	NoDomain
PTSG_06364	340	526	815	884	25	28	65	34	BP_GO:0006508:proteolysis	MF_GO:0008237:metallopeptidase activity; MF_GO:0008270:zinc ion binding	NoCC	IPR006026:Peptidase, metallopeptidase
PTSG_06327	448	134	230	332	1	81	66	1	NoBP	MF_GO:0005515:protein binding	NoCC	IPR000980:SH2 motif
PTSG_06288	280	286	157	156	0	23	17	0	BP_GO:0007050:cell cycle arrest	MF_GO:0005515:protein binding	NoCC	IPR001715:Calponin homology domain; IPR003108:Growth-arrest-specific protein 2 domain
PTSG_06235	314	1690	2196	1652	117	171	320	83	BP_GO:0006182:cGMP biosynthetic process; BP_GO:0006144:purine base metabolic process; BP_GO:0046039:GTP metabolic process	MF_GO:0004383:guanylate cyclase activity; MF_GO:0020037:heme binding	NoCC	IPR001054:Adenylyl cyclase class-3/4/guanylyl cyclase; IPR011644:Haem NO binding; IPR011645:Haem NO binding associated; IPR018297:Adenylyl cyclase class-3/4/guanylyl cyclase, conserved site
PTSG_06234	178	264	205	83	1	33	9	1	BP_GO:0006182:cGMP biosynthetic process; BP_GO:0006144:purine base metabolic process; BP_GO:0046039:GTP metabolic process	MF_GO:0004383:guanylate cyclase activity; MF_GO:0020037:heme binding	NoCC	IPR001054:Adenylyl cyclase class-3/4/guanylyl cyclase; IPR011644:Haem NO binding; IPR011645:Haem NO binding associated; IPR018297:Adenylyl cyclase class-3/4/guanylyl cyclase, conserved site
PTSG_06186	618	866	1111	156	16	61	62	16	BP_GO:0006813:potassium ion transport	MF_GO:0005515:protein binding; MF_GO:0005249:voltage-gated potassium channel activity	CC_GO:0008076:voltage-gated potassium channel complex	IPR000210:BTB/POZ-like; IPR001646:Pentapeptide repeat; IPR003131:Potassium channel, voltage dependent, Kv, tetramerisation; IPR011333:BTB/POZ fold
PTSG_06176	957	869	1197	403	202	244	155	155	NoBP	MF_GO:0016787:hydrolase activity	NoCC	IPR001279:Beta-lactamase-like; IPR001763:Rhodanese-like
PTSG_06106	526	165	488	255	162	154	134	93	NoBP	NoMF	NoCC	NoDomain
PTSG_06102	55	58	57	36	1	9	10	0	NoBP	NoMF	NoCC	NoDomain
PTSG_06087	35	61	63	26	0	4	3	0	NoBP	NoMF	NoCC	NoDomain
PTSG_06045	179	805	609	184	33	84	96	18	BP_GO:0008152:metabolic process	MF_GO:0004867:serine-type endopeptidase inhibitor activity; MF_GO:0016491:oxidoreductase activity; MF_GO:0005515:protein binding	NoCC	IPR002223:Proteinase inhibitor I2, Kunitz metazoa; IPR002227:Tyrosinase; IPR002350:Proteinase inhibitor I1, Kazal; IPR008922:Di-copper centre-containing; IPR011497:Protease inhibitor, Kazal-type; IPR020901:Proteinase inhibitor I2, Kunitz, conserved site
PTSG_06042	130	562	435	107	7	45	24	2	NoBP	NoMF	NoCC	NoDomain
PTSG_06041	186	92	66	33	3	16	15	7	BP_GO:0007218:neuropeptide signaling pathway	MF_GO:0004930:G-protein coupled receptor activity	CC_GO:0016020:membrane	IPR000203:GPS domain; IPR000832:GPCR, family 2, secretin-like; IPR017981:GPCR, family 2-like; IPR017983:GPCR, family 2, secretin-like, conserved site
PTSG_06038	127	137	85	68	23	29	31	32	NoBP	NoMF	CC_GO:0016021:integral to membrane	IPR018383:Uncharacterised protein family UPF0324, prokaryote
PTSG_05913	299	236	561	853	87	79	173	53	NoBP	NoMF	NoCC	NoDomain
PTSG_05902	1109	1064	1016	535	2	180	91	7	BP_GO:0006754:ATP biosynthetic process; BP_GO:0006813:potassium ion transport; BP_GO:0006814:sodium ion transport	MF_GO:0005391:sodium:potassium-exchanging ATPase activity	CC_GO:0005890:sodium:potassium-exchanging ATPase complex	IPR000402:ATPase, P-type cation exchange, beta subunit
PTSG_05843	30	35	32	25	0	3	10	0	NoBP	NoMF	NoCC	IPR011042:Six-bladed beta-propeller, TolB-like
PTSG_05839	60	181	25	29	0	16	3	1	NoBP	MF_GO:0005515:protein binding	NoCC	IPR001680:WD40 repeat; IPR011046:WD40 repeat-like-containing domain; IPR015943:WD40/YVTN repeat-like-containing domain; IPR017986:WD40-repeat-containing domain; IPR018391:Pyrrolo-quinoline quinone beta-propeller repeat; IPR019775:WD40 repeat, conserved site; IPR019781:WD40 repeat, subgroup; IPR019782:WD40 repeat 2; IPR020472:G-protein beta WD-40 repeat
PTSG_05837	24	91	117	95	2	6	26	0	NoBP	NoMF	NoCC	NoDomain
PTSG_05784	77	51	65	41	3	17	10	4	NoBP	MF_GO:0003950:NAD+ ADP-ribosyltransferase activity	NoCC	IPR012317:Poly(ADP-ribose) polymerase, catalytic domain
PTSG_05763	132	281	320	231	0	22	19	0	NoBP	NoMF	CC_GO:0016020:membrane	IPR000772:Ricin B lectin; IPR003378:Fringe-like; IPR008997:Ricin B-related lectin
PTSG_05732	207	409	292	204	108	108	126	56	NoBP	NoMF	NoCC	IPR001763:Rhodanese-like
PTSG_05702	75	215	233	56	1	6	11	0	NoBP	NoMF	NoCC	IPR000938:Cytoskeleton-associated protein, Gly-rich domain; IPR004018:RPEL repeat
PTSG_05641	84	66	147	31	4	14	6	3	NoBP	NoMF	NoCC	NoDomain
PTSG_05639	36	28	23	28	3	7	2	1	NoBP	NoMF	NoCC	NoDomain
PTSG_05606	52	11	16	28	0	11	3	0	NoBP	NoMF	NoCC	NoDomain
PTSG_05587	850	609	597	608	111	238	359	79	BP_GO:0006468:protein amino acid phosphorylation	MF_GO:0005524:ATP binding; MF_GO:0005515:protein binding; MF_GO:0004713:protein tyrosine kinase activity	NoCC	IPR000719:Protein kinase, catalytic domain; IPR001245:Serine-threonine/tyrosine-protein kinase; IPR001611:Leucine-rich repeat; IPR006626:Parallel beta-helix repeat; IPR008266:Tyrosine-protein kinase, active site; IPR009030:Growth factor, receptor; IPR011009:Protein kinase-like domain; IPR011050:Pectin lyase fold/virulence factor; IPR012334:Pectin lyase fold; IPR017441:Protein kinase, ATP binding …
PTSG_05583	375	117	449	119	0	49	79	5	NoBP	MF_GO:0005515:protein binding	NoCC	IPR002110:Ankyrin repeat; IPR020683:Ankyrin repeat-containing domain
PTSG_05555	184	664	340	252	34	72	86	25	BP_GO:0006468:protein amino acid phosphorylation	MF_GO:0004672:protein kinase activity; MF_GO:0005524:ATP binding	NoCC	IPR000719:Protein kinase, catalytic domain; IPR011009:Protein kinase-like domain; IPR017442:Serine/threonine-protein kinase-like domain
PTSG_05550	71	39	48	34	3	14	17	2	NoBP	MF_GO:0005515:protein binding; MF_GO:0008270:zinc ion binding	NoCC	IPR001841:Zinc finger, RING-type; IPR013083:Zinc finger, RING/FYVE/PHD-type
PTSG_05533	1631	3865	3242	1461	89	393	687	24	NoBP	NoMF	NoCC	NoDomain
PTSG_05526	136	490	542	345	4	19	38	1	NoBP	MF_GO:0005516:calmodulin binding	NoCC	IPR001715:Calponin homology domain; IPR002101:Myristoylated alanine-rich C-kinase substrate MARCKS
PTSG_05467	1444	5431	7549	1081	7	198	66	7	NoBP	NoMF	NoCC	NoDomain
PTSG_05454	209	149	178	98	30	65	77	34	BP_GO:0005975:carbohydrate metabolic process	MF_GO:0003824:catalytic activity; MF_GO:0043169:cation binding	NoCC	IPR006103:Glycoside hydrolase, family 2, TIM barrel; IPR006104:Glycoside hydrolase, family 2, N-terminal domain; IPR008979:Galactose-binding domain-like; IPR013781:Glycoside hydrolase, subgroup, catalytic core; IPR017853:Glycoside hydrolase, superfamily; IPR023232:Glycoside hydrolase, family 2, active site
PTSG_05453	204	178	269	195	72	104	141	82	BP_GO:0006468:protein amino acid phosphorylation	MF_GO:0004672:protein kinase activity; MF_GO:0005524:ATP binding	NoCC	IPR000719:Protein kinase, catalytic domain; IPR001245:Serine-threonine/tyrosine-protein kinase; IPR001828:Extracellular ligand-binding receptor; IPR011009:Protein kinase-like domain
PTSG_05442	1044	374	428	322	180	184	121	107	NoBP	NoMF	NoCC	NoDomain
PTSG_05418	141	121	154	118	8	20	21	8	BP_GO:0007165:signal transduction; BP_GO:0045087:innate immune response; BP_GO:0006006:glucose metabolic process	MF_GO:0004888:transmembrane receptor activity; MF_GO:0005515:protein binding; MF_GO:0003824:catalytic activity; MF_GO:0050661:NADP or NADPH binding	CC_GO:0031224:intrinsic to membrane	IPR000157:Toll-Interleukin receptor; IPR002110:Ankyrin repeat; IPR016040:NAD(P)-binding domain; IPR020683:Ankyrin repeat-containing domain; IPR020859:ROC GTPase; IPR022674:Glucose-6-phosphate dehydrogenase, NAD-binding; IPR023076:Hydroxymethylglutaryl-CoA reductase, class I/II, conserved site
PTSG_05391	97	50	36	18	5	14	15	4	BP_GO:0045449:regulation of transcription	MF_GO:0003700:transcription factor activity; MF_GO:0043565:sequence-specific DNA binding	CC_GO:0005667:transcription factor complex	IPR004827:Basic-leucine zipper (bZIP) transcription factor
PTSG_05375	81	106	124	27	0	14	8	0	BP_GO:0006470:protein amino acid dephosphorylation; BP_GO:0006570:tyrosine metabolic process	MF_GO:0004725:protein tyrosine phosphatase activity; MF_GO:0005515:protein binding	NoCC	IPR000242:Protein-tyrosine phosphatase, receptor/non-receptor type; IPR000387:Protein-tyrosine/Dual-specificity phosphatase; IPR001478:PDZ/DHR/GLGF; IPR002110:Ankyrin repeat; IPR016130:Protein-tyrosine phosphatase, active site; IPR020683:Ankyrin repeat-containing domain
PTSG_05366	851	3207	1996	579	74	175	189	82	NoBP	NoMF	NoCC	NoDomain
PTSG_05335	232	124	231	40	1	26	8	0	NoBP	NoMF	NoCC	NoDomain
PTSG_05325	1349	1558	2128	541	2	196	128	2	NoBP	MF_GO:0008270:zinc ion binding; MF_GO:0003676:nucleic acid binding	CC_GO:0005622:intracellular	IPR007087:Zinc finger, C2H2-type; IPR013087:Zinc finger, C2H2-type/integrase, DNA-binding; IPR015880:Zinc finger, C2H2-like
PTSG_05317	257	251	305	179	11	23	31	4	BP_GO:0006468:protein amino acid phosphorylation; BP_GO:0009069:serine family amino acid metabolic process	MF_GO:0005524:ATP binding; MF_GO:0004674:protein serine/threonine kinase activity	NoCC	IPR000719:Protein kinase, catalytic domain; IPR002290:Serine/threonine-protein kinase domain; IPR008271:Serine/threonine-protein kinase, active site; IPR011009:Protein kinase-like domain; IPR017441:Protein kinase, ATP binding site; IPR017442:Serine/threonine-protein kinase-like domain
PTSG_05301	407	1778	1843	1341	2	54	220	1	NoBP	MF_GO:0008270:zinc ion binding; MF_GO:0003676:nucleic acid binding	CC_GO:0005622:intracellular	IPR007087:Zinc finger, C2H2-type; IPR013087:Zinc finger, C2H2-type/integrase, DNA-binding; IPR015880:Zinc finger, C2H2-like
PTSG_05300	171	736	759	604	0	26	116	1	NoBP	NoMF	NoCC	NoDomain
PTSG_05256	51	98	79	62	1	13	16	1	NoBP	NoMF	NoCC	NoDomain
PTSG_05246	118	73	68	64	0	19	16	0	BP_GO:0045449:regulation of transcription	MF_GO:0003677:DNA binding; MF_GO:0005515:protein binding	NoCC	IPR001005:SANT domain, DNA binding; IPR001715:Calponin homology domain; IPR009057:Homeodomain-like; IPR012287:Homeodomain-related
PTSG_05243	95	21	16	22	0	11	5	1	NoBP	NoMF	NoCC	NoDomain
PTSG_05228	3592	4147	4470	2146	27	687	429	23	BP_GO:0009851:auxin biosynthetic process; BP_GO:0015672:monovalent inorganic cation transport; BP_GO:0006754:ATP biosynthetic process	MF_GO:0015077:monovalent inorganic cation transmembrane transporter activity; MF_GO:0015662:ATPase activity, coupled to transmembrane movement of ions, phosphorylative mechanism; MF_GO:0005524:ATP binding	CC_GO:0016021:integral to membrane	IPR001757:ATPase, P-type, K/Mg/Cd/Cu/Zn/Na/Ca/Na/H-transporter; IPR004014:ATPase, P-type cation-transporter, N-terminal; IPR005775:ATPase, P-type cation exchange, alpha subunit, eukaryotic; IPR005834:Haloacid dehalogenase-like hydrolase; IPR006068:ATPase, P-type cation-transporter, C-terminal; IPR006069:ATPase, P-type cation exchange, alpha subunit; IPR008250:ATPase, P-type, ATPase-associated dom…
PTSG_05203	1507	2044	2468	668	141	411	310	112	NoBP	NoMF	CC_GO:0016021:integral to membrane	IPR001195:Glycophorin; IPR021720:Malectin
PTSG_05198	61	30	63	73	1	8	13	0	NoBP	MF_GO:0005515:protein binding	NoCC	IPR000980:SH2 motif
PTSG_05185	876	509	730	613	164	238	373	119	NoBP	MF_GO:0008270:zinc ion binding; MF_GO:0003676:nucleic acid binding	CC_GO:0005622:intracellular	IPR007087:Zinc finger, C2H2-type; IPR013087:Zinc finger, C2H2-type/integrase, DNA-binding; IPR015880:Zinc finger, C2H2-like
PTSG_05175	127	325	262	229	1	26	51	2	BP_GO:0006955:immune response; BP_GO:0007165:signal transduction	MF_GO:0005044:scavenger receptor activity; MF_GO:0030247:polysaccharide binding; MF_GO:0003824:catalytic activity	NoCC	IPR001212:Somatomedin B domain; IPR011041:Soluble quinoprotein glucose/sorbosone dehydrogenase; IPR011042:Six-bladed beta-propeller, TolB-like
PTSG_05152	246	515	780	210	2	26	81	1	NoBP	NoMF	CC_GO:0005783:endoplasmic reticulum	IPR003388:Reticulon; IPR005069:Nucleotide-diphospho-sugar transferase, predicted
PTSG_05146	115	87	89	72	37	25	12	27	NoBP	NoMF	NoCC	NoDomain
PTSG_05128	428	576	1243	227	0	35	43	0	BP_GO:0006468:protein amino acid phosphorylation; BP_GO:0007156:homophilic cell adhesion; BP_GO:0007165:signal transduction	MF_GO:0005524:ATP binding; MF_GO:0004872:receptor activity; MF_GO:0005509:calcium ion binding; MF_GO:0005515:protein binding; MF_GO:0004713:protein tyrosine kinase activity	CC_GO:0016020:membrane	IPR000719:Protein kinase, catalytic domain; IPR000938:Cytoskeleton-associated protein, Gly-rich domain; IPR001245:Serine-threonine/tyrosine-protein kinase; IPR001368:TNFR/CD27/30/40/95 cysteine-rich region; IPR002126:Cadherin; IPR003410:Hyalin; IPR006210:Epidermal growth factor-like; IPR008266:Tyrosine-protein kinase, active site; IPR011009:Protein kinase-like domain; IPR015919:Cadherin-like; IPR…
PTSG_05083	55	95	42	26	0	13	5	0	NoBP	NoMF	NoCC	NoDomain
PTSG_05019	112	60	40	27	8	20	14	7	BP_GO:0006310:DNA recombination; BP_GO:0002520:immune system development; BP_GO:0030154:cell differentiation; BP_GO:0065007:biological regulation; BP_GO:0006281:DNA repair; BP_GO:0006260:DNA replication	MF_GO:0003910:DNA ligase (ATP) activity; MF_GO:0005524:ATP binding	CC_GO:0044424:intracellular part	IPR001357:BRCT; IPR012309:DNA ligase, ATP-dependent, C-terminal; IPR012310:DNA ligase, ATP-dependent, central; IPR012340:Nucleic acid-binding, OB-fold; IPR016027:Nucleic acid-binding, OB-fold-like
PTSG_05018	1017	2688	3624	555	1	110	66	3	NoBP	MF_GO:0008270:zinc ion binding; MF_GO:0005515:protein binding; MF_GO:0005509:calcium ion binding	NoCC	IPR000433:Zinc finger, ZZ-type; IPR001202:WW/Rsp5/WWP; IPR011992:EF-hand-like domain; IPR015153:EF-hand domain, type 1; IPR015154:EF-hand domain, type 2; IPR018249:EF-HAND 2
PTSG_04973	1344	1561	541	657	168	262	293	121	NoBP	MF_GO:0005524:ATP binding; MF_GO:0016887:ATPase activity	NoCC	IPR003439:ABC transporter-like; IPR003593:ATPase, AAA+ type, core; IPR017871:ABC transporter, conserved site
PTSG_04952	239	282	294	177	42	51	101	49	NoBP	NoMF	NoCC	IPR020683:Ankyrin repeat-containing domain
PTSG_04947	865	1346	1558	705	6	168	191	0	NoBP	MF_GO:0005515:protein binding; MF_GO:0008270:zinc ion binding	NoCC	IPR001841:Zinc finger, RING-type; IPR011990:Tetratricopeptide-like helical; IPR013083:Zinc finger, RING/FYVE/PHD-type; IPR019734:Tetratricopeptide repeat
PTSG_04934	278	239	279	419	0	40	65	1	NoBP	NoMF	NoCC	NoDomain
PTSG_04921	248	141	150	95	2	37	20	5	NoBP	MF_GO:0005515:protein binding	NoCC	IPR001478:PDZ/DHR/GLGF
PTSG_04891	187	1029	1214	463	10	48	92	8	BP_GO:0006418:tRNA aminoacylation for protein translation	MF_GO:0005515:protein binding; MF_GO:0004812:aminoacyl-tRNA ligase activity; MF_GO:0005524:ATP binding	CC_GO:0005737:cytoplasm; CC_GO:0005727:extrachromosomal circular DNA	IPR000742:Epidermal growth factor-like, type 3; IPR001412:Aminoacyl-tRNA synthetase, class I, conserved site; IPR001434:Domain of unknown function DUF11; IPR002919:Protease inhibitor I8, cysteine-rich trypsin inhibitor-like; IPR006210:Epidermal growth factor-like; IPR013032:EGF-like region, conserved site
PTSG_04862	49	35	26	24	1	9	4	0	NoBP	NoMF	NoCC	NoDomain
PTSG_04831	14	23	58	81	3	3	9	0	NoBP	MF_GO:0005488:binding	NoCC	IPR011989:Armadillo-like helical; IPR016024:Armadillo-type fold
PTSG_04670	483	852	642	139	1	73	41	2	NoBP	NoMF	NoCC	IPR000782:FAS1 domain; IPR000884:Thrombospondin, type 1 repeat
PTSG_04669	164	461	538	345	23	46	60	37	BP_GO:0007165:signal transduction	MF_GO:0005515:protein binding	NoCC	IPR000159:Ras-association; IPR003124:Actin-binding WH2
PTSG_04645	700	69	263	77	1	28	12	3	NoBP	NoMF	NoCC	NoDomain
PTSG_04631	865	748	1040	364	87	142	132	34	BP_GO:0006468:protein amino acid phosphorylation	MF_GO:0005524:ATP binding; MF_GO:0004713:protein tyrosine kinase activity	NoCC	IPR000719:Protein kinase, catalytic domain; IPR001245:Serine-threonine/tyrosine-protein kinase; IPR001828:Extracellular ligand-binding receptor; IPR008266:Tyrosine-protein kinase, active site; IPR011009:Protein kinase-like domain
PTSG_04624	49	41	56	162	4	7	11	0	NoBP	NoMF	NoCC	NoDomain
PTSG_04593	244	725	1130	410	54	113	166	43	NoBP	MF_GO:0005488:binding	NoCC	IPR011989:Armadillo-like helical
PTSG_04585	1822	2124	3068	366	14	212	178	8	BP_GO:0007585:respiratory gaseous exchange; BP_GO:0055114:oxidation reduction	NoMF	CC_GO:0005740:mitochondrial envelope; CC_GO:0044425:membrane part	IPR002680:Alternative oxidase
PTSG_04584	1032	932	1407	476	113	200	299	62	BP_GO:0006468:protein amino acid phosphorylation; BP_GO:0007165:signal transduction	MF_GO:0005524:ATP binding; MF_GO:0004872:receptor activity; MF_GO:0004713:protein tyrosine kinase activity	NoCC	IPR000719:Protein kinase, catalytic domain; IPR001245:Serine-threonine/tyrosine-protein kinase; IPR001368:TNFR/CD27/30/40/95 cysteine-rich region; IPR003410:Hyalin; IPR008266:Tyrosine-protein kinase, active site; IPR011009:Protein kinase-like domain; IPR017441:Protein kinase, ATP binding site; IPR020635:Tyrosine-protein kinase, catalytic domain
PTSG_04570	156	773	1256	716	2	30	88	2	BP_GO:0007165:signal transduction; BP_GO:0006468:protein amino acid phosphorylation	MF_GO:0005524:ATP binding; MF_GO:0004713:protein tyrosine kinase activity	NoCC	IPR000159:Ras-association; IPR000719:Protein kinase, catalytic domain; IPR001245:Serine-threonine/tyrosine-protein kinase; IPR008266:Tyrosine-protein kinase, active site; IPR011009:Protein kinase-like domain
PTSG_04481	214	558	881	447	1	30	56	0	NoBP	NoMF	NoCC	NoDomain
PTSG_04473	116	57	44	32	1	12	4	1	NoBP	NoMF	NoCC	NoDomain
PTSG_04442	3770	1034	1059	1872	745	954	659	660	BP_GO:0015893:drug transport; BP_GO:0007595:lactation; BP_GO:0048545:response to steroid hormone stimulus; BP_GO:0014045:establishment of endothelial blood-brain barrier; BP_GO:0010212:response to ionizing radiation; BP_GO:0046685:response to arsenic; BP_GO:0014070:response to organic cyclic substance; BP_GO:0055085:transmembrane transport	MF_GO:0015238:drug transmembrane transporter activity; MF_GO:0042626:ATPase activity, coupled to transmembrane movement of substances; MF_GO:0005515:protein binding; MF_GO:0005524:ATP binding	CC_GO:0009986:cell surface; CC_GO:0005624:membrane fraction; CC_GO:0016324:apical plasma membrane; CC_GO:0016021:integral to membrane	IPR001140:ABC transporter, transmembrane domain; IPR003439:ABC transporter-like; IPR003593:ATPase, AAA+ type, core; IPR011527:ABC transporter, transmembrane domain, type 1; IPR017871:ABC transporter, conserved site; IPR017940:ABC transporter, integral membrane type 1
PTSG_04431	1407	849	829	2256	522	525	480	475	BP_GO:0055085:transmembrane transport	MF_GO:0042626:ATPase activity, coupled to transmembrane movement of substances; MF_GO:0005515:protein binding; MF_GO:0005524:ATP binding	CC_GO:0009986:cell surface; CC_GO:0016021:integral to membrane	IPR001140:ABC transporter, transmembrane domain; IPR003439:ABC transporter-like; IPR003593:ATPase, AAA+ type, core; IPR011527:ABC transporter, transmembrane domain, type 1; IPR017871:ABC transporter, conserved site; IPR017940:ABC transporter, integral membrane type 1
PTSG_04430	116	60	94	20	3	12	7	0	BP_GO:0006468:protein amino acid phosphorylation; BP_GO:0009069:serine family amino acid metabolic process	MF_GO:0005524:ATP binding; MF_GO:0004674:protein serine/threonine kinase activity	NoCC	IPR000719:Protein kinase, catalytic domain; IPR008271:Serine/threonine-protein kinase, active site; IPR011009:Protein kinase-like domain; IPR017442:Serine/threonine-protein kinase-like domain
PTSG_04405	138	514	857	246	56	58	92	31	BP_GO:0009851:auxin biosynthetic process; BP_GO:0080022:primary root development; BP_GO:0010149:senescence; BP_GO:0003006:reproductive developmental process; BP_GO:0010050:vegetative phase change; BP_GO:0009594:detection of nutrient; BP_GO:0009738:abscisic acid mediated signaling pathway; BP_GO:0010182:sugar mediated signaling pathway; BP_GO:0006950:response to stress; BP_GO:0006468:protein amino…	MF_GO:0004674:protein serine/threonine kinase activity; MF_GO:0005524:ATP binding; MF_GO:0005515:protein binding	CC_GO:0000152:nuclear ubiquitin ligase complex	IPR000719:Protein kinase, catalytic domain; IPR001772:Kinase-associated KA1; IPR002290:Serine/threonine-protein kinase domain; IPR008271:Serine/threonine-protein kinase, active site; IPR011009:Protein kinase-like domain; IPR017441:Protein kinase, ATP binding site; IPR017442:Serine/threonine-protein kinase-like domain
PTSG_04379	54	44	78	40	0	15	13	2	NoBP	NoMF	NoCC	IPR006212:Furin-like repeat; IPR008972:Cupredoxin; IPR009030:Growth factor, receptor
PTSG_04378	376	294	321	150	0	40	25	0	BP_GO:0007169:transmembrane receptor protein tyrosine kinase signaling pathway; BP_GO:0007298:border follicle cell migration; BP_GO:0007165:signal transduction; BP_GO:0042386:hemocyte differentiation; BP_GO:0006468:protein amino acid phosphorylation; BP_GO:0009069:serine family amino acid metabolic process	MF_GO:0004674:protein serine/threonine kinase activity; MF_GO:0005524:ATP binding	NoCC	IPR000719:Protein kinase, catalytic domain; IPR001245:Serine-threonine/tyrosine-protein kinase; IPR008271:Serine/threonine-protein kinase, active site; IPR011009:Protein kinase-like domain; IPR017442:Serine/threonine-protein kinase-like domain
PTSG_04377	103	460	685	255	1	20	25	2	BP_GO:0032012:regulation of ARF protein signal transduction; BP_GO:0043087:regulation of GTPase activity	MF_GO:0005515:protein binding; MF_GO:0005086:ARF guanyl-nucleotide exchange factor activity	CC_GO:0005622:intracellular	IPR000048:IQ motif, EF-hand binding site; IPR000904:SEC7-like; IPR011993:Pleckstrin homology-type; IPR023394:SEC7-like, alpha orthogonal bundle
PTSG_04376	138	368	760	389	1	26	55	7	NoBP	NoMF	NoCC	IPR003903:Ubiquitin interacting motif
PTSG_04370	57	1081	1014	240	1	22	72	1	NoBP	NoMF	NoCC	NoDomain
PTSG_04312	637	2001	1835	776	313	291	465	170	BP_GO:0008272:sulfate transport; BP_GO:0055085:transmembrane transport	MF_GO:0008271:secondary active sulfate transmembrane transporter activity	CC_GO:0016021:integral to membrane	IPR001902:Sulphate anion transporter; IPR002645:Sulphate transporter/antisigma-factor antagonist STAS; IPR011547:Sulphate transporter
PTSG_04291	987	502	1128	233	7	149	55	1	NoBP	NoMF	NoCC	NoDomain
PTSG_04280	958	633	649	496	138	207	203	190	BP_GO:0008152:metabolic process	MF_GO:0008484:sulfuric ester hydrolase activity	NoCC	IPR000917:Sulfatase; IPR002889:Carbohydrate-binding WSC; IPR017849:Alkaline phosphatase-like, alpha/beta/alpha; IPR017850:Alkaline-phosphatase-like, core domain
PTSG_04227	2263	5711	7164	1644	177	576	885	114	NoBP	MF_GO:0005488:binding	NoCC	IPR011989:Armadillo-like helical
PTSG_04219	62	20	40	46	2	8	7	0	BP_GO:0001539:ciliary or flagellar motility	MF_GO:0005515:protein binding; MF_GO:0003774:motor activity; MF_GO:0005198:structural molecule activity	CC_GO:0009288:bacterial-type flagellum	IPR000048:IQ motif, EF-hand binding site; IPR002110:Ankyrin repeat; IPR019776:Flagellar basal body rod protein, conserved site; IPR020683:Ankyrin repeat-containing domain
PTSG_04164	246	373	830	258	78	106	96	58	BP_GO:0022402:cell cycle process	MF_GO:0005515:protein binding	NoCC	IPR001810:F-box domain, cyclin-like; IPR006670:Cyclin; IPR006671:Cyclin, N-terminal; IPR011028:Cyclin-like; IPR013763:Cyclin-related; IPR022364:F-box domain, Skp2-like
PTSG_04095	156	314	381	340	9	19	73	5	NoBP	NoMF	NoCC	NoDomain
PTSG_04037	121	91	80	43	0	18	21	2	BP_GO:0006412:translation; BP_GO:0042254:ribosome biogenesis	MF_GO:0005515:protein binding; MF_GO:0003735:structural constituent of ribosome	CC_GO:0005840:ribosome	IPR001680:WD40 repeat; IPR011046:WD40 repeat-like-containing domain; IPR015943:WD40/YVTN repeat-like-containing domain; IPR017986:WD40-repeat-containing domain; IPR019775:WD40 repeat, conserved site; IPR019781:WD40 repeat, subgroup; IPR019782:WD40 repeat 2; IPR020472:G-protein beta WD-40 repeat; IPR020592:Ribosomal protein S16, conserved site
PTSG_04015	156	154	199	47	0	18	4	0	NoBP	MF_GO:0005515:protein binding	NoCC	IPR002110:Ankyrin repeat; IPR020683:Ankyrin repeat-containing domain
PTSG_03963	101	136	206	104	1	15	15	1	NoBP	NoMF	NoCC	IPR019372:Lipoma HMGIC fusion partner-like protein
PTSG_03958	2595	970	1380	723	294	399	303	331	NoBP	MF_GO:0005515:protein binding	NoCC	IPR004045:Glutathione S-transferase, N-terminal; IPR010987:Glutathione S-transferase, C-terminal-like; IPR012335:Thioredoxin fold; IPR012336:Thioredoxin-like fold; IPR017933:Glutathione S-transferase/chloride channel, C-terminal
PTSG_03930	439	1086	1341	496	81	135	243	37	NoBP	NoMF	NoCC	NoDomain
PTSG_03923	672	486	617	431	2	72	60	0	BP_GO:0006508:proteolysis	MF_GO:0004190:aspartic-type endopeptidase activity; MF_GO:0005515:protein binding; MF_GO:0031177:phosphopantetheine binding	NoCC	IPR001969:Peptidase aspartic, active site; IPR002909:Cell surface receptor IPT/TIG; IPR006162:Phosphopantetheine attachment site; IPR006626:Parallel beta-helix repeat; IPR013783:Immunoglobulin-like fold; IPR014756:Immunoglobulin E-set
PTSG_03848	419	691	1427	248	0	56	22	2	NoBP	MF_GO:0005515:protein binding	NoCC	IPR001202:WW/Rsp5/WWP
PTSG_03839	834	1104	1303	568	13	139	64	5	BP_GO:0000272:polysaccharide catabolic process; BP_GO:0007165:signal transduction	MF_GO:0004872:receptor activity; MF_GO:0005516:calmodulin binding; MF_GO:0030246:carbohydrate binding	NoCC	IPR001368:TNFR/CD27/30/40/95 cysteine-rich region; IPR001478:PDZ/DHR/GLGF; IPR002101:Myristoylated alanine-rich C-kinase substrate MARCKS; IPR002102:Cellulosome anchoring protein, cohesin domain; IPR008965:Carbohydrate-binding; IPR016134:Cellulosome enzyme, dockerin type I; IPR018247:EF-Hand 1, calcium-binding site
PTSG_03818	60	49	54	47	0	15	14	0	NoBP	NoMF	NoCC	NoDomain
PTSG_03805	149	170	276	39	1	18	11	4	NoBP	NoMF	NoCC	IPR004253:Domain of unknown function DUF231, plant
PTSG_03689	201	63	110	68	1	31	18	0	NoBP	MF_GO:0005516:calmodulin binding	NoCC	IPR000980:SH2 motif; IPR001478:PDZ/DHR/GLGF; IPR002101:Myristoylated alanine-rich C-kinase substrate MARCKS
PTSG_03677	889	2103	2559	700	5	118	78	2	BP_GO:0045449:regulation of transcription	MF_GO:0003677:DNA binding; MF_GO:0005509:calcium ion binding; MF_GO:0005515:protein binding	NoCC	IPR001005:SANT domain, DNA binding; IPR002048:Calcium-binding EF-hand; IPR008080:Parvalbumin; IPR009057:Homeodomain-like; IPR011992:EF-hand-like domain; IPR012287:Homeodomain-related; IPR014778:Myb, DNA-binding; IPR017930:Transcription regulator HTH, Myb-type, DNA-binding; IPR018247:EF-Hand 1, calcium-binding site; IPR018249:EF-HAND 2; IPR019825:Legume lectin, beta chain, Mn/Ca-binding site
PTSG_03670	355	296	272	349	133	202	219	71	BP_GO:0045449:regulation of transcription	MF_GO:0003700:transcription factor activity; MF_GO:0043565:sequence-specific DNA binding; MF_GO:0046983:protein dimerization activity	CC_GO:0005667:transcription factor complex	IPR001630:cAMP response element binding (CREB) protein; IPR004827:Basic-leucine zipper (bZIP) transcription factor; IPR011616:bZIP transcription factor, bZIP-1
PTSG_03643	58	25	27	19	0	15	4	0	NoBP	NoMF	NoCC	NoDomain
PTSG_03610	199	575	896	535	61	82	86	34	NoBP	NoMF	NoCC	NoDomain
PTSG_03598	431	465	265	47	0	34	11	21	NoBP	NoMF	NoCC	NoDomain
PTSG_03591	72	299	489	258	21	29	62	25	BP_GO:0007264:small GTPase mediated signal transduction; BP_GO:0007165:signal transduction	MF_GO:0005525:GTP binding; MF_GO:0005515:protein binding; MF_GO:0003924:GTPase activity	CC_GO:0016020:membrane	IPR001806:Ras GTPase; IPR001849:Pleckstrin homology domain; IPR005225:Small GTP-binding protein; IPR010916:TonB box, conserved site; IPR011993:Pleckstrin homology-type; IPR013753:Ras; IPR020849:Ras small GTPase
PTSG_03524	1854	3776	1972	1368	252	755	1173	94	NoBP	NoMF	NoCC	NoDomain
PTSG_03523	459	537	405	168	1	63	35	1	NoBP	NoMF	NoCC	NoDomain
PTSG_03509	105	187	303	237	2	11	24	1	NoBP	NoMF	NoCC	NoDomain
PTSG_03507	579	418	593	397	14	69	52	4	BP_GO:0007165:signal transduction	MF_GO:0004872:receptor activity; MF_GO:0030246:carbohydrate binding	NoCC	IPR001368:TNFR/CD27/30/40/95 cysteine-rich region; IPR008965:Carbohydrate-binding
PTSG_03506	154	119	132	81	5	16	15	1	NoBP	MF_GO:0005515:protein binding	NoCC	IPR002110:Ankyrin repeat; IPR020683:Ankyrin repeat-containing domain
PTSG_03499	118	410	635	335	45	50	97	28	BP_GO:0050794:regulation of cellular process	MF_GO:0005515:protein binding	NoCC	IPR001060:Fps/Fes/Fer/CIP4 homology; IPR001452:Src homology-3 domain
PTSG_03488	54	75	61	149	1	9	23	2	NoBP	NoMF	CC_GO:0016020:membrane	IPR000772:Ricin B lectin; IPR003378:Fringe-like; IPR008997:Ricin B-related lectin
PTSG_03461	67	52	68	115	1	21	33	0	BP_GO:0007275:multicellular organismal development; BP_GO:0006470:protein amino acid dephosphorylation; BP_GO:0006570:tyrosine metabolic process; BP_GO:0045449:regulation of transcription	MF_GO:0004725:protein tyrosine phosphatase activity; MF_GO:0005515:protein binding; MF_GO:0003700:transcription factor activity; MF_GO:0043565:sequence-specific DNA binding	CC_GO:0005737:cytoplasm; CC_GO:0005667:transcription factor complex	IPR000242:Protein-tyrosine phosphatase, receptor/non-receptor type; IPR000387:Protein-tyrosine/Dual-specificity phosphatase; IPR000980:SH2 motif; IPR004827:Basic-leucine zipper (bZIP) transcription factor
PTSG_03442	214	2442	1874	462	0	63	83	1	BP_GO:0006470:protein amino acid dephosphorylation	MF_GO:0008138:protein tyrosine/serine/threonine phosphatase activity	NoCC	IPR000340:Dual specificity phosphatase, catalytic domain; IPR000387:Protein-tyrosine/Dual-specificity phosphatase; IPR001763:Rhodanese-like; IPR020422:Dual specificity phosphatase, subgroup, catalytic domain
PTSG_03434	85	111	209	22	0	6	3	0	NoBP	NoMF	NoCC	NoDomain
PTSG_03350	101	72	55	47	5	14	11	0	BP_GO:0007165:signal transduction; BP_GO:0045087:innate immune response	MF_GO:0004888:transmembrane receptor activity; MF_GO:0005515:protein binding	CC_GO:0031224:intrinsic to membrane	IPR000157:Toll-Interleukin receptor; IPR002110:Ankyrin repeat; IPR020683:Ankyrin repeat-containing domain; IPR020859:ROC GTPase
PTSG_03270	4643	827	1510	1309	538	718	599	295	BP_GO:0042967:acyl-carrier-protein biosynthetic process	MF_GO:0008415:acyltransferase activity	NoCC	IPR000542:Acyltransferase ChoActase/COT/CPT
PTSG_03219	112	273	340	33	0	13	8	0	NoBP	MF_GO:0005515:protein binding	CC_GO:0005856:cytoskeleton	IPR000299:FERM domain; IPR001452:Src homology-3 domain; IPR011511:Variant SH3; IPR011993:Pleckstrin homology-type; IPR014352:FERM/acyl-CoA-binding protein, 3-helical bundle; IPR018979:FERM, N-terminal; IPR018980:FERM, C-terminal PH-like domain; IPR019748:FERM central domain; IPR019749:Band 4.1 domain
PTSG_03216	659	611	902	306	2	98	45	2	BP_GO:0007165:signal transduction	MF_GO:0004872:receptor activity	NoCC	IPR001368:TNFR/CD27/30/40/95 cysteine-rich region; IPR009030:Growth factor, receptor; IPR013032:EGF-like region, conserved site
PTSG_03205	41	44	69	31	1	8	8	0	NoBP	NoMF	NoCC	NoDomain
PTSG_03175	2639	9956	6846	1505	170	599	1108	90	BP_GO:0009851:auxin biosynthetic process; BP_GO:0019538:protein metabolic process	MF_GO:0005515:protein binding; MF_GO:0005524:ATP binding; MF_GO:0017111:nucleoside-triphosphatase activity	NoCC	IPR001270:Chaperonin ClpA/B; IPR003593:ATPase, AAA+ type, core; IPR003959:ATPase, AAA-type, core; IPR004176:Clp, N-terminal; IPR013093:ATPase, AAA-2; IPR018368:Chaperonin ClpA/B, conserved site; IPR019489:Clp ATPase, C-terminal; IPR023150:Double Clp-N motif
PTSG_03170	275	767	1205	457	18	51	73	8	NoBP	MF_GO:0005515:protein binding; MF_GO:0003774:motor activity; MF_GO:0005524:ATP binding	CC_GO:0016459:myosin complex	IPR000048:IQ motif, EF-hand binding site; IPR001609:Myosin head, motor domain
PTSG_03148	83	226	200	43	1	10	6	1	BP_GO:0006817:phosphate transport	MF_GO:0005315:inorganic phosphate transmembrane transporter activity	CC_GO:0016020:membrane	IPR001204:Phosphate transporter
PTSG_03147	232	527	435	279	87	108	180	89	BP_GO:0006013:mannose metabolic process	MF_GO:0004559:alpha-mannosidase activity; MF_GO:0030246:carbohydrate binding; MF_GO:0008270:zinc ion binding	CC_GO:0044464:cell part	IPR000602:Glycoside hydrolase, family 38, core; IPR011013:Glycoside hydrolase-type carbohydrate-binding; IPR011330:Glycoside hydrolase/deacetylase, beta/alpha-barrel; IPR011682:Glycosyl hydrolases 38, C-terminal; IPR015341:Glycoside hydrolase, family 38, central domain
PTSG_03127	73	18	19	26	0	3	2	0	NoBP	NoMF	NoCC	NoDomain
PTSG_03126	405	130	208	175	4	53	48	2	NoBP	MF_GO:0016491:oxidoreductase activity	NoCC	IPR006076:FAD dependent oxidoreductase
PTSG_02975	585	531	645	141	0	49	22	1	NoBP	NoMF	NoCC	IPR008775:Phytanoyl-CoA dioxygenase
PTSG_02885	42567	13598	12392	8054	5005	5169	655	3499	BP_GO:0008152:metabolic process	MF_GO:0003824:catalytic activity; MF_GO:0005488:binding	NoCC	IPR008030:NmrA-like; IPR016040:NAD(P)-binding domain
PTSG_02877	205	368	433	807	49	79	118	39	NoBP	MF_GO:0008270:zinc ion binding	NoCC	IPR001781:Zinc finger, LIM-type
PTSG_02876	75	33	42	25	0	10	4	0	NoBP	NoMF	NoCC	NoDomain
PTSG_02869	123	48	106	92	10	38	23	1	NoBP	NoMF	NoCC	NoDomain
PTSG_02811	308	250	291	226	100	138	147	71	NoBP	MF_GO:0005515:protein binding; MF_GO:0008270:zinc ion binding	NoCC	IPR001841:Zinc finger, RING-type; IPR013083:Zinc finger, RING/FYVE/PHD-type; IPR018957:Zinc finger, C3HC4 RING-type; IPR019775:WD40 repeat, conserved site
PTSG_02808	150	369	644	376	3	26	31	0	NoBP	NoMF	NoCC	NoDomain
PTSG_02790	1426	601	3793	91	43	55	64	26	BP_GO:0008284:positive regulation of cell proliferation; BP_GO:0001822:kidney development; BP_GO:0006596:polyamine biosynthetic process; BP_GO:0006525:arginine metabolic process; BP_GO:0006560:proline metabolic process	MF_GO:0004586:ornithine decarboxylase activity	CC_GO:0005829:cytosol	IPR000183:Ornithine/DAP/Arg decarboxylase; IPR002433:Ornithine decarboxylase; IPR009006:Alanine racemase/group IV decarboxylase, C-terminal; IPR022643:Orn/DAP/Arg decarboxylase 2, C-terminal; IPR022644:Orn/DAP/Arg decarboxylase 2, N-terminal; IPR022653:Orn/DAP/Arg decarboxylase 2, pyridoxal-phosphate binding site; IPR022657:Orn/DAP/Arg decarboxylase 2, conserved site
PTSG_02708	339	537	688	185	12	69	87	2	NoBP	NoMF	NoCC	NoDomain
PTSG_02640	45	92	105	61	20	19	27	6	NoBP	NoMF	NoCC	NoDomain
PTSG_02639	28	59	76	49	10	10	11	5	NoBP	NoMF	NoCC	IPR023398:Translation Initiation factor eIF- 4e-like domain
PTSG_02515	932	1738	3555	386	3	59	78	4	BP_GO:0007165:signal transduction; BP_GO:0045087:innate immune response	MF_GO:0004888:transmembrane receptor activity; MF_GO:0005488:binding	CC_GO:0031224:intrinsic to membrane	IPR000157:Toll-Interleukin receptor; IPR011989:Armadillo-like helical; IPR016024:Armadillo-type fold
PTSG_02452	91	85	143	83	9	28	33	2	NoBP	NoMF	NoCC	NoDomain
PTSG_02407	303	512	679	87	2	28	11	0	NoBP	MF_GO:0005515:protein binding	NoCC	IPR001478:PDZ/DHR/GLGF
PTSG_02397	559	1219	1358	475	125	205	338	76	BP_GO:0006950:response to stress	NoMF	NoCC	IPR003718:Peroxiredoxin, OsmC-like protein; IPR015946:K homology domain-like, alpha/beta
PTSG_02345	198	463	452	266	91	106	143	43	BP_GO:0007018:microtubule-based movement	MF_GO:0003777:microtubule motor activity; MF_GO:0005524:ATP binding	CC_GO:0005874:microtubule	IPR001752:Kinesin, motor domain; IPR019821:Kinesin, motor region, conserved site
PTSG_02340	593	1721	2167	199	22	125	108	23	BP_GO:0055114:oxidation reduction; BP_GO:0006525:arginine metabolic process; BP_GO:0006560:proline metabolic process; BP_GO:0018401:peptidyl-proline hydroxylation to 4-hydroxy-L-proline	MF_GO:0005506:iron ion binding; MF_GO:0031418:L-ascorbic acid binding; MF_GO:0005515:protein binding; MF_GO:0004656:procollagen-proline 4-dioxygenase activity	CC_GO:0005783:endoplasmic reticulum	IPR005123:Oxoglutarate/iron-dependent oxygenase; IPR006620:Prolyl 4-hydroxylase, alpha subunit; IPR011990:Tetratricopeptide-like helical; IPR013026:Tetratricopeptide repeat-containing; IPR013547:Prolyl 4-hydroxylase alpha-subunit, N-terminal; IPR019734:Tetratricopeptide repeat
PTSG_02285	1273	1571	1741	1268	275	532	589	214	BP_GO:0006468:protein amino acid phosphorylation; BP_GO:0009069:serine family amino acid metabolic process	MF_GO:0005524:ATP binding; MF_GO:0004674:protein serine/threonine kinase activity	NoCC	IPR000719:Protein kinase, catalytic domain; IPR002290:Serine/threonine-protein kinase domain; IPR008271:Serine/threonine-protein kinase, active site; IPR011009:Protein kinase-like domain; IPR017441:Protein kinase, ATP binding site; IPR017442:Serine/threonine-protein kinase-like domain; IPR018488:Cyclic nucleotide-binding, conserved site
PTSG_02233	497	677	471	132	3	54	22	1	NoBP	MF_GO:0005509:calcium ion binding	NoCC	IPR002048:Calcium-binding EF-hand; IPR011992:EF-hand-like domain; IPR018247:EF-Hand 1, calcium-binding site; IPR018249:EF-HAND 2
PTSG_02198	967	1200	889	212	16	129	114	25	BP_GO:0006269:DNA replication, synthesis of RNA primer; BP_GO:0006351:transcription, DNA-dependent	MF_GO:0003896:DNA primase activity	CC_GO:0005657:replication fork; CC_GO:0005730:nucleolus	IPR002755:DNA primase, small subunit; IPR014145:DNA polymerase LigD, polymerase domain
PTSG_02163	63	79	73	22	0	8	2	0	NoBP	NoMF	NoCC	IPR005069:Nucleotide-diphospho-sugar transferase, predicted
PTSG_02151	403	223	278	125	2	67	45	3	NoBP	NoMF	NoCC	NoDomain
PTSG_02097	2815	6909	9304	839	11	283	87	10	NoBP	MF_GO:0005515:protein binding	NoCC	IPR006210:Epidermal growth factor-like; IPR006212:Furin-like repeat; IPR009030:Growth factor, receptor
PTSG_02082	666	483	400	1076	53	147	243	35	BP_GO:0005975:carbohydrate metabolic process	MF_GO:0003824:catalytic activity; MF_GO:0008270:zinc ion binding; MF_GO:0030246:carbohydrate binding	CC_GO:0005622:intracellular	IPR001876:Zinc finger, RanBP2-type; IPR002044:Glycoside hydrolase, carbohydrate-binding; IPR004193:Glycoside hydrolase, family 13, N-terminal; IPR006047:Glycosyl hydrolase, family 13, catalytic domain; IPR006048:Alpha-amylase, C-terminal all beta; IPR013780:Glycosyl hydrolase, family 13, all-beta; IPR013781:Glycoside hydrolase, subgroup, catalytic core; IPR013783:Immunoglobulin-like fold; IPR0137…
PTSG_02061	362	142	354	157	16	39	32	13	NoBP	NoMF	NoCC	IPR000436:Sushi/SCR/CCP; IPR009030:Growth factor, receptor; IPR013032:EGF-like region, conserved site
PTSG_02044	53	97	58	53	0	6	2	0	NoBP	NoMF	NoCC	NoDomain
PTSG_02005	208	128	74	91	23	52	58	35	BP_GO:0055114:oxidation reduction	MF_GO:0016491:oxidoreductase activity	NoCC	IPR003819:Taurine catabolism dioxygenase TauD/TfdA
PTSG_01898	74	795	1404	86	27	26	50	23	BP_GO:0006182:cGMP biosynthetic process; BP_GO:0006144:purine base metabolic process; BP_GO:0046039:GTP metabolic process	MF_GO:0004383:guanylate cyclase activity	NoCC	IPR001054:Adenylyl cyclase class-3/4/guanylyl cyclase; IPR011645:Haem NO binding associated; IPR018297:Adenylyl cyclase class-3/4/guanylyl cyclase, conserved site
PTSG_01895	407	141	310	81	0	45	14	0	NoBP	NoMF	NoCC	NoDomain
PTSG_01894	150	722	850	458	35	43	67	17	BP_GO:0006182:cGMP biosynthetic process; BP_GO:0006144:purine base metabolic process; BP_GO:0046039:GTP metabolic process	MF_GO:0004383:guanylate cyclase activity; MF_GO:0020037:heme binding	NoCC	IPR001054:Adenylyl cyclase class-3/4/guanylyl cyclase; IPR011644:Haem NO binding; IPR011645:Haem NO binding associated; IPR018297:Adenylyl cyclase class-3/4/guanylyl cyclase, conserved site
PTSG_01875	307	790	900	2199	21	47	334	21	NoBP	MF_GO:0005515:protein binding; MF_GO:0003774:motor activity; MF_GO:0005524:ATP binding	CC_GO:0016459:myosin complex	IPR000048:IQ motif, EF-hand binding site; IPR000980:SH2 motif; IPR001609:Myosin head, motor domain
PTSG_01815	1105	541	927	507	21	237	122	4	BP_GO:0007156:homophilic cell adhesion; BP_GO:0007165:signal transduction	MF_GO:0004872:receptor activity; MF_GO:0005509:calcium ion binding; MF_GO:0005515:protein binding; MF_GO:0008270:zinc ion binding; MF_GO:0016787:hydrolase activity	CC_GO:0016020:membrane	IPR001368:TNFR/CD27/30/40/95 cysteine-rich region; IPR002049:EGF-like, laminin; IPR002126:Cadherin; IPR003598:Immunoglobulin subtype 2; IPR006210:Epidermal growth factor-like; IPR007110:Immunoglobulin-like; IPR013032:EGF-like region, conserved site; IPR013098:Immunoglobulin I-set; IPR013783:Immunoglobulin-like fold; IPR015919:Cadherin-like; IPR016192:APOBEC/CMP deaminase, zinc-binding
PTSG_01763	110	271	258	298	39	29	106	24	BP_GO:0055114:oxidation reduction	MF_GO:0005507:copper ion binding; MF_GO:0016491:oxidoreductase activity	NoCC	IPR008972:Cupredoxin; IPR011706:Multicopper oxidase, type 2; IPR011707:Multicopper oxidase, type 3
PTSG_01758	275	111	126	61	3	31	21	0	NoBP	MF_GO:0016740:transferase activity; MF_GO:0005515:protein binding; MF_GO:0003774:motor activity; MF_GO:0005524:ATP binding	CC_GO:0016459:myosin complex	IPR000048:IQ motif, EF-hand binding site; IPR001202:WW/Rsp5/WWP; IPR001609:Myosin head, motor domain
PTSG_01713	268	420	378	279	0	27	62	0	NoBP	NoMF	NoCC	NoDomain
PTSG_01710	170	123	151	130	0	22	19	1	NoBP	NoMF	NoCC	NoDomain
PTSG_01633	59	34	33	27	0	6	3	0	NoBP	NoMF	NoCC	NoDomain
PTSG_01632	142	67	85	78	0	9	9	1	BP_GO:0006811:ion transport; BP_GO:0055085:transmembrane transport	MF_GO:0005509:calcium ion binding; MF_GO:0005216:ion channel activity	CC_GO:0016020:membrane	IPR002048:Calcium-binding EF-hand; IPR005821:Ion transport; IPR011992:EF-hand-like domain; IPR018247:EF-Hand 1, calcium-binding site; IPR018249:EF-HAND 2
PTSG_01631	80	150	208	75	0	10	10	0	NoBP	NoMF	NoCC	NoDomain
PTSG_01621	528	1298	1531	867	90	172	253	110	NoBP	MF_GO:0016787:hydrolase activity	NoCC	IPR004843:Metallo-dependent phosphatase; IPR006186:Serine/threonine-specific protein phosphatase/bis(5-nucleosyl)-tetraphosphatase
PTSG_01620	23	98	152	187	1	3	27	4	BP_GO:0007165:signal transduction	MF_GO:0005515:protein binding; MF_GO:0005096:GTPase activator activity	NoCC	IPR000980:SH2 motif; IPR003109:GoLoco motif
PTSG_01614	388	60	89	85	25	56	32	13	NoBP	MF_GO:0005509:calcium ion binding	NoCC	IPR002048:Calcium-binding EF-hand; IPR011992:EF-hand-like domain; IPR018247:EF-Hand 1, calcium-binding site; IPR018248:EF-hand; IPR018249:EF-HAND 2
PTSG_01607	396	338	430	235	3	47	36	1	NoBP	NoMF	NoCC	NoDomain
PTSG_01604	860	698	764	456	1	102	58	2	NoBP	MF_GO:0003676:nucleic acid binding; MF_GO:0008270:zinc ion binding	NoCC	IPR000571:Zinc finger, CCCH-type
PTSG_01458	284	1102	426	231	43	81	133	82	NoBP	NoMF	NoCC	NoDomain
PTSG_01451	316	198	222	206	0	12	19	3	NoBP	NoMF	NoCC	NoDomain
PTSG_01414	624	1053	1479	1967	2	82	217	3	NoBP	NoMF	NoCC	NoDomain
PTSG_01413	362	472	594	827	81	98	154	35	BP_GO:0006032:chitin catabolic process; BP_GO:0016998:cell wall macromolecule catabolic process	MF_GO:0004568:chitinase activity; MF_GO:0043169:cation binding	NoCC	IPR001223:Glycoside hydrolase, family 18, catalytic domain; IPR001579:Glycoside hydrolase, chitinase active site; IPR011583:Chitinase II; IPR013781:Glycoside hydrolase, subgroup, catalytic core; IPR017853:Glycoside hydrolase, superfamily
PTSG_01379	141	40	101	71	0	19	17	0	BP_GO:0006835:dicarboxylic acid transport; BP_GO:0006812:cation transport; BP_GO:0006820:anion transport	MF_GO:0017153:sodium:dicarboxylate symporter activity	CC_GO:0016020:membrane	IPR000494:EGF receptor, L domain; IPR001991:Sodium:dicarboxylate symporter
PTSG_01285	2218	4088	4459	576	3	229	76	3	NoBP	MF_GO:0005515:protein binding	NoCC	IPR002035:von Willebrand factor, type A; IPR003410:Hyalin; IPR006212:Furin-like repeat; IPR009030:Growth factor, receptor
PTSG_01251	592	273	330	182	15	91	148	4	BP_GO:0007275:multicellular organismal development; BP_GO:0007165:signal transduction	MF_GO:0004872:receptor activity	CC_GO:0016020:membrane	IPR002049:EGF-like, laminin; IPR003659:Plexin/semaphorin/integrin; IPR006212:Furin-like repeat; IPR009030:Growth factor, receptor; IPR016201:Plexin-like fold
PTSG_01249	72	706	709	707	29	29	139	23	NoBP	NoMF	NoCC	NoDomain
PTSG_01220	383	227	288	133	18	57	44	15	NoBP	NoMF	NoCC	NoDomain
PTSG_01212	401	739	767	92	1	26	25	0	NoBP	NoMF	NoCC	NoDomain
PTSG_01211	1042	972	599	819	436	489	410	330	BP_GO:0030005:cellular di-, tri-valent inorganic cation homeostasis; BP_GO:0006825:copper ion transport; BP_GO:0006754:ATP biosynthetic process	MF_GO:0005524:ATP binding; MF_GO:0005507:copper ion binding; MF_GO:0004008:copper-exporting ATPase activity	CC_GO:0005794:Golgi apparatus; CC_GO:0016021:integral to membrane	IPR000695:ATPase, P-type, H+ transporting proton pump; IPR001757:ATPase, P-type, K/Mg/Cd/Cu/Zn/Na/Ca/Na/H-transporter; IPR005834:Haloacid dehalogenase-like hydrolase; IPR006121:Heavy metal transport/detoxification protein; IPR006122:Copper ion-binding; IPR006403:ATPase, P type, cation/copper-transporter; IPR006416:ATPase, P-type, heavy metal translocating; IPR008250:ATPase, P-type, ATPase-associa…
PTSG_01141	543	396	494	156	29	103	47	26	BP_GO:0009987:cellular process; BP_GO:0032501:multicellular organismal process; BP_GO:0016043:cellular component organization	MF_GO:0005515:protein binding	CC_GO:0030863:cortical cytoskeleton; CC_GO:0043231:intracellular membrane-bounded organelle; CC_GO:0044456:synapse part; CC_GO:0044430:cytoskeletal part; CC_GO:0005886:plasma membrane	IPR001452:Src homology-3 domain; IPR001478:PDZ/DHR/GLGF; IPR008144:Guanylate kinase; IPR008145:Guanylate kinase/L-type calcium channel; IPR011511:Variant SH3; IPR015143:L27-1; IPR020590:Guanylate kinase, conserved site
PTSG_01096	579	1397	1875	415	25	101	185	43	BP_GO:0055085:transmembrane transport	NoMF	CC_GO:0016021:integral to membrane	IPR004776:Auxin efflux carrier
PTSG_01029	35	35	50	31	0	9	5	0	NoBP	NoMF	NoCC	NoDomain
PTSG_00997	96	503	619	638	15	30	154	14	NoBP	MF_GO:0005515:protein binding; MF_GO:0005509:calcium ion binding	NoCC	IPR000152:EGF-type aspartate/asparagine hydroxylation site; IPR000742:Epidermal growth factor-like, type 3; IPR001881:EGF-like calcium-binding; IPR013032:EGF-like region, conserved site; IPR013091:EGF calcium-binding; IPR018097:EGF-like calcium-binding, conserved site
PTSG_00996	286	1586	2045	1615	91	132	323	54	NoBP	MF_GO:0005515:protein binding; MF_GO:0005509:calcium ion binding	NoCC	IPR000152:EGF-type aspartate/asparagine hydroxylation site; IPR000742:Epidermal growth factor-like, type 3; IPR001881:EGF-like calcium-binding; IPR003659:Plexin/semaphorin/integrin; IPR006209:EGF; IPR006210:Epidermal growth factor-like; IPR013032:EGF-like region, conserved site; IPR013091:EGF calcium-binding; IPR013111:EGF, extracellular; IPR018097:EGF-like calcium-binding, conserved site; IPR018…
PTSG_00978	418	1435	1905	590	124	155	264	60	NoBP	MF_GO:0005515:protein binding	NoCC	IPR001060:Fps/Fes/Fer/CIP4 homology; IPR001452:Src homology-3 domain; IPR001478:PDZ/DHR/GLGF
PTSG_00977	21	60	116	43	0	5	3	0	NoBP	NoMF	NoCC	NoDomain
PTSG_00976	201	234	366	420	0	31	63	2	NoBP	MF_GO:0005515:protein binding	NoCC	IPR000980:SH2 motif
PTSG_00973	863	840	1410	334	2	85	58	2	BP_GO:0045449:regulation of transcription	MF_GO:0003677:DNA binding; MF_GO:0005515:protein binding	NoCC	IPR001005:SANT domain, DNA binding; IPR009057:Homeodomain-like; IPR012287:Homeodomain-related; IPR014778:Myb, DNA-binding; IPR015495:Myb transcription factor; IPR017877:MYB-like; IPR017930:Transcription regulator HTH, Myb-type, DNA-binding
PTSG_00939	122	224	311	607	30	28	79	22	NoBP	MF_GO:0005515:protein binding	NoCC	IPR001562:Zinc finger, Btk motif; IPR001849:Pleckstrin homology domain; IPR011993:Pleckstrin homology-type
PTSG_00906	131	30	33	55	0	30	8	0	BP_GO:0006508:proteolysis	MF_GO:0004190:aspartic-type endopeptidase activity	NoCC	IPR001969:Peptidase aspartic, active site
PTSG_00899	604	1950	1078	768	35	115	179	56	NoBP	MF_GO:0005515:protein binding	NoCC	IPR005036:Putative phosphatase regulatory subunit
PTSG_00862	214	692	772	187	17	48	69	30	BP_GO:0008152:metabolic process	MF_GO:0008484:sulfuric ester hydrolase activity; MF_GO:0008236:serine-type peptidase activity	CC_GO:0016021:integral to membrane	IPR000917:Sulfatase; IPR017849:Alkaline phosphatase-like, alpha/beta/alpha; IPR017850:Alkaline-phosphatase-like, core domain; IPR019758:Peptidase S26A, signal peptidase I, conserved site
PTSG_00849	273	893	1152	844	46	95	133	18	BP_GO:0007165:signal transduction	MF_GO:0005057:receptor signaling protein activity; MF_GO:0005515:protein binding	NoCC	IPR003116:Raf-like Ras-binding; IPR003124:Actin-binding WH2; IPR011993:Pleckstrin homology-type
PTSG_00780	187	228	430	324	0	30	37	0	NoBP	NoMF	NoCC	NoDomain
PTSG_00779	164	287	557	221	43	44	45	40	NoBP	MF_GO:0005515:protein binding	NoCC	IPR011993:Pleckstrin homology-type
PTSG_00759	49	46	27	11	1	5	3	0	NoBP	NoMF	NoCC	NoDomain
PTSG_00683	3416	9569	15212	1500	10	398	93	9	NoBP	MF_GO:0005515:protein binding	NoCC	IPR002035:von Willebrand factor, type A
PTSG_00638	868	1426	1354	378	5	93	30	5	BP_GO:0006955:immune response; BP_GO:0000272:polysaccharide catabolic process; BP_GO:0007165:signal transduction	MF_GO:0005515:protein binding; MF_GO:0005044:scavenger receptor activity; MF_GO:0030247:polysaccharide binding; MF_GO:0005509:calcium ion binding	NoCC	IPR000152:EGF-type aspartate/asparagine hydroxylation site; IPR000742:Epidermal growth factor-like, type 3; IPR001212:Somatomedin B domain; IPR001368:TNFR/CD27/30/40/95 cysteine-rich region; IPR001881:EGF-like calcium-binding; IPR002102:Cellulosome anchoring protein, cohesin domain; IPR006209:EGF; IPR006210:Epidermal growth factor-like; IPR008965:Carbohydrate-binding; IPR013032:EGF-like region, c…
PTSG_00591	354	544	892	147	29	81	49	42	BP_GO:0009088:threonine biosynthetic process; BP_GO:0009086:methionine biosynthetic process; BP_GO:0055114:oxidation reduction; BP_GO:0006544:glycine metabolic process; BP_GO:0006563:L-serine metabolic process; BP_GO:0009085:lysine biosynthetic process	MF_GO:0051287:NAD or NADH binding; MF_GO:0004073:aspartate-semialdehyde dehydrogenase activity; MF_GO:0050661:NADP or NADPH binding; MF_GO:0046983:protein dimerization activity	CC_GO:0005737:cytoplasm	IPR000534:Semialdehyde dehydrogenase, NAD-binding; IPR005986:Aspartate-semialdehyde dehydrogenase, bacterial; IPR012080:Aspartate-semialdehyde dehydrogenase; IPR012280:Semialdehyde dehydrogenase, dimerisation domain; IPR016040:NAD(P)-binding domain
PTSG_00552	440	445	598	473	95	197	253	86	NoBP	NoMF	NoCC	NoDomain
PTSG_00520	423	201	284	230	54	63	58	61	BP_GO:0045449:regulation of transcription	MF_GO:0003700:transcription factor activity; MF_GO:0043565:sequence-specific DNA binding; MF_GO:0046983:protein dimerization activity	CC_GO:0005667:transcription factor complex	IPR004827:Basic-leucine zipper (bZIP) transcription factor; IPR011616:bZIP transcription factor, bZIP-1
PTSG_00519	69	46	68	24	0	7	11	0	NoBP	MF_GO:0008146:sulfotransferase activity	NoCC	IPR000863:Sulfotransferase domain
PTSG_00459	1508	1666	1962	1392	725	842	927	433	BP_GO:0045449:regulation of transcription	MF_GO:0003700:transcription factor activity; MF_GO:0043565:sequence-specific DNA binding	CC_GO:0005667:transcription factor complex	IPR004827:Basic-leucine zipper (bZIP) transcription factor; IPR009053:Prefoldin
PTSG_00444	36	36	49	46	0	2	18	2	NoBP	NoMF	NoCC	NoDomain
PTSG_00433	266	251	383	312	83	114	147	61	BP_GO:0006470:protein amino acid dephosphorylation; BP_GO:0006570:tyrosine metabolic process	MF_GO:0004725:protein tyrosine phosphatase activity	NoCC	IPR000242:Protein-tyrosine phosphatase, receptor/non-receptor type; IPR000387:Protein-tyrosine/Dual-specificity phosphatase; IPR016130:Protein-tyrosine phosphatase, active site
PTSG_00347	70	380	651	105	1	8	12	2	NoBP	NoMF	NoCC	NoDomain
PTSG_00333	113	397	404	117	0	12	25	2	NoBP	NoMF	NoCC	NoDomain
PTSG_00324	84	250	387	218	3	10	33	1	NoBP	NoMF	NoCC	NoDomain
PTSG_00305	54	118	111	48	0	10	4	0	NoBP	MF_GO:0005515:protein binding	NoCC	IPR001680:WD40 repeat; IPR011046:WD40 repeat-like-containing domain; IPR015943:WD40/YVTN repeat-like-containing domain; IPR019781:WD40 repeat, subgroup; IPR019782:WD40 repeat 2; IPR020472:G-protein beta WD-40 repeat
PTSG_00289	180	191	213	233	93	88	147	54	BP_GO:0017000:antibiotic biosynthetic process	MF_GO:0016491:oxidoreductase activity	CC_GO:0005737:cytoplasm	IPR007138:Antibiotic biosynthesis monooxygenase; IPR011008:Dimeric alpha-beta barrel
PTSG_00277	12893	28072	34315	2121	42	1310	374	32	NoBP	MF_GO:0005515:protein binding	NoCC	IPR002035:von Willebrand factor, type A; IPR008160:Collagen triple helix repeat
PTSG_00272	66	402	419	132	1	18	17	10	BP_GO:0019538:protein metabolic process; BP_GO:0055114:oxidation reduction	MF_GO:0016671:oxidoreductase activity, acting on sulfur group of donors, disulfide as acceptor	NoCC	IPR002569:Peptide methionine sulphoxide reductase MsrA
PTSG_00198	120	58	51	23	0	14	5	0	NoBP	NoMF	NoCC	NoDomain
PTSG_00186	2424	6070	5563	952	237	408	638	152	NoBP	NoMF	NoCC	NoDomain
PTSG_00163	645	2124	2970	3146	152	283	791	77	BP_GO:0042981:regulation of apoptosis; BP_GO:0009851:auxin biosynthetic process; BP_GO:0006468:protein amino acid phosphorylation; BP_GO:0009069:serine family amino acid metabolic process	MF_GO:0005524:ATP binding; MF_GO:0004674:protein serine/threonine kinase activity	CC_GO:0005954:calcium- and calmodulin-dependent protein kinase complex; CC_GO:0005634:nucleus	IPR000719:Protein kinase, catalytic domain; IPR002290:Serine/threonine-protein kinase domain; IPR008271:Serine/threonine-protein kinase, active site; IPR011009:Protein kinase-like domain; IPR017441:Protein kinase, ATP binding site; IPR017442:Serine/threonine-protein kinase-like domain
PTSG_00155	105	63	117	257	27	46	36	7	NoBP	MF_GO:0005516:calmodulin binding	NoCC	IPR002101:Myristoylated alanine-rich C-kinase substrate MARCKS
PTSG_00123	232	592	672	68	0	21	25	0	NoBP	NoMF	NoCC	NoDomain
PTSG_00122	733	1241	3230	57	2	34	29	3	BP_GO:0008045:motor axon guidance; BP_GO:0055114:oxidation reduction	MF_GO:0016491:oxidoreductase activity; MF_GO:0005506:iron ion binding; MF_GO:0031418:L-ascorbic acid binding	NoCC	IPR005123:Oxoglutarate/iron-dependent oxygenase; IPR006620:Prolyl 4-hydroxylase, alpha subunit
PTSG_00115	85	181	152	74	6	27	15	4	NoBP	NoMF	NoCC	IPR023296:Glycosyl hydrolase family 43, five-bladed beta-propellor domain
PTSG_00106	32	28	20	22	3	13	8	0	BP_GO:0006754:ATP biosynthetic process	MF_GO:0005524:ATP binding	CC_GO:0016020:membrane	IPR018303:ATPase, P-type phosphorylation site; IPR023214:HAD-like domain; IPR023306:ATPase, cation-transporting, domain N
PTSG_00044	427	331	524	234	5	87	79	0	NoBP	NoMF	NoCC	NoDomain
PTSG_00026	149	561	449	151	26	56	50	17	NoBP	MF_GO:0005515:protein binding; MF_GO:0008270:zinc ion binding	NoCC	IPR001841:Zinc finger, RING-type; IPR013083:Zinc finger, RING/FYVE/PHD-type; IPR018957:Zinc finger, C3HC4 RING-type
PTSG_00022	28	30	33	11	0	5	1	0	NoBP	NoMF	NoCC	NoDomain
PTSG_13202	54	296	318	52	6	20	44	28	BP_GO:0006470:protein amino acid dephosphorylation; BP_GO:0051056:regulation of small GTPase mediated signal transduction; BP_GO:0007165:signal transduction; BP_GO:0006570:tyrosine metabolic process	MF_GO:0004725:protein tyrosine phosphatase activity; MF_GO:0005096:GTPase activator activity	CC_GO:0005622:intracellular	IPR000242:Protein-tyrosine phosphatase, receptor/non-receptor type; IPR000387:Protein-tyrosine/Dual-specificity phosphatase; IPR001936:Ras GTPase-activating protein; IPR008936:Rho GTPase activation protein; IPR016130:Protein-tyrosine phosphatase, active site
PTSG_13183	131	166	407	223	70	75	81	48	NoBP	NoMF	NoCC	NoDomain
PTSG_13163	146	249	315	234	54	112	138	45	NoBP	NoMF	NoCC	NoDomain
PTSG_13079	253	138	222	210	61	128	159	33	BP_GO:0007165:signal transduction	MF_GO:0004872:receptor activity; MF_GO:0005515:protein binding	NoCC	IPR001368:TNFR/CD27/30/40/95 cysteine-rich region; IPR003961:Fibronectin, type III; IPR006212:Furin-like repeat; IPR008957:Fibronectin type III domain; IPR009030:Growth factor, receptor; IPR011047:Quinonprotein alcohol dehydrogenase-like; IPR013783:Immunoglobulin-like fold
PTSG_12987	1169	1138	1122	1264	628	675	780	593	BP_GO:0030433:ER-associated protein catabolic process	MF_GO:0005488:binding	CC_GO:0005769:early endosome; CC_GO:0030134:ER to Golgi transport vesicle; CC_GO:0005770:late endosome; CC_GO:0005813:centrosome; CC_GO:0000502:proteasome complex; CC_GO:0005634:nucleus; CC_GO:0005783:endoplasmic reticulum; CC_GO:0005802:trans-Golgi network	IPR011989:Armadillo-like helical; IPR016024:Armadillo-type fold
PTSG_12852	18	17	32	12	0	6	1	0	NoBP	NoMF	NoCC	NoDomain
PTSG_12823	23	98	156	38	0	10	12	3	NoBP	NoMF	NoCC	NoDomain
PTSG_12782	24	19	27	26	14	7	8	6	NoBP	NoMF	NoCC	NoDomain
PTSG_12298	42	12	10	22	0	2	4	0	NoBP	NoMF	NoCC	NoDomain
PTSG_12022	201	537	573	288	88	117	108	93	BP_GO:0023034:intracellular signaling pathway; BP_GO:0010038:response to metal ion; BP_GO:0048522:positive regulation of cellular process; BP_GO:0007186:G-protein coupled receptor protein signaling pathway; BP_GO:0009725:response to hormone stimulus; BP_GO:0007165:signal transduction; BP_GO:0009395:phospholipid catabolic process; BP_GO:0046339:diacylglycerol metabolic process	MF_GO:0005515:protein binding; MF_GO:0005543:phospholipid binding; MF_GO:0004435:phosphoinositide phospholipase C activity	CC_GO:0016020:membrane; CC_GO:0043231:intracellular membrane-bounded organelle; CC_GO:0044444:cytoplasmic part	IPR000008:C2 calcium-dependent membrane targeting; IPR000909:Phospholipase C, phosphatidylinositol-specific , X domain; IPR001192:Phosphoinositide phospholipase C; IPR001711:Phospholipase C, phosphatidylinositol-specific, Y domain; IPR001849:Pleckstrin homology domain; IPR008973:C2 calcium/lipid-binding domain, CaLB; IPR011993:Pleckstrin homology-type; IPR017946:PLC-like phosphodiesterase, TIM be…
PTSG_11904	44	64	31	39	13	27	16	10	BP_GO:0008152:metabolic process	MF_GO:0016874:ligase activity; MF_GO:0005524:ATP binding	NoCC	IPR002589:Appr-1-p processing; IPR005479:Carbamoyl-phosphate synthetase, large subunit, ATP-binding; IPR011761:ATP-grasp fold; IPR013816:ATP-grasp fold, subdomain 2
PTSG_11901	184	547	296	277	15	52	56	116	BP_GO:0006561:proline biosynthetic process; BP_GO:0055114:oxidation reduction; BP_GO:0006412:translation; BP_GO:0006525:arginine metabolic process; BP_GO:0042254:ribosome biogenesis	MF_GO:0004735:pyrroline-5-carboxylate reductase activity; MF_GO:0005488:binding; MF_GO:0003735:structural constituent of ribosome	CC_GO:0005840:ribosome	IPR000304:Pyrroline-5-carboxylate reductase; IPR004455:NADP oxidoreductase, coenzyme F420-dependent; IPR008927:6-phosphogluconate dehydrogenase, C-terminal-like; IPR016040:NAD(P)-binding domain; IPR018130:Ribosomal protein S2, conserved site
PTSG_11578	1496	599	1142	1047	468	570	304	444	NoBP	MF_GO:0005515:protein binding	NoCC	IPR001810:F-box domain, cyclin-like; IPR002110:Ankyrin repeat; IPR020683:Ankyrin repeat-containing domain; IPR022364:F-box domain, Skp2-like
PTSG_11483	13	84	167	102	1	4	5	1	BP_GO:0044249:cellular biosynthetic process; BP_GO:0065007:biological regulation; BP_GO:0006468:protein amino acid phosphorylation	MF_GO:0004713:protein tyrosine kinase activity; MF_GO:0005524:ATP binding	CC_GO:0044464:cell part	IPR000719:Protein kinase, catalytic domain; IPR001245:Serine-threonine/tyrosine-protein kinase; IPR011009:Protein kinase-like domain; IPR017441:Protein kinase, ATP binding site; IPR018997:PUB domain
PTSG_11469	367	193	258	325	180	198	175	114	BP_GO:0043687:post-translational protein modification	MF_GO:0016757:transferase activity, transferring glycosyl groups; MF_GO:0019787:small conjugating protein ligase activity	NoCC	IPR016135:Ubiquitin-conjugating enzyme/RWD-like
PTSG_11212	27	28	66	30	0	9	19	1	BP_GO:0007017:microtubule-based process	MF_GO:0005515:protein binding; MF_GO:0003777:microtubule motor activity	CC_GO:0005871:kinesin complex; CC_GO:0005874:microtubule	IPR001440:Tetratricopeptide TPR-1; IPR001849:Pleckstrin homology domain; IPR002151:Kinesin light chain; IPR006597:Sel1-like; IPR011990:Tetratricopeptide-like helical; IPR011993:Pleckstrin homology-type; IPR013026:Tetratricopeptide repeat-containing; IPR019734:Tetratricopeptide repeat
PTSG_11131	1083	370	806	685	490	478	285	287	NoBP	NoMF	NoCC	IPR016196:Major facilitator superfamily, general substrate transporter
PTSG_11050	85	42	83	60	30	44	31	9	BP_GO:0007165:signal transduction; BP_GO:0045087:innate immune response	MF_GO:0004888:transmembrane receptor activity; MF_GO:0005515:protein binding	CC_GO:0031224:intrinsic to membrane	IPR000157:Toll-Interleukin receptor; IPR002110:Ankyrin repeat; IPR013753:Ras; IPR020683:Ankyrin repeat-containing domain; IPR020859:ROC GTPase
PTSG_11036	46	33	70	38	3	11	33	0	BP_GO:0007017:microtubule-based process	MF_GO:0005515:protein binding; MF_GO:0003777:microtubule motor activity	CC_GO:0005871:kinesin complex; CC_GO:0005874:microtubule	IPR001440:Tetratricopeptide TPR-1; IPR001849:Pleckstrin homology domain; IPR002151:Kinesin light chain; IPR006597:Sel1-like; IPR011990:Tetratricopeptide-like helical; IPR011993:Pleckstrin homology-type; IPR013026:Tetratricopeptide repeat-containing; IPR019734:Tetratricopeptide repeat
PTSG_10893	27	105	105	19	2	13	16	0	NoBP	NoMF	NoCC	NoDomain
PTSG_10726	54	10	17	20	0	14	4	0	NoBP	NoMF	NoCC	NoDomain
PTSG_10663	1780	742	892	870	454	485	281	519	NoBP	MF_GO:0017111:nucleoside-triphosphatase activity	CC_GO:0016020:membrane	IPR013525:ABC-2 type transporter
PTSG_10500	2396	636	1354	1143	624	731	425	445	NoBP	MF_GO:0005515:protein binding	NoCC	IPR001611:Leucine-rich repeat; IPR003591:Leucine-rich repeat, typical subtype
PTSG_10484	1401	898	907	1411	460	826	742	242	NoBP	MF_GO:0003723:RNA binding	NoCC	IPR004087:K Homology; IPR004088:K Homology, type 1
PTSG_10280	219	94	111	170	18	64	87	16	NoBP	MF_GO:0003950:NAD+ ADP-ribosyltransferase activity	NoCC	IPR003590:Leucine-rich repeat, ribonuclease inhibitor subtype; IPR012317:Poly(ADP-ribose) polymerase, catalytic domain
PTSG_10187	109	12	33	34	0	10	9	0	NoBP	NoMF	NoCC	NoDomain
PTSG_09925	1969	2112	2239	2213	613	1176	1312	343	NoBP	MF_GO:0005515:protein binding	NoCC	IPR005036:Putative phosphatase regulatory subunit
PTSG_09899	245	182	211	198	95	150	149	65	BP_GO:0008152:metabolic process	MF_GO:0008484:sulfuric ester hydrolase activity	NoCC	IPR000917:Sulfatase; IPR017849:Alkaline phosphatase-like, alpha/beta/alpha; IPR017850:Alkaline-phosphatase-like, core domain
PTSG_09823	87	138	87	132	42	49	65	31	NoBP	MF_GO:0005515:protein binding	NoCC	IPR001478:PDZ/DHR/GLGF; IPR008217:Domain of unknown function DUF125, transmembrane
PTSG_09785	90	210	265	160	29	66	56	34	BP_GO:0006468:protein amino acid phosphorylation	MF_GO:0004672:protein kinase activity; MF_GO:0005524:ATP binding	NoCC	IPR000719:Protein kinase, catalytic domain; IPR001245:Serine-threonine/tyrosine-protein kinase; IPR011009:Protein kinase-like domain; IPR017441:Protein kinase, ATP binding site
PTSG_09304	28	11	11	25	0	7	4	0	NoBP	NoMF	NoCC	IPR007074:LicD-like; IPR009644:Fukutin-related
PTSG_09302	277	356	492	1546	79	101	384	59	BP_GO:0005975:carbohydrate metabolic process	MF_GO:0003824:catalytic activity	NoCC	IPR002509:Polysaccharide deacetylase; IPR011330:Glycoside hydrolase/deacetylase, beta/alpha-barrel
PTSG_09272	17	102	23	45	0	9	5	1	BP_GO:0006182:cGMP biosynthetic process; BP_GO:0006144:purine base metabolic process; BP_GO:0046039:GTP metabolic process	MF_GO:0004383:guanylate cyclase activity; MF_GO:0020037:heme binding	NoCC	IPR001054:Adenylyl cyclase class-3/4/guanylyl cyclase; IPR011644:Haem NO binding; IPR011645:Haem NO binding associated; IPR018297:Adenylyl cyclase class-3/4/guanylyl cyclase, conserved site
PTSG_09267	39	111	140	59	9	19	11	4	BP_GO:0007017:microtubule-based process	MF_GO:0005515:protein binding; MF_GO:0003777:microtubule motor activity	CC_GO:0005871:kinesin complex; CC_GO:0005874:microtubule	IPR001440:Tetratricopeptide TPR-1; IPR001849:Pleckstrin homology domain; IPR002151:Kinesin light chain; IPR011990:Tetratricopeptide-like helical; IPR011993:Pleckstrin homology-type; IPR013026:Tetratricopeptide repeat-containing; IPR019734:Tetratricopeptide repeat
PTSG_09230	60	86	55	48	4	34	39	7	BP_GO:0006468:protein amino acid phosphorylation	MF_GO:0004672:protein kinase activity; MF_GO:0005524:ATP binding; MF_GO:0005515:protein binding	NoCC	IPR000719:Protein kinase, catalytic domain; IPR001245:Serine-threonine/tyrosine-protein kinase; IPR001611:Leucine-rich repeat; IPR003591:Leucine-rich repeat, typical subtype; IPR011009:Protein kinase-like domain
PTSG_09034	44	22	39	93	7	5	24	8	NoBP	NoMF	NoCC	NoDomain
PTSG_08972	89	495	85	1350	22	45	93	9	NoBP	NoMF	NoCC	NoDomain
PTSG_08617	1065	954	1049	1219	368	572	843	293	NoBP	MF_GO:0008270:zinc ion binding; MF_GO:0003676:nucleic acid binding	CC_GO:0005622:intracellular	IPR007087:Zinc finger, C2H2-type; IPR013087:Zinc finger, C2H2-type/integrase, DNA-binding; IPR015880:Zinc finger, C2H2-like
PTSG_08531	1409	2822	3157	4236	672	884	1387	492	BP_GO:0005980:glycogen catabolic process	MF_GO:0008184:glycogen phosphorylase activity; MF_GO:0030170:pyridoxal phosphate binding	CC_GO:0005737:cytoplasm	IPR000811:Glycosyl transferase, family 35; IPR011833:Glycogen/starch/alpha-glucan phosphorylase
PTSG_08475	218	149	50	76	4	24	55	19	BP_GO:0008152:metabolic process	MF_GO:0003824:catalytic activity	NoCC	IPR000873:AMP-dependent synthetase/ligase; IPR020459:AMP-binding; IPR020845:AMP-binding, conserved site
PTSG_08340	441	490	598	568	199	276	329	176	BP_GO:0006631:fatty acid metabolic process	MF_GO:0016491:oxidoreductase activity; MF_GO:0050662:coenzyme binding	NoCC	IPR001753:Crotonase, core; IPR006108:3-hydroxyacyl-CoA dehydrogenase, C-terminal; IPR006176:3-hydroxyacyl-CoA dehydrogenase, NAD binding; IPR008927:6-phosphogluconate dehydrogenase, C-terminal-like; IPR013328:Dehydrogenase, multihelical; IPR016040:NAD(P)-binding domain
PTSG_08327	1287	1262	1006	1583	438	669	916	628	BP_GO:0008152:metabolic process	MF_GO:0003824:catalytic activity	NoCC	IPR005834:Haloacid dehalogenase-like hydrolase; IPR023214:HAD-like domain
PTSG_08227	46	13	22	16	0	7	7	0	BP_GO:0045454:cell redox homeostasis; BP_GO:0006118:electron transport	MF_GO:0009055:electron carrier activity; MF_GO:0015035:protein disulfide oxidoreductase activity; MF_GO:0005515:protein binding	NoCC	IPR002109:Glutaredoxin; IPR003961:Fibronectin, type III; IPR008957:Fibronectin type III domain; IPR012335:Thioredoxin fold; IPR012336:Thioredoxin-like fold; IPR013783:Immunoglobulin-like fold
PTSG_08193	1621	4852	5451	3126	576	1041	1246	397	BP_GO:0007156:homophilic cell adhesion	MF_GO:0005509:calcium ion binding	CC_GO:0016020:membrane	IPR000601:PKD domain; IPR000884:Thrombospondin, type 1 repeat; IPR002126:Cadherin; IPR006626:Parallel beta-helix repeat; IPR008964:Invasin/intimin cell-adhesion; IPR015919:Cadherin-like; IPR018247:EF-Hand 1, calcium-binding site
PTSG_07884	41	291	615	1102	11	29	116	1	NoBP	NoMF	NoCC	NoDomain
PTSG_07663	76	18	43	54	0	19	15	5	NoBP	MF_GO:0005515:protein binding	NoCC	IPR001478:PDZ/DHR/GLGF
PTSG_07638	633	302	473	912	263	267	254	251	BP_GO:0007218:neuropeptide signaling pathway; BP_GO:0007154:cell communication	NoMF	CC_GO:0016021:integral to membrane	IPR000203:GPS domain; IPR003644:Na-Ca exchanger/integrin-beta4
PTSG_07603	55	9	28	16	0	12	4	1	BP_GO:0006334:nucleosome assembly	MF_GO:0003677:DNA binding	CC_GO:0000786:nucleosome; CC_GO:0005634:nucleus	IPR019809:Histone H4, conserved site
PTSG_07514	43	28	37	35	16	24	17	4	NoBP	MF_GO:0003950:NAD+ ADP-ribosyltransferase activity	NoCC	IPR012317:Poly(ADP-ribose) polymerase, catalytic domain
PTSG_07489	244	459	542	346	120	191	260	73	BP_GO:0006118:electron transport	MF_GO:0020037:heme binding; MF_GO:0009055:electron carrier activity; MF_GO:0051536:iron-sulfur cluster binding	NoCC	IPR001199:Cytochrome b5; IPR006058:2Fe-2S ferredoxin, iron-sulphur binding site; IPR017900:4Fe-4S ferredoxin, iron-sulphur binding, conserved site
PTSG_07447	52	332	320	130	13	26	60	7	BP_GO:0006508:proteolysis	MF_GO:0008233:peptidase activity	NoCC	IPR001767:Peptidase C46, hedgehog protein, hint region; IPR003587:Hedgehog/intein hint, N-terminal
PTSG_07384	165	375	420	620	64	99	200	32	BP_GO:0051056:regulation of small GTPase mediated signal transduction; BP_GO:0007165:signal transduction	MF_GO:0005096:GTPase activator activity	CC_GO:0005622:intracellular	IPR001936:Ras GTPase-activating protein; IPR008936:Rho GTPase activation protein
PTSG_06023	196	179	302	633	8	140	101	3	NoBP	MF_GO:0008270:zinc ion binding	CC_GO:0005622:intracellular	IPR007087:Zinc finger, C2H2-type; IPR015880:Zinc finger, C2H2-like
PTSG_05787	39	13	18	27	5	7	9	1	NoBP	NoMF	NoCC	IPR003590:Leucine-rich repeat, ribonuclease inhibitor subtype
PTSG_05662	16	11	30	14	0	0	7	0	NoBP	NoMF	CC_GO:0016020:membrane	IPR004263:Exostosin-like
PTSG_05476	3482	1829	2042	2619	1032	1514	1709	1029	NoBP	NoMF	NoCC	IPR019325:Protein of unknown function DUF2370
PTSG_05307	319	593	551	255	164	185	153	116	NoBP	NoMF	NoCC	NoDomain
PTSG_05162	436	207	321	470	111	210	221	37	BP_GO:0032259:methylation; BP_GO:0007165:signal transduction	MF_GO:0004872:receptor activity; MF_GO:0003676:nucleic acid binding; MF_GO:0008168:methyltransferase activity	NoCC	IPR001304:C-type lectin; IPR001368:TNFR/CD27/30/40/95 cysteine-rich region; IPR002052:DNA methylase, N-6 adenine-specific, conserved site; IPR006212:Furin-like repeat; IPR009030:Growth factor, receptor; IPR015500:Peptidase S8, subtilisin-related; IPR016187:C-type lectin fold
PTSG_05052	76	42	45	77	10	50	24	1	NoBP	NoMF	CC_GO:0016020:membrane	IPR000494:EGF receptor, L domain
PTSG_05022	141	80	61	111	40	83	36	6	BP_GO:0007165:signal transduction; BP_GO:0045087:innate immune response	MF_GO:0004888:transmembrane receptor activity	CC_GO:0031224:intrinsic to membrane	IPR000157:Toll-Interleukin receptor; IPR022398:Peptidase S8/S53, subtilisin, active site
PTSG_04918	796	1098	1062	1062	331	555	580	295	BP_GO:0045449:regulation of transcription	MF_GO:0003700:transcription factor activity; MF_GO:0043565:sequence-specific DNA binding	CC_GO:0005667:transcription factor complex	IPR004827:Basic-leucine zipper (bZIP) transcription factor
PTSG_04118	1268	17	162	122	3	22	15	2	NoBP	NoMF	NoCC	NoDomain
PTSG_03521	1679	336	559	766	242	322	137	253	BP_GO:0000162:tryptophan biosynthetic process; BP_GO:0006571:tyrosine biosynthetic process; BP_GO:0009094:L-phenylalanine biosynthetic process	MF_GO:0004834:tryptophan synthase activity; MF_GO:0030170:pyridoxal phosphate binding	NoCC	IPR001926:Pyridoxal phosphate-dependent enzyme, beta subunit; IPR002028:Tryptophan synthase, alpha chain; IPR006654:Tryptophan synthase, beta chain; IPR011060:Ribulose-phosphate binding barrel; IPR013785:Aldolase-type TIM barrel; IPR018204:Tryptophan synthase, alpha chain, active site
PTSG_03520	209	658	1027	451	115	159	160	77	BP_GO:0045944:positive regulation of transcription from RNA polymerase II promoter; BP_GO:0007507:heart development	MF_GO:0016563:transcription activator activity; MF_GO:0005515:protein binding; MF_GO:0003700:transcription factor activity	CC_GO:0005667:transcription factor complex	IPR000818:TEA/ATTS
PTSG_03365	181	111	140	196	41	55	94	44	NoBP	MF_GO:0005515:protein binding	NoCC	IPR003347:Transcription factor jumonji/aspartyl beta-hydroxylase; IPR013129:Transcription factor jumonji
PTSG_02905	23803	4897	8516	5793	2029	2284	873	3339	BP_GO:0009062:fatty acid catabolic process	MF_GO:0016290:palmitoyl-CoA hydrolase activity; MF_GO:0047617:acyl-CoA hydrolase activity	CC_GO:0005829:cytosol	IPR006683:Thioesterase superfamily
PTSG_02720	15	11	9	16	0	6	3	1	NoBP	NoMF	NoCC	IPR023306:ATPase, cation-transporting, domain N
PTSG_02568	240	519	973	1358	82	179	240	44	NoBP	MF_GO:0005515:protein binding; MF_GO:0005529:sugar binding	NoCC	IPR000742:Epidermal growth factor-like, type 3; IPR000922:D-galactoside/L-rhamnose binding SUEL lectin domain; IPR006150:Cysteine-rich repeat; IPR006209:EGF; IPR006210:Epidermal growth factor-like; IPR013032:EGF-like region, conserved site
PTSG_02556	23	17	41	12	0	2	9	2	BP_GO:0007017:microtubule-based process	MF_GO:0005515:protein binding; MF_GO:0003777:microtubule motor activity	CC_GO:0005871:kinesin complex; CC_GO:0005874:microtubule	IPR001440:Tetratricopeptide TPR-1; IPR001849:Pleckstrin homology domain; IPR002151:Kinesin light chain; IPR006597:Sel1-like; IPR011990:Tetratricopeptide-like helical; IPR011993:Pleckstrin homology-type; IPR013026:Tetratricopeptide repeat-containing; IPR019734:Tetratricopeptide repeat
PTSG_02337	84	18	52	35	0	16	11	1	NoBP	NoMF	NoCC	NoDomain
PTSG_02226	902	426	595	537	164	331	368	110	BP_GO:0007165:signal transduction	MF_GO:0004872:receptor activity; MF_GO:0005515:protein binding	NoCC	IPR001368:TNFR/CD27/30/40/95 cysteine-rich region; IPR001791:Laminin G domain; IPR002035:von Willebrand factor, type A; IPR002049:EGF-like, laminin; IPR003961:Fibronectin, type III; IPR008211:Laminin, N-terminal; IPR008957:Fibronectin type III domain; IPR008979:Galactose-binding domain-like; IPR008985:Concanavalin A-like lectin/glucanase; IPR009030:Growth factor, receptor; IPR012680:Laminin G, su…
PTSG_01722	248	20	95	55	1	32	13	0	NoBP	MF_GO:0005515:protein binding	NoCC	IPR000980:SH2 motif; IPR001478:PDZ/DHR/GLGF
PTSG_01671	42	62	23	30	2	19	26	0	NoBP	NoMF	NoCC	NoDomain
PTSG_01525	1057	342	446	537	252	300	232	283	NoBP	NoMF	CC_GO:0005783:endoplasmic reticulum	IPR003388:Reticulon; IPR004182:GRAM; IPR013583:Phosphoribosyltransferase C-terminal
PTSG_01088	98	145	203	279	45	62	88	28	NoBP	MF_GO:0005515:protein binding	NoCC	IPR001478:PDZ/DHR/GLGF; IPR004328:BRO1 domain
PTSG_01060	1276	506	830	1262	551	562	576	236	NoBP	MF_GO:0005515:protein binding; MF_GO:0008270:zinc ion binding	NoCC	IPR001841:Zinc finger, RING-type; IPR009060:UBA-like; IPR013083:Zinc finger, RING/FYVE/PHD-type; IPR017907:Zinc finger, RING-type, conserved site; IPR018957:Zinc finger, C3HC4 RING-type; IPR022557:Domain of unknown function DUF3480
PTSG_00723	173	621	930	542	93	109	164	72	BP_GO:0006468:protein amino acid phosphorylation; BP_GO:0007165:signal transduction	MF_GO:0004672:protein kinase activity; MF_GO:0005524:ATP binding; MF_GO:0005515:protein binding; MF_GO:0004872:receptor activity	NoCC	IPR000719:Protein kinase, catalytic domain; IPR000980:SH2 motif; IPR001245:Serine-threonine/tyrosine-protein kinase; IPR001368:TNFR/CD27/30/40/95 cysteine-rich region; IPR011009:Protein kinase-like domain
PTSG_00679	706	1881	1807	918	285	497	644	259	NoBP	MF_GO:0005515:protein binding; MF_GO:0016787:hydrolase activity	NoCC	IPR001478:PDZ/DHR/GLGF; IPR015797:NUDIX hydrolase domain-like
PTSG_00614	621	197	386	315	127	185	191	49	BP_GO:0007155:cell adhesion; BP_GO:0007165:signal transduction	MF_GO:0005515:protein binding; MF_GO:0004872:receptor activity; MF_GO:0005509:calcium ion binding; MF_GO:0005198:structural molecule activity	NoCC	IPR000152:EGF-type aspartate/asparagine hydroxylation site; IPR000436:Sushi/SCR/CCP; IPR000742:Epidermal growth factor-like, type 3; IPR000884:Thrombospondin, type 1 repeat; IPR001368:TNFR/CD27/30/40/95 cysteine-rich region; IPR001791:Laminin G domain; IPR001881:EGF-like calcium-binding; IPR003129:Laminin G, thrombospondin-type, N-terminal; IPR003609:Apple-like; IPR006210:Epidermal growth factor-…
PTSG_12947	1601	798	980	1278	497	948	852	241	NoBP	NoMF	NoCC	NoDomain
PTSG_12043	208	203	181	345	75	96	167	100	NoBP	MF_GO:0005515:protein binding	NoCC	IPR001060:Fps/Fes/Fer/CIP4 homology; IPR001452:Src homology-3 domain
PTSG_11657	34	122	109	184	25	20	40	1	NoBP	NoMF	NoCC	NoDomain
PTSG_11234	739	1563	2209	861	277	449	559	383	NoBP	NoMF	NoCC	IPR010916:TonB box, conserved site
PTSG_08396	273	495	314	283	184	174	128	94	BP_GO:0007165:signal transduction	MF_GO:0005102:receptor binding	NoCC	IPR002181:Fibrinogen, alpha/beta/gamma chain, C-terminal globular; IPR014716:Fibrinogen, alpha/beta/gamma chain, C-terminal globular, subdomain 1
PTSG_08358	116	153	86	102	39	52	70	62	NoBP	NoMF	NoCC	IPR007130:Diacylglycerol acyltransferase
PTSG_07843	45	47	29	49	16	14	26	15	NoBP	NoMF	NoCC	NoDomain
PTSG_07488	561	370	433	563	273	413	381	184	BP_GO:0043044:ATP-dependent chromatin remodeling; BP_GO:0045749:negative regulation of S phase of mitotic cell cycle; BP_GO:0051091:positive regulation of transcription factor activity; BP_GO:0006346:methylation-dependent chromatin silencing; BP_GO:0060347:heart trabecula formation; BP_GO:0030198:extracellular matrix organization; BP_GO:0035116:embryonic hindlimb morphogenesis; BP_GO:0006337:nucl…	MF_GO:0002039:p53 binding; MF_GO:0008094:DNA-dependent ATPase activity; MF_GO:0047485:protein N-terminus binding; MF_GO:0016563:transcription activator activity; MF_GO:0042802:identical protein binding; MF_GO:0003682:chromatin binding; MF_GO:0008134:transcription factor binding; MF_GO:0070577:histone acetyl-lysine binding; MF_GO:0003677:DNA binding; MF_GO:0005524:ATP binding; MF_GO:0004386:helica…	CC_GO:0005726:perichromatin fibrils; CC_GO:0016514:SWI/SNF complex; CC_GO:0071564:npBAF complex; CC_GO:0005719:nuclear euchromatin; CC_GO:0005730:nucleolus; CC_GO:0000792:heterochromatin; CC_GO:0005625:soluble fraction; CC_GO:0005667:transcription factor complex	IPR000330:SNF2-related; IPR001487:Bromodomain; IPR001650:Helicase, C-terminal; IPR011989:Armadillo-like helical; IPR014001:DEAD-like helicase; IPR014012:Helicase/SANT-associated, DNA binding; IPR018359:Bromodomain, conserved site
PTSG_07487	162	119	142	154	76	120	112	42	NoBP	MF_GO:0008270:zinc ion binding	CC_GO:0005622:intracellular	IPR007087:Zinc finger, C2H2-type
PTSG_07220	236	992	1276	509	151	170	253	56	BP_GO:0006468:protein amino acid phosphorylation	MF_GO:0005524:ATP binding; MF_GO:0004713:protein tyrosine kinase activity	NoCC	IPR000719:Protein kinase, catalytic domain; IPR001245:Serine-threonine/tyrosine-protein kinase; IPR008266:Tyrosine-protein kinase, active site; IPR008408:Brain acid soluble protein 1; IPR011009:Protein kinase-like domain
PTSG_06144	239	71	114	130	69	100	81	47	NoBP	MF_GO:0005515:protein binding	NoCC	IPR000048:IQ motif, EF-hand binding site; IPR000980:SH2 motif; IPR003123:Vacuolar sorting protein 9
PTSG_06143	37	27	24	31	9	20	16	4	BP_GO:0006486:protein amino acid glycosylation	MF_GO:0008378:galactosyltransferase activity	CC_GO:0016020:membrane	IPR002659:Glycosyl transferase, family 31; IPR008972:Cupredoxin
PTSG_05682	42	17	18	30	2	10	18	0	NoBP	MF_GO:0005515:protein binding	NoCC	IPR002110:Ankyrin repeat; IPR020683:Ankyrin repeat-containing domain; IPR020859:ROC GTPase
PTSG_05478	319	837	1207	502	185	201	263	69	NoBP	NoMF	NoCC	NoDomain
PTSG_05341	112	618	684	385	66	76	123	44	BP_GO:0006468:protein amino acid phosphorylation; BP_GO:0009190:cyclic nucleotide biosynthetic process; BP_GO:0009069:serine family amino acid metabolic process	MF_GO:0005524:ATP binding; MF_GO:0016849:phosphorus-oxygen lyase activity; MF_GO:0004674:protein serine/threonine kinase activity	NoCC	IPR000719:Protein kinase, catalytic domain; IPR001054:Adenylyl cyclase class-3/4/guanylyl cyclase; IPR001245:Serine-threonine/tyrosine-protein kinase; IPR008271:Serine/threonine-protein kinase, active site; IPR011009:Protein kinase-like domain; IPR017441:Protein kinase, ATP binding site
PTSG_05007	198	255	160	204	82	115	169	94	BP_GO:0051056:regulation of small GTPase mediated signal transduction; BP_GO:0007165:signal transduction	MF_GO:0008270:zinc ion binding; MF_GO:0005096:GTPase activator activity	CC_GO:0005622:intracellular	IPR001876:Zinc finger, RanBP2-type; IPR001936:Ras GTPase-activating protein; IPR008936:Rho GTPase activation protein; IPR023152:Ras GTPase-activating protein, conserved site
PTSG_03734	79	117	199	376	59	49	78	27	NoBP	MF_GO:0008270:zinc ion binding	CC_GO:0005622:intracellular	IPR015880:Zinc finger, C2H2-like
PTSG_03096	4135	4847	4064	5113	1772	2477	1255	2676	BP_GO:0051707:response to other organism; BP_GO:0051179:localization; BP_GO:0009987:cellular process; BP_GO:0006952:defense response	MF_GO:0022857:transmembrane transporter activity; MF_GO:0005524:ATP binding; MF_GO:0016887:ATPase activity	CC_GO:0016020:membrane	IPR003439:ABC transporter-like; IPR003593:ATPase, AAA+ type, core; IPR013525:ABC-2 type transporter; IPR017871:ABC transporter, conserved site
PTSG_02770	23	24	33	30	4	13	17	0	NoBP	NoMF	NoCC	NoDomain
PTSG_02487	430	256	332	461	236	264	253	149	BP_GO:0033554:cellular response to stress; BP_GO:0016567:protein ubiquitination; BP_GO:0051246:regulation of protein metabolic process	MF_GO:0005524:ATP binding; MF_GO:0004842:ubiquitin-protein ligase activity	CC_GO:0005737:cytoplasm	IPR000608:Ubiquitin-conjugating enzyme, E2; IPR016135:Ubiquitin-conjugating enzyme/RWD-like; IPR023313:Ubiquitin-conjugating enzyme, active site
PTSG_02375	229	298	282	339	153	146	189	81	BP_GO:0055114:oxidation reduction	MF_GO:0005507:copper ion binding; MF_GO:0016491:oxidoreductase activity	NoCC	IPR002355:Multicopper oxidase, copper-binding site; IPR003006:Immunoglobulin/major histocompatibility complex, conserved site; IPR008972:Cupredoxin; IPR011706:Multicopper oxidase, type 2; IPR011707:Multicopper oxidase, type 3
PTSG_02036	200	283	252	250	128	142	129	87	NoBP	NoMF	CC_GO:0016021:integral to membrane	IPR002781:Protein of unknown function DUF81
PTSG_12362	104	112	141	186	60	77	112	10	NoBP	NoMF	NoCC	IPR003590:Leucine-rich repeat, ribonuclease inhibitor subtype
PTSG_12235	313	244	286	372	184	193	243	134	BP_GO:0006119:oxidative phosphorylation	MF_GO:0005516:calmodulin binding; MF_GO:0000287:magnesium ion binding; MF_GO:0004427:inorganic diphosphatase activity	CC_GO:0005737:cytoplasm	IPR002101:Myristoylated alanine-rich C-kinase substrate MARCKS; IPR008162:Inorganic pyrophosphatase; IPR009060:UBA-like; IPR015940:Ubiquitin-associated/translation elongation factor EF1B, N-terminal, eukaryote
PTSG_11315	197	180	196	244	99	136	172	84	NoBP	MF_GO:0005515:protein binding	NoCC	IPR000884:Thrombospondin, type 1 repeat; IPR000980:SH2 motif; IPR006212:Furin-like repeat; IPR009030:Growth factor, receptor
PTSG_10858	9	72	57	49	5	6	18	2	NoBP	NoMF	NoCC	NoDomain
PTSG_10025	921	691	720	1482	364	602	777	259	BP_GO:0006119:oxidative phosphorylation	MF_GO:0000287:magnesium ion binding; MF_GO:0004427:inorganic diphosphatase activity	CC_GO:0005737:cytoplasm	IPR008162:Inorganic pyrophosphatase
PTSG_09520	2422	2874	1979	4987	995	1525	2357	1322	BP_GO:0015936:coenzyme A metabolic process; BP_GO:0008610:lipid biosynthetic process; BP_GO:0006200:ATP catabolic process; BP_GO:0044262:cellular carbohydrate metabolic process; BP_GO:0006101:citrate metabolic process; BP_GO:0019643:reductive tricarboxylic acid cycle	MF_GO:0046872:metal ion binding; MF_GO:0003878:ATP citrate synthase activity; MF_GO:0008815:citrate (pro-3S)-lyase activity; MF_GO:0004775:succinate-CoA ligase (ADP-forming) activity; MF_GO:0005524:ATP binding; MF_GO:0005515:protein binding	CC_GO:0005829:cytosol; CC_GO:0009346:citrate lyase complex; CC_GO:0042709:succinate-CoA ligase complex	IPR002020:Citrate synthase-like; IPR003781:CoA-binding; IPR005810:Succinyl-CoA ligase, alpha subunit; IPR005811:ATP-citrate lyase/succinyl-CoA ligase; IPR013650:ATP-grasp fold, succinyl-CoA synthetase-type; IPR013816:ATP-grasp fold, subdomain 2; IPR014608:ATP-citrate synthase; IPR016040:NAD(P)-binding domain; IPR016102:Succinyl-CoA synthetase-like; IPR016141:Citrate synthase-like, core; IPR016143…
PTSG_08675	102	33	45	66	27	36	38	23	BP_GO:0055114:oxidation reduction	MF_GO:0016491:oxidoreductase activity; MF_GO:0005488:binding	NoCC	IPR002198:Short-chain dehydrogenase/reductase SDR; IPR002347:Glucose/ribitol dehydrogenase; IPR016040:NAD(P)-binding domain; IPR020904:Short-chain dehydrogenase/reductase, conserved site
PTSG_08337	405	476	430	469	199	276	383	220	BP_GO:0045449:regulation of transcription	MF_GO:0003677:DNA binding; MF_GO:0005515:protein binding	NoCC	IPR001005:SANT domain, DNA binding; IPR009057:Homeodomain-like; IPR012287:Homeodomain-related; IPR014778:Myb, DNA-binding; IPR015495:Myb transcription factor; IPR017930:Transcription regulator HTH, Myb-type, DNA-binding
PTSG_07848	278	110	106	164	48	61	104	68	NoBP	MF_GO:0008289:lipid binding	NoCC	IPR001124:Lipid-binding serum glycoprotein, C-terminal; IPR017942:Lipid-binding serum glycoprotein, N-terminal; IPR017943:Bactericidal permeability-increasing protein, alpha/beta domain
PTSG_06248	1301	1000	1070	1278	602	846	1081	400	BP_GO:0007050:cell cycle arrest	MF_GO:0005515:protein binding	NoCC	IPR001715:Calponin homology domain; IPR003108:Growth-arrest-specific protein 2 domain; IPR009053:Prefoldin
PTSG_04258	294	186	213	280	135	172	187	109	NoBP	MF_GO:0005515:protein binding; MF_GO:0008270:zinc ion binding	NoCC	IPR001841:Zinc finger, RING-type; IPR013083:Zinc finger, RING/FYVE/PHD-type; IPR014020:Tensin phosphatase, C2 domain; IPR018957:Zinc finger, C3HC4 RING-type
PTSG_03617	145	239	101	171	65	68	117	74	NoBP	MF_GO:0005515:protein binding	NoCC	IPR000980:SH2 motif
PTSG_03387	175	263	273	592	61	106	245	47	NoBP	MF_GO:0005515:protein binding	NoCC	IPR002035:von Willebrand factor, type A
PTSG_13182	78	62	79	97	59	45	47	44	NoBP	NoMF	NoCC	NoDomain
PTSG_10714	350	395	283	545	179	244	318	214	BP_GO:0055114:oxidation reduction	MF_GO:0016491:oxidoreductase activity; MF_GO:0050662:coenzyme binding	NoCC	IPR003421:Opine dehydrogenase; IPR008927:6-phosphogluconate dehydrogenase, C-terminal-like; IPR013328:Dehydrogenase, multihelical
PTSG_07523	155	59	56	104	18	59	51	46	BP_GO:0007165:signal transduction; BP_GO:0045087:innate immune response	MF_GO:0004888:transmembrane receptor activity; MF_GO:0005515:protein binding	CC_GO:0031224:intrinsic to membrane	IPR000157:Toll-Interleukin receptor; IPR001611:Leucine-rich repeat; IPR002049:EGF-like, laminin; IPR006210:Epidermal growth factor-like; IPR006212:Furin-like repeat; IPR009030:Growth factor, receptor

## Sheet: pairwise_attached
################################
#Attach genes: 769 genes
################################
#GeneID	ThA2_count	ThM_count	ThAM_count	SwM_count	RCA1_count	RCA2_count	RCAM_count	CCM_count	BP_GO	MF_GO	CC_GO	InterProDomain
PTSG_13271	184	99	35	0	0	66	1	0	NoBP	NoMF	NoCC	NoDomain
PTSG_13263	68	39	41	14	0	8	1	0	NoBP	MF_GO:0005515:protein binding	NoCC	IPR011993:Pleckstrin homology-type
PTSG_13232	968	230	473	178	10	90	30	13	NoBP	NoMF	NoCC	NoDomain
PTSG_13207	43	24	26	16	1	10	8	0	NoBP	NoMF	NoCC	NoDomain
PTSG_13186	162	114	154	15	10	22	18	5	NoBP	NoMF	NoCC	NoDomain
PTSG_13162	307	482	536	127	0	41	26	0	NoBP	NoMF	NoCC	NoDomain
PTSG_13157	3062	6319	6703	688	5	492	133	3	NoBP	NoMF	NoCC	NoDomain
PTSG_13151	1698	1078	1119	53	3	174	20	3	NoBP	MF_GO:0005515:protein binding	NoCC	IPR000436:Sushi/SCR/CCP; IPR001258:NHL repeat; IPR011042:Six-bladed beta-propeller, TolB-like; IPR013017:NHL repeat, subgroup; IPR016060:Complement control module; IPR019777:Formate C-acetyltransferase glycine radical, conserved site
PTSG_13147	4209	3249	4234	859	9	498	101	12	BP_GO:0006917:induction of apoptosis; BP_GO:0060707:trophoblast giant cell differentiation; BP_GO:0016525:negative regulation of angiogenesis; BP_GO:0048771:tissue remodeling; BP_GO:0051918:negative regulation of fibrinolysis; BP_GO:0051919:positive regulation of fibrinolysis; BP_GO:0060716:labyrinthine layer blood vessel development; BP_GO:0051603:proteolysis involved in cellular protein catabol…	MF_GO:0005509:calcium ion binding; MF_GO:0034185:apolipoprotein binding; MF_GO:0004252:serine-type endopeptidase activity	CC_GO:0005615:extracellular space; CC_GO:0005792:microsome	IPR000001:Kringle; IPR000782:FAS1 domain; IPR006212:Furin-like repeat; IPR009030:Growth factor, receptor; IPR013806:Kringle-like fold; IPR018056:Kringle, conserved site
PTSG_13132	197	86	90	38	0	16	10	1	NoBP	MF_GO:0005515:protein binding	NoCC	IPR002110:Ankyrin repeat; IPR020683:Ankyrin repeat-containing domain
PTSG_13115	183	155	129	33	2	32	24	4	BP_GO:0006955:immune response; BP_GO:0007165:signal transduction	MF_GO:0005044:scavenger receptor activity; MF_GO:0030247:polysaccharide binding	NoCC	IPR001212:Somatomedin B domain
PTSG_13113	280	164	255	16	0	32	6	1	NoBP	NoMF	NoCC	NoDomain
PTSG_13087	675	595	652	187	82	177	215	83	NoBP	NoMF	NoCC	NoDomain
PTSG_13073	193	82	112	33	8	39	25	2	BP_GO:0006468:protein amino acid phosphorylation; BP_GO:0009069:serine family amino acid metabolic process	MF_GO:0005524:ATP binding; MF_GO:0005515:protein binding; MF_GO:0004674:protein serine/threonine kinase activity	NoCC	IPR000719:Protein kinase, catalytic domain; IPR000742:Epidermal growth factor-like, type 3; IPR001245:Serine-threonine/tyrosine-protein kinase; IPR006210:Epidermal growth factor-like; IPR006652:Kelch repeat type 1; IPR008271:Serine/threonine-protein kinase, active site; IPR011009:Protein kinase-like domain; IPR013032:EGF-like region, conserved site; IPR015915:Kelch-type beta propeller
PTSG_13054	399	657	1014	159	54	36	46	7	BP_GO:0007165:signal transduction; BP_GO:0009395:phospholipid catabolic process; BP_GO:0046339:diacylglycerol metabolic process	MF_GO:0004435:phosphoinositide phospholipase C activity; MF_GO:0005509:calcium ion binding	NoCC	IPR000909:Phospholipase C, phosphatidylinositol-specific , X domain; IPR001192:Phosphoinositide phospholipase C; IPR001711:Phospholipase C, phosphatidylinositol-specific, Y domain; IPR011992:EF-hand-like domain; IPR015359:Phospholipase C, phosphoinositol-specific, EF-hand-like; IPR017946:PLC-like phosphodiesterase, TIM beta/alpha-barrel domain
PTSG_13047	50	143	34	9	2	12	9	0	NoBP	NoMF	NoCC	NoDomain
PTSG_13008	1209	2714	2180	205	38	149	91	43	BP_GO:0006897:endocytosis	MF_GO:0003779:actin binding	CC_GO:0043229:intracellular organelle; CC_GO:0016020:membrane	IPR002558:I/LWEQ
PTSG_12992	300	626	234	66	50	119	120	45	NoBP	NoMF	NoCC	NoDomain
PTSG_12944	175	97	169	68	22	49	23	19	BP_GO:0006486:protein amino acid glycosylation; BP_GO:0006769:nicotinamide metabolic process; BP_GO:0046497:nicotinate nucleotide metabolic process	MF_GO:0000166:nucleotide binding; MF_GO:0008417:fucosyltransferase activity; MF_GO:0003951:NAD+ kinase activity	CC_GO:0016020:membrane	IPR001503:Glycosyl transferase, family 10; IPR002504:Inorganic polyphosphate/ATP-NAD kinase, predicted; IPR016064:ATP-NAD kinase, PpnK-type; IPR017437:ATP-NAD kinase, PpnK-type, all-beta; IPR017438:ATP-NAD kinase, PpnK-type, alpha/beta
PTSG_12943	125	111	135	32	0	14	5	0	NoBP	NoMF	NoCC	NoDomain
PTSG_12919	1852	1127	680	100	335	366	115	297	BP_GO:0042823:pyridoxal phosphate biosynthetic process; BP_GO:0043581:mycelium development; BP_GO:0009405:pathogenesis; BP_GO:0009228:thiamin biosynthetic process	MF_GO:0003824:catalytic activity	NoCC	IPR001852:Vitamin B6 biosynthesis protein; IPR008867:Thiazole biosynthesis; IPR011060:Ribulose-phosphate binding barrel; IPR013785:Aldolase-type TIM barrel
PTSG_12890	291	253	488	189	1	26	20	0	BP_GO:0006508:proteolysis	MF_GO:0004190:aspartic-type endopeptidase activity; MF_GO:0005515:protein binding	NoCC	IPR001969:Peptidase aspartic, active site; IPR002909:Cell surface receptor IPT/TIG; IPR006626:Parallel beta-helix repeat; IPR013783:Immunoglobulin-like fold; IPR014756:Immunoglobulin E-set; IPR018073:Proteinase inhibitor I25, cystatin, conserved site
PTSG_12882	189	93	45	32	0	31	9	0	NoBP	NoMF	NoCC	IPR022657:Orn/DAP/Arg decarboxylase 2, conserved site
PTSG_12877	692	1271	987	263	171	208	222	144	BP_GO:0006950:response to stress	NoMF	NoCC	IPR006015:Universal stress protein A; IPR006016:UspA; IPR014729:Rossmann-like alpha/beta/alpha sandwich fold
PTSG_12876	164	79	82	20	28	49	44	24	BP_GO:0005975:carbohydrate metabolic process	MF_GO:0016787:hydrolase activity; MF_GO:0043169:cation binding	NoCC	IPR013781:Glycoside hydrolase, subgroup, catalytic core; IPR017853:Glycoside hydrolase, superfamily
PTSG_12875	301	205	243	65	46	63	63	64	BP_GO:0055085:transmembrane transport	NoMF	CC_GO:0016020:membrane	IPR006685:Mechanosensitive ion channel MscS; IPR010920:Like-Sm ribonucleoprotein (LSM)-related domain; IPR011014:Mechanosensitive ion channel MscS, transmembrane-2
PTSG_12857	488	234	249	195	117	212	160	106	BP_GO:0055085:transmembrane transport	NoMF	NoCC	IPR011701:Major facilitator superfamily MFS-1; IPR016196:Major facilitator superfamily, general substrate transporter
PTSG_12762	392	345	502	111	74	102	120	39	BP_GO:0044237:cellular metabolic process; BP_GO:0007165:signal transduction	MF_GO:0004872:receptor activity; MF_GO:0003824:catalytic activity; MF_GO:0050662:coenzyme binding	NoCC	IPR001173:Glycosyl transferase, family 2; IPR001368:TNFR/CD27/30/40/95 cysteine-rich region; IPR001509:NAD-dependent epimerase/dehydratase; IPR003410:Hyalin; IPR009030:Growth factor, receptor; IPR013032:EGF-like region, conserved site; IPR016040:NAD(P)-binding domain
PTSG_12751	135	846	909	55	11	47	32	6	BP_GO:0048519:negative regulation of biological process; BP_GO:0008016:regulation of heart contraction; BP_GO:0009851:auxin biosynthetic process; BP_GO:0015991:ATP hydrolysis coupled proton transport; BP_GO:0030317:sperm motility; BP_GO:0006754:ATP biosynthetic process; BP_GO:0051240:positive regulation of multicellular organismal process; BP_GO:0030641:regulation of cellular pH; BP_GO:0006813:po…	MF_GO:0005391:sodium:potassium-exchanging ATPase activity; MF_GO:0015077:monovalent inorganic cation transmembrane transporter activity; MF_GO:0005524:ATP binding	CC_GO:0005890:sodium:potassium-exchanging ATPase complex	IPR001757:ATPase, P-type, K/Mg/Cd/Cu/Zn/Na/Ca/Na/H-transporter; IPR004014:ATPase, P-type cation-transporter, N-terminal; IPR005775:ATPase, P-type cation exchange, alpha subunit, eukaryotic; IPR005834:Haloacid dehalogenase-like hydrolase; IPR006068:ATPase, P-type cation-transporter, C-terminal; IPR006069:ATPase, P-type cation exchange, alpha subunit; IPR008250:ATPase, P-type, ATPase-associated dom…
PTSG_12750	248	72	175	64	1	32	20	3	BP_GO:0007165:signal transduction	MF_GO:0004872:receptor activity	NoCC	IPR000436:Sushi/SCR/CCP; IPR001368:TNFR/CD27/30/40/95 cysteine-rich region; IPR016060:Complement control module
PTSG_12722	521	1044	444	61	47	173	82	64	NoBP	MF_GO:0005515:protein binding; MF_GO:0030246:carbohydrate binding	NoCC	IPR002035:von Willebrand factor, type A; IPR008985:Concanavalin A-like lectin/glucanase; IPR013784:Carbohydrate-binding-like fold
PTSG_12701	476	854	690	100	2	33	63	4	NoBP	MF_GO:0005524:ATP binding; MF_GO:0016887:ATPase activity	CC_GO:0016020:membrane	IPR003439:ABC transporter-like; IPR003593:ATPase, AAA+ type, core; IPR013525:ABC-2 type transporter; IPR017871:ABC transporter, conserved site
PTSG_12686	17	13	10	4	1	5	2	2	NoBP	NoMF	NoCC	NoDomain
PTSG_12645	554	769	490	107	4	61	41	15	NoBP	MF_GO:0005515:protein binding	NoCC	IPR002035:von Willebrand factor, type A
PTSG_12644	237	322	195	46	0	26	11	1	NoBP	NoMF	NoCC	NoDomain
PTSG_12643	409	643	696	259	34	34	53	26	NoBP	NoMF	NoCC	NoDomain
PTSG_12630	1250	1061	396	153	167	197	247	87	BP_GO:0006508:proteolysis	MF_GO:0008233:peptidase activity	NoCC	IPR007280:Peptidase, C-terminal, archaeal/bacterial
PTSG_12624	1733	2823	1698	224	1	287	82	6	NoBP	NoMF	NoCC	NoDomain
PTSG_12606	385	601	491	204	109	173	151	109	BP_GO:0009088:threonine biosynthetic process; BP_GO:0016310:phosphorylation; BP_GO:0006544:glycine metabolic process; BP_GO:0006563:L-serine metabolic process; BP_GO:0042816:vitamin B6 metabolic process	MF_GO:0030170:pyridoxal phosphate binding; MF_GO:0004413:homoserine kinase activity; MF_GO:0005524:ATP binding; MF_GO:0004795:threonine synthase activity	NoCC	IPR000634:Serine/threonine dehydratase, pyridoxal-phosphate-binding site; IPR000870:Homoserine kinase; IPR001926:Pyridoxal phosphate-dependent enzyme, beta subunit; IPR004450:Threonine synthase; IPR006203:GHMP kinase, ATP-binding, conserved site; IPR006204:GHMP kinase; IPR013750:GHMP kinase, C-terminal; IPR014721:Ribosomal protein S5 domain 2-type fold, subgroup; IPR020568:Ribosomal protein S5 do…
PTSG_12588	530	587	641	286	76	124	245	68	BP_GO:0001906:cell killing	MF_GO:0005524:ATP binding	NoCC	IPR010488:Zeta toxin, P-loop nucleoside triphosphate hydrolase; IPR012335:Thioredoxin fold; IPR012336:Thioredoxin-like fold
PTSG_12578	1752	1542	1274	751	535	922	805	339	BP_GO:0008104:protein localization	NoMF	NoCC	IPR009543:Vacuolar protein sorting-associated protein; IPR015412:Autophagy-related, C-terminal; IPR023341:MABP domain
PTSG_12577	25	28	32	2	3	5	3	2	NoBP	NoMF	NoCC	NoDomain
PTSG_12575	79	102	73	24	4	29	24	1	NoBP	NoMF	NoCC	NoDomain
PTSG_12573	155	76	75	61	25	52	47	22	BP_GO:0045449:regulation of transcription	MF_GO:0003677:DNA binding	NoCC	IPR012336:Thioredoxin-like fold
PTSG_12566	224	61	95	7	22	53	24	5	NoBP	NoMF	NoCC	NoDomain
PTSG_12562	2038	2406	2903	331	101	248	97	310	BP_GO:0006094:gluconeogenesis; BP_GO:0006633:fatty acid biosynthetic process; BP_GO:0006099:tricarboxylic acid cycle; BP_GO:0006522:alanine metabolic process; BP_GO:0006531:aspartate metabolic process	MF_GO:0005524:ATP binding; MF_GO:0004075:biotin carboxylase activity; MF_GO:0004736:pyruvate carboxylase activity	CC_GO:0009343:biotin carboxylase complex	IPR000089:Biotin/lipoyl attachment; IPR000891:Pyruvate carboxyltransferase; IPR001882:Biotin-binding site; IPR003379:Carboxylase, conserved domain; IPR005479:Carbamoyl-phosphate synthetase, large subunit, ATP-binding; IPR005481:Carbamoyl-phosphate synthase, large subunit, N-terminal; IPR005482:Biotin carboxylase, C-terminal; IPR005930:Pyruvate carboxylase; IPR011053:Single hybrid motif; IPR011054…
PTSG_12534	157	140	76	26	3	19	3	0	NoBP	NoMF	NoCC	NoDomain
PTSG_12533	106	116	60	15	0	12	4	0	NoBP	NoMF	NoCC	NoDomain
PTSG_12484	1090	1545	2484	739	336	335	481	318	BP_GO:0009851:auxin biosynthetic process; BP_GO:0006468:protein amino acid phosphorylation; BP_GO:0009069:serine family amino acid metabolic process	MF_GO:0005524:ATP binding; MF_GO:0004674:protein serine/threonine kinase activity; MF_GO:0005515:protein binding	NoCC	IPR000008:C2 calcium-dependent membrane targeting; IPR000719:Protein kinase, catalytic domain; IPR000961:AGC-kinase, C-terminal; IPR002290:Serine/threonine-protein kinase domain; IPR008271:Serine/threonine-protein kinase, active site; IPR008973:C2 calcium/lipid-binding domain, CaLB; IPR011009:Protein kinase-like domain; IPR017441:Protein kinase, ATP binding site; IPR017442:Serine/threonine-protei…
PTSG_12476	1676	3073	3216	999	676	722	842	230	NoBP	NoMF	NoCC	NoDomain
PTSG_12444	1313	749	1120	673	4	134	111	6	BP_GO:0006508:proteolysis; BP_GO:0007156:homophilic cell adhesion	MF_GO:0004190:aspartic-type endopeptidase activity; MF_GO:0005509:calcium ion binding; MF_GO:0005515:protein binding	CC_GO:0016020:membrane	IPR001969:Peptidase aspartic, active site; IPR002126:Cadherin; IPR002909:Cell surface receptor IPT/TIG; IPR008979:Galactose-binding domain-like; IPR010221:VCBS repeat; IPR013783:Immunoglobulin-like fold; IPR014756:Immunoglobulin E-set; IPR015919:Cadherin-like
PTSG_12443	216	346	176	65	81	79	69	43	BP_GO:0044237:cellular metabolic process; BP_GO:0008283:cell proliferation; BP_GO:0048522:positive regulation of cellular process	MF_GO:0016853:isomerase activity	NoCC	IPR001398:Macrophage migration inhibitory factor; IPR014347:Tautomerase
PTSG_12434	527	1542	2026	137	88	135	89	68	BP_GO:0055114:oxidation reduction	MF_GO:0016491:oxidoreductase activity; MF_GO:0005506:iron ion binding; MF_GO:0031418:L-ascorbic acid binding	CC_GO:0044464:cell part	IPR003582:Metridin-like ShK toxin; IPR005123:Oxoglutarate/iron-dependent oxygenase; IPR006620:Prolyl 4-hydroxylase, alpha subunit
PTSG_12432	1446	1193	1551	306	449	616	469	353	BP_GO:0006779:porphyrin biosynthetic process; BP_GO:0015994:chlorophyll metabolic process	MF_GO:0004853:uroporphyrinogen decarboxylase activity; MF_GO:0004418:hydroxymethylbilane synthase activity	NoCC	IPR000257:Uroporphyrinogen decarboxylase (URO-D); IPR000860:Tetrapyrrole biosynthesis, hydroxymethylbilane synthase; IPR006361:Uroporphyrinogen decarboxylase HemE; IPR022417:Porphobilinogen deaminase, N-terminal; IPR022418:Porphobilinogen deaminase, C-terminal domain
PTSG_12426	1367	2448	2020	375	149	301	416	197	BP_GO:0006950:response to stress	NoMF	NoCC	IPR006015:Universal stress protein A; IPR006016:UspA; IPR014729:Rossmann-like alpha/beta/alpha sandwich fold
PTSG_12411	32	27	14	11	0	5	0	0	NoBP	NoMF	NoCC	IPR015916:Galactose oxidase, beta-propeller
PTSG_12405	251	71	123	63	9	43	19	6	BP_GO:0006917:induction of apoptosis; BP_GO:0060707:trophoblast giant cell differentiation; BP_GO:0051918:negative regulation of fibrinolysis; BP_GO:0051919:positive regulation of fibrinolysis; BP_GO:0060716:labyrinthine layer blood vessel development; BP_GO:0051603:proteolysis involved in cellular protein catabolic process; BP_GO:0046716:muscle cell homeostasis; BP_GO:0045445:myoblast differenti…	MF_GO:0034185:apolipoprotein binding; MF_GO:0004252:serine-type endopeptidase activity	CC_GO:0005615:extracellular space; CC_GO:0005792:microsome	IPR000001:Kringle; IPR008985:Concanavalin A-like lectin/glucanase; IPR009030:Growth factor, receptor; IPR013320:Concanavalin A-like lectin/glucanase, subgroup; IPR013806:Kringle-like fold
PTSG_12394	8447	5761	6901	865	73	1051	412	106	BP_GO:0015031:protein transport	NoMF	CC_GO:0005789:endoplasmic reticulum membrane; CC_GO:0016021:integral to membrane	IPR018469:Dual oxidase maturation factor
PTSG_12393	26	20	30	8	4	5	5	1	NoBP	NoMF	NoCC	NoDomain
PTSG_12392	439	218	296	128	46	135	74	15	BP_GO:0006418:tRNA aminoacylation for protein translation	MF_GO:0004812:aminoacyl-tRNA ligase activity; MF_GO:0005524:ATP binding; MF_GO:0008270:zinc ion binding	CC_GO:0005737:cytoplasm	IPR001412:Aminoacyl-tRNA synthetase, class I, conserved site; IPR015880:Zinc finger, C2H2-like
PTSG_12331	26	15	29	11	0	3	1	0	NoBP	NoMF	NoCC	NoDomain
PTSG_12321	171	119	98	55	25	56	49	11	NoBP	NoMF	NoCC	IPR013518:Potassium channel, inwardly rectifying, Kir, cytoplasmic; IPR013521:Potassium channel, inwardly rectifying, Kir, conserved region 2; IPR014756:Immunoglobulin E-set
PTSG_12315	727	313	543	279	5	88	42	4	BP_GO:0007165:signal transduction	MF_GO:0005488:binding; MF_GO:0004872:receptor activity	NoCC	IPR000001:Kringle; IPR001368:TNFR/CD27/30/40/95 cysteine-rich region; IPR008985:Concanavalin A-like lectin/glucanase; IPR009030:Growth factor, receptor; IPR013806:Kringle-like fold; IPR018056:Kringle, conserved site
PTSG_12308	87	28	56	16	2	13	6	4	NoBP	NoMF	NoCC	IPR002049:EGF-like, laminin; IPR006212:Furin-like repeat; IPR009030:Growth factor, receptor
PTSG_12295	7128	2557	4809	2141	432	1302	921	84	NoBP	MF_GO:0005515:protein binding	NoCC	IPR000436:Sushi/SCR/CCP; IPR003347:Transcription factor jumonji/aspartyl beta-hydroxylase; IPR009030:Growth factor, receptor; IPR011936:Myxococcus cysteine-rich repeat; IPR013032:EGF-like region, conserved site; IPR016060:Complement control module; IPR022777:Cupin, JmjC-type
PTSG_12264	264	213	65	29	8	23	36	6	BP_GO:0015940:pantothenate biosynthetic process; BP_GO:0055114:oxidation reduction; BP_GO:0019482:beta-alanine metabolic process	MF_GO:0003864:3-methyl-2-oxobutanoate hydroxymethyltransferase activity; MF_GO:0016491:oxidoreductase activity; MF_GO:0004592:pantoate-beta-alanine ligase activity; MF_GO:0050661:NADP or NADPH binding	CC_GO:0005737:cytoplasm	IPR003700:Ketopantoate hydroxymethyltransferase; IPR003710:Ketopantoate reductase ApbA/PanE; IPR003721:Pantoate-beta-alanine ligase; IPR004821:Cytidyltransferase-related; IPR008927:6-phosphogluconate dehydrogenase, C-terminal-like; IPR013328:Dehydrogenase, multihelical; IPR013332:Ketopantoate reductase ApbA/PanE, N-terminal; IPR013752:Ketopantoate reductase ApbA/PanE, C-terminal; IPR014729:Rossma…
PTSG_12262	969	660	863	428	56	191	158	45	BP_GO:0007165:signal transduction	MF_GO:0004872:receptor activity	NoCC	IPR001368:TNFR/CD27/30/40/95 cysteine-rich region; IPR006212:Furin-like repeat; IPR009030:Growth factor, receptor; IPR016133:Insect antifreeze protein
PTSG_12223	462	372	466	248	51	126	159	35	BP_GO:0008152:metabolic process	MF_GO:0003824:catalytic activity	NoCC	IPR000873:AMP-dependent synthetase/ligase
PTSG_12217	139	75	139	60	38	44	55	30	NoBP	NoMF	NoCC	IPR011611:Carbohydrate/purine kinase
PTSG_12198	213	123	166	95	4	34	19	1	NoBP	MF_GO:0005515:protein binding	NoCC	IPR001791:Laminin G domain; IPR006210:Epidermal growth factor-like; IPR006212:Furin-like repeat; IPR008985:Concanavalin A-like lectin/glucanase; IPR009030:Growth factor, receptor; IPR012680:Laminin G, subdomain 2; IPR013320:Concanavalin A-like lectin/glucanase, subgroup
PTSG_12189	193	190	275	112	49	70	78	36	BP_GO:0006814:sodium ion transport; BP_GO:0006885:regulation of pH; BP_GO:0055085:transmembrane transport; BP_GO:0015992:proton transport	MF_GO:0015385:sodium:hydrogen antiporter activity	CC_GO:0016021:integral to membrane	IPR004709:Na+/H+ exchanger; IPR006153:Cation/H+ exchanger; IPR018422:Cation/H+ exchanger, CPA1 family
PTSG_12159	6920	2002	3183	1552	855	905	614	844	BP_GO:0055085:transmembrane transport	MF_GO:0005524:ATP binding; MF_GO:0016887:ATPase activity	CC_GO:0016021:integral to membrane	IPR001140:ABC transporter, transmembrane domain; IPR003439:ABC transporter-like; IPR003593:ATPase, AAA+ type, core; IPR011527:ABC transporter, transmembrane domain, type 1; IPR017871:ABC transporter, conserved site; IPR017940:ABC transporter, integral membrane type 1
PTSG_12123	548	514	843	341	154	138	145	88	NoBP	NoMF	NoCC	NoDomain
PTSG_12120	120	279	246	28	46	45	42	34	BP_GO:0008152:metabolic process	MF_GO:0016787:hydrolase activity	NoCC	NoDomain
PTSG_12102	826	1352	884	357	211	340	267	151	BP_GO:0007498:mesoderm development	NoMF	NoCC	IPR002495:Glycosyl transferase, family 8
PTSG_12041	440	141	242	92	0	63	25	2	BP_GO:0008152:metabolic process	MF_GO:0003824:catalytic activity; MF_GO:0005488:binding	NoCC	IPR008030:NmrA-like; IPR016040:NAD(P)-binding domain
PTSG_12032	453	275	295	49	1	56	9	0	NoBP	NoMF	NoCC	NoDomain
PTSG_12031	890	363	555	166	9	181	103	1	NoBP	NoMF	NoCC	NoDomain
PTSG_11996	98	154	81	10	3	12	7	7	NoBP	MF_GO:0005515:protein binding	NoCC	IPR001304:C-type lectin; IPR002035:von Willebrand factor, type A; IPR016186:C-type lectin-like; IPR016187:C-type lectin fold
PTSG_11993	224	300	196	128	56	114	110	60	NoBP	MF_GO:0005515:protein binding	NoCC	IPR001680:WD40 repeat; IPR011046:WD40 repeat-like-containing domain; IPR015943:WD40/YVTN repeat-like-containing domain; IPR017986:WD40-repeat-containing domain; IPR019775:WD40 repeat, conserved site; IPR019781:WD40 repeat, subgroup; IPR019782:WD40 repeat 2; IPR020472:G-protein beta WD-40 repeat
PTSG_11983	553	397	585	123	108	216	269	93	NoBP	NoMF	NoCC	NoDomain
PTSG_11935	591	3490	1131	19	7	189	30	7	NoBP	NoMF	NoCC	IPR004238:Late embryogenesis abundant protein, group 4
PTSG_11911	659	360	796	24	7	183	25	1	BP_GO:0006468:protein amino acid phosphorylation	MF_GO:0004672:protein kinase activity; MF_GO:0005524:ATP binding; MF_GO:0005515:protein binding	NoCC	IPR000719:Protein kinase, catalytic domain; IPR001245:Serine-threonine/tyrosine-protein kinase; IPR001611:Leucine-rich repeat; IPR003591:Leucine-rich repeat, typical subtype; IPR011009:Protein kinase-like domain
PTSG_11908	406	1192	773	122	21	42	70	18	NoBP	NoMF	NoCC	NoDomain
PTSG_11875	1125	428	654	293	33	231	251	28	BP_GO:0007155:cell adhesion	MF_GO:0005198:structural molecule activity	NoCC	IPR000782:FAS1 domain; IPR003129:Laminin G, thrombospondin-type, N-terminal; IPR008972:Cupredoxin; IPR008985:Concanavalin A-like lectin/glucanase; IPR012680:Laminin G, subdomain 2; IPR013320:Concanavalin A-like lectin/glucanase, subgroup
PTSG_11874	443	131	295	103	16	60	60	6	NoBP	NoMF	NoCC	NoDomain
PTSG_11860	177	222	168	15	12	27	8	2	NoBP	MF_GO:0005509:calcium ion binding	NoCC	IPR002048:Calcium-binding EF-hand; IPR011992:EF-hand-like domain; IPR018247:EF-Hand 1, calcium-binding site; IPR018249:EF-HAND 2
PTSG_11859	552	608	566	316	189	299	436	186	BP_GO:0007050:cell cycle arrest	MF_GO:0005509:calcium ion binding	NoCC	IPR002048:Calcium-binding EF-hand; IPR003108:Growth-arrest-specific protein 2 domain; IPR011992:EF-hand-like domain; IPR018247:EF-Hand 1, calcium-binding site; IPR018249:EF-HAND 2
PTSG_11851	278	1679	2513	136	21	65	74	13	BP_GO:0007275:multicellular organismal development; BP_GO:0007165:signal transduction	MF_GO:0005515:protein binding; MF_GO:0004872:receptor activity	CC_GO:0016020:membrane	IPR000742:Epidermal growth factor-like, type 3; IPR002919:Protease inhibitor I8, cysteine-rich trypsin inhibitor-like; IPR003659:Plexin/semaphorin/integrin; IPR006210:Epidermal growth factor-like; IPR013032:EGF-like region, conserved site; IPR014756:Immunoglobulin E-set; IPR016201:Plexin-like fold
PTSG_11818	1086	2579	2507	258	54	193	88	33	NoBP	NoMF	NoCC	NoDomain
PTSG_11817	4455	10367	12344	1003	145	630	287	101	BP_GO:0009987:cellular process; BP_GO:0048705:skeletal system morphogenesis	NoMF	CC_GO:0005578:proteinaceous extracellular matrix	IPR008160:Collagen triple helix repeat
PTSG_11793	430	318	441	160	41	70	87	49	BP_GO:0009058:biosynthetic process; BP_GO:0006687:glycosphingolipid metabolic process	MF_GO:0001733:galactosylceramide sulfotransferase activity	CC_GO:0005794:Golgi apparatus; CC_GO:0016021:integral to membrane	IPR009729:Galactose-3-O-sulfotransferase
PTSG_11785	737	602	457	340	235	349	345	220	BP_GO:0048741:skeletal muscle fiber development; BP_GO:0032878:regulation of establishment or maintenance of cell polarity; BP_GO:0031137:regulation of conjugation with cellular fusion; BP_GO:0070631:spindle pole body localization; BP_GO:0006816:calcium ion transport; BP_GO:0032465:regulation of cytokinesis; BP_GO:0031505:fungal-type cell wall organization; BP_GO:0030644:cellular chloride ion hom…	MF_GO:0046914:transition metal ion binding; MF_GO:0004723:calcium-dependent protein serine/threonine phosphatase activity; MF_GO:0005509:calcium ion binding; MF_GO:0046982:protein heterodimerization activity; MF_GO:0005516:calmodulin binding	CC_GO:0016020:membrane; CC_GO:0005792:microsome; CC_GO:0005955:calcineurin complex; CC_GO:0005829:cytosol; CC_GO:0030018:Z disc; CC_GO:0005625:soluble fraction; CC_GO:0005634:nucleus; CC_GO:0032153:cell division site; CC_GO:0005739:mitochondrion	IPR004843:Metallo-dependent phosphatase; IPR006186:Serine/threonine-specific protein phosphatase/bis(5-nucleosyl)-tetraphosphatase
PTSG_11780	2659	1037	1595	624	177	366	286	178	BP_GO:0055114:oxidation reduction; BP_GO:0000162:tryptophan biosynthetic process; BP_GO:0006571:tyrosine biosynthetic process; BP_GO:0009094:L-phenylalanine biosynthetic process	MF_GO:0004765:shikimate kinase activity; MF_GO:0005524:ATP binding; MF_GO:0003855:3-dehydroquinate dehydratase activity; MF_GO:0004764:shikimate 5-dehydrogenase activity; MF_GO:0003866:3-phosphoshikimate 1-carboxyvinyltransferase activity; MF_GO:0003856:3-dehydroquinate synthase activity	CC_GO:0005737:cytoplasm	IPR000623:Shikimate kinase; IPR001381:Dehydroquinase class I; IPR001986:Enolpyruvate transferase domain; IPR006151:Quinate/shikimate 5-dehydrogenase/glutamyl-tRNA reductase; IPR006264:3-phosphoshikimate 1-carboxyvinyltransferase; IPR008289:Pentafunctional AroM protein; IPR013708:Shikimate dehydrogenase substrate binding, N-terminal; IPR013785:Aldolase-type TIM barrel; IPR013792:RNA 3'-terminal ph…
PTSG_11757	112	69	87	49	0	24	17	2	NoBP	NoMF	NoCC	NoDomain
PTSG_11749	312	230	194	117	49	95	71	65	BP_GO:0008033:tRNA processing; BP_GO:0055114:oxidation reduction	MF_GO:0017150:tRNA dihydrouridine synthase activity; MF_GO:0050660:FAD binding	NoCC	IPR001269:tRNA-dihydrouridine synthase; IPR013785:Aldolase-type TIM barrel; IPR018517:tRNA-dihydrouridine synthase, conserved site
PTSG_11738	82	80	68	36	1	16	4	0	BP_GO:0006508:proteolysis	MF_GO:0004190:aspartic-type endopeptidase activity	NoCC	IPR001461:Peptidase A1; IPR001969:Peptidase aspartic, active site; IPR009007:Peptidase aspartic, catalytic; IPR021109:Peptidase aspartic
PTSG_11695	913	542	712	144	8	128	58	8	BP_GO:0000272:polysaccharide catabolic process	NoMF	NoCC	IPR002049:EGF-like, laminin; IPR008211:Laminin, N-terminal; IPR013032:EGF-like region, conserved site; IPR016134:Cellulosome enzyme, dockerin type I; IPR019825:Legume lectin, beta chain, Mn/Ca-binding site
PTSG_11676	575	289	305	133	0	75	27	1	NoBP	NoMF	NoCC	NoDomain
PTSG_11660	400	652	391	95	37	116	160	27	NoBP	NoMF	NoCC	NoDomain
PTSG_11655	3221	8802	8166	1086	255	771	1527	290	NoBP	NoMF	NoCC	IPR010530:B12D; IPR019550:NADH dehydrogenase [ubiquinone] 1 alpha subcomplex subunit 4
PTSG_11643	226	260	254	148	0	34	9	3	BP_GO:0007165:signal transduction	MF_GO:0004115:3',5'-cyclic-AMP phosphodiesterase activity	NoCC	IPR002073:3'5'-cyclic nucleotide phosphodiesterase, catalytic domain; IPR003607:Metal-dependent phosphohydrolase, HD domain; IPR023088:3'5'-cyclic nucleotide phosphodiesterase; IPR023174:3'5'-cyclic nucleotide phosphodiesterase, conserved site
PTSG_11594	901	1188	443	332	177	199	376	218	BP_GO:0009085:lysine biosynthetic process; BP_GO:0006554:lysine catabolic process; BP_GO:0006810:transport; BP_GO:0042967:acyl-carrier-protein biosynthetic process	MF_GO:0004043:L-aminoadipate-semialdehyde dehydrogenase activity; MF_GO:0000062:acyl-CoA binding; MF_GO:0000036:acyl carrier activity; MF_GO:0016874:ligase activity	CC_GO:0005829:cytosol	IPR000873:AMP-dependent synthetase/ligase; IPR006163:Phosphopantetheine-binding; IPR009081:Acyl carrier protein-like; IPR010071:Amino acid adenylation; IPR010080:Thioester reductase; IPR013120:Male sterility, NAD-binding; IPR016040:NAD(P)-binding domain; IPR020845:AMP-binding, conserved site
PTSG_11571	177	381	376	116	21	54	41	6	NoBP	MF_GO:0005515:protein binding	NoCC	IPR002035:von Willebrand factor, type A
PTSG_11558	254	211	352	144	109	141	141	63	BP_GO:0007186:G-protein coupled receptor protein signaling pathway	MF_GO:0004930:G-protein coupled receptor activity	CC_GO:0016021:integral to membrane	IPR009030:Growth factor, receptor; IPR017978:GPCR, family 3, C-terminal
PTSG_11543	2241	2321	1376	110	69	181	77	45	NoBP	NoMF	NoCC	IPR000782:FAS1 domain
PTSG_11523	129	52	84	4	0	30	1	0	NoBP	NoMF	NoCC	NoDomain
PTSG_11511	65	23	32	6	0	11	1	0	NoBP	MF_GO:0005515:protein binding	NoCC	IPR006652:Kelch repeat type 1; IPR015915:Kelch-type beta propeller
PTSG_11453	339	441	360	63	0	47	10	0	NoBP	NoMF	NoCC	NoDomain
PTSG_11408	87	69	36	1	0	43	0	0	NoBP	MF_GO:0005515:protein binding	NoCC	IPR001680:WD40 repeat; IPR011046:WD40 repeat-like-containing domain; IPR015943:WD40/YVTN repeat-like-containing domain; IPR017986:WD40-repeat-containing domain; IPR019775:WD40 repeat, conserved site; IPR019781:WD40 repeat, subgroup; IPR019782:WD40 repeat 2; IPR020472:G-protein beta WD-40 repeat
PTSG_11398	208	342	443	118	27	34	41	25	BP_GO:0006508:proteolysis	MF_GO:0008233:peptidase activity	NoCC	IPR001767:Peptidase C46, hedgehog protein, hint region
PTSG_11394	1830	615	798	281	138	146	51	216	BP_GO:0006520:cellular amino acid metabolic process; BP_GO:0055114:oxidation reduction; BP_GO:0006118:electron transport	MF_GO:0016639:oxidoreductase activity, acting on the CH-NH2 group of donors, NAD or NADP as acceptor; MF_GO:0005488:binding	NoCC	IPR006095:Glutamate/phenylalanine/leucine/valine dehydrogenase; IPR006096:Glutamate/phenylalanine/leucine/valine dehydrogenase, C-terminal; IPR006097:Glutamate/phenylalanine/leucine/valine dehydrogenase, dimerisation domain; IPR016040:NAD(P)-binding domain
PTSG_11388	34	60	32	4	0	5	1	0	NoBP	NoMF	NoCC	NoDomain
PTSG_11373	583	1991	2057	146	30	225	214	60	BP_GO:0006508:proteolysis; BP_GO:0051103:DNA ligation involved in DNA repair; BP_GO:0009252:peptidoglycan biosynthetic process; BP_GO:0046436:D-alanine metabolic process	MF_GO:0004252:serine-type endopeptidase activity; MF_GO:0008716:D-alanine-D-alanine ligase activity; MF_GO:0005524:ATP binding; MF_GO:0003909:DNA ligase activity	NoCC	IPR002470:Peptidase S9A, prolyl oligopeptidase; IPR004106:Peptidase S9A/B/C, oligopeptidase, N-terminal beta-propeller; IPR011095:D-alanine--D-alanine ligase, C-terminal; IPR011761:ATP-grasp fold; IPR013815:ATP-grasp fold, subdomain 1; IPR013816:ATP-grasp fold, subdomain 2; IPR016059:DNA ligase, ATP-dependent, conserved site; IPR023302:Peptidase S9A, oligopeptidase, N-terminal
PTSG_11372	706	1830	1371	163	34	385	264	64	NoBP	NoMF	NoCC	IPR006150:Cysteine-rich repeat
PTSG_11367	1478	625	3781	66	54	81	70	21	BP_GO:0006596:polyamine biosynthetic process	MF_GO:0003824:catalytic activity	NoCC	IPR000183:Ornithine/DAP/Arg decarboxylase; IPR002433:Ornithine decarboxylase; IPR009006:Alanine racemase/group IV decarboxylase, C-terminal; IPR022643:Orn/DAP/Arg decarboxylase 2, C-terminal; IPR022644:Orn/DAP/Arg decarboxylase 2, N-terminal; IPR022657:Orn/DAP/Arg decarboxylase 2, conserved site
PTSG_11287	51	40	37	12	1	11	7	1	BP_GO:0007017:microtubule-based process	MF_GO:0005515:protein binding; MF_GO:0003777:microtubule motor activity	CC_GO:0005871:kinesin complex; CC_GO:0005874:microtubule	IPR001440:Tetratricopeptide TPR-1; IPR001849:Pleckstrin homology domain; IPR002151:Kinesin light chain; IPR006597:Sel1-like; IPR011990:Tetratricopeptide-like helical; IPR011993:Pleckstrin homology-type; IPR013026:Tetratricopeptide repeat-containing; IPR019734:Tetratricopeptide repeat
PTSG_11275	118	37	108	10	0	10	8	1	BP_GO:0007017:microtubule-based process	MF_GO:0005515:protein binding; MF_GO:0003777:microtubule motor activity	CC_GO:0005871:kinesin complex; CC_GO:0005874:microtubule	IPR001440:Tetratricopeptide TPR-1; IPR001849:Pleckstrin homology domain; IPR002151:Kinesin light chain; IPR006597:Sel1-like; IPR011990:Tetratricopeptide-like helical; IPR011993:Pleckstrin homology-type; IPR013026:Tetratricopeptide repeat-containing; IPR019734:Tetratricopeptide repeat
PTSG_11259	295	72	141	46	43	74	51	22	BP_GO:0005975:carbohydrate metabolic process	NoMF	NoCC	IPR000322:Glycoside hydrolase, family 31; IPR017853:Glycoside hydrolase, superfamily
PTSG_11258	335	404	390	40	30	69	33	76	BP_GO:0055114:oxidation reduction; BP_GO:0044262:cellular carbohydrate metabolic process	MF_GO:0016491:oxidoreductase activity; MF_GO:0005515:protein binding	NoCC	IPR001236:Lactate/malate dehydrogenase, N-terminal; IPR001557:L-lactate/malate dehydrogenase; IPR016040:NAD(P)-binding domain
PTSG_11233	1308	551	1038	67	0	215	49	1	NoBP	NoMF	NoCC	NoDomain
PTSG_11222	35	28	17	10	1	6	2	0	NoBP	NoMF	NoCC	IPR018247:EF-Hand 1, calcium-binding site
PTSG_11221	21	36	30	11	0	5	0	0	NoBP	NoMF	NoCC	IPR015916:Galactose oxidase, beta-propeller
PTSG_11196	412	265	365	90	12	77	135	57	BP_GO:0009987:cellular process	MF_GO:0005515:protein binding	NoCC	IPR002035:von Willebrand factor, type A; IPR009045:Hedgehog/DD-peptidase, zinc-binding motif
PTSG_11194	3918	1857	1438	41	10	398	14	3	NoBP	MF_GO:0005515:protein binding; MF_GO:0005509:calcium ion binding	NoCC	IPR000152:EGF-type aspartate/asparagine hydroxylation site; IPR000436:Sushi/SCR/CCP; IPR000742:Epidermal growth factor-like, type 3; IPR006210:Epidermal growth factor-like; IPR008969:Carboxypeptidase-like, regulatory domain; IPR013091:EGF calcium-binding; IPR016060:Complement control module; IPR018097:EGF-like calcium-binding, conserved site
PTSG_11167	599	302	547	107	18	79	192	106	BP_GO:0001890:placenta development; BP_GO:0031589:cell-substrate adhesion; BP_GO:0001889:liver development; BP_GO:0030168:platelet activation	MF_GO:0005515:protein binding	CC_GO:0009897:external side of plasma membrane; CC_GO:0005576:extracellular region	IPR002035:von Willebrand factor, type A; IPR009045:Hedgehog/DD-peptidase, zinc-binding motif
PTSG_11164	314	141	246	19	2	57	17	3	NoBP	MF_GO:0005488:binding	NoCC	IPR011990:Tetratricopeptide-like helical
PTSG_11160	68	37	27	20	0	11	2	1	NoBP	NoMF	NoCC	IPR011043:Galactose oxidase/kelch, beta-propeller; IPR015916:Galactose oxidase, beta-propeller
PTSG_11117	589	623	496	117	0	61	31	4	NoBP	NoMF	NoCC	IPR019372:Lipoma HMGIC fusion partner-like protein
PTSG_11107	1778	518	404	187	80	162	41	125	BP_GO:0006779:porphyrin biosynthetic process; BP_GO:0055114:oxidation reduction	MF_GO:0008168:methyltransferase activity	NoCC	IPR000878:Tetrapyrrole methylase; IPR003043:Uroporphiryn-III C-methyltransferase, conserved site; IPR006366:Uroporphyrin-III C-methyltransferase, C-terminal; IPR014776:Tetrapyrrole methylase, subdomain 2; IPR014777:Tetrapyrrole methylase, subdomain 1
PTSG_11051	59	10	14	6	0	7	3	0	NoBP	MF_GO:0005515:protein binding	NoCC	IPR011990:Tetratricopeptide-like helical; IPR013026:Tetratricopeptide repeat-containing; IPR019734:Tetratricopeptide repeat
PTSG_11010	2962	5074	4978	491	7	367	70	8	NoBP	NoMF	NoCC	NoDomain
PTSG_10976	78	509	551	33	1	15	11	0	NoBP	NoMF	NoCC	NoDomain
PTSG_10974	295	26	50	7	14	24	16	10	NoBP	MF_GO:0005515:protein binding	NoCC	IPR000210:BTB/POZ-like; IPR011333:BTB/POZ fold; IPR013069:BTB/POZ
PTSG_10966	4791	10691	8209	1343	564	1136	1267	953	BP_GO:0006950:response to stress; BP_GO:0009851:auxin biosynthetic process	MF_GO:0005524:ATP binding	NoCC	IPR001023:Heat shock protein Hsp70; IPR013126:Heat shock protein 70; IPR018181:Heat shock protein 70, conserved site
PTSG_10962	376	620	795	91	1	61	24	0	BP_GO:0007283:spermatogenesis; BP_GO:0007010:cytoskeleton organization	MF_GO:0003677:DNA binding	CC_GO:0000786:nucleosome; CC_GO:0005634:nucleus; CC_GO:0016012:sarcoglycan complex; CC_GO:0016021:integral to membrane	IPR000221:Protamine P1; IPR006875:Sarcoglycan complex subunit protein
PTSG_10961	411	694	1108	84	2	62	12	2	BP_GO:0007010:cytoskeleton organization	NoMF	CC_GO:0016012:sarcoglycan complex; CC_GO:0016021:integral to membrane	IPR006875:Sarcoglycan complex subunit protein; IPR018769:Domain of unknown function DUF2345, Vgr C-terminal
PTSG_10946	129	1375	157	33	33	30	29	15	BP_GO:0006259:DNA metabolic process	MF_GO:0016874:ligase activity; MF_GO:0003677:DNA binding; MF_GO:0008270:zinc ion binding	NoCC	IPR001510:Zinc finger, PARP-type
PTSG_10924	416	171	101	12	1	29	0	2	NoBP	NoMF	NoCC	NoDomain
PTSG_10864	3437	5859	7495	1500	29	387	229	16	NoBP	NoMF	NoCC	NoDomain
PTSG_10861	131	143	220	72	3	15	25	1	NoBP	NoMF	NoCC	NoDomain
PTSG_10854	931	397	651	283	193	219	247	49	NoBP	NoMF	NoCC	NoDomain
PTSG_10843	1193	287	340	148	157	203	106	102	NoBP	NoMF	NoCC	NoDomain
PTSG_10837	587	595	637	169	219	254	283	113	BP_GO:0044260:cellular macromolecule metabolic process; BP_GO:0090304:nucleic acid metabolic process	MF_GO:0005488:binding; MF_GO:0003824:catalytic activity	NoCC	IPR001763:Rhodanese-like
PTSG_10812	1257	531	479	154	1	146	23	2	NoBP	MF_GO:0005509:calcium ion binding	NoCC	IPR002048:Calcium-binding EF-hand; IPR011992:EF-hand-like domain; IPR018247:EF-Hand 1, calcium-binding site; IPR018249:EF-HAND 2
PTSG_10808	32	13	10	4	0	6	2	0	NoBP	NoMF	NoCC	NoDomain
PTSG_10807	45	34	20	4	0	9	1	1	NoBP	NoMF	NoCC	NoDomain
PTSG_10801	2140	1310	1412	873	808	1191	1093	774	BP_GO:0055082:cellular chemical homeostasis	MF_GO:0048306:calcium-dependent protein binding; MF_GO:0005509:calcium ion binding; MF_GO:0005544:calcium-dependent phospholipid binding	CC_GO:0000267:cell fraction; CC_GO:0005634:nucleus	IPR001464:Annexin; IPR013286:Annexin, type VII; IPR018252:Annexin repeat, conserved site; IPR018502:Annexin repeat
PTSG_10791	2547	3624	2617	1061	4	501	288	1	NoBP	MF_GO:0005515:protein binding	NoCC	IPR006210:Epidermal growth factor-like; IPR006212:Furin-like repeat; IPR009030:Growth factor, receptor; IPR011936:Myxococcus cysteine-rich repeat
PTSG_10790	35	50	37	18	0	9	7	0	NoBP	NoMF	NoCC	NoDomain
PTSG_10789	1254	8830	1151	46	3	124	6	5	NoBP	NoMF	NoCC	IPR000782:FAS1 domain; IPR009030:Growth factor, receptor; IPR011936:Myxococcus cysteine-rich repeat
PTSG_10785	272	296	369	167	109	142	123	71	NoBP	MF_GO:0008146:sulfotransferase activity	NoCC	IPR000863:Sulfotransferase domain
PTSG_10732	197	159	98	63	0	29	14	0	BP_GO:0043066:negative regulation of apoptosis	NoMF	NoCC	IPR010695:Fas apoptotic inhibitory molecule
PTSG_10731	207	150	166	36	0	21	1	4	NoBP	MF_GO:0005515:protein binding	NoCC	IPR000225:Armadillo; IPR011989:Armadillo-like helical; IPR016024:Armadillo-type fold; IPR019793:Peroxidases heam-ligand binding site
PTSG_10703	305	850	768	72	17	34	48	20	BP_GO:0009253:peptidoglycan catabolic process; BP_GO:0009252:peptidoglycan biosynthetic process	MF_GO:0008745:N-acetylmuramoyl-L-alanine amidase activity	NoCC	IPR002508:Cell wall hydrolase/autolysin, catalytic; IPR007709:N-formylglutamate amidohydrolase
PTSG_10662	354	407	373	166	87	74	110	41	NoBP	NoMF	NoCC	IPR007474:ApaG domain
PTSG_10645	159	725	390	74	47	48	39	17	NoBP	NoMF	NoCC	NoDomain
PTSG_10630	144	297	200	19	1	35	4	0	NoBP	NoMF	NoCC	NoDomain
PTSG_10623	144	209	129	20	1	27	4	0	NoBP	NoMF	NoCC	NoDomain
PTSG_10616	273	66	64	20	3	45	11	0	NoBP	MF_GO:0005488:binding	NoCC	NoDomain
PTSG_10585	245	334	447	40	1	29	3	1	NoBP	NoMF	NoCC	NoDomain
PTSG_10584	631	1064	1414	148	2	71	20	1	BP_GO:0006508:proteolysis	MF_GO:0008233:peptidase activity	NoCC	IPR001767:Peptidase C46, hedgehog protein, hint region
PTSG_10579	50	59	69	8	0	7	3	0	NoBP	NoMF	NoCC	NoDomain
PTSG_10578	492	457	540	95	21	60	18	19	NoBP	NoMF	NoCC	NoDomain
PTSG_10574	44	20	33	9	0	6	5	0	NoBP	NoMF	NoCC	NoDomain
PTSG_10572	296	980	1731	139	85	155	116	65	BP_GO:0006979:response to oxidative stress; BP_GO:0055114:oxidation reduction; BP_GO:0006749:glutathione metabolic process; BP_GO:0006804:peroxidase reaction	MF_GO:0004602:glutathione peroxidase activity; MF_GO:0005515:protein binding	NoCC	IPR000591:DEP domain; IPR000889:Glutathione peroxidase; IPR001849:Pleckstrin homology domain; IPR011991:Winged helix-turn-helix transcription repressor DNA-binding; IPR011993:Pleckstrin homology-type; IPR012335:Thioredoxin fold; IPR012336:Thioredoxin-like fold
PTSG_10567	137	400	595	94	1	13	17	0	NoBP	NoMF	NoCC	NoDomain
PTSG_10566	257	681	1222	163	1	24	31	0	NoBP	NoMF	NoCC	NoDomain
PTSG_10562	2565	3378	4098	324	8	126	96	5	BP_GO:0006508:proteolysis	MF_GO:0008233:peptidase activity	NoCC	IPR007280:Peptidase, C-terminal, archaeal/bacterial
PTSG_10515	602	2549	1280	256	140	161	145	59	NoBP	NoMF	NoCC	NoDomain
PTSG_10488	230	245	195	140	1	34	24	1	BP_GO:0023052:signaling; BP_GO:0006470:protein amino acid dephosphorylation; BP_GO:0006570:tyrosine metabolic process	MF_GO:0004725:protein tyrosine phosphatase activity; MF_GO:0005515:protein binding	CC_GO:0030054:cell junction; CC_GO:0005634:nucleus	IPR000242:Protein-tyrosine phosphatase, receptor/non-receptor type; IPR000387:Protein-tyrosine/Dual-specificity phosphatase; IPR016130:Protein-tyrosine phosphatase, active site
PTSG_10468	735	459	1241	200	2	113	91	1	NoBP	NoMF	NoCC	NoDomain
PTSG_10452	316	192	288	88	78	111	108	82	BP_GO:0006471:protein amino acid ADP-ribosylation	MF_GO:0003950:NAD+ ADP-ribosyltransferase activity	CC_GO:0005622:intracellular	IPR001357:BRCT; IPR004102:Poly(ADP-ribose) polymerase, regulatory domain; IPR008893:WGR domain; IPR012317:Poly(ADP-ribose) polymerase, catalytic domain
PTSG_10448	1073	1078	2266	662	374	508	615	106	BP_GO:0007626:locomotory behavior; BP_GO:0006537:glutamate biosynthetic process; BP_GO:0006562:proline catabolic process; BP_GO:0055114:oxidation reduction; BP_GO:0006525:arginine metabolic process; BP_GO:0006561:proline biosynthetic process	MF_GO:0004657:proline dehydrogenase activity; MF_GO:0005509:calcium ion binding	NoCC	IPR002872:Proline dehydrogenase; IPR011992:EF-hand-like domain; IPR015659:Proline oxidase; IPR018247:EF-Hand 1, calcium-binding site; IPR018249:EF-HAND 2
PTSG_10422	467	235	239	195	20	60	39	7	NoBP	NoMF	NoCC	NoDomain
PTSG_10421	1363	1295	1771	373	1	128	45	3	NoBP	NoMF	NoCC	NoDomain
PTSG_10322	249	341	238	77	91	136	174	50	NoBP	NoMF	NoCC	NoDomain
PTSG_10302	10219	11466	15315	3279	1103	2223	4270	725	BP_GO:0015671:oxygen transport	MF_GO:0020037:heme binding; MF_GO:0019825:oxygen binding	NoCC	IPR000971:Globin, subset; IPR009050:Globin-like; IPR012292:Globin
PTSG_10257	332	286	486	184	132	178	211	141	BP_GO:0018193:peptidyl-amino acid modification; BP_GO:0055114:oxidation reduction	MF_GO:0004597:peptide-aspartate beta-dioxygenase activity	CC_GO:0030176:integral to endoplasmic reticulum membrane	IPR007803:Aspartyl/Asparaginyl beta-hydroxylase
PTSG_10194	2008	707	1159	484	64	231	198	19	BP_GO:0007165:signal transduction; BP_GO:0045449:regulation of transcription	MF_GO:0004872:receptor activity; MF_GO:0005515:protein binding; MF_GO:0003700:transcription factor activity; MF_GO:0043565:sequence-specific DNA binding	CC_GO:0005667:transcription factor complex	IPR000436:Sushi/SCR/CCP; IPR001368:TNFR/CD27/30/40/95 cysteine-rich region; IPR003347:Transcription factor jumonji/aspartyl beta-hydroxylase; IPR004827:Basic-leucine zipper (bZIP) transcription factor; IPR009030:Growth factor, receptor; IPR011936:Myxococcus cysteine-rich repeat; IPR013032:EGF-like region, conserved site; IPR016060:Complement control module; IPR022777:Cupin, JmjC-type
PTSG_10172	63	61	54	11	0	7	6	0	BP_GO:0006487:protein amino acid N-linked glycosylation	NoMF	CC_GO:0016020:membrane	IPR006813:Glycosyl transferase, family 17
PTSG_10163	58	20	37	9	2	18	5	0	BP_GO:0006468:protein amino acid phosphorylation	MF_GO:0004672:protein kinase activity; MF_GO:0005524:ATP binding; MF_GO:0005515:protein binding	NoCC	IPR000719:Protein kinase, catalytic domain; IPR001611:Leucine-rich repeat; IPR003591:Leucine-rich repeat, typical subtype; IPR011009:Protein kinase-like domain; IPR013032:EGF-like region, conserved site; IPR017442:Serine/threonine-protein kinase-like domain
PTSG_10155	1296	1276	2218	795	593	497	485	602	BP_GO:0055114:oxidation reduction; BP_GO:0006561:proline biosynthetic process; BP_GO:0006525:arginine metabolic process	MF_GO:0003842:1-pyrroline-5-carboxylate dehydrogenase activity	CC_GO:0005759:mitochondrial matrix	IPR005931:Delta-1-pyrroline-5-carboxylate dehydrogenase 1; IPR015590:Aldehyde dehydrogenase domain; IPR016160:Aldehyde dehydrogenase, conserved site; IPR016161:Aldehyde/histidinol dehydrogenase; IPR016162:Aldehyde dehydrogenase, N-terminal; IPR016163:Aldehyde dehydrogenase, C-terminal
PTSG_10154	341	304	502	64	51	77	77	39	NoBP	MF_GO:0008270:zinc ion binding	NoCC	IPR000433:Zinc finger, ZZ-type
PTSG_10148	270	281	390	74	60	102	122	88	BP_GO:0055114:oxidation reduction	MF_GO:0016491:oxidoreductase activity	NoCC	IPR001395:Aldo/keto reductase; IPR020471:Aldo/keto reductase subgroup; IPR023210:NADP-dependent oxidoreductase domain
PTSG_10129	7443	2984	3933	1192	5	834	236	9	NoBP	MF_GO:0051015:actin filament binding	CC_GO:0044464:cell part	IPR008999:Actin cross-linking; IPR022768:Fascin domain
PTSG_10106	1232	683	780	249	1	103	75	1	BP_GO:0007165:signal transduction	MF_GO:0005158:insulin receptor binding	CC_GO:0005899:insulin receptor complex	IPR001849:Pleckstrin homology domain; IPR002404:Insulin receptor substrate-1, PTB; IPR011993:Pleckstrin homology-type
PTSG_10091	119	42	50	11	0	23	3	0	NoBP	NoMF	NoCC	NoDomain
PTSG_10030	75	21	39	9	0	11	3	0	BP_GO:0007165:signal transduction	MF_GO:0004872:receptor activity	NoCC	IPR001368:TNFR/CD27/30/40/95 cysteine-rich region
PTSG_10028	3232	1728	1876	687	658	1103	1212	730	BP_GO:0007050:cell cycle arrest	MF_GO:0005515:protein binding	CC_GO:0044464:cell part	IPR001478:PDZ/DHR/GLGF; IPR003108:Growth-arrest-specific protein 2 domain
PTSG_10010	717	469	1027	102	1	68	41	2	NoBP	NoMF	NoCC	IPR008754:Peptidase M43, pregnancy-associated plasma-A
PTSG_09928	256	633	792	107	0	29	22	1	NoBP	MF_GO:0005515:protein binding	NoCC	IPR001849:Pleckstrin homology domain; IPR011993:Pleckstrin homology-type
PTSG_09924	493	376	643	138	106	189	152	92	NoBP	NoMF	NoCC	NoDomain
PTSG_09923	1947	1340	3422	323	544	657	245	115	BP_GO:0009252:peptidoglycan biosynthetic process; BP_GO:0046436:D-alanine metabolic process	MF_GO:0008716:D-alanine-D-alanine ligase activity; MF_GO:0005524:ATP binding; MF_GO:0008168:methyltransferase activity	NoCC	IPR000291:D-alanine--D-alanine ligase/VANA/B/C, conserved site; IPR011095:D-alanine--D-alanine ligase, C-terminal; IPR011761:ATP-grasp fold; IPR013216:Methyltransferase type 11; IPR013815:ATP-grasp fold, subdomain 1; IPR013816:ATP-grasp fold, subdomain 2
PTSG_09921	806	1082	784	53	29	140	48	19	NoBP	NoMF	NoCC	NoDomain
PTSG_09904	473	304	295	65	60	173	84	28	NoBP	MF_GO:0005515:protein binding	NoCC	IPR011990:Tetratricopeptide-like helical; IPR019734:Tetratricopeptide repeat
PTSG_09901	42	16	16	10	0	3	4	0	BP_GO:0009312:oligosaccharide biosynthetic process	NoMF	CC_GO:0005795:Golgi stack; CC_GO:0016021:integral to membrane	IPR007754:N-acetylglucosaminyltransferase II
PTSG_09898	161	53	84	21	1	6	6	0	BP_GO:0016051:carbohydrate biosynthetic process	MF_GO:0008146:sulfotransferase activity	CC_GO:0016021:integral to membrane	IPR005331:Sulfotransferase
PTSG_09875	705	540	612	153	325	377	386	318	BP_GO:0006000:fructose metabolic process; BP_GO:0006012:galactose metabolic process; BP_GO:0009298:GDP-mannose biosynthetic process	MF_GO:0008446:GDP-mannose 4,6-dehydratase activity; MF_GO:0050662:coenzyme binding; MF_GO:0016491:oxidoreductase activity	CC_GO:0005622:intracellular	IPR001509:NAD-dependent epimerase/dehydratase; IPR006368:GDP-mannose 4,6-dehydratase; IPR016040:NAD(P)-binding domain; IPR020904:Short-chain dehydrogenase/reductase, conserved site
PTSG_09863	226	349	412	114	95	103	107	47	NoBP	MF_GO:0005515:protein binding	NoCC	IPR001452:Src homology-3 domain; IPR001478:PDZ/DHR/GLGF; IPR004172:L27; IPR008144:Guanylate kinase; IPR008145:Guanylate kinase/L-type calcium channel; IPR014775:L27, C-terminal
PTSG_09836	905	458	434	313	214	320	255	138	NoBP	NoMF	NoCC	NoDomain
PTSG_09770	30	76	46	4	0	6	1	0	NoBP	NoMF	NoCC	NoDomain
PTSG_09754	111	177	213	19	3	38	16	0	BP_GO:0017038:protein import	MF_GO:0005515:protein binding; MF_GO:0005524:ATP binding	CC_GO:0016020:membrane	IPR002035:von Willebrand factor, type A; IPR011115:SecA DEAD-like, N-terminal; IPR014018:SecA motor DEAD
PTSG_09753	136	62	115	24	1	24	5	0	NoBP	MF_GO:0005515:protein binding	NoCC	IPR001810:F-box domain, cyclin-like
PTSG_09736	373	249	241	131	1	86	51	0	BP_GO:0045449:regulation of transcription	MF_GO:0003700:transcription factor activity; MF_GO:0043565:sequence-specific DNA binding; MF_GO:0005515:protein binding	CC_GO:0005667:transcription factor complex	IPR001356:Homeobox; IPR009057:Homeodomain-like; IPR012287:Homeodomain-related
PTSG_09733	2744	4341	3234	458	91	327	144	53	NoBP	NoMF	NoCC	NoDomain
PTSG_09732	29	26	25	12	0	3	1	0	NoBP	NoMF	NoCC	NoDomain
PTSG_09715	1477	116	285	89	0	107	10	1	NoBP	NoMF	CC_GO:0016021:integral to membrane	IPR004877:Cytochrome b561, eukaryote; IPR006593:Cytochrome b561/ferric reductase transmembrane
PTSG_09704	16	28	24	6	1	1	0	0	BP_GO:0007017:microtubule-based process	MF_GO:0005515:protein binding; MF_GO:0003777:microtubule motor activity	CC_GO:0005871:kinesin complex; CC_GO:0005874:microtubule	IPR001440:Tetratricopeptide TPR-1; IPR002151:Kinesin light chain; IPR011990:Tetratricopeptide-like helical; IPR013026:Tetratricopeptide repeat-containing; IPR019734:Tetratricopeptide repeat
PTSG_09577	64	222	534	39	1	7	2	0	NoBP	MF_GO:0005515:protein binding	NoCC	IPR001478:PDZ/DHR/GLGF
PTSG_09571	1828	1391	1657	695	762	1060	1194	683	NoBP	NoMF	NoCC	NoDomain
PTSG_09543	6659	678	1101	165	167	631	210	14	BP_GO:0007218:neuropeptide signaling pathway	MF_GO:0004930:G-protein coupled receptor activity; MF_GO:0005515:protein binding	CC_GO:0016020:membrane	IPR000203:GPS domain; IPR000832:GPCR, family 2, secretin-like; IPR002909:Cell surface receptor IPT/TIG; IPR013783:Immunoglobulin-like fold; IPR014756:Immunoglobulin E-set; IPR017981:GPCR, family 2-like; IPR017983:GPCR, family 2, secretin-like, conserved site
PTSG_09512	73	388	342	14	0	17	2	0	BP_GO:0008152:metabolic process	MF_GO:0008168:methyltransferase activity	NoCC	IPR013216:Methyltransferase type 11; IPR023143:Mycolic acid cyclopropane synthase-like domain
PTSG_09472	4011	1691	1717	868	765	838	522	741	NoBP	NoMF	NoCC	IPR006683:Thioesterase superfamily
PTSG_09261	37	65	51	6	8	12	15	7	BP_GO:0006468:protein amino acid phosphorylation	MF_GO:0004672:protein kinase activity; MF_GO:0005524:ATP binding; MF_GO:0005515:protein binding	NoCC	IPR000719:Protein kinase, catalytic domain; IPR001611:Leucine-rich repeat; IPR003591:Leucine-rich repeat, typical subtype; IPR011009:Protein kinase-like domain; IPR013032:EGF-like region, conserved site; IPR017442:Serine/threonine-protein kinase-like domain
PTSG_09250	1393	454	653	367	317	449	344	147	BP_GO:0006096:glycolysis; BP_GO:0005982:starch metabolic process; BP_GO:0005985:sucrose metabolic process; BP_GO:0006012:galactose metabolic process; BP_GO:0006094:gluconeogenesis; BP_GO:0019872:streptomycin biosynthetic process	MF_GO:0004340:glucokinase activity; MF_GO:0005524:ATP binding	NoCC	IPR003836:Glucokinase
PTSG_09218	53	14	20	8	1	13	4	0	NoBP	MF_GO:0005515:protein binding	NoCC	IPR015943:WD40/YVTN repeat-like-containing domain
PTSG_09187	460	147	120	79	0	25	5	1	BP_GO:0007017:microtubule-based process	MF_GO:0005515:protein binding; MF_GO:0003777:microtubule motor activity	CC_GO:0005871:kinesin complex; CC_GO:0005874:microtubule	IPR001440:Tetratricopeptide TPR-1; IPR002151:Kinesin light chain; IPR011990:Tetratricopeptide-like helical; IPR013026:Tetratricopeptide repeat-containing; IPR019734:Tetratricopeptide repeat
PTSG_09154	914	603	495	305	62	69	59	24	NoBP	NoMF	NoCC	NoDomain
PTSG_09128	37	19	34	5	4	10	6	1	BP_GO:0006468:protein amino acid phosphorylation	MF_GO:0004672:protein kinase activity; MF_GO:0005524:ATP binding; MF_GO:0005515:protein binding	NoCC	IPR000719:Protein kinase, catalytic domain; IPR001611:Leucine-rich repeat; IPR003591:Leucine-rich repeat, typical subtype; IPR011009:Protein kinase-like domain; IPR013032:EGF-like region, conserved site; IPR017442:Serine/threonine-protein kinase-like domain
PTSG_09118	159	67	99	7	0	27	2	0	NoBP	NoMF	NoCC	NoDomain
PTSG_09113	1533	1564	1918	599	221	285	382	216	BP_GO:0006508:proteolysis	MF_GO:0004222:metalloendopeptidase activity	NoCC	IPR000884:Thrombospondin, type 1 repeat; IPR001590:Peptidase M12B, ADAM/reprolysin; IPR001762:Blood coagulation inhibitor, Disintegrin
PTSG_09092	87	43	85	21	1	8	6	0	BP_GO:0007017:microtubule-based process	MF_GO:0005515:protein binding; MF_GO:0003777:microtubule motor activity	CC_GO:0005871:kinesin complex; CC_GO:0005874:microtubule	IPR001440:Tetratricopeptide TPR-1; IPR001849:Pleckstrin homology domain; IPR002151:Kinesin light chain; IPR011990:Tetratricopeptide-like helical; IPR011993:Pleckstrin homology-type; IPR013026:Tetratricopeptide repeat-containing; IPR019734:Tetratricopeptide repeat
PTSG_09072	198	250	383	113	52	68	132	22	NoBP	NoMF	NoCC	IPR003409:MORN motif
PTSG_09068	141	74	137	14	0	22	2	0	BP_GO:0055114:oxidation reduction	MF_GO:0016491:oxidoreductase activity; MF_GO:0005488:binding	NoCC	IPR002198:Short-chain dehydrogenase/reductase SDR; IPR002347:Glucose/ribitol dehydrogenase; IPR016040:NAD(P)-binding domain
PTSG_09016	435	193	110	93	171	153	79	65	NoBP	NoMF	NoCC	NoDomain
PTSG_08991	399	148	259	89	6	48	13	1	BP_GO:0007165:signal transduction	MF_GO:0004867:serine-type endopeptidase inhibitor activity; MF_GO:0004872:receptor activity; MF_GO:0005515:protein binding	CC_GO:0005576:extracellular region	IPR000436:Sushi/SCR/CCP; IPR000877:Proteinase inhibitor I12, Bowman-Birk; IPR001368:TNFR/CD27/30/40/95 cysteine-rich region; IPR002350:Proteinase inhibitor I1, Kazal; IPR013032:EGF-like region, conserved site; IPR016060:Complement control module; IPR022777:Cupin, JmjC-type
PTSG_08990	5034	1928	3236	1369	275	858	556	56	BP_GO:0007165:signal transduction	MF_GO:0004872:receptor activity; MF_GO:0005515:protein binding	NoCC	IPR000436:Sushi/SCR/CCP; IPR001368:TNFR/CD27/30/40/95 cysteine-rich region; IPR002350:Proteinase inhibitor I1, Kazal; IPR003347:Transcription factor jumonji/aspartyl beta-hydroxylase; IPR009030:Growth factor, receptor; IPR011936:Myxococcus cysteine-rich repeat; IPR013032:EGF-like region, conserved site; IPR016060:Complement control module; IPR022777:Cupin, JmjC-type
PTSG_08977	982	210	557	54	107	257	138	42	NoBP	NoMF	NoCC	NoDomain
PTSG_08965	2574	1038	1631	234	6	309	88	4	BP_GO:0006508:proteolysis	MF_GO:0008233:peptidase activity	NoCC	IPR007280:Peptidase, C-terminal, archaeal/bacterial
PTSG_08964	128	46	81	33	0	15	5	1	BP_GO:0007156:homophilic cell adhesion	MF_GO:0005509:calcium ion binding	CC_GO:0005886:plasma membrane	IPR002126:Cadherin; IPR015919:Cadherin-like; IPR020894:Cadherin conserved site
PTSG_08942	109	398	475	58	5	14	15	6	NoBP	NoMF	NoCC	NoDomain
PTSG_08941	293	2197	1105	115	1	24	16	1	NoBP	MF_GO:0005488:binding	NoCC	IPR001304:C-type lectin; IPR016186:C-type lectin-like; IPR016187:C-type lectin fold
PTSG_08921	1082	1408	616	399	395	504	364	313	BP_GO:0030001:metal ion transport; BP_GO:0055085:transmembrane transport	MF_GO:0046873:metal ion transmembrane transporter activity	CC_GO:0016020:membrane	IPR003689:Zinc/iron permease
PTSG_08850	271	154	154	62	65	142	78	43	NoBP	NoMF	NoCC	NoDomain
PTSG_08849	147	60	44	6	26	29	17	8	NoBP	MF_GO:0005488:binding	NoCC	IPR011989:Armadillo-like helical
PTSG_08822	218	407	589	114	0	19	23	1	BP_GO:0006457:protein folding	MF_GO:0031072:heat shock protein binding; MF_GO:0051082:unfolded protein binding	NoCC	IPR000742:Epidermal growth factor-like, type 3; IPR000772:Ricin B lectin; IPR001623:Heat shock protein DnaJ, N-terminal; IPR003095:Heat shock protein DnaJ; IPR006210:Epidermal growth factor-like; IPR008997:Ricin B-related lectin; IPR011990:Tetratricopeptide-like helical; IPR013032:EGF-like region, conserved site
PTSG_08821	42	47	51	15	0	2	3	0	NoBP	NoMF	NoCC	NoDomain
PTSG_08806	563	833	1238	313	52	103	98	53	NoBP	NoMF	NoCC	NoDomain
PTSG_08802	206	278	281	72	2	20	18	1	NoBP	NoMF	CC_GO:0016020:membrane	IPR000620:Drug/metabolite transporter; IPR008408:Brain acid soluble protein 1
PTSG_08774	686	737	484	102	1	130	35	2	NoBP	NoMF	NoCC	IPR011042:Six-bladed beta-propeller, TolB-like
PTSG_08770	48	28	36	13	9	9	16	10	NoBP	MF_GO:0005515:protein binding	NoCC	IPR001440:Tetratricopeptide TPR-1; IPR011990:Tetratricopeptide-like helical; IPR013026:Tetratricopeptide repeat-containing; IPR019734:Tetratricopeptide repeat
PTSG_08742	118	176	136	29	0	11	4	1	BP_GO:0055114:oxidation reduction	MF_GO:0005506:iron ion binding; MF_GO:0031418:L-ascorbic acid binding	NoCC	IPR006620:Prolyl 4-hydroxylase, alpha subunit; IPR019601:Oxoglutarate/iron-dependent oxygenase, C-terminal degradation domain; IPR022272:Lipocalin conserved site
PTSG_08577	1264	2321	922	451	497	522	335	403	NoBP	MF_GO:0008168:methyltransferase activity	NoCC	IPR005299:SAM dependent carboxyl methyltransferase
PTSG_08552	826	62	94	33	4	25	7	7	BP_GO:0007050:cell cycle arrest	NoMF	NoCC	IPR003108:Growth-arrest-specific protein 2 domain; IPR009053:Prefoldin
PTSG_08547	2251	4284	3602	726	282	678	868	182	BP_GO:0007050:cell cycle arrest	NoMF	NoCC	IPR003108:Growth-arrest-specific protein 2 domain
PTSG_08544	1289	723	801	193	6	188	64	6	BP_GO:0006412:translation; BP_GO:0042254:ribosome biogenesis	MF_GO:0030898:actin-dependent ATPase activity; MF_GO:0005515:protein binding; MF_GO:0003774:motor activity; MF_GO:0005524:ATP binding; MF_GO:0003735:structural constituent of ribosome	CC_GO:0016459:myosin complex; CC_GO:0030673:axolemma; CC_GO:0005790:smooth endoplasmic reticulum; CC_GO:0005840:ribosome	IPR000048:IQ motif, EF-hand binding site; IPR001609:Myosin head, motor domain; IPR010926:Myosin tail 2; IPR018130:Ribosomal protein S2, conserved site
PTSG_08486	168	93	63	48	0	13	6	0	NoBP	NoMF	NoCC	IPR013518:Potassium channel, inwardly rectifying, Kir, cytoplasmic; IPR013521:Potassium channel, inwardly rectifying, Kir, conserved region 2; IPR014756:Immunoglobulin E-set
PTSG_08471	82	45	33	22	0	13	4	0	NoBP	NoMF	NoCC	NoDomain
PTSG_08408	137	227	285	71	32	53	63	12	NoBP	NoMF	NoCC	IPR011047:Quinonprotein alcohol dehydrogenase-like
PTSG_08400	318	98	32	25	1	11	8	1	NoBP	MF_GO:0005515:protein binding	NoCC	IPR000436:Sushi/SCR/CCP; IPR001258:NHL repeat; IPR011042:Six-bladed beta-propeller, TolB-like; IPR016060:Complement control module
PTSG_08395	956	2359	2338	350	4	106	21	3	NoBP	MF_GO:0005515:protein binding; MF_GO:0005509:calcium ion binding	CC_GO:0016020:membrane	IPR002035:von Willebrand factor, type A; IPR006644:Dystroglycan-type cadherin-like; IPR015919:Cadherin-like
PTSG_08394	174	448	447	62	1	22	7	2	NoBP	MF_GO:0005515:protein binding	NoCC	IPR002035:von Willebrand factor, type A; IPR013783:Immunoglobulin-like fold
PTSG_08380	1295	711	662	337	199	182	122	430	NoBP	NoMF	NoCC	NoDomain
PTSG_08373	752	1061	529	131	37	187	46	92	NoBP	NoMF	NoCC	NoDomain
PTSG_08362	51	56	32	25	1	10	8	4	NoBP	NoMF	NoCC	IPR015916:Galactose oxidase, beta-propeller
PTSG_08349	1069	384	464	125	1	148	35	1	NoBP	MF_GO:0005515:protein binding	NoCC	IPR004045:Glutathione S-transferase, N-terminal; IPR004046:Glutathione S-transferase, C-terminal; IPR010987:Glutathione S-transferase, C-terminal-like; IPR012335:Thioredoxin fold; IPR012336:Thioredoxin-like fold; IPR017933:Glutathione S-transferase/chloride channel, C-terminal
PTSG_08348	656	197	309	85	1	122	26	3	NoBP	MF_GO:0005515:protein binding	NoCC	IPR004045:Glutathione S-transferase, N-terminal; IPR010987:Glutathione S-transferase, C-terminal-like; IPR012335:Thioredoxin fold; IPR012336:Thioredoxin-like fold; IPR017933:Glutathione S-transferase/chloride channel, C-terminal
PTSG_08330	3107	2622	2498	1220	540	800	683	841	NoBP	NoMF	NoCC	NoDomain
PTSG_08324	859	467	610	91	143	234	109	97	BP_GO:0006508:proteolysis	MF_GO:0004197:cysteine-type endopeptidase activity	NoCC	IPR000169:Peptidase, cysteine peptidase active site; IPR000668:Peptidase C1A, papain C-terminal; IPR013128:Peptidase C1A, papain; IPR013201:Proteinase inhibitor I29, cathepsin propeptide
PTSG_08311	475	404	456	204	135	138	72	189	BP_GO:0044260:cellular macromolecule metabolic process; BP_GO:0034641:cellular nitrogen compound metabolic process; BP_GO:0044238:primary metabolic process	MF_GO:0005488:binding; MF_GO:0016783:sulfurtransferase activity	CC_GO:0005737:cytoplasm	IPR000594:UBA/THIF-type NAD/FAD binding fold; IPR001763:Rhodanese-like; IPR007901:MoeZ/MoeB; IPR009036:Molybdenum cofactor biosynthesis, MoeB; IPR016040:NAD(P)-binding domain
PTSG_08284	1292	967	784	153	2	76	30	0	BP_GO:0006366:transcription from RNA polymerase II promoter	MF_GO:0003677:DNA binding; MF_GO:0005515:protein binding	NoCC	IPR000684:RNA polymerase II, heptapeptide repeat, eukaryotic; IPR005036:Putative phosphatase regulatory subunit
PTSG_08226	473	194	183	20	46	191	79	2	NoBP	MF_GO:0005515:protein binding	NoCC	IPR002035:von Willebrand factor, type A
PTSG_08225	211	134	124	17	6	55	24	12	NoBP	NoMF	NoCC	NoDomain
PTSG_08223	302	66	134	40	46	50	45	25	NoBP	NoMF	NoCC	NoDomain
PTSG_08186	62	100	89	26	6	21	24	8	NoBP	NoMF	NoCC	NoDomain
PTSG_08170	64	89	76	25	3	20	10	0	NoBP	NoMF	NoCC	NoDomain
PTSG_08146	67	93	91	47	3	23	10	4	BP_GO:0006468:protein amino acid phosphorylation	MF_GO:0004672:protein kinase activity; MF_GO:0005524:ATP binding; MF_GO:0005515:protein binding	NoCC	IPR000719:Protein kinase, catalytic domain; IPR001245:Serine-threonine/tyrosine-protein kinase; IPR001611:Leucine-rich repeat; IPR003591:Leucine-rich repeat, typical subtype; IPR011009:Protein kinase-like domain
PTSG_08078	420	246	448	158	2	43	20	1	BP_GO:0070887:cellular response to chemical stimulus; BP_GO:0048513:organ development; BP_GO:0006813:potassium ion transport	MF_GO:0046983:protein dimerization activity; MF_GO:0005244:voltage-gated ion channel activity; MF_GO:0005267:potassium channel activity; MF_GO:0005524:ATP binding	CC_GO:0016020:membrane	IPR000850:Adenylate kinase; IPR003280:Potassium channel, two pore-domain; IPR013099:Ion transport 2
PTSG_08067	165	174	107	41	1	33	6	2	NoBP	MF_GO:0005515:protein binding	NoCC	IPR000980:SH2 motif
PTSG_08019	1407	1596	1760	669	238	538	375	217	BP_GO:0006396:RNA processing	MF_GO:0003723:RNA binding	CC_GO:0005634:nucleus; CC_GO:0030529:ribonucleoprotein complex	IPR002344:Lupus La protein; IPR006630:RNA-binding protein Lupus La; IPR011991:Winged helix-turn-helix transcription repressor DNA-binding
PTSG_08011	337	322	298	41	6	46	43	30	BP_GO:0008152:metabolic process	MF_GO:0008484:sulfuric ester hydrolase activity	NoCC	IPR000917:Sulfatase; IPR017849:Alkaline phosphatase-like, alpha/beta/alpha; IPR017850:Alkaline-phosphatase-like, core domain
PTSG_07992	117	28	157	11	5	27	7	5	BP_GO:0007165:signal transduction	MF_GO:0004872:receptor activity; MF_GO:0005509:calcium ion binding	NoCC	IPR001368:TNFR/CD27/30/40/95 cysteine-rich region; IPR018097:EGF-like calcium-binding, conserved site
PTSG_07982	863	390	522	217	167	290	305	113	NoBP	MF_GO:0005488:binding	NoCC	IPR001304:C-type lectin; IPR001791:Laminin G domain; IPR008985:Concanavalin A-like lectin/glucanase; IPR012680:Laminin G, subdomain 2; IPR013320:Concanavalin A-like lectin/glucanase, subgroup; IPR016186:C-type lectin-like; IPR016187:C-type lectin fold
PTSG_07979	2751	8567	11858	1347	10	311	121	13	NoBP	NoMF	NoCC	NoDomain
PTSG_07978	4868	2922	3812	756	42	596	121	40	NoBP	NoMF	NoCC	NoDomain
PTSG_07976	411	235	294	58	0	61	3	1	NoBP	NoMF	NoCC	NoDomain
PTSG_07954	434	386	459	155	88	175	108	28	BP_GO:0006468:protein amino acid phosphorylation; BP_GO:0009069:serine family amino acid metabolic process	MF_GO:0005524:ATP binding; MF_GO:0004674:protein serine/threonine kinase activity	NoCC	IPR000719:Protein kinase, catalytic domain; IPR008271:Serine/threonine-protein kinase, active site; IPR011009:Protein kinase-like domain; IPR017442:Serine/threonine-protein kinase-like domain
PTSG_07945	331	290	322	166	111	162	98	66	BP_GO:0006468:protein amino acid phosphorylation; BP_GO:0009069:serine family amino acid metabolic process	MF_GO:0005524:ATP binding; MF_GO:0004674:protein serine/threonine kinase activity	NoCC	IPR000719:Protein kinase, catalytic domain; IPR008271:Serine/threonine-protein kinase, active site; IPR011009:Protein kinase-like domain; IPR017442:Serine/threonine-protein kinase-like domain
PTSG_07914	41	46	40	25	0	5	1	0	NoBP	NoMF	NoCC	NoDomain
PTSG_07906	178	160	226	103	19	34	72	43	NoBP	NoMF	NoCC	NoDomain
PTSG_07842	1099	512	484	315	192	257	228	225	NoBP	NoMF	NoCC	IPR009567:Protein of unknown function DUF1183, TMEM66
PTSG_07833	1362	3096	3714	356	2	207	57	6	NoBP	NoMF	NoCC	NoDomain
PTSG_07828	1790	2027	3090	627	340	457	660	339	BP_GO:0016310:phosphorylation	MF_GO:0005524:ATP binding; MF_GO:0016301:kinase activity; MF_GO:0016874:ligase activity	NoCC	IPR000121:PEP-utilising enzyme; IPR002192:Pyruvate phosphate dikinase, PEP/pyruvate-binding; IPR005078:Peptidase C54; IPR008279:PEP-utilising enzyme, mobile domain; IPR013815:ATP-grasp fold, subdomain 1; IPR013816:ATP-grasp fold, subdomain 2; IPR015813:Pyruvate/Phosphoenolpyruvate kinase
PTSG_07820	4844	4125	5469	1455	557	644	384	358	NoBP	MF_GO:0016787:hydrolase activity	NoCC	IPR001279:Beta-lactamase-like; IPR001763:Rhodanese-like
PTSG_07817	181	232	417	50	19	39	64	30	NoBP	NoMF	NoCC	IPR018134:Lysosome-associated membrane glycoprotein, conserved site
PTSG_07770	678	671	910	381	11	111	88	12	NoBP	MF_GO:0005515:protein binding	NoCC	IPR000742:Epidermal growth factor-like, type 3; IPR002035:von Willebrand factor, type A; IPR006209:EGF; IPR006210:Epidermal growth factor-like; IPR008985:Concanavalin A-like lectin/glucanase; IPR013032:EGF-like region, conserved site
PTSG_07752	64	39	61	9	0	11	11	0	BP_GO:0007017:microtubule-based process	MF_GO:0005515:protein binding; MF_GO:0003777:microtubule motor activity	CC_GO:0005871:kinesin complex; CC_GO:0005874:microtubule	IPR001440:Tetratricopeptide TPR-1; IPR001849:Pleckstrin homology domain; IPR002151:Kinesin light chain; IPR006597:Sel1-like; IPR011990:Tetratricopeptide-like helical; IPR011993:Pleckstrin homology-type; IPR013026:Tetratricopeptide repeat-containing; IPR019734:Tetratricopeptide repeat
PTSG_07751	22	14	15	4	0	7	3	0	NoBP	NoMF	NoCC	IPR011042:Six-bladed beta-propeller, TolB-like
PTSG_07745	836	144	223	9	46	174	41	12	BP_GO:0005982:starch metabolic process; BP_GO:0005985:sucrose metabolic process	MF_GO:0004650:polygalacturonase activity	NoCC	IPR000743:Glycoside hydrolase, family 28; IPR006626:Parallel beta-helix repeat; IPR011050:Pectin lyase fold/virulence factor; IPR012334:Pectin lyase fold
PTSG_07734	1710	944	996	508	147	434	437	318	BP_GO:0007165:signal transduction	MF_GO:0005515:protein binding; MF_GO:0004872:receptor activity	NoCC	IPR000601:PKD domain; IPR000980:SH2 motif; IPR001368:TNFR/CD27/30/40/95 cysteine-rich region; IPR006212:Furin-like repeat; IPR009030:Growth factor, receptor; IPR011641:Tyrosine-protein kinase ephrin type A/B receptor-like
PTSG_07717	32	13	15	1	0	2	0	0	NoBP	NoMF	NoCC	NoDomain
PTSG_07716	88	265	35	14	0	15	2	0	NoBP	NoMF	NoCC	NoDomain
PTSG_07658	127	368	118	14	0	26	8	0	NoBP	NoMF	NoCC	NoDomain
PTSG_07656	226	394	147	53	8	50	18	14	NoBP	NoMF	NoCC	NoDomain
PTSG_07654	93	74	83	44	1	14	7	0	NoBP	MF_GO:0005515:protein binding	NoCC	IPR001680:WD40 repeat; IPR011046:WD40 repeat-like-containing domain; IPR015943:WD40/YVTN repeat-like-containing domain; IPR017986:WD40-repeat-containing domain; IPR019775:WD40 repeat, conserved site; IPR019781:WD40 repeat, subgroup; IPR019782:WD40 repeat 2; IPR022364:F-box domain, Skp2-like
PTSG_07642	102	195	268	47	0	12	6	2	NoBP	NoMF	NoCC	NoDomain
PTSG_07622	75	33	39	23	0	12	4	1	NoBP	MF_GO:0003723:RNA binding	NoCC	IPR004087:K Homology; IPR004088:K Homology, type 1; IPR018111:K Homology, type 1, subgroup
PTSG_07621	217	113	133	57	0	25	12	0	NoBP	MF_GO:0005515:protein binding	NoCC	IPR001452:Src homology-3 domain
PTSG_07486	2391	470	649	105	5	128	1	8	NoBP	NoMF	NoCC	NoDomain
PTSG_07483	468	387	376	162	137	193	179	95	NoBP	MF_GO:0005515:protein binding	NoCC	IPR000008:C2 calcium-dependent membrane targeting; IPR008973:C2 calcium/lipid-binding domain, CaLB; IPR013583:Phosphoribosyltransferase C-terminal; IPR018029:C2 membrane targeting protein; IPR020477:C2 region
PTSG_07454	73	31	33	26	1	8	7	0	NoBP	NoMF	NoCC	IPR015916:Galactose oxidase, beta-propeller
PTSG_07444	184	146	110	39	17	56	35	0	NoBP	NoMF	NoCC	NoDomain
PTSG_07442	162	1054	791	93	7	54	74	4	NoBP	MF_GO:0005515:protein binding; MF_GO:0005509:calcium ion binding	NoCC	IPR000152:EGF-type aspartate/asparagine hydroxylation site; IPR000436:Sushi/SCR/CCP; IPR000742:Epidermal growth factor-like, type 3; IPR006210:Epidermal growth factor-like; IPR013091:EGF calcium-binding; IPR016060:Complement control module; IPR018097:EGF-like calcium-binding, conserved site
PTSG_07399	115	62	81	35	13	17	8	12	NoBP	NoMF	NoCC	NoDomain
PTSG_07377	292	347	496	117	74	48	107	32	NoBP	NoMF	NoCC	NoDomain
PTSG_07366	403	201	213	94	1	61	14	0	NoBP	NoMF	NoCC	IPR002049:EGF-like, laminin; IPR006212:Furin-like repeat; IPR009030:Growth factor, receptor; IPR013032:EGF-like region, conserved site
PTSG_07326	206	50	174	21	0	40	8	0	NoBP	NoMF	NoCC	NoDomain
PTSG_07314	2045	1461	1616	1076	473	1104	1224	884	BP_GO:0015936:coenzyme A metabolic process; BP_GO:0055114:oxidation reduction; BP_GO:0008299:isoprenoid biosynthetic process; BP_GO:0006694:steroid biosynthetic process	MF_GO:0004420:hydroxymethylglutaryl-CoA reductase (NADPH) activity; MF_GO:0050661:NADP or NADPH binding	CC_GO:0016021:integral to membrane	IPR002202:Hydroxymethylglutaryl-CoA reductase, class I/II; IPR004554:Hydroxymethylglutaryl-CoA reductase, eukaryotic/arcaheal type; IPR009023:Hydroxymethylglutaryl-CoA reductase, class I/II, NAD/NADP-binding; IPR009029:Hydroxymethylglutaryl-CoA reductase, class I/II, substrate-binding; IPR023074:Hydroxymethylglutaryl-CoA reductase, class I/II, catalytic domain; IPR023076:Hydroxymethylglutaryl-CoA…
PTSG_07313	1051	507	518	406	83	173	158	106	NoBP	NoMF	NoCC	NoDomain
PTSG_07312	730	392	328	291	67	120	136	85	NoBP	NoMF	NoCC	NoDomain
PTSG_07271	6193	5340	4149	1083	516	971	414	355	BP_GO:0044267:cellular protein metabolic process	MF_GO:0005515:protein binding	CC_GO:0044464:cell part	IPR004045:Glutathione S-transferase, N-terminal; IPR004046:Glutathione S-transferase, C-terminal; IPR010987:Glutathione S-transferase, C-terminal-like; IPR012335:Thioredoxin fold; IPR012336:Thioredoxin-like fold; IPR017933:Glutathione S-transferase/chloride channel, C-terminal
PTSG_07251	1425	1567	2105	683	301	391	404	425	BP_GO:0006065:UDP-glucuronate biosynthetic process; BP_GO:0016310:phosphorylation; BP_GO:0006011:UDP-glucose metabolic process; BP_GO:0005982:starch metabolic process; BP_GO:0005985:sucrose metabolic process; BP_GO:0006012:galactose metabolic process; BP_GO:0009117:nucleotide metabolic process	MF_GO:0005515:protein binding; MF_GO:0003983:UTP:glucose-1-phosphate uridylyltransferase activity	CC_GO:0005737:cytoplasm	IPR002618:UTP--glucose-1-phosphate uridylyltransferase; IPR016267:UTP--glucose-1-phosphate uridylyltransferase, subgroup
PTSG_07231	73	125	71	36	6	28	41	2	NoBP	NoMF	NoCC	IPR011042:Six-bladed beta-propeller, TolB-like
PTSG_07184	346	1026	292	44	0	20	4	1	BP_GO:0006457:protein folding; BP_GO:0051259:protein oligomerization; BP_GO:0009651:response to salt stress; BP_GO:0006979:response to oxidative stress; BP_GO:0009408:response to heat	NoMF	NoCC	IPR002068:Heat shock protein Hsp20; IPR008978:HSP20-like chaperone
PTSG_07162	143	534	135	36	0	11	0	1	BP_GO:0006457:protein folding; BP_GO:0051259:protein oligomerization; BP_GO:0009651:response to salt stress; BP_GO:0006979:response to oxidative stress; BP_GO:0009408:response to heat	NoMF	NoCC	IPR002068:Heat shock protein Hsp20; IPR008978:HSP20-like chaperone
PTSG_07131	196	104	199	78	39	38	31	4	NoBP	NoMF	NoCC	IPR003645:Follistatin-like, N-terminal
PTSG_07110	80	97	219	29	0	9	3	0	NoBP	NoMF	CC_GO:0005783:endoplasmic reticulum	IPR003388:Reticulon; IPR005069:Nucleotide-diphospho-sugar transferase, predicted
PTSG_07063	831	4420	2269	326	40	205	397	67	NoBP	NoMF	NoCC	NoDomain
PTSG_07030	98	141	181	18	3	25	3	1	NoBP	NoMF	NoCC	NoDomain
PTSG_07021	324	432	633	165	69	94	104	37	NoBP	NoMF	NoCC	IPR003582:Metridin-like ShK toxin
PTSG_07016	520	246	400	170	3	77	42	3	BP_GO:0007156:homophilic cell adhesion; BP_GO:0006260:DNA replication	MF_GO:0003676:nucleic acid binding; MF_GO:0005524:ATP binding; MF_GO:0008026:ATP-dependent helicase activity; MF_GO:0005509:calcium ion binding; MF_GO:0005198:structural molecule activity; MF_GO:0030414:peptidase inhibitor activity; MF_GO:0003887:DNA-directed DNA polymerase activity	CC_GO:0005576:extracellular region; CC_GO:0005886:plasma membrane; CC_GO:0042575:DNA polymerase complex	IPR000629:RNA helicase, ATP-dependent, DEAD-box, conserved site; IPR001791:Laminin G domain; IPR002126:Cadherin; IPR003129:Laminin G, thrombospondin-type, N-terminal; IPR008197:Whey acidic protein, 4-disulphide core; IPR008985:Concanavalin A-like lectin/glucanase; IPR013320:Concanavalin A-like lectin/glucanase, subgroup; IPR015919:Cadherin-like; IPR017964:DNA-directed DNA polymerase, family B, co…
PTSG_07011	729	512	315	15	4	106	7	4	NoBP	NoMF	NoCC	IPR011256:Regulatory factor, effector, bacterial
PTSG_07009	725	888	1075	132	174	218	309	313	BP_GO:0006107:oxaloacetate metabolic process; BP_GO:0015908:fatty acid transport; BP_GO:0006533:aspartate catabolic process; BP_GO:0019551:glutamate catabolic process to 2-oxoglutarate; BP_GO:0006532:aspartate biosynthetic process; BP_GO:0045471:response to ethanol; BP_GO:0019550:glutamate catabolic process to aspartate; BP_GO:0000162:tryptophan biosynthetic process; BP_GO:0006522:alanine metabol…	MF_GO:0004069:L-aspartate:2-oxoglutarate aminotransferase activity; MF_GO:0005543:phospholipid binding; MF_GO:0019899:enzyme binding; MF_GO:0016597:amino acid binding; MF_GO:0042803:protein homodimerization activity; MF_GO:0030170:pyridoxal phosphate binding	CC_GO:0043234:protein complex; CC_GO:0005743:mitochondrial inner membrane; CC_GO:0009986:cell surface; CC_GO:0005759:mitochondrial matrix; CC_GO:0005886:plasma membrane; CC_GO:0043204:perikaryon	IPR000796:Aspartate/other aminotransferase; IPR004838:Aminotransferases, class-I, pyridoxal-phosphate-binding site; IPR004839:Aminotransferase, class I/classII; IPR015421:Pyridoxal phosphate-dependent transferase, major region, subdomain 1; IPR015424:Pyridoxal phosphate-dependent transferase, major domain
PTSG_07006	102	176	134	26	1	8	11	0	NoBP	MF_GO:0005515:protein binding	NoCC	IPR001478:PDZ/DHR/GLGF
PTSG_07003	923	524	683	437	1	162	122	8	BP_GO:0009987:cellular process	NoMF	CC_GO:0005737:cytoplasm	IPR008081:Cytoplasmic FMR1-interacting
PTSG_06952	1602	1573	2855	246	206	309	409	307	BP_GO:0048513:organ development; BP_GO:0007165:signal transduction	MF_GO:0008158:hedgehog receptor activity	CC_GO:0016021:integral to membrane	IPR000731:Sterol-sensing domain; IPR003392:Patched; IPR004869:Membrane transport protein, MMPL type
PTSG_06942	1959	819	1034	254	3	265	56	2	NoBP	MF_GO:0005488:binding	NoCC	IPR001304:C-type lectin; IPR016186:C-type lectin-like; IPR016187:C-type lectin fold; IPR018378:C-type lectin, conserved site
PTSG_06893	337	450	575	126	121	126	143	88	NoBP	NoMF	NoCC	NoDomain
PTSG_06887	3502	1801	2489	1174	599	1099	840	535	BP_GO:0007165:signal transduction; BP_GO:0007264:small GTPase mediated signal transduction	MF_GO:0003924:GTPase activity; MF_GO:0005525:GTP binding	CC_GO:0005622:intracellular; CC_GO:0005886:plasma membrane	IPR001304:C-type lectin; IPR001806:Ras GTPase; IPR003577:Ras small GTPase, Ras type; IPR005225:Small GTP-binding protein; IPR013753:Ras; IPR016186:C-type lectin-like; IPR016187:C-type lectin fold; IPR020849:Ras small GTPase
PTSG_06858	129	87	138	26	5	37	19	8	NoBP	NoMF	NoCC	IPR013517:FG-GAP
PTSG_06832	143	67	117	27	18	30	24	4	NoBP	NoMF	NoCC	NoDomain
PTSG_06810	66	22	38	13	0	14	5	0	NoBP	NoMF	NoCC	NoDomain
PTSG_06799	109	246	463	30	0	10	7	0	NoBP	NoMF	NoCC	NoDomain
PTSG_06798	61	105	136	11	0	4	1	0	NoBP	NoMF	NoCC	NoDomain
PTSG_06793	89	304	617	50	0	10	5	1	NoBP	NoMF	NoCC	NoDomain
PTSG_06792	76	238	441	31	0	9	10	1	NoBP	NoMF	NoCC	IPR021973:SprA-related family
PTSG_06787	298	177	224	76	0	51	8	0	NoBP	MF_GO:0005515:protein binding	NoCC	IPR003124:Actin-binding WH2
PTSG_06775	220	330	294	117	2	26	7	2	BP_GO:0006468:protein amino acid phosphorylation	MF_GO:0004672:protein kinase activity; MF_GO:0005524:ATP binding; MF_GO:0005515:protein binding	NoCC	IPR000719:Protein kinase, catalytic domain; IPR001245:Serine-threonine/tyrosine-protein kinase; IPR001611:Leucine-rich repeat; IPR003591:Leucine-rich repeat, typical subtype; IPR011009:Protein kinase-like domain; IPR013032:EGF-like region, conserved site
PTSG_06765	71	43	89	10	4	14	12	1	NoBP	NoMF	NoCC	NoDomain
PTSG_06729	317	117	174	94	5	39	17	4	NoBP	MF_GO:0005515:protein binding	NoCC	IPR000742:Epidermal growth factor-like, type 3; IPR001791:Laminin G domain; IPR006209:EGF; IPR006210:Epidermal growth factor-like; IPR006212:Furin-like repeat; IPR008985:Concanavalin A-like lectin/glucanase; IPR009030:Growth factor, receptor; IPR012680:Laminin G, subdomain 2; IPR013032:EGF-like region, conserved site; IPR013320:Concanavalin A-like lectin/glucanase, subgroup
PTSG_06698	65	117	86	40	8	16	14	0	NoBP	NoMF	NoCC	IPR011042:Six-bladed beta-propeller, TolB-like; IPR015916:Galactose oxidase, beta-propeller
PTSG_06656	51	45	43	10	0	6	1	0	BP_GO:0007017:microtubule-based process	MF_GO:0005515:protein binding; MF_GO:0003777:microtubule motor activity	CC_GO:0005871:kinesin complex; CC_GO:0005874:microtubule	IPR001440:Tetratricopeptide TPR-1; IPR001849:Pleckstrin homology domain; IPR002151:Kinesin light chain; IPR011990:Tetratricopeptide-like helical; IPR011993:Pleckstrin homology-type; IPR013026:Tetratricopeptide repeat-containing; IPR019734:Tetratricopeptide repeat
PTSG_06599	80	71	42	20	0	18	3	0	NoBP	MF_GO:0005515:protein binding	NoCC	IPR006210:Epidermal growth factor-like
PTSG_06592	46	33	24	8	0	7	1	0	NoBP	NoMF	NoCC	IPR013078:Histidine phosphatase superfamily, clade-1
PTSG_06555	924	550	343	241	174	174	99	115	NoBP	MF_GO:0005515:protein binding	NoCC	IPR000591:DEP domain; IPR001849:Pleckstrin homology domain; IPR011991:Winged helix-turn-helix transcription repressor DNA-binding
PTSG_06544	816	636	615	263	125	233	227	133	NoBP	NoMF	NoCC	NoDomain
PTSG_06495	147	217	222	45	7	25	18	1	NoBP	MF_GO:0005515:protein binding	NoCC	IPR001680:WD40 repeat; IPR011046:WD40 repeat-like-containing domain; IPR015943:WD40/YVTN repeat-like-containing domain; IPR017986:WD40-repeat-containing domain; IPR019781:WD40 repeat, subgroup; IPR019782:WD40 repeat 2
PTSG_06473	39	23	23	7	0	11	1	0	NoBP	NoMF	NoCC	NoDomain
PTSG_06467	793	2371	1488	467	285	389	495	136	NoBP	NoMF	NoCC	IPR007667:Hypoxia induced protein, domain
PTSG_06400	32	20	19	11	0	3	3	0	NoBP	NoMF	NoCC	NoDomain
PTSG_06335	1089	1371	1252	492	362	456	619	172	BP_GO:0006544:glycine metabolic process; BP_GO:0006563:L-serine metabolic process; BP_GO:0006566:threonine metabolic process; BP_GO:0006783:heme biosynthetic process; BP_GO:0042967:acyl-carrier-protein biosynthetic process	MF_GO:0030170:pyridoxal phosphate binding; MF_GO:0003870:5-aminolevulinate synthase activity	NoCC	IPR001917:Aminotransferase, class-II, pyridoxal-phosphate binding site; IPR004839:Aminotransferase, class I/classII; IPR010961:Tetrapyrrole biosynthesis, 5-aminolevulinic acid synthase; IPR015421:Pyridoxal phosphate-dependent transferase, major region, subdomain 1; IPR015422:Pyridoxal phosphate-dependent transferase, major region, subdomain 2; IPR015424:Pyridoxal phosphate-dependent transferase, …
PTSG_06316	28	24	28	10	0	9	1	0	BP_GO:0005975:carbohydrate metabolic process; BP_GO:0001575:globoside metabolic process; BP_GO:0009247:glycolipid biosynthetic process	MF_GO:0008107:galactoside 2-alpha-L-fucosyltransferase activity	CC_GO:0016020:membrane	IPR002516:Glycosyl transferase, family 11
PTSG_06306	247	238	280	60	39	47	83	58	NoBP	NoMF	NoCC	NoDomain
PTSG_06234	178	264	205	83	1	33	9	1	BP_GO:0006182:cGMP biosynthetic process; BP_GO:0006144:purine base metabolic process; BP_GO:0046039:GTP metabolic process	MF_GO:0004383:guanylate cyclase activity; MF_GO:0020037:heme binding	NoCC	IPR001054:Adenylyl cyclase class-3/4/guanylyl cyclase; IPR011644:Haem NO binding; IPR011645:Haem NO binding associated; IPR018297:Adenylyl cyclase class-3/4/guanylyl cyclase, conserved site
PTSG_06214	224	327	200	63	54	57	63	47	NoBP	NoMF	NoCC	IPR008775:Phytanoyl-CoA dioxygenase
PTSG_06186	618	866	1111	156	16	61	62	16	BP_GO:0006813:potassium ion transport	MF_GO:0005515:protein binding; MF_GO:0005249:voltage-gated potassium channel activity	CC_GO:0008076:voltage-gated potassium channel complex	IPR000210:BTB/POZ-like; IPR001646:Pentapeptide repeat; IPR003131:Potassium channel, voltage dependent, Kv, tetramerisation; IPR011333:BTB/POZ fold
PTSG_06176	957	869	1197	403	202	244	155	155	NoBP	MF_GO:0016787:hydrolase activity	NoCC	IPR001279:Beta-lactamase-like; IPR001763:Rhodanese-like
PTSG_06110	163	250	239	100	69	55	66	39	NoBP	NoMF	NoCC	NoDomain
PTSG_06098	22851	19418	22446	2770	217	2636	1079	136	BP_GO:0006979:response to oxidative stress; BP_GO:0055114:oxidation reduction; BP_GO:0006804:peroxidase reaction; BP_GO:0006118:electron transport	MF_GO:0004601:peroxidase activity; MF_GO:0020037:heme binding; MF_GO:0005509:calcium ion binding; MF_GO:0009055:electron carrier activity; MF_GO:0050660:FAD binding	CC_GO:0016021:integral to membrane	IPR002007:Haem peroxidase, animal; IPR002048:Calcium-binding EF-hand; IPR010255:Haem peroxidase; IPR011992:EF-hand-like domain; IPR013112:FAD-binding 8; IPR013121:Ferric reductase, NAD binding; IPR013130:Flavoprotein transmembrane component; IPR017927:Ferredoxin reductase-type FAD-binding domain; IPR017938:Riboflavin synthase-like beta-barrel; IPR018247:EF-Hand 1, calcium-binding site; IPR018249:…
PTSG_06071	1428	734	1308	488	279	296	338	404	BP_GO:0006527:arginine catabolic process; BP_GO:0006560:proline metabolic process	MF_GO:0046872:metal ion binding; MF_GO:0004053:arginase activity	NoCC	IPR006035:Ureohydrolase; IPR014033:Arginase, subgroup; IPR020855:Ureohydrolase, manganese-binding site
PTSG_06041	186	92	66	33	3	16	15	7	BP_GO:0007218:neuropeptide signaling pathway	MF_GO:0004930:G-protein coupled receptor activity	CC_GO:0016020:membrane	IPR000203:GPS domain; IPR000832:GPCR, family 2, secretin-like; IPR017981:GPCR, family 2-like; IPR017983:GPCR, family 2, secretin-like, conserved site
PTSG_06038	127	137	85	68	23	29	31	32	NoBP	NoMF	CC_GO:0016021:integral to membrane	IPR018383:Uncharacterised protein family UPF0324, prokaryote
PTSG_06026	312	596	837	101	113	171	129	49	NoBP	MF_GO:0008270:zinc ion binding	NoCC	IPR010666:Zinc finger, GRF-type; IPR018838:Domain of unknown function DUF2439
PTSG_06012	131	56	69	39	9	62	37	1	BP_GO:0006468:protein amino acid phosphorylation	MF_GO:0004672:protein kinase activity; MF_GO:0005524:ATP binding; MF_GO:0005515:protein binding	NoCC	IPR000719:Protein kinase, catalytic domain; IPR001245:Serine-threonine/tyrosine-protein kinase; IPR001611:Leucine-rich repeat; IPR003591:Leucine-rich repeat, typical subtype; IPR011009:Protein kinase-like domain; IPR013032:EGF-like region, conserved site
PTSG_05968	26	126	164	7	2	9	12	6	NoBP	NoMF	NoCC	NoDomain
PTSG_05954	875	1115	1469	37	5	70	10	3	NoBP	MF_GO:0005515:protein binding	NoCC	IPR001611:Leucine-rich repeat
PTSG_05953	967	466	455	98	5	165	23	0	NoBP	NoMF	NoCC	NoDomain
PTSG_05921	584	709	1241	103	205	206	226	186	BP_GO:0009851:auxin biosynthetic process	MF_GO:0005524:ATP binding; MF_GO:0017111:nucleoside-triphosphatase activity	NoCC	IPR001270:Chaperonin ClpA/B; IPR003593:ATPase, AAA+ type, core; IPR003959:ATPase, AAA-type, core; IPR013093:ATPase, AAA-2; IPR018368:Chaperonin ClpA/B, conserved site; IPR019489:Clp ATPase, C-terminal
PTSG_05902	1109	1064	1016	535	2	180	91	7	BP_GO:0006754:ATP biosynthetic process; BP_GO:0006813:potassium ion transport; BP_GO:0006814:sodium ion transport	MF_GO:0005391:sodium:potassium-exchanging ATPase activity	CC_GO:0005890:sodium:potassium-exchanging ATPase complex	IPR000402:ATPase, P-type cation exchange, beta subunit
PTSG_05868	211	114	89	59	23	72	56	37	NoBP	MF_GO:0005515:protein binding	NoCC	IPR001680:WD40 repeat; IPR011046:WD40 repeat-like-containing domain; IPR015943:WD40/YVTN repeat-like-containing domain; IPR017986:WD40-repeat-containing domain; IPR019775:WD40 repeat, conserved site; IPR019781:WD40 repeat, subgroup; IPR019782:WD40 repeat 2; IPR020472:G-protein beta WD-40 repeat
PTSG_05778	135	110	62	17	2	19	3	0	NoBP	NoMF	CC_GO:0016020:membrane	IPR000772:Ricin B lectin; IPR003378:Fringe-like; IPR008997:Ricin B-related lectin
PTSG_05755	2278	1915	2149	240	48	216	319	99	BP_GO:0055114:oxidation reduction	MF_GO:0016491:oxidoreductase activity; MF_GO:0050662:coenzyme binding	NoCC	IPR003421:Opine dehydrogenase; IPR008927:6-phosphogluconate dehydrogenase, C-terminal-like; IPR013328:Dehydrogenase, multihelical; IPR016040:NAD(P)-binding domain
PTSG_05736	59	309	62	8	1	5	2	0	BP_GO:0055114:oxidation reduction	MF_GO:0008270:zinc ion binding; MF_GO:0016491:oxidoreductase activity	NoCC	IPR002085:Alcohol dehydrogenase superfamily, zinc-containing; IPR011032:GroES-like; IPR013149:Alcohol dehydrogenase, C-terminal; IPR013154:Alcohol dehydrogenase GroES-like; IPR016040:NAD(P)-binding domain
PTSG_05734	159	117	91	22	10	37	39	14	NoBP	MF_GO:0005515:protein binding	NoCC	IPR000884:Thrombospondin, type 1 repeat; IPR003961:Fibronectin, type III; IPR008957:Fibronectin type III domain; IPR013783:Immunoglobulin-like fold
PTSG_05653	378	272	209	182	137	131	108	133	NoBP	NoMF	NoCC	NoDomain
PTSG_05641	84	66	147	31	4	14	6	3	NoBP	NoMF	NoCC	NoDomain
PTSG_05640	83	57	118	10	0	10	3	0	NoBP	NoMF	NoCC	NoDomain
PTSG_05528	2052	982	3045	260	391	662	811	42	NoBP	NoMF	NoCC	NoDomain
PTSG_05485	120	93	111	32	48	48	52	34	NoBP	NoMF	NoCC	NoDomain
PTSG_05454	209	149	178	98	30	65	77	34	BP_GO:0005975:carbohydrate metabolic process	MF_GO:0003824:catalytic activity; MF_GO:0043169:cation binding	NoCC	IPR006103:Glycoside hydrolase, family 2, TIM barrel; IPR006104:Glycoside hydrolase, family 2, N-terminal domain; IPR008979:Galactose-binding domain-like; IPR013781:Glycoside hydrolase, subgroup, catalytic core; IPR017853:Glycoside hydrolase, superfamily; IPR023232:Glycoside hydrolase, family 2, active site
PTSG_05447	367	137	244	36	2	29	15	0	BP_GO:0006811:ion transport; BP_GO:0055085:transmembrane transport	MF_GO:0016787:hydrolase activity; MF_GO:0005216:ion channel activity	CC_GO:0016020:membrane	IPR000086:NUDIX hydrolase domain; IPR005821:Ion transport; IPR015797:NUDIX hydrolase domain-like
PTSG_05446	129	96	142	43	42	60	37	2	BP_GO:0006811:ion transport; BP_GO:0055085:transmembrane transport	MF_GO:0016787:hydrolase activity; MF_GO:0005216:ion channel activity	CC_GO:0016020:membrane	IPR000086:NUDIX hydrolase domain; IPR005821:Ion transport; IPR015797:NUDIX hydrolase domain-like
PTSG_05442	1044	374	428	322	180	184	121	107	NoBP	NoMF	NoCC	NoDomain
PTSG_05423	230	313	212	111	77	129	110	64	NoBP	NoMF	NoCC	NoDomain
PTSG_05391	97	50	36	18	5	14	15	4	BP_GO:0045449:regulation of transcription	MF_GO:0003700:transcription factor activity; MF_GO:0043565:sequence-specific DNA binding	CC_GO:0005667:transcription factor complex	IPR004827:Basic-leucine zipper (bZIP) transcription factor
PTSG_05375	81	106	124	27	0	14	8	0	BP_GO:0006470:protein amino acid dephosphorylation; BP_GO:0006570:tyrosine metabolic process	MF_GO:0004725:protein tyrosine phosphatase activity; MF_GO:0005515:protein binding	NoCC	IPR000242:Protein-tyrosine phosphatase, receptor/non-receptor type; IPR000387:Protein-tyrosine/Dual-specificity phosphatase; IPR001478:PDZ/DHR/GLGF; IPR002110:Ankyrin repeat; IPR016130:Protein-tyrosine phosphatase, active site; IPR020683:Ankyrin repeat-containing domain
PTSG_05366	851	3207	1996	579	74	175	189	82	NoBP	NoMF	NoCC	NoDomain
PTSG_05339	164	571	167	38	6	39	16	6	NoBP	NoMF	NoCC	NoDomain
PTSG_05335	232	124	231	40	1	26	8	0	NoBP	NoMF	NoCC	NoDomain
PTSG_05325	1349	1558	2128	541	2	196	128	2	NoBP	MF_GO:0008270:zinc ion binding; MF_GO:0003676:nucleic acid binding	CC_GO:0005622:intracellular	IPR007087:Zinc finger, C2H2-type; IPR013087:Zinc finger, C2H2-type/integrase, DNA-binding; IPR015880:Zinc finger, C2H2-like
PTSG_05317	257	251	305	179	11	23	31	4	BP_GO:0006468:protein amino acid phosphorylation; BP_GO:0009069:serine family amino acid metabolic process	MF_GO:0005524:ATP binding; MF_GO:0004674:protein serine/threonine kinase activity	NoCC	IPR000719:Protein kinase, catalytic domain; IPR002290:Serine/threonine-protein kinase domain; IPR008271:Serine/threonine-protein kinase, active site; IPR011009:Protein kinase-like domain; IPR017441:Protein kinase, ATP binding site; IPR017442:Serine/threonine-protein kinase-like domain
PTSG_05228	3592	4147	4470	2146	27	687	429	23	BP_GO:0009851:auxin biosynthetic process; BP_GO:0015672:monovalent inorganic cation transport; BP_GO:0006754:ATP biosynthetic process	MF_GO:0015077:monovalent inorganic cation transmembrane transporter activity; MF_GO:0015662:ATPase activity, coupled to transmembrane movement of ions, phosphorylative mechanism; MF_GO:0005524:ATP binding	CC_GO:0016021:integral to membrane	IPR001757:ATPase, P-type, K/Mg/Cd/Cu/Zn/Na/Ca/Na/H-transporter; IPR004014:ATPase, P-type cation-transporter, N-terminal; IPR005775:ATPase, P-type cation exchange, alpha subunit, eukaryotic; IPR005834:Haloacid dehalogenase-like hydrolase; IPR006068:ATPase, P-type cation-transporter, C-terminal; IPR006069:ATPase, P-type cation exchange, alpha subunit; IPR008250:ATPase, P-type, ATPase-associated dom…
PTSG_05217	969	464	263	66	75	139	70	54	NoBP	NoMF	NoCC	NoDomain
PTSG_05203	1507	2044	2468	668	141	411	310	112	NoBP	NoMF	CC_GO:0016021:integral to membrane	IPR001195:Glycophorin; IPR021720:Malectin
PTSG_05194	1129	839	1254	562	331	555	664	196	BP_GO:0006468:protein amino acid phosphorylation; BP_GO:0009069:serine family amino acid metabolic process	MF_GO:0005524:ATP binding; MF_GO:0004674:protein serine/threonine kinase activity	NoCC	IPR000719:Protein kinase, catalytic domain; IPR001772:Kinase-associated KA1; IPR002290:Serine/threonine-protein kinase domain; IPR008271:Serine/threonine-protein kinase, active site; IPR011009:Protein kinase-like domain; IPR017441:Protein kinase, ATP binding site; IPR017442:Serine/threonine-protein kinase-like domain
PTSG_05156	10	105	98	7	0	0	0	0	NoBP	NoMF	NoCC	NoDomain
PTSG_05128	428	576	1243	227	0	35	43	0	BP_GO:0006468:protein amino acid phosphorylation; BP_GO:0007156:homophilic cell adhesion; BP_GO:0007165:signal transduction	MF_GO:0005524:ATP binding; MF_GO:0004872:receptor activity; MF_GO:0005509:calcium ion binding; MF_GO:0005515:protein binding; MF_GO:0004713:protein tyrosine kinase activity	CC_GO:0016020:membrane	IPR000719:Protein kinase, catalytic domain; IPR000938:Cytoskeleton-associated protein, Gly-rich domain; IPR001245:Serine-threonine/tyrosine-protein kinase; IPR001368:TNFR/CD27/30/40/95 cysteine-rich region; IPR002126:Cadherin; IPR003410:Hyalin; IPR006210:Epidermal growth factor-like; IPR008266:Tyrosine-protein kinase, active site; IPR011009:Protein kinase-like domain; IPR015919:Cadherin-like; IPR…
PTSG_05120	545	681	899	330	167	250	367	163	NoBP	MF_GO:0016757:transferase activity, transferring glycosyl groups	CC_GO:0044464:cell part	IPR001173:Glycosyl transferase, family 2
PTSG_05083	55	95	42	26	0	13	5	0	NoBP	NoMF	NoCC	NoDomain
PTSG_05032	1108	1754	2264	398	150	270	212	289	BP_GO:0006096:glycolysis; BP_GO:0006000:fructose metabolic process; BP_GO:0006012:galactose metabolic process; BP_GO:0006013:mannose metabolic process; BP_GO:0006094:gluconeogenesis; BP_GO:0006098:pentose-phosphate shunt	MF_GO:0003872:6-phosphofructokinase activity	CC_GO:0005945:6-phosphofructokinase complex	IPR000023:Phosphofructokinase domain; IPR009161:6-phosphofructokinase, eukaryotic type; IPR015912:Phosphofructokinase, conserved site; IPR022953:Phosphofructokinase
PTSG_05024	2900	3045	2808	1371	1296	1547	1770	1157	BP_GO:0006950:response to stress	NoMF	NoCC	IPR006015:Universal stress protein A; IPR006016:UspA; IPR014729:Rossmann-like alpha/beta/alpha sandwich fold
PTSG_05019	112	60	40	27	8	20	14	7	BP_GO:0006310:DNA recombination; BP_GO:0002520:immune system development; BP_GO:0030154:cell differentiation; BP_GO:0065007:biological regulation; BP_GO:0006281:DNA repair; BP_GO:0006260:DNA replication	MF_GO:0003910:DNA ligase (ATP) activity; MF_GO:0005524:ATP binding	CC_GO:0044424:intracellular part	IPR001357:BRCT; IPR012309:DNA ligase, ATP-dependent, C-terminal; IPR012310:DNA ligase, ATP-dependent, central; IPR012340:Nucleic acid-binding, OB-fold; IPR016027:Nucleic acid-binding, OB-fold-like
PTSG_05018	1017	2688	3624	555	1	110	66	3	NoBP	MF_GO:0008270:zinc ion binding; MF_GO:0005515:protein binding; MF_GO:0005509:calcium ion binding	NoCC	IPR000433:Zinc finger, ZZ-type; IPR001202:WW/Rsp5/WWP; IPR011992:EF-hand-like domain; IPR015153:EF-hand domain, type 1; IPR015154:EF-hand domain, type 2; IPR018249:EF-HAND 2
PTSG_05004	167	98	117	37	60	81	67	25	BP_GO:0042769:DNA damage response, detection of DNA damage; BP_GO:0006284:base-excision repair; BP_GO:0000723:telomere maintenance; BP_GO:0016540:protein autoprocessing; BP_GO:0006471:protein amino acid ADP-ribosylation; BP_GO:0040009:regulation of growth rate	MF_GO:0051287:NAD or NADH binding; MF_GO:0005515:protein binding; MF_GO:0003950:NAD+ ADP-ribosyltransferase activity; MF_GO:0003677:DNA binding; MF_GO:0008270:zinc ion binding	CC_GO:0005730:nucleolus; CC_GO:0005654:nucleoplasm	IPR001357:BRCT; IPR001510:Zinc finger, PARP-type; IPR003034:DNA-binding SAP; IPR004102:Poly(ADP-ribose) polymerase, regulatory domain; IPR008288:NAD+ ADP-ribosyltransferase; IPR008893:WGR domain; IPR012317:Poly(ADP-ribose) polymerase, catalytic domain; IPR012982:PADR1
PTSG_04940	197	99	96	62	68	85	60	48	NoBP	MF_GO:0008171:O-methyltransferase activity	NoCC	IPR001077:O-methyltransferase, family 2; IPR011991:Winged helix-turn-helix transcription repressor DNA-binding
PTSG_04921	248	141	150	95	2	37	20	5	NoBP	MF_GO:0005515:protein binding	NoCC	IPR001478:PDZ/DHR/GLGF
PTSG_04920	909	399	491	172	205	267	198	96	BP_GO:0008152:metabolic process	MF_GO:0003824:catalytic activity	NoCC	IPR001544:Aminotransferase, class IV
PTSG_04743	1074	882	1651	224	207	387	243	104	BP_GO:0055085:transmembrane transport	NoMF	CC_GO:0016020:membrane	IPR006685:Mechanosensitive ion channel MscS; IPR010920:Like-Sm ribonucleoprotein (LSM)-related domain
PTSG_04739	571	1115	583	166	236	226	104	95	BP_GO:0006479:protein amino acid methylation; BP_GO:0046500:S-adenosylmethionine metabolic process	MF_GO:0004719:protein-L-isoaspartate (D-aspartate) O-methyltransferase activity	NoCC	IPR000682:Protein-L-isoaspartate(D-aspartate) O-methyltransferase
PTSG_04706	294	173	251	85	1	80	14	3	BP_GO:0008152:metabolic process	MF_GO:0008484:sulfuric ester hydrolase activity; MF_GO:0005515:protein binding	NoCC	IPR000917:Sulfatase; IPR006210:Epidermal growth factor-like; IPR006212:Furin-like repeat; IPR009030:Growth factor, receptor; IPR017849:Alkaline phosphatase-like, alpha/beta/alpha; IPR017850:Alkaline-phosphatase-like, core domain
PTSG_04692	165	78	149	33	0	33	11	0	BP_GO:0007017:microtubule-based process	MF_GO:0005515:protein binding; MF_GO:0003777:microtubule motor activity	CC_GO:0005871:kinesin complex; CC_GO:0005874:microtubule	IPR001440:Tetratricopeptide TPR-1; IPR001849:Pleckstrin homology domain; IPR002151:Kinesin light chain; IPR011990:Tetratricopeptide-like helical; IPR011993:Pleckstrin homology-type; IPR013026:Tetratricopeptide repeat-containing; IPR019734:Tetratricopeptide repeat
PTSG_04670	483	852	642	139	1	73	41	2	NoBP	NoMF	NoCC	IPR000782:FAS1 domain; IPR000884:Thrombospondin, type 1 repeat
PTSG_04631	865	748	1040	364	87	142	132	34	BP_GO:0006468:protein amino acid phosphorylation	MF_GO:0005524:ATP binding; MF_GO:0004713:protein tyrosine kinase activity	NoCC	IPR000719:Protein kinase, catalytic domain; IPR001245:Serine-threonine/tyrosine-protein kinase; IPR001828:Extracellular ligand-binding receptor; IPR008266:Tyrosine-protein kinase, active site; IPR011009:Protein kinase-like domain
PTSG_04585	1822	2124	3068	366	14	212	178	8	BP_GO:0007585:respiratory gaseous exchange; BP_GO:0055114:oxidation reduction	NoMF	CC_GO:0005740:mitochondrial envelope; CC_GO:0044425:membrane part	IPR002680:Alternative oxidase
PTSG_04584	1032	932	1407	476	113	200	299	62	BP_GO:0006468:protein amino acid phosphorylation; BP_GO:0007165:signal transduction	MF_GO:0005524:ATP binding; MF_GO:0004872:receptor activity; MF_GO:0004713:protein tyrosine kinase activity	NoCC	IPR000719:Protein kinase, catalytic domain; IPR001245:Serine-threonine/tyrosine-protein kinase; IPR001368:TNFR/CD27/30/40/95 cysteine-rich region; IPR003410:Hyalin; IPR008266:Tyrosine-protein kinase, active site; IPR011009:Protein kinase-like domain; IPR017441:Protein kinase, ATP binding site; IPR020635:Tyrosine-protein kinase, catalytic domain
PTSG_04568	3124	1626	2075	124	0	375	26	4	BP_GO:0006629:lipid metabolic process	MF_GO:0005509:calcium ion binding	NoCC	IPR002641:Patatin/Phospholipase A2-related; IPR011992:EF-hand-like domain; IPR016035:Acyl transferase/acyl hydrolase/lysophospholipase; IPR018247:EF-Hand 1, calcium-binding site; IPR018249:EF-HAND 2
PTSG_04557	208	219	226	52	25	72	81	36	NoBP	MF_GO:0004659:prenyltransferase activity	CC_GO:0016021:integral to membrane	IPR000537:UbiA prenyltransferase family
PTSG_04482	65	83	85	24	4	21	16	0	BP_GO:0006468:protein amino acid phosphorylation; BP_GO:0009069:serine family amino acid metabolic process	MF_GO:0005524:ATP binding; MF_GO:0004674:protein serine/threonine kinase activity	NoCC	IPR000719:Protein kinase, catalytic domain; IPR008271:Serine/threonine-protein kinase, active site; IPR011009:Protein kinase-like domain; IPR017442:Serine/threonine-protein kinase-like domain
PTSG_04473	116	57	44	32	1	12	4	1	NoBP	NoMF	NoCC	NoDomain
PTSG_04467	817	1525	2002	216	115	206	315	123	BP_GO:0006779:porphyrin biosynthetic process; BP_GO:0055114:oxidation reduction; BP_GO:0015994:chlorophyll metabolic process	MF_GO:0004109:coproporphyrinogen oxidase activity	NoCC	IPR001260:Coproporphyrinogen III oxidase; IPR018375:Coproporphyrinogen III oxidase, conserved site
PTSG_04443	18	392	477	6	1	3	3	0	NoBP	NoMF	NoCC	NoDomain
PTSG_04430	116	60	94	20	3	12	7	0	BP_GO:0006468:protein amino acid phosphorylation; BP_GO:0009069:serine family amino acid metabolic process	MF_GO:0005524:ATP binding; MF_GO:0004674:protein serine/threonine kinase activity	NoCC	IPR000719:Protein kinase, catalytic domain; IPR008271:Serine/threonine-protein kinase, active site; IPR011009:Protein kinase-like domain; IPR017442:Serine/threonine-protein kinase-like domain
PTSG_04429	600	345	348	187	152	172	112	98	NoBP	NoMF	NoCC	NoDomain
PTSG_04421	442	486	513	90	33	97	55	18	NoBP	NoMF	NoCC	NoDomain
PTSG_04378	376	294	321	150	0	40	25	0	BP_GO:0007169:transmembrane receptor protein tyrosine kinase signaling pathway; BP_GO:0007298:border follicle cell migration; BP_GO:0007165:signal transduction; BP_GO:0042386:hemocyte differentiation; BP_GO:0006468:protein amino acid phosphorylation; BP_GO:0009069:serine family amino acid metabolic process	MF_GO:0004674:protein serine/threonine kinase activity; MF_GO:0005524:ATP binding	NoCC	IPR000719:Protein kinase, catalytic domain; IPR001245:Serine-threonine/tyrosine-protein kinase; IPR008271:Serine/threonine-protein kinase, active site; IPR011009:Protein kinase-like domain; IPR017442:Serine/threonine-protein kinase-like domain
PTSG_04330	1934	558	690	409	306	457	412	328	BP_GO:0008152:metabolic process	MF_GO:0003824:catalytic activity	NoCC	IPR006992:Amidohydrolase 2
PTSG_04291	987	502	1128	233	7	149	55	1	NoBP	NoMF	NoCC	NoDomain
PTSG_04280	958	633	649	496	138	207	203	190	BP_GO:0008152:metabolic process	MF_GO:0008484:sulfuric ester hydrolase activity	NoCC	IPR000917:Sulfatase; IPR002889:Carbohydrate-binding WSC; IPR017849:Alkaline phosphatase-like, alpha/beta/alpha; IPR017850:Alkaline-phosphatase-like, core domain
PTSG_04142	1344	368	466	193	179	195	266	208	NoBP	MF_GO:0008270:zinc ion binding	CC_GO:0005622:intracellular	IPR007087:Zinc finger, C2H2-type; IPR015880:Zinc finger, C2H2-like; IPR018247:EF-Hand 1, calcium-binding site; IPR022755:Zinc finger, double-stranded RNA binding
PTSG_04140	215	97	103	64	51	85	61	37	NoBP	NoMF	NoCC	NoDomain
PTSG_04136	519	237	240	114	159	214	182	95	BP_GO:0032259:methylation	MF_GO:0003676:nucleic acid binding; MF_GO:0008168:methyltransferase activity	NoCC	IPR002052:DNA methylase, N-6 adenine-specific, conserved site; IPR011042:Six-bladed beta-propeller, TolB-like; IPR013658:SMP-30/Gluconolaconase/LRE-like region
PTSG_04037	121	91	80	43	0	18	21	2	BP_GO:0006412:translation; BP_GO:0042254:ribosome biogenesis	MF_GO:0005515:protein binding; MF_GO:0003735:structural constituent of ribosome	CC_GO:0005840:ribosome	IPR001680:WD40 repeat; IPR011046:WD40 repeat-like-containing domain; IPR015943:WD40/YVTN repeat-like-containing domain; IPR017986:WD40-repeat-containing domain; IPR019775:WD40 repeat, conserved site; IPR019781:WD40 repeat, subgroup; IPR019782:WD40 repeat 2; IPR020472:G-protein beta WD-40 repeat; IPR020592:Ribosomal protein S16, conserved site
PTSG_04015	156	154	199	47	0	18	4	0	NoBP	MF_GO:0005515:protein binding	NoCC	IPR002110:Ankyrin repeat; IPR020683:Ankyrin repeat-containing domain
PTSG_03987	365	672	636	220	47	85	233	98	BP_GO:0006120:mitochondrial electron transport, NADH to ubiquinone; BP_GO:0006744:ubiquinone biosynthetic process; BP_GO:0006814:sodium ion transport; BP_GO:0015992:proton transport; BP_GO:0006118:electron transport	MF_GO:0008137:NADH dehydrogenase (ubiquinone) activity; MF_GO:0009055:electron carrier activity; MF_GO:0051536:iron-sulfur cluster binding	CC_GO:0016020:membrane	IPR000283:NADH:ubiquinone oxidoreductase, 75kDa subunit, conserved site; IPR001041:Ferredoxin; IPR004108:Iron hydrogenase, large subunit, C-terminal; IPR009016:Iron hydrogenase; IPR012675:Beta-grasp fold, ferredoxin-type; IPR017896:4Fe-4S ferredoxin, iron-sulpur binding domain; IPR017900:4Fe-4S ferredoxin, iron-sulphur binding, conserved site; IPR019574:NADH:ubiquinone oxidoreductase, subunit G, …
PTSG_03984	172	168	200	52	89	96	109	75	BP_GO:0006783:heme biosynthetic process; BP_GO:0007584:response to nutrient; BP_GO:0046685:response to arsenic; BP_GO:0042493:response to drug; BP_GO:0046686:response to cadmium ion; BP_GO:0010043:response to zinc ion; BP_GO:0045471:response to ethanol; BP_GO:0015994:chlorophyll metabolic process	MF_GO:0042802:identical protein binding; MF_GO:0046872:metal ion binding; MF_GO:0004655:porphobilinogen synthase activity	CC_GO:0005829:cytosol	IPR001731:Tetrapyrrole biosynthesis, porphobilinogen synthase; IPR013785:Aldolase-type TIM barrel
PTSG_03979	7478	10148	14047	1786	1430	2305	2227	875	BP_GO:0009987:cellular process; BP_GO:0008152:metabolic process	MF_GO:0016817:hydrolase activity, acting on acid anhydrides	CC_GO:0044464:cell part	IPR006680:Amidohydrolase 1; IPR010229:Peptidase M38, beta-aspartyl dipeptidase; IPR011059:Metal-dependent hydrolase, composite domain
PTSG_03958	2595	970	1380	723	294	399	303	331	NoBP	MF_GO:0005515:protein binding	NoCC	IPR004045:Glutathione S-transferase, N-terminal; IPR010987:Glutathione S-transferase, C-terminal-like; IPR012335:Thioredoxin fold; IPR012336:Thioredoxin-like fold; IPR017933:Glutathione S-transferase/chloride channel, C-terminal
PTSG_03949	155	1947	458	35	16	38	17	28	BP_GO:0006457:protein folding; BP_GO:0051259:protein oligomerization; BP_GO:0009651:response to salt stress; BP_GO:0006979:response to oxidative stress; BP_GO:0009408:response to heat	NoMF	NoCC	IPR002068:Heat shock protein Hsp20; IPR008978:HSP20-like chaperone
PTSG_03945	578	1691	1076	85	16	150	70	11	NoBP	NoMF	NoCC	NoDomain
PTSG_03931	313	391	205	129	88	108	129	71	NoBP	NoMF	NoCC	NoDomain
PTSG_03918	292	385	379	23	4	83	21	1	NoBP	NoMF	NoCC	NoDomain
PTSG_03873	4322	3184	4320	1582	1325	1720	1968	842	BP_GO:0008152:metabolic process	MF_GO:0005515:protein binding; MF_GO:0003824:catalytic activity	NoCC	IPR000644:Cystathionine beta-synthase, core; IPR013785:Aldolase-type TIM barrel
PTSG_03848	419	691	1427	248	0	56	22	2	NoBP	MF_GO:0005515:protein binding	NoCC	IPR001202:WW/Rsp5/WWP
PTSG_03841	859	337	704	212	94	186	128	78	BP_GO:0006812:cation transport; BP_GO:0055085:transmembrane transport; BP_GO:0006885:regulation of pH	MF_GO:0015299:solute:hydrogen antiporter activity	CC_GO:0016021:integral to membrane	IPR006153:Cation/H+ exchanger; IPR018418:Na+/H+ exchanger, isoforms 7/8; IPR018422:Cation/H+ exchanger, CPA1 family; IPR018490:Cyclic nucleotide-binding-like
PTSG_03840	395	722	898	161	78	104	168	100	NoBP	NoMF	NoCC	IPR003734:Protein of unknown function DUF155
PTSG_03839	834	1104	1303	568	13	139	64	5	BP_GO:0000272:polysaccharide catabolic process; BP_GO:0007165:signal transduction	MF_GO:0004872:receptor activity; MF_GO:0005516:calmodulin binding; MF_GO:0030246:carbohydrate binding	NoCC	IPR001368:TNFR/CD27/30/40/95 cysteine-rich region; IPR001478:PDZ/DHR/GLGF; IPR002101:Myristoylated alanine-rich C-kinase substrate MARCKS; IPR002102:Cellulosome anchoring protein, cohesin domain; IPR008965:Carbohydrate-binding; IPR016134:Cellulosome enzyme, dockerin type I; IPR018247:EF-Hand 1, calcium-binding site
PTSG_03805	149	170	276	39	1	18	11	4	NoBP	NoMF	NoCC	IPR004253:Domain of unknown function DUF231, plant
PTSG_03779	737	124	143	106	48	85	62	34	BP_GO:0055114:oxidation reduction; BP_GO:0006118:electron transport	MF_GO:0004497:monooxygenase activity; MF_GO:0009055:electron carrier activity; MF_GO:0020037:heme binding	NoCC	IPR001128:Cytochrome P450; IPR002401:Cytochrome P450, E-class, group I
PTSG_03774	186	212	145	76	43	92	106	61	NoBP	NoMF	NoCC	IPR011040:Neuraminidase
PTSG_03758	3977	1746	1680	1220	1184	1688	1407	1094	BP_GO:0055114:oxidation reduction; BP_GO:0019322:pentose biosynthetic process; BP_GO:0009051:pentose-phosphate shunt, oxidative branch; BP_GO:0019521:D-gluconate metabolic process	MF_GO:0050661:NADP or NADPH binding; MF_GO:0005515:protein binding; MF_GO:0004616:phosphogluconate dehydrogenase (decarboxylating) activity	CC_GO:0005737:cytoplasm	IPR006113:6-phosphogluconate dehydrogenase, decarboxylating; IPR006114:6-phosphogluconate dehydrogenase, C-terminal; IPR006115:6-phosphogluconate dehydrogenase, NAD-binding; IPR006184:6-phosphogluconate-binding site; IPR008927:6-phosphogluconate dehydrogenase, C-terminal-like; IPR012284:Fibritin/6-phosphogluconate dehydrogenase, C-terminal extension; IPR013328:Dehydrogenase, multihelical; IPR0160…
PTSG_03735	759	1127	1183	95	20	113	53	16	NoBP	NoMF	NoCC	IPR021134:Bestrophin/UPF0187
PTSG_03678	93	47	43	10	0	19	4	0	NoBP	NoMF	NoCC	IPR012937:Domain of unknown function DUF1693
PTSG_03643	58	25	27	19	0	15	4	0	NoBP	NoMF	NoCC	NoDomain
PTSG_03606	24	11	19	8	0	5	3	1	NoBP	NoMF	NoCC	NoDomain
PTSG_03598	431	465	265	47	0	34	11	21	NoBP	NoMF	NoCC	NoDomain
PTSG_03563	494	608	609	74	1	61	14	0	NoBP	MF_GO:0008270:zinc ion binding	NoCC	IPR007527:Zinc finger, SWIM-type
PTSG_03523	459	537	405	168	1	63	35	1	NoBP	NoMF	NoCC	NoDomain
PTSG_03518	1052	1363	1047	72	40	228	70	13	NoBP	NoMF	NoCC	NoDomain
PTSG_03516	714	973	632	23	25	136	39	14	NoBP	NoMF	NoCC	NoDomain
PTSG_03506	154	119	132	81	5	16	15	1	NoBP	MF_GO:0005515:protein binding	NoCC	IPR002110:Ankyrin repeat; IPR020683:Ankyrin repeat-containing domain
PTSG_03493	1730	695	860	454	408	508	349	344	BP_GO:0005978:glycogen biosynthetic process; BP_GO:0007507:heart development; BP_GO:0005982:starch metabolic process; BP_GO:0005985:sucrose metabolic process	MF_GO:0005536:glucose binding; MF_GO:0005515:protein binding; MF_GO:0004373:glycogen (starch) synthase activity	CC_GO:0005625:soluble fraction; CC_GO:0016234:inclusion body; CC_GO:0005829:cytosol	IPR008631:Glycogen synthase
PTSG_03465	1327	276	263	82	6	100	25	4	NoBP	NoMF	CC_GO:0016021:integral to membrane	IPR004877:Cytochrome b561, eukaryote; IPR005018:DOMON domain; IPR006593:Cytochrome b561/ferric reductase transmembrane; IPR019545:DM13 domain
PTSG_03434	85	111	209	22	0	6	3	0	NoBP	NoMF	NoCC	NoDomain
PTSG_03424	201	179	169	25	28	57	22	8	BP_GO:0007165:signal transduction	MF_GO:0005158:insulin receptor binding	CC_GO:0005899:insulin receptor complex	IPR002404:Insulin receptor substrate-1, PTB; IPR011993:Pleckstrin homology-type
PTSG_03364	1002	1041	963	375	224	291	253	189	NoBP	MF_GO:0005515:protein binding	NoCC	IPR000225:Armadillo; IPR011989:Armadillo-like helical; IPR016024:Armadillo-type fold
PTSG_03350	101	72	55	47	5	14	11	0	BP_GO:0007165:signal transduction; BP_GO:0045087:innate immune response	MF_GO:0004888:transmembrane receptor activity; MF_GO:0005515:protein binding	CC_GO:0031224:intrinsic to membrane	IPR000157:Toll-Interleukin receptor; IPR002110:Ankyrin repeat; IPR020683:Ankyrin repeat-containing domain; IPR020859:ROC GTPase
PTSG_03316	4104	480	878	414	477	816	207	267	BP_GO:0006633:fatty acid biosynthetic process; BP_GO:0055114:oxidation reduction	MF_GO:0005506:iron ion binding; MF_GO:0016491:oxidoreductase activity	NoCC	IPR006694:Fatty acid hydroxylase
PTSG_03303	2075	928	769	207	79	201	48	109	NoBP	MF_GO:0003824:catalytic activity	NoCC	IPR000639:Epoxide hydrolase-like
PTSG_03300	200	290	180	50	1	48	8	1	NoBP	NoMF	NoCC	NoDomain
PTSG_03274	400	679	378	79	66	111	72	28	NoBP	NoMF	NoCC	NoDomain
PTSG_03254	4460	2797	3796	996	587	1197	1155	1084	BP_GO:0007010:cytoskeleton organization	MF_GO:0003779:actin binding	NoCC	IPR003128:Villin headpiece; IPR007122:Gelsolin; IPR007123:Gelsolin domain
PTSG_03233	10086	11420	10549	2220	1409	3643	2951	2212	BP_GO:0006094:gluconeogenesis; BP_GO:0006099:tricarboxylic acid cycle; BP_GO:0015976:carbon utilization	MF_GO:0004612:phosphoenolpyruvate carboxykinase (ATP) activity; MF_GO:0005524:ATP binding	CC_GO:0005737:cytoplasm	IPR001272:Phosphoenolpyruvate carboxykinase, ATP-utilising; IPR008210:Phosphoenolpyruvate carboxykinase, N-terminal; IPR013035:Phosphoenolpyruvate carboxykinase, C-terminal; IPR015994:Phosphoenolpyruvate carboxykinase (ATP), conserved site
PTSG_03219	112	273	340	33	0	13	8	0	NoBP	MF_GO:0005515:protein binding	CC_GO:0005856:cytoskeleton	IPR000299:FERM domain; IPR001452:Src homology-3 domain; IPR011511:Variant SH3; IPR011993:Pleckstrin homology-type; IPR014352:FERM/acyl-CoA-binding protein, 3-helical bundle; IPR018979:FERM, N-terminal; IPR018980:FERM, C-terminal PH-like domain; IPR019748:FERM central domain; IPR019749:Band 4.1 domain
PTSG_03216	659	611	902	306	2	98	45	2	BP_GO:0007165:signal transduction	MF_GO:0004872:receptor activity	NoCC	IPR001368:TNFR/CD27/30/40/95 cysteine-rich region; IPR009030:Growth factor, receptor; IPR013032:EGF-like region, conserved site
PTSG_03175	2639	9956	6846	1505	170	599	1108	90	BP_GO:0009851:auxin biosynthetic process; BP_GO:0019538:protein metabolic process	MF_GO:0005515:protein binding; MF_GO:0005524:ATP binding; MF_GO:0017111:nucleoside-triphosphatase activity	NoCC	IPR001270:Chaperonin ClpA/B; IPR003593:ATPase, AAA+ type, core; IPR003959:ATPase, AAA-type, core; IPR004176:Clp, N-terminal; IPR013093:ATPase, AAA-2; IPR018368:Chaperonin ClpA/B, conserved site; IPR019489:Clp ATPase, C-terminal; IPR023150:Double Clp-N motif
PTSG_03148	83	226	200	43	1	10	6	1	BP_GO:0006817:phosphate transport	MF_GO:0005315:inorganic phosphate transmembrane transporter activity	CC_GO:0016020:membrane	IPR001204:Phosphate transporter
PTSG_03138	30245	20726	13876	4097	5533	4816	1043	2811	BP_GO:0045454:cell redox homeostasis; BP_GO:0055114:oxidation reduction; BP_GO:0006804:peroxidase reaction; BP_GO:0006979:response to oxidative stress	MF_GO:0051920:peroxiredoxin activity; MF_GO:0004601:peroxidase activity	NoCC	IPR000866:Alkyl hydroperoxide reductase subunit C/ Thiol specific antioxidant; IPR012335:Thioredoxin fold; IPR012336:Thioredoxin-like fold; IPR017936:Thioredoxin-like; IPR019479:Peroxiredoxin, C-terminal
PTSG_03135	1899	634	999	328	207	244	300	225	BP_GO:0009058:biosynthetic process	MF_GO:0008168:methyltransferase activity	NoCC	IPR013216:Methyltransferase type 11; IPR015168:NMT1/THI5-like
PTSG_03116	318	417	424	72	39	61	94	40	NoBP	NoMF	NoCC	IPR013217:Methyltransferase type 12
PTSG_03019	184	362	372	29	16	46	17	11	NoBP	NoMF	NoCC	NoDomain
PTSG_03009	1084	822	1208	521	65	145	643	75	BP_GO:0006119:oxidative phosphorylation	MF_GO:0005515:protein binding; MF_GO:0000287:magnesium ion binding; MF_GO:0004427:inorganic diphosphatase activity; MF_GO:0005509:calcium ion binding	CC_GO:0005737:cytoplasm	IPR000152:EGF-type aspartate/asparagine hydroxylation site; IPR000436:Sushi/SCR/CCP; IPR000742:Epidermal growth factor-like, type 3; IPR006210:Epidermal growth factor-like; IPR008162:Inorganic pyrophosphatase; IPR013091:EGF calcium-binding; IPR016060:Complement control module; IPR018097:EGF-like calcium-binding, conserved site
PTSG_02975	585	531	645	141	0	49	22	1	NoBP	NoMF	NoCC	IPR008775:Phytanoyl-CoA dioxygenase
PTSG_02902	282	300	385	76	81	71	129	120	BP_GO:0006810:transport	MF_GO:0005215:transporter activity	CC_GO:0016020:membrane	IPR001046:Natural resistance-associated macrophage protein
PTSG_02885	42567	13598	12392	8054	5005	5169	655	3499	BP_GO:0008152:metabolic process	MF_GO:0003824:catalytic activity; MF_GO:0005488:binding	NoCC	IPR008030:NmrA-like; IPR016040:NAD(P)-binding domain
PTSG_02876	75	33	42	25	0	10	4	0	NoBP	NoMF	NoCC	NoDomain
PTSG_02872	225	45	57	35	11	30	16	1	NoBP	NoMF	NoCC	NoDomain
PTSG_02864	39	19	28	5	0	12	1	0	NoBP	NoMF	NoCC	NoDomain
PTSG_02859	36	22	47	10	0	9	8	3	NoBP	NoMF	NoCC	NoDomain
PTSG_02857	268	385	474	146	144	146	184	89	BP_GO:0006468:protein amino acid phosphorylation; BP_GO:0009069:serine family amino acid metabolic process	MF_GO:0005524:ATP binding; MF_GO:0004674:protein serine/threonine kinase activity	NoCC	IPR000719:Protein kinase, catalytic domain; IPR001245:Serine-threonine/tyrosine-protein kinase; IPR008271:Serine/threonine-protein kinase, active site; IPR011009:Protein kinase-like domain; IPR017441:Protein kinase, ATP binding site
PTSG_02823	72	15	14	0	1	8	3	0	NoBP	NoMF	NoCC	NoDomain
PTSG_02801	123	24	20	2	7	39	2	1	NoBP	NoMF	NoCC	NoDomain
PTSG_02798	836	529	1010	36	2	265	15	0	NoBP	NoMF	NoCC	NoDomain
PTSG_02790	1426	601	3793	91	43	55	64	26	BP_GO:0008284:positive regulation of cell proliferation; BP_GO:0001822:kidney development; BP_GO:0006596:polyamine biosynthetic process; BP_GO:0006525:arginine metabolic process; BP_GO:0006560:proline metabolic process	MF_GO:0004586:ornithine decarboxylase activity	CC_GO:0005829:cytosol	IPR000183:Ornithine/DAP/Arg decarboxylase; IPR002433:Ornithine decarboxylase; IPR009006:Alanine racemase/group IV decarboxylase, C-terminal; IPR022643:Orn/DAP/Arg decarboxylase 2, C-terminal; IPR022644:Orn/DAP/Arg decarboxylase 2, N-terminal; IPR022653:Orn/DAP/Arg decarboxylase 2, pyridoxal-phosphate binding site; IPR022657:Orn/DAP/Arg decarboxylase 2, conserved site
PTSG_02760	116	70	93	48	12	31	47	27	BP_GO:0007155:cell adhesion; BP_GO:0006468:protein amino acid phosphorylation	MF_GO:0005524:ATP binding; MF_GO:0004713:protein tyrosine kinase activity	CC_GO:0008305:integrin complex	IPR000413:Integrin alpha chain; IPR000719:Protein kinase, catalytic domain; IPR001245:Serine-threonine/tyrosine-protein kinase; IPR003410:Hyalin; IPR003609:Apple-like; IPR008266:Tyrosine-protein kinase, active site; IPR011009:Protein kinase-like domain; IPR013519:Integrin alpha beta-propellor; IPR017441:Protein kinase, ATP binding site
PTSG_02713	57	24	38	4	1	18	5	0	NoBP	NoMF	NoCC	IPR015916:Galactose oxidase, beta-propeller
PTSG_02711	91	27	50	10	5	15	4	0	NoBP	NoMF	NoCC	NoDomain
PTSG_02708	339	537	688	185	12	69	87	2	NoBP	NoMF	NoCC	NoDomain
PTSG_02689	226	185	277	85	67	79	154	107	BP_GO:0055114:oxidation reduction	MF_GO:0005506:iron ion binding; MF_GO:0031418:L-ascorbic acid binding	NoCC	IPR006620:Prolyl 4-hydroxylase, alpha subunit
PTSG_02681	176	125	96	15	14	64	12	1	BP_GO:0009116:nucleoside metabolic process	MF_GO:0003824:catalytic activity	NoCC	IPR000845:Nucleoside phosphorylase domain; IPR020859:ROC GTPase
PTSG_02679	46	53	31	4	0	9	3	0	NoBP	NoMF	NoCC	NoDomain
PTSG_02674	61	17	23	5	0	11	6	1	NoBP	NoMF	NoCC	IPR011042:Six-bladed beta-propeller, TolB-like
PTSG_02670	1740	323	1026	221	196	316	147	4	NoBP	NoMF	NoCC	NoDomain
PTSG_02669	906	386	581	26	1	91	6	0	NoBP	NoMF	NoCC	NoDomain
PTSG_02647	44	13	15	6	0	9	1	0	NoBP	NoMF	NoCC	IPR015916:Galactose oxidase, beta-propeller
PTSG_02609	956	56	21	1	0	35	1	0	NoBP	NoMF	NoCC	NoDomain
PTSG_02608	294	91	100	21	13	60	25	5	NoBP	NoMF	NoCC	NoDomain
PTSG_02607	170	66	61	0	17	23	12	0	NoBP	NoMF	NoCC	NoDomain
PTSG_02605	367	57	45	27	7	67	12	16	BP_GO:0016042:lipid catabolic process; BP_GO:0046486:glycerolipid metabolic process	MF_GO:0003924:GTPase activity; MF_GO:0005525:GTP binding; MF_GO:0004806:triglyceride lipase activity	NoCC	IPR000795:Protein synthesis factor, GTP-binding; IPR002921:Lipase, class 3
PTSG_02592	2793	601	1183	169	64	192	84	83	BP_GO:0015858:nucleoside transport	MF_GO:0005337:nucleoside transmembrane transporter activity	CC_GO:0016020:membrane	IPR002259:Delayed-early response protein/equilibrative nucleoside transporter; IPR016196:Major facilitator superfamily, general substrate transporter
PTSG_02590	1010	380	431	246	223	298	281	215	NoBP	NoMF	NoCC	IPR021134:Bestrophin/UPF0187
PTSG_02515	932	1738	3555	386	3	59	78	4	BP_GO:0007165:signal transduction; BP_GO:0045087:innate immune response	MF_GO:0004888:transmembrane receptor activity; MF_GO:0005488:binding	CC_GO:0031224:intrinsic to membrane	IPR000157:Toll-Interleukin receptor; IPR011989:Armadillo-like helical; IPR016024:Armadillo-type fold
PTSG_02436	39	41	56	9	0	8	9	0	NoBP	MF_GO:0005515:protein binding; MF_GO:0008270:zinc ion binding; MF_GO:0003676:nucleic acid binding	CC_GO:0005622:intracellular	IPR001841:Zinc finger, RING-type; IPR007087:Zinc finger, C2H2-type; IPR011011:Zinc finger, FYVE/PHD-type; IPR013087:Zinc finger, C2H2-type/integrase, DNA-binding; IPR015880:Zinc finger, C2H2-like
PTSG_02418	1432	1516	1567	401	367	540	268	156	NoBP	NoMF	NoCC	NoDomain
PTSG_02407	303	512	679	87	2	28	11	0	NoBP	MF_GO:0005515:protein binding	NoCC	IPR001478:PDZ/DHR/GLGF
PTSG_02404	521	559	442	37	8	51	8	1	NoBP	NoMF	NoCC	NoDomain
PTSG_02340	593	1721	2167	199	22	125	108	23	BP_GO:0055114:oxidation reduction; BP_GO:0006525:arginine metabolic process; BP_GO:0006560:proline metabolic process; BP_GO:0018401:peptidyl-proline hydroxylation to 4-hydroxy-L-proline	MF_GO:0005506:iron ion binding; MF_GO:0031418:L-ascorbic acid binding; MF_GO:0005515:protein binding; MF_GO:0004656:procollagen-proline 4-dioxygenase activity	CC_GO:0005783:endoplasmic reticulum	IPR005123:Oxoglutarate/iron-dependent oxygenase; IPR006620:Prolyl 4-hydroxylase, alpha subunit; IPR011990:Tetratricopeptide-like helical; IPR013026:Tetratricopeptide repeat-containing; IPR013547:Prolyl 4-hydroxylase alpha-subunit, N-terminal; IPR019734:Tetratricopeptide repeat
PTSG_02246	1128	344	366	243	207	271	104	154	BP_GO:0006511:ubiquitin-dependent protein catabolic process; BP_GO:0006412:translation; BP_GO:0042254:ribosome biogenesis	MF_GO:0008270:zinc ion binding; MF_GO:0003735:structural constituent of ribosome	CC_GO:0005840:ribosome	IPR004854:Ubiquitin fusion degradation protein UFD1; IPR015880:Zinc finger, C2H2-like; IPR018271:Ribosomal protein S14, conserved site
PTSG_02233	497	677	471	132	3	54	22	1	NoBP	MF_GO:0005509:calcium ion binding	NoCC	IPR002048:Calcium-binding EF-hand; IPR011992:EF-hand-like domain; IPR018247:EF-Hand 1, calcium-binding site; IPR018249:EF-HAND 2
PTSG_02216	500	257	321	33	33	114	38	30	NoBP	NoMF	NoCC	NoDomain
PTSG_02208	105	121	98	22	37	39	35	16	NoBP	NoMF	NoCC	NoDomain
PTSG_02198	967	1200	889	212	16	129	114	25	BP_GO:0006269:DNA replication, synthesis of RNA primer; BP_GO:0006351:transcription, DNA-dependent	MF_GO:0003896:DNA primase activity	CC_GO:0005657:replication fork; CC_GO:0005730:nucleolus	IPR002755:DNA primase, small subunit; IPR014145:DNA polymerase LigD, polymerase domain
PTSG_02165	1169	1449	2146	127	33	189	110	105	BP_GO:0006108:malate metabolic process; BP_GO:0055114:oxidation reduction; BP_GO:0006096:glycolysis; BP_GO:0006090:pyruvate metabolic process; BP_GO:0019643:reductive tricarboxylic acid cycle; BP_GO:0046487:glyoxylate metabolic process	MF_GO:0005488:binding; MF_GO:0030060:L-malate dehydrogenase activity	CC_GO:0005829:cytosol	IPR001236:Lactate/malate dehydrogenase, N-terminal; IPR001557:L-lactate/malate dehydrogenase; IPR010945:Malate dehydrogenase, type 2; IPR011274:Malate dehydrogenase, NAD-dependent, cytosolic; IPR015955:Lactate dehydrogenase/glycoside hydrolase, family 4, C-terminal; IPR016040:NAD(P)-binding domain; IPR022383:Lactate/malate dehydrogenase, C-terminal
PTSG_02163	63	79	73	22	0	8	2	0	NoBP	NoMF	NoCC	IPR005069:Nucleotide-diphospho-sugar transferase, predicted
PTSG_02151	403	223	278	125	2	67	45	3	NoBP	NoMF	NoCC	NoDomain
PTSG_02097	2815	6909	9304	839	11	283	87	10	NoBP	MF_GO:0005515:protein binding	NoCC	IPR006210:Epidermal growth factor-like; IPR006212:Furin-like repeat; IPR009030:Growth factor, receptor
PTSG_02091	2487	2635	1655	187	79	480	80	21	NoBP	NoMF	NoCC	NoDomain
PTSG_02090	312	393	262	12	1	53	3	0	NoBP	NoMF	NoCC	NoDomain
PTSG_02089	2597	1755	1516	38	0	235	22	0	NoBP	NoMF	NoCC	NoDomain
PTSG_02055	1106	1996	1098	303	235	422	493	285	BP_GO:0006629:lipid metabolic process; BP_GO:0055114:oxidation reduction	MF_GO:0016491:oxidoreductase activity; MF_GO:0020037:heme binding	NoCC	IPR001199:Cytochrome b5; IPR005804:Fatty acid desaturase, type 1
PTSG_02049	164	83	123	7	1	38	4	1	NoBP	MF_GO:0005515:protein binding	NoCC	IPR011990:Tetratricopeptide-like helical; IPR013026:Tetratricopeptide repeat-containing; IPR013105:Tetratricopeptide TPR2; IPR019734:Tetratricopeptide repeat
PTSG_02047	470	711	674	121	138	177	132	142	NoBP	NoMF	NoCC	IPR019538:26S proteasome non-ATPase regulatory subunit 5
PTSG_01900	163	215	426	59	55	66	65	63	BP_GO:0055085:transmembrane transport	MF_GO:0005488:binding	CC_GO:0005743:mitochondrial inner membrane	IPR002067:Mitochondrial carrier protein; IPR018108:Mitochondrial substrate/solute carrier; IPR023395:Mitochondrial carrier domain
PTSG_01895	407	141	310	81	0	45	14	0	NoBP	NoMF	NoCC	NoDomain
PTSG_01862	328	268	329	124	109	118	72	122	NoBP	NoMF	NoCC	NoDomain
PTSG_01771	1507	816	877	592	428	535	511	352	NoBP	MF_GO:0003924:GTPase activity; MF_GO:0005525:GTP binding	NoCC	IPR001401:Dynamin, GTPase domain; IPR022812:Dynamin
PTSG_01770	860	445	482	358	238	279	255	187	NoBP	NoMF	NoCC	NoDomain
PTSG_01758	275	111	126	61	3	31	21	0	NoBP	MF_GO:0016740:transferase activity; MF_GO:0005515:protein binding; MF_GO:0003774:motor activity; MF_GO:0005524:ATP binding	CC_GO:0016459:myosin complex	IPR000048:IQ motif, EF-hand binding site; IPR001202:WW/Rsp5/WWP; IPR001609:Myosin head, motor domain
PTSG_01743	436	244	300	137	88	107	123	71	BP_GO:0000162:tryptophan biosynthetic process; BP_GO:0006571:tyrosine biosynthetic process; BP_GO:0009094:L-phenylalanine biosynthetic process	MF_GO:0004107:chorismate synthase activity	NoCC	IPR000453:Chorismate synthase; IPR020541:Chorismate synthase, conserved site
PTSG_01739	383	417	647	140	20	46	130	34	NoBP	MF_GO:0005515:protein binding	NoCC	IPR001440:Tetratricopeptide TPR-1; IPR006597:Sel1-like; IPR011990:Tetratricopeptide-like helical; IPR013026:Tetratricopeptide repeat-containing; IPR019734:Tetratricopeptide repeat
PTSG_01727	3059	2107	1929	1016	1163	1399	928	1224	BP_GO:0009086:methionine biosynthetic process; BP_GO:0042558:pteridine and derivative metabolic process; BP_GO:0007399:nervous system development	MF_GO:0008705:methionine synthase activity; MF_GO:0008270:zinc ion binding; MF_GO:0008898:homocysteine S-methyltransferase activity; MF_GO:0005515:protein binding; MF_GO:0031419:cobalamin binding	CC_GO:0005829:cytosol	IPR000489:Pterin-binding; IPR003726:Homocysteine S-methyltransferase; IPR003759:Methionine synthase, cobalamin (vitamin B12)-binding module, cap; IPR004223:Vitamin B12-dependent methionine synthase, activation domain; IPR006158:Cobalamin (vitamin B12)-binding; IPR011005:Dihydropteroate synthase-like; IPR011822:5-methyltetrahydrofolate--homocysteine methyltransferase
PTSG_01662	139	94	70	26	0	28	2	1	NoBP	NoMF	NoCC	NoDomain
PTSG_01608	302	446	295	186	171	150	232	123	BP_GO:0009089:lysine biosynthetic process via diaminopimelate	MF_GO:0008836:diaminopimelate decarboxylase activity	NoCC	IPR000183:Ornithine/DAP/Arg decarboxylase; IPR002986:Diaminopimelate decarboxylase; IPR009006:Alanine racemase/group IV decarboxylase, C-terminal; IPR022643:Orn/DAP/Arg decarboxylase 2, C-terminal; IPR022644:Orn/DAP/Arg decarboxylase 2, N-terminal; IPR022653:Orn/DAP/Arg decarboxylase 2, pyridoxal-phosphate binding site; IPR022657:Orn/DAP/Arg decarboxylase 2, conserved site
PTSG_01607	396	338	430	235	3	47	36	1	NoBP	NoMF	NoCC	NoDomain
PTSG_01604	860	698	764	456	1	102	58	2	NoBP	MF_GO:0003676:nucleic acid binding; MF_GO:0008270:zinc ion binding	NoCC	IPR000571:Zinc finger, CCCH-type
PTSG_01559	222	101	109	17	48	89	31	47	NoBP	NoMF	NoCC	NoDomain
PTSG_01546	4005	3327	3506	1022	863	1249	1064	1227	BP_GO:0008152:metabolic process	MF_GO:0005515:protein binding; MF_GO:0003824:catalytic activity	NoCC	IPR000644:Cystathionine beta-synthase, core; IPR002068:Heat shock protein Hsp20; IPR008978:HSP20-like chaperone; IPR013785:Aldolase-type TIM barrel
PTSG_01494	268	609	179	33	20	57	24	5	NoBP	NoMF	NoCC	NoDomain
PTSG_01493	1231	1696	2062	86	1	95	25	1	NoBP	NoMF	NoCC	NoDomain
PTSG_01423	6214	3913	5872	2429	1116	2020	2649	1115	BP_GO:0007186:G-protein coupled receptor protein signaling pathway; BP_GO:0055114:oxidation reduction	MF_GO:0016491:oxidoreductase activity	CC_GO:0016021:integral to membrane	IPR000276:GPCR, rhodopsin-like, 7TM; IPR000778:Cytochrome b245, heavy chain; IPR013112:FAD-binding 8
PTSG_01407	269	390	329	94	42	73	70	57	BP_GO:0001906:cell killing	MF_GO:0005524:ATP binding	NoCC	IPR002575:Aminoglycoside phosphotransferase; IPR010488:Zeta toxin, P-loop nucleoside triphosphate hydrolase; IPR011009:Protein kinase-like domain
PTSG_01381	1770	1385	1306	399	420	440	377	496	BP_GO:0009314:response to radiation; BP_GO:0006874:cellular calcium ion homeostasis; BP_GO:0005982:starch metabolic process; BP_GO:0005985:sucrose metabolic process; BP_GO:0006012:galactose metabolic process; BP_GO:0006094:gluconeogenesis; BP_GO:0006096:glycolysis; BP_GO:0006098:pentose-phosphate shunt; BP_GO:0019872:streptomycin biosynthetic process	MF_GO:0004614:phosphoglucomutase activity; MF_GO:0000287:magnesium ion binding	CC_GO:0005737:cytoplasm	IPR005841:Alpha-D-phosphohexomutase; IPR005843:Alpha-D-phosphohexomutase, C-terminal; IPR005844:Alpha-D-phosphohexomutase, alpha/beta/alpha domain I; IPR005845:Alpha-D-phosphohexomutase, alpha/beta/alpha domain II; IPR005846:Alpha-D-phosphohexomutase, alpha/beta/alpha domain III; IPR016055:Alpha-D-phosphohexomutase, alpha/beta/alpha I/II/III; IPR016066:Alpha-D-phosphohexomutase, conserved site
PTSG_01378	918	274	647	133	29	118	68	66	NoBP	MF_GO:0005515:protein binding	NoCC	IPR000742:Epidermal growth factor-like, type 3; IPR002860:BNR repeat; IPR002919:Protease inhibitor I8, cysteine-rich trypsin inhibitor-like; IPR006210:Epidermal growth factor-like; IPR011040:Neuraminidase; IPR013032:EGF-like region, conserved site
PTSG_01340	297	207	235	3	0	42	11	1	NoBP	NoMF	NoCC	NoDomain
PTSG_01285	2218	4088	4459	576	3	229	76	3	NoBP	MF_GO:0005515:protein binding	NoCC	IPR002035:von Willebrand factor, type A; IPR003410:Hyalin; IPR006212:Furin-like repeat; IPR009030:Growth factor, receptor
PTSG_01284	535	155	270	87	1	89	33	0	BP_GO:0006470:protein amino acid dephosphorylation; BP_GO:0006570:tyrosine metabolic process	MF_GO:0004725:protein tyrosine phosphatase activity	NoCC	IPR000242:Protein-tyrosine phosphatase, receptor/non-receptor type; IPR000387:Protein-tyrosine/Dual-specificity phosphatase; IPR016130:Protein-tyrosine phosphatase, active site
PTSG_01251	592	273	330	182	15	91	148	4	BP_GO:0007275:multicellular organismal development; BP_GO:0007165:signal transduction	MF_GO:0004872:receptor activity	CC_GO:0016020:membrane	IPR002049:EGF-like, laminin; IPR003659:Plexin/semaphorin/integrin; IPR006212:Furin-like repeat; IPR009030:Growth factor, receptor; IPR016201:Plexin-like fold
PTSG_01232	169	86	116	12	0	35	10	0	NoBP	MF_GO:0005515:protein binding	NoCC	IPR001791:Laminin G domain; IPR002035:von Willebrand factor, type A; IPR008985:Concanavalin A-like lectin/glucanase; IPR013320:Concanavalin A-like lectin/glucanase, subgroup
PTSG_01220	383	227	288	133	18	57	44	15	NoBP	NoMF	NoCC	NoDomain
PTSG_01212	401	739	767	92	1	26	25	0	NoBP	NoMF	NoCC	NoDomain
PTSG_01179	534	735	859	129	148	117	206	147	BP_GO:0006457:protein folding	MF_GO:0031072:heat shock protein binding; MF_GO:0051082:unfolded protein binding	NoCC	IPR001623:Heat shock protein DnaJ, N-terminal; IPR002939:Chaperone DnaJ, C-terminal; IPR003095:Heat shock protein DnaJ; IPR008971:HSP40/DnaJ peptide-binding; IPR018253:Heat shock protein DnaJ, conserved site
PTSG_01151	223	152	150	94	62	118	106	49	NoBP	NoMF	NoCC	NoDomain
PTSG_01141	543	396	494	156	29	103	47	26	BP_GO:0009987:cellular process; BP_GO:0032501:multicellular organismal process; BP_GO:0016043:cellular component organization	MF_GO:0005515:protein binding	CC_GO:0030863:cortical cytoskeleton; CC_GO:0043231:intracellular membrane-bounded organelle; CC_GO:0044456:synapse part; CC_GO:0044430:cytoskeletal part; CC_GO:0005886:plasma membrane	IPR001452:Src homology-3 domain; IPR001478:PDZ/DHR/GLGF; IPR008144:Guanylate kinase; IPR008145:Guanylate kinase/L-type calcium channel; IPR011511:Variant SH3; IPR015143:L27-1; IPR020590:Guanylate kinase, conserved site
PTSG_01102	471	539	583	219	192	203	184	195	BP_GO:0006812:cation transport; BP_GO:0055085:transmembrane transport	MF_GO:0008324:cation transmembrane transporter activity	CC_GO:0016020:membrane	IPR002524:Cation efflux protein
PTSG_01045	1163	282	474	226	105	255	149	81	NoBP	MF_GO:0005515:protein binding	NoCC	IPR000372:Leucine-rich repeat-containing N-terminal; IPR001611:Leucine-rich repeat; IPR003591:Leucine-rich repeat, typical subtype
PTSG_01035	583	765	1020	80	59	65	80	34	BP_GO:0042446:hormone biosynthetic process; BP_GO:0008016:regulation of heart contraction; BP_GO:0015991:ATP hydrolysis coupled proton transport; BP_GO:0030317:sperm motility; BP_GO:0030641:regulation of cellular pH; BP_GO:0006813:potassium ion transport; BP_GO:0006814:sodium ion transport; BP_GO:0006754:ATP biosynthetic process	MF_GO:0005391:sodium:potassium-exchanging ATPase activity; MF_GO:0005524:ATP binding	CC_GO:0005890:sodium:potassium-exchanging ATPase complex	IPR001757:ATPase, P-type, K/Mg/Cd/Cu/Zn/Na/Ca/Na/H-transporter; IPR004014:ATPase, P-type cation-transporter, N-terminal; IPR005834:Haloacid dehalogenase-like hydrolase; IPR006069:ATPase, P-type cation exchange, alpha subunit; IPR008250:ATPase, P-type, ATPase-associated domain; IPR018303:ATPase, P-type phosphorylation site; IPR023214:HAD-like domain; IPR023299:ATPase, P-type, cytoplasmic domain N;…
PTSG_01015	2622	1518	1728	879	1099	1324	1028	816	NoBP	NoMF	NoCC	NoDomain
PTSG_01013	293	58	58	16	1	14	4	1	BP_GO:0042967:acyl-carrier-protein biosynthetic process	MF_GO:0008080:N-acetyltransferase activity	NoCC	IPR000182:GCN5-related N-acetyltransferase (GNAT) domain; IPR016181:Acyl-CoA N-acyltransferase
PTSG_00995	77	71	143	13	12	15	8	25	BP_GO:0006183:GTP biosynthetic process; BP_GO:0006228:UTP biosynthetic process; BP_GO:0006241:CTP biosynthetic process; BP_GO:0006144:purine base metabolic process; BP_GO:0006206:pyrimidine base metabolic process	MF_GO:0004550:nucleoside diphosphate kinase activity; MF_GO:0005524:ATP binding	NoCC	IPR001564:Nucleoside diphosphate kinase
PTSG_00990	307	175	126	99	68	100	97	35	NoBP	MF_GO:0016491:oxidoreductase activity	NoCC	IPR006076:FAD dependent oxidoreductase
PTSG_00973	863	840	1410	334	2	85	58	2	BP_GO:0045449:regulation of transcription	MF_GO:0003677:DNA binding; MF_GO:0005515:protein binding	NoCC	IPR001005:SANT domain, DNA binding; IPR009057:Homeodomain-like; IPR012287:Homeodomain-related; IPR014778:Myb, DNA-binding; IPR015495:Myb transcription factor; IPR017877:MYB-like; IPR017930:Transcription regulator HTH, Myb-type, DNA-binding
PTSG_00953	132	83	94	56	39	44	49	45	NoBP	NoMF	NoCC	NoDomain
PTSG_00911	428	766	772	293	190	220	268	130	NoBP	MF_GO:0003676:nucleic acid binding	NoCC	IPR003034:DNA-binding SAP
PTSG_00871	779	365	380	48	2	113	20	5	BP_GO:0006468:protein amino acid phosphorylation	MF_GO:0004672:protein kinase activity; MF_GO:0005524:ATP binding; MF_GO:0005515:protein binding	NoCC	IPR000719:Protein kinase, catalytic domain; IPR001245:Serine-threonine/tyrosine-protein kinase; IPR011009:Protein kinase-like domain; IPR011641:Tyrosine-protein kinase ephrin type A/B receptor-like; IPR013032:EGF-like region, conserved site; IPR015915:Kelch-type beta propeller
PTSG_00793	100	63	44	31	47	51	32	7	NoBP	NoMF	NoCC	NoDomain
PTSG_00786	805	3803	2441	117	34	101	55	22	NoBP	NoMF	NoCC	NoDomain
PTSG_00759	49	46	27	11	1	5	3	0	NoBP	NoMF	NoCC	NoDomain
PTSG_00753	43	10	34	6	2	11	0	0	BP_GO:0006468:protein amino acid phosphorylation	MF_GO:0004672:protein kinase activity; MF_GO:0005524:ATP binding	NoCC	IPR000719:Protein kinase, catalytic domain; IPR001245:Serine-threonine/tyrosine-protein kinase; IPR011009:Protein kinase-like domain
PTSG_00739	37	30	40	15	6	7	8	0	BP_GO:0006357:regulation of transcription from RNA polymerase II promoter; BP_GO:0007165:signal transduction	MF_GO:0004872:receptor activity; MF_GO:0005515:protein binding; MF_GO:0016455:RNA polymerase II transcription mediator activity	CC_GO:0016592:mediator complex; CC_GO:0005667:transcription factor complex	IPR000436:Sushi/SCR/CCP; IPR001368:TNFR/CD27/30/40/95 cysteine-rich region; IPR003347:Transcription factor jumonji/aspartyl beta-hydroxylase; IPR006210:Epidermal growth factor-like; IPR013032:EGF-like region, conserved site; IPR016060:Complement control module; IPR019087:Mediator complex, subunit Med15, metazoa; IPR022777:Cupin, JmjC-type
PTSG_00734	2419	1097	2053	423	1	610	244	1	NoBP	MF_GO:0003676:nucleic acid binding; MF_GO:0000166:nucleotide binding	NoCC	IPR000504:RNA recognition motif domain; IPR012677:Nucleotide-binding, alpha-beta plait
PTSG_00686	174	349	138	98	33	40	105	43	BP_GO:0055114:oxidation reduction; BP_GO:0019878:lysine biosynthetic process via aminoadipic acid	MF_GO:0005488:binding; MF_GO:0016491:oxidoreductase activity	CC_GO:0005737:cytoplasm	IPR007698:Alanine dehydrogenase/PNT, C-terminal; IPR007886:Alanine dehydrogenase/PNT, N-terminal; IPR016040:NAD(P)-binding domain
PTSG_00683	3416	9569	15212	1500	10	398	93	9	NoBP	MF_GO:0005515:protein binding	NoCC	IPR002035:von Willebrand factor, type A
PTSG_00660	1283	1006	929	395	547	682	711	594	NoBP	MF_GO:0005509:calcium ion binding	NoCC	IPR002048:Calcium-binding EF-hand; IPR011992:EF-hand-like domain; IPR018247:EF-Hand 1, calcium-binding site; IPR018249:EF-HAND 2
PTSG_00638	868	1426	1354	378	5	93	30	5	BP_GO:0006955:immune response; BP_GO:0000272:polysaccharide catabolic process; BP_GO:0007165:signal transduction	MF_GO:0005515:protein binding; MF_GO:0005044:scavenger receptor activity; MF_GO:0030247:polysaccharide binding; MF_GO:0005509:calcium ion binding	NoCC	IPR000152:EGF-type aspartate/asparagine hydroxylation site; IPR000742:Epidermal growth factor-like, type 3; IPR001212:Somatomedin B domain; IPR001368:TNFR/CD27/30/40/95 cysteine-rich region; IPR001881:EGF-like calcium-binding; IPR002102:Cellulosome anchoring protein, cohesin domain; IPR006209:EGF; IPR006210:Epidermal growth factor-like; IPR008965:Carbohydrate-binding; IPR013032:EGF-like region, c…
PTSG_00624	2808	2917	2538	1257	918	1230	1306	927	BP_GO:0040035:hermaphrodite genitalia development; BP_GO:0010171:body morphogenesis; BP_GO:0002119:nematode larval development; BP_GO:0040010:positive regulation of growth rate; BP_GO:0009792:embryonic development ending in birth or egg hatching	MF_GO:0003676:nucleic acid binding; MF_GO:0005524:ATP binding; MF_GO:0008026:ATP-dependent helicase activity	NoCC	IPR000629:RNA helicase, ATP-dependent, DEAD-box, conserved site; IPR001650:Helicase, C-terminal; IPR003006:Immunoglobulin/major histocompatibility complex, conserved site; IPR011545:DNA/RNA helicase, DEAD/DEAH box type, N-terminal; IPR014001:DEAD-like helicase; IPR014014:RNA helicase, DEAD-box type, Q motif
PTSG_00591	354	544	892	147	29	81	49	42	BP_GO:0009088:threonine biosynthetic process; BP_GO:0009086:methionine biosynthetic process; BP_GO:0055114:oxidation reduction; BP_GO:0006544:glycine metabolic process; BP_GO:0006563:L-serine metabolic process; BP_GO:0009085:lysine biosynthetic process	MF_GO:0051287:NAD or NADH binding; MF_GO:0004073:aspartate-semialdehyde dehydrogenase activity; MF_GO:0050661:NADP or NADPH binding; MF_GO:0046983:protein dimerization activity	CC_GO:0005737:cytoplasm	IPR000534:Semialdehyde dehydrogenase, NAD-binding; IPR005986:Aspartate-semialdehyde dehydrogenase, bacterial; IPR012080:Aspartate-semialdehyde dehydrogenase; IPR012280:Semialdehyde dehydrogenase, dimerisation domain; IPR016040:NAD(P)-binding domain
PTSG_00555	63	38	24	13	3	14	10	0	NoBP	NoMF	NoCC	NoDomain
PTSG_00519	69	46	68	24	0	7	11	0	NoBP	MF_GO:0008146:sulfotransferase activity	NoCC	IPR000863:Sulfotransferase domain
PTSG_00421	252	134	145	119	106	118	102	69	BP_GO:0009636:response to toxin; BP_GO:0006805:xenobiotic metabolic process	MF_GO:0004301:epoxide hydrolase activity; MF_GO:0033961:cis-stilbene-oxide hydrolase activity	CC_GO:0016020:membrane	IPR000073:Alpha/beta hydrolase fold-1; IPR000639:Epoxide hydrolase-like; IPR010497:Epoxide hydrolase, N-terminal; IPR016292:Epoxide hydrolase
PTSG_00277	12893	28072	34315	2121	42	1310	374	32	NoBP	MF_GO:0005515:protein binding	NoCC	IPR002035:von Willebrand factor, type A; IPR008160:Collagen triple helix repeat
PTSG_00205	409	188	189	52	47	75	106	110	NoBP	MF_GO:0005515:protein binding; MF_GO:0000166:nucleotide binding; MF_GO:0017111:nucleoside-triphosphatase activity	NoCC	IPR001680:WD40 repeat; IPR003593:ATPase, AAA+ type, core; IPR011046:WD40 repeat-like-containing domain; IPR011047:Quinonprotein alcohol dehydrogenase-like; IPR015943:WD40/YVTN repeat-like-containing domain; IPR017986:WD40-repeat-containing domain; IPR019775:WD40 repeat, conserved site; IPR019781:WD40 repeat, subgroup; IPR019782:WD40 repeat 2
PTSG_00198	120	58	51	23	0	14	5	0	NoBP	NoMF	NoCC	NoDomain
PTSG_00186	2424	6070	5563	952	237	408	638	152	NoBP	NoMF	NoCC	NoDomain
PTSG_00134	2003	1661	1613	490	349	445	207	284	BP_GO:0006418:tRNA aminoacylation for protein translation	MF_GO:0004812:aminoacyl-tRNA ligase activity; MF_GO:0005524:ATP binding	CC_GO:0005737:cytoplasm	IPR001412:Aminoacyl-tRNA synthetase, class I, conserved site
PTSG_00123	232	592	672	68	0	21	25	0	NoBP	NoMF	NoCC	NoDomain
PTSG_00122	733	1241	3230	57	2	34	29	3	BP_GO:0008045:motor axon guidance; BP_GO:0055114:oxidation reduction	MF_GO:0016491:oxidoreductase activity; MF_GO:0005506:iron ion binding; MF_GO:0031418:L-ascorbic acid binding	NoCC	IPR005123:Oxoglutarate/iron-dependent oxygenase; IPR006620:Prolyl 4-hydroxylase, alpha subunit
PTSG_00121	337	365	304	37	1	64	15	1	BP_GO:0055114:oxidation reduction	MF_GO:0016491:oxidoreductase activity; MF_GO:0050660:FAD binding	NoCC	IPR006094:FAD linked oxidase, N-terminal; IPR012951:Berberine/berberine-like; IPR016166:FAD-binding, type 2; IPR016167:FAD-binding, type 2, subdomain 1; IPR016168:FAD-linked oxidase, FAD-binding, subdomain 2
PTSG_00095	485	959	1380	113	26	177	116	10	NoBP	NoMF	NoCC	NoDomain
PTSG_00094	1402	2672	1780	188	12	287	56	6	NoBP	MF_GO:0005515:protein binding	NoCC	IPR001849:Pleckstrin homology domain; IPR011993:Pleckstrin homology-type
PTSG_00070	71	88	61	10	4	17	7	1	BP_GO:0006468:protein amino acid phosphorylation	MF_GO:0004672:protein kinase activity; MF_GO:0005524:ATP binding; MF_GO:0005515:protein binding	NoCC	IPR000719:Protein kinase, catalytic domain; IPR001245:Serine-threonine/tyrosine-protein kinase; IPR001611:Leucine-rich repeat; IPR003591:Leucine-rich repeat, typical subtype; IPR011009:Protein kinase-like domain
PTSG_00061	111	75	61	28	14	33	12	5	NoBP	NoMF	NoCC	NoDomain
PTSG_00052	365	284	224	158	100	194	123	123	NoBP	MF_GO:0005509:calcium ion binding	NoCC	IPR002048:Calcium-binding EF-hand; IPR010504:Arfaptin-like; IPR011992:EF-hand-like domain; IPR018247:EF-Hand 1, calcium-binding site; IPR018249:EF-HAND 2
PTSG_00044	427	331	524	234	5	87	79	0	NoBP	NoMF	NoCC	NoDomain
PTSG_00022	28	30	33	11	0	5	1	0	NoBP	NoMF	NoCC	NoDomain
PTSG_13168	161	139	116	73	28	73	106	10	BP_GO:0006605:protein targeting; BP_GO:0015758:glucose transport; BP_GO:0008286:insulin receptor signaling pathway	MF_GO:0005515:protein binding	NoCC	IPR001202:WW/Rsp5/WWP; IPR001478:PDZ/DHR/GLGF
PTSG_12888	342	164	120	106	116	113	90	89	BP_GO:0005975:carbohydrate metabolic process	MF_GO:0003824:catalytic activity; MF_GO:0030246:carbohydrate binding	NoCC	IPR000322:Glycoside hydrolase, family 31; IPR011013:Glycoside hydrolase-type carbohydrate-binding; IPR017853:Glycoside hydrolase, superfamily
PTSG_12852	18	17	32	12	0	6	1	0	NoBP	NoMF	NoCC	NoDomain
PTSG_12698	1000	452	553	132	392	500	469	198	NoBP	MF_GO:0016787:hydrolase activity	NoCC	IPR009305:Protein of unknown function DUF962
PTSG_12689	1481	1225	1431	892	360	873	569	561	NoBP	MF_GO:0005515:protein binding	NoCC	IPR000980:SH2 motif; IPR001304:C-type lectin; IPR016186:C-type lectin-like; IPR016187:C-type lectin fold
PTSG_12592	111	108	88	60	48	65	42	32	NoBP	NoMF	NoCC	NoDomain
PTSG_12468	122	137	255	28	39	31	78	64	NoBP	NoMF	NoCC	NoDomain
PTSG_11995	437	383	254	141	144	180	194	203	NoBP	MF_GO:0016787:hydrolase activity	NoCC	IPR002018:Carboxylesterase, type B; IPR019826:Carboxylesterase type B, active site
PTSG_11906	29	34	49	9	4	16	10	4	BP_GO:0006468:protein amino acid phosphorylation	MF_GO:0004672:protein kinase activity; MF_GO:0005524:ATP binding	NoCC	IPR000719:Protein kinase, catalytic domain; IPR001245:Serine-threonine/tyrosine-protein kinase; IPR011009:Protein kinase-like domain
PTSG_11905	66	91	118	11	7	49	28	0	NoBP	MF_GO:0005515:protein binding	NoCC	IPR001611:Leucine-rich repeat; IPR003591:Leucine-rich repeat, typical subtype
PTSG_11807	944	711	1069	597	214	560	380	213	BP_GO:0007267:cell-cell signaling; BP_GO:0007275:multicellular organismal development; BP_GO:0007156:homophilic cell adhesion; BP_GO:0007165:signal transduction	MF_GO:0004872:receptor activity; MF_GO:0005515:protein binding; MF_GO:0005509:calcium ion binding	CC_GO:0005886:plasma membrane	IPR000320:Hedgehog, N-terminal signaling domain; IPR001368:TNFR/CD27/30/40/95 cysteine-rich region; IPR002035:von Willebrand factor, type A; IPR002126:Cadherin; IPR006212:Furin-like repeat; IPR009030:Growth factor, receptor; IPR009045:Hedgehog/DD-peptidase, zinc-binding motif; IPR015919:Cadherin-like; IPR020894:Cadherin conserved site
PTSG_11786	425	279	394	179	79	201	290	42	BP_GO:0006468:protein amino acid phosphorylation	MF_GO:0004672:protein kinase activity; MF_GO:0005524:ATP binding	NoCC	IPR000152:EGF-type aspartate/asparagine hydroxylation site; IPR009030:Growth factor, receptor; IPR011641:Tyrosine-protein kinase ephrin type A/B receptor-like; IPR017441:Protein kinase, ATP binding site
PTSG_11516	43	22	31	9	8	7	3	10	NoBP	NoMF	NoCC	IPR003599:Immunoglobulin subtype; IPR013783:Immunoglobulin-like fold
PTSG_11458	29	31	46	0	0	22	1	2	BP_GO:0006511:ubiquitin-dependent protein catabolic process; BP_GO:0016579:protein deubiquitination	MF_GO:0004221:ubiquitin thiolesterase activity	NoCC	IPR001394:Peptidase C19, ubiquitin carboxyl-terminal hydrolase 2
PTSG_11359	39	66	72	23	3	19	7	0	NoBP	MF_GO:0005515:protein binding	NoCC	IPR000980:SH2 motif
PTSG_11148	101	96	126	3	0	60	3	0	BP_GO:0009987:cellular process	MF_GO:0005515:protein binding	NoCC	IPR001680:WD40 repeat; IPR007111:NACHT nucleoside triphosphatase; IPR011046:WD40 repeat-like-containing domain; IPR011047:Quinonprotein alcohol dehydrogenase-like; IPR015943:WD40/YVTN repeat-like-containing domain; IPR017986:WD40-repeat-containing domain; IPR018391:Pyrrolo-quinoline quinone beta-propeller repeat; IPR019775:WD40 repeat, conserved site; IPR019781:WD40 repeat, subgroup; IPR019782:WD…
PTSG_11028	384	386	693	195	188	216	398	154	BP_GO:0018193:peptidyl-amino acid modification; BP_GO:0055114:oxidation reduction	MF_GO:0004597:peptide-aspartate beta-dioxygenase activity	CC_GO:0030176:integral to endoplasmic reticulum membrane	IPR007803:Aspartyl/Asparaginyl beta-hydroxylase
PTSG_10986	1079	347	655	160	192	187	185	238	BP_GO:0055114:oxidation reduction	MF_GO:0016491:oxidoreductase activity; MF_GO:0005506:iron ion binding; MF_GO:0031418:L-ascorbic acid binding	NoCC	IPR005123:Oxoglutarate/iron-dependent oxygenase; IPR006620:Prolyl 4-hydroxylase, alpha subunit
PTSG_10985	436	192	216	148	60	95	98	127	BP_GO:0044238:primary metabolic process; BP_GO:0044271:cellular nitrogen compound biosynthetic process; BP_GO:0044283:small molecule biosynthetic process; BP_GO:0009396:folic acid and derivative biosynthetic process	MF_GO:0003824:catalytic activity; MF_GO:0005488:binding	NoCC	IPR000672:Tetrahydrofolate dehydrogenase/cyclohydrolase; IPR016040:NAD(P)-binding domain; IPR020630:Tetrahydrofolate dehydrogenase/cyclohydrolase, catalytic domain; IPR020631:Tetrahydrofolate dehydrogenase/cyclohydrolase, NAD(P)-binding domain
PTSG_10889	33	101	94	13	3	18	14	1	NoBP	NoMF	NoCC	NoDomain
PTSG_10873	367	179	294	148	44	94	72	133	BP_GO:0030324:lung development; BP_GO:0060445:branching involved in salivary gland morphogenesis; BP_GO:0048699:generation of neurons; BP_GO:0007267:cell-cell signaling; BP_GO:0060485:mesenchyme development; BP_GO:0007498:mesoderm development; BP_GO:0001708:cell fate specification; BP_GO:0022603:regulation of anatomical structure morphogenesis; BP_GO:0048468:cell development; BP_GO:0051239:regula…	MF_GO:0005515:protein binding; MF_GO:0004714:transmembrane receptor protein tyrosine kinase activity; MF_GO:0005524:ATP binding	NoCC	IPR000719:Protein kinase, catalytic domain; IPR001245:Serine-threonine/tyrosine-protein kinase; IPR003599:Immunoglobulin subtype; IPR007110:Immunoglobulin-like; IPR009647:Penicillin-binding, C-terminal; IPR011009:Protein kinase-like domain; IPR013783:Immunoglobulin-like fold
PTSG_10736	467	210	133	118	11	86	49	92	NoBP	NoMF	NoCC	NoDomain
PTSG_10576	506	389	648	348	151	232	388	126	NoBP	NoMF	NoCC	NoDomain
PTSG_10354	20	50	27	3	1	8	2	0	NoBP	MF_GO:0042802:identical protein binding	NoCC	IPR001440:Tetratricopeptide TPR-1; IPR006597:Sel1-like; IPR011717:Tetratricopeptide TPR-4; IPR011990:Tetratricopeptide-like helical; IPR013026:Tetratricopeptide repeat-containing; IPR019734:Tetratricopeptide repeat
PTSG_10188	42	14	35	2	1	9	8	2	NoBP	NoMF	NoCC	NoDomain
PTSG_09692	77	35	51	23	13	26	26	16	NoBP	NoMF	NoCC	IPR011042:Six-bladed beta-propeller, TolB-like
PTSG_09655	14658	1905	2418	1225	938	1216	1095	1325	BP_GO:0055114:oxidation reduction; BP_GO:0008652:cellular amino acid biosynthetic process; BP_GO:0006118:electron transport; BP_GO:0006790:sulfur metabolic process	MF_GO:0051536:iron-sulfur cluster binding; MF_GO:0010181:FMN binding; MF_GO:0020037:heme binding; MF_GO:0004783:sulfite reductase (NADPH) activity; MF_GO:0050661:NADP or NADPH binding	CC_GO:0009337:sulfite reductase complex (NADPH)	IPR001094:Flavodoxin; IPR002880:Pyruvate flavodoxin/ferredoxin oxidoreductase, N-terminal; IPR005117:Nitrite/sulphite reductase, hemoprotein beta-component, ferrodoxin-like; IPR006066:Nitrite/sulphite reductase iron-sulphur/siroheam-binding site; IPR006067:Nitrite/sulphite reductase 4Fe-4S domain; IPR008254:Flavodoxin/nitric oxide synthase; IPR009014:Transketolase, C-terminal/Pyruvate-ferredoxin …
PTSG_09648	15	22	13	2	0	7	1	0	NoBP	NoMF	NoCC	IPR015916:Galactose oxidase, beta-propeller
PTSG_09485	1092	2165	1155	330	549	750	719	359	NoBP	NoMF	NoCC	NoDomain
PTSG_09442	332	233	167	78	93	149	154	97	NoBP	NoMF	NoCC	IPR008907:P25-alpha
PTSG_09126	30	26	37	15	4	19	15	4	BP_GO:0006468:protein amino acid phosphorylation	MF_GO:0004672:protein kinase activity; MF_GO:0005524:ATP binding; MF_GO:0005515:protein binding	NoCC	IPR000719:Protein kinase, catalytic domain; IPR001611:Leucine-rich repeat; IPR003591:Leucine-rich repeat, typical subtype; IPR011009:Protein kinase-like domain; IPR013032:EGF-like region, conserved site; IPR017442:Serine/threonine-protein kinase-like domain
PTSG_09100	48	20	38	11	16	24	8	8	BP_GO:0055114:oxidation reduction	MF_GO:0004497:monooxygenase activity	NoCC	IPR002938:Monooxygenase, FAD-binding; IPR003042:Aromatic-ring hydroxylase-like
PTSG_08987	378	301	248	116	121	182	208	175	NoBP	NoMF	NoCC	NoDomain
PTSG_08979	39	10	11	6	1	8	4	0	NoBP	NoMF	NoCC	NoDomain
PTSG_08687	213	70	95	49	87	71	55	30	BP_GO:0008152:metabolic process	MF_GO:0008484:sulfuric ester hydrolase activity	NoCC	IPR000917:Sulfatase; IPR017849:Alkaline phosphatase-like, alpha/beta/alpha; IPR017850:Alkaline-phosphatase-like, core domain
PTSG_08676	2459	878	1061	615	619	677	508	662	BP_GO:0006000:fructose metabolic process; BP_GO:0006013:mannose metabolic process; BP_GO:0006094:gluconeogenesis; BP_GO:0006096:glycolysis; BP_GO:0006098:pentose-phosphate shunt; BP_GO:0015976:carbon utilization	MF_GO:0042132:fructose 1,6-bisphosphate 1-phosphatase activity; MF_GO:0005515:protein binding	CC_GO:0005737:cytoplasm	IPR000146:Fructose-1,6-bisphosphatase class 1/Sedoheputulose-1,7-bisphosphatase; IPR020548:Fructose-1,6-bisphosphatase, active site
PTSG_08625	1092	763	1097	641	351	537	759	297	BP_GO:0006801:superoxide metabolic process; BP_GO:0055114:oxidation reduction	MF_GO:0046872:metal ion binding	NoCC	IPR001424:Superoxide dismutase, copper/zinc binding
PTSG_08574	428	380	425	256	78	109	264	244	NoBP	NoMF	NoCC	NoDomain
PTSG_08240	241	155	236	81	64	76	145	33	NoBP	NoMF	NoCC	NoDomain
PTSG_08148	128	114	83	68	50	73	54	43	NoBP	NoMF	NoCC	IPR019194:Transcription elognation factor Eaf, N-terminal
PTSG_08123	909	2102	2080	347	277	418	506	473	BP_GO:0055114:oxidation reduction; BP_GO:0006561:proline biosynthetic process; BP_GO:0000051:urea cycle intermediate metabolic process; BP_GO:0006537:glutamate biosynthetic process; BP_GO:0016310:phosphorylation	MF_GO:0004350:glutamate-5-semialdehyde dehydrogenase activity; MF_GO:0004349:glutamate 5-kinase activity	CC_GO:0005739:mitochondrion	IPR000965:Gamma-glutamyl phosphate reductase GPR; IPR001048:Aspartate/glutamate/uridylate kinase; IPR001057:Glutamate/acetylglutamate kinase; IPR005715:Glutamate 5-kinase/delta-1-pyrroline-5-carboxylate synthase; IPR005766:Delta l-pyrroline-5-carboxylate synthetase; IPR015590:Aldehyde dehydrogenase domain; IPR016161:Aldehyde/histidinol dehydrogenase; IPR016162:Aldehyde dehydrogenase, N-terminal; …
PTSG_07910	133	27	93	6	20	39	19	11	NoBP	NoMF	NoCC	IPR006626:Parallel beta-helix repeat; IPR011050:Pectin lyase fold/virulence factor
PTSG_07800	471	359	658	223	204	254	337	100	NoBP	NoMF	NoCC	NoDomain
PTSG_07760	23	27	17	8	7	5	10	4	NoBP	NoMF	NoCC	NoDomain
PTSG_07748	427	169	174	98	142	161	148	66	BP_GO:0009311:oligosaccharide metabolic process	MF_GO:0004573:mannosyl-oligosaccharide glucosidase activity	NoCC	IPR004888:Glycoside hydrolase, family 63; IPR008928:Six-hairpin glycosidase-like
PTSG_07600	56	14	48	12	2	10	11	1	NoBP	MF_GO:0005515:protein binding	NoCC	IPR001440:Tetratricopeptide TPR-1; IPR006597:Sel1-like; IPR011990:Tetratricopeptide-like helical; IPR013026:Tetratricopeptide repeat-containing; IPR019734:Tetratricopeptide repeat
PTSG_07575	268	10	55	9	1	16	6	2	NoBP	NoMF	NoCC	IPR000436:Sushi/SCR/CCP; IPR016060:Complement control module
PTSG_07146	278	111	125	75	65	81	67	69	NoBP	NoMF	NoCC	NoDomain
PTSG_07073	860	840	822	448	371	534	689	333	NoBP	MF_GO:0005515:protein binding	NoCC	IPR000008:C2 calcium-dependent membrane targeting; IPR008973:C2 calcium/lipid-binding domain, CaLB; IPR018029:C2 membrane targeting protein; IPR020477:C2 region
PTSG_07043	1048	462	691	311	357	483	400	245	BP_GO:0055114:oxidation reduction	MF_GO:0005488:binding; MF_GO:0016491:oxidoreductase activity	NoCC	IPR017941:Rieske [2Fe-2S] iron-sulphur domain
PTSG_07040	241	385	252	160	84	128	105	133	BP_GO:0005991:trehalose metabolic process	MF_GO:0003824:catalytic activity	NoCC	IPR001661:Glycoside hydrolase, family 37; IPR008928:Six-hairpin glycosidase-like; IPR018232:Glycoside hydrolase, family 37, conserved site
PTSG_07001	188	181	161	49	103	128	86	83	NoBP	NoMF	NoCC	NoDomain
PTSG_06776	12	28	26	4	0	7	1	1	NoBP	NoMF	NoCC	NoDomain
PTSG_06585	706	834	819	419	371	462	548	192	BP_GO:0006468:protein amino acid phosphorylation; BP_GO:0006810:transport; BP_GO:0007165:signal transduction; BP_GO:0009069:serine family amino acid metabolic process	MF_GO:0004697:protein kinase C activity; MF_GO:0005515:protein binding; MF_GO:0005524:ATP binding; MF_GO:0005215:transporter activity; MF_GO:0005509:calcium ion binding	CC_GO:0008021:synaptic vesicle; CC_GO:0016020:membrane	IPR000008:C2 calcium-dependent membrane targeting; IPR000719:Protein kinase, catalytic domain; IPR000961:AGC-kinase, C-terminal; IPR001565:Synaptotagmin; IPR002048:Calcium-binding EF-hand; IPR002290:Serine/threonine-protein kinase domain; IPR008271:Serine/threonine-protein kinase, active site; IPR008973:C2 calcium/lipid-binding domain, CaLB; IPR011009:Protein kinase-like domain; IPR011992:EF-hand…
PTSG_06381	97	43	58	36	31	46	30	24	NoBP	NoMF	NoCC	NoDomain
PTSG_06356	175	71	98	46	59	75	56	41	NoBP	NoMF	NoCC	IPR011047:Quinonprotein alcohol dehydrogenase-like
PTSG_06349	2012	728	675	281	325	487	127	481	BP_GO:0000162:tryptophan biosynthetic process; BP_GO:0006571:tyrosine biosynthetic process; BP_GO:0009094:L-phenylalanine biosynthetic process	MF_GO:0003849:3-deoxy-7-phosphoheptulonate synthase activity	NoCC	IPR002480:DAHP synthetase, class II
PTSG_06281	770	144	210	104	161	247	84	105	BP_GO:0009311:oligosaccharide metabolic process	MF_GO:0004573:mannosyl-oligosaccharide glucosidase activity	NoCC	IPR004888:Glycoside hydrolase, family 63; IPR008928:Six-hairpin glycosidase-like; IPR012341:Six-hairpin glycosidase
PTSG_06252	395	184	282	88	87	194	159	27	BP_GO:0006412:translation; BP_GO:0042254:ribosome biogenesis	MF_GO:0003735:structural constituent of ribosome	CC_GO:0005840:ribosome	IPR018130:Ribosomal protein S2, conserved site; IPR020864:Membrane attack complex component/perforin (MACPF) domain
PTSG_06203	974	625	1105	248	402	479	540	391	BP_GO:0006559:L-phenylalanine catabolic process; BP_GO:0006570:tyrosine metabolic process; BP_GO:0055114:oxidation reduction	MF_GO:0016702:oxidoreductase activity, acting on single donors with incorporation of molecular oxygen, incorporation of two atoms of oxygen	NoCC	IPR005708:Homogentisate 1,2-dioxygenase; IPR011051:Cupin, RmlC-type
PTSG_06191	124	178	90	54	63	78	46	50	BP_GO:0006119:oxidative phosphorylation	MF_GO:0000287:magnesium ion binding; MF_GO:0004427:inorganic diphosphatase activity	CC_GO:0005737:cytoplasm	IPR008162:Inorganic pyrophosphatase
PTSG_05798	352	138	191	121	59	112	139	61	BP_GO:0007417:central nervous system development; BP_GO:0045471:response to ethanol; BP_GO:0043627:response to estrogen stimulus; BP_GO:0007584:response to nutrient; BP_GO:0007339:binding of sperm to zona pellucida; BP_GO:0009268:response to pH; BP_GO:0006914:autophagy; BP_GO:0051597:response to methylmercury; BP_GO:0006687:glycosphingolipid metabolic process; BP_GO:0008209:androgen metabolic pro…	MF_GO:0005488:binding; MF_GO:0004065:arylsulfatase activity	CC_GO:0005764:lysosome; CC_GO:0031232:extrinsic to external side of plasma membrane; CC_GO:0000299:integral to membrane of membrane fraction; CC_GO:0005615:extracellular space; CC_GO:0005768:endosome; CC_GO:0001669:acrosomal vesicle	IPR000917:Sulfatase; IPR017849:Alkaline phosphatase-like, alpha/beta/alpha; IPR017850:Alkaline-phosphatase-like, core domain
PTSG_05615	809	229	268	187	123	183	93	173	BP_GO:0006508:proteolysis	MF_GO:0004190:aspartic-type endopeptidase activity	CC_GO:0043231:intracellular membrane-bounded organelle; CC_GO:0044444:cytoplasmic part	IPR001461:Peptidase A1; IPR001969:Peptidase aspartic, active site; IPR009007:Peptidase aspartic, catalytic; IPR021109:Peptidase aspartic
PTSG_05427	124	31	48	11	2	29	30	1	NoBP	NoMF	NoCC	NoDomain
PTSG_04989	6849	3360	4143	1759	2744	2423	629	2487	BP_GO:0019430:removal of superoxide radicals; BP_GO:0055114:oxidation reduction; BP_GO:0006118:electron transport; BP_GO:0006206:pyrimidine base metabolic process	MF_GO:0004791:thioredoxin-disulfide reductase activity; MF_GO:0050660:FAD binding	CC_GO:0005737:cytoplasm	IPR000103:Pyridine nucleotide-disulphide oxidoreductase, class-II; IPR001327:Pyridine nucleotide-disulphide oxidoreductase, NAD-binding region; IPR005982:Thioredoxin reductase; IPR008255:Pyridine nucleotide-disulphide oxidoreductase, class-II, active site; IPR013027:FAD-dependent pyridine nucleotide-disulphide oxidoreductase
PTSG_04919	53	52	48	24	25	39	27	21	NoBP	NoMF	NoCC	NoDomain
PTSG_04820	166	528	387	72	66	61	127	92	NoBP	NoMF	NoCC	IPR018108:Mitochondrial substrate/solute carrier; IPR023395:Mitochondrial carrier domain
PTSG_04480	249	388	495	118	111	117	140	153	BP_GO:0045454:cell redox homeostasis	NoMF	NoCC	IPR012335:Thioredoxin fold; IPR012336:Thioredoxin-like fold; IPR013766:Thioredoxin domain; IPR017936:Thioredoxin-like; IPR019345:Armet protein
PTSG_04368	375	372	427	153	141	207	181	221	BP_GO:0001510:RNA methylation; BP_GO:0009452:RNA capping	MF_GO:0008168:methyltransferase activity	NoCC	IPR019012:RNA cap guanine-N2 methyltransferase
PTSG_04154	1730	313	601	199	135	142	217	206	NoBP	MF_GO:0003676:nucleic acid binding; MF_GO:0008270:zinc ion binding	CC_GO:0005622:intracellular	IPR003604:Zinc finger, U1-type; IPR007087:Zinc finger, C2H2-type; IPR015880:Zinc finger, C2H2-like; IPR018247:EF-Hand 1, calcium-binding site; IPR022755:Zinc finger, double-stranded RNA binding
PTSG_03956	65	55	85	34	15	29	41	15	BP_GO:0006119:oxidative phosphorylation	MF_GO:0000287:magnesium ion binding; MF_GO:0004427:inorganic diphosphatase activity	CC_GO:0005737:cytoplasm	IPR008162:Inorganic pyrophosphatase
PTSG_03901	193	269	207	57	79	123	89	42	BP_GO:0006508:proteolysis	MF_GO:0004222:metalloendopeptidase activity	NoCC	IPR001590:Peptidase M12B, ADAM/reprolysin; IPR001762:Blood coagulation inhibitor, Disintegrin
PTSG_03478	152	66	107	30	70	77	60	38	NoBP	NoMF	NoCC	NoDomain
PTSG_03398	3944	914	1345	492	561	989	753	608	BP_GO:0009052:pentose-phosphate shunt, non-oxidative branch; BP_GO:0006002:fructose 6-phosphate metabolic process; BP_GO:0019682:glyceraldehyde-3-phosphate metabolic process	MF_GO:0048029:monosaccharide binding; MF_GO:0005515:protein binding; MF_GO:0004801:transaldolase activity	CC_GO:0005625:soluble fraction; CC_GO:0005792:microsome; CC_GO:0005829:cytosol	IPR001585:Transaldolase; IPR004730:Transaldolase 1; IPR013785:Aldolase-type TIM barrel; IPR018225:Transaldolase, active site
PTSG_03109	28	11	12	9	0	7	5	0	NoBP	NoMF	NoCC	NoDomain
PTSG_03008	702	467	684	288	46	139	402	55	NoBP	MF_GO:0005515:protein binding	NoCC	IPR000436:Sushi/SCR/CCP; IPR001258:NHL repeat; IPR011042:Six-bladed beta-propeller, TolB-like; IPR013017:NHL repeat, subgroup; IPR016060:Complement control module
PTSG_02929	40	53	30	15	7	23	11	13	BP_GO:0008152:metabolic process	MF_GO:0005524:ATP binding; MF_GO:0016874:ligase activity	NoCC	IPR005479:Carbamoyl-phosphate synthetase, large subunit, ATP-binding; IPR013816:ATP-grasp fold, subdomain 2
PTSG_02903	395	424	567	215	123	101	117	221	BP_GO:0030001:metal ion transport; BP_GO:0055085:transmembrane transport	MF_GO:0046873:metal ion transmembrane transporter activity	CC_GO:0016020:membrane	IPR003689:Zinc/iron permease
PTSG_02898	43	10	17	4	4	12	6	0	NoBP	NoMF	NoCC	IPR015916:Galactose oxidase, beta-propeller
PTSG_02886	174	256	314	117	96	124	124	60	BP_GO:0006118:electron transport	MF_GO:0005507:copper ion binding; MF_GO:0009055:electron carrier activity; MF_GO:0005515:protein binding	NoCC	IPR000923:Blue (type 1) copper domain; IPR002110:Ankyrin repeat; IPR020683:Ankyrin repeat-containing domain
PTSG_02822	61	16	10	3	4	11	6	0	NoBP	NoMF	NoCC	NoDomain
PTSG_02819	65	26	14	6	5	23	10	2	NoBP	NoMF	NoCC	NoDomain
PTSG_02793	32	41	39	10	9	22	8	5	BP_GO:0008152:metabolic process	MF_GO:0005524:ATP binding; MF_GO:0016874:ligase activity	NoCC	IPR005479:Carbamoyl-phosphate synthetase, large subunit, ATP-binding; IPR013816:ATP-grasp fold, subdomain 2
PTSG_02556	23	17	41	12	0	2	9	2	BP_GO:0007017:microtubule-based process	MF_GO:0005515:protein binding; MF_GO:0003777:microtubule motor activity	CC_GO:0005871:kinesin complex; CC_GO:0005874:microtubule	IPR001440:Tetratricopeptide TPR-1; IPR001849:Pleckstrin homology domain; IPR002151:Kinesin light chain; IPR006597:Sel1-like; IPR011990:Tetratricopeptide-like helical; IPR011993:Pleckstrin homology-type; IPR013026:Tetratricopeptide repeat-containing; IPR019734:Tetratricopeptide repeat
PTSG_01806	1331	656	757	385	560	780	675	357	NoBP	NoMF	NoCC	NoDomain
PTSG_01753	37	13	26	2	0	2	9	3	BP_GO:0007017:microtubule-based process	MF_GO:0005515:protein binding; MF_GO:0003777:microtubule motor activity	CC_GO:0005871:kinesin complex; CC_GO:0005874:microtubule	IPR001440:Tetratricopeptide TPR-1; IPR002151:Kinesin light chain; IPR011990:Tetratricopeptide-like helical; IPR013026:Tetratricopeptide repeat-containing; IPR019734:Tetratricopeptide repeat
PTSG_01468	12	13	26	3	1	7	6	1	NoBP	NoMF	NoCC	NoDomain
PTSG_01173	108	79	102	34	61	49	32	36	BP_GO:0045454:cell redox homeostasis; BP_GO:0006118:electron transport	MF_GO:0009055:electron carrier activity; MF_GO:0015035:protein disulfide oxidoreductase activity; MF_GO:0005515:protein binding	NoCC	IPR002109:Glutaredoxin; IPR003961:Fibronectin, type III; IPR008957:Fibronectin type III domain; IPR012335:Thioredoxin fold; IPR012336:Thioredoxin-like fold; IPR013783:Immunoglobulin-like fold
PTSG_01101	487	432	389	273	184	197	201	259	BP_GO:0009058:biosynthetic process	NoMF	NoCC	IPR001296:Glycosyl transferase, group 1
PTSG_01095	126	177	124	41	14	23	27	75	BP_GO:0055085:transmembrane transport	NoMF	CC_GO:0016021:integral to membrane	IPR004776:Auxin efflux carrier
PTSG_00935	1260	858	831	480	692	873	414	512	BP_GO:0007283:spermatogenesis; BP_GO:0030324:lung development	NoMF	NoCC	IPR006214:Inhibitor of apoptosis-promoting Bax1-related
PTSG_00290	833	924	844	312	342	489	466	399	BP_GO:0016310:phosphorylation; BP_GO:0000003:reproduction; BP_GO:0006096:glycolysis; BP_GO:0006094:gluconeogenesis; BP_GO:0015976:carbon utilization	MF_GO:0004618:phosphoglycerate kinase activity; MF_GO:0005524:ATP binding	CC_GO:0005737:cytoplasm	IPR001576:Phosphoglycerate kinase; IPR015824:Phosphoglycerate kinase, N-terminal; IPR015901:Phosphoglycerate kinase, C-terminal; IPR015911:Phosphoglycerate kinase, conserved site
PTSG_00221	211	48	95	37	76	70	49	26	BP_GO:0005975:carbohydrate metabolic process	MF_GO:0003824:catalytic activity; MF_GO:0043169:cation binding	NoCC	IPR001223:Glycoside hydrolase, family 18, catalytic domain; IPR013781:Glycoside hydrolase, subgroup, catalytic core; IPR017853:Glycoside hydrolase, superfamily
PTSG_00195	402	390	329	252	207	285	232	191	BP_GO:0044260:cellular macromolecule metabolic process; BP_GO:0090304:nucleic acid metabolic process; BP_GO:0010467:gene expression	MF_GO:0032452:histone demethylase activity; MF_GO:0016491:oxidoreductase activity; MF_GO:0008270:zinc ion binding; MF_GO:0005515:protein binding	NoCC	IPR001781:Zinc finger, LIM-type; IPR003347:Transcription factor jumonji/aspartyl beta-hydroxylase
PTSG_00191	2545	3584	3666	1433	902	1549	1911	832	BP_GO:0006470:protein amino acid dephosphorylation	MF_GO:0008138:protein tyrosine/serine/threonine phosphatase activity	NoCC	IPR000340:Dual specificity phosphatase, catalytic domain; IPR000387:Protein-tyrosine/Dual-specificity phosphatase; IPR020422:Dual specificity phosphatase, subgroup, catalytic domain
PTSG_13206	107	109	122	70	71	74	88	30	BP_GO:0030001:metal ion transport; BP_GO:0055085:transmembrane transport	MF_GO:0046873:metal ion transmembrane transporter activity	CC_GO:0016020:membrane	IPR003689:Zinc/iron permease
PTSG_13199	195	84	86	54	51	82	44	70	NoBP	NoMF	NoCC	NoDomain
PTSG_12821	424	327	408	264	137	292	279	35	BP_GO:0009399:nitrogen fixation; BP_GO:0006468:protein amino acid phosphorylation; BP_GO:0019337:tetrachloroethylene catabolic process; BP_GO:0006119:oxidative phosphorylation; BP_GO:0009069:serine family amino acid metabolic process	MF_GO:0016163:nitrogenase activity; MF_GO:0005524:ATP binding; MF_GO:0005515:protein binding; MF_GO:0008270:zinc ion binding; MF_GO:0000287:magnesium ion binding; MF_GO:0004427:inorganic diphosphatase activity; MF_GO:0004674:protein serine/threonine kinase activity; MF_GO:0016887:ATPase activity	CC_GO:0005737:cytoplasm; CC_GO:0016610:nitrogenase complex	IPR000318:Nitrogenase component 1, conserved site; IPR000719:Protein kinase, catalytic domain; IPR001841:Zinc finger, RING-type; IPR003593:ATPase, AAA+ type, core; IPR008162:Inorganic pyrophosphatase; IPR008271:Serine/threonine-protein kinase, active site; IPR011009:Protein kinase-like domain; IPR011704:ATPase, AAA-5; IPR013032:EGF-like region, conserved site; IPR013083:Zinc finger, RING/FYVE/PHD…
PTSG_12570	461	89	88	23	42	82	91	19	NoBP	NoMF	NoCC	NoDomain
PTSG_11761	389	444	352	265	194	261	314	155	BP_GO:0032313:regulation of Rab GTPase activity	MF_GO:0005097:Rab GTPase activator activity	CC_GO:0005622:intracellular	IPR000195:Rab-GAP/TBC domain; IPR004182:GRAM
PTSG_11615	25	45	38	8	10	14	24	11	NoBP	NoMF	NoCC	NoDomain
PTSG_11301	189	57	131	19	50	75	55	43	NoBP	NoMF	NoCC	NoDomain
PTSG_10967	328	131	112	100	30	65	120	64	NoBP	NoMF	NoCC	NoDomain
PTSG_10796	4313	1819	1790	1320	1736	1562	677	1402	BP_GO:0008152:metabolic process	MF_GO:0003824:catalytic activity; MF_GO:0005488:binding	NoCC	IPR005097:Saccharopine dehydrogenase / Homospermidine synthase; IPR016040:NAD(P)-binding domain
PTSG_09654	16146	2697	2847	538	394	848	153	1968	BP_GO:0055114:oxidation reduction	MF_GO:0016491:oxidoreductase activity	NoCC	IPR001433:Oxidoreductase FAD/NAD(P)-binding; IPR001709:Flavoprotein pyridine nucleotide cytochrome reductase; IPR002880:Pyruvate flavodoxin/ferredoxin oxidoreductase, N-terminal; IPR003097:FAD-binding, type 1; IPR015941:Transketolase-like, C-terminal; IPR017927:Ferredoxin reductase-type FAD-binding domain; IPR017938:Riboflavin synthase-like beta-barrel; IPR023173:NADPH-cytochrome p450 reductase, …
PTSG_08983	38	89	9	1	0	4	8	3	NoBP	NoMF	NoCC	NoDomain
PTSG_08820	56	41	41	7	26	25	40	2	BP_GO:0006468:protein amino acid phosphorylation	MF_GO:0004672:protein kinase activity; MF_GO:0005524:ATP binding; MF_GO:0005515:protein binding	NoCC	IPR000719:Protein kinase, catalytic domain; IPR001611:Leucine-rich repeat; IPR003591:Leucine-rich repeat, typical subtype; IPR011009:Protein kinase-like domain; IPR013032:EGF-like region, conserved site; IPR017442:Serine/threonine-protein kinase-like domain
PTSG_08532	1341	1118	1418	825	485	731	1049	701	BP_GO:0007265:Ras protein signal transduction; BP_GO:0007165:signal transduction; BP_GO:0008283:cell proliferation; BP_GO:0040007:growth	MF_GO:0005137:interleukin-5 receptor binding	CC_GO:0005895:interleukin-5 receptor complex	IPR001478:PDZ/DHR/GLGF
PTSG_08497	5202	1265	1387	841	1110	1097	369	1064	BP_GO:0019538:protein metabolic process; BP_GO:0055114:oxidation reduction	MF_GO:0016671:oxidoreductase activity, acting on sulfur group of donors, disulfide as acceptor	NoCC	IPR002569:Peptide methionine sulphoxide reductase MsrA
PTSG_08224	869	1033	604	439	165	193	158	472	NoBP	MF_GO:0005515:protein binding	NoCC	IPR011990:Tetratricopeptide-like helical; IPR013026:Tetratricopeptide repeat-containing; IPR019734:Tetratricopeptide repeat
PTSG_07935	159	176	183	97	85	96	101	76	NoBP	NoMF	NoCC	NoDomain
PTSG_06964	124	500	1096	53	78	72	57	50	BP_GO:0008152:metabolic process	MF_GO:0008484:sulfuric ester hydrolase activity	NoCC	IPR000917:Sulfatase; IPR017849:Alkaline phosphatase-like, alpha/beta/alpha; IPR017850:Alkaline-phosphatase-like, core domain
PTSG_06944	517	162	197	144	129	120	95	141	BP_GO:0016070:RNA metabolic process; BP_GO:0006350:transcription	MF_GO:0005515:protein binding	NoCC	NoDomain
PTSG_06918	106	60	87	35	44	47	37	49	NoBP	MF_GO:0016491:oxidoreductase activity	NoCC	IPR005123:Oxoglutarate/iron-dependent oxygenase
PTSG_06854	145	191	196	101	97	86	117	57	NoBP	NoMF	NoCC	NoDomain
PTSG_06784	1533	960	1339	797	572	955	1055	242	NoBP	NoMF	NoCC	IPR002889:Carbohydrate-binding WSC
PTSG_06450	291	276	298	135	188	152	189	149	BP_GO:0019441:tryptophan catabolic process to kynurenine; BP_GO:0055114:oxidation reduction	MF_GO:0004833:tryptophan 2,3-dioxygenase activity; MF_GO:0005506:iron ion binding	CC_GO:0005829:cytosol	IPR004981:Tryptophan 2,3-dioxygenase
PTSG_06413	1579	874	1210	770	790	1098	812	278	NoBP	NoMF	CC_GO:0016021:integral to membrane	IPR000884:Thrombospondin, type 1 repeat; IPR002860:BNR repeat; IPR006581:VPS10
PTSG_06373	2167	385	354	232	234	307	116	291	NoBP	NoMF	NoCC	IPR010987:Glutathione S-transferase, C-terminal-like; IPR012335:Thioredoxin fold; IPR012336:Thioredoxin-like fold
PTSG_06347	565	208	268	152	135	296	237	44	BP_GO:0045449:regulation of transcription	MF_GO:0005515:protein binding; MF_GO:0003700:transcription factor activity; MF_GO:0043565:sequence-specific DNA binding	CC_GO:0005667:transcription factor complex	IPR002110:Ankyrin repeat; IPR004827:Basic-leucine zipper (bZIP) transcription factor; IPR020683:Ankyrin repeat-containing domain
PTSG_06334	464	606	976	221	275	322	438	153	BP_GO:0006779:porphyrin biosynthetic process; BP_GO:0055114:oxidation reduction; BP_GO:0015994:chlorophyll metabolic process	MF_GO:0004729:oxygen-dependent protoporphyrinogen oxidase activity	NoCC	IPR002937:Amine oxidase; IPR004572:Protoporphyrinogen oxidase
PTSG_05818	505	213	172	139	119	152	150	136	NoBP	MF_GO:0008270:zinc ion binding; MF_GO:0005516:calmodulin binding	NoCC	IPR001478:PDZ/DHR/GLGF; IPR001781:Zinc finger, LIM-type; IPR002101:Myristoylated alanine-rich C-kinase substrate MARCKS
PTSG_05670	142	60	61	23	36	29	28	38	NoBP	NoMF	NoCC	IPR006674:Metal-dependent phosphohydrolase, HD subdomain; IPR006675:Uncharacterised protein family HDIG; IPR023279:HD domain
PTSG_05174	1188	614	615	450	399	651	574	283	NoBP	NoMF	NoCC	NoDomain
PTSG_04949	34	64	25	19	4	13	15	17	NoBP	NoMF	NoCC	IPR008775:Phytanoyl-CoA dioxygenase
PTSG_04749	2398	2020	2279	1379	1231	1563	1753	1109	BP_GO:0048739:cardiac muscle fiber development; BP_GO:0048251:elastic fiber assembly; BP_GO:0006936:muscle contraction	MF_GO:0008307:structural constituent of muscle; MF_GO:0005515:protein binding; MF_GO:0003774:motor activity; MF_GO:0005524:ATP binding	CC_GO:0005859:muscle myosin complex	IPR000048:IQ motif, EF-hand binding site; IPR001609:Myosin head, motor domain; IPR002928:Myosin tail; IPR004009:Myosin, N-terminal, SH3-like
PTSG_04680	2142	2462	1725	382	624	846	610	1308	BP_GO:0006096:glycolysis; BP_GO:0000162:tryptophan biosynthetic process; BP_GO:0006094:gluconeogenesis; BP_GO:0006571:tyrosine biosynthetic process; BP_GO:0009094:L-phenylalanine biosynthetic process	MF_GO:0004634:phosphopyruvate hydratase activity; MF_GO:0000287:magnesium ion binding	CC_GO:0009986:cell surface; CC_GO:0000015:phosphopyruvate hydratase complex	IPR000941:Enolase; IPR020809:Enolase, conserved site; IPR020810:Enolase, C-terminal; IPR020811:Enolase, N-terminal
PTSG_04588	528	449	403	268	356	408	294	242	NoBP	MF_GO:0005509:calcium ion binding	NoCC	IPR002048:Calcium-binding EF-hand; IPR011992:EF-hand-like domain; IPR018247:EF-Hand 1, calcium-binding site; IPR018249:EF-HAND 2
PTSG_04532	235	235	313	135	159	143	141	36	NoBP	MF_GO:0005515:protein binding	NoCC	IPR003347:Transcription factor jumonji/aspartyl beta-hydroxylase; IPR014710:RmlC-like jelly roll fold
PTSG_03149	440	242	218	158	25	171	210	25	NoBP	MF_GO:0010181:FMN binding	CC_GO:0005773:vacuole	IPR009002:FMN-binding split barrel-related; IPR011576:Pyridoxamine 5'-phosphate oxidase-like, FMN-binding domain; IPR012349:FMN-binding split barrel
PTSG_02993	34	15	25	13	4	19	13	1	BP_GO:0006468:protein amino acid phosphorylation; BP_GO:0009069:serine family amino acid metabolic process	MF_GO:0005524:ATP binding; MF_GO:0004674:protein serine/threonine kinase activity	NoCC	IPR000719:Protein kinase, catalytic domain; IPR008271:Serine/threonine-protein kinase, active site; IPR011009:Protein kinase-like domain; IPR017442:Serine/threonine-protein kinase-like domain
PTSG_02971	10892	5408	5204	4056	4661	6001	2896	3921	BP_GO:0055114:oxidation reduction	MF_GO:0005506:iron ion binding; MF_GO:0016491:oxidoreductase activity	NoCC	IPR002742:Desulfoferrodoxin, ferrous iron-binding domain
PTSG_02842	18	20	11	5	4	6	5	4	BP_GO:0008152:metabolic process	MF_GO:0005524:ATP binding; MF_GO:0016874:ligase activity	NoCC	IPR005479:Carbamoyl-phosphate synthetase, large subunit, ATP-binding; IPR013816:ATP-grasp fold, subdomain 2
PTSG_02334	149	161	122	79	108	117	94	69	NoBP	NoMF	NoCC	NoDomain
PTSG_00782	133	102	82	47	74	86	56	41	NoBP	MF_GO:0008417:fucosyltransferase activity	CC_GO:0044464:cell part	NoDomain
PTSG_00709	21469	4042	6273	3417	4413	6563	3810	3159	BP_GO:0042493:response to drug; BP_GO:0055085:transmembrane transport	MF_GO:0042626:ATPase activity, coupled to transmembrane movement of substances; MF_GO:0005515:protein binding; MF_GO:0005524:ATP binding	CC_GO:0009986:cell surface; CC_GO:0005624:membrane fraction; CC_GO:0016021:integral to membrane	IPR001140:ABC transporter, transmembrane domain; IPR003439:ABC transporter-like; IPR003593:ATPase, AAA+ type, core; IPR011527:ABC transporter, transmembrane domain, type 1; IPR017871:ABC transporter, conserved site; IPR017940:ABC transporter, integral membrane type 1
PTSG_00696	615	706	628	421	267	434	596	243	NoBP	MF_GO:0016853:isomerase activity	NoCC	IPR002937:Amine oxidase
PTSG_00608	135	132	81	49	44	92	84	43	NoBP	MF_GO:0005515:protein binding	NoCC	IPR001478:PDZ/DHR/GLGF
PTSG_08876	111	52	48	34	28	42	38	32	NoBP	MF_GO:0005515:protein binding	NoCC	IPR006210:Epidermal growth factor-like; IPR013032:EGF-like region, conserved site
PTSG_08360	2243	1672	1553	882	835	1624	1624	345	BP_GO:0008152:metabolic process	MF_GO:0016491:oxidoreductase activity	NoCC	IPR002227:Tyrosinase
PTSG_07478	193	179	138	82	61	99	107	117	NoBP	MF_GO:0005515:protein binding	NoCC	IPR002110:Ankyrin repeat; IPR020683:Ankyrin repeat-containing domain
PTSG_07017	1165	62	71	28	8	128	55	47	NoBP	MF_GO:0017111:nucleoside-triphosphatase activity; MF_GO:0005524:ATP binding	NoCC	IPR003593:ATPase, AAA+ type, core; IPR003959:ATPase, AAA-type, core
PTSG_06862	243	351	262	162	136	180	240	156	BP_GO:0006810:transport	MF_GO:0005215:transporter activity	CC_GO:0016021:integral to membrane	IPR000731:Sterol-sensing domain; IPR001036:Acriflavin resistance protein; IPR004869:Membrane transport protein, MMPL type
PTSG_06226	459	369	398	171	287	301	276	235	NoBP	NoMF	NoCC	NoDomain
PTSG_04946	51	47	49	16	28	36	29	25	NoBP	NoMF	NoCC	NoDomain
PTSG_04563	954	1198	937	600	663	608	567	549	NoBP	NoMF	NoCC	IPR004345:TB2/DP1/HVA22-related protein
PTSG_04220	960	845	961	421	713	724	675	502	NoBP	NoMF	NoCC	IPR000073:Alpha/beta hydrolase fold-1; IPR022742:Alpha/beta hydrolase, N-terminal
PTSG_04044	299	484	393	140	174	193	196	192	NoBP	MF_GO:0005515:protein binding	NoCC	IPR011990:Tetratricopeptide-like helical; IPR013026:Tetratricopeptide repeat-containing
PTSG_02714	26	19	12	4	4	12	11	5	BP_GO:0008152:metabolic process	MF_GO:0005524:ATP binding; MF_GO:0016874:ligase activity	NoCC	IPR005479:Carbamoyl-phosphate synthetase, large subunit, ATP-binding; IPR013816:ATP-grasp fold, subdomain 2
PTSG_02386	113	74	57	36	44	55	57	45	NoBP	MF_GO:0005515:protein binding	NoCC	IPR001680:WD40 repeat; IPR011046:WD40 repeat-like-containing domain; IPR015943:WD40/YVTN repeat-like-containing domain; IPR017986:WD40-repeat-containing domain; IPR019781:WD40 repeat, subgroup; IPR019782:WD40 repeat 2
PTSG_01352	82	169	83	55	54	62	73	36	NoBP	NoMF	NoCC	NoDomain
PTSG_00637	342	244	368	206	202	215	276	103	BP_GO:0007165:signal transduction	MF_GO:0005488:binding	NoCC	IPR000159:Ras-association; IPR002219:Protein kinase C-like, phorbol ester/diacylglycerol binding
PTSG_00375	586	737	747	230	386	376	585	289	BP_GO:0007165:signal transduction	MF_GO:0004872:receptor activity; MF_GO:0005509:calcium ion binding	NoCC	IPR002048:Calcium-binding EF-hand; IPR011992:EF-hand-like domain; IPR018247:EF-Hand 1, calcium-binding site; IPR018248:EF-hand; IPR018249:EF-HAND 2
PTSG_00372	3273	2509	2538	1605	1571	2124	2429	1183	BP_GO:0051056:regulation of small GTPase mediated signal transduction; BP_GO:0007165:signal transduction	MF_GO:0005515:protein binding; MF_GO:0005099:Ras GTPase activator activity	CC_GO:0005622:intracellular	IPR000048:IQ motif, EF-hand binding site; IPR000593:RasGAP protein, C-terminal; IPR001202:WW/Rsp5/WWP; IPR001715:Calponin homology domain; IPR001936:Ras GTPase-activating protein; IPR008936:Rho GTPase activation protein; IPR023152:Ras GTPase-activating protein, conserved site
PTSG_00063	102	47	53	29	59	44	33	34	BP_GO:0007165:signal transduction; BP_GO:0018106:peptidyl-histidine phosphorylation; BP_GO:0000160:two-component signal transduction system (phosphorelay)	MF_GO:0005524:ATP binding; MF_GO:0000155:two-component sensor activity	CC_GO:0009365:protein histidine kinase complex	IPR003594:ATPase-like, ATP-binding domain; IPR004358:Signal transduction histidine kinase-related protein, C-terminal; IPR005467:Signal transduction histidine kinase, core
PTSG_11984	173	160	148	89	103	83	161	90	BP_GO:0046439:L-cysteine metabolic process; BP_GO:0055114:oxidation reduction; BP_GO:0019530:taurine metabolic process	MF_GO:0005506:iron ion binding; MF_GO:0017172:cysteine dioxygenase activity	NoCC	IPR010300:Cysteine dioxygenase type I; IPR011051:Cupin, RmlC-type; IPR014710:RmlC-like jelly roll fold
PTSG_10473	336	298	367	140	202	201	179	209	BP_GO:0006260:DNA replication	MF_GO:0003677:DNA binding; MF_GO:0003887:DNA-directed DNA polymerase activity	CC_GO:0042575:DNA polymerase complex	IPR003141:Polymerase/histidinol phosphatase, N-terminal; IPR004013:PHP, C-terminal; IPR016195:Polymerase/histidinol phosphatase-like
PTSG_08974	135	124	100	74	83	79	116	56	BP_GO:0006629:lipid metabolic process; BP_GO:0042967:acyl-carrier-protein biosynthetic process	MF_GO:0004607:phosphatidylcholine-sterol O-acyltransferase activity	NoCC	IPR000595:Cyclic nucleotide-binding domain; IPR003386:Lecithin:cholesterol acyltransferase; IPR014710:RmlC-like jelly roll fold; IPR018490:Cyclic nucleotide-binding-like
PTSG_07687	277	174	261	109	156	162	180	150	NoBP	NoMF	NoCC	IPR000648:Oxysterol-binding protein
PTSG_07268	14	18	20	5	6	8	11	7	NoBP	NoMF	NoCC	NoDomain
PTSG_05014	150	117	133	79	85	99	130	55	BP_GO:0030001:metal ion transport; BP_GO:0055085:transmembrane transport	MF_GO:0046873:metal ion transmembrane transporter activity	CC_GO:0016020:membrane	IPR003689:Zinc/iron permease
PTSG_04823	375	361	276	173	224	250	235	207	NoBP	NoMF	NoCC	IPR019392:Protein of unknown function DUF2217
PTSG_04556	59	34	52	17	34	31	35	19	BP_GO:0055114:oxidation reduction	MF_GO:0004497:monooxygenase activity	NoCC	IPR002938:Monooxygenase, FAD-binding; IPR003042:Aromatic-ring hydroxylase-like
PTSG_01997	469	476	337	256	328	313	297	273	NoBP	NoMF	NoCC	IPR007241:Autophagy-related protein 9
PTSG_01764	13	13	17	6	3	5	9	5	NoBP	NoMF	NoCC	NoDomain

## Sheet: pairwise_colony_and_attached
################################
#Colony and Attach genes: 286 genes
################################
#GeneID	ThA2_count	ThM_count	ThAM_count	SwM_count	RCA1_count	RCA2_count	RCAM_count	CCM_count	BP_GO	MF_GO	CC_GO	InterProDomain
PTSG_13096	1337	530	689	314	817	1090	1119	895	BP_GO:0018279:protein amino acid N-linked glycosylation via asparagine	MF_GO:0004579:dolichyl-diphosphooligosaccharide-protein glycotransferase activity	CC_GO:0008250:oligosaccharyltransferase complex	IPR008814:Ribophorin II
PTSG_13092	224	54	97	29	122	147	194	190	BP_GO:0006083:acetate metabolic process; BP_GO:0006094:gluconeogenesis; BP_GO:0006096:glycolysis; BP_GO:0019643:reductive tricarboxylic acid cycle	MF_GO:0003987:acetate-CoA ligase activity	CC_GO:0009570:chloroplast stroma; CC_GO:0005829:cytosol	IPR000873:AMP-dependent synthetase/ligase; IPR020845:AMP-binding, conserved site
PTSG_12900	134	61	64	34	156	159	125	198	NoBP	MF_GO:0008146:sulfotransferase activity	NoCC	IPR000863:Sulfotransferase domain
PTSG_12620	28	15	19	4	39	33	34	48	NoBP	NoMF	NoCC	NoDomain
PTSG_12559	198	125	90	58	219	164	159	365	NoBP	NoMF	NoCC	IPR013261:Mitochondrial inner membrane translocase complex, subunit Tim21
PTSG_12542	163	57	84	32	90	111	128	70	NoBP	NoMF	NoCC	IPR006549:HAD-superfamily hydrolase, subfamily IIIA; IPR006551:Polynucleotide 3'-phosphatase; IPR013954:Polynucleotide kinase 3 phosphatase, central region; IPR015636:Polynucleotide kinase 3, phosphatase; IPR023214:HAD-like domain
PTSG_12350	58	19	28	13	86	71	63	72	NoBP	NoMF	NoCC	IPR003695:Ppx/GppA phosphatase
PTSG_12122	1243	482	513	258	874	976	678	1018	BP_GO:0006508:proteolysis	MF_GO:0004386:helicase activity; MF_GO:0003677:DNA binding; MF_GO:0005515:protein binding; MF_GO:0004177:aminopeptidase activity; MF_GO:0005524:ATP binding; MF_GO:0008270:zinc ion binding	CC_GO:0005737:cytoplasm	IPR000073:Alpha/beta hydrolase fold-1; IPR002410:Peptidase S33, prolyl aminopeptidase; IPR005944:Peptidase S33, proline iminopeptidase 1
PTSG_12044	210	486	367	128	656	447	665	737	BP_GO:0006457:protein folding	MF_GO:0016853:isomerase activity	CC_GO:0005634:nucleus	IPR001179:Peptidyl-prolyl cis-trans isomerase, FKBP-type, domain
PTSG_11981	351	72	246	61	216	259	241	152	BP_GO:0005975:carbohydrate metabolic process	MF_GO:0003824:catalytic activity; MF_GO:0043169:cation binding	NoCC	IPR013781:Glycoside hydrolase, subgroup, catalytic core; IPR017853:Glycoside hydrolase, superfamily
PTSG_11883	2785	2756	2354	1245	2759	3606	4070	4357	BP_GO:0055085:transmembrane transport	MF_GO:0005488:binding	CC_GO:0005743:mitochondrial inner membrane; CC_GO:0016021:integral to membrane	IPR018108:Mitochondrial substrate/solute carrier; IPR023395:Mitochondrial carrier domain
PTSG_11801	707	368	305	189	635	576	545	608	NoBP	NoMF	NoCC	NoDomain
PTSG_11596	99	55	76	10	135	68	57	169	NoBP	MF_GO:0008146:sulfotransferase activity	NoCC	IPR000863:Sulfotransferase domain
PTSG_11492	312	210	220	127	395	359	346	418	NoBP	NoMF	CC_GO:0031305:integral to mitochondrial inner membrane	IPR019133:Mitochondrial inner membrane protein Mitofilin
PTSG_11427	187	111	113	81	251	210	232	192	BP_GO:0006886:intracellular protein transport; BP_GO:0016192:vesicle-mediated transport	MF_GO:0005515:protein binding	CC_GO:0030131:clathrin adaptor complex	IPR001392:Clathrin adaptor, mu subunit; IPR008968:Clathrin adaptor, mu subunit, C-terminal; IPR011012:Longin-like; IPR022775:AP complex, mu/sigma subunit
PTSG_11381	385	226	341	140	339	318	414	430	NoBP	NoMF	NoCC	NoDomain
PTSG_10686	444	145	181	80	338	408	205	492	BP_GO:0006183:GTP biosynthetic process; BP_GO:0006161:deoxyguanosine catabolic process; BP_GO:0010332:response to gamma radiation; BP_GO:0045739:positive regulation of DNA repair; BP_GO:0046115:guanosine catabolic process; BP_GO:0070970:interleukin-2 secretion; BP_GO:0006738:nicotinamide riboside catabolic process; BP_GO:0034418:urate biosynthetic process; BP_GO:0001916:positive regulation of T c…	MF_GO:0042301:phosphate binding; MF_GO:0008144:drug binding; MF_GO:0004731:purine-nucleoside phosphorylase activity; MF_GO:0002060:purine binding	CC_GO:0005829:cytosol; CC_GO:0005634:nucleus; CC_GO:0005576:extracellular region	IPR000845:Nucleoside phosphorylase domain; IPR001369:Purine phosphorylase, family 2; IPR011268:Inosine guanosine/xanthosine phosphorylase; IPR011270:Purine nucleoside phosphorylase I, inosine/guanosine-specific; IPR018099:Purine phosphorylase, family 2, conserved site
PTSG_10467	371	210	231	166	404	429	479	345	NoBP	MF_GO:0005515:protein binding	NoCC	IPR002110:Ankyrin repeat; IPR020683:Ankyrin repeat-containing domain
PTSG_10332	423	527	332	123	473	553	683	817	BP_GO:0006644:phospholipid metabolic process	MF_GO:0008170:N-methyltransferase activity	NoCC	IPR007318:Phospholipid methyltransferase
PTSG_10149	2866	3024	3007	1241	2984	3186	3033	3280	BP_GO:0009851:auxin biosynthetic process; BP_GO:0006457:protein folding; BP_GO:0006611:protein export from nucleus; BP_GO:0055114:oxidation reduction; BP_GO:0006950:response to stress	MF_GO:0032440:2-alkenal reductase activity; MF_GO:0019899:enzyme binding; MF_GO:0005524:ATP binding; MF_GO:0051082:unfolded protein binding	CC_GO:0042645:mitochondrial nucleoid; CC_GO:0009986:cell surface	IPR001023:Heat shock protein Hsp70; IPR012725:Chaperone DnaK; IPR013126:Heat shock protein 70; IPR018181:Heat shock protein 70, conserved site
PTSG_10127	250	259	168	105	404	472	475	428	BP_GO:0006886:intracellular protein transport	NoMF	CC_GO:0005741:mitochondrial outer membrane	IPR005683:Mitochondrial outer membrane translocase complex, subunit Tom22
PTSG_10006	2353	1004	1244	390	1788	1556	1329	1700	BP_GO:0009987:cellular process	NoMF	CC_GO:0005634:nucleus	IPR001322:Intermediate filament, C-terminal; IPR016044:Filament
PTSG_09995	187	109	89	51	137	146	181	139	BP_GO:0018279:protein amino acid N-linked glycosylation via asparagine; BP_GO:0045668:negative regulation of osteoblast differentiation; BP_GO:0030500:regulation of bone mineralization	MF_GO:0004579:dolichyl-diphosphooligosaccharide-protein glycotransferase activity	CC_GO:0008250:oligosaccharyltransferase complex; CC_GO:0005615:extracellular space	IPR021149:Oligosaccharyl transferase complex, subunit OST3/OST6
PTSG_09963	555	223	301	191	615	561	589	1096	NoBP	MF_GO:0016301:kinase activity; MF_GO:0000166:nucleotide binding	NoCC	IPR000749:ATP:guanido phosphotransferase; IPR014746:Glutamine synthetase/guanido kinase, catalytic domain; IPR022413:ATP:guanido phosphotransferase, N-terminal; IPR022414:ATP:guanido phosphotransferase, catalytic domain
PTSG_09954	4663	2369	2336	1068	2329	3632	3023	2936	NoBP	NoMF	NoCC	IPR002860:BNR repeat; IPR022657:Orn/DAP/Arg decarboxylase 2, conserved site
PTSG_09888	181	87	93	65	221	205	196	342	BP_GO:0006118:electron transport; BP_GO:0006119:oxidative phosphorylation; BP_GO:0015992:proton transport	MF_GO:0008121:ubiquinol-cytochrome-c reductase activity; MF_GO:0009055:electron carrier activity	NoCC	IPR015089:Ubiquinol-cytochrome C reductase complex, 6.4kDa protein
PTSG_09875	705	540	612	153	325	377	386	318	BP_GO:0006000:fructose metabolic process; BP_GO:0006012:galactose metabolic process; BP_GO:0009298:GDP-mannose biosynthetic process	MF_GO:0008446:GDP-mannose 4,6-dehydratase activity; MF_GO:0050662:coenzyme binding; MF_GO:0016491:oxidoreductase activity	CC_GO:0005622:intracellular	IPR001509:NAD-dependent epimerase/dehydratase; IPR006368:GDP-mannose 4,6-dehydratase; IPR016040:NAD(P)-binding domain; IPR020904:Short-chain dehydrogenase/reductase, conserved site
PTSG_09833	768	469	471	243	752	756	695	644	BP_GO:0045449:regulation of transcription	MF_GO:0003700:transcription factor activity; MF_GO:0043565:sequence-specific DNA binding; MF_GO:0046983:protein dimerization activity	CC_GO:0005667:transcription factor complex	IPR004827:Basic-leucine zipper (bZIP) transcription factor; IPR011700:Basic leucine zipper
PTSG_09662	69	49	47	31	146	137	108	92	NoBP	MF_GO:0003924:GTPase activity; MF_GO:0005525:GTP binding	NoCC	IPR000795:Protein synthesis factor, GTP-binding; IPR007877:Protein of unknown function DUF707
PTSG_09560	178	178	132	112	467	344	300	406	BP_GO:0006412:translation; BP_GO:0042254:ribosome biogenesis	MF_GO:0000166:nucleotide binding; MF_GO:0003735:structural constituent of ribosome	CC_GO:0005840:ribosome	IPR000456:Ribosomal protein L17
PTSG_09533	290	179	187	136	425	388	413	410	NoBP	NoMF	NoCC	IPR018937:Magnesium transporter
PTSG_09513	1087	763	678	427	1278	1069	1089	1498	BP_GO:0006820:anion transport; BP_GO:0055085:transmembrane transport	MF_GO:0008308:voltage-gated anion channel activity	CC_GO:0005741:mitochondrial outer membrane	IPR001925:Porin, eukaryotic type
PTSG_09504	162	210	163	85	235	226	216	219	NoBP	NoMF	NoCC	NoDomain
PTSG_09479	314	179	167	123	426	366	408	393	BP_GO:0006810:transport	NoMF	CC_GO:0016021:integral to membrane	IPR009038:GOLD; IPR015720:TMP21-related
PTSG_09437	218	219	185	90	491	338	315	515	NoBP	NoMF	NoCC	NoDomain
PTSG_09388	237	117	98	20	115	121	65	130	NoBP	MF_GO:0005515:protein binding	NoCC	IPR004045:Glutathione S-transferase, N-terminal; IPR012335:Thioredoxin fold; IPR012336:Thioredoxin-like fold
PTSG_09311	1968	1534	1335	565	2382	2430	1954	2858	BP_GO:0009851:auxin biosynthetic process; BP_GO:0006950:response to stress; BP_GO:0042026:protein refolding	MF_GO:0005524:ATP binding; MF_GO:0051082:unfolded protein binding	CC_GO:0005737:cytoplasm	IPR001844:Chaperonin Cpn60; IPR002423:Chaperonin Cpn60/TCP-1; IPR018370:Chaperonin Cpn60, conserved site
PTSG_09270	423	207	206	123	461	383	390	516	BP_GO:0006457:protein folding; BP_GO:0055114:oxidation reduction; BP_GO:0006118:electron transport	MF_GO:0020037:heme binding; MF_GO:0004497:monooxygenase activity; MF_GO:0003755:peptidyl-prolyl cis-trans isomerase activity; MF_GO:0009055:electron carrier activity	NoCC	IPR002130:Peptidyl-prolyl cis-trans isomerase, cyclophilin-type; IPR015891:Cyclophilin-like; IPR020892:Peptidyl-prolyl cis-trans isomerase, cyclophilin-type, conserved site
PTSG_09028	216	70	80	62	192	168	187	226	BP_GO:0007094:mitotic cell cycle spindle assembly checkpoint; BP_GO:0000070:mitotic sister chromatid segregation; BP_GO:0031145:anaphase-promoting complex-dependent proteasomal ubiquitin-dependent protein catabolic process; BP_GO:0051436:negative regulation of ubiquitin-protein ligase activity during mitotic cell cycle	MF_GO:0042803:protein homodimerization activity	CC_GO:0005829:cytosol; CC_GO:0005643:nuclear pore; CC_GO:0000776:kinetochore; CC_GO:0005816:spindle pole body; CC_GO:0048471:perinuclear region of cytoplasm	IPR003511:DNA-binding HORMA
PTSG_08981	1279	856	1232	345	1126	1222	1539	1324	NoBP	NoMF	NoCC	NoDomain
PTSG_08711	170	52	56	45	156	128	159	200	NoBP	NoMF	NoCC	IPR007972:Protein of unknown function DUF729
PTSG_08638	757	1140	995	400	941	1234	1087	904	BP_GO:0006810:transport	MF_GO:0003676:nucleic acid binding; MF_GO:0000166:nucleotide binding	CC_GO:0005622:intracellular	IPR000504:RNA recognition motif domain; IPR002075:Nuclear transport factor 2; IPR012677:Nucleotide-binding, alpha-beta plait; IPR018222:Nuclear transport factor 2, Eukaryote
PTSG_08487	380	231	212	106	507	476	461	775	NoBP	NoMF	CC_GO:0016021:integral to membrane	IPR002076:GNS1/SUR4 membrane protein
PTSG_08483	513	163	136	120	271	297	335	407	NoBP	MF_GO:0005515:protein binding	NoCC	IPR000048:IQ motif, EF-hand binding site; IPR001715:Calponin homology domain; IPR016024:Armadillo-type fold; IPR022613:Calmodulin-regulated spectrin-associated protein, CH domain
PTSG_08455	730	909	595	347	1042	833	1292	2313	NoBP	MF_GO:0003676:nucleic acid binding	NoCC	IPR004301:Nucleoplasmin; IPR010007:SPANX family protein
PTSG_07960	943	854	711	462	1098	1169	1258	1046	NoBP	MF_GO:0005525:GTP binding	CC_GO:0005622:intracellular	IPR002917:GTP-binding protein, HSR1-related; IPR004396:Conserved hypothetical protein CHP00092; IPR006073:GTP1/OBG; IPR012675:Beta-grasp fold, ferredoxin-type; IPR012676:TGS-like; IPR013029:Domain of unknown function DUF933; IPR023192:TGS-like domain
PTSG_07847	112	41	41	33	143	105	107	119	NoBP	NoMF	NoCC	NoDomain
PTSG_07522	190	47	109	36	107	110	103	131	NoBP	MF_GO:0005515:protein binding	NoCC	IPR011990:Tetratricopeptide-like helical; IPR013026:Tetratricopeptide repeat-containing; IPR013618:Domain of unknown function DUF1736; IPR019734:Tetratricopeptide repeat
PTSG_07077	30	16	19	9	66	35	54	50	NoBP	MF_GO:0008270:zinc ion binding; MF_GO:0003676:nucleic acid binding	CC_GO:0005622:intracellular	IPR007087:Zinc finger, C2H2-type; IPR013087:Zinc finger, C2H2-type/integrase, DNA-binding; IPR015880:Zinc finger, C2H2-like
PTSG_06945	1023	376	499	278	779	834	790	714	BP_GO:0018279:protein amino acid N-linked glycosylation via asparagine; BP_GO:0034097:response to cytokine stimulus; BP_GO:0042110:T cell activation; BP_GO:0006496:protein amino acid terminal N-glycosylation	MF_GO:0005515:protein binding; MF_GO:0004579:dolichyl-diphosphooligosaccharide-protein glycotransferase activity	CC_GO:0008250:oligosaccharyltransferase complex; CC_GO:0005792:microsome	IPR005013:Oligosaccharyl transferase complex, subunit Wbp1
PTSG_06611	92	74	95	43	188	168	122	195	BP_GO:0006438:valyl-tRNA aminoacylation; BP_GO:0009097:isoleucine biosynthetic process; BP_GO:0009098:leucine biosynthetic process; BP_GO:0009099:valine biosynthetic process	MF_GO:0005524:ATP binding; MF_GO:0004832:valine-tRNA ligase activity	CC_GO:0005737:cytoplasm	IPR001412:Aminoacyl-tRNA synthetase, class I, conserved site; IPR002300:Aminoacyl-tRNA synthetase, class Ia; IPR002303:Valyl-tRNA synthetase; IPR009008:Valyl/Leucyl/Isoleucyl-tRNA synthetase, class Ia, editing domain; IPR009080:Aminoacyl-tRNA synthetase, class 1a, anticodon-binding; IPR013155:Valyl/Leucyl/Isoleucyl-tRNA synthetase, class I, anticodon-binding; IPR014729:Rossmann-like alpha/beta/al…
PTSG_06518	89	70	83	45	138	126	133	200	BP_GO:0006420:arginyl-tRNA aminoacylation; BP_GO:0006525:arginine metabolic process; BP_GO:0006560:proline metabolic process	MF_GO:0004814:arginine-tRNA ligase activity; MF_GO:0005524:ATP binding	CC_GO:0005737:cytoplasm	IPR001278:Arginyl-tRNA synthetase, class Ic; IPR001412:Aminoacyl-tRNA synthetase, class I, conserved site; IPR008909:DALR anticodon binding; IPR009080:Aminoacyl-tRNA synthetase, class 1a, anticodon-binding; IPR014729:Rossmann-like alpha/beta/alpha sandwich fold; IPR015945:Arginyl-tRNA synthetase, class Ic, core
PTSG_06499	827	853	996	463	957	1081	1144	1118	BP_GO:0007052:mitotic spindle organization; BP_GO:0030521:androgen receptor signaling pathway; BP_GO:0051301:cell division; BP_GO:0006611:protein export from nucleus; BP_GO:0006259:DNA metabolic process; BP_GO:0007067:mitosis; BP_GO:0007286:spermatid development; BP_GO:0007165:signal transduction; BP_GO:0045893:positive regulation of transcription, DNA-dependent; BP_GO:0006606:protein import into…	MF_GO:0005525:GTP binding; MF_GO:0004767:sphingomyelin phosphodiesterase activity; MF_GO:0003713:transcription coactivator activity; MF_GO:0003682:chromatin binding; MF_GO:0003924:GTPase activity; MF_GO:0050681:androgen receptor binding	CC_GO:0000785:chromatin; CC_GO:0042470:melanosome; CC_GO:0005829:cytosol; CC_GO:0005643:nuclear pore; CC_GO:0005667:transcription factor complex	IPR002041:Ran GTPase; IPR005225:Small GTP-binding protein; IPR013753:Ras
PTSG_06456	279	140	139	89	313	265	332	327	NoBP	NoMF	NoCC	IPR010357:Protein of unknown function DUF953, thioredoxin-like; IPR012335:Thioredoxin fold; IPR012336:Thioredoxin-like fold
PTSG_06442	8	13	8	3	42	32	18	36	NoBP	NoMF	NoCC	NoDomain
PTSG_06396	448	399	376	181	468	473	573	799	NoBP	NoMF	CC_GO:0005759:mitochondrial matrix	IPR003428:Mitochondrial glycoprotein
PTSG_06138	506	430	286	153	573	496	608	730	BP_GO:0006457:protein folding; BP_GO:0006950:response to stress	MF_GO:0005524:ATP binding	CC_GO:0005759:mitochondrial matrix	IPR011032:GroES-like; IPR018369:Chaperonin Cpn10, conserved site; IPR020818:Chaperonin Cpn10
PTSG_06035	14	15	20	2	32	14	18	11	NoBP	MF_GO:0008270:zinc ion binding; MF_GO:0003676:nucleic acid binding	CC_GO:0005622:intracellular	IPR007087:Zinc finger, C2H2-type; IPR013087:Zinc finger, C2H2-type/integrase, DNA-binding; IPR015880:Zinc finger, C2H2-like; IPR018289:MULE transposase, conserved domain
PTSG_05895	403	271	249	195	538	472	536	556	BP_GO:0006122:mitochondrial electron transport, ubiquinol to cytochrome c; BP_GO:0006118:electron transport; BP_GO:0015992:proton transport	MF_GO:0008121:ubiquinol-cytochrome-c reductase activity	NoCC	IPR003422:Ubiquinol-cytochrome C reductase hinge; IPR023184:Ubiquinol-cytochrome C reductase hinge domain
PTSG_05847	34	80	53	20	119	130	199	298	NoBP	NoMF	CC_GO:0016021:integral to membrane	IPR002076:GNS1/SUR4 membrane protein
PTSG_05842	69	35	36	26	99	115	100	111	NoBP	NoMF	NoCC	IPR007244:Mak10 subunit, NatC N(alpha)-terminal acetyltransferase
PTSG_05826	37	24	57	20	127	74	83	66	BP_GO:0055114:oxidation reduction; BP_GO:0045449:regulation of transcription	MF_GO:0016491:oxidoreductase activity; MF_GO:0003700:transcription factor activity; MF_GO:0043565:sequence-specific DNA binding; MF_GO:0008270:zinc ion binding	CC_GO:0005667:transcription factor complex	IPR000792:Transcription regulator LuxR, C-terminal; IPR002085:Alcohol dehydrogenase superfamily, zinc-containing; IPR002328:Alcohol dehydrogenase, zinc-containing, conserved site; IPR011032:GroES-like; IPR013149:Alcohol dehydrogenase, C-terminal; IPR013154:Alcohol dehydrogenase GroES-like; IPR016040:NAD(P)-binding domain
PTSG_05775	1553	837	826	307	1047	1111	1091	1772	NoBP	NoMF	CC_GO:0005783:endoplasmic reticulum	IPR005595:Translocon-associated protein (TRAP), alpha subunit
PTSG_05745	208	181	184	115	298	310	376	277	NoBP	MF_GO:0005515:protein binding	NoCC	IPR001611:Leucine-rich repeat; IPR001660:Sterile alpha motif domain; IPR010993:Sterile alpha motif homology; IPR013761:Sterile alpha motif-type; IPR021129:Sterile alpha motif, type 1
PTSG_05648	2488	1551	1184	658	2369	2282	2216	3904	BP_GO:0006979:response to oxidative stress; BP_GO:0006810:transport; BP_GO:0043065:positive regulation of apoptosis; BP_GO:0034349:glial cell apoptosis; BP_GO:0008635:activation of caspase activity by cytochrome c; BP_GO:0006309:DNA fragmentation involved in apoptosis; BP_GO:0042743:hydrogen peroxide metabolic process; BP_GO:0006123:mitochondrial electron transport, cytochrome c to oxygen; BP_GO:…	MF_GO:0008289:lipid binding; MF_GO:0045155:electron transporter, transferring electrons from CoQH2-cytochrome c reductase complex and cytochrome c oxidase complex activity; MF_GO:0020037:heme binding	CC_GO:0005829:cytosol; CC_GO:0005746:mitochondrial respiratory chain; CC_GO:0005625:soluble fraction; CC_GO:0005759:mitochondrial matrix; CC_GO:0005634:nucleus	IPR002327:Cytochrome c, class IA/ IB; IPR003088:Cytochrome c, class I; IPR009056:Cytochrome c domain
PTSG_05625	152	68	55	42	224	191	225	219	NoBP	NoMF	NoCC	NoDomain
PTSG_05618	1739	692	761	406	1880	1471	1304	2262	BP_GO:0006508:proteolysis	MF_GO:0004185:serine-type carboxypeptidase activity	NoCC	IPR001563:Peptidase S10, serine carboxypeptidase; IPR018202:Peptidase S10, serine carboxypeptidase, active site
PTSG_05559	45	50	23	20	68	55	60	63	NoBP	NoMF	NoCC	NoDomain
PTSG_05527	14	31	24	9	56	42	48	62	BP_GO:0006388:tRNA splicing, via endonucleolytic cleavage and ligation; BP_GO:0051252:regulation of RNA metabolic process	MF_GO:0000213:tRNA-intron endonuclease activity; MF_GO:0003676:nucleic acid binding	CC_GO:0000214:tRNA-intron endonuclease complex	IPR006676:tRNA-splicing endonuclease; IPR006677:tRNA intron endonuclease, catalytic domain-like; IPR011856:Endonuclease TnsA, N-terminal/resolvase Hjc/tRNA endonuclease, C-terminal
PTSG_05076	501	210	301	170	475	480	519	464	BP_GO:0045454:cell redox homeostasis	NoMF	NoCC	IPR006844:Magnesium transporter protein 1; IPR012335:Thioredoxin fold; IPR012336:Thioredoxin-like fold; IPR013766:Thioredoxin domain; IPR021149:Oligosaccharyl transferase complex, subunit OST3/OST6
PTSG_05054	569	507	530	295	707	686	713	689	NoBP	NoMF	CC_GO:0044424:intracellular part	IPR000533:Tropomyosin
PTSG_04950	522	135	151	88	491	352	228	569	NoBP	NoMF	NoCC	NoDomain
PTSG_04873	1912	1246	1292	827	2479	2161	2160	2490	BP_GO:0006448:regulation of translational elongation	MF_GO:0003746:translation elongation factor activity; MF_GO:0005525:GTP binding; MF_GO:0003924:GTPase activity	CC_GO:0005739:mitochondrion; CC_GO:0005840:ribosome	IPR000795:Protein synthesis factor, GTP-binding; IPR004160:Translation elongation factor EFTu/EF1A, C-terminal; IPR004161:Translation elongation factor EFTu/EF1A, domain 2; IPR004541:Translation elongation factor EFTu/EF1A, bacterial/organelle; IPR005225:Small GTP-binding protein; IPR009000:Translation elongation/initiation factor/Ribosomal, beta-barrel; IPR009001:Translation elongation factor EF…
PTSG_04861	199	93	132	42	151	126	127	108	NoBP	MF_GO:0005515:protein binding	NoCC	IPR006652:Kelch repeat type 1; IPR015915:Kelch-type beta propeller
PTSG_04647	222	173	113	66	270	218	209	164	NoBP	MF_GO:0005509:calcium ion binding	NoCC	IPR001125:Recoverin; IPR002048:Calcium-binding EF-hand; IPR011992:EF-hand-like domain; IPR018247:EF-Hand 1, calcium-binding site; IPR018248:EF-hand; IPR018249:EF-HAND 2
PTSG_04630	363	535	378	246	826	587	687	709	BP_GO:0040010:positive regulation of growth rate; BP_GO:0000003:reproduction; BP_GO:0040027:negative regulation of vulval development; BP_GO:0040011:locomotion; BP_GO:0006898:receptor-mediated endocytosis; BP_GO:0016246:RNA interference	NoMF	CC_GO:0043186:P granule	IPR001163:Like-Sm ribonucleoprotein (LSM) domain; IPR006649:Like-Sm ribonucleoprotein (LSM) domain, eukaryotic/archaea-type; IPR010920:Like-Sm ribonucleoprotein (LSM)-related domain
PTSG_04611	109	35	49	18	82	96	127	87	BP_GO:0007165:signal transduction	NoMF	CC_GO:0005622:intracellular	IPR000198:Rho GTPase-activating protein domain; IPR008936:Rho GTPase activation protein
PTSG_04586	87	29	34	19	59	60	66	46	BP_GO:0015937:coenzyme A biosynthetic process; BP_GO:0015940:pantothenate biosynthetic process	MF_GO:0004594:pantothenate kinase activity; MF_GO:0005524:ATP binding	CC_GO:0005739:mitochondrion	IPR004567:Type II pantothenate kinase; IPR011602:Fumble
PTSG_04420	248	193	218	90	233	262	307	250	NoBP	NoMF	NoCC	IPR019176:Cytochrome B561-related
PTSG_04384	593	291	472	211	1201	915	623	876	NoBP	NoMF	NoCC	IPR010721:Protein of unknown function DUF1295
PTSG_04292	134	127	95	81	254	190	223	373	BP_GO:0006996:organelle organization; BP_GO:0035246:peptidyl-arginine N-methylation; BP_GO:0000387:spliceosomal snRNP assembly; BP_GO:0050794:regulation of cellular process	MF_GO:0035243:protein-arginine omega-N symmetric methyltransferase activity; MF_GO:0043021:ribonucleoprotein binding; MF_GO:0005515:protein binding	CC_GO:0005737:cytoplasm; CC_GO:0005634:nucleus	IPR007857:Skb1 methyltransferase
PTSG_04054	1185	932	809	400	1432	1637	1206	1301	BP_GO:0006021:inositol biosynthetic process; BP_GO:0008654:phospholipid biosynthetic process; BP_GO:0019872:streptomycin biosynthetic process	MF_GO:0004512:inositol-3-phosphate synthase activity; MF_GO:0005488:binding	NoCC	IPR002587:Myo-inositol-1-phosphate synthase; IPR013021:Myo-inositol-1-phosphate synthase, GAPDH-like; IPR016040:NAD(P)-binding domain
PTSG_03985	105	30	54	12	33	46	43	50	BP_GO:0016042:lipid catabolic process; BP_GO:0046486:glycerolipid metabolic process	MF_GO:0004806:triglyceride lipase activity	NoCC	IPR002921:Lipase, class 3
PTSG_03966	250	220	159	109	436	351	317	590	BP_GO:0006123:mitochondrial electron transport, cytochrome c to oxygen; BP_GO:0015992:proton transport	MF_GO:0004129:cytochrome-c oxidase activity	CC_GO:0005751:mitochondrial respiratory chain complex IV	IPR001349:Cytochrome c oxidase, subunit VIa
PTSG_03924	173	93	129	62	163	198	201	274	BP_GO:0055114:oxidation reduction	MF_GO:0016491:oxidoreductase activity; MF_GO:0005488:binding	NoCC	IPR002198:Short-chain dehydrogenase/reductase SDR; IPR002347:Glucose/ribitol dehydrogenase; IPR016040:NAD(P)-binding domain
PTSG_03922	475	282	240	201	590	495	587	722	BP_GO:0006915:apoptosis; BP_GO:0006886:intracellular protein transport; BP_GO:0008283:cell proliferation	MF_GO:0008262:importin-alpha export receptor activity	CC_GO:0005634:nucleus; CC_GO:0005737:cytoplasm	IPR001494:Importin-beta, N-terminal; IPR005043:CAS/CSE, C-terminal; IPR011989:Armadillo-like helical; IPR013598:Exportin-1/Importin-beta-like; IPR013713:Exportin/Importin, Cse1-like; IPR016024:Armadillo-type fold
PTSG_03900	267	70	173	45	211	156	165	187	BP_GO:0008152:metabolic process	MF_GO:0003824:catalytic activity	NoCC	IPR002529:Fumarylacetoacetase, C-terminal-like; IPR011234:Fumarylacetoacetase, C-terminal-related
PTSG_03861	1214	745	637	473	1225	1056	1183	1280	BP_GO:0009165:nucleotide biosynthetic process; BP_GO:0006144:purine base metabolic process; BP_GO:0046034:ATP metabolic process	MF_GO:0004017:adenylate kinase activity; MF_GO:0005524:ATP binding	CC_GO:0005737:cytoplasm	IPR000850:Adenylate kinase; IPR006259:Adenylate kinase, subfamily; IPR007862:Adenylate kinase, active site lid domain
PTSG_03719	595	576	489	90	347	365	363	1200	NoBP	NoMF	NoCC	IPR013217:Methyltransferase type 12; IPR021829:Protein of unknown function DUF3419
PTSG_03644	207	123	162	41	226	212	172	245	BP_GO:0006448:regulation of translational elongation	MF_GO:0003746:translation elongation factor activity; MF_GO:0005515:protein binding	CC_GO:0005840:ribosome	IPR001816:Translation elongation factor EFTs/EF1B; IPR009060:UBA-like; IPR014039:Translation elongation factor EFTs/EF1B, dimerisation
PTSG_03566	128	117	83	64	211	190	183	219	NoBP	NoMF	NoCC	NoDomain
PTSG_03533	657	517	454	326	1205	892	807	1289	BP_GO:0015991:ATP hydrolysis coupled proton transport	NoMF	NoCC	IPR002842:ATPase, V1/A1 complex, subunit E
PTSG_03504	44	41	28	21	70	65	62	125	BP_GO:0006436:tryptophanyl-tRNA aminoacylation; BP_GO:0006568:tryptophan metabolic process	MF_GO:0005524:ATP binding; MF_GO:0004830:tryptophan-tRNA ligase activity	CC_GO:0005737:cytoplasm	IPR002305:Aminoacyl-tRNA synthetase, class Ib; IPR002306:Tryptophanyl-tRNA synthetase, class Ib; IPR014729:Rossmann-like alpha/beta/alpha sandwich fold
PTSG_03445	764	807	645	383	938	1020	1087	741	NoBP	NoMF	NoCC	NoDomain
PTSG_03355	282	153	115	99	392	338	328	432	BP_GO:0015031:protein transport	MF_GO:0008565:protein transporter activity	CC_GO:0005743:mitochondrial inner membrane	IPR003397:Mitochondrial inner membrane translocase complex, subunit Tim17/22
PTSG_03344	122	101	48	35	173	164	135	204	BP_GO:0046686:response to cadmium ion; BP_GO:0016036:cellular response to phosphate starvation; BP_GO:0006207:'de novo' pyrimidine base biosynthetic process; BP_GO:0044205:'de novo' UMP biosynthetic process	MF_GO:0004590:orotidine-5'-phosphate decarboxylase activity; MF_GO:0004588:orotate phosphoribosyltransferase activity	NoCC	IPR000836:Phosphoribosyltransferase; IPR001754:Orotidine 5'-phosphate decarboxylase domain; IPR004467:Orotate phosphoribosyl transferase, clade 1; IPR011060:Ribulose-phosphate binding barrel; IPR013785:Aldolase-type TIM barrel; IPR014732:Orotidine 5'-phosphate decarboxylase; IPR018089:Orotidine 5'-phosphate decarboxylase, active site
PTSG_03314	1097	249	824	160	699	775	646	385	BP_GO:0016998:cell wall macromolecule catabolic process; BP_GO:0009253:peptidoglycan catabolic process	MF_GO:0003796:lysozyme activity; MF_GO:0043169:cation binding	NoCC	IPR013781:Glycoside hydrolase, subgroup, catalytic core; IPR017853:Glycoside hydrolase, superfamily
PTSG_03308	171	183	161	98	254	369	362	211	NoBP	MF_GO:0005515:protein binding	NoCC	IPR001680:WD40 repeat; IPR011046:WD40 repeat-like-containing domain; IPR015943:WD40/YVTN repeat-like-containing domain; IPR017986:WD40-repeat-containing domain; IPR019781:WD40 repeat, subgroup; IPR019782:WD40 repeat 2
PTSG_03182	4043	1861	2216	1398	5539	5366	4935	5106	BP_GO:0042744:hydrogen peroxide catabolic process; BP_GO:0045454:cell redox homeostasis; BP_GO:0055114:oxidation reduction; BP_GO:0042267:natural killer cell mediated cytotoxicity; BP_GO:0034101:erythrocyte homeostasis; BP_GO:0032872:regulation of stress-activated MAPK cascade; BP_GO:0042345:regulation of NF-kappaB import into nucleus; BP_GO:0008283:cell proliferation; BP_GO:0019430:removal of su…	MF_GO:0005515:protein binding; MF_GO:0008379:thioredoxin peroxidase activity	CC_GO:0005739:mitochondrion; CC_GO:0005634:nucleus	IPR000866:Alkyl hydroperoxide reductase subunit C/ Thiol specific antioxidant; IPR012335:Thioredoxin fold; IPR012336:Thioredoxin-like fold; IPR017936:Thioredoxin-like; IPR019479:Peroxiredoxin, C-terminal
PTSG_02910	481	321	306	162	496	393	459	478	BP_GO:0015031:protein transport	NoMF	CC_GO:0016021:integral to membrane; CC_GO:0030659:cytoplasmic vesicle membrane	IPR009038:GOLD
PTSG_02739	67	57	45	22	127	114	94	161	BP_GO:0032776:DNA methylation on cytosine	MF_GO:0003677:DNA binding; MF_GO:0015667:site-specific DNA-methyltransferase (cytosine-N4-specific) activity	NoCC	IPR008547:Protein of unknown function DUF829, TMEM53; IPR017985:DNA methylase, N-4 cytosine-specific, conserved site
PTSG_02688	812	300	394	165	827	794	612	584	BP_GO:0006508:proteolysis	MF_GO:0004177:aminopeptidase activity; MF_GO:0008235:metalloexopeptidase activity; MF_GO:0030145:manganese ion binding	CC_GO:0005737:cytoplasm	IPR000819:Peptidase M17, leucyl aminopeptidase, C-terminal; IPR011356:Peptidase M17
PTSG_02634	27	6	16	5	25	23	29	29	BP_GO:0006306:DNA methylation	MF_GO:0003677:DNA binding	NoCC	IPR007000:Phospholipase B-like; IPR018117:DNA methylase, C-5 cytosine-specific, active site
PTSG_02610	233	165	161	88	316	321	522	430	NoBP	NoMF	NoCC	IPR010007:SPANX family protein
PTSG_02581	136	48	48	40	176	153	178	246	NoBP	NoMF	NoCC	IPR021504:Protein of unknown function DUF3161
PTSG_02580	1132	779	734	498	1433	1370	1386	1681	BP_GO:0006911:phagocytosis, engulfment; BP_GO:0015986:ATP synthesis coupled proton transport	MF_GO:0008553:hydrogen-exporting ATPase activity, phosphorylative mechanism	CC_GO:0000275:mitochondrial proton-transporting ATP synthase complex, catalytic core F(1); CC_GO:0005811:lipid particle	IPR000131:ATPase, F1 complex, gamma subunit
PTSG_02311	57	59	38	30	156	137	89	91	NoBP	NoMF	NoCC	NoDomain
PTSG_02275	619	557	478	230	591	554	573	686	BP_GO:0006105:succinate metabolic process; BP_GO:0006104:succinyl-CoA metabolic process; BP_GO:0019643:reductive tricarboxylic acid cycle	MF_GO:0019003:GDP binding; MF_GO:0004775:succinate-CoA ligase (ADP-forming) activity; MF_GO:0005524:ATP binding; MF_GO:0046982:protein heterodimerization activity; MF_GO:0004776:succinate-CoA ligase (GDP-forming) activity	CC_GO:0045244:succinate-CoA ligase complex (GDP-forming)	IPR005809:Succinyl-CoA synthetase, beta subunit; IPR005811:ATP-citrate lyase/succinyl-CoA ligase; IPR013650:ATP-grasp fold, succinyl-CoA synthetase-type; IPR013815:ATP-grasp fold, subdomain 1; IPR013816:ATP-grasp fold, subdomain 2; IPR016102:Succinyl-CoA synthetase-like; IPR017866:Succinyl-CoA synthetase, beta subunit, conserved site
PTSG_02255	578	588	496	278	656	602	674	639	BP_GO:0006099:tricarboxylic acid cycle	MF_GO:0020037:heme binding	CC_GO:0005743:mitochondrial inner membrane; CC_GO:0016021:integral to membrane	IPR007992:Cytochrome b, succinate dehydrogenase small subunit, CybS
PTSG_02193	77	13	34	10	61	52	61	41	NoBP	NoMF	NoCC	NoDomain
PTSG_02145	430	292	223	200	550	460	621	650	BP_GO:0045039:protein import into mitochondrial inner membrane	NoMF	CC_GO:0042719:mitochondrial intermembrane space protein transporter complex	IPR004217:Mitochondrial inner membrane translocase complex, Tim8/9/10/13-zinc finger-like
PTSG_02003	51	40	33	16	45	46	61	37	NoBP	NoMF	NoCC	IPR007184:Glycosidase, PH1107-related; IPR023296:Glycosyl hydrolase family 43, five-bladed beta-propellor domain
PTSG_01910	123	43	45	17	124	118	83	185	BP_GO:0006508:proteolysis	MF_GO:0008236:serine-type peptidase activity	NoCC	IPR005320:Peptidase S51
PTSG_01892	504	269	180	162	397	390	476	598	BP_GO:0006605:protein targeting	MF_GO:0015450:P-P-bond-hydrolysis-driven protein transmembrane transporter activity	CC_GO:0016020:membrane; CC_GO:0009941:chloroplast envelope	IPR001901:Protein translocase complex, SecE/Sec61-gamma subunit; IPR008158:Protein translocase SEC61 complex, gamma subunit; IPR023391:Protein translocase SecE domain
PTSG_01756	390	206	206	174	446	453	467	544	NoBP	NoMF	CC_GO:0016020:membrane	IPR005052:Legume-like lectin; IPR008985:Concanavalin A-like lectin/glucanase; IPR013320:Concanavalin A-like lectin/glucanase, subgroup
PTSG_01698	259	169	133	67	439	338	247	684	NoBP	NoMF	CC_GO:0016021:integral to membrane	IPR005344:Uncharacterised protein family UPF0121
PTSG_01694	2075	1169	1289	454	1072	1517	1533	1152	BP_GO:0008152:metabolic process	MF_GO:0003824:catalytic activity; MF_GO:0005515:protein binding	NoCC	IPR001478:PDZ/DHR/GLGF; IPR001544:Aminotransferase, class IV; IPR008144:Guanylate kinase; IPR008145:Guanylate kinase/L-type calcium channel; IPR020590:Guanylate kinase, conserved site
PTSG_01692	271	390	379	89	400	356	319	240	BP_GO:0008152:metabolic process	MF_GO:0005488:binding; MF_GO:0003824:catalytic activity	NoCC	IPR000594:UBA/THIF-type NAD/FAD binding fold; IPR009036:Molybdenum cofactor biosynthesis, MoeB; IPR016040:NAD(P)-binding domain
PTSG_01665	2566	1300	1561	879	2314	2133	2254	3227	BP_GO:0006508:proteolysis; BP_GO:0006418:tRNA aminoacylation for protein translation	MF_GO:0004190:aspartic-type endopeptidase activity; MF_GO:0004812:aminoacyl-tRNA ligase activity; MF_GO:0005524:ATP binding	CC_GO:0005737:cytoplasm	IPR001412:Aminoacyl-tRNA synthetase, class I, conserved site; IPR001461:Peptidase A1; IPR001969:Peptidase aspartic, active site; IPR009007:Peptidase aspartic, catalytic; IPR021109:Peptidase aspartic
PTSG_01328	83	56	42	15	176	125	75	233	NoBP	NoMF	NoCC	NoDomain
PTSG_01312	59	37	26	20	67	53	70	64	NoBP	NoMF	NoCC	IPR009829:Protein of unknown function DUF1395
PTSG_01231	103	41	43	18	75	92	106	128	NoBP	NoMF	NoCC	NoDomain
PTSG_01153	31	45	47	16	83	66	63	110	NoBP	NoMF	NoCC	IPR009724:Protein of unknown function DUF1301, TMEM70
PTSG_01033	208	213	110	70	286	226	219	211	NoBP	MF_GO:0005488:binding	NoCC	IPR008408:Brain acid soluble protein 1; IPR011989:Armadillo-like helical
PTSG_00989	236	334	322	123	273	292	409	395	BP_GO:0055114:oxidation reduction	MF_GO:0016491:oxidoreductase activity	NoCC	IPR001433:Oxidoreductase FAD/NAD(P)-binding; IPR001709:Flavoprotein pyridine nucleotide cytochrome reductase; IPR001834:NADH:cytochrome b5 reductase (CBR); IPR008333:Oxidoreductase, FAD-binding domain; IPR017927:Ferredoxin reductase-type FAD-binding domain; IPR017938:Riboflavin synthase-like beta-barrel
PTSG_00961	164	143	124	60	357	254	158	451	BP_GO:0009058:biosynthetic process	MF_GO:0016740:transferase activity	NoCC	IPR002060:Squalene/phytoene synthase; IPR008949:Terpenoid synthase
PTSG_00821	122	21	74	10	79	82	96	43	BP_GO:0005975:carbohydrate metabolic process	MF_GO:0003824:catalytic activity; MF_GO:0043169:cation binding	CC_GO:0016020:membrane	IPR005199:Glycoside hydrolase, family 79; IPR013781:Glycoside hydrolase, subgroup, catalytic core; IPR017853:Glycoside hydrolase, superfamily; IPR018087:Glycoside hydrolase, family 5, conserved site
PTSG_00551	609	307	303	226	777	677	786	1075	BP_GO:0006696:ergosterol biosynthetic process	MF_GO:0000247:C-8 sterol isomerase activity	CC_GO:0005783:endoplasmic reticulum	IPR006716:ERG2/sigma1 receptor-like
PTSG_00546	61	133	74	32	134	126	109	202	BP_GO:0045454:cell redox homeostasis	NoMF	NoCC	IPR012335:Thioredoxin fold; IPR012336:Thioredoxin-like fold; IPR017936:Thioredoxin-like
PTSG_00250	165	158	122	63	262	227	267	355	BP_GO:0015986:ATP synthesis coupled proton transport	MF_GO:0015078:hydrogen ion transmembrane transporter activity	NoCC	IPR008386:ATPase, F0 complex, subunit E, mitochondrial
PTSG_00243	1101	576	587	249	900	967	984	1290	NoBP	NoMF	CC_GO:0005783:endoplasmic reticulum; CC_GO:0016021:integral to membrane	IPR008856:Translocon-associated beta
PTSG_00042	6883	3746	4272	2623	5959	6828	7606	7080	BP_GO:0001525:angiogenesis; BP_GO:0006933:negative regulation of cell adhesion involved in substrate-bound cell migration; BP_GO:0006898:receptor-mediated endocytosis; BP_GO:0006172:ADP biosynthetic process; BP_GO:0009851:auxin biosynthetic process; BP_GO:0051453:regulation of intracellular pH; BP_GO:0042776:mitochondrial ATP synthesis coupled proton transport; BP_GO:0042777:plasma membrane ATP s…	MF_GO:0046961:proton-transporting ATPase activity, rotational mechanism; MF_GO:0008553:hydrogen-exporting ATPase activity, phosphorylative mechanism; MF_GO:0046933:hydrogen ion transporting ATP synthase activity, rotational mechanism; MF_GO:0030228:lipoprotein receptor activity; MF_GO:0005509:calcium ion binding; MF_GO:0042288:MHC class I protein binding; MF_GO:0043499:eukaryotic cell surface bin…	CC_GO:0042645:mitochondrial nucleoid; CC_GO:0009986:cell surface; CC_GO:0005754:mitochondrial proton-transporting ATP synthase, catalytic core; CC_GO:0042612:MHC class I protein complex	IPR000194:ATPase, alpha/beta subunit, nucleotide-binding domain; IPR000793:ATPase, F1/V1/A1 complex, alpha/beta subunit, C-terminal; IPR003593:ATPase, AAA+ type, core; IPR004100:ATPase, F1/V1/A1 complex, alpha/beta subunit, N-terminal; IPR005722:ATPase, F1 complex, beta subunit; IPR018118:ATPase, F1/A1 complex, alpha/beta subunit, N-terminal; IPR020003:ATPase, alpha/beta subunit, nucleotide-bindi…
PTSG_12969	137	91	64	50	117	119	126	186	NoBP	NoMF	NoCC	NoDomain
PTSG_12942	552	310	262	197	458	435	454	423	NoBP	MF_GO:0032036:myosin heavy chain binding; MF_GO:0005509:calcium ion binding; MF_GO:0042623:ATPase activity, coupled	CC_GO:0016461:unconventional myosin complex	IPR002048:Calcium-binding EF-hand; IPR011992:EF-hand-like domain; IPR018247:EF-Hand 1, calcium-binding site; IPR018248:EF-hand; IPR018249:EF-HAND 2
PTSG_12776	22	9	9	5	20	21	9	27	NoBP	NoMF	NoCC	NoDomain
PTSG_12775	588	699	680	187	503	504	452	674	BP_GO:0070125:mitochondrial translational elongation; BP_GO:0006468:protein amino acid phosphorylation; BP_GO:0006448:regulation of translational elongation	MF_GO:0003746:translation elongation factor activity; MF_GO:0005525:GTP binding; MF_GO:0003924:GTPase activity; MF_GO:0004672:protein kinase activity; MF_GO:0005524:ATP binding	CC_GO:0005739:mitochondrion; CC_GO:0005840:ribosome	IPR000640:Translation elongation factor EFG/EF2, C-terminal; IPR000719:Protein kinase, catalytic domain; IPR000795:Protein synthesis factor, GTP-binding; IPR001245:Serine-threonine/tyrosine-protein kinase; IPR004161:Translation elongation factor EFTu/EF1A, domain 2; IPR004540:Translation elongation factor EFG/EF2; IPR005225:Small GTP-binding protein; IPR005517:Translation elongation factor EFG/EF…
PTSG_12699	387	243	206	154	382	361	347	435	BP_GO:0006508:proteolysis; BP_GO:0019370:leukotriene biosynthetic process	MF_GO:0016803:ether hydrolase activity; MF_GO:0005515:protein binding; MF_GO:0008237:metallopeptidase activity; MF_GO:0008270:zinc ion binding	CC_GO:0005737:cytoplasm	IPR001930:Peptidase M1, alanine aminopeptidase/leukotriene A4 hydrolase; IPR014782:Peptidase M1, membrane alanine aminopeptidase, N-terminal; IPR015211:Peptidase M1, leukotriene A4 hydrolase, aminopeptidase C-terminal; IPR016024:Armadillo-type fold
PTSG_12698	1000	452	553	132	392	500	469	198	NoBP	MF_GO:0016787:hydrolase activity	NoCC	IPR009305:Protein of unknown function DUF962
PTSG_12512	695	826	602	373	798	781	1011	1448	NoBP	MF_GO:0017111:nucleoside-triphosphatase activity; MF_GO:0005524:ATP binding	NoCC	IPR003593:ATPase, AAA+ type, core; IPR003959:ATPase, AAA-type, core; IPR020231:Uncharacterised protein family, YfgI; IPR021911:ATPase family AAA domain-containing protein 3, domain of unknown function DUF3523
PTSG_12174	132	273	197	72	154	161	206	224	NoBP	NoMF	NoCC	IPR018946:Alkaline phosphatase D-related
PTSG_12106	42	30	57	25	61	68	75	43	NoBP	NoMF	NoCC	NoDomain
PTSG_12025	54	29	27	22	59	61	47	46	NoBP	MF_GO:0003676:nucleic acid binding	CC_GO:0030529:ribonucleoprotein complex	IPR001163:Like-Sm ribonucleoprotein (LSM) domain; IPR010920:Like-Sm ribonucleoprotein (LSM)-related domain
PTSG_11853	1086	420	592	328	612	901	932	595	NoBP	NoMF	NoCC	IPR018939:Autophagy-related protein 27
PTSG_11825	948	686	630	312	783	689	602	542	NoBP	NoMF	NoCC	IPR009305:Protein of unknown function DUF962
PTSG_11800	718	404	273	195	557	592	470	550	NoBP	NoMF	NoCC	NoDomain
PTSG_11598	46	71	35	30	202	172	71	212	NoBP	NoMF	NoCC	NoDomain
PTSG_11590	409	491	602	272	673	608	554	854	BP_GO:0006633:fatty acid biosynthetic process; BP_GO:0055114:oxidation reduction	MF_GO:0005506:iron ion binding; MF_GO:0000248:C-5 sterol desaturase activity	CC_GO:0005783:endoplasmic reticulum; CC_GO:0044425:membrane part	IPR006694:Fatty acid hydroxylase
PTSG_11412	101	84	45	34	172	106	77	125	BP_GO:0006123:mitochondrial electron transport, cytochrome c to oxygen; BP_GO:0015992:proton transport	MF_GO:0004129:cytochrome-c oxidase activity	CC_GO:0005739:mitochondrion; CC_GO:0045277:respiratory chain complex IV	IPR003213:Cytochrome c oxidase, subunit VIb
PTSG_11301	189	57	131	19	50	75	55	43	NoBP	NoMF	NoCC	NoDomain
PTSG_11289	159	191	139	79	261	192	184	265	NoBP	NoMF	NoCC	NoDomain
PTSG_11136	207	201	146	124	375	305	261	443	BP_GO:0006412:translation; BP_GO:0042254:ribosome biogenesis	MF_GO:0003735:structural constituent of ribosome	CC_GO:0005840:ribosome	IPR000754:Ribosomal protein S9; IPR014721:Ribosomal protein S5 domain 2-type fold, subgroup; IPR020568:Ribosomal protein S5 domain 2-type fold; IPR020574:Ribosomal protein S9, conserved site
PTSG_10802	62	65	53	37	83	68	127	100	BP_GO:0006367:transcription initiation from RNA polymerase II promoter; BP_GO:0008380:RNA splicing; BP_GO:0006368:RNA elongation from RNA polymerase II promoter; BP_GO:0006144:purine base metabolic process; BP_GO:0006206:pyrimidine base metabolic process	MF_GO:0003899:DNA-directed RNA polymerase activity; MF_GO:0004672:protein kinase activity; MF_GO:0000166:nucleotide binding	CC_GO:0005665:DNA-directed RNA polymerase II, core complex; CC_GO:0005730:nucleolus	IPR005574:RNA polymerase II, Rpb4; IPR006590:RNA polymerase II, Rpb4, core; IPR010997:HRDC-like
PTSG_10762	171	361	234	115	487	331	240	511	BP_GO:0008612:peptidyl-lysine modification to hypusine	MF_GO:0019135:deoxyhypusine monooxygenase activity; MF_GO:0005488:binding	NoCC	IPR004155:PBS lyase HEAT-like repeat; IPR011989:Armadillo-like helical; IPR016024:Armadillo-type fold; IPR021133:HEAT, type 2
PTSG_10575	685	452	724	221	459	535	425	427	NoBP	NoMF	NoCC	NoDomain
PTSG_10206	1360	675	618	392	1425	1147	888	1303	BP_GO:0006508:proteolysis	MF_GO:0008237:metallopeptidase activity; MF_GO:0016805:dipeptidase activity; MF_GO:0005515:protein binding; MF_GO:0034701:tripeptidase activity	NoCC	IPR001261:ArgE/DapE/ACY1/CPG2/YscS, conserved site; IPR002933:Peptidase M20; IPR011650:Peptidase M20, dimerisation; IPR017153:Glutathione degradosome, DUG1
PTSG_10185	14	21	29	9	41	47	58	19	NoBP	MF_GO:0008270:zinc ion binding; MF_GO:0003676:nucleic acid binding	CC_GO:0005622:intracellular	IPR007087:Zinc finger, C2H2-type; IPR013087:Zinc finger, C2H2-type/integrase, DNA-binding; IPR015880:Zinc finger, C2H2-like
PTSG_09894	104	35	45	31	96	88	71	70	NoBP	NoMF	NoCC	NoDomain
PTSG_09659	500	328	282	223	471	509	497	448	NoBP	MF_GO:0005509:calcium ion binding	NoCC	IPR002048:Calcium-binding EF-hand; IPR008408:Brain acid soluble protein 1; IPR011992:EF-hand-like domain; IPR018247:EF-Hand 1, calcium-binding site; IPR018249:EF-HAND 2
PTSG_09508	2419	978	802	531	1251	1569	1242	1647	NoBP	NoMF	NoCC	IPR011935:Conserved hypothetical protein CHP02231
PTSG_09441	382	194	147	121	308	279	218	248	NoBP	NoMF	NoCC	IPR022272:Lipocalin conserved site
PTSG_09281	1009	689	623	477	1244	1026	981	1301	NoBP	NoMF	CC_GO:0016020:membrane	IPR000163:Prohibitin; IPR001107:Band 7 protein
PTSG_08699	58	20	27	14	63	45	37	47	BP_GO:0006281:DNA repair	MF_GO:0016787:hydrolase activity	NoCC	IPR000086:NUDIX hydrolase domain; IPR003563:7,8-dihydro-8-oxoguanine triphosphatase; IPR015797:NUDIX hydrolase domain-like
PTSG_08690	190	107	112	78	194	168	196	390	NoBP	NoMF	NoCC	IPR000073:Alpha/beta hydrolase fold-1
PTSG_08670	183	30	34	21	56	42	69	79	NoBP	NoMF	NoCC	IPR002549:Uncharacterised protein family UPF0118
PTSG_08639	602	588	440	319	957	716	626	960	BP_GO:0007399:nervous system development; BP_GO:0006120:mitochondrial electron transport, NADH to ubiquinone; BP_GO:0048738:cardiac muscle tissue development; BP_GO:0006744:ubiquinone biosynthetic process; BP_GO:0006814:sodium ion transport; BP_GO:0015992:proton transport; BP_GO:0006118:electron transport	MF_GO:0051537:2 iron, 2 sulfur cluster binding; MF_GO:0008137:NADH dehydrogenase (ubiquinone) activity; MF_GO:0046872:metal ion binding; MF_GO:0009055:electron carrier activity; MF_GO:0051287:NAD or NADH binding	CC_GO:0005747:mitochondrial respiratory chain complex I	IPR002023:NADH:ubiquinone oxidoreductase, 24kDa subunit; IPR012335:Thioredoxin fold; IPR012336:Thioredoxin-like fold
PTSG_08616	196	92	121	63	142	188	166	102	BP_GO:0006098:pentose-phosphate shunt	MF_GO:0017057:6-phosphogluconolactonase activity	NoCC	IPR005900:6-phosphogluconolactonase, DevB-type
PTSG_08418	1314	850	722	496	1477	1235	1166	2648	BP_GO:0015986:ATP synthesis coupled proton transport	MF_GO:0015078:hydrogen ion transmembrane transporter activity	NoCC	IPR008688:ATPase, F0 complex, subunit B, mitochondrial
PTSG_08382	3115	1394	1116	1014	2778	2332	1870	4111	BP_GO:0048240:sperm capacitation; BP_GO:0007369:gastrulation; BP_GO:0010510:regulation of acetyl-CoA biosynthetic process from pyruvate; BP_GO:0006120:mitochondrial electron transport, NADH to ubiquinone; BP_GO:0007568:aging; BP_GO:0009106:lipoate metabolic process; BP_GO:0051068:dihydrolipoamide metabolic process; BP_GO:0045454:cell redox homeostasis; BP_GO:0006103:2-oxoglutarate metabolic proce…	MF_GO:0004148:dihydrolipoyl dehydrogenase activity; MF_GO:0009055:electron carrier activity; MF_GO:0050660:FAD binding; MF_GO:0051287:NAD or NADH binding; MF_GO:0043544:lipoamide binding	CC_GO:0043159:acrosomal matrix; CC_GO:0005759:mitochondrial matrix; CC_GO:0019861:flagellum; CC_GO:0045252:oxoglutarate dehydrogenase complex; CC_GO:0045254:pyruvate dehydrogenase complex	IPR001327:Pyridine nucleotide-disulphide oxidoreductase, NAD-binding region; IPR004099:Pyridine nucleotide-disulphide oxidoreductase, dimerisation; IPR006258:Dihydrolipoamide dehydrogenase; IPR012999:Pyridine nucleotide-disulphide oxidoreductase, class I, active site; IPR013027:FAD-dependent pyridine nucleotide-disulphide oxidoreductase; IPR016156:FAD/NAD-linked reductase, dimerisation
PTSG_07994	1012	211	222	178	541	455	346	363	NoBP	MF_GO:0008270:zinc ion binding	CC_GO:0005622:intracellular	IPR007087:Zinc finger, C2H2-type; IPR015880:Zinc finger, C2H2-like
PTSG_07930	43	25	45	15	53	47	57	32	NoBP	NoMF	NoCC	IPR000884:Thrombospondin, type 1 repeat
PTSG_07745	836	144	223	9	46	174	41	12	BP_GO:0005982:starch metabolic process; BP_GO:0005985:sucrose metabolic process	MF_GO:0004650:polygalacturonase activity	NoCC	IPR000743:Glycoside hydrolase, family 28; IPR006626:Parallel beta-helix repeat; IPR011050:Pectin lyase fold/virulence factor; IPR012334:Pectin lyase fold
PTSG_07706	200	41	52	35	101	115	69	96	NoBP	NoMF	CC_GO:0016021:integral to membrane	IPR012506:YhhN-like
PTSG_07576	247	83	120	49	180	215	211	87	NoBP	MF_GO:0005515:protein binding; MF_GO:0005509:calcium ion binding	NoCC	IPR000152:EGF-type aspartate/asparagine hydroxylation site; IPR000742:Epidermal growth factor-like, type 3; IPR002049:EGF-like, laminin; IPR006212:Furin-like repeat; IPR009030:Growth factor, receptor; IPR013032:EGF-like region, conserved site; IPR013091:EGF calcium-binding; IPR018097:EGF-like calcium-binding, conserved site
PTSG_07386	539	528	392	283	683	481	713	690	BP_GO:0006605:protein targeting	NoMF	CC_GO:0005742:mitochondrial outer membrane translocase complex	IPR002056:Protein import receptor MAS20-related; IPR023392:Mitochondrial outer membrane translocase complex, subunit Tom20 domain
PTSG_07375	813	567	622	413	888	895	931	972	BP_GO:0006508:proteolysis	MF_GO:0004222:metalloendopeptidase activity; MF_GO:0008270:zinc ion binding	NoCC	IPR007863:Peptidase M16, C-terminal; IPR011237:Peptidase M16, core; IPR011249:Metalloenzyme, LuxS/M16 peptidase-like, metal-binding
PTSG_07129	1087	482	443	395	859	848	924	1522	NoBP	MF_GO:0005488:binding	CC_GO:0005783:endoplasmic reticulum; CC_GO:0016021:integral to membrane	IPR008855:Translocon-associated; IPR011990:Tetratricopeptide-like helical
PTSG_07123	377	163	185	115	263	272	228	291	BP_GO:0005975:carbohydrate metabolic process	MF_GO:0016868:intramolecular transferase activity, phosphotransferases; MF_GO:0000287:magnesium ion binding	NoCC	IPR005844:Alpha-D-phosphohexomutase, alpha/beta/alpha domain I; IPR005845:Alpha-D-phosphohexomutase, alpha/beta/alpha domain II; IPR005846:Alpha-D-phosphohexomutase, alpha/beta/alpha domain III; IPR016055:Alpha-D-phosphohexomutase, alpha/beta/alpha I/II/III; IPR016066:Alpha-D-phosphohexomutase, conserved site
PTSG_06974	372	205	173	142	299	359	319	423	BP_GO:0006613:cotranslational protein targeting to membrane	NoMF	CC_GO:0005784:Sec61 translocon complex; CC_GO:0030176:integral to endoplasmic reticulum membrane	IPR009779:Translocon-associated, gamma subunit
PTSG_06901	118	57	57	37	131	110	79	141	BP_GO:0006564:L-serine biosynthetic process; BP_GO:0006544:glycine metabolic process; BP_GO:0006566:threonine metabolic process	MF_GO:0004647:phosphoserine phosphatase activity	NoCC	IPR004469:Phosphoserine phosphatase SerB; IPR005834:Haloacid dehalogenase-like hydrolase; IPR006383:HAD-superfamily hydrolase, subfamily IB, PSPase-like; IPR023190:Phosphoserine phosphatase, domain 2; IPR023214:HAD-like domain
PTSG_06825	115	114	80	44	140	147	111	192	NoBP	NoMF	NoCC	IPR003323:Ovarian tumour, otubain
PTSG_06717	255	170	166	113	340	295	278	233	BP_GO:0006629:lipid metabolic process	NoMF	NoCC	IPR002641:Patatin/Phospholipase A2-related; IPR016035:Acyl transferase/acyl hydrolase/lysophospholipase
PTSG_06640	116	182	119	62	180	151	131	172	NoBP	NoMF	NoCC	IPR005341:Protein Transporter, Pam16
PTSG_06282	866	402	356	267	648	709	500	555	BP_GO:0006563:L-serine metabolic process; BP_GO:0006730:one-carbon metabolic process; BP_GO:0006544:glycine metabolic process	MF_GO:0030170:pyridoxal phosphate binding; MF_GO:0004372:glycine hydroxymethyltransferase activity	NoCC	IPR001085:Serine hydroxymethyltransferase; IPR015421:Pyridoxal phosphate-dependent transferase, major region, subdomain 1; IPR015422:Pyridoxal phosphate-dependent transferase, major region, subdomain 2; IPR015424:Pyridoxal phosphate-dependent transferase, major domain; IPR019775:WD40 repeat, conserved site; IPR019798:Serine hydroxymethyltransferase, pyridoxal phosphate binding site
PTSG_06167	14135	2852	2536	1724	8503	8249	3675	6631	BP_GO:0043687:post-translational protein modification	MF_GO:0016881:acid-amino acid ligase activity	NoCC	IPR000608:Ubiquitin-conjugating enzyme, E2; IPR016135:Ubiquitin-conjugating enzyme/RWD-like; IPR023313:Ubiquitin-conjugating enzyme, active site
PTSG_05858	670	294	323	202	476	457	363	424	NoBP	NoMF	NoCC	IPR018108:Mitochondrial substrate/solute carrier; IPR023395:Mitochondrial carrier domain
PTSG_05729	995	905	1023	414	982	986	853	894	BP_GO:0019464:glycine decarboxylation via glycine cleavage system; BP_GO:0006563:L-serine metabolic process; BP_GO:0006566:threonine metabolic process	MF_GO:0004047:aminomethyltransferase activity; MF_GO:0031405:lipoic acid binding	CC_GO:0005960:glycine cleavage complex; CC_GO:0005739:mitochondrion	IPR002930:Glycine cleavage H-protein; IPR003016:2-oxo acid dehydrogenase, lipoyl-binding site; IPR011053:Single hybrid motif; IPR017453:Glycine cleavage H-protein, subgroup
PTSG_05721	295	355	312	119	314	282	259	429	BP_GO:0006457:protein folding	MF_GO:0051082:unfolded protein binding; MF_GO:0000774:adenyl-nucleotide exchange factor activity; MF_GO:0042803:protein homodimerization activity; MF_GO:0051087:chaperone binding	CC_GO:0005759:mitochondrial matrix	IPR000740:GrpE nucleotide exchange factor; IPR009012:GrpE nucleotide exchange factor, head; IPR013805:GrpE nucleotide exchange factor, coiled-coil
PTSG_05620	172	214	225	103	322	261	217	284	BP_GO:0006812:cation transport; BP_GO:0055085:transmembrane transport	MF_GO:0008324:cation transmembrane transporter activity	CC_GO:0016020:membrane	IPR004686:Tricarboxylate/iron carrier
PTSG_05473	266	153	109	65	210	172	148	250	BP_GO:0006098:pentose-phosphate shunt; BP_GO:0015976:carbon utilization	MF_GO:0004751:ribose-5-phosphate isomerase activity	NoCC	IPR004788:Ribose 5-phosphate isomerase, type A
PTSG_05468	632	323	316	267	752	672	614	644	BP_GO:0006810:transport	NoMF	CC_GO:0016021:integral to membrane	IPR009038:GOLD; IPR015719:Glycoprotein 25L-related
PTSG_04746	910	165	272	78	247	382	281	131	NoBP	NoMF	NoCC	NoDomain
PTSG_04659	151	175	140	75	197	233	180	167	BP_GO:0006629:lipid metabolic process; BP_GO:0055114:oxidation reduction	MF_GO:0016491:oxidoreductase activity; MF_GO:0020037:heme binding	NoCC	IPR001199:Cytochrome b5; IPR005804:Fatty acid desaturase, type 1
[truncated: 94 more rows]

## Sheet: pairwise_colony_and_swimming
################################
#Colony and Swim genes: 556 genes
################################
[truncated: 557 more rows]

## Sheet: pairwise_colony
################################
[truncated: 117 more rows]

[truncated: 1 more sheets: pairwise_swimming]
