# Supplementary material for: Premetazoan genome evolution and the regulation of cell differentiation in the choanoflagellate Salpingoeca rosetta
Source: Genome Biol. 2013 Feb 18;14(2):R15. doi: 10.1186/gb-2013-14-2-r15 (PMC4054682; doi:10.1186/gb-2013-14-2-r15)
Supplement: Additional file 9 — Differentially expressed genes identified by pairwise comparison. [file gb-2013-14-2-r15-S9.XLS]

## Sheet: group_attached_and_swimming
################################
#Attach and Swim genes: 1149 genes
################################
#GeneID	ThA2_count	ThM_count	ThAM_count	SwM_count	RCA1_count	RCA2_count	RCAM_count	CCM_count	BP_GO	MF_GO	CC_GO	InterProDomain
PTSG_00026	149	561	449	151	26	56	50	17	NoBP	MF_GO:0005515:protein binding; MF_GO:0008270:zinc ion binding	NoCC	IPR001841:Zinc finger, RING-type; IPR013083:Zinc finger, RING/FYVE/PHD-type; IPR018957:Zinc finger, C3HC4 RING-type
PTSG_00044	427	331	524	234	5	87	79	0	NoBP	NoMF	NoCC	NoDomain
PTSG_00061	111	75	61	28	14	33	12	5	NoBP	NoMF	NoCC	NoDomain
PTSG_00094	1402	2672	1780	188	12	287	56	6	NoBP	MF_GO:0005515:protein binding	NoCC	IPR001849:Pleckstrin homology domain; IPR011993:Pleckstrin homology-type
PTSG_00106	32	28	20	22	3	13	8	0	BP_GO:0006754:ATP biosynthetic process	MF_GO:0005524:ATP binding	CC_GO:0016020:membrane	IPR018303:ATPase, P-type phosphorylation site; IPR023214:HAD-like domain; IPR023306:ATPase, cation-transporting, domain N
PTSG_00115	85	181	152	74	6	27	15	4	NoBP	NoMF	NoCC	IPR023296:Glycosyl hydrolase family 43, five-bladed beta-propellor domain
PTSG_00118	44	314	410	918	46	54	170	33	NoBP	NoMF	NoCC	NoDomain
PTSG_00121	337	365	304	37	1	64	15	1	BP_GO:0055114:oxidation reduction	MF_GO:0016491:oxidoreductase activity; MF_GO:0050660:FAD binding	NoCC	IPR006094:FAD linked oxidase, N-terminal; IPR012951:Berberine/berberine-like; IPR016166:FAD-binding, type 2; IPR016167:FAD-binding, type 2, subdomain 1; IPR016168:FAD-linked oxidase, FAD-binding, subdomain 2
PTSG_00122	733	1241	3230	57	2	34	29	3	BP_GO:0008045:motor axon guidance; BP_GO:0055114:oxidation reduction	MF_GO:0016491:oxidoreductase activity; MF_GO:0005506:iron ion binding; MF_GO:0031418:L-ascorbic acid binding	NoCC	IPR005123:Oxoglutarate/iron-dependent oxygenase; IPR006620:Prolyl 4-hydroxylase, alpha subunit
PTSG_00123	232	592	672	68	0	21	25	0	NoBP	NoMF	NoCC	NoDomain
PTSG_00134	2003	1661	1613	490	349	445	207	284	BP_GO:0006418:tRNA aminoacylation for protein translation	MF_GO:0004812:aminoacyl-tRNA ligase activity; MF_GO:0005524:ATP binding	CC_GO:0005737:cytoplasm	IPR001412:Aminoacyl-tRNA synthetase, class I, conserved site
PTSG_00155	105	63	117	257	27	46	36	7	NoBP	MF_GO:0005516:calmodulin binding	NoCC	IPR002101:Myristoylated alanine-rich C-kinase substrate MARCKS
PTSG_00163	645	2124	2970	3146	152	283	791	77	BP_GO:0042981:regulation of apoptosis; BP_GO:0009851:auxin biosynthetic process; BP_GO:0006468:protein amino acid phosphorylation; BP_GO:0009069:serine family amino acid metabolic process	MF_GO:0005524:ATP binding; MF_GO:0004674:protein serine/threonine kinase activity	CC_GO:0005954:calcium- and calmodulin-dependent protein kinase complex; CC_GO:0005634:nucleus	IPR000719:Protein kinase, catalytic domain; IPR002290:Serine/threonine-protein kinase domain; IPR008271:Serine/threonine-protein kinase, active site; IPR011009:Protein kinase-like domain; IPR017441:Protein kinase, ATP binding site; IPR017442:Serine/threonine-protein kinase-like domain
PTSG_00186	2424	6070	5563	952	237	408	638	152	NoBP	NoMF	NoCC	NoDomain
PTSG_00198	120	58	51	23	0	14	5	0	NoBP	NoMF	NoCC	NoDomain
PTSG_00226	26	64	99	953	7	12	145	6	NoBP	MF_GO:0008270:zinc ion binding	CC_GO:0005622:intracellular	IPR007087:Zinc finger, C2H2-type; IPR015880:Zinc finger, C2H2-like
PTSG_00263	1295	197	512	934	251	590	370	252	NoBP	MF_GO:0005515:protein binding	NoCC	IPR000270:Phox/Bem1p
PTSG_00272	66	402	419	132	1	18	17	10	BP_GO:0019538:protein metabolic process; BP_GO:0055114:oxidation reduction	MF_GO:0016671:oxidoreductase activity, acting on sulfur group of donors, disulfide as acceptor	NoCC	IPR002569:Peptide methionine sulphoxide reductase MsrA
PTSG_00277	12893	28072	34315	2121	42	1310	374	32	NoBP	MF_GO:0005515:protein binding	NoCC	IPR002035:von Willebrand factor, type A; IPR008160:Collagen triple helix repeat
PTSG_00284	337	319	322	308	124	253	244	154	BP_GO:0005975:carbohydrate metabolic process	MF_GO:0003824:catalytic activity; MF_GO:0043169:cation binding	NoCC	IPR004193:Glycoside hydrolase, family 13, N-terminal; IPR006048:Alpha-amylase, C-terminal all beta; IPR013780:Glycosyl hydrolase, family 13, all-beta; IPR013781:Glycoside hydrolase, subgroup, catalytic core; IPR013783:Immunoglobulin-like fold; IPR014756:Immunoglobulin E-set; IPR015902:Alpha amylase; IPR017853:Glycoside hydrolase, superfamily
PTSG_00289	180	191	213	233	93	88	147	54	BP_GO:0017000:antibiotic biosynthetic process	MF_GO:0016491:oxidoreductase activity	CC_GO:0005737:cytoplasm	IPR007138:Antibiotic biosynthesis monooxygenase; IPR011008:Dimeric alpha-beta barrel
PTSG_00305	54	118	111	48	0	10	4	0	NoBP	MF_GO:0005515:protein binding	NoCC	IPR001680:WD40 repeat; IPR011046:WD40 repeat-like-containing domain; IPR015943:WD40/YVTN repeat-like-containing domain; IPR019781:WD40 repeat, subgroup; IPR019782:WD40 repeat 2; IPR020472:G-protein beta WD-40 repeat
PTSG_00324	84	250	387	218	3	10	33	1	NoBP	NoMF	NoCC	NoDomain
PTSG_00333	113	397	404	117	0	12	25	2	NoBP	NoMF	NoCC	NoDomain
PTSG_00347	70	380	651	105	1	8	12	2	NoBP	NoMF	NoCC	NoDomain
PTSG_00374	603	329	554	742	195	345	584	82	NoBP	NoMF	NoCC	NoDomain
PTSG_00433	266	251	383	312	83	114	147	61	BP_GO:0006470:protein amino acid dephosphorylation; BP_GO:0006570:tyrosine metabolic process	MF_GO:0004725:protein tyrosine phosphatase activity	NoCC	IPR000242:Protein-tyrosine phosphatase, receptor/non-receptor type; IPR000387:Protein-tyrosine/Dual-specificity phosphatase; IPR016130:Protein-tyrosine phosphatase, active site
PTSG_00444	36	36	49	46	0	2	18	2	NoBP	NoMF	NoCC	NoDomain
PTSG_00459	1508	1666	1962	1392	725	842	927	433	BP_GO:0045449:regulation of transcription	MF_GO:0003700:transcription factor activity; MF_GO:0043565:sequence-specific DNA binding	CC_GO:0005667:transcription factor complex	IPR004827:Basic-leucine zipper (bZIP) transcription factor; IPR009053:Prefoldin
PTSG_00516	244	635	629	560	183	232	333	91	BP_GO:0043687:post-translational protein modification	MF_GO:0016881:acid-amino acid ligase activity; MF_GO:0005524:ATP binding	CC_GO:0005622:intracellular	IPR000608:Ubiquitin-conjugating enzyme, E2; IPR001370:Baculoviral inhibition of apoptosis protein repeat; IPR001870:B302/SPRY domain; IPR008985:Concanavalin A-like lectin/glucanase; IPR013247:SH3, type 3; IPR016135:Ubiquitin-conjugating enzyme/RWD-like; IPR020003:ATPase, alpha/beta subunit, nucleotide-binding domain, active site
PTSG_00519	69	46	68	24	0	7	11	0	NoBP	MF_GO:0008146:sulfotransferase activity	NoCC	IPR000863:Sulfotransferase domain
PTSG_00520	423	201	284	230	54	63	58	61	BP_GO:0045449:regulation of transcription	MF_GO:0003700:transcription factor activity; MF_GO:0043565:sequence-specific DNA binding; MF_GO:0046983:protein dimerization activity	CC_GO:0005667:transcription factor complex	IPR004827:Basic-leucine zipper (bZIP) transcription factor; IPR011616:bZIP transcription factor, bZIP-1
PTSG_00522	278	283	326	502	142	228	296	66	NoBP	MF_GO:0005488:binding	NoCC	IPR016024:Armadillo-type fold
PTSG_00552	440	445	598	473	95	197	253	86	NoBP	NoMF	NoCC	NoDomain
PTSG_00591	354	544	892	147	29	81	49	42	BP_GO:0009088:threonine biosynthetic process; BP_GO:0009086:methionine biosynthetic process; BP_GO:0055114:oxidation reduction; BP_GO:0006544:glycine metabolic process; BP_GO:0006563:L-serine metabolic process; BP_GO:0009085:lysine biosynthetic process	MF_GO:0051287:NAD or NADH binding; MF_GO:0004073:aspartate-semialdehyde dehydrogenase activity; MF_GO:0050661:NADP or NADPH binding; MF_GO:0046983:protein dimerization activity	CC_GO:0005737:cytoplasm	IPR000534:Semialdehyde dehydrogenase, NAD-binding; IPR005986:Aspartate-semialdehyde dehydrogenase, bacterial; IPR012080:Aspartate-semialdehyde dehydrogenase; IPR012280:Semialdehyde dehydrogenase, dimerisation domain; IPR016040:NAD(P)-binding domain
PTSG_00609	181	137	95	220	80	107	141	38	BP_GO:0045449:regulation of transcription	MF_GO:0003700:transcription factor activity; MF_GO:0043565:sequence-specific DNA binding; MF_GO:0046983:protein dimerization activity	CC_GO:0005667:transcription factor complex	IPR004827:Basic-leucine zipper (bZIP) transcription factor; IPR011700:Basic leucine zipper
PTSG_00614	621	197	386	315	127	185	191	49	BP_GO:0007155:cell adhesion; BP_GO:0007165:signal transduction	MF_GO:0005515:protein binding; MF_GO:0004872:receptor activity; MF_GO:0005509:calcium ion binding; MF_GO:0005198:structural molecule activity	NoCC	IPR000152:EGF-type aspartate/asparagine hydroxylation site; IPR000436:Sushi/SCR/CCP; IPR000742:Epidermal growth factor-like, type 3; IPR000884:Thrombospondin, type 1 repeat; IPR001368:TNFR/CD27/30/40/95 cysteine-rich region; IPR001791:Laminin G domain; IPR001881:EGF-like calcium-binding; IPR003129:Laminin G, thrombospondin-type, N-terminal; IPR003609:Apple-like; IPR006210:Epidermal growth factor-…
PTSG_00630	48	111	133	204	42	81	79	46	NoBP	NoMF	NoCC	NoDomain
PTSG_00638	868	1426	1354	378	5	93	30	5	BP_GO:0006955:immune response; BP_GO:0000272:polysaccharide catabolic process; BP_GO:0007165:signal transduction	MF_GO:0005515:protein binding; MF_GO:0005044:scavenger receptor activity; MF_GO:0030247:polysaccharide binding; MF_GO:0005509:calcium ion binding	NoCC	IPR000152:EGF-type aspartate/asparagine hydroxylation site; IPR000742:Epidermal growth factor-like, type 3; IPR001212:Somatomedin B domain; IPR001368:TNFR/CD27/30/40/95 cysteine-rich region; IPR001881:EGF-like calcium-binding; IPR002102:Cellulosome anchoring protein, cohesin domain; IPR006209:EGF; IPR006210:Epidermal growth factor-like; IPR008965:Carbohydrate-binding; IPR013032:EGF-like region, c…
PTSG_00679	706	1881	1807	918	285	497	644	259	NoBP	MF_GO:0005515:protein binding; MF_GO:0016787:hydrolase activity	NoCC	IPR001478:PDZ/DHR/GLGF; IPR015797:NUDIX hydrolase domain-like
PTSG_00683	3416	9569	15212	1500	10	398	93	9	NoBP	MF_GO:0005515:protein binding	NoCC	IPR002035:von Willebrand factor, type A
PTSG_00686	174	349	138	98	33	40	105	43	BP_GO:0055114:oxidation reduction; BP_GO:0019878:lysine biosynthetic process via aminoadipic acid	MF_GO:0005488:binding; MF_GO:0016491:oxidoreductase activity	CC_GO:0005737:cytoplasm	IPR007698:Alanine dehydrogenase/PNT, C-terminal; IPR007886:Alanine dehydrogenase/PNT, N-terminal; IPR016040:NAD(P)-binding domain
PTSG_00723	173	621	930	542	93	109	164	72	BP_GO:0006468:protein amino acid phosphorylation; BP_GO:0007165:signal transduction	MF_GO:0004672:protein kinase activity; MF_GO:0005524:ATP binding; MF_GO:0005515:protein binding; MF_GO:0004872:receptor activity	NoCC	IPR000719:Protein kinase, catalytic domain; IPR000980:SH2 motif; IPR001245:Serine-threonine/tyrosine-protein kinase; IPR001368:TNFR/CD27/30/40/95 cysteine-rich region; IPR011009:Protein kinase-like domain
PTSG_00729	954	3072	4399	1332	377	773	877	377	NoBP	MF_GO:0005515:protein binding; MF_GO:0005509:calcium ion binding	NoCC	IPR000152:EGF-type aspartate/asparagine hydroxylation site; IPR000742:Epidermal growth factor-like, type 3; IPR001881:EGF-like calcium-binding; IPR009091:Regulator of chromosome condensation/beta-lactamase-inhibitor protein II; IPR013032:EGF-like region, conserved site; IPR013091:EGF calcium-binding; IPR018097:EGF-like calcium-binding, conserved site
PTSG_00734	2419	1097	2053	423	1	610	244	1	NoBP	MF_GO:0003676:nucleic acid binding; MF_GO:0000166:nucleotide binding	NoCC	IPR000504:RNA recognition motif domain; IPR012677:Nucleotide-binding, alpha-beta plait
PTSG_00739	37	30	40	15	6	7	8	0	BP_GO:0006357:regulation of transcription from RNA polymerase II promoter; BP_GO:0007165:signal transduction	MF_GO:0004872:receptor activity; MF_GO:0005515:protein binding; MF_GO:0016455:RNA polymerase II transcription mediator activity	CC_GO:0016592:mediator complex; CC_GO:0005667:transcription factor complex	IPR000436:Sushi/SCR/CCP; IPR001368:TNFR/CD27/30/40/95 cysteine-rich region; IPR003347:Transcription factor jumonji/aspartyl beta-hydroxylase; IPR006210:Epidermal growth factor-like; IPR013032:EGF-like region, conserved site; IPR016060:Complement control module; IPR019087:Mediator complex, subunit Med15, metazoa; IPR022777:Cupin, JmjC-type
PTSG_00767	24	287	116	268	40	67	165	16	NoBP	NoMF	NoCC	NoDomain
PTSG_00777	2701	918	2655	1758	846	1314	1496	352	NoBP	NoMF	NoCC	NoDomain
PTSG_00779	164	287	557	221	43	44	45	40	NoBP	MF_GO:0005515:protein binding	NoCC	IPR011993:Pleckstrin homology-type
PTSG_00780	187	228	430	324	0	30	37	0	NoBP	NoMF	NoCC	NoDomain
PTSG_00786	805	3803	2441	117	34	101	55	22	NoBP	NoMF	NoCC	NoDomain
PTSG_00849	273	893	1152	844	46	95	133	18	BP_GO:0007165:signal transduction	MF_GO:0005057:receptor signaling protein activity; MF_GO:0005515:protein binding	NoCC	IPR003116:Raf-like Ras-binding; IPR003124:Actin-binding WH2; IPR011993:Pleckstrin homology-type
PTSG_00856	426	595	406	590	246	438	406	183	BP_GO:0006821:chloride transport; BP_GO:0055085:transmembrane transport	MF_GO:0005247:voltage-gated chloride channel activity	CC_GO:0016020:membrane	IPR001807:Chloride channel, voltage gated; IPR014743:Chloride channel, core
PTSG_00862	214	692	772	187	17	48	69	30	BP_GO:0008152:metabolic process	MF_GO:0008484:sulfuric ester hydrolase activity; MF_GO:0008236:serine-type peptidase activity	CC_GO:0016021:integral to membrane	IPR000917:Sulfatase; IPR017849:Alkaline phosphatase-like, alpha/beta/alpha; IPR017850:Alkaline-phosphatase-like, core domain; IPR019758:Peptidase S26A, signal peptidase I, conserved site
PTSG_00867	93	227	468	224	84	94	137	107	BP_GO:0009190:cyclic nucleotide biosynthetic process	MF_GO:0016849:phosphorus-oxygen lyase activity	NoCC	IPR001054:Adenylyl cyclase class-3/4/guanylyl cyclase
PTSG_00868	207	562	913	508	141	194	282	205	BP_GO:0009190:cyclic nucleotide biosynthetic process	MF_GO:0005515:protein binding; MF_GO:0016849:phosphorus-oxygen lyase activity	NoCC	IPR000048:IQ motif, EF-hand binding site; IPR001054:Adenylyl cyclase class-3/4/guanylyl cyclase
PTSG_00899	604	1950	1078	768	35	115	179	56	NoBP	MF_GO:0005515:protein binding	NoCC	IPR005036:Putative phosphatase regulatory subunit
PTSG_00900	66	151	113	105	67	39	105	21	NoBP	MF_GO:0008483:transaminase activity; MF_GO:0030170:pyridoxal phosphate binding	NoCC	IPR005814:Aminotransferase class-III; IPR015421:Pyridoxal phosphate-dependent transferase, major region, subdomain 1; IPR015422:Pyridoxal phosphate-dependent transferase, major region, subdomain 2; IPR015424:Pyridoxal phosphate-dependent transferase, major domain
PTSG_00906	131	30	33	55	0	30	8	0	BP_GO:0006508:proteolysis	MF_GO:0004190:aspartic-type endopeptidase activity	NoCC	IPR001969:Peptidase aspartic, active site
PTSG_00911	428	766	772	293	190	220	268	130	NoBP	MF_GO:0003676:nucleic acid binding	NoCC	IPR003034:DNA-binding SAP
PTSG_00928	958	125	121	239	153	145	175	114	BP_GO:0055085:transmembrane transport	MF_GO:0005215:transporter activity	CC_GO:0016021:integral to membrane	IPR005828:General substrate transporter; IPR016196:Major facilitator superfamily, general substrate transporter; IPR020846:Major facilitator superfamily
PTSG_00939	122	224	311	607	30	28	79	22	NoBP	MF_GO:0005515:protein binding	NoCC	IPR001562:Zinc finger, Btk motif; IPR001849:Pleckstrin homology domain; IPR011993:Pleckstrin homology-type
PTSG_00973	863	840	1410	334	2	85	58	2	BP_GO:0045449:regulation of transcription	MF_GO:0003677:DNA binding; MF_GO:0005515:protein binding	NoCC	IPR001005:SANT domain, DNA binding; IPR009057:Homeodomain-like; IPR012287:Homeodomain-related; IPR014778:Myb, DNA-binding; IPR015495:Myb transcription factor; IPR017877:MYB-like; IPR017930:Transcription regulator HTH, Myb-type, DNA-binding
PTSG_00976	201	234	366	420	0	31	63	2	NoBP	MF_GO:0005515:protein binding	NoCC	IPR000980:SH2 motif
PTSG_00977	21	60	116	43	0	5	3	0	NoBP	NoMF	NoCC	NoDomain
PTSG_00978	418	1435	1905	590	124	155	264	60	NoBP	MF_GO:0005515:protein binding	NoCC	IPR001060:Fps/Fes/Fer/CIP4 homology; IPR001452:Src homology-3 domain; IPR001478:PDZ/DHR/GLGF
PTSG_00987	949	197	363	308	139	116	93	257	NoBP	MF_GO:0008270:zinc ion binding	NoCC	IPR000058:Zinc finger, AN1-type
PTSG_00996	286	1586	2045	1615	91	132	323	54	NoBP	MF_GO:0005515:protein binding; MF_GO:0005509:calcium ion binding	NoCC	IPR000152:EGF-type aspartate/asparagine hydroxylation site; IPR000742:Epidermal growth factor-like, type 3; IPR001881:EGF-like calcium-binding; IPR003659:Plexin/semaphorin/integrin; IPR006209:EGF; IPR006210:Epidermal growth factor-like; IPR013032:EGF-like region, conserved site; IPR013091:EGF calcium-binding; IPR013111:EGF, extracellular; IPR018097:EGF-like calcium-binding, conserved site; IPR018…
PTSG_00997	96	503	619	638	15	30	154	14	NoBP	MF_GO:0005515:protein binding; MF_GO:0005509:calcium ion binding	NoCC	IPR000152:EGF-type aspartate/asparagine hydroxylation site; IPR000742:Epidermal growth factor-like, type 3; IPR001881:EGF-like calcium-binding; IPR013032:EGF-like region, conserved site; IPR013091:EGF calcium-binding; IPR018097:EGF-like calcium-binding, conserved site
PTSG_01013	293	58	58	16	1	14	4	1	BP_GO:0042967:acyl-carrier-protein biosynthetic process	MF_GO:0008080:N-acetyltransferase activity	NoCC	IPR000182:GCN5-related N-acetyltransferase (GNAT) domain; IPR016181:Acyl-CoA N-acyltransferase
PTSG_01016	75	149	139	222	43	84	177	44	BP_GO:0045449:regulation of transcription	MF_GO:0003700:transcription factor activity; MF_GO:0008270:zinc ion binding; MF_GO:0043565:sequence-specific DNA binding	CC_GO:0005667:transcription factor complex	IPR000679:Zinc finger, GATA-type; IPR013088:Zinc finger, NHR/GATA-type
PTSG_01029	35	35	50	31	0	9	5	0	NoBP	NoMF	NoCC	NoDomain
PTSG_01045	1163	282	474	226	105	255	149	81	NoBP	MF_GO:0005515:protein binding	NoCC	IPR000372:Leucine-rich repeat-containing N-terminal; IPR001611:Leucine-rich repeat; IPR003591:Leucine-rich repeat, typical subtype
PTSG_01060	1276	506	830	1262	551	562	576	236	NoBP	MF_GO:0005515:protein binding; MF_GO:0008270:zinc ion binding	NoCC	IPR001841:Zinc finger, RING-type; IPR009060:UBA-like; IPR013083:Zinc finger, RING/FYVE/PHD-type; IPR017907:Zinc finger, RING-type, conserved site; IPR018957:Zinc finger, C3HC4 RING-type; IPR022557:Domain of unknown function DUF3480
PTSG_01061	65	172	109	63	67	43	41	12	BP_GO:0015780:nucleotide-sugar transport	MF_GO:0005338:nucleotide-sugar transmembrane transporter activity; MF_GO:0005351:sugar:hydrogen symporter activity	CC_GO:0016021:integral to membrane; CC_GO:0000139:Golgi membrane	IPR004689:UDP-galactose transporter; IPR007271:Nucleotide-sugar transporter
PTSG_01084	753	426	908	635	184	553	200	242	BP_GO:0007155:cell adhesion; BP_GO:0055114:oxidation reduction	MF_GO:0016491:oxidoreductase activity	NoCC	IPR000421:Coagulation factor 5/8 type, C-terminal; IPR000562:Type II fibronectin, collagen-binding; IPR003410:Hyalin; IPR008972:Cupredoxin; IPR008979:Galactose-binding domain-like; IPR011050:Pectin lyase fold/virulence factor; IPR013806:Kringle-like fold; IPR016160:Aldehyde dehydrogenase, conserved site
PTSG_01088	98	145	203	279	45	62	88	28	NoBP	MF_GO:0005515:protein binding	NoCC	IPR001478:PDZ/DHR/GLGF; IPR004328:BRO1 domain
PTSG_01091	32	262	360	220	145	105	187	89	NoBP	NoMF	NoCC	IPR020339:Uncharacterised protein family C20orf85
PTSG_01096	579	1397	1875	415	25	101	185	43	BP_GO:0055085:transmembrane transport	NoMF	CC_GO:0016021:integral to membrane	IPR004776:Auxin efflux carrier
PTSG_01099	1008	142	239	485	173	227	157	146	NoBP	NoMF	NoCC	NoDomain
PTSG_01141	543	396	494	156	29	103	47	26	BP_GO:0009987:cellular process; BP_GO:0032501:multicellular organismal process; BP_GO:0016043:cellular component organization	MF_GO:0005515:protein binding	CC_GO:0030863:cortical cytoskeleton; CC_GO:0043231:intracellular membrane-bounded organelle; CC_GO:0044456:synapse part; CC_GO:0044430:cytoskeletal part; CC_GO:0005886:plasma membrane	IPR001452:Src homology-3 domain; IPR001478:PDZ/DHR/GLGF; IPR008144:Guanylate kinase; IPR008145:Guanylate kinase/L-type calcium channel; IPR011511:Variant SH3; IPR015143:L27-1; IPR020590:Guanylate kinase, conserved site
PTSG_01211	1042	972	599	819	436	489	410	330	BP_GO:0030005:cellular di-, tri-valent inorganic cation homeostasis; BP_GO:0006825:copper ion transport; BP_GO:0006754:ATP biosynthetic process	MF_GO:0005524:ATP binding; MF_GO:0005507:copper ion binding; MF_GO:0004008:copper-exporting ATPase activity	CC_GO:0005794:Golgi apparatus; CC_GO:0016021:integral to membrane	IPR000695:ATPase, P-type, H+ transporting proton pump; IPR001757:ATPase, P-type, K/Mg/Cd/Cu/Zn/Na/Ca/Na/H-transporter; IPR005834:Haloacid dehalogenase-like hydrolase; IPR006121:Heavy metal transport/detoxification protein; IPR006122:Copper ion-binding; IPR006403:ATPase, P type, cation/copper-transporter; IPR006416:ATPase, P-type, heavy metal translocating; IPR008250:ATPase, P-type, ATPase-associa…
PTSG_01212	401	739	767	92	1	26	25	0	NoBP	NoMF	NoCC	NoDomain
PTSG_01220	383	227	288	133	18	57	44	15	NoBP	NoMF	NoCC	NoDomain
PTSG_01249	72	706	709	707	29	29	139	23	NoBP	NoMF	NoCC	NoDomain
PTSG_01251	592	273	330	182	15	91	148	4	BP_GO:0007275:multicellular organismal development; BP_GO:0007165:signal transduction	MF_GO:0004872:receptor activity	CC_GO:0016020:membrane	IPR002049:EGF-like, laminin; IPR003659:Plexin/semaphorin/integrin; IPR006212:Furin-like repeat; IPR009030:Growth factor, receptor; IPR016201:Plexin-like fold
PTSG_01280	87	85	109	94	59	71	80	35	BP_GO:0006281:DNA repair	MF_GO:0003677:DNA binding; MF_GO:0004003:ATP-dependent DNA helicase activity; MF_GO:0005524:ATP binding	CC_GO:0005657:replication fork	IPR000212:DNA helicase, UvrD/REP type; IPR014016:Helicase, superfamily 1, UvrD-related; IPR014017:DNA helicase, UvrD-like, C-terminal
PTSG_01284	535	155	270	87	1	89	33	0	BP_GO:0006470:protein amino acid dephosphorylation; BP_GO:0006570:tyrosine metabolic process	MF_GO:0004725:protein tyrosine phosphatase activity	NoCC	IPR000242:Protein-tyrosine phosphatase, receptor/non-receptor type; IPR000387:Protein-tyrosine/Dual-specificity phosphatase; IPR016130:Protein-tyrosine phosphatase, active site
PTSG_01285	2218	4088	4459	576	3	229	76	3	NoBP	MF_GO:0005515:protein binding	NoCC	IPR002035:von Willebrand factor, type A; IPR003410:Hyalin; IPR006212:Furin-like repeat; IPR009030:Growth factor, receptor
PTSG_01325	181	1496	1043	2399	318	343	1049	75	NoBP	MF_GO:0005515:protein binding; MF_GO:0008270:zinc ion binding	CC_GO:0005622:intracellular	IPR001810:F-box domain, cyclin-like; IPR007087:Zinc finger, C2H2-type; IPR022364:F-box domain, Skp2-like
PTSG_01378	918	274	647	133	29	118	68	66	NoBP	MF_GO:0005515:protein binding	NoCC	IPR000742:Epidermal growth factor-like, type 3; IPR002860:BNR repeat; IPR002919:Protease inhibitor I8, cysteine-rich trypsin inhibitor-like; IPR006210:Epidermal growth factor-like; IPR011040:Neuraminidase; IPR013032:EGF-like region, conserved site
PTSG_01379	141	40	101	71	0	19	17	0	BP_GO:0006835:dicarboxylic acid transport; BP_GO:0006812:cation transport; BP_GO:0006820:anion transport	MF_GO:0017153:sodium:dicarboxylate symporter activity	CC_GO:0016020:membrane	IPR000494:EGF receptor, L domain; IPR001991:Sodium:dicarboxylate symporter
PTSG_01396	348	641	708	278	141	243	268	114	BP_GO:0009058:biosynthetic process; BP_GO:0006687:glycosphingolipid metabolic process	MF_GO:0001733:galactosylceramide sulfotransferase activity	CC_GO:0005794:Golgi apparatus; CC_GO:0016021:integral to membrane	IPR003378:Fringe-like; IPR009729:Galactose-3-O-sulfotransferase
PTSG_01407	269	390	329	94	42	73	70	57	BP_GO:0001906:cell killing	MF_GO:0005524:ATP binding	NoCC	IPR002575:Aminoglycoside phosphotransferase; IPR010488:Zeta toxin, P-loop nucleoside triphosphate hydrolase; IPR011009:Protein kinase-like domain
PTSG_01413	362	472	594	827	81	98	154	35	BP_GO:0006032:chitin catabolic process; BP_GO:0016998:cell wall macromolecule catabolic process	MF_GO:0004568:chitinase activity; MF_GO:0043169:cation binding	NoCC	IPR001223:Glycoside hydrolase, family 18, catalytic domain; IPR001579:Glycoside hydrolase, chitinase active site; IPR011583:Chitinase II; IPR013781:Glycoside hydrolase, subgroup, catalytic core; IPR017853:Glycoside hydrolase, superfamily
PTSG_01414	624	1053	1479	1967	2	82	217	3	NoBP	NoMF	NoCC	NoDomain
PTSG_01423	6214	3913	5872	2429	1116	2020	2649	1115	BP_GO:0007186:G-protein coupled receptor protein signaling pathway; BP_GO:0055114:oxidation reduction	MF_GO:0016491:oxidoreductase activity	CC_GO:0016021:integral to membrane	IPR000276:GPCR, rhodopsin-like, 7TM; IPR000778:Cytochrome b245, heavy chain; IPR013112:FAD-binding 8
PTSG_01451	316	198	222	206	0	12	19	3	NoBP	NoMF	NoCC	NoDomain
PTSG_01458	284	1102	426	231	43	81	133	82	NoBP	NoMF	NoCC	NoDomain
PTSG_01485	2436	806	1016	1406	752	1269	1001	561	NoBP	NoMF	NoCC	NoDomain
PTSG_01493	1231	1696	2062	86	1	95	25	1	NoBP	NoMF	NoCC	NoDomain
PTSG_01525	1057	342	446	537	252	300	232	283	NoBP	NoMF	CC_GO:0005783:endoplasmic reticulum	IPR003388:Reticulon; IPR004182:GRAM; IPR013583:Phosphoribosyltransferase C-terminal
PTSG_01604	860	698	764	456	1	102	58	2	NoBP	MF_GO:0003676:nucleic acid binding; MF_GO:0008270:zinc ion binding	NoCC	IPR000571:Zinc finger, CCCH-type
PTSG_01607	396	338	430	235	3	47	36	1	NoBP	NoMF	NoCC	NoDomain
PTSG_01614	388	60	89	85	25	56	32	13	NoBP	MF_GO:0005509:calcium ion binding	NoCC	IPR002048:Calcium-binding EF-hand; IPR011992:EF-hand-like domain; IPR018247:EF-Hand 1, calcium-binding site; IPR018248:EF-hand; IPR018249:EF-HAND 2
PTSG_01615	124	11	24	17	4	17	7	0	BP_GO:0007165:signal transduction	MF_GO:0004872:receptor activity	NoCC	IPR001368:TNFR/CD27/30/40/95 cysteine-rich region
PTSG_01620	23	98	152	187	1	3	27	4	BP_GO:0007165:signal transduction	MF_GO:0005515:protein binding; MF_GO:0005096:GTPase activator activity	NoCC	IPR000980:SH2 motif; IPR003109:GoLoco motif
PTSG_01621	528	1298	1531	867	90	172	253	110	NoBP	MF_GO:0016787:hydrolase activity	NoCC	IPR004843:Metallo-dependent phosphatase; IPR006186:Serine/threonine-specific protein phosphatase/bis(5-nucleosyl)-tetraphosphatase
PTSG_01631	80	150	208	75	0	10	10	0	NoBP	NoMF	NoCC	NoDomain
PTSG_01632	142	67	85	78	0	9	9	1	BP_GO:0006811:ion transport; BP_GO:0055085:transmembrane transport	MF_GO:0005509:calcium ion binding; MF_GO:0005216:ion channel activity	CC_GO:0016020:membrane	IPR002048:Calcium-binding EF-hand; IPR005821:Ion transport; IPR011992:EF-hand-like domain; IPR018247:EF-Hand 1, calcium-binding site; IPR018249:EF-HAND 2
PTSG_01633	59	34	33	27	0	6	3	0	NoBP	NoMF	NoCC	NoDomain
PTSG_01662	139	94	70	26	0	28	2	1	NoBP	NoMF	NoCC	NoDomain
PTSG_01671	42	62	23	30	2	19	26	0	NoBP	NoMF	NoCC	NoDomain
PTSG_01684	41	101	38	70	13	25	52	51	NoBP	MF_GO:0005515:protein binding	NoCC	IPR011990:Tetratricopeptide-like helical; IPR013026:Tetratricopeptide repeat-containing; IPR019734:Tetratricopeptide repeat
PTSG_01710	170	123	151	130	0	22	19	1	NoBP	NoMF	NoCC	NoDomain
PTSG_01713	268	420	378	279	0	27	62	0	NoBP	NoMF	NoCC	NoDomain
PTSG_01717	17	3	8	27	1	3	8	0	BP_GO:0006464:protein modification process; BP_GO:0006570:tyrosine metabolic process	MF_GO:0004835:tubulin-tyrosine ligase activity; MF_GO:0005524:ATP binding	NoCC	IPR004344:Tubulin-tyrosine ligase; IPR013815:ATP-grasp fold, subdomain 1
PTSG_01721	126	66	172	238	43	48	101	138	NoBP	NoMF	NoCC	NoDomain
PTSG_01722	248	20	95	55	1	32	13	0	NoBP	MF_GO:0005515:protein binding	NoCC	IPR000980:SH2 motif; IPR001478:PDZ/DHR/GLGF
PTSG_01739	383	417	647	140	20	46	130	34	NoBP	MF_GO:0005515:protein binding	NoCC	IPR001440:Tetratricopeptide TPR-1; IPR006597:Sel1-like; IPR011990:Tetratricopeptide-like helical; IPR013026:Tetratricopeptide repeat-containing; IPR019734:Tetratricopeptide repeat
PTSG_01754	182	162	164	146	92	76	172	54	BP_GO:0008340:determination of adult lifespan; BP_GO:0040007:growth; BP_GO:0000003:reproduction; BP_GO:0018996:molting cycle, collagen and cuticulin-based cuticle; BP_GO:0002119:nematode larval development; BP_GO:0040011:locomotion; BP_GO:0006898:receptor-mediated endocytosis; BP_GO:0015031:protein transport; BP_GO:0007165:signal transduction; BP_GO:0045087:innate immune response; BP_GO:0007264:s…	MF_GO:0004888:transmembrane receptor activity; MF_GO:0005525:GTP binding	CC_GO:0031224:intrinsic to membrane	IPR000157:Toll-Interleukin receptor; IPR001806:Ras GTPase; IPR003579:Ras small GTPase, Rab type; IPR005225:Small GTP-binding protein; IPR013753:Ras; IPR020851:Small GTPase; IPR020859:ROC GTPase
PTSG_01758	275	111	126	61	3	31	21	0	NoBP	MF_GO:0016740:transferase activity; MF_GO:0005515:protein binding; MF_GO:0003774:motor activity; MF_GO:0005524:ATP binding	CC_GO:0016459:myosin complex	IPR000048:IQ motif, EF-hand binding site; IPR001202:WW/Rsp5/WWP; IPR001609:Myosin head, motor domain
PTSG_01763	110	271	258	298	39	29	106	24	BP_GO:0055114:oxidation reduction	MF_GO:0005507:copper ion binding; MF_GO:0016491:oxidoreductase activity	NoCC	IPR008972:Cupredoxin; IPR011706:Multicopper oxidase, type 2; IPR011707:Multicopper oxidase, type 3
PTSG_01770	860	445	482	358	238	279	255	187	NoBP	NoMF	NoCC	NoDomain
PTSG_01778	169	501	558	1048	145	204	476	187	BP_GO:0006468:protein amino acid phosphorylation; BP_GO:0009069:serine family amino acid metabolic process	MF_GO:0005524:ATP binding; MF_GO:0004674:protein serine/threonine kinase activity	CC_GO:0005737:cytoplasm	IPR000719:Protein kinase, catalytic domain; IPR001772:Kinase-associated KA1; IPR002290:Serine/threonine-protein kinase domain; IPR008271:Serine/threonine-protein kinase, active site; IPR011009:Protein kinase-like domain; IPR017441:Protein kinase, ATP binding site; IPR017442:Serine/threonine-protein kinase-like domain
PTSG_01815	1105	541	927	507	21	237	122	4	BP_GO:0007156:homophilic cell adhesion; BP_GO:0007165:signal transduction	MF_GO:0004872:receptor activity; MF_GO:0005509:calcium ion binding; MF_GO:0005515:protein binding; MF_GO:0008270:zinc ion binding; MF_GO:0016787:hydrolase activity	CC_GO:0016020:membrane	IPR001368:TNFR/CD27/30/40/95 cysteine-rich region; IPR002049:EGF-like, laminin; IPR002126:Cadherin; IPR003598:Immunoglobulin subtype 2; IPR006210:Epidermal growth factor-like; IPR007110:Immunoglobulin-like; IPR013032:EGF-like region, conserved site; IPR013098:Immunoglobulin I-set; IPR013783:Immunoglobulin-like fold; IPR015919:Cadherin-like; IPR016192:APOBEC/CMP deaminase, zinc-binding
PTSG_01851	190	39	64	69	0	64	71	0	NoBP	NoMF	NoCC	NoDomain
PTSG_01875	307	790	900	2199	21	47	334	21	NoBP	MF_GO:0005515:protein binding; MF_GO:0003774:motor activity; MF_GO:0005524:ATP binding	CC_GO:0016459:myosin complex	IPR000048:IQ motif, EF-hand binding site; IPR000980:SH2 motif; IPR001609:Myosin head, motor domain
PTSG_01877	3756	2942	3020	4795	1689	2288	2339	2660	NoBP	MF_GO:0005524:ATP binding; MF_GO:0016887:ATPase activity	NoCC	IPR003439:ABC transporter-like; IPR003593:ATPase, AAA+ type, core; IPR017871:ABC transporter, conserved site
PTSG_01894	150	722	850	458	35	43	67	17	BP_GO:0006182:cGMP biosynthetic process; BP_GO:0006144:purine base metabolic process; BP_GO:0046039:GTP metabolic process	MF_GO:0004383:guanylate cyclase activity; MF_GO:0020037:heme binding	NoCC	IPR001054:Adenylyl cyclase class-3/4/guanylyl cyclase; IPR011644:Haem NO binding; IPR011645:Haem NO binding associated; IPR018297:Adenylyl cyclase class-3/4/guanylyl cyclase, conserved site
PTSG_01895	407	141	310	81	0	45	14	0	NoBP	NoMF	NoCC	NoDomain
PTSG_01897	1788	6719	2786	3505	1855	1952	2995	427	NoBP	NoMF	NoCC	NoDomain
PTSG_01898	74	795	1404	86	27	26	50	23	BP_GO:0006182:cGMP biosynthetic process; BP_GO:0006144:purine base metabolic process; BP_GO:0046039:GTP metabolic process	MF_GO:0004383:guanylate cyclase activity	NoCC	IPR001054:Adenylyl cyclase class-3/4/guanylyl cyclase; IPR011645:Haem NO binding associated; IPR018297:Adenylyl cyclase class-3/4/guanylyl cyclase, conserved site
PTSG_01932	534	214	427	625	239	339	342	103	BP_GO:0007165:signal transduction; BP_GO:0009395:phospholipid catabolic process; BP_GO:0046339:diacylglycerol metabolic process	MF_GO:0004435:phosphoinositide phospholipase C activity; MF_GO:0005515:protein binding	NoCC	IPR000909:Phospholipase C, phosphatidylinositol-specific , X domain; IPR001192:Phosphoinositide phospholipase C; IPR001711:Phospholipase C, phosphatidylinositol-specific, Y domain; IPR001849:Pleckstrin homology domain; IPR008973:C2 calcium/lipid-binding domain, CaLB; IPR011993:Pleckstrin homology-type; IPR017946:PLC-like phosphodiesterase, TIM beta/alpha-barrel domain
PTSG_01960	48	26	33	35	16	13	25	13	NoBP	MF_GO:0005515:protein binding; MF_GO:0008270:zinc ion binding	NoCC	IPR001841:Zinc finger, RING-type; IPR013083:Zinc finger, RING/FYVE/PHD-type
PTSG_01975	1515	159	387	279	128	140	118	149	BP_GO:0055085:transmembrane transport	NoMF	NoCC	IPR010658:Nodulin-like; IPR011701:Major facilitator superfamily MFS-1; IPR016196:Major facilitator superfamily, general substrate transporter
PTSG_01986	2945	1961	1997	2925	957	2324	1959	672	BP_GO:0007156:homophilic cell adhesion	MF_GO:0005515:protein binding; MF_GO:0005509:calcium ion binding	CC_GO:0005886:plasma membrane	IPR000742:Epidermal growth factor-like, type 3; IPR002035:von Willebrand factor, type A; IPR002126:Cadherin; IPR006209:EGF; IPR006210:Epidermal growth factor-like; IPR009045:Hedgehog/DD-peptidase, zinc-binding motif; IPR013032:EGF-like region, conserved site; IPR015919:Cadherin-like; IPR020894:Cadherin conserved site
PTSG_02005	208	128	74	91	23	52	58	35	BP_GO:0055114:oxidation reduction	MF_GO:0016491:oxidoreductase activity	NoCC	IPR003819:Taurine catabolism dioxygenase TauD/TfdA
PTSG_02010	132	374	271	370	76	190	326	174	NoBP	NoMF	NoCC	NoDomain
PTSG_02023	706	923	1547	1216	614	758	705	735	BP_GO:0006811:ion transport; BP_GO:0007165:signal transduction	MF_GO:0005216:ion channel activity; MF_GO:0008081:phosphoric diester hydrolase activity	CC_GO:0016020:membrane	IPR001425:Rhodopsin, bacterial; IPR002073:3'5'-cyclic nucleotide phosphodiesterase, catalytic domain; IPR003607:Metal-dependent phosphohydrolase, HD domain; IPR023088:3'5'-cyclic nucleotide phosphodiesterase; IPR023174:3'5'-cyclic nucleotide phosphodiesterase, conserved site
PTSG_02036	200	283	252	250	128	142	129	87	NoBP	NoMF	CC_GO:0016021:integral to membrane	IPR002781:Protein of unknown function DUF81
PTSG_02044	53	97	58	53	0	6	2	0	NoBP	NoMF	NoCC	NoDomain
PTSG_02061	362	142	354	157	16	39	32	13	NoBP	NoMF	NoCC	IPR000436:Sushi/SCR/CCP; IPR009030:Growth factor, receptor; IPR013032:EGF-like region, conserved site
PTSG_02082	666	483	400	1076	53	147	243	35	BP_GO:0005975:carbohydrate metabolic process	MF_GO:0003824:catalytic activity; MF_GO:0008270:zinc ion binding; MF_GO:0030246:carbohydrate binding	CC_GO:0005622:intracellular	IPR001876:Zinc finger, RanBP2-type; IPR002044:Glycoside hydrolase, carbohydrate-binding; IPR004193:Glycoside hydrolase, family 13, N-terminal; IPR006047:Glycosyl hydrolase, family 13, catalytic domain; IPR006048:Alpha-amylase, C-terminal all beta; IPR013780:Glycosyl hydrolase, family 13, all-beta; IPR013781:Glycoside hydrolase, subgroup, catalytic core; IPR013783:Immunoglobulin-like fold; IPR0137…
PTSG_02097	2815	6909	9304	839	11	283	87	10	NoBP	MF_GO:0005515:protein binding	NoCC	IPR006210:Epidermal growth factor-like; IPR006212:Furin-like repeat; IPR009030:Growth factor, receptor
PTSG_02115	33	32	48	218	22	16	49	10	NoBP	NoMF	NoCC	NoDomain
PTSG_02116	71	63	146	571	38	61	129	22	BP_GO:0007218:neuropeptide signaling pathway; BP_GO:0007165:signal transduction	MF_GO:0004888:transmembrane receptor activity	CC_GO:0016020:membrane	IPR000203:GPS domain; IPR017981:GPCR, family 2-like
PTSG_02151	403	223	278	125	2	67	45	3	NoBP	NoMF	NoCC	NoDomain
PTSG_02163	63	79	73	22	0	8	2	0	NoBP	NoMF	NoCC	IPR005069:Nucleotide-diphospho-sugar transferase, predicted
PTSG_02181	695	199	312	291	181	180	126	202	BP_GO:0006979:response to oxidative stress; BP_GO:0055114:oxidation reduction; BP_GO:0006568:tryptophan metabolic process; BP_GO:0006804:peroxidase reaction; BP_GO:0015947:methane metabolic process	MF_GO:0004096:catalase activity	NoCC	IPR002226:Catalase; IPR003734:Protein of unknown function DUF155
PTSG_02198	967	1200	889	212	16	129	114	25	BP_GO:0006269:DNA replication, synthesis of RNA primer; BP_GO:0006351:transcription, DNA-dependent	MF_GO:0003896:DNA primase activity	CC_GO:0005657:replication fork; CC_GO:0005730:nucleolus	IPR002755:DNA primase, small subunit; IPR014145:DNA polymerase LigD, polymerase domain
PTSG_02219	110	374	547	377	76	89	142	60	BP_GO:0006470:protein amino acid dephosphorylation; BP_GO:0006570:tyrosine metabolic process	MF_GO:0004725:protein tyrosine phosphatase activity; MF_GO:0005515:protein binding	NoCC	IPR000242:Protein-tyrosine phosphatase, receptor/non-receptor type; IPR000387:Protein-tyrosine/Dual-specificity phosphatase; IPR001202:WW/Rsp5/WWP; IPR016130:Protein-tyrosine phosphatase, active site
PTSG_02226	902	426	595	537	164	331	368	110	BP_GO:0007165:signal transduction	MF_GO:0004872:receptor activity; MF_GO:0005515:protein binding	NoCC	IPR001368:TNFR/CD27/30/40/95 cysteine-rich region; IPR001791:Laminin G domain; IPR002035:von Willebrand factor, type A; IPR002049:EGF-like, laminin; IPR003961:Fibronectin, type III; IPR008211:Laminin, N-terminal; IPR008957:Fibronectin type III domain; IPR008979:Galactose-binding domain-like; IPR008985:Concanavalin A-like lectin/glucanase; IPR009030:Growth factor, receptor; IPR012680:Laminin G, su…
PTSG_02233	497	677	471	132	3	54	22	1	NoBP	MF_GO:0005509:calcium ion binding	NoCC	IPR002048:Calcium-binding EF-hand; IPR011992:EF-hand-like domain; IPR018247:EF-Hand 1, calcium-binding site; IPR018249:EF-HAND 2
PTSG_02285	1273	1571	1741	1268	275	532	589	214	BP_GO:0006468:protein amino acid phosphorylation; BP_GO:0009069:serine family amino acid metabolic process	MF_GO:0005524:ATP binding; MF_GO:0004674:protein serine/threonine kinase activity	NoCC	IPR000719:Protein kinase, catalytic domain; IPR002290:Serine/threonine-protein kinase domain; IPR008271:Serine/threonine-protein kinase, active site; IPR011009:Protein kinase-like domain; IPR017441:Protein kinase, ATP binding site; IPR017442:Serine/threonine-protein kinase-like domain; IPR018488:Cyclic nucleotide-binding, conserved site
PTSG_02320	442	796	1107	857	423	769	813	220	BP_GO:0009851:auxin biosynthetic process; BP_GO:0007018:microtubule-based movement	MF_GO:0016887:ATPase activity; MF_GO:0005524:ATP binding; MF_GO:0003777:microtubule motor activity	CC_GO:0030286:dynein complex; CC_GO:0042995:cell projection; CC_GO:0005874:microtubule	IPR003593:ATPase, AAA+ type, core; IPR004273:Dynein heavy chain; IPR011704:ATPase, AAA-5; IPR013594:Dynein heavy chain, N-terminal domain-1; IPR013602:Dynein heavy chain, N-terminal domain-2
PTSG_02337	84	18	52	35	0	16	11	1	NoBP	NoMF	NoCC	NoDomain
PTSG_02340	593	1721	2167	199	22	125	108	23	BP_GO:0055114:oxidation reduction; BP_GO:0006525:arginine metabolic process; BP_GO:0006560:proline metabolic process; BP_GO:0018401:peptidyl-proline hydroxylation to 4-hydroxy-L-proline	MF_GO:0005506:iron ion binding; MF_GO:0031418:L-ascorbic acid binding; MF_GO:0005515:protein binding; MF_GO:0004656:procollagen-proline 4-dioxygenase activity	CC_GO:0005783:endoplasmic reticulum	IPR005123:Oxoglutarate/iron-dependent oxygenase; IPR006620:Prolyl 4-hydroxylase, alpha subunit; IPR011990:Tetratricopeptide-like helical; IPR013026:Tetratricopeptide repeat-containing; IPR013547:Prolyl 4-hydroxylase alpha-subunit, N-terminal; IPR019734:Tetratricopeptide repeat
PTSG_02345	198	463	452	266	91	106	143	43	BP_GO:0007018:microtubule-based movement	MF_GO:0003777:microtubule motor activity; MF_GO:0005524:ATP binding	CC_GO:0005874:microtubule	IPR001752:Kinesin, motor domain; IPR019821:Kinesin, motor region, conserved site
PTSG_02348	15	10	12	12	2	6	10	5	NoBP	NoMF	NoCC	NoDomain
PTSG_02375	229	298	282	339	153	146	189	81	BP_GO:0055114:oxidation reduction	MF_GO:0005507:copper ion binding; MF_GO:0016491:oxidoreductase activity	NoCC	IPR002355:Multicopper oxidase, copper-binding site; IPR003006:Immunoglobulin/major histocompatibility complex, conserved site; IPR008972:Cupredoxin; IPR011706:Multicopper oxidase, type 2; IPR011707:Multicopper oxidase, type 3
PTSG_02387	75	207	154	151	23	60	96	44	BP_GO:0006810:transport	MF_GO:0005215:transporter activity	CC_GO:0005622:intracellular	IPR001071:Cellular retinaldehyde binding/alpha-tocopherol transport; IPR001251:Cellular retinaldehyde-binding/triple function, C-terminal; IPR011074:Phosphatidylinositol transfer protein-like, N-terminal
PTSG_02391	176	341	570	527	164	289	366	160	NoBP	NoMF	NoCC	NoDomain
PTSG_02397	559	1219	1358	475	125	205	338	76	BP_GO:0006950:response to stress	NoMF	NoCC	IPR003718:Peroxiredoxin, OsmC-like protein; IPR015946:K homology domain-like, alpha/beta
PTSG_02398	304	285	372	446	160	257	346	145	BP_GO:0030001:metal ion transport; BP_GO:0055085:transmembrane transport	MF_GO:0046873:metal ion transmembrane transporter activity	CC_GO:0016020:membrane	IPR003689:Zinc/iron permease
PTSG_02404	521	559	442	37	8	51	8	1	NoBP	NoMF	NoCC	NoDomain
PTSG_02407	303	512	679	87	2	28	11	0	NoBP	MF_GO:0005515:protein binding	NoCC	IPR001478:PDZ/DHR/GLGF
PTSG_02436	39	41	56	9	0	8	9	0	NoBP	MF_GO:0005515:protein binding; MF_GO:0008270:zinc ion binding; MF_GO:0003676:nucleic acid binding	CC_GO:0005622:intracellular	IPR001841:Zinc finger, RING-type; IPR007087:Zinc finger, C2H2-type; IPR011011:Zinc finger, FYVE/PHD-type; IPR013087:Zinc finger, C2H2-type/integrase, DNA-binding; IPR015880:Zinc finger, C2H2-like
PTSG_02452	91	85	143	83	9	28	33	2	NoBP	NoMF	NoCC	NoDomain
PTSG_02474	66	526	279	204	63	85	162	163	NoBP	MF_GO:0005515:protein binding	NoCC	IPR002110:Ankyrin repeat; IPR020683:Ankyrin repeat-containing domain
PTSG_02487	430	256	332	461	236	264	253	149	BP_GO:0033554:cellular response to stress; BP_GO:0016567:protein ubiquitination; BP_GO:0051246:regulation of protein metabolic process	MF_GO:0005524:ATP binding; MF_GO:0004842:ubiquitin-protein ligase activity	CC_GO:0005737:cytoplasm	IPR000608:Ubiquitin-conjugating enzyme, E2; IPR016135:Ubiquitin-conjugating enzyme/RWD-like; IPR023313:Ubiquitin-conjugating enzyme, active site
PTSG_02515	932	1738	3555	386	3	59	78	4	BP_GO:0007165:signal transduction; BP_GO:0045087:innate immune response	MF_GO:0004888:transmembrane receptor activity; MF_GO:0005488:binding	CC_GO:0031224:intrinsic to membrane	IPR000157:Toll-Interleukin receptor; IPR011989:Armadillo-like helical; IPR016024:Armadillo-type fold
PTSG_02556	23	17	41	12	0	2	9	2	BP_GO:0007017:microtubule-based process	MF_GO:0005515:protein binding; MF_GO:0003777:microtubule motor activity	CC_GO:0005871:kinesin complex; CC_GO:0005874:microtubule	IPR001440:Tetratricopeptide TPR-1; IPR001849:Pleckstrin homology domain; IPR002151:Kinesin light chain; IPR006597:Sel1-like; IPR011990:Tetratricopeptide-like helical; IPR011993:Pleckstrin homology-type; IPR013026:Tetratricopeptide repeat-containing; IPR019734:Tetratricopeptide repeat
PTSG_02568	240	519	973	1358	82	179	240	44	NoBP	MF_GO:0005515:protein binding; MF_GO:0005529:sugar binding	NoCC	IPR000742:Epidermal growth factor-like, type 3; IPR000922:D-galactoside/L-rhamnose binding SUEL lectin domain; IPR006150:Cysteine-rich repeat; IPR006209:EGF; IPR006210:Epidermal growth factor-like; IPR013032:EGF-like region, conserved site
PTSG_02592	2793	601	1183	169	64	192	84	83	BP_GO:0015858:nucleoside transport	MF_GO:0005337:nucleoside transmembrane transporter activity	CC_GO:0016020:membrane	IPR002259:Delayed-early response protein/equilibrative nucleoside transporter; IPR016196:Major facilitator superfamily, general substrate transporter
PTSG_02639	28	59	76	49	10	10	11	5	NoBP	NoMF	NoCC	IPR023398:Translation Initiation factor eIF- 4e-like domain
PTSG_02640	45	92	105	61	20	19	27	6	NoBP	NoMF	NoCC	NoDomain
PTSG_02668	395	385	247	261	115	193	238	71	NoBP	MF_GO:0000166:nucleotide binding	NoCC	IPR002589:Appr-1-p processing; IPR012677:Nucleotide-binding, alpha-beta plait
PTSG_02708	339	537	688	185	12	69	87	2	NoBP	NoMF	NoCC	NoDomain
PTSG_02720	15	11	9	16	0	6	3	1	NoBP	NoMF	NoCC	IPR023306:ATPase, cation-transporting, domain N
PTSG_02727	146	75	163	98	84	32	115	14	BP_GO:0006468:protein amino acid phosphorylation; BP_GO:0009069:serine family amino acid metabolic process	MF_GO:0005524:ATP binding; MF_GO:0004674:protein serine/threonine kinase activity	NoCC	IPR000719:Protein kinase, catalytic domain; IPR008271:Serine/threonine-protein kinase, active site; IPR011009:Protein kinase-like domain; IPR017442:Serine/threonine-protein kinase-like domain
PTSG_02748	256	360	588	567	273	270	440	194	NoBP	NoMF	NoCC	NoDomain
PTSG_02760	116	70	93	48	12	31	47	27	BP_GO:0007155:cell adhesion; BP_GO:0006468:protein amino acid phosphorylation	MF_GO:0005524:ATP binding; MF_GO:0004713:protein tyrosine kinase activity	CC_GO:0008305:integrin complex	IPR000413:Integrin alpha chain; IPR000719:Protein kinase, catalytic domain; IPR001245:Serine-threonine/tyrosine-protein kinase; IPR003410:Hyalin; IPR003609:Apple-like; IPR008266:Tyrosine-protein kinase, active site; IPR011009:Protein kinase-like domain; IPR013519:Integrin alpha beta-propellor; IPR017441:Protein kinase, ATP binding site
PTSG_02770	23	24	33	30	4	13	17	0	NoBP	NoMF	NoCC	NoDomain
PTSG_02779	61	16	16	16	3	13	7	2	NoBP	NoMF	NoCC	IPR011042:Six-bladed beta-propeller, TolB-like; IPR015916:Galactose oxidase, beta-propeller
PTSG_02790	1426	601	3793	91	43	55	64	26	BP_GO:0008284:positive regulation of cell proliferation; BP_GO:0001822:kidney development; BP_GO:0006596:polyamine biosynthetic process; BP_GO:0006525:arginine metabolic process; BP_GO:0006560:proline metabolic process	MF_GO:0004586:ornithine decarboxylase activity	CC_GO:0005829:cytosol	IPR000183:Ornithine/DAP/Arg decarboxylase; IPR002433:Ornithine decarboxylase; IPR009006:Alanine racemase/group IV decarboxylase, C-terminal; IPR022643:Orn/DAP/Arg decarboxylase 2, C-terminal; IPR022644:Orn/DAP/Arg decarboxylase 2, N-terminal; IPR022653:Orn/DAP/Arg decarboxylase 2, pyridoxal-phosphate binding site; IPR022657:Orn/DAP/Arg decarboxylase 2, conserved site
PTSG_02803	38	23	20	32	17	17	28	0	BP_GO:0016051:carbohydrate biosynthetic process	MF_GO:0008146:sulfotransferase activity	CC_GO:0016021:integral to membrane	IPR005331:Sulfotransferase
PTSG_02808	150	369	644	376	3	26	31	0	NoBP	NoMF	NoCC	NoDomain
PTSG_02811	308	250	291	226	100	138	147	71	NoBP	MF_GO:0005515:protein binding; MF_GO:0008270:zinc ion binding	NoCC	IPR001841:Zinc finger, RING-type; IPR013083:Zinc finger, RING/FYVE/PHD-type; IPR018957:Zinc finger, C3HC4 RING-type; IPR019775:WD40 repeat, conserved site
PTSG_02851	653	269	594	743	118	247	501	18	BP_GO:0045449:regulation of transcription; BP_GO:0042967:acyl-carrier-protein biosynthetic process; BP_GO:0006118:electron transport	MF_GO:0003712:transcription cofactor activity; MF_GO:0004402:histone acetyltransferase activity; MF_GO:0008270:zinc ion binding; MF_GO:0009055:electron carrier activity	CC_GO:0005667:transcription factor complex; CC_GO:0000123:histone acetyltransferase complex	IPR000197:Zinc finger, TAZ-type; IPR006058:2Fe-2S ferredoxin, iron-sulphur binding site
PTSG_02869	123	48	106	92	10	38	23	1	NoBP	NoMF	NoCC	NoDomain
PTSG_02872	225	45	57	35	11	30	16	1	NoBP	NoMF	NoCC	NoDomain
PTSG_02876	75	33	42	25	0	10	4	0	NoBP	NoMF	NoCC	NoDomain
PTSG_02877	205	368	433	807	49	79	118	39	NoBP	MF_GO:0008270:zinc ion binding	NoCC	IPR001781:Zinc finger, LIM-type
PTSG_02885	42567	13598	12392	8054	5005	5169	655	3499	BP_GO:0008152:metabolic process	MF_GO:0003824:catalytic activity; MF_GO:0005488:binding	NoCC	IPR008030:NmrA-like; IPR016040:NAD(P)-binding domain
PTSG_02897	65	35	59	83	40	22	78	9	BP_GO:0006468:protein amino acid phosphorylation; BP_GO:0009069:serine family amino acid metabolic process	MF_GO:0005524:ATP binding; MF_GO:0004674:protein serine/threonine kinase activity	NoCC	IPR000719:Protein kinase, catalytic domain; IPR008271:Serine/threonine-protein kinase, active site; IPR011009:Protein kinase-like domain; IPR017442:Serine/threonine-protein kinase-like domain
PTSG_02903	395	424	567	215	123	101	117	221	BP_GO:0030001:metal ion transport; BP_GO:0055085:transmembrane transport	MF_GO:0046873:metal ion transmembrane transporter activity	CC_GO:0016020:membrane	IPR003689:Zinc/iron permease
PTSG_02905	23803	4897	8516	5793	2029	2284	873	3339	BP_GO:0009062:fatty acid catabolic process	MF_GO:0016290:palmitoyl-CoA hydrolase activity; MF_GO:0047617:acyl-CoA hydrolase activity	CC_GO:0005829:cytosol	IPR006683:Thioesterase superfamily
PTSG_02930	34	61	31	28	12	7	23	9	NoBP	NoMF	NoCC	NoDomain
PTSG_02942	1295	900	1802	1508	693	1222	1081	223	NoBP	NoMF	NoCC	NoDomain
PTSG_02975	585	531	645	141	0	49	22	1	NoBP	NoMF	NoCC	IPR008775:Phytanoyl-CoA dioxygenase
PTSG_02996	97	49	52	60	9	99	22	2	NoBP	NoMF	NoCC	IPR019775:WD40 repeat, conserved site
PTSG_03008	702	467	684	288	46	139	402	55	NoBP	MF_GO:0005515:protein binding	NoCC	IPR000436:Sushi/SCR/CCP; IPR001258:NHL repeat; IPR011042:Six-bladed beta-propeller, TolB-like; IPR013017:NHL repeat, subgroup; IPR016060:Complement control module
PTSG_03009	1084	822	1208	521	65	145	643	75	BP_GO:0006119:oxidative phosphorylation	MF_GO:0005515:protein binding; MF_GO:0000287:magnesium ion binding; MF_GO:0004427:inorganic diphosphatase activity; MF_GO:0005509:calcium ion binding	CC_GO:0005737:cytoplasm	IPR000152:EGF-type aspartate/asparagine hydroxylation site; IPR000436:Sushi/SCR/CCP; IPR000742:Epidermal growth factor-like, type 3; IPR006210:Epidermal growth factor-like; IPR008162:Inorganic pyrophosphatase; IPR013091:EGF calcium-binding; IPR016060:Complement control module; IPR018097:EGF-like calcium-binding, conserved site
PTSG_03069	391	457	420	337	164	282	356	102	NoBP	NoMF	NoCC	NoDomain
PTSG_03096	4135	4847	4064	5113	1772	2477	1255	2676	BP_GO:0051707:response to other organism; BP_GO:0051179:localization; BP_GO:0009987:cellular process; BP_GO:0006952:defense response	MF_GO:0022857:transmembrane transporter activity; MF_GO:0005524:ATP binding; MF_GO:0016887:ATPase activity	CC_GO:0016020:membrane	IPR003439:ABC transporter-like; IPR003593:ATPase, AAA+ type, core; IPR013525:ABC-2 type transporter; IPR017871:ABC transporter, conserved site
PTSG_03113	120	123	81	123	78	95	93	24	BP_GO:0006468:protein amino acid phosphorylation; BP_GO:0009069:serine family amino acid metabolic process	MF_GO:0005524:ATP binding; MF_GO:0004674:protein serine/threonine kinase activity	NoCC	IPR000719:Protein kinase, catalytic domain; IPR000961:AGC-kinase, C-terminal; IPR002290:Serine/threonine-protein kinase domain; IPR008271:Serine/threonine-protein kinase, active site; IPR011009:Protein kinase-like domain; IPR017441:Protein kinase, ATP binding site; IPR017442:Serine/threonine-protein kinase-like domain
PTSG_03126	405	130	208	175	4	53	48	2	NoBP	MF_GO:0016491:oxidoreductase activity	NoCC	IPR006076:FAD dependent oxidoreductase
PTSG_03127	73	18	19	26	0	3	2	0	NoBP	NoMF	NoCC	NoDomain
PTSG_03140	231	1074	531	194	86	108	188	63	NoBP	NoMF	NoCC	NoDomain
PTSG_03147	232	527	435	279	87	108	180	89	BP_GO:0006013:mannose metabolic process	MF_GO:0004559:alpha-mannosidase activity; MF_GO:0030246:carbohydrate binding; MF_GO:0008270:zinc ion binding	CC_GO:0044464:cell part	IPR000602:Glycoside hydrolase, family 38, core; IPR011013:Glycoside hydrolase-type carbohydrate-binding; IPR011330:Glycoside hydrolase/deacetylase, beta/alpha-barrel; IPR011682:Glycosyl hydrolases 38, C-terminal; IPR015341:Glycoside hydrolase, family 38, central domain
PTSG_03148	83	226	200	43	1	10	6	1	BP_GO:0006817:phosphate transport	MF_GO:0005315:inorganic phosphate transmembrane transporter activity	CC_GO:0016020:membrane	IPR001204:Phosphate transporter
PTSG_03149	440	242	218	158	25	171	210	25	NoBP	MF_GO:0010181:FMN binding	CC_GO:0005773:vacuole	IPR009002:FMN-binding split barrel-related; IPR011576:Pyridoxamine 5'-phosphate oxidase-like, FMN-binding domain; IPR012349:FMN-binding split barrel
PTSG_03155	91	83	113	68	31	35	61	19	NoBP	MF_GO:0005515:protein binding	NoCC	IPR000980:SH2 motif; IPR001202:WW/Rsp5/WWP
PTSG_03170	275	767	1205	457	18	51	73	8	NoBP	MF_GO:0005515:protein binding; MF_GO:0003774:motor activity; MF_GO:0005524:ATP binding	CC_GO:0016459:myosin complex	IPR000048:IQ motif, EF-hand binding site; IPR001609:Myosin head, motor domain
PTSG_03175	2639	9956	6846	1505	170	599	1108	90	BP_GO:0009851:auxin biosynthetic process; BP_GO:0019538:protein metabolic process	MF_GO:0005515:protein binding; MF_GO:0005524:ATP binding; MF_GO:0017111:nucleoside-triphosphatase activity	NoCC	IPR001270:Chaperonin ClpA/B; IPR003593:ATPase, AAA+ type, core; IPR003959:ATPase, AAA-type, core; IPR004176:Clp, N-terminal; IPR013093:ATPase, AAA-2; IPR018368:Chaperonin ClpA/B, conserved site; IPR019489:Clp ATPase, C-terminal; IPR023150:Double Clp-N motif
PTSG_03205	41	44	69	31	1	8	8	0	NoBP	NoMF	NoCC	NoDomain
PTSG_03216	659	611	902	306	2	98	45	2	BP_GO:0007165:signal transduction	MF_GO:0004872:receptor activity	NoCC	IPR001368:TNFR/CD27/30/40/95 cysteine-rich region; IPR009030:Growth factor, receptor; IPR013032:EGF-like region, conserved site
PTSG_03219	112	273	340	33	0	13	8	0	NoBP	MF_GO:0005515:protein binding	CC_GO:0005856:cytoskeleton	IPR000299:FERM domain; IPR001452:Src homology-3 domain; IPR011511:Variant SH3; IPR011993:Pleckstrin homology-type; IPR014352:FERM/acyl-CoA-binding protein, 3-helical bundle; IPR018979:FERM, N-terminal; IPR018980:FERM, C-terminal PH-like domain; IPR019748:FERM central domain; IPR019749:Band 4.1 domain
PTSG_03232	294	318	347	293	172	196	317	139	NoBP	MF_GO:0005515:protein binding	NoCC	IPR001024:Lipoxygenase, LH2; IPR008976:Lipase/lipooxygenase, PLAT/LH2
PTSG_03256	681	135	233	222	139	157	90	145	NoBP	MF_GO:0005515:protein binding	NoCC	IPR000626:Ubiquitin; IPR000949:ELM2 domain; IPR013536:WLM; IPR019955:Ubiquitin supergroup
PTSG_03270	4643	827	1510	1309	538	718	599	295	BP_GO:0042967:acyl-carrier-protein biosynthetic process	MF_GO:0008415:acyltransferase activity	NoCC	IPR000542:Acyltransferase ChoActase/COT/CPT
PTSG_03300	200	290	180	50	1	48	8	1	NoBP	NoMF	NoCC	NoDomain
PTSG_03303	2075	928	769	207	79	201	48	109	NoBP	MF_GO:0003824:catalytic activity	NoCC	IPR000639:Epoxide hydrolase-like
PTSG_03309	484	309	249	322	168	233	319	173	BP_GO:0042967:acyl-carrier-protein biosynthetic process	MF_GO:0008415:acyltransferase activity	NoCC	IPR002123:Phospholipid/glycerol acyltransferase
PTSG_03311	33	96	72	68	17	41	57	19	BP_GO:0007165:signal transduction	MF_GO:0005515:protein binding; MF_GO:0004872:receptor activity; MF_GO:0005509:calcium ion binding	NoCC	IPR000152:EGF-type aspartate/asparagine hydroxylation site; IPR000742:Epidermal growth factor-like, type 3; IPR001368:TNFR/CD27/30/40/95 cysteine-rich region; IPR001881:EGF-like calcium-binding; IPR003410:Hyalin; IPR009030:Growth factor, receptor; IPR013032:EGF-like region, conserved site; IPR013091:EGF calcium-binding; IPR018097:EGF-like calcium-binding, conserved site
PTSG_03332	52	35	51	58	25	18	75	12	BP_GO:0009058:biosynthetic process	MF_GO:0016779:nucleotidyltransferase activity	NoCC	IPR004820:Cytidylyltransferase; IPR014729:Rossmann-like alpha/beta/alpha sandwich fold
PTSG_03350	101	72	55	47	5	14	11	0	BP_GO:0007165:signal transduction; BP_GO:0045087:innate immune response	MF_GO:0004888:transmembrane receptor activity; MF_GO:0005515:protein binding	CC_GO:0031224:intrinsic to membrane	IPR000157:Toll-Interleukin receptor; IPR002110:Ankyrin repeat; IPR020683:Ankyrin repeat-containing domain; IPR020859:ROC GTPase
PTSG_03364	1002	1041	963	375	224	291	253	189	NoBP	MF_GO:0005515:protein binding	NoCC	IPR000225:Armadillo; IPR011989:Armadillo-like helical; IPR016024:Armadillo-type fold
PTSG_03365	181	111	140	196	41	55	94	44	NoBP	MF_GO:0005515:protein binding	NoCC	IPR003347:Transcription factor jumonji/aspartyl beta-hydroxylase; IPR013129:Transcription factor jumonji
PTSG_03387	175	263	273	592	61	106	245	47	NoBP	MF_GO:0005515:protein binding	NoCC	IPR002035:von Willebrand factor, type A
PTSG_03434	85	111	209	22	0	6	3	0	NoBP	NoMF	NoCC	NoDomain
PTSG_03435	183	69	68	112	38	101	125	21	NoBP	NoMF	NoCC	NoDomain
PTSG_03442	214	2442	1874	462	0	63	83	1	BP_GO:0006470:protein amino acid dephosphorylation	MF_GO:0008138:protein tyrosine/serine/threonine phosphatase activity	NoCC	IPR000340:Dual specificity phosphatase, catalytic domain; IPR000387:Protein-tyrosine/Dual-specificity phosphatase; IPR001763:Rhodanese-like; IPR020422:Dual specificity phosphatase, subgroup, catalytic domain
PTSG_03461	67	52	68	115	1	21	33	0	BP_GO:0007275:multicellular organismal development; BP_GO:0006470:protein amino acid dephosphorylation; BP_GO:0006570:tyrosine metabolic process; BP_GO:0045449:regulation of transcription	MF_GO:0004725:protein tyrosine phosphatase activity; MF_GO:0005515:protein binding; MF_GO:0003700:transcription factor activity; MF_GO:0043565:sequence-specific DNA binding	CC_GO:0005737:cytoplasm; CC_GO:0005667:transcription factor complex	IPR000242:Protein-tyrosine phosphatase, receptor/non-receptor type; IPR000387:Protein-tyrosine/Dual-specificity phosphatase; IPR000980:SH2 motif; IPR004827:Basic-leucine zipper (bZIP) transcription factor
PTSG_03465	1327	276	263	82	6	100	25	4	NoBP	NoMF	CC_GO:0016021:integral to membrane	IPR004877:Cytochrome b561, eukaryote; IPR005018:DOMON domain; IPR006593:Cytochrome b561/ferric reductase transmembrane; IPR019545:DM13 domain
PTSG_03488	54	75	61	149	1	9	23	2	NoBP	NoMF	CC_GO:0016020:membrane	IPR000772:Ricin B lectin; IPR003378:Fringe-like; IPR008997:Ricin B-related lectin
PTSG_03491	894	3156	4182	898	284	409	888	583	BP_GO:0006084:acetyl-CoA metabolic process	MF_GO:0003824:catalytic activity	NoCC	IPR003702:Acetyl-CoA hydrolase/transferase; IPR014036:Transcription regulator HTH, DeoR
PTSG_03496	334	689	644	628	221	353	403	164	NoBP	MF_GO:0005515:protein binding	NoCC	IPR000980:SH2 motif; IPR001660:Sterile alpha motif domain; IPR010993:Sterile alpha motif homology; IPR011510:Sterile alpha motif, type 2; IPR013761:Sterile alpha motif-type
PTSG_03499	118	410	635	335	45	50	97	28	BP_GO:0050794:regulation of cellular process	MF_GO:0005515:protein binding	NoCC	IPR001060:Fps/Fes/Fer/CIP4 homology; IPR001452:Src homology-3 domain
PTSG_03506	154	119	132	81	5	16	15	1	NoBP	MF_GO:0005515:protein binding	NoCC	IPR002110:Ankyrin repeat; IPR020683:Ankyrin repeat-containing domain
PTSG_03507	579	418	593	397	14	69	52	4	BP_GO:0007165:signal transduction	MF_GO:0004872:receptor activity; MF_GO:0030246:carbohydrate binding	NoCC	IPR001368:TNFR/CD27/30/40/95 cysteine-rich region; IPR008965:Carbohydrate-binding
PTSG_03509	105	187	303	237	2	11	24	1	NoBP	NoMF	NoCC	NoDomain
PTSG_03520	209	658	1027	451	115	159	160	77	BP_GO:0045944:positive regulation of transcription from RNA polymerase II promoter; BP_GO:0007507:heart development	MF_GO:0016563:transcription activator activity; MF_GO:0005515:protein binding; MF_GO:0003700:transcription factor activity	CC_GO:0005667:transcription factor complex	IPR000818:TEA/ATTS
PTSG_03521	1679	336	559	766	242	322	137	253	BP_GO:0000162:tryptophan biosynthetic process; BP_GO:0006571:tyrosine biosynthetic process; BP_GO:0009094:L-phenylalanine biosynthetic process	MF_GO:0004834:tryptophan synthase activity; MF_GO:0030170:pyridoxal phosphate binding	NoCC	IPR001926:Pyridoxal phosphate-dependent enzyme, beta subunit; IPR002028:Tryptophan synthase, alpha chain; IPR006654:Tryptophan synthase, beta chain; IPR011060:Ribulose-phosphate binding barrel; IPR013785:Aldolase-type TIM barrel; IPR018204:Tryptophan synthase, alpha chain, active site
PTSG_03523	459	537	405	168	1	63	35	1	NoBP	NoMF	NoCC	NoDomain
PTSG_03524	1854	3776	1972	1368	252	755	1173	94	NoBP	NoMF	NoCC	NoDomain
PTSG_03563	494	608	609	74	1	61	14	0	NoBP	MF_GO:0008270:zinc ion binding	NoCC	IPR007527:Zinc finger, SWIM-type
PTSG_03589	93	383	496	442	91	79	132	121	BP_GO:0007165:signal transduction	MF_GO:0004872:receptor activity; MF_GO:0008270:zinc ion binding	NoCC	IPR001368:TNFR/CD27/30/40/95 cysteine-rich region; IPR002893:Zinc finger, MYND-type
PTSG_03591	72	299	489	258	21	29	62	25	BP_GO:0007264:small GTPase mediated signal transduction; BP_GO:0007165:signal transduction	MF_GO:0005525:GTP binding; MF_GO:0005515:protein binding; MF_GO:0003924:GTPase activity	CC_GO:0016020:membrane	IPR001806:Ras GTPase; IPR001849:Pleckstrin homology domain; IPR005225:Small GTP-binding protein; IPR010916:TonB box, conserved site; IPR011993:Pleckstrin homology-type; IPR013753:Ras; IPR020849:Ras small GTPase
PTSG_03598	431	465	265	47	0	34	11	21	NoBP	NoMF	NoCC	NoDomain
PTSG_03601	112	286	141	227	90	96	166	50	BP_GO:0045449:regulation of transcription	MF_GO:0003700:transcription factor activity; MF_GO:0043565:sequence-specific DNA binding	CC_GO:0005667:transcription factor complex	IPR000232:Heat shock factor (HSF)-type, DNA-binding; IPR011991:Winged helix-turn-helix transcription repressor DNA-binding
PTSG_03605	27	11	16	10	4	10	1	2	NoBP	MF_GO:0005515:protein binding	NoCC	IPR000742:Epidermal growth factor-like, type 3; IPR006210:Epidermal growth factor-like; IPR013032:EGF-like region, conserved site
PTSG_03610	199	575	896	535	61	82	86	34	NoBP	NoMF	NoCC	NoDomain
PTSG_03617	145	239	101	171	65	68	117	74	NoBP	MF_GO:0005515:protein binding	NoCC	IPR000980:SH2 motif
PTSG_03627	130	95	126	189	62	110	91	46	BP_GO:0006260:DNA replication; BP_GO:0006144:purine base metabolic process; BP_GO:0006206:pyrimidine base metabolic process; BP_GO:0009186:deoxyribonucleoside diphosphate metabolic process	MF_GO:0004748:ribonucleoside-diphosphate reductase activity	CC_GO:0005971:ribonucleoside-diphosphate reductase complex	IPR000788:Ribonucleotide reductase large subunit, C-terminal
PTSG_03643	58	25	27	19	0	15	4	0	NoBP	NoMF	NoCC	NoDomain
PTSG_03670	355	296	272	349	133	202	219	71	BP_GO:0045449:regulation of transcription	MF_GO:0003700:transcription factor activity; MF_GO:0043565:sequence-specific DNA binding; MF_GO:0046983:protein dimerization activity	CC_GO:0005667:transcription factor complex	IPR001630:cAMP response element binding (CREB) protein; IPR004827:Basic-leucine zipper (bZIP) transcription factor; IPR011616:bZIP transcription factor, bZIP-1
PTSG_03677	889	2103	2559	700	5	118	78	2	BP_GO:0045449:regulation of transcription	MF_GO:0003677:DNA binding; MF_GO:0005509:calcium ion binding; MF_GO:0005515:protein binding	NoCC	IPR001005:SANT domain, DNA binding; IPR002048:Calcium-binding EF-hand; IPR008080:Parvalbumin; IPR009057:Homeodomain-like; IPR011992:EF-hand-like domain; IPR012287:Homeodomain-related; IPR014778:Myb, DNA-binding; IPR017930:Transcription regulator HTH, Myb-type, DNA-binding; IPR018247:EF-Hand 1, calcium-binding site; IPR018249:EF-HAND 2; IPR019825:Legume lectin, beta chain, Mn/Ca-binding site
PTSG_03689	201	63	110	68	1	31	18	0	NoBP	MF_GO:0005516:calmodulin binding	NoCC	IPR000980:SH2 motif; IPR001478:PDZ/DHR/GLGF; IPR002101:Myristoylated alanine-rich C-kinase substrate MARCKS
PTSG_03707	399	1125	1415	1482	501	397	952	324	NoBP	NoMF	NoCC	NoDomain
PTSG_03734	79	117	199	376	59	49	78	27	NoBP	MF_GO:0008270:zinc ion binding	CC_GO:0005622:intracellular	IPR015880:Zinc finger, C2H2-like
PTSG_03735	759	1127	1183	95	20	113	53	16	NoBP	NoMF	NoCC	IPR021134:Bestrophin/UPF0187
PTSG_03779	737	124	143	106	48	85	62	34	BP_GO:0055114:oxidation reduction; BP_GO:0006118:electron transport	MF_GO:0004497:monooxygenase activity; MF_GO:0009055:electron carrier activity; MF_GO:0020037:heme binding	NoCC	IPR001128:Cytochrome P450; IPR002401:Cytochrome P450, E-class, group I
PTSG_03799	1734	2020	2443	1967	1120	1607	2568	327	NoBP	NoMF	NoCC	IPR018073:Proteinase inhibitor I25, cystatin, conserved site
PTSG_03805	149	170	276	39	1	18	11	4	NoBP	NoMF	NoCC	IPR004253:Domain of unknown function DUF231, plant
PTSG_03818	60	49	54	47	0	15	14	0	NoBP	NoMF	NoCC	NoDomain
PTSG_03839	834	1104	1303	568	13	139	64	5	BP_GO:0000272:polysaccharide catabolic process; BP_GO:0007165:signal transduction	MF_GO:0004872:receptor activity; MF_GO:0005516:calmodulin binding; MF_GO:0030246:carbohydrate binding	NoCC	IPR001368:TNFR/CD27/30/40/95 cysteine-rich region; IPR001478:PDZ/DHR/GLGF; IPR002101:Myristoylated alanine-rich C-kinase substrate MARCKS; IPR002102:Cellulosome anchoring protein, cohesin domain; IPR008965:Carbohydrate-binding; IPR016134:Cellulosome enzyme, dockerin type I; IPR018247:EF-Hand 1, calcium-binding site
PTSG_03841	859	337	704	212	94	186	128	78	BP_GO:0006812:cation transport; BP_GO:0055085:transmembrane transport; BP_GO:0006885:regulation of pH	MF_GO:0015299:solute:hydrogen antiporter activity	CC_GO:0016021:integral to membrane	IPR006153:Cation/H+ exchanger; IPR018418:Na+/H+ exchanger, isoforms 7/8; IPR018422:Cation/H+ exchanger, CPA1 family; IPR018490:Cyclic nucleotide-binding-like
PTSG_03848	419	691	1427	248	0	56	22	2	NoBP	MF_GO:0005515:protein binding	NoCC	IPR001202:WW/Rsp5/WWP
PTSG_03862	76	151	158	210	91	83	123	45	BP_GO:0006182:cGMP biosynthetic process; BP_GO:0006144:purine base metabolic process; BP_GO:0046039:GTP metabolic process	MF_GO:0004383:guanylate cyclase activity; MF_GO:0020037:heme binding	NoCC	IPR001054:Adenylyl cyclase class-3/4/guanylyl cyclase; IPR011644:Haem NO binding; IPR011645:Haem NO binding associated
PTSG_03882	15	29	28	29	25	5	19	7	NoBP	NoMF	NoCC	NoDomain
PTSG_03913	14	19	25	19	8	15	12	2	NoBP	MF_GO:0005515:protein binding	NoCC	IPR002035:von Willebrand factor, type A
PTSG_03923	672	486	617	431	2	72	60	0	BP_GO:0006508:proteolysis	MF_GO:0004190:aspartic-type endopeptidase activity; MF_GO:0005515:protein binding; MF_GO:0031177:phosphopantetheine binding	NoCC	IPR001969:Peptidase aspartic, active site; IPR002909:Cell surface receptor IPT/TIG; IPR006162:Phosphopantetheine attachment site; IPR006626:Parallel beta-helix repeat; IPR013783:Immunoglobulin-like fold; IPR014756:Immunoglobulin E-set
PTSG_03930	439	1086	1341	496	81	135	243	37	NoBP	NoMF	NoCC	NoDomain
PTSG_03936	417	1106	658	384	120	274	428	38	BP_GO:0006468:protein amino acid phosphorylation; BP_GO:0009069:serine family amino acid metabolic process	MF_GO:0005524:ATP binding; MF_GO:0004674:protein serine/threonine kinase activity	NoCC	IPR000719:Protein kinase, catalytic domain; IPR008271:Serine/threonine-protein kinase, active site; IPR011009:Protein kinase-like domain; IPR017441:Protein kinase, ATP binding site; IPR017442:Serine/threonine-protein kinase-like domain
PTSG_03942	334	170	197	227	170	167	150	112	BP_GO:0055114:oxidation reduction	MF_GO:0016620:oxidoreductase activity, acting on the aldehyde or oxo group of donors, NAD or NADP as acceptor	NoCC	IPR010102:Succinic semialdehyde dehydrogenase; IPR015590:Aldehyde dehydrogenase domain; IPR016160:Aldehyde dehydrogenase, conserved site; IPR016161:Aldehyde/histidinol dehydrogenase; IPR016162:Aldehyde dehydrogenase, N-terminal; IPR016163:Aldehyde dehydrogenase, C-terminal
PTSG_03958	2595	970	1380	723	294	399	303	331	NoBP	MF_GO:0005515:protein binding	NoCC	IPR004045:Glutathione S-transferase, N-terminal; IPR010987:Glutathione S-transferase, C-terminal-like; IPR012335:Thioredoxin fold; IPR012336:Thioredoxin-like fold; IPR017933:Glutathione S-transferase/chloride channel, C-terminal
PTSG_03963	101	136	206	104	1	15	15	1	NoBP	NoMF	NoCC	IPR019372:Lipoma HMGIC fusion partner-like protein
PTSG_03986	240	586	529	332	77	111	314	77	BP_GO:0055085:transmembrane transport	NoMF	CC_GO:0016021:integral to membrane	IPR004776:Auxin efflux carrier
PTSG_03987	365	672	636	220	47	85	233	98	BP_GO:0006120:mitochondrial electron transport, NADH to ubiquinone; BP_GO:0006744:ubiquinone biosynthetic process; BP_GO:0006814:sodium ion transport; BP_GO:0015992:proton transport; BP_GO:0006118:electron transport	MF_GO:0008137:NADH dehydrogenase (ubiquinone) activity; MF_GO:0009055:electron carrier activity; MF_GO:0051536:iron-sulfur cluster binding	CC_GO:0016020:membrane	IPR000283:NADH:ubiquinone oxidoreductase, 75kDa subunit, conserved site; IPR001041:Ferredoxin; IPR004108:Iron hydrogenase, large subunit, C-terminal; IPR009016:Iron hydrogenase; IPR012675:Beta-grasp fold, ferredoxin-type; IPR017896:4Fe-4S ferredoxin, iron-sulpur binding domain; IPR017900:4Fe-4S ferredoxin, iron-sulphur binding, conserved site; IPR019574:NADH:ubiquinone oxidoreductase, subunit G, …
PTSG_03990	274	115	98	352	55	73	143	93	NoBP	MF_GO:0005515:protein binding	NoCC	IPR011048:Cytochrome cd1-nitrite reductase-like, C-terminal haem d1; IPR015943:WD40/YVTN repeat-like-containing domain; IPR019405:Lactonase, 7-bladed beta propeller
PTSG_04015	156	154	199	47	0	18	4	0	NoBP	MF_GO:0005515:protein binding	NoCC	IPR002110:Ankyrin repeat; IPR020683:Ankyrin repeat-containing domain
PTSG_04037	121	91	80	43	0	18	21	2	BP_GO:0006412:translation; BP_GO:0042254:ribosome biogenesis	MF_GO:0005515:protein binding; MF_GO:0003735:structural constituent of ribosome	CC_GO:0005840:ribosome	IPR001680:WD40 repeat; IPR011046:WD40 repeat-like-containing domain; IPR015943:WD40/YVTN repeat-like-containing domain; IPR017986:WD40-repeat-containing domain; IPR019775:WD40 repeat, conserved site; IPR019781:WD40 repeat, subgroup; IPR019782:WD40 repeat 2; IPR020472:G-protein beta WD-40 repeat; IPR020592:Ribosomal protein S16, conserved site
PTSG_04089	6	218	92	134	57	79	113	68	NoBP	MF_GO:0005515:protein binding	NoCC	IPR000980:SH2 motif
PTSG_04095	156	314	381	340	9	19	73	5	NoBP	NoMF	NoCC	NoDomain
PTSG_04118	1268	17	162	122	3	22	15	2	NoBP	NoMF	NoCC	NoDomain
PTSG_04130	8432	4031	5158	4421	1720	2109	1110	2940	BP_GO:0055085:transmembrane transport	MF_GO:0005524:ATP binding; MF_GO:0016887:ATPase activity; MF_GO:0005215:transporter activity	CC_GO:0016021:integral to membrane	IPR001140:ABC transporter, transmembrane domain; IPR003439:ABC transporter-like; IPR003593:ATPase, AAA+ type, core; IPR005292:Multi drug resistance-associated protein; IPR011527:ABC transporter, transmembrane domain, type 1; IPR017871:ABC transporter, conserved site; IPR017940:ABC transporter, integral membrane type 1
PTSG_04164	246	373	830	258	78	106	96	58	BP_GO:0022402:cell cycle process	MF_GO:0005515:protein binding	NoCC	IPR001810:F-box domain, cyclin-like; IPR006670:Cyclin; IPR006671:Cyclin, N-terminal; IPR011028:Cyclin-like; IPR013763:Cyclin-related; IPR022364:F-box domain, Skp2-like
PTSG_04188	116	139	92	158	61	103	107	34	BP_GO:0055114:oxidation reduction	MF_GO:0016491:oxidoreductase activity; MF_GO:0005506:iron ion binding; MF_GO:0031418:L-ascorbic acid binding	NoCC	IPR005123:Oxoglutarate/iron-dependent oxygenase; IPR006620:Prolyl 4-hydroxylase, alpha subunit
PTSG_04205	554	545	399	848	341	462	353	171	BP_GO:0006813:potassium ion transport	MF_GO:0005249:voltage-gated potassium channel activity; MF_GO:0005515:protein binding	CC_GO:0008076:voltage-gated potassium channel complex	IPR003131:Potassium channel, voltage dependent, Kv, tetramerisation; IPR006652:Kelch repeat type 1; IPR011333:BTB/POZ fold; IPR015915:Kelch-type beta propeller
PTSG_04206	168	479	586	679	265	225	288	78	NoBP	MF_GO:0005515:protein binding	NoCC	IPR001810:F-box domain, cyclin-like
PTSG_04219	62	20	40	46	2	8	7	0	BP_GO:0001539:ciliary or flagellar motility	MF_GO:0005515:protein binding; MF_GO:0003774:motor activity; MF_GO:0005198:structural molecule activity	CC_GO:0009288:bacterial-type flagellum	IPR000048:IQ motif, EF-hand binding site; IPR002110:Ankyrin repeat; IPR019776:Flagellar basal body rod protein, conserved site; IPR020683:Ankyrin repeat-containing domain
PTSG_04221	705	155	342	524	228	226	260	170	BP_GO:0065007:biological regulation; BP_GO:0007186:G-protein coupled receptor protein signaling pathway; BP_GO:0006468:protein amino acid phosphorylation	MF_GO:0004930:G-protein coupled receptor activity; MF_GO:0004672:protein kinase activity; MF_GO:0005524:ATP binding	CC_GO:0016021:integral to membrane	IPR000337:GPCR, family 3; IPR000719:Protein kinase, catalytic domain; IPR001245:Serine-threonine/tyrosine-protein kinase; IPR001828:Extracellular ligand-binding receptor; IPR011009:Protein kinase-like domain; IPR017441:Protein kinase, ATP binding site; IPR020635:Tyrosine-protein kinase, catalytic domain
PTSG_04227	2263	5711	7164	1644	177	576	885	114	NoBP	MF_GO:0005488:binding	NoCC	IPR011989:Armadillo-like helical
PTSG_04255	208	407	522	160	98	117	146	59	BP_GO:0015746:citrate transport; BP_GO:0055085:transmembrane transport; BP_GO:0006813:potassium ion transport	MF_GO:0015137:citrate transmembrane transporter activity; MF_GO:0008324:cation transmembrane transporter activity	CC_GO:0016021:integral to membrane	IPR004680:Divalent ion symporter; IPR006037:Regulator of K+ conductance, C-terminal
PTSG_04258	294	186	213	280	135	172	187	109	NoBP	MF_GO:0005515:protein binding; MF_GO:0008270:zinc ion binding	NoCC	IPR001841:Zinc finger, RING-type; IPR013083:Zinc finger, RING/FYVE/PHD-type; IPR014020:Tensin phosphatase, C2 domain; IPR018957:Zinc finger, C3HC4 RING-type
PTSG_04280	958	633	649	496	138	207	203	190	BP_GO:0008152:metabolic process	MF_GO:0008484:sulfuric ester hydrolase activity	NoCC	IPR000917:Sulfatase; IPR002889:Carbohydrate-binding WSC; IPR017849:Alkaline phosphatase-like, alpha/beta/alpha; IPR017850:Alkaline-phosphatase-like, core domain
PTSG_04291	987	502	1128	233	7	149	55	1	NoBP	NoMF	NoCC	NoDomain
PTSG_04309	1101	2301	4225	1685	829	362	2655	60	NoBP	NoMF	NoCC	IPR022099:Protein of unknown function DUF3638; IPR022105:Protein of unknown function DUF3645
PTSG_04312	637	2001	1835	776	313	291	465	170	BP_GO:0008272:sulfate transport; BP_GO:0055085:transmembrane transport	MF_GO:0008271:secondary active sulfate transmembrane transporter activity	CC_GO:0016021:integral to membrane	IPR001902:Sulphate anion transporter; IPR002645:Sulphate transporter/antisigma-factor antagonist STAS; IPR011547:Sulphate transporter
PTSG_04369	626	591	611	520	408	444	434	190	NoBP	NoMF	NoCC	NoDomain
PTSG_04370	57	1081	1014	240	1	22	72	1	NoBP	NoMF	NoCC	NoDomain
PTSG_04376	138	368	760	389	1	26	55	7	NoBP	NoMF	NoCC	IPR003903:Ubiquitin interacting motif
PTSG_04377	103	460	685	255	1	20	25	2	BP_GO:0032012:regulation of ARF protein signal transduction; BP_GO:0043087:regulation of GTPase activity	MF_GO:0005515:protein binding; MF_GO:0005086:ARF guanyl-nucleotide exchange factor activity	CC_GO:0005622:intracellular	IPR000048:IQ motif, EF-hand binding site; IPR000904:SEC7-like; IPR011993:Pleckstrin homology-type; IPR023394:SEC7-like, alpha orthogonal bundle
PTSG_04378	376	294	321	150	0	40	25	0	BP_GO:0007169:transmembrane receptor protein tyrosine kinase signaling pathway; BP_GO:0007298:border follicle cell migration; BP_GO:0007165:signal transduction; BP_GO:0042386:hemocyte differentiation; BP_GO:0006468:protein amino acid phosphorylation; BP_GO:0009069:serine family amino acid metabolic process	MF_GO:0004674:protein serine/threonine kinase activity; MF_GO:0005524:ATP binding	NoCC	IPR000719:Protein kinase, catalytic domain; IPR001245:Serine-threonine/tyrosine-protein kinase; IPR008271:Serine/threonine-protein kinase, active site; IPR011009:Protein kinase-like domain; IPR017442:Serine/threonine-protein kinase-like domain
PTSG_04379	54	44	78	40	0	15	13	2	NoBP	NoMF	NoCC	IPR006212:Furin-like repeat; IPR008972:Cupredoxin; IPR009030:Growth factor, receptor
PTSG_04385	46	146	175	127	49	44	65	16	NoBP	MF_GO:0005515:protein binding	NoCC	IPR003961:Fibronectin, type III; IPR008957:Fibronectin type III domain; IPR013783:Immunoglobulin-like fold
PTSG_04405	138	514	857	246	56	58	92	31	BP_GO:0009851:auxin biosynthetic process; BP_GO:0080022:primary root development; BP_GO:0010149:senescence; BP_GO:0003006:reproductive developmental process; BP_GO:0010050:vegetative phase change; BP_GO:0009594:detection of nutrient; BP_GO:0009738:abscisic acid mediated signaling pathway; BP_GO:0010182:sugar mediated signaling pathway; BP_GO:0006950:response to stress; BP_GO:0006468:protein amino…	MF_GO:0004674:protein serine/threonine kinase activity; MF_GO:0005524:ATP binding; MF_GO:0005515:protein binding	CC_GO:0000152:nuclear ubiquitin ligase complex	IPR000719:Protein kinase, catalytic domain; IPR001772:Kinase-associated KA1; IPR002290:Serine/threonine-protein kinase domain; IPR008271:Serine/threonine-protein kinase, active site; IPR011009:Protein kinase-like domain; IPR017441:Protein kinase, ATP binding site; IPR017442:Serine/threonine-protein kinase-like domain
PTSG_04421	442	486	513	90	33	97	55	18	NoBP	NoMF	NoCC	NoDomain
PTSG_04426	1597	467	781	790	318	477	626	271	BP_GO:0006511:ubiquitin-dependent protein catabolic process; BP_GO:0016579:protein deubiquitination	MF_GO:0004221:ubiquitin thiolesterase activity	NoCC	IPR001394:Peptidase C19, ubiquitin carboxyl-terminal hydrolase 2; IPR001763:Rhodanese-like; IPR018200:Peptidase C19, ubiquitin carboxyl-terminal hydrolase 2, conserved site
PTSG_04430	116	60	94	20	3	12	7	0	BP_GO:0006468:protein amino acid phosphorylation; BP_GO:0009069:serine family amino acid metabolic process	MF_GO:0005524:ATP binding; MF_GO:0004674:protein serine/threonine kinase activity	NoCC	IPR000719:Protein kinase, catalytic domain; IPR008271:Serine/threonine-protein kinase, active site; IPR011009:Protein kinase-like domain; IPR017442:Serine/threonine-protein kinase-like domain
PTSG_04431	1407	849	829	2256	522	525	480	475	BP_GO:0055085:transmembrane transport	MF_GO:0042626:ATPase activity, coupled to transmembrane movement of substances; MF_GO:0005515:protein binding; MF_GO:0005524:ATP binding	CC_GO:0009986:cell surface; CC_GO:0016021:integral to membrane	IPR001140:ABC transporter, transmembrane domain; IPR003439:ABC transporter-like; IPR003593:ATPase, AAA+ type, core; IPR011527:ABC transporter, transmembrane domain, type 1; IPR017871:ABC transporter, conserved site; IPR017940:ABC transporter, integral membrane type 1
PTSG_04432	77	28	30	63	31	31	34	14	NoBP	NoMF	NoCC	NoDomain
PTSG_04442	3770	1034	1059	1872	745	954	659	660	BP_GO:0015893:drug transport; BP_GO:0007595:lactation; BP_GO:0048545:response to steroid hormone stimulus; BP_GO:0014045:establishment of endothelial blood-brain barrier; BP_GO:0010212:response to ionizing radiation; BP_GO:0046685:response to arsenic; BP_GO:0014070:response to organic cyclic substance; BP_GO:0055085:transmembrane transport	MF_GO:0015238:drug transmembrane transporter activity; MF_GO:0042626:ATPase activity, coupled to transmembrane movement of substances; MF_GO:0005515:protein binding; MF_GO:0005524:ATP binding	CC_GO:0009986:cell surface; CC_GO:0005624:membrane fraction; CC_GO:0016324:apical plasma membrane; CC_GO:0016021:integral to membrane	IPR001140:ABC transporter, transmembrane domain; IPR003439:ABC transporter-like; IPR003593:ATPase, AAA+ type, core; IPR011527:ABC transporter, transmembrane domain, type 1; IPR017871:ABC transporter, conserved site; IPR017940:ABC transporter, integral membrane type 1
PTSG_04470	307	10	30	74	43	50	44	20	NoBP	NoMF	NoCC	NoDomain
PTSG_04473	116	57	44	32	1	12	4	1	NoBP	NoMF	NoCC	NoDomain
PTSG_04481	214	558	881	447	1	30	56	0	NoBP	NoMF	NoCC	NoDomain
PTSG_04482	65	83	85	24	4	21	16	0	BP_GO:0006468:protein amino acid phosphorylation; BP_GO:0009069:serine family amino acid metabolic process	MF_GO:0005524:ATP binding; MF_GO:0004674:protein serine/threonine kinase activity	NoCC	IPR000719:Protein kinase, catalytic domain; IPR008271:Serine/threonine-protein kinase, active site; IPR011009:Protein kinase-like domain; IPR017442:Serine/threonine-protein kinase-like domain
PTSG_04493	477	991	1191	639	239	369	615	163	NoBP	NoMF	NoCC	NoDomain
PTSG_04545	183	172	162	182	65	85	166	19	NoBP	NoMF	CC_GO:0005739:mitochondrion	IPR001763:Rhodanese-like
PTSG_04570	156	773	1256	716	2	30	88	2	BP_GO:0007165:signal transduction; BP_GO:0006468:protein amino acid phosphorylation	MF_GO:0005524:ATP binding; MF_GO:0004713:protein tyrosine kinase activity	NoCC	IPR000159:Ras-association; IPR000719:Protein kinase, catalytic domain; IPR001245:Serine-threonine/tyrosine-protein kinase; IPR008266:Tyrosine-protein kinase, active site; IPR011009:Protein kinase-like domain
PTSG_04584	1032	932	1407	476	113	200	299	62	BP_GO:0006468:protein amino acid phosphorylation; BP_GO:0007165:signal transduction	MF_GO:0005524:ATP binding; MF_GO:0004872:receptor activity; MF_GO:0004713:protein tyrosine kinase activity	NoCC	IPR000719:Protein kinase, catalytic domain; IPR001245:Serine-threonine/tyrosine-protein kinase; IPR001368:TNFR/CD27/30/40/95 cysteine-rich region; IPR003410:Hyalin; IPR008266:Tyrosine-protein kinase, active site; IPR011009:Protein kinase-like domain; IPR017441:Protein kinase, ATP binding site; IPR020635:Tyrosine-protein kinase, catalytic domain
PTSG_04585	1822	2124	3068	366	14	212	178	8	BP_GO:0007585:respiratory gaseous exchange; BP_GO:0055114:oxidation reduction	NoMF	CC_GO:0005740:mitochondrial envelope; CC_GO:0044425:membrane part	IPR002680:Alternative oxidase
PTSG_04593	244	725	1130	410	54	113	166	43	NoBP	MF_GO:0005488:binding	NoCC	IPR011989:Armadillo-like helical
PTSG_04595	162	533	782	1110	190	238	289	91	NoBP	NoMF	NoCC	NoDomain
PTSG_04609	248	575	415	431	258	199	278	169	NoBP	MF_GO:0005516:calmodulin binding	NoCC	IPR002101:Myristoylated alanine-rich C-kinase substrate MARCKS
PTSG_04624	49	41	56	162	4	7	11	0	NoBP	NoMF	NoCC	NoDomain
PTSG_04631	865	748	1040	364	87	142	132	34	BP_GO:0006468:protein amino acid phosphorylation	MF_GO:0005524:ATP binding; MF_GO:0004713:protein tyrosine kinase activity	NoCC	IPR000719:Protein kinase, catalytic domain; IPR001245:Serine-threonine/tyrosine-protein kinase; IPR001828:Extracellular ligand-binding receptor; IPR008266:Tyrosine-protein kinase, active site; IPR011009:Protein kinase-like domain
PTSG_04633	1004	713	813	718	384	599	476	234	BP_GO:0045449:regulation of transcription	MF_GO:0003700:transcription factor activity; MF_GO:0043565:sequence-specific DNA binding; MF_GO:0046983:protein dimerization activity	CC_GO:0005667:transcription factor complex	IPR004827:Basic-leucine zipper (bZIP) transcription factor; IPR011616:bZIP transcription factor, bZIP-1
PTSG_04645	700	69	263	77	1	28	12	3	NoBP	NoMF	NoCC	NoDomain
PTSG_04669	164	461	538	345	23	46	60	37	BP_GO:0007165:signal transduction	MF_GO:0005515:protein binding	NoCC	IPR000159:Ras-association; IPR003124:Actin-binding WH2
PTSG_04670	483	852	642	139	1	73	41	2	NoBP	NoMF	NoCC	IPR000782:FAS1 domain; IPR000884:Thrombospondin, type 1 repeat
PTSG_04692	165	78	149	33	0	33	11	0	BP_GO:0007017:microtubule-based process	MF_GO:0005515:protein binding; MF_GO:0003777:microtubule motor activity	CC_GO:0005871:kinesin complex; CC_GO:0005874:microtubule	IPR001440:Tetratricopeptide TPR-1; IPR001849:Pleckstrin homology domain; IPR002151:Kinesin light chain; IPR011990:Tetratricopeptide-like helical; IPR011993:Pleckstrin homology-type; IPR013026:Tetratricopeptide repeat-containing; IPR019734:Tetratricopeptide repeat
PTSG_04706	294	173	251	85	1	80	14	3	BP_GO:0008152:metabolic process	MF_GO:0008484:sulfuric ester hydrolase activity; MF_GO:0005515:protein binding	NoCC	IPR000917:Sulfatase; IPR006210:Epidermal growth factor-like; IPR006212:Furin-like repeat; IPR009030:Growth factor, receptor; IPR017849:Alkaline phosphatase-like, alpha/beta/alpha; IPR017850:Alkaline-phosphatase-like, core domain
PTSG_04789	59	179	256	65	37	41	36	27	NoBP	MF_GO:0008270:zinc ion binding; MF_GO:0005515:protein binding	CC_GO:0005622:intracellular	IPR000315:Zinc finger, B-box; IPR001660:Sterile alpha motif domain; IPR010993:Sterile alpha motif homology; IPR011510:Sterile alpha motif, type 2; IPR013761:Sterile alpha motif-type
PTSG_04827	15	44	57	44	33	26	31	15	NoBP	NoMF	NoCC	NoDomain
PTSG_04828	154	204	57	233	45	62	74	36	BP_GO:0006810:transport	MF_GO:0005215:transporter activity	CC_GO:0005576:extracellular region	IPR001588:Casein, alpha/beta
PTSG_04829	524	701	138	806	157	148	250	83	NoBP	MF_GO:0005488:binding	NoCC	IPR001304:C-type lectin; IPR016186:C-type lectin-like; IPR016187:C-type lectin fold
PTSG_04830	33	74	108	84	54	32	81	19	NoBP	NoMF	NoCC	NoDomain
PTSG_04831	14	23	58	81	3	3	9	0	NoBP	MF_GO:0005488:binding	NoCC	IPR011989:Armadillo-like helical; IPR016024:Armadillo-type fold
PTSG_04862	49	35	26	24	1	9	4	0	NoBP	NoMF	NoCC	NoDomain
PTSG_04885	1134	946	1408	1997	520	1001	1084	309	BP_GO:0006470:protein amino acid dephosphorylation; BP_GO:0006570:tyrosine metabolic process	MF_GO:0008138:protein tyrosine/serine/threonine phosphatase activity; MF_GO:0004725:protein tyrosine phosphatase activity	NoCC	IPR000340:Dual specificity phosphatase, catalytic domain; IPR000387:Protein-tyrosine/Dual-specificity phosphatase; IPR001763:Rhodanese-like; IPR016130:Protein-tyrosine phosphatase, active site; IPR020422:Dual specificity phosphatase, subgroup, catalytic domain
PTSG_04888	53	110	53	85	60	56	63	24	NoBP	NoMF	NoCC	NoDomain
PTSG_04891	187	1029	1214	463	10	48	92	8	BP_GO:0006418:tRNA aminoacylation for protein translation	MF_GO:0005515:protein binding; MF_GO:0004812:aminoacyl-tRNA ligase activity; MF_GO:0005524:ATP binding	CC_GO:0005737:cytoplasm; CC_GO:0005727:extrachromosomal circular DNA	IPR000742:Epidermal growth factor-like, type 3; IPR001412:Aminoacyl-tRNA synthetase, class I, conserved site; IPR001434:Domain of unknown function DUF11; IPR002919:Protease inhibitor I8, cysteine-rich trypsin inhibitor-like; IPR006210:Epidermal growth factor-like; IPR013032:EGF-like region, conserved site
PTSG_04910	636	102	217	320	225	231	109	185	BP_GO:0006750:glutathione biosynthetic process	MF_GO:0004357:glutamate-cysteine ligase activity	CC_GO:0017109:glutamate-cysteine ligase complex	IPR004308:Glutamate-cysteine ligase catalytic subunit
PTSG_04918	796	1098	1062	1062	331	555	580	295	BP_GO:0045449:regulation of transcription	MF_GO:0003700:transcription factor activity; MF_GO:0043565:sequence-specific DNA binding	CC_GO:0005667:transcription factor complex	IPR004827:Basic-leucine zipper (bZIP) transcription factor
PTSG_04921	248	141	150	95	2	37	20	5	NoBP	MF_GO:0005515:protein binding	NoCC	IPR001478:PDZ/DHR/GLGF
PTSG_04934	278	239	279	419	0	40	65	1	NoBP	NoMF	NoCC	NoDomain
PTSG_04947	865	1346	1558	705	6	168	191	0	NoBP	MF_GO:0005515:protein binding; MF_GO:0008270:zinc ion binding	NoCC	IPR001841:Zinc finger, RING-type; IPR011990:Tetratricopeptide-like helical; IPR013083:Zinc finger, RING/FYVE/PHD-type; IPR019734:Tetratricopeptide repeat
PTSG_04952	239	282	294	177	42	51	101	49	NoBP	NoMF	NoCC	IPR020683:Ankyrin repeat-containing domain
PTSG_04955	826	299	528	722	220	414	406	71	NoBP	NoMF	NoCC	IPR003659:Plexin/semaphorin/integrin
PTSG_04957	134	76	34	161	1	10	50	1	NoBP	NoMF	NoCC	NoDomain
PTSG_04973	1344	1561	541	657	168	262	293	121	NoBP	MF_GO:0005524:ATP binding; MF_GO:0016887:ATPase activity	NoCC	IPR003439:ABC transporter-like; IPR003593:ATPase, AAA+ type, core; IPR017871:ABC transporter, conserved site
PTSG_05007	198	255	160	204	82	115	169	94	BP_GO:0051056:regulation of small GTPase mediated signal transduction; BP_GO:0007165:signal transduction	MF_GO:0008270:zinc ion binding; MF_GO:0005096:GTPase activator activity	CC_GO:0005622:intracellular	IPR001876:Zinc finger, RanBP2-type; IPR001936:Ras GTPase-activating protein; IPR008936:Rho GTPase activation protein; IPR023152:Ras GTPase-activating protein, conserved site
PTSG_05018	1017	2688	3624	555	1	110	66	3	NoBP	MF_GO:0008270:zinc ion binding; MF_GO:0005515:protein binding; MF_GO:0005509:calcium ion binding	NoCC	IPR000433:Zinc finger, ZZ-type; IPR001202:WW/Rsp5/WWP; IPR011992:EF-hand-like domain; IPR015153:EF-hand domain, type 1; IPR015154:EF-hand domain, type 2; IPR018249:EF-HAND 2
PTSG_05019	112	60	40	27	8	20	14	7	BP_GO:0006310:DNA recombination; BP_GO:0002520:immune system development; BP_GO:0030154:cell differentiation; BP_GO:0065007:biological regulation; BP_GO:0006281:DNA repair; BP_GO:0006260:DNA replication	MF_GO:0003910:DNA ligase (ATP) activity; MF_GO:0005524:ATP binding	CC_GO:0044424:intracellular part	IPR001357:BRCT; IPR012309:DNA ligase, ATP-dependent, C-terminal; IPR012310:DNA ligase, ATP-dependent, central; IPR012340:Nucleic acid-binding, OB-fold; IPR016027:Nucleic acid-binding, OB-fold-like
PTSG_05022	141	80	61	111	40	83	36	6	BP_GO:0007165:signal transduction; BP_GO:0045087:innate immune response	MF_GO:0004888:transmembrane receptor activity	CC_GO:0031224:intrinsic to membrane	IPR000157:Toll-Interleukin receptor; IPR022398:Peptidase S8/S53, subtilisin, active site
PTSG_05023	49	72	64	54	15	20	60	19	NoBP	NoMF	NoCC	NoDomain
PTSG_05032	1108	1754	2264	398	150	270	212	289	BP_GO:0006096:glycolysis; BP_GO:0006000:fructose metabolic process; BP_GO:0006012:galactose metabolic process; BP_GO:0006013:mannose metabolic process; BP_GO:0006094:gluconeogenesis; BP_GO:0006098:pentose-phosphate shunt	MF_GO:0003872:6-phosphofructokinase activity	CC_GO:0005945:6-phosphofructokinase complex	IPR000023:Phosphofructokinase domain; IPR009161:6-phosphofructokinase, eukaryotic type; IPR015912:Phosphofructokinase, conserved site; IPR022953:Phosphofructokinase
PTSG_05052	76	42	45	77	10	50	24	1	NoBP	NoMF	CC_GO:0016020:membrane	IPR000494:EGF receptor, L domain
PTSG_05062	79	66	134	76	43	64	59	20	NoBP	NoMF	NoCC	NoDomain
PTSG_05083	55	95	42	26	0	13	5	0	NoBP	NoMF	NoCC	NoDomain
PTSG_05088	10816	2700	4817	5345	3119	3150	812	3970	NoBP	NoMF	NoCC	IPR004046:Glutathione S-transferase, C-terminal; IPR010987:Glutathione S-transferase, C-terminal-like; IPR012335:Thioredoxin fold; IPR012336:Thioredoxin-like fold; IPR017933:Glutathione S-transferase/chloride channel, C-terminal
PTSG_05128	428	576	1243	227	0	35	43	0	BP_GO:0006468:protein amino acid phosphorylation; BP_GO:0007156:homophilic cell adhesion; BP_GO:0007165:signal transduction	MF_GO:0005524:ATP binding; MF_GO:0004872:receptor activity; MF_GO:0005509:calcium ion binding; MF_GO:0005515:protein binding; MF_GO:0004713:protein tyrosine kinase activity	CC_GO:0016020:membrane	IPR000719:Protein kinase, catalytic domain; IPR000938:Cytoskeleton-associated protein, Gly-rich domain; IPR001245:Serine-threonine/tyrosine-protein kinase; IPR001368:TNFR/CD27/30/40/95 cysteine-rich region; IPR002126:Cadherin; IPR003410:Hyalin; IPR006210:Epidermal growth factor-like; IPR008266:Tyrosine-protein kinase, active site; IPR011009:Protein kinase-like domain; IPR015919:Cadherin-like; IPR…
PTSG_05137	97	191	337	240	109	128	154	76	NoBP	MF_GO:0005488:binding	NoCC	IPR016024:Armadillo-type fold
PTSG_05146	115	87	89	72	37	25	12	27	NoBP	NoMF	NoCC	NoDomain
PTSG_05152	246	515	780	210	2	26	81	1	NoBP	NoMF	CC_GO:0005783:endoplasmic reticulum	IPR003388:Reticulon; IPR005069:Nucleotide-diphospho-sugar transferase, predicted
PTSG_05162	436	207	321	470	111	210	221	37	BP_GO:0032259:methylation; BP_GO:0007165:signal transduction	MF_GO:0004872:receptor activity; MF_GO:0003676:nucleic acid binding; MF_GO:0008168:methyltransferase activity	NoCC	IPR001304:C-type lectin; IPR001368:TNFR/CD27/30/40/95 cysteine-rich region; IPR002052:DNA methylase, N-6 adenine-specific, conserved site; IPR006212:Furin-like repeat; IPR009030:Growth factor, receptor; IPR015500:Peptidase S8, subtilisin-related; IPR016187:C-type lectin fold
PTSG_05175	127	325	262	229	1	26	51	2	BP_GO:0006955:immune response; BP_GO:0007165:signal transduction	MF_GO:0005044:scavenger receptor activity; MF_GO:0030247:polysaccharide binding; MF_GO:0003824:catalytic activity	NoCC	IPR001212:Somatomedin B domain; IPR011041:Soluble quinoprotein glucose/sorbosone dehydrogenase; IPR011042:Six-bladed beta-propeller, TolB-like
PTSG_05185	876	509	730	613	164	238	373	119	NoBP	MF_GO:0008270:zinc ion binding; MF_GO:0003676:nucleic acid binding	CC_GO:0005622:intracellular	IPR007087:Zinc finger, C2H2-type; IPR013087:Zinc finger, C2H2-type/integrase, DNA-binding; IPR015880:Zinc finger, C2H2-like
PTSG_05198	61	30	63	73	1	8	13	0	NoBP	MF_GO:0005515:protein binding	NoCC	IPR000980:SH2 motif
PTSG_05203	1507	2044	2468	668	141	411	310	112	NoBP	NoMF	CC_GO:0016021:integral to membrane	IPR001195:Glycophorin; IPR021720:Malectin
PTSG_05210	119	447	209	221	106	143	151	145	NoBP	NoMF	CC_GO:0016021:integral to membrane	IPR002076:GNS1/SUR4 membrane protein
PTSG_05228	3592	4147	4470	2146	27	687	429	23	BP_GO:0009851:auxin biosynthetic process; BP_GO:0015672:monovalent inorganic cation transport; BP_GO:0006754:ATP biosynthetic process	MF_GO:0015077:monovalent inorganic cation transmembrane transporter activity; MF_GO:0015662:ATPase activity, coupled to transmembrane movement of ions, phosphorylative mechanism; MF_GO:0005524:ATP binding	CC_GO:0016021:integral to membrane	IPR001757:ATPase, P-type, K/Mg/Cd/Cu/Zn/Na/Ca/Na/H-transporter; IPR004014:ATPase, P-type cation-transporter, N-terminal; IPR005775:ATPase, P-type cation exchange, alpha subunit, eukaryotic; IPR005834:Haloacid dehalogenase-like hydrolase; IPR006068:ATPase, P-type cation-transporter, C-terminal; IPR006069:ATPase, P-type cation exchange, alpha subunit; IPR008250:ATPase, P-type, ATPase-associated dom…
PTSG_05243	95	21	16	22	0	11	5	1	NoBP	NoMF	NoCC	NoDomain
PTSG_05246	118	73	68	64	0	19	16	0	BP_GO:0045449:regulation of transcription	MF_GO:0003677:DNA binding; MF_GO:0005515:protein binding	NoCC	IPR001005:SANT domain, DNA binding; IPR001715:Calponin homology domain; IPR009057:Homeodomain-like; IPR012287:Homeodomain-related
PTSG_05249	698	744	1122	737	367	606	687	324	BP_GO:0032012:regulation of ARF protein signal transduction; BP_GO:0043087:regulation of GTPase activity	MF_GO:0005086:ARF guanyl-nucleotide exchange factor activity; MF_GO:0005488:binding	CC_GO:0005622:intracellular	IPR000904:SEC7-like; IPR016024:Armadillo-type fold; IPR023394:SEC7-like, alpha orthogonal bundle
PTSG_05256	51	98	79	62	1	13	16	1	NoBP	NoMF	NoCC	NoDomain
PTSG_05269	1111	975	666	998	317	574	1081	551	NoBP	MF_GO:0005516:calmodulin binding; MF_GO:0000166:nucleotide binding; MF_GO:0017111:nucleoside-triphosphatase activity	NoCC	IPR001680:WD40 repeat; IPR002101:Myristoylated alanine-rich C-kinase substrate MARCKS; IPR002110:Ankyrin repeat; IPR003593:ATPase, AAA+ type, core; IPR011044:Quinoprotein amine dehydrogenase, beta chain-like; IPR011046:WD40 repeat-like-containing domain; IPR015943:WD40/YVTN repeat-like-containing domain; IPR017986:WD40-repeat-containing domain; IPR018391:Pyrrolo-quinoline quinone beta-propeller r…
PTSG_05294	544	55	169	223	53	148	191	20	NoBP	MF_GO:0005515:protein binding	NoCC	IPR000742:Epidermal growth factor-like, type 3; IPR006210:Epidermal growth factor-like; IPR013032:EGF-like region, conserved site
PTSG_05300	171	736	759	604	0	26	116	1	NoBP	NoMF	NoCC	NoDomain
PTSG_05301	407	1778	1843	1341	2	54	220	1	NoBP	MF_GO:0008270:zinc ion binding; MF_GO:0003676:nucleic acid binding	CC_GO:0005622:intracellular	IPR007087:Zinc finger, C2H2-type; IPR013087:Zinc finger, C2H2-type/integrase, DNA-binding; IPR015880:Zinc finger, C2H2-like
PTSG_05307	319	593	551	255	164	185	153	116	NoBP	NoMF	NoCC	NoDomain
PTSG_05308	119	215	195	102	61	76	65	41	BP_GO:0035023:regulation of Rho protein signal transduction; BP_GO:0043087:regulation of GTPase activity	MF_GO:0005089:Rho guanyl-nucleotide exchange factor activity	CC_GO:0005622:intracellular	IPR000219:Dbl homology (DH) domain
PTSG_05314	133	63	65	175	26	26	92	29	NoBP	NoMF	NoCC	NoDomain
PTSG_05317	257	251	305	179	11	23	31	4	BP_GO:0006468:protein amino acid phosphorylation; BP_GO:0009069:serine family amino acid metabolic process	MF_GO:0005524:ATP binding; MF_GO:0004674:protein serine/threonine kinase activity	NoCC	IPR000719:Protein kinase, catalytic domain; IPR002290:Serine/threonine-protein kinase domain; IPR008271:Serine/threonine-protein kinase, active site; IPR011009:Protein kinase-like domain; IPR017441:Protein kinase, ATP binding site; IPR017442:Serine/threonine-protein kinase-like domain
PTSG_05325	1349	1558	2128	541	2	196	128	2	NoBP	MF_GO:0008270:zinc ion binding; MF_GO:0003676:nucleic acid binding	CC_GO:0005622:intracellular	IPR007087:Zinc finger, C2H2-type; IPR013087:Zinc finger, C2H2-type/integrase, DNA-binding; IPR015880:Zinc finger, C2H2-like
PTSG_05335	232	124	231	40	1	26	8	0	NoBP	NoMF	NoCC	NoDomain
PTSG_05339	164	571	167	38	6	39	16	6	NoBP	NoMF	NoCC	NoDomain
PTSG_05341	112	618	684	385	66	76	123	44	BP_GO:0006468:protein amino acid phosphorylation; BP_GO:0009190:cyclic nucleotide biosynthetic process; BP_GO:0009069:serine family amino acid metabolic process	MF_GO:0005524:ATP binding; MF_GO:0016849:phosphorus-oxygen lyase activity; MF_GO:0004674:protein serine/threonine kinase activity	NoCC	IPR000719:Protein kinase, catalytic domain; IPR001054:Adenylyl cyclase class-3/4/guanylyl cyclase; IPR001245:Serine-threonine/tyrosine-protein kinase; IPR008271:Serine/threonine-protein kinase, active site; IPR011009:Protein kinase-like domain; IPR017441:Protein kinase, ATP binding site
PTSG_05366	851	3207	1996	579	74	175	189	82	NoBP	NoMF	NoCC	NoDomain
PTSG_05375	81	106	124	27	0	14	8	0	BP_GO:0006470:protein amino acid dephosphorylation; BP_GO:0006570:tyrosine metabolic process	MF_GO:0004725:protein tyrosine phosphatase activity; MF_GO:0005515:protein binding	NoCC	IPR000242:Protein-tyrosine phosphatase, receptor/non-receptor type; IPR000387:Protein-tyrosine/Dual-specificity phosphatase; IPR001478:PDZ/DHR/GLGF; IPR002110:Ankyrin repeat; IPR016130:Protein-tyrosine phosphatase, active site; IPR020683:Ankyrin repeat-containing domain
PTSG_05391	97	50	36	18	5	14	15	4	BP_GO:0045449:regulation of transcription	MF_GO:0003700:transcription factor activity; MF_GO:0043565:sequence-specific DNA binding	CC_GO:0005667:transcription factor complex	IPR004827:Basic-leucine zipper (bZIP) transcription factor
PTSG_05393	450	656	1339	7607	85	236	1278	54	NoBP	NoMF	NoCC	NoDomain
PTSG_05404	414	36	157	160	51	110	101	25	NoBP	MF_GO:0005515:protein binding	NoCC	IPR000980:SH2 motif; IPR001715:Calponin homology domain; IPR001849:Pleckstrin homology domain; IPR003096:Smooth muscle protein/calponin; IPR008408:Brain acid soluble protein 1; IPR011993:Pleckstrin homology-type
PTSG_05418	141	121	154	118	8	20	21	8	BP_GO:0007165:signal transduction; BP_GO:0045087:innate immune response; BP_GO:0006006:glucose metabolic process	MF_GO:0004888:transmembrane receptor activity; MF_GO:0005515:protein binding; MF_GO:0003824:catalytic activity; MF_GO:0050661:NADP or NADPH binding	CC_GO:0031224:intrinsic to membrane	IPR000157:Toll-Interleukin receptor; IPR002110:Ankyrin repeat; IPR016040:NAD(P)-binding domain; IPR020683:Ankyrin repeat-containing domain; IPR020859:ROC GTPase; IPR022674:Glucose-6-phosphate dehydrogenase, NAD-binding; IPR023076:Hydroxymethylglutaryl-CoA reductase, class I/II, conserved site
PTSG_05442	1044	374	428	322	180	184	121	107	NoBP	NoMF	NoCC	NoDomain
PTSG_05447	367	137	244	36	2	29	15	0	BP_GO:0006811:ion transport; BP_GO:0055085:transmembrane transport	MF_GO:0016787:hydrolase activity; MF_GO:0005216:ion channel activity	CC_GO:0016020:membrane	IPR000086:NUDIX hydrolase domain; IPR005821:Ion transport; IPR015797:NUDIX hydrolase domain-like
PTSG_05453	204	178	269	195	72	104	141	82	BP_GO:0006468:protein amino acid phosphorylation	MF_GO:0004672:protein kinase activity; MF_GO:0005524:ATP binding	NoCC	IPR000719:Protein kinase, catalytic domain; IPR001245:Serine-threonine/tyrosine-protein kinase; IPR001828:Extracellular ligand-binding receptor; IPR011009:Protein kinase-like domain
PTSG_05454	209	149	178	98	30	65	77	34	BP_GO:0005975:carbohydrate metabolic process	MF_GO:0003824:catalytic activity; MF_GO:0043169:cation binding	NoCC	IPR006103:Glycoside hydrolase, family 2, TIM barrel; IPR006104:Glycoside hydrolase, family 2, N-terminal domain; IPR008979:Galactose-binding domain-like; IPR013781:Glycoside hydrolase, subgroup, catalytic core; IPR017853:Glycoside hydrolase, superfamily; IPR023232:Glycoside hydrolase, family 2, active site
PTSG_05467	1444	5431	7549	1081	7	198	66	7	NoBP	NoMF	NoCC	NoDomain
PTSG_05476	3482	1829	2042	2619	1032	1514	1709	1029	NoBP	NoMF	NoCC	IPR019325:Protein of unknown function DUF2370
PTSG_05478	319	837	1207	502	185	201	263	69	NoBP	NoMF	NoCC	NoDomain
PTSG_05486	312	27	85	99	43	43	42	40	BP_GO:0008152:metabolic process	MF_GO:0008484:sulfuric ester hydrolase activity	NoCC	IPR000917:Sulfatase; IPR017849:Alkaline phosphatase-like, alpha/beta/alpha; IPR017850:Alkaline-phosphatase-like, core domain
PTSG_05526	136	490	542	345	4	19	38	1	NoBP	MF_GO:0005516:calmodulin binding	NoCC	IPR001715:Calponin homology domain; IPR002101:Myristoylated alanine-rich C-kinase substrate MARCKS
PTSG_05533	1631	3865	3242	1461	89	393	687	24	NoBP	NoMF	NoCC	NoDomain
PTSG_05550	71	39	48	34	3	14	17	2	NoBP	MF_GO:0005515:protein binding; MF_GO:0008270:zinc ion binding	NoCC	IPR001841:Zinc finger, RING-type; IPR013083:Zinc finger, RING/FYVE/PHD-type
PTSG_05555	184	664	340	252	34	72	86	25	BP_GO:0006468:protein amino acid phosphorylation	MF_GO:0004672:protein kinase activity; MF_GO:0005524:ATP binding	NoCC	IPR000719:Protein kinase, catalytic domain; IPR011009:Protein kinase-like domain; IPR017442:Serine/threonine-protein kinase-like domain
PTSG_05572	156	41	74	110	33	50	104	21	BP_GO:0007165:signal transduction	MF_GO:0004872:receptor activity	NoCC	IPR001368:TNFR/CD27/30/40/95 cysteine-rich region; IPR003410:Hyalin; IPR009030:Growth factor, receptor
PTSG_05573	182	59	82	124	28	47	141	18	NoBP	MF_GO:0005515:protein binding	NoCC	IPR000980:SH2 motif
PTSG_05577	259	103	186	239	43	86	266	7	BP_GO:0007165:signal transduction	MF_GO:0005515:protein binding; MF_GO:0004872:receptor activity; MF_GO:0003676:nucleic acid binding; MF_GO:0008270:zinc ion binding	NoCC	IPR000980:SH2 motif; IPR001368:TNFR/CD27/30/40/95 cysteine-rich region; IPR001878:Zinc finger, CCHC-type; IPR009030:Growth factor, receptor; IPR013032:EGF-like region, conserved site
PTSG_05583	375	117	449	119	0	49	79	5	NoBP	MF_GO:0005515:protein binding	NoCC	IPR002110:Ankyrin repeat; IPR020683:Ankyrin repeat-containing domain
PTSG_05587	850	609	597	608	111	238	359	79	BP_GO:0006468:protein amino acid phosphorylation	MF_GO:0005524:ATP binding; MF_GO:0005515:protein binding; MF_GO:0004713:protein tyrosine kinase activity	NoCC	IPR000719:Protein kinase, catalytic domain; IPR001245:Serine-threonine/tyrosine-protein kinase; IPR001611:Leucine-rich repeat; IPR006626:Parallel beta-helix repeat; IPR008266:Tyrosine-protein kinase, active site; IPR009030:Growth factor, receptor; IPR011009:Protein kinase-like domain; IPR011050:Pectin lyase fold/virulence factor; IPR012334:Pectin lyase fold; IPR017441:Protein kinase, ATP binding …
PTSG_05606	52	11	16	28	0	11	3	0	NoBP	NoMF	NoCC	NoDomain
PTSG_05608	132	259	352	349	137	160	253	90	NoBP	MF_GO:0005515:protein binding	NoCC	IPR002110:Ankyrin repeat; IPR020683:Ankyrin repeat-containing domain
PTSG_05639	36	28	23	28	3	7	2	1	NoBP	NoMF	NoCC	NoDomain
PTSG_05641	84	66	147	31	4	14	6	3	NoBP	NoMF	NoCC	NoDomain
PTSG_05682	42	17	18	30	2	10	18	0	NoBP	MF_GO:0005515:protein binding	NoCC	IPR002110:Ankyrin repeat; IPR020683:Ankyrin repeat-containing domain; IPR020859:ROC GTPase
PTSG_05702	75	215	233	56	1	6	11	0	NoBP	NoMF	NoCC	IPR000938:Cytoskeleton-associated protein, Gly-rich domain; IPR004018:RPEL repeat
PTSG_05720	461	308	115	154	110	117	72	90	NoBP	NoMF	NoCC	NoDomain
PTSG_05732	207	409	292	204	108	108	126	56	NoBP	NoMF	NoCC	IPR001763:Rhodanese-like
PTSG_05740	584	277	333	473	185	240	339	54	NoBP	NoMF	NoCC	IPR018247:EF-Hand 1, calcium-binding site
PTSG_05755	2278	1915	2149	240	48	216	319	99	BP_GO:0055114:oxidation reduction	MF_GO:0016491:oxidoreductase activity; MF_GO:0050662:coenzyme binding	NoCC	IPR003421:Opine dehydrogenase; IPR008927:6-phosphogluconate dehydrogenase, C-terminal-like; IPR013328:Dehydrogenase, multihelical; IPR016040:NAD(P)-binding domain
PTSG_05763	132	281	320	231	0	22	19	0	NoBP	NoMF	CC_GO:0016020:membrane	IPR000772:Ricin B lectin; IPR003378:Fringe-like; IPR008997:Ricin B-related lectin
PTSG_05778	135	110	62	17	2	19	3	0	NoBP	NoMF	CC_GO:0016020:membrane	IPR000772:Ricin B lectin; IPR003378:Fringe-like; IPR008997:Ricin B-related lectin
PTSG_05784	77	51	65	41	3	17	10	4	NoBP	MF_GO:0003950:NAD+ ADP-ribosyltransferase activity	NoCC	IPR012317:Poly(ADP-ribose) polymerase, catalytic domain
PTSG_05787	39	13	18	27	5	7	9	1	NoBP	NoMF	NoCC	IPR003590:Leucine-rich repeat, ribonuclease inhibitor subtype
PTSG_05799	260	99	141	123	61	72	116	45	BP_GO:0008152:metabolic process	MF_GO:0008484:sulfuric ester hydrolase activity	NoCC	IPR000917:Sulfatase; IPR017849:Alkaline phosphatase-like, alpha/beta/alpha; IPR017850:Alkaline-phosphatase-like, core domain
PTSG_05837	24	91	117	95	2	6	26	0	NoBP	NoMF	NoCC	NoDomain
PTSG_05838	31	20	15	155	1	3	19	1	NoBP	NoMF	NoCC	NoDomain
PTSG_05839	60	181	25	29	0	16	3	1	NoBP	MF_GO:0005515:protein binding	NoCC	IPR001680:WD40 repeat; IPR011046:WD40 repeat-like-containing domain; IPR015943:WD40/YVTN repeat-like-containing domain; IPR017986:WD40-repeat-containing domain; IPR018391:Pyrrolo-quinoline quinone beta-propeller repeat; IPR019775:WD40 repeat, conserved site; IPR019781:WD40 repeat, subgroup; IPR019782:WD40 repeat 2; IPR020472:G-protein beta WD-40 repeat
PTSG_05843	30	35	32	25	0	3	10	0	NoBP	NoMF	NoCC	IPR011042:Six-bladed beta-propeller, TolB-like
PTSG_05863	763	876	844	710	299	384	576	537	BP_GO:0009168:purine ribonucleoside monophosphate biosynthetic process; BP_GO:0006144:purine base metabolic process	MF_GO:0003876:AMP deaminase activity	NoCC	IPR001365:Adenosine/AMP deaminase; IPR006329:AMP deaminase
PTSG_05869	306	257	187	440	153	200	251	77	BP_GO:0006470:protein amino acid dephosphorylation; BP_GO:0006570:tyrosine metabolic process	MF_GO:0004725:protein tyrosine phosphatase activity	NoCC	IPR016130:Protein-tyrosine phosphatase, active site
PTSG_05902	1109	1064	1016	535	2	180	91	7	BP_GO:0006754:ATP biosynthetic process; BP_GO:0006813:potassium ion transport; BP_GO:0006814:sodium ion transport	MF_GO:0005391:sodium:potassium-exchanging ATPase activity	CC_GO:0005890:sodium:potassium-exchanging ATPase complex	IPR000402:ATPase, P-type cation exchange, beta subunit
PTSG_05911	52	155	361	302	73	59	114	26	NoBP	NoMF	NoCC	NoDomain
PTSG_05913	299	236	561	853	87	79	173	53	NoBP	NoMF	NoCC	NoDomain
PTSG_05917	18	299	250	663	108	82	180	163	BP_GO:0017038:protein import	MF_GO:0005515:protein binding; MF_GO:0005524:ATP binding	CC_GO:0016020:membrane	IPR002035:von Willebrand factor, type A; IPR011115:SecA DEAD-like, N-terminal; IPR014018:SecA motor DEAD
PTSG_05932	32	139	174	243	71	79	101	61	NoBP	NoMF	NoCC	IPR007275:YTH domain
PTSG_05953	967	466	455	98	5	165	23	0	NoBP	NoMF	NoCC	NoDomain
PTSG_05954	875	1115	1469	37	5	70	10	3	NoBP	MF_GO:0005515:protein binding	NoCC	IPR001611:Leucine-rich repeat
PTSG_05955	512	348	336	326	104	206	251	219	NoBP	MF_GO:0005515:protein binding	NoCC	IPR001646:Pentapeptide repeat; IPR001680:WD40 repeat; IPR011046:WD40 repeat-like-containing domain; IPR015943:WD40/YVTN repeat-like-containing domain; IPR017986:WD40-repeat-containing domain; IPR019781:WD40 repeat, subgroup; IPR019782:WD40 repeat 2
PTSG_06021	176	481	723	640	256	316	357	166	BP_GO:0006468:protein amino acid phosphorylation; BP_GO:0009069:serine family amino acid metabolic process	MF_GO:0005524:ATP binding; MF_GO:0004674:protein serine/threonine kinase activity	NoCC	IPR000719:Protein kinase, catalytic domain; IPR002290:Serine/threonine-protein kinase domain; IPR011009:Protein kinase-like domain; IPR017441:Protein kinase, ATP binding site; IPR017442:Serine/threonine-protein kinase-like domain
PTSG_06023	196	179	302	633	8	140	101	3	NoBP	MF_GO:0008270:zinc ion binding	CC_GO:0005622:intracellular	IPR007087:Zinc finger, C2H2-type; IPR015880:Zinc finger, C2H2-like
PTSG_06038	127	137	85	68	23	29	31	32	NoBP	NoMF	CC_GO:0016021:integral to membrane	IPR018383:Uncharacterised protein family UPF0324, prokaryote
PTSG_06041	186	92	66	33	3	16	15	7	BP_GO:0007218:neuropeptide signaling pathway	MF_GO:0004930:G-protein coupled receptor activity	CC_GO:0016020:membrane	IPR000203:GPS domain; IPR000832:GPCR, family 2, secretin-like; IPR017981:GPCR, family 2-like; IPR017983:GPCR, family 2, secretin-like, conserved site
PTSG_06042	130	562	435	107	7	45	24	2	NoBP	NoMF	NoCC	NoDomain
PTSG_06045	179	805	609	184	33	84	96	18	BP_GO:0008152:metabolic process	MF_GO:0004867:serine-type endopeptidase inhibitor activity; MF_GO:0016491:oxidoreductase activity; MF_GO:0005515:protein binding	NoCC	IPR002223:Proteinase inhibitor I2, Kunitz metazoa; IPR002227:Tyrosinase; IPR002350:Proteinase inhibitor I1, Kazal; IPR008922:Di-copper centre-containing; IPR011497:Protease inhibitor, Kazal-type; IPR020901:Proteinase inhibitor I2, Kunitz, conserved site
PTSG_06061	284	309	224	343	106	205	289	92	NoBP	MF_GO:0005515:protein binding	NoCC	IPR001660:Sterile alpha motif domain; IPR010993:Sterile alpha motif homology; IPR013761:Sterile alpha motif-type; IPR021129:Sterile alpha motif, type 1
PTSG_06067	1395	577	973	1024	416	886	1137	214	NoBP	NoMF	NoCC	NoDomain
PTSG_06071	1428	734	1308	488	279	296	338	404	BP_GO:0006527:arginine catabolic process; BP_GO:0006560:proline metabolic process	MF_GO:0046872:metal ion binding; MF_GO:0004053:arginase activity	NoCC	IPR006035:Ureohydrolase; IPR014033:Arginase, subgroup; IPR020855:Ureohydrolase, manganese-binding site
PTSG_06082	135	25	26	45	3	28	37	3	NoBP	MF_GO:0005515:protein binding	NoCC	IPR001680:WD40 repeat; IPR011044:Quinoprotein amine dehydrogenase, beta chain-like; IPR011046:WD40 repeat-like-containing domain; IPR011047:Quinonprotein alcohol dehydrogenase-like; IPR015943:WD40/YVTN repeat-like-containing domain; IPR017986:WD40-repeat-containing domain; IPR019775:WD40 repeat, conserved site; IPR019781:WD40 repeat, subgroup; IPR019782:WD40 repeat 2
PTSG_06087	35	61	63	26	0	4	3	0	NoBP	NoMF	NoCC	NoDomain
PTSG_06098	22851	19418	22446	2770	217	2636	1079	136	BP_GO:0006979:response to oxidative stress; BP_GO:0055114:oxidation reduction; BP_GO:0006804:peroxidase reaction; BP_GO:0006118:electron transport	MF_GO:0004601:peroxidase activity; MF_GO:0020037:heme binding; MF_GO:0005509:calcium ion binding; MF_GO:0009055:electron carrier activity; MF_GO:0050660:FAD binding	CC_GO:0016021:integral to membrane	IPR002007:Haem peroxidase, animal; IPR002048:Calcium-binding EF-hand; IPR010255:Haem peroxidase; IPR011992:EF-hand-like domain; IPR013112:FAD-binding 8; IPR013121:Ferric reductase, NAD binding; IPR013130:Flavoprotein transmembrane component; IPR017927:Ferredoxin reductase-type FAD-binding domain; IPR017938:Riboflavin synthase-like beta-barrel; IPR018247:EF-Hand 1, calcium-binding site; IPR018249:…
PTSG_06102	55	58	57	36	1	9	10	0	NoBP	NoMF	NoCC	NoDomain
PTSG_06106	526	165	488	255	162	154	134	93	NoBP	NoMF	NoCC	NoDomain
PTSG_06107	15	256	485	189	80	79	96	55	BP_GO:0006468:protein amino acid phosphorylation; BP_GO:0009190:cyclic nucleotide biosynthetic process; BP_GO:0009069:serine family amino acid metabolic process	MF_GO:0005524:ATP binding; MF_GO:0016849:phosphorus-oxygen lyase activity; MF_GO:0004674:protein serine/threonine kinase activity	NoCC	IPR000719:Protein kinase, catalytic domain; IPR001054:Adenylyl cyclase class-3/4/guanylyl cyclase; IPR001245:Serine-threonine/tyrosine-protein kinase; IPR008271:Serine/threonine-protein kinase, active site; IPR011009:Protein kinase-like domain; IPR013032:EGF-like region, conserved site; IPR017441:Protein kinase, ATP binding site
PTSG_06110	163	250	239	100	69	55	66	39	NoBP	NoMF	NoCC	NoDomain
PTSG_06143	37	27	24	31	9	20	16	4	BP_GO:0006486:protein amino acid glycosylation	MF_GO:0008378:galactosyltransferase activity	CC_GO:0016020:membrane	IPR002659:Glycosyl transferase, family 31; IPR008972:Cupredoxin
PTSG_06144	239	71	114	130	69	100	81	47	NoBP	MF_GO:0005515:protein binding	NoCC	IPR000048:IQ motif, EF-hand binding site; IPR000980:SH2 motif; IPR003123:Vacuolar sorting protein 9
PTSG_06176	957	869	1197	403	202	244	155	155	NoBP	MF_GO:0016787:hydrolase activity	NoCC	IPR001279:Beta-lactamase-like; IPR001763:Rhodanese-like
PTSG_06186	618	866	1111	156	16	61	62	16	BP_GO:0006813:potassium ion transport	MF_GO:0005515:protein binding; MF_GO:0005249:voltage-gated potassium channel activity	CC_GO:0008076:voltage-gated potassium channel complex	IPR000210:BTB/POZ-like; IPR001646:Pentapeptide repeat; IPR003131:Potassium channel, voltage dependent, Kv, tetramerisation; IPR011333:BTB/POZ fold
PTSG_06223	545	978	1606	504	287	417	550	136	BP_GO:0007050:cell cycle arrest	MF_GO:0005515:protein binding	NoCC	IPR001715:Calponin homology domain; IPR003108:Growth-arrest-specific protein 2 domain
PTSG_06234	178	264	205	83	1	33	9	1	BP_GO:0006182:cGMP biosynthetic process; BP_GO:0006144:purine base metabolic process; BP_GO:0046039:GTP metabolic process	MF_GO:0004383:guanylate cyclase activity; MF_GO:0020037:heme binding	NoCC	IPR001054:Adenylyl cyclase class-3/4/guanylyl cyclase; IPR011644:Haem NO binding; IPR011645:Haem NO binding associated; IPR018297:Adenylyl cyclase class-3/4/guanylyl cyclase, conserved site
PTSG_06235	314	1690	2196	1652	117	171	320	83	BP_GO:0006182:cGMP biosynthetic process; BP_GO:0006144:purine base metabolic process; BP_GO:0046039:GTP metabolic process	MF_GO:0004383:guanylate cyclase activity; MF_GO:0020037:heme binding	NoCC	IPR001054:Adenylyl cyclase class-3/4/guanylyl cyclase; IPR011644:Haem NO binding; IPR011645:Haem NO binding associated; IPR018297:Adenylyl cyclase class-3/4/guanylyl cyclase, conserved site
PTSG_06248	1301	1000	1070	1278	602	846	1081	400	BP_GO:0007050:cell cycle arrest	MF_GO:0005515:protein binding	NoCC	IPR001715:Calponin homology domain; IPR003108:Growth-arrest-specific protein 2 domain; IPR009053:Prefoldin
PTSG_06255	102	27	59	26	0	21	10	0	NoBP	MF_GO:0005515:protein binding	NoCC	IPR001440:Tetratricopeptide TPR-1; IPR006597:Sel1-like; IPR011990:Tetratricopeptide-like helical; IPR013026:Tetratricopeptide repeat-containing; IPR013618:Domain of unknown function DUF1736; IPR019734:Tetratricopeptide repeat
PTSG_06274	185	145	179	128	98	102	78	62	NoBP	NoMF	NoCC	IPR002495:Glycosyl transferase, family 8
PTSG_06288	280	286	157	156	0	23	17	0	BP_GO:0007050:cell cycle arrest	MF_GO:0005515:protein binding	NoCC	IPR001715:Calponin homology domain; IPR003108:Growth-arrest-specific protein 2 domain
PTSG_06327	448	134	230	332	1	81	66	1	NoBP	MF_GO:0005515:protein binding	NoCC	IPR000980:SH2 motif
PTSG_06343	1169	227	382	439	145	272	260	240	BP_GO:0006541:glutamine metabolic process; BP_GO:0000162:tryptophan biosynthetic process; BP_GO:0006571:tyrosine biosynthetic process; BP_GO:0009094:L-phenylalanine biosynthetic process	MF_GO:0004048:anthranilate phosphoribosyltransferase activity; MF_GO:0004049:anthranilate synthase activity	CC_GO:0005950:anthranilate synthase complex	IPR000312:Glycosyl transferase, family 3; IPR001317:Carbamoyl-phosphate synthase, GATase domain; IPR005801:ADC synthase; IPR005940:Anthranilate phosphoribosyl transferase; IPR006220:Anthranilate synthase component II/delta crystallin; IPR006805:Anthranilate synthase component I, N-terminal; IPR010112:Anthranilate synthase, clad 3; IPR011702:Glutamine amidotransferase superfamily; IPR015890:Choris…
PTSG_06344	59	56	158	241	30	26	66	12	NoBP	NoMF	NoCC	NoDomain
PTSG_06354	243	40	139	251	4	115	118	1	NoBP	NoMF	NoCC	IPR003410:Hyalin
PTSG_06364	340	526	815	884	25	28	65	34	BP_GO:0006508:proteolysis	MF_GO:0008237:metallopeptidase activity; MF_GO:0008270:zinc ion binding	NoCC	IPR006026:Peptidase, metallopeptidase
PTSG_06401	218	34	72	37	1	8	11	1	NoBP	MF_GO:0005515:protein binding	NoCC	IPR001680:WD40 repeat; IPR011044:Quinoprotein amine dehydrogenase, beta chain-like; IPR011046:WD40 repeat-like-containing domain; IPR015943:WD40/YVTN repeat-like-containing domain; IPR017986:WD40-repeat-containing domain; IPR019775:WD40 repeat, conserved site; IPR019781:WD40 repeat, subgroup; IPR019782:WD40 repeat 2
PTSG_06432	30	33	12	24	1	6	4	0	NoBP	MF_GO:0005515:protein binding	NoCC	IPR001440:Tetratricopeptide TPR-1; IPR011990:Tetratricopeptide-like helical; IPR013026:Tetratricopeptide repeat-containing; IPR019734:Tetratricopeptide repeat
PTSG_06433	3	38	39	23	0	1	4	1	NoBP	NoMF	NoCC	NoDomain
PTSG_06467	793	2371	1488	467	285	389	495	136	NoBP	NoMF	NoCC	IPR007667:Hypoxia induced protein, domain
PTSG_06495	147	217	222	45	7	25	18	1	NoBP	MF_GO:0005515:protein binding	NoCC	IPR001680:WD40 repeat; IPR011046:WD40 repeat-like-containing domain; IPR015943:WD40/YVTN repeat-like-containing domain; IPR017986:WD40-repeat-containing domain; IPR019781:WD40 repeat, subgroup; IPR019782:WD40 repeat 2
PTSG_06503	216	1637	748	522	200	91	395	623	BP_GO:0006979:response to oxidative stress; BP_GO:0055114:oxidation reduction; BP_GO:0006749:glutathione metabolic process; BP_GO:0006804:peroxidase reaction	MF_GO:0004602:glutathione peroxidase activity	NoCC	IPR000591:DEP domain; IPR000889:Glutathione peroxidase; IPR011991:Winged helix-turn-helix transcription repressor DNA-binding; IPR012335:Thioredoxin fold; IPR012336:Thioredoxin-like fold
PTSG_06520	0	28	5	13	3	3	14	1	NoBP	NoMF	NoCC	NoDomain
PTSG_06544	816	636	615	263	125	233	227	133	NoBP	NoMF	NoCC	NoDomain
PTSG_06546	364	854	798	282	93	139	237	53	BP_GO:0006561:proline biosynthetic process; BP_GO:0055114:oxidation reduction; BP_GO:0006412:translation; BP_GO:0006525:arginine metabolic process; BP_GO:0042254:ribosome biogenesis	MF_GO:0004735:pyrroline-5-carboxylate reductase activity; MF_GO:0005488:binding; MF_GO:0003735:structural constituent of ribosome	CC_GO:0005840:ribosome	IPR000304:Pyrroline-5-carboxylate reductase; IPR004455:NADP oxidoreductase, coenzyme F420-dependent; IPR008927:6-phosphogluconate dehydrogenase, C-terminal-like; IPR016040:NAD(P)-binding domain; IPR018130:Ribosomal protein S2, conserved site
PTSG_06549	37	20	33	18	3	7	5	0	BP_GO:0055085:transmembrane transport	MF_GO:0022891:substrate-specific transmembrane transporter activity	CC_GO:0016021:integral to membrane	IPR003663:Sugar/inositol transporter; IPR005828:General substrate transporter; IPR005829:Sugar transporter, conserved site; IPR016196:Major facilitator superfamily, general substrate transporter; IPR020846:Major facilitator superfamily
PTSG_06550	309	108	148	126	4	30	21	2	NoBP	MF_GO:0005515:protein binding	NoCC	IPR000980:SH2 motif
PTSG_06555	924	550	343	241	174	174	99	115	NoBP	MF_GO:0005515:protein binding	NoCC	IPR000591:DEP domain; IPR001849:Pleckstrin homology domain; IPR011991:Winged helix-turn-helix transcription repressor DNA-binding
PTSG_06569	91	554	1227	405	32	42	90	28	NoBP	NoMF	NoCC	NoDomain
PTSG_06577	105	40	75	48	0	30	13	0	BP_GO:0044260:cellular macromolecule metabolic process; BP_GO:0080090:regulation of primary metabolic process; BP_GO:0010605:negative regulation of macromolecule metabolic process; BP_GO:0048513:organ development; BP_GO:0046426:negative regulation of JAK-STAT cascade; BP_GO:0042325:regulation of phosphorylation; BP_GO:0016043:cellular component organization; BP_GO:0031324:negative regulation of c…	MF_GO:0008092:cytoskeletal protein binding	CC_GO:0043231:intracellular membrane-bounded organelle; CC_GO:0005737:cytoplasm; CC_GO:0042995:cell projection; CC_GO:0005856:cytoskeleton; CC_GO:0019898:extrinsic to membrane	IPR000299:FERM domain; IPR000798:Ezrin/radixin/moesin family; IPR008954:Moesin; IPR011174:Ezrin/radixin/moesin; IPR011259:Ezrin/radixin/moesin, C-terminal; IPR011993:Pleckstrin homology-type; IPR014352:FERM/acyl-CoA-binding protein, 3-helical bundle; IPR015788:Merlin; IPR018979:FERM, N-terminal; IPR018980:FERM, C-terminal PH-like domain; IPR019748:FERM central domain; IPR019749:Band 4.1 domain; I…
PTSG_06593	14	268	175	115	0	3	10	0	NoBP	NoMF	NoCC	NoDomain
PTSG_06598	3	86	8	14	3	15	10	1	NoBP	NoMF	NoCC	NoDomain
PTSG_06599	80	71	42	20	0	18	3	0	NoBP	MF_GO:0005515:protein binding	NoCC	IPR006210:Epidermal growth factor-like
PTSG_06601	148	545	940	380	6	21	57	10	BP_GO:0006468:protein amino acid phosphorylation; BP_GO:0009069:serine family amino acid metabolic process	MF_GO:0005524:ATP binding; MF_GO:0004674:protein serine/threonine kinase activity	NoCC	IPR000719:Protein kinase, catalytic domain; IPR002290:Serine/threonine-protein kinase domain; IPR008271:Serine/threonine-protein kinase, active site; IPR011009:Protein kinase-like domain; IPR017441:Protein kinase, ATP binding site; IPR017442:Serine/threonine-protein kinase-like domain
PTSG_06602	1055	589	737	774	315	372	460	356	NoBP	NoMF	NoCC	IPR007785:Anamorsin
PTSG_06605	193	660	1086	361	242	225	374	140	NoBP	MF_GO:0019904:protein domain specific binding	NoCC	IPR000308:14-3-3 protein; IPR023410:14-3-3 domain
PTSG_06617	4	92	35	45	0	1	4	0	NoBP	NoMF	NoCC	NoDomain
PTSG_06636	447	826	1006	604	327	471	561	269	NoBP	MF_GO:0005515:protein binding; MF_GO:0003774:motor activity; MF_GO:0005524:ATP binding	CC_GO:0016459:myosin complex	IPR000048:IQ motif, EF-hand binding site; IPR000299:FERM domain; IPR000857:MyTH4 domain; IPR001452:Src homology-3 domain; IPR001609:Myosin head, motor domain; IPR011993:Pleckstrin homology-type; IPR014352:FERM/acyl-CoA-binding protein, 3-helical bundle; IPR018979:FERM, N-terminal; IPR019748:FERM central domain; IPR019749:Band 4.1 domain
PTSG_06637	265	920	1317	578	40	75	114	36	NoBP	MF_GO:0005515:protein binding	NoCC	IPR001849:Pleckstrin homology domain; IPR004000:Actin-like; IPR011993:Pleckstrin homology-type
PTSG_06646	1137	389	823	1121	236	472	451	74	BP_GO:0007165:signal transduction	MF_GO:0005488:binding; MF_GO:0004872:receptor activity	NoCC	IPR001304:C-type lectin; IPR001368:TNFR/CD27/30/40/95 cysteine-rich region; IPR003609:Apple-like; IPR006212:Furin-like repeat; IPR009030:Growth factor, receptor; IPR011641:Tyrosine-protein kinase ephrin type A/B receptor-like; IPR015500:Peptidase S8, subtilisin-related; IPR016186:C-type lectin-like; IPR016187:C-type lectin fold; IPR018466:Cell wall beta-glucan synthesis
PTSG_06655	695	282	544	455	16	115	84	8	BP_GO:0007156:homophilic cell adhesion; BP_GO:0007154:cell communication; BP_GO:0006260:DNA replication	MF_GO:0005515:protein binding; MF_GO:0005509:calcium ion binding; MF_GO:0003677:DNA binding; MF_GO:0005524:ATP binding	CC_GO:0016021:integral to membrane; CC_GO:0005886:plasma membrane	IPR000152:EGF-type aspartate/asparagine hydroxylation site; IPR000742:Epidermal growth factor-like, type 3; IPR001881:EGF-like calcium-binding; IPR002126:Cadherin; IPR003644:Na-Ca exchanger/integrin-beta4; IPR006210:Epidermal growth factor-like; IPR006626:Parallel beta-helix repeat; IPR013032:EGF-like region, conserved site; IPR014756:Immunoglobulin E-set; IPR015919:Cadherin-like; IPR018097:EGF-l…
PTSG_06689	76	142	286	257	73	66	159	73	NoBP	NoMF	NoCC	IPR010620:Beta-propeller
PTSG_06697	785	815	993	957	488	757	670	327	NoBP	MF_GO:0005515:protein binding; MF_GO:0008270:zinc ion binding; MF_GO:0005524:ATP binding	NoCC	IPR001841:Zinc finger, RING-type; IPR003594:ATPase-like, ATP-binding domain; IPR013083:Zinc finger, RING/FYVE/PHD-type; IPR017907:Zinc finger, RING-type, conserved site
PTSG_06698	65	117	86	40	8	16	14	0	NoBP	NoMF	NoCC	IPR011042:Six-bladed beta-propeller, TolB-like; IPR015916:Galactose oxidase, beta-propeller
PTSG_06725	279	500	913	203	121	109	207	109	NoBP	NoMF	NoCC	IPR013078:Histidine phosphatase superfamily, clade-1
PTSG_06729	317	117	174	94	5	39	17	4	NoBP	MF_GO:0005515:protein binding	NoCC	IPR000742:Epidermal growth factor-like, type 3; IPR001791:Laminin G domain; IPR006209:EGF; IPR006210:Epidermal growth factor-like; IPR006212:Furin-like repeat; IPR008985:Concanavalin A-like lectin/glucanase; IPR009030:Growth factor, receptor; IPR012680:Laminin G, subdomain 2; IPR013032:EGF-like region, conserved site; IPR013320:Concanavalin A-like lectin/glucanase, subgroup
PTSG_06749	90	32	24	22	2	6	2	0	NoBP	NoMF	NoCC	IPR003495:Cobalamin (vitamin B12) biosynthesis CobW-like; IPR011629:Cobalamin (vitamin B12) biosynthesis CobW-like, C-terminal
PTSG_06760	472	790	909	820	159	242	488	140	NoBP	NoMF	NoCC	NoDomain
PTSG_06768	21	26	26	28	0	4	14	2	NoBP	MF_GO:0005515:protein binding	NoCC	IPR015943:WD40/YVTN repeat-like-containing domain
PTSG_06775	220	330	294	117	2	26	7	2	BP_GO:0006468:protein amino acid phosphorylation	MF_GO:0004672:protein kinase activity; MF_GO:0005524:ATP binding; MF_GO:0005515:protein binding	NoCC	IPR000719:Protein kinase, catalytic domain; IPR001245:Serine-threonine/tyrosine-protein kinase; IPR001611:Leucine-rich repeat; IPR003591:Leucine-rich repeat, typical subtype; IPR011009:Protein kinase-like domain; IPR013032:EGF-like region, conserved site
PTSG_06786	46	36	38	56	1	4	9	0	NoBP	MF_GO:0005515:protein binding	NoCC	IPR002110:Ankyrin repeat; IPR020683:Ankyrin repeat-containing domain
PTSG_06787	298	177	224	76	0	51	8	0	NoBP	MF_GO:0005515:protein binding	NoCC	IPR003124:Actin-binding WH2
PTSG_06792	76	238	441	31	0	9	10	1	NoBP	NoMF	NoCC	IPR021973:SprA-related family
PTSG_06793	89	304	617	50	0	10	5	1	NoBP	NoMF	NoCC	NoDomain
PTSG_06797	28	22	29	18	20	6	7	0	BP_GO:0006118:electron transport	MF_GO:0009055:electron carrier activity	NoCC	IPR006058:2Fe-2S ferredoxin, iron-sulphur binding site
PTSG_06799	109	246	463	30	0	10	7	0	NoBP	NoMF	NoCC	NoDomain
PTSG_06804	248	50	136	121	70	91	96	43	BP_GO:0006807:nitrogen compound metabolic process	NoMF	NoCC	IPR003010:Nitrilase/cyanide hydratase and apolipoprotein N-acyltransferase; IPR012101:Biotinidase, eukaryotic
PTSG_06808	66	66	96	80	2	19	35	1	BP_GO:0043170:macromolecule metabolic process	NoMF	CC_GO:0005886:plasma membrane; CC_GO:0043231:intracellular membrane-bounded organelle; CC_GO:0044444:cytoplasmic part; CC_GO:0005576:extracellular region	IPR007074:LicD-like
PTSG_06810	66	22	38	13	0	14	5	0	NoBP	NoMF	NoCC	NoDomain
PTSG_06827	53	18	31	106	0	8	24	0	NoBP	MF_GO:0005515:protein binding	NoCC	IPR001478:PDZ/DHR/GLGF
PTSG_06833	10	39	26	121	4	4	6	9	NoBP	NoMF	NoCC	NoDomain
PTSG_06836	1397	932	1216	1637	426	683	796	228	BP_GO:0045449:regulation of transcription	MF_GO:0003700:transcription factor activity; MF_GO:0043565:sequence-specific DNA binding	CC_GO:0005667:transcription factor complex	IPR001766:Transcription factor, fork head; IPR011991:Winged helix-turn-helix transcription repressor DNA-binding
PTSG_06857	37	78	94	138	0	5	22	0	NoBP	MF_GO:0005515:protein binding	NoCC	IPR001478:PDZ/DHR/GLGF
PTSG_06880	175	376	277	951	24	59	179	22	BP_GO:0006955:immune response; BP_GO:0007165:signal transduction	MF_GO:0005044:scavenger receptor activity; MF_GO:0030247:polysaccharide binding; MF_GO:0005515:protein binding	NoCC	IPR001212:Somatomedin B domain; IPR006652:Kelch repeat type 1; IPR015916:Galactose oxidase, beta-propeller
PTSG_06887	3502	1801	2489	1174	599	1099	840	535	BP_GO:0007165:signal transduction; BP_GO:0007264:small GTPase mediated signal transduction	MF_GO:0003924:GTPase activity; MF_GO:0005525:GTP binding	CC_GO:0005622:intracellular; CC_GO:0005886:plasma membrane	IPR001304:C-type lectin; IPR001806:Ras GTPase; IPR003577:Ras small GTPase, Ras type; IPR005225:Small GTP-binding protein; IPR013753:Ras; IPR016186:C-type lectin-like; IPR016187:C-type lectin fold; IPR020849:Ras small GTPase
PTSG_06928	54	917	877	589	80	99	183	64	NoBP	MF_GO:0005515:protein binding	NoCC	IPR001680:WD40 repeat; IPR001849:Pleckstrin homology domain; IPR011046:WD40 repeat-like-containing domain; IPR011993:Pleckstrin homology-type; IPR015943:WD40/YVTN repeat-like-containing domain; IPR017986:WD40-repeat-containing domain; IPR019775:WD40 repeat, conserved site; IPR019781:WD40 repeat, subgroup; IPR019782:WD40 repeat 2
PTSG_06940	781	2043	1420	1228	423	696	1107	722	BP_GO:0009851:auxin biosynthetic process	MF_GO:0008026:ATP-dependent helicase activity; MF_GO:0003676:nucleic acid binding; MF_GO:0005524:ATP binding	NoCC	IPR000629:RNA helicase, ATP-dependent, DEAD-box, conserved site; IPR001650:Helicase, C-terminal; IPR011545:DNA/RNA helicase, DEAD/DEAH box type, N-terminal; IPR014001:DEAD-like helicase; IPR014014:RNA helicase, DEAD-box type, Q motif
PTSG_06942	1959	819	1034	254	3	265	56	2	NoBP	MF_GO:0005488:binding	NoCC	IPR001304:C-type lectin; IPR016186:C-type lectin-like; IPR016187:C-type lectin fold; IPR018378:C-type lectin, conserved site
PTSG_06943	1695	469	621	726	517	557	321	569	BP_GO:0055085:transmembrane transport	MF_GO:0022891:substrate-specific transmembrane transporter activity	CC_GO:0016021:integral to membrane	IPR003663:Sugar/inositol transporter; IPR005828:General substrate transporter; IPR005829:Sugar transporter, conserved site; IPR016196:Major facilitator superfamily, general substrate transporter; IPR020846:Major facilitator superfamily
PTSG_06980	87	153	213	155	0	24	32	1	NoBP	NoMF	NoCC	NoDomain
PTSG_07003	923	524	683	437	1	162	122	8	BP_GO:0009987:cellular process	NoMF	CC_GO:0005737:cytoplasm	IPR008081:Cytoplasmic FMR1-interacting
PTSG_07006	102	176	134	26	1	8	11	0	NoBP	MF_GO:0005515:protein binding	NoCC	IPR001478:PDZ/DHR/GLGF
PTSG_07016	520	246	400	170	3	77	42	3	BP_GO:0007156:homophilic cell adhesion; BP_GO:0006260:DNA replication	MF_GO:0003676:nucleic acid binding; MF_GO:0005524:ATP binding; MF_GO:0008026:ATP-dependent helicase activity; MF_GO:0005509:calcium ion binding; MF_GO:0005198:structural molecule activity; MF_GO:0030414:peptidase inhibitor activity; MF_GO:0003887:DNA-directed DNA polymerase activity	CC_GO:0005576:extracellular region; CC_GO:0005886:plasma membrane; CC_GO:0042575:DNA polymerase complex	IPR000629:RNA helicase, ATP-dependent, DEAD-box, conserved site; IPR001791:Laminin G domain; IPR002126:Cadherin; IPR003129:Laminin G, thrombospondin-type, N-terminal; IPR008197:Whey acidic protein, 4-disulphide core; IPR008985:Concanavalin A-like lectin/glucanase; IPR013320:Concanavalin A-like lectin/glucanase, subgroup; IPR015919:Cadherin-like; IPR017964:DNA-directed DNA polymerase, family B, co…
PTSG_07021	324	432	633	165	69	94	104	37	NoBP	NoMF	NoCC	IPR003582:Metridin-like ShK toxin
PTSG_07030	98	141	181	18	3	25	3	1	NoBP	NoMF	NoCC	NoDomain
PTSG_07034	94	66	54	61	1	15	6	1	NoBP	NoMF	NoCC	NoDomain
PTSG_07060	71	168	246	273	54	56	76	27	NoBP	MF_GO:0003824:catalytic activity	NoCC	IPR011041:Soluble quinoprotein glucose/sorbosone dehydrogenase; IPR011042:Six-bladed beta-propeller, TolB-like
PTSG_07061	242	460	244	459	136	152	208	169	NoBP	MF_GO:0005515:protein binding	NoCC	IPR002110:Ankyrin repeat; IPR020683:Ankyrin repeat-containing domain
PTSG_07063	831	4420	2269	326	40	205	397	67	NoBP	NoMF	NoCC	NoDomain
PTSG_07100	123	215	278	146	51	55	90	43	BP_GO:0045454:cell redox homeostasis	MF_GO:0016209:antioxidant activity; MF_GO:0016491:oxidoreductase activity	NoCC	IPR000866:Alkyl hydroperoxide reductase subunit C/ Thiol specific antioxidant; IPR012335:Thioredoxin fold; IPR012336:Thioredoxin-like fold; IPR017936:Thioredoxin-like
PTSG_07110	80	97	219	29	0	9	3	0	NoBP	NoMF	CC_GO:0005783:endoplasmic reticulum	IPR003388:Reticulon; IPR005069:Nucleotide-diphospho-sugar transferase, predicted
PTSG_07122	250	63	205	157	0	21	12	0	NoBP	MF_GO:0008270:zinc ion binding; MF_GO:0003676:nucleic acid binding	CC_GO:0005622:intracellular	IPR007087:Zinc finger, C2H2-type; IPR013087:Zinc finger, C2H2-type/integrase, DNA-binding; IPR015880:Zinc finger, C2H2-like
PTSG_07131	196	104	199	78	39	38	31	4	NoBP	NoMF	NoCC	IPR003645:Follistatin-like, N-terminal
PTSG_07132	119	36	51	40	32	35	28	5	BP_GO:0007155:cell adhesion	MF_GO:0005198:structural molecule activity	NoCC	IPR003129:Laminin G, thrombospondin-type, N-terminal; IPR008985:Concanavalin A-like lectin/glucanase; IPR013320:Concanavalin A-like lectin/glucanase, subgroup
PTSG_07147	5414	1367	514	1148	189	391	196	1373	NoBP	MF_GO:0005515:protein binding	NoCC	IPR000270:Phox/Bem1p
PTSG_07148	669	221	250	264	149	154	117	216	NoBP	NoMF	NoCC	IPR016181:Acyl-CoA N-acyltransferase
PTSG_07162	143	534	135	36	0	11	0	1	BP_GO:0006457:protein folding; BP_GO:0051259:protein oligomerization; BP_GO:0009651:response to salt stress; BP_GO:0006979:response to oxidative stress; BP_GO:0009408:response to heat	NoMF	NoCC	IPR002068:Heat shock protein Hsp20; IPR008978:HSP20-like chaperone
PTSG_07184	346	1026	292	44	0	20	4	1	BP_GO:0006457:protein folding; BP_GO:0051259:protein oligomerization; BP_GO:0009651:response to salt stress; BP_GO:0006979:response to oxidative stress; BP_GO:0009408:response to heat	NoMF	NoCC	IPR002068:Heat shock protein Hsp20; IPR008978:HSP20-like chaperone
PTSG_07220	236	992	1276	509	151	170	253	56	BP_GO:0006468:protein amino acid phosphorylation	MF_GO:0005524:ATP binding; MF_GO:0004713:protein tyrosine kinase activity	NoCC	IPR000719:Protein kinase, catalytic domain; IPR001245:Serine-threonine/tyrosine-protein kinase; IPR008266:Tyrosine-protein kinase, active site; IPR008408:Brain acid soluble protein 1; IPR011009:Protein kinase-like domain
PTSG_07231	73	125	71	36	6	28	41	2	NoBP	NoMF	NoCC	IPR011042:Six-bladed beta-propeller, TolB-like
PTSG_07251	1425	1567	2105	683	301	391	404	425	BP_GO:0006065:UDP-glucuronate biosynthetic process; BP_GO:0016310:phosphorylation; BP_GO:0006011:UDP-glucose metabolic process; BP_GO:0005982:starch metabolic process; BP_GO:0005985:sucrose metabolic process; BP_GO:0006012:galactose metabolic process; BP_GO:0009117:nucleotide metabolic process	MF_GO:0005515:protein binding; MF_GO:0003983:UTP:glucose-1-phosphate uridylyltransferase activity	CC_GO:0005737:cytoplasm	IPR002618:UTP--glucose-1-phosphate uridylyltransferase; IPR016267:UTP--glucose-1-phosphate uridylyltransferase, subgroup
PTSG_07267	48	145	102	365	13	15	68	11	NoBP	NoMF	NoCC	NoDomain
PTSG_07269	271	529	805	291	95	106	143	122	NoBP	NoMF	CC_GO:0016020:membrane	IPR004263:Exostosin-like
PTSG_07271	6193	5340	4149	1083	516	971	414	355	BP_GO:0044267:cellular protein metabolic process	MF_GO:0005515:protein binding	CC_GO:0044464:cell part	IPR004045:Glutathione S-transferase, N-terminal; IPR004046:Glutathione S-transferase, C-terminal; IPR010987:Glutathione S-transferase, C-terminal-like; IPR012335:Thioredoxin fold; IPR012336:Thioredoxin-like fold; IPR017933:Glutathione S-transferase/chloride channel, C-terminal
PTSG_07306	39	222	202	147	0	6	18	0	NoBP	MF_GO:0008270:zinc ion binding	NoCC	IPR001781:Zinc finger, LIM-type
PTSG_07312	730	392	328	291	67	120	136	85	NoBP	NoMF	NoCC	NoDomain
PTSG_07313	1051	507	518	406	83	173	158	106	NoBP	NoMF	NoCC	NoDomain
PTSG_07357	209	82	52	88	50	51	50	75	NoBP	NoMF	NoCC	NoDomain
PTSG_07361	980	484	628	807	216	303	303	104	BP_GO:0006470:protein amino acid dephosphorylation; BP_GO:0006570:tyrosine metabolic process; BP_GO:0007165:signal transduction	MF_GO:0004725:protein tyrosine phosphatase activity; MF_GO:0004872:receptor activity; MF_GO:0005515:protein binding	NoCC	IPR000001:Kringle; IPR000242:Protein-tyrosine phosphatase, receptor/non-receptor type; IPR000387:Protein-tyrosine/Dual-specificity phosphatase; IPR000938:Cytoskeleton-associated protein, Gly-rich domain; IPR001368:TNFR/CD27/30/40/95 cysteine-rich region; IPR002035:von Willebrand factor, type A; IPR002172:Low-density lipoprotein (LDL) receptor class A repeat; IPR009030:Growth factor, receptor; IPR…
PTSG_07366	403	201	213	94	1	61	14	0	NoBP	NoMF	NoCC	IPR002049:EGF-like, laminin; IPR006212:Furin-like repeat; IPR009030:Growth factor, receptor; IPR013032:EGF-like region, conserved site
PTSG_07377	292	347	496	117	74	48	107	32	NoBP	NoMF	NoCC	NoDomain
PTSG_07381	65	138	174	57	2	6	11	1	NoBP	NoMF	NoCC	NoDomain
PTSG_07382	130	146	150	259	43	69	112	29	BP_GO:0045746:negative regulation of Notch signaling pathway; BP_GO:0007610:behavior; BP_GO:0007165:signal transduction; BP_GO:0005975:carbohydrate metabolic process	NoMF	NoCC	IPR000698:Arrestin; IPR011021:Arrestin-like, N-terminal; IPR011022:Arrestin-like, C-terminal; IPR014752:Arrestin, C-terminal; IPR014753:Arrestin, N-terminal; IPR014756:Immunoglobulin E-set; IPR018087:Glycoside hydrolase, family 5, conserved site
PTSG_07384	165	375	420	620	64	99	200	32	BP_GO:0051056:regulation of small GTPase mediated signal transduction; BP_GO:0007165:signal transduction	MF_GO:0005096:GTPase activator activity	CC_GO:0005622:intracellular	IPR001936:Ras GTPase-activating protein; IPR008936:Rho GTPase activation protein
PTSG_07399	115	62	81	35	13	17	8	12	NoBP	NoMF	NoCC	NoDomain
PTSG_07429	585	692	819	592	143	212	217	118	BP_GO:0006468:protein amino acid phosphorylation	MF_GO:0004672:protein kinase activity; MF_GO:0005524:ATP binding	NoCC	IPR000719:Protein kinase, catalytic domain; IPR011009:Protein kinase-like domain; IPR017441:Protein kinase, ATP binding site; IPR017442:Serine/threonine-protein kinase-like domain
PTSG_07430	458	201	308	1267	94	154	515	57	BP_GO:0016070:RNA metabolic process	MF_GO:0003676:nucleic acid binding; MF_GO:0003824:catalytic activity	CC_GO:0005622:intracellular	IPR001374:Single-stranded nucleic acid binding R3H; IPR007547:Uncharacterised protein family UPF0248; IPR009097:RNA ligase/cyclic nucleotide phosphodiesterase; IPR019510:Protein kinase A anchor protein, nuclear localisation signal domain
PTSG_07442	162	1054	791	93	7	54	74	4	NoBP	MF_GO:0005515:protein binding; MF_GO:0005509:calcium ion binding	NoCC	IPR000152:EGF-type aspartate/asparagine hydroxylation site; IPR000436:Sushi/SCR/CCP; IPR000742:Epidermal growth factor-like, type 3; IPR006210:Epidermal growth factor-like; IPR013091:EGF calcium-binding; IPR016060:Complement control module; IPR018097:EGF-like calcium-binding, conserved site
PTSG_07443	223	1611	1301	326	97	184	229	60	NoBP	MF_GO:0005515:protein binding	NoCC	IPR000436:Sushi/SCR/CCP; IPR001258:NHL repeat; IPR011042:Six-bladed beta-propeller, TolB-like; IPR013017:NHL repeat, subgroup; IPR016060:Complement control module
PTSG_07447	52	332	320	130	13	26	60	7	BP_GO:0006508:proteolysis	MF_GO:0008233:peptidase activity	NoCC	IPR001767:Peptidase C46, hedgehog protein, hint region; IPR003587:Hedgehog/intein hint, N-terminal
PTSG_07454	73	31	33	26	1	8	7	0	NoBP	NoMF	NoCC	IPR015916:Galactose oxidase, beta-propeller
PTSG_07455	78	210	364	72	1	14	13	2	NoBP	MF_GO:0003779:actin binding	NoCC	IPR001298:Filamin/ABP280 repeat; IPR001589:Actinin-type, actin-binding, conserved site; IPR001715:Calponin homology domain; IPR013783:Immunoglobulin-like fold; IPR017868:Filamin/ABP280 repeat-like
PTSG_07456	136	293	349	107	1	12	17	2	NoBP	MF_GO:0003779:actin binding	NoCC	IPR001589:Actinin-type, actin-binding, conserved site; IPR001715:Calponin homology domain
PTSG_07463	604	452	822	450	183	240	434	168	NoBP	NoMF	NoCC	IPR006912:Putative harbinger transposase-derived nuclease
PTSG_07486	2391	470	649	105	5	128	1	8	NoBP	NoMF	NoCC	NoDomain
PTSG_07487	162	119	142	154	76	120	112	42	NoBP	MF_GO:0008270:zinc ion binding	CC_GO:0005622:intracellular	IPR007087:Zinc finger, C2H2-type
PTSG_07488	561	370	433	563	273	413	381	184	BP_GO:0043044:ATP-dependent chromatin remodeling; BP_GO:0045749:negative regulation of S phase of mitotic cell cycle; BP_GO:0051091:positive regulation of transcription factor activity; BP_GO:0006346:methylation-dependent chromatin silencing; BP_GO:0060347:heart trabecula formation; BP_GO:0030198:extracellular matrix organization; BP_GO:0035116:embryonic hindlimb morphogenesis; BP_GO:0006337:nucl…	MF_GO:0002039:p53 binding; MF_GO:0008094:DNA-dependent ATPase activity; MF_GO:0047485:protein N-terminus binding; MF_GO:0016563:transcription activator activity; MF_GO:0042802:identical protein binding; MF_GO:0003682:chromatin binding; MF_GO:0008134:transcription factor binding; MF_GO:0070577:histone acetyl-lysine binding; MF_GO:0003677:DNA binding; MF_GO:0005524:ATP binding; MF_GO:0004386:helica…	CC_GO:0005726:perichromatin fibrils; CC_GO:0016514:SWI/SNF complex; CC_GO:0071564:npBAF complex; CC_GO:0005719:nuclear euchromatin; CC_GO:0005730:nucleolus; CC_GO:0000792:heterochromatin; CC_GO:0005625:soluble fraction; CC_GO:0005667:transcription factor complex	IPR000330:SNF2-related; IPR001487:Bromodomain; IPR001650:Helicase, C-terminal; IPR011989:Armadillo-like helical; IPR014001:DEAD-like helicase; IPR014012:Helicase/SANT-associated, DNA binding; IPR018359:Bromodomain, conserved site
PTSG_07489	244	459	542	346	120	191	260	73	BP_GO:0006118:electron transport	MF_GO:0020037:heme binding; MF_GO:0009055:electron carrier activity; MF_GO:0051536:iron-sulfur cluster binding	NoCC	IPR001199:Cytochrome b5; IPR006058:2Fe-2S ferredoxin, iron-sulphur binding site; IPR017900:4Fe-4S ferredoxin, iron-sulphur binding, conserved site
PTSG_07496	233	658	1021	414	126	207	351	95	NoBP	MF_GO:0005515:protein binding; MF_GO:0005509:calcium ion binding	NoCC	IPR000152:EGF-type aspartate/asparagine hydroxylation site; IPR000436:Sushi/SCR/CCP; IPR000742:Epidermal growth factor-like, type 3; IPR006210:Epidermal growth factor-like; IPR013091:EGF calcium-binding; IPR016060:Complement control module; IPR018097:EGF-like calcium-binding, conserved site
PTSG_07497	326	394	250	293	147	150	218	157	NoBP	MF_GO:0005515:protein binding	NoCC	IPR000008:C2 calcium-dependent membrane targeting; IPR006210:Epidermal growth factor-like; IPR006212:Furin-like repeat; IPR008973:C2 calcium/lipid-binding domain, CaLB; IPR009030:Growth factor, receptor; IPR015500:Peptidase S8, subtilisin-related; IPR018029:C2 membrane targeting protein
PTSG_07501	243	1036	1575	650	14	50	84	20	BP_GO:0006468:protein amino acid phosphorylation	MF_GO:0005524:ATP binding; MF_GO:0005515:protein binding; MF_GO:0005509:calcium ion binding; MF_GO:0004713:protein tyrosine kinase activity	CC_GO:0016020:membrane	IPR000152:EGF-type aspartate/asparagine hydroxylation site; IPR000494:EGF receptor, L domain; IPR000719:Protein kinase, catalytic domain; IPR000742:Epidermal growth factor-like, type 3; IPR001245:Serine-threonine/tyrosine-protein kinase; IPR001881:EGF-like calcium-binding; IPR003961:Fibronectin, type III; IPR006209:EGF; IPR006210:Epidermal growth factor-like; IPR008266:Tyrosine-protein kinase, ac…
PTSG_07514	43	28	37	35	16	24	17	4	NoBP	MF_GO:0003950:NAD+ ADP-ribosyltransferase activity	NoCC	IPR012317:Poly(ADP-ribose) polymerase, catalytic domain
PTSG_07523	155	59	56	104	18	59	51	46	BP_GO:0007165:signal transduction; BP_GO:0045087:innate immune response	MF_GO:0004888:transmembrane receptor activity; MF_GO:0005515:protein binding	CC_GO:0031224:intrinsic to membrane	IPR000157:Toll-Interleukin receptor; IPR001611:Leucine-rich repeat; IPR002049:EGF-like, laminin; IPR006210:Epidermal growth factor-like; IPR006212:Furin-like repeat; IPR009030:Growth factor, receptor
PTSG_07530	156	137	146	101	63	62	131	28	NoBP	NoMF	NoCC	NoDomain
PTSG_07554	152	366	352	381	125	113	203	133	BP_GO:0005982:starch metabolic process; BP_GO:0005985:sucrose metabolic process; BP_GO:0009117:nucleotide metabolic process	MF_GO:0048040:UDP-glucuronate decarboxylase activity; MF_GO:0050662:coenzyme binding	CC_GO:0032580:Golgi cisterna membrane; CC_GO:0016021:integral to membrane; CC_GO:0005739:mitochondrion	IPR001509:NAD-dependent epimerase/dehydratase; IPR016040:NAD(P)-binding domain
PTSG_07561	1129	180	218	337	208	271	65	213	BP_GO:0006118:electron transport	MF_GO:0015035:protein disulfide oxidoreductase activity	CC_GO:0030288:outer membrane-bounded periplasmic space	IPR001853:DSBA-like thioredoxin domain; IPR012335:Thioredoxin fold; IPR012336:Thioredoxin-like fold; IPR014440:HCCA isomerase/glutathione S-transferase kappa
PTSG_07565	1264	155	614	478	267	311	295	326	NoBP	MF_GO:0005515:protein binding	NoCC	IPR002110:Ankyrin repeat; IPR020683:Ankyrin repeat-containing domain
PTSG_07577	372	1688	2154	608	367	471	618	270	BP_GO:0009395:phospholipid catabolic process	MF_GO:0004623:phospholipase A2 activity	NoCC	IPR000938:Cytoskeleton-associated protein, Gly-rich domain; IPR013090:Phospholipase A2, active site
PTSG_07587	32	79	85	459	16	37	88	9	NoBP	NoMF	NoCC	NoDomain
PTSG_07600	56	14	48	12	2	10	11	1	NoBP	MF_GO:0005515:protein binding	NoCC	IPR001440:Tetratricopeptide TPR-1; IPR006597:Sel1-like; IPR011990:Tetratricopeptide-like helical; IPR013026:Tetratricopeptide repeat-containing; IPR019734:Tetratricopeptide repeat
PTSG_07603	55	9	28	16	0	12	4	1	BP_GO:0006334:nucleosome assembly	MF_GO:0003677:DNA binding	CC_GO:0000786:nucleosome; CC_GO:0005634:nucleus	IPR019809:Histone H4, conserved site
PTSG_07619	41	152	219	148	23	34	66	32	NoBP	MF_GO:0005516:calmodulin binding	NoCC	IPR002101:Myristoylated alanine-rich C-kinase substrate MARCKS
PTSG_07620	126	442	498	421	48	48	90	27	BP_GO:0032312:regulation of ARF GTPase activity	MF_GO:0008060:ARF GTPase activator activity; MF_GO:0008270:zinc ion binding; MF_GO:0005515:protein binding	NoCC	IPR001164:Arf GTPase activating protein; IPR001849:Pleckstrin homology domain
PTSG_07621	217	113	133	57	0	25	12	0	NoBP	MF_GO:0005515:protein binding	NoCC	IPR001452:Src homology-3 domain
PTSG_07622	75	33	39	23	0	12	4	1	NoBP	MF_GO:0003723:RNA binding	NoCC	IPR004087:K Homology; IPR004088:K Homology, type 1; IPR018111:K Homology, type 1, subgroup
PTSG_07623	6374	3340	3696	4382	2612	3456	2286	2826	BP_GO:0006464:protein modification process	MF_GO:0008641:small protein activating enzyme activity; MF_GO:0005524:ATP binding	NoCC	IPR000011:Ubiquitin/SUMO-activating enzyme E1; IPR000127:Ubiquitin-activating enzyme repeat; IPR000594:UBA/THIF-type NAD/FAD binding fold; IPR009036:Molybdenum cofactor biosynthesis, MoeB; IPR016040:NAD(P)-binding domain; IPR018074:Ubiquitin-activating enzyme, E1, active site; IPR018075:Ubiquitin-activating enzyme, E1; IPR018965:Ubiquitin-activating enzyme e1, C-terminal; IPR019572:Ubiquitin-acti…
PTSG_07629	248	822	1243	648	60	93	130	50	BP_GO:0006468:protein amino acid phosphorylation	MF_GO:0005524:ATP binding; MF_GO:0005515:protein binding; MF_GO:0004713:protein tyrosine kinase activity	NoCC	IPR000719:Protein kinase, catalytic domain; IPR001245:Serine-threonine/tyrosine-protein kinase; IPR006020:Phosphotyrosine interaction domain; IPR008266:Tyrosine-protein kinase, active site; IPR011009:Protein kinase-like domain; IPR011993:Pleckstrin homology-type; IPR017441:Protein kinase, ATP binding site
PTSG_07633	61	114	118	360	26	51	139	41	NoBP	NoMF	NoCC	NoDomain
PTSG_07638	633	302	473	912	263	267	254	251	BP_GO:0007218:neuropeptide signaling pathway; BP_GO:0007154:cell communication	NoMF	CC_GO:0016021:integral to membrane	IPR000203:GPS domain; IPR003644:Na-Ca exchanger/integrin-beta4
PTSG_07642	102	195	268	47	0	12	6	2	NoBP	NoMF	NoCC	NoDomain
PTSG_07644	67	105	131	100	0	13	40	0	BP_GO:0016051:carbohydrate biosynthetic process	MF_GO:0008146:sulfotransferase activity	CC_GO:0016021:integral to membrane	IPR005331:Sulfotransferase
PTSG_07653	400	792	104	125	1	85	7	0	NoBP	NoMF	NoCC	NoDomain
PTSG_07654	93	74	83	44	1	14	7	0	NoBP	MF_GO:0005515:protein binding	NoCC	IPR001680:WD40 repeat; IPR011046:WD40 repeat-like-containing domain; IPR015943:WD40/YVTN repeat-like-containing domain; IPR017986:WD40-repeat-containing domain; IPR019775:WD40 repeat, conserved site; IPR019781:WD40 repeat, subgroup; IPR019782:WD40 repeat 2; IPR022364:F-box domain, Skp2-like
PTSG_07656	226	394	147	53	8	50	18	14	NoBP	NoMF	NoCC	NoDomain
PTSG_07663	76	18	43	54	0	19	15	5	NoBP	MF_GO:0005515:protein binding	NoCC	IPR001478:PDZ/DHR/GLGF
PTSG_07674	550	104	162	139	73	107	107	66	BP_GO:0008299:isoprenoid biosynthetic process; BP_GO:0045449:regulation of transcription	MF_GO:0030528:transcription regulator activity; MF_GO:0043565:sequence-specific DNA binding; MF_GO:0003824:catalytic activity	CC_GO:0005634:nucleus	IPR003659:Plexin/semaphorin/integrin; IPR017970:Homeobox, conserved site; IPR018294:4-diphosphocytidyl-2C-methyl-D-erythritol synthase, conserved site
PTSG_07675	161	12	48	24	0	21	5	1	BP_GO:0005975:carbohydrate metabolic process	NoMF	NoCC	IPR000757:Glycoside hydrolase, family 16; IPR008985:Concanavalin A-like lectin/glucanase; IPR013320:Concanavalin A-like lectin/glucanase, subgroup
PTSG_07692	152	677	690	322	146	140	212	24	NoBP	MF_GO:0005515:protein binding	NoCC	IPR001478:PDZ/DHR/GLGF; IPR001660:Sterile alpha motif domain; IPR001849:Pleckstrin homology domain; IPR010993:Sterile alpha motif homology; IPR011510:Sterile alpha motif, type 2; IPR011993:Pleckstrin homology-type; IPR013761:Sterile alpha motif-type; IPR018466:Cell wall beta-glucan synthesis
PTSG_07699	462	217	253	550	128	195	291	68	NoBP	NoMF	NoCC	NoDomain
PTSG_07710	141	177	285	131	1	8	34	1	BP_GO:0008299:isoprenoid biosynthetic process; BP_GO:0055114:oxidation reduction	MF_GO:0016491:oxidoreductase activity; MF_GO:0005488:binding	NoCC	IPR001228:4-diphosphocytidyl-2C-methyl-D-erythritol synthase; IPR002198:Short-chain dehydrogenase/reductase SDR; IPR002347:Glucose/ribitol dehydrogenase; IPR016040:NAD(P)-binding domain; IPR018247:EF-Hand 1, calcium-binding site; IPR018294:4-diphosphocytidyl-2C-methyl-D-erythritol synthase, conserved site; IPR020904:Short-chain dehydrogenase/reductase, conserved site
PTSG_07716	88	265	35	14	0	15	2	0	NoBP	NoMF	NoCC	NoDomain
PTSG_07726	1419	1412	1971	1451	518	712	877	472	BP_GO:0005975:carbohydrate metabolic process	MF_GO:0005198:structural molecule activity; MF_GO:0031177:phosphopantetheine binding	NoCC	IPR000535:Major sperm protein; IPR000757:Glycoside hydrolase, family 16; IPR001251:Cellular retinaldehyde-binding/triple function, C-terminal; IPR006162:Phosphopantetheine attachment site; IPR008264:Beta-glucanase; IPR008962:PapD-like; IPR008985:Concanavalin A-like lectin/glucanase; IPR013320:Concanavalin A-like lectin/glucanase, subgroup
PTSG_07734	1710	944	996	508	147	434	437	318	BP_GO:0007165:signal transduction	MF_GO:0005515:protein binding; MF_GO:0004872:receptor activity	NoCC	IPR000601:PKD domain; IPR000980:SH2 motif; IPR001368:TNFR/CD27/30/40/95 cysteine-rich region; IPR006212:Furin-like repeat; IPR009030:Growth factor, receptor; IPR011641:Tyrosine-protein kinase ephrin type A/B receptor-like
PTSG_07739	117	111	92	131	81	77	87	42	NoBP	NoMF	NoCC	NoDomain
PTSG_07770	678	671	910	381	11	111	88	12	NoBP	MF_GO:0005515:protein binding	NoCC	IPR000742:Epidermal growth factor-like, type 3; IPR002035:von Willebrand factor, type A; IPR006209:EGF; IPR006210:Epidermal growth factor-like; IPR008985:Concanavalin A-like lectin/glucanase; IPR013032:EGF-like region, conserved site
PTSG_07803	4288	1016	2010	1971	1800	1414	184	1683	NoBP	NoMF	NoCC	IPR003829:Pirin, N-terminal; IPR011051:Cupin, RmlC-type; IPR012093:Pirin; IPR014710:RmlC-like jelly roll fold
PTSG_07814	156	407	381	138	8	66	34	3	NoBP	MF_GO:0005488:binding	NoCC	IPR001304:C-type lectin; IPR016186:C-type lectin-like; IPR016187:C-type lectin fold; IPR021720:Malectin
PTSG_07818	448	173	314	294	191	187	152	147	NoBP	MF_GO:0008270:zinc ion binding	CC_GO:0005622:intracellular	IPR015880:Zinc finger, C2H2-like
PTSG_07820	4844	4125	5469	1455	557	644	384	358	NoBP	MF_GO:0016787:hydrolase activity	NoCC	IPR001279:Beta-lactamase-like; IPR001763:Rhodanese-like
PTSG_07822	6524	1214	684	4535	1049	1917	1645	760	BP_GO:0006468:protein amino acid phosphorylation; BP_GO:0009069:serine family amino acid metabolic process	MF_GO:0005524:ATP binding; MF_GO:0004674:protein serine/threonine kinase activity	NoCC	IPR000719:Protein kinase, catalytic domain; IPR008271:Serine/threonine-protein kinase, active site; IPR011009:Protein kinase-like domain; IPR017441:Protein kinase, ATP binding site; IPR017442:Serine/threonine-protein kinase-like domain
PTSG_07833	1362	3096	3714	356	2	207	57	6	NoBP	NoMF	NoCC	NoDomain
PTSG_07843	45	47	29	49	16	14	26	15	NoBP	NoMF	NoCC	NoDomain
PTSG_07848	278	110	106	164	48	61	104	68	NoBP	MF_GO:0008289:lipid binding	NoCC	IPR001124:Lipid-binding serum glycoprotein, C-terminal; IPR017942:Lipid-binding serum glycoprotein, N-terminal; IPR017943:Bactericidal permeability-increasing protein, alpha/beta domain
PTSG_07849	51	83	116	88	72	58	77	30	BP_GO:0006468:protein amino acid phosphorylation; BP_GO:0009069:serine family amino acid metabolic process	MF_GO:0005524:ATP binding; MF_GO:0004674:protein serine/threonine kinase activity	NoCC	IPR000719:Protein kinase, catalytic domain; IPR008271:Serine/threonine-protein kinase, active site; IPR011009:Protein kinase-like domain; IPR017442:Serine/threonine-protein kinase-like domain
PTSG_07858	128	316	464	351	29	45	94	44	NoBP	MF_GO:0005515:protein binding; MF_GO:0008270:zinc ion binding	NoCC	IPR001841:Zinc finger, RING-type; IPR013083:Zinc finger, RING/FYVE/PHD-type; IPR017907:Zinc finger, RING-type, conserved site
PTSG_07881	39	64	54	43	0	9	8	1	NoBP	NoMF	NoCC	NoDomain
PTSG_07883	1595	824	1223	794	251	646	506	418	BP_GO:0045454:cell redox homeostasis	MF_GO:0008270:zinc ion binding; MF_GO:0005509:calcium ion binding; MF_GO:0005515:protein binding	CC_GO:0005622:intracellular	IPR001876:Zinc finger, RanBP2-type; IPR002048:Calcium-binding EF-hand; IPR002110:Ankyrin repeat; IPR011992:EF-hand-like domain; IPR012335:Thioredoxin fold; IPR012336:Thioredoxin-like fold; IPR013766:Thioredoxin domain; IPR017936:Thioredoxin-like; IPR017937:Thioredoxin, conserved site; IPR018247:EF-Hand 1, calcium-binding site; IPR018249:EF-HAND 2; IPR020683:Ankyrin repeat-containing domain; IPR02…
PTSG_07884	41	291	615	1102	11	29	116	1	NoBP	NoMF	NoCC	NoDomain
PTSG_07903	4621	1942	4478	4322	663	1781	2951	72	NoBP	MF_GO:0005515:protein binding	NoCC	IPR000436:Sushi/SCR/CCP; IPR003347:Transcription factor jumonji/aspartyl beta-hydroxylase; IPR006210:Epidermal growth factor-like; IPR009030:Growth factor, receptor; IPR011936:Myxococcus cysteine-rich repeat; IPR013032:EGF-like region, conserved site; IPR016060:Complement control module; IPR022777:Cupin, JmjC-type
PTSG_07906	178	160	226	103	19	34	72	43	NoBP	NoMF	NoCC	NoDomain
PTSG_07914	41	46	40	25	0	5	1	0	NoBP	NoMF	NoCC	NoDomain
PTSG_07945	331	290	322	166	111	162	98	66	BP_GO:0006468:protein amino acid phosphorylation; BP_GO:0009069:serine family amino acid metabolic process	MF_GO:0005524:ATP binding; MF_GO:0004674:protein serine/threonine kinase activity	NoCC	IPR000719:Protein kinase, catalytic domain; IPR008271:Serine/threonine-protein kinase, active site; IPR011009:Protein kinase-like domain; IPR017442:Serine/threonine-protein kinase-like domain
PTSG_07954	434	386	459	155	88	175	108	28	BP_GO:0006468:protein amino acid phosphorylation; BP_GO:0009069:serine family amino acid metabolic process	MF_GO:0005524:ATP binding; MF_GO:0004674:protein serine/threonine kinase activity	NoCC	IPR000719:Protein kinase, catalytic domain; IPR008271:Serine/threonine-protein kinase, active site; IPR011009:Protein kinase-like domain; IPR017442:Serine/threonine-protein kinase-like domain
PTSG_07959	273	563	486	307	113	146	204	67	BP_GO:0006468:protein amino acid phosphorylation	MF_GO:0005524:ATP binding; MF_GO:0005515:protein binding; MF_GO:0004713:protein tyrosine kinase activity	NoCC	IPR000719:Protein kinase, catalytic domain; IPR000742:Epidermal growth factor-like, type 3; IPR001245:Serine-threonine/tyrosine-protein kinase; IPR003410:Hyalin; IPR008266:Tyrosine-protein kinase, active site; IPR009030:Growth factor, receptor; IPR011009:Protein kinase-like domain; IPR013032:EGF-like region, conserved site; IPR017441:Protein kinase, ATP binding site; IPR020635:Tyrosine-protein ki…
PTSG_07976	411	235	294	58	0	61	3	1	NoBP	NoMF	NoCC	NoDomain
PTSG_07978	4868	2922	3812	756	42	596	121	40	NoBP	NoMF	NoCC	NoDomain
PTSG_07979	2751	8567	11858	1347	10	311	121	13	NoBP	NoMF	NoCC	NoDomain
PTSG_08001	196	102	118	123	71	88	80	55	NoBP	NoMF	NoCC	IPR010432:RDD
PTSG_08010	40	349	528	225	5	12	50	1	NoBP	MF_GO:0008270:zinc ion binding; MF_GO:0003676:nucleic acid binding	CC_GO:0005622:intracellular	IPR007087:Zinc finger, C2H2-type; IPR013087:Zinc finger, C2H2-type/integrase, DNA-binding; IPR015880:Zinc finger, C2H2-like
PTSG_08015	518	223	426	232	182	166	128	140	NoBP	NoMF	NoCC	IPR000073:Alpha/beta hydrolase fold-1
PTSG_08019	1407	1596	1760	669	238	538	375	217	BP_GO:0006396:RNA processing	MF_GO:0003723:RNA binding	CC_GO:0005634:nucleus; CC_GO:0030529:ribonucleoprotein complex	IPR002344:Lupus La protein; IPR006630:RNA-binding protein Lupus La; IPR011991:Winged helix-turn-helix transcription repressor DNA-binding
PTSG_08067	165	174	107	41	1	33	6	2	NoBP	MF_GO:0005515:protein binding	NoCC	IPR000980:SH2 motif
PTSG_08078	420	246	448	158	2	43	20	1	BP_GO:0070887:cellular response to chemical stimulus; BP_GO:0048513:organ development; BP_GO:0006813:potassium ion transport	MF_GO:0046983:protein dimerization activity; MF_GO:0005244:voltage-gated ion channel activity; MF_GO:0005267:potassium channel activity; MF_GO:0005524:ATP binding	CC_GO:0016020:membrane	IPR000850:Adenylate kinase; IPR003280:Potassium channel, two pore-domain; IPR013099:Ion transport 2
PTSG_08136	579	424	715	473	159	307	555	284	NoBP	MF_GO:0005515:protein binding	NoCC	IPR003347:Transcription factor jumonji/aspartyl beta-hydroxylase
PTSG_08146	67	93	91	47	3	23	10	4	BP_GO:0006468:protein amino acid phosphorylation	MF_GO:0004672:protein kinase activity; MF_GO:0005524:ATP binding; MF_GO:0005515:protein binding	NoCC	IPR000719:Protein kinase, catalytic domain; IPR001245:Serine-threonine/tyrosine-protein kinase; IPR001611:Leucine-rich repeat; IPR003591:Leucine-rich repeat, typical subtype; IPR011009:Protein kinase-like domain
PTSG_08170	64	89	76	25	3	20	10	0	NoBP	NoMF	NoCC	NoDomain
PTSG_08172	172	253	201	175	121	141	180	40	NoBP	NoMF	NoCC	IPR008160:Collagen triple helix repeat
PTSG_08186	62	100	89	26	6	21	24	8	NoBP	NoMF	NoCC	NoDomain
PTSG_08193	1621	4852	5451	3126	576	1041	1246	397	BP_GO:0007156:homophilic cell adhesion	MF_GO:0005509:calcium ion binding	CC_GO:0016020:membrane	IPR000601:PKD domain; IPR000884:Thrombospondin, type 1 repeat; IPR002126:Cadherin; IPR006626:Parallel beta-helix repeat; IPR008964:Invasin/intimin cell-adhesion; IPR015919:Cadherin-like; IPR018247:EF-Hand 1, calcium-binding site
PTSG_08202	31	87	117	95	63	46	69	38	BP_GO:0009851:auxin biosynthetic process	MF_GO:0005524:ATP binding; MF_GO:0017111:nucleoside-triphosphatase activity; MF_GO:0005515:protein binding	NoCC	IPR003593:ATPase, AAA+ type, core; IPR003959:ATPase, AAA-type, core; IPR006594:LisH dimerisation motif
PTSG_08203	270	78	156	121	22	65	30	4	NoBP	NoMF	NoCC	NoDomain
PTSG_08224	869	1033	604	439	165	193	158	472	NoBP	MF_GO:0005515:protein binding	NoCC	IPR011990:Tetratricopeptide-like helical; IPR013026:Tetratricopeptide repeat-containing; IPR019734:Tetratricopeptide repeat
PTSG_08227	46	13	22	16	0	7	7	0	BP_GO:0045454:cell redox homeostasis; BP_GO:0006118:electron transport	MF_GO:0009055:electron carrier activity; MF_GO:0015035:protein disulfide oxidoreductase activity; MF_GO:0005515:protein binding	NoCC	IPR002109:Glutaredoxin; IPR003961:Fibronectin, type III; IPR008957:Fibronectin type III domain; IPR012335:Thioredoxin fold; IPR012336:Thioredoxin-like fold; IPR013783:Immunoglobulin-like fold
PTSG_08265	1927	889	996	1356	570	602	599	318	NoBP	NoMF	NoCC	IPR023210:NADP-dependent oxidoreductase domain
PTSG_08277	659	846	614	668	413	495	452	280	BP_GO:0044238:primary metabolic process; BP_GO:0044237:cellular metabolic process	MF_GO:0008440:inositol trisphosphate 3-kinase activity	CC_GO:0005634:nucleus	IPR005522:Inositol polyphosphate kinase
PTSG_08284	1292	967	784	153	2	76	30	0	BP_GO:0006366:transcription from RNA polymerase II promoter	MF_GO:0003677:DNA binding; MF_GO:0005515:protein binding	NoCC	IPR000684:RNA polymerase II, heptapeptide repeat, eukaryotic; IPR005036:Putative phosphatase regulatory subunit
PTSG_08311	475	404	456	204	135	138	72	189	BP_GO:0044260:cellular macromolecule metabolic process; BP_GO:0034641:cellular nitrogen compound metabolic process; BP_GO:0044238:primary metabolic process	MF_GO:0005488:binding; MF_GO:0016783:sulfurtransferase activity	CC_GO:0005737:cytoplasm	IPR000594:UBA/THIF-type NAD/FAD binding fold; IPR001763:Rhodanese-like; IPR007901:MoeZ/MoeB; IPR009036:Molybdenum cofactor biosynthesis, MoeB; IPR016040:NAD(P)-binding domain
PTSG_08327	1287	1262	1006	1583	438	669	916	628	BP_GO:0008152:metabolic process	MF_GO:0003824:catalytic activity	NoCC	IPR005834:Haloacid dehalogenase-like hydrolase; IPR023214:HAD-like domain
PTSG_08330	3107	2622	2498	1220	540	800	683	841	NoBP	NoMF	NoCC	NoDomain
PTSG_08337	405	476	430	469	199	276	383	220	BP_GO:0045449:regulation of transcription	MF_GO:0003677:DNA binding; MF_GO:0005515:protein binding	NoCC	IPR001005:SANT domain, DNA binding; IPR009057:Homeodomain-like; IPR012287:Homeodomain-related; IPR014778:Myb, DNA-binding; IPR015495:Myb transcription factor; IPR017930:Transcription regulator HTH, Myb-type, DNA-binding
PTSG_08338	755	1258	938	1298	113	249	386	47	BP_GO:0045449:regulation of transcription	MF_GO:0003700:transcription factor activity; MF_GO:0008270:zinc ion binding; MF_GO:0043565:sequence-specific DNA binding	CC_GO:0005667:transcription factor complex	IPR000679:Zinc finger, GATA-type; IPR013088:Zinc finger, NHR/GATA-type
PTSG_08339	54	110	61	149	4	22	39	2	NoBP	NoMF	NoCC	NoDomain
PTSG_08340	441	490	598	568	199	276	329	176	BP_GO:0006631:fatty acid metabolic process	MF_GO:0016491:oxidoreductase activity; MF_GO:0050662:coenzyme binding	NoCC	IPR001753:Crotonase, core; IPR006108:3-hydroxyacyl-CoA dehydrogenase, C-terminal; IPR006176:3-hydroxyacyl-CoA dehydrogenase, NAD binding; IPR008927:6-phosphogluconate dehydrogenase, C-terminal-like; IPR013328:Dehydrogenase, multihelical; IPR016040:NAD(P)-binding domain
PTSG_08348	656	197	309	85	1	122	26	3	NoBP	MF_GO:0005515:protein binding	NoCC	IPR004045:Glutathione S-transferase, N-terminal; IPR010987:Glutathione S-transferase, C-terminal-like; IPR012335:Thioredoxin fold; IPR012336:Thioredoxin-like fold; IPR017933:Glutathione S-transferase/chloride channel, C-terminal
PTSG_08349	1069	384	464	125	1	148	35	1	NoBP	MF_GO:0005515:protein binding	NoCC	IPR004045:Glutathione S-transferase, N-terminal; IPR004046:Glutathione S-transferase, C-terminal; IPR010987:Glutathione S-transferase, C-terminal-like; IPR012335:Thioredoxin fold; IPR012336:Thioredoxin-like fold; IPR017933:Glutathione S-transferase/chloride channel, C-terminal
PTSG_08353	275	348	179	200	70	138	113	91	BP_GO:0055085:transmembrane transport	MF_GO:0005524:ATP binding; MF_GO:0016887:ATPase activity	CC_GO:0016021:integral to membrane	IPR001140:ABC transporter, transmembrane domain; IPR003439:ABC transporter-like; IPR003593:ATPase, AAA+ type, core; IPR011527:ABC transporter, transmembrane domain, type 1; IPR017871:ABC transporter, conserved site; IPR017940:ABC transporter, integral membrane type 1
PTSG_08358	116	153	86	102	39	52	70	62	NoBP	NoMF	NoCC	IPR007130:Diacylglycerol acyltransferase
PTSG_08359	113	134	73	109	28	48	69	79	NoBP	NoMF	NoCC	IPR016196:Major facilitator superfamily, general substrate transporter
PTSG_08361	61	72	53	45	1	17	8	1	NoBP	NoMF	NoCC	NoDomain
PTSG_08362	51	56	32	25	1	10	8	4	NoBP	NoMF	NoCC	IPR015916:Galactose oxidase, beta-propeller
PTSG_08374	265	273	135	183	99	130	139	110	BP_GO:0007050:cell cycle arrest; BP_GO:0046320:regulation of fatty acid oxidation; BP_GO:0023033:signaling pathway; BP_GO:0008285:negative regulation of cell proliferation; BP_GO:0006468:protein amino acid phosphorylation; BP_GO:0009069:serine family amino acid metabolic process	MF_GO:0004674:protein serine/threonine kinase activity; MF_GO:0005524:ATP binding; MF_GO:0005515:protein binding; MF_GO:0000287:magnesium ion binding	CC_GO:0005737:cytoplasm; CC_GO:0005634:nucleus	IPR000719:Protein kinase, catalytic domain; IPR002290:Serine/threonine-protein kinase domain; IPR008271:Serine/threonine-protein kinase, active site; IPR011009:Protein kinase-like domain; IPR017441:Protein kinase, ATP binding site; IPR017442:Serine/threonine-protein kinase-like domain
PTSG_08378	38	77	31	67	14	40	35	34	BP_GO:0007017:microtubule-based process	MF_GO:0005525:GTP binding	CC_GO:0005874:microtubule	IPR017975:Tubulin, conserved site
PTSG_08383	135	80	70	120	7	50	32	3	NoBP	NoMF	NoCC	NoDomain
PTSG_08394	174	448	447	62	1	22	7	2	NoBP	MF_GO:0005515:protein binding	NoCC	IPR002035:von Willebrand factor, type A; IPR013783:Immunoglobulin-like fold
PTSG_08395	956	2359	2338	350	4	106	21	3	NoBP	MF_GO:0005515:protein binding; MF_GO:0005509:calcium ion binding	CC_GO:0016020:membrane	IPR002035:von Willebrand factor, type A; IPR006644:Dystroglycan-type cadherin-like; IPR015919:Cadherin-like
PTSG_08396	273	495	314	283	184	174	128	94	BP_GO:0007165:signal transduction	MF_GO:0005102:receptor binding	NoCC	IPR002181:Fibrinogen, alpha/beta/gamma chain, C-terminal globular; IPR014716:Fibrinogen, alpha/beta/gamma chain, C-terminal globular, subdomain 1
PTSG_08399	273	298	277	440	2	105	51	2	BP_GO:0006468:protein amino acid phosphorylation; BP_GO:0009069:serine family amino acid metabolic process	MF_GO:0005524:ATP binding; MF_GO:0004674:protein serine/threonine kinase activity	NoCC	IPR000719:Protein kinase, catalytic domain; IPR008271:Serine/threonine-protein kinase, active site; IPR011009:Protein kinase-like domain; IPR017442:Serine/threonine-protein kinase-like domain
PTSG_08400	318	98	32	25	1	11	8	1	NoBP	MF_GO:0005515:protein binding	NoCC	IPR000436:Sushi/SCR/CCP; IPR001258:NHL repeat; IPR011042:Six-bladed beta-propeller, TolB-like; IPR016060:Complement control module
PTSG_08405	376	45	50	48	1	28	5	2	BP_GO:0006468:protein amino acid phosphorylation	MF_GO:0004672:protein kinase activity; MF_GO:0005524:ATP binding; MF_GO:0005515:protein binding	NoCC	IPR000719:Protein kinase, catalytic domain; IPR001611:Leucine-rich repeat; IPR003591:Leucine-rich repeat, typical subtype; IPR011009:Protein kinase-like domain; IPR013032:EGF-like region, conserved site; IPR017442:Serine/threonine-protein kinase-like domain
PTSG_08408	137	227	285	71	32	53	63	12	NoBP	NoMF	NoCC	IPR011047:Quinonprotein alcohol dehydrogenase-like
PTSG_08409	97	109	61	91	1	23	23	0	NoBP	NoMF	NoCC	NoDomain
PTSG_08428	1396	246	281	248	103	187	100	99	BP_GO:0006468:protein amino acid phosphorylation	MF_GO:0004672:protein kinase activity; MF_GO:0005524:ATP binding; MF_GO:0005515:protein binding	NoCC	IPR000719:Protein kinase, catalytic domain; IPR001245:Serine-threonine/tyrosine-protein kinase; IPR001611:Leucine-rich repeat; IPR003591:Leucine-rich repeat, typical subtype; IPR011009:Protein kinase-like domain
PTSG_08430	80	337	303	473	0	13	46	2	BP_GO:0006468:protein amino acid phosphorylation	MF_GO:0005524:ATP binding; MF_GO:0005515:protein binding; MF_GO:0004713:protein tyrosine kinase activity	NoCC	IPR000719:Protein kinase, catalytic domain; IPR001245:Serine-threonine/tyrosine-protein kinase; IPR003961:Fibronectin, type III; IPR008266:Tyrosine-protein kinase, active site; IPR008957:Fibronectin type III domain; IPR011009:Protein kinase-like domain; IPR013783:Immunoglobulin-like fold; IPR017441:Protein kinase, ATP binding site; IPR020635:Tyrosine-protein kinase, catalytic domain
PTSG_08471	82	45	33	22	0	13	4	0	NoBP	NoMF	NoCC	NoDomain
PTSG_08472	230	132	125	129	1	39	36	1	NoBP	NoMF	NoCC	NoDomain
PTSG_08475	218	149	50	76	4	24	55	19	BP_GO:0008152:metabolic process	MF_GO:0003824:catalytic activity	NoCC	IPR000873:AMP-dependent synthetase/ligase; IPR020459:AMP-binding; IPR020845:AMP-binding, conserved site
PTSG_08476	73	34	37	35	2	29	19	1	NoBP	MF_GO:0005488:binding	NoCC	IPR016186:C-type lectin-like
PTSG_08477	107	88	37	155	0	14	13	0	BP_GO:0007165:signal transduction	MF_GO:0004872:receptor activity	NoCC	IPR001368:TNFR/CD27/30/40/95 cysteine-rich region
PTSG_08486	168	93	63	48	0	13	6	0	NoBP	NoMF	NoCC	IPR013518:Potassium channel, inwardly rectifying, Kir, cytoplasmic; IPR013521:Potassium channel, inwardly rectifying, Kir, conserved region 2; IPR014756:Immunoglobulin E-set
PTSG_08491	376	460	376	301	154	218	217	215	BP_GO:0008203:cholesterol metabolic process; BP_GO:0016042:lipid catabolic process	MF_GO:0016298:lipase activity	NoCC	IPR002168:Lipase, GDXG, active site; IPR010468:Hormone-sensitive lipase, N-terminal; IPR013094:Alpha/beta hydrolase fold-3
PTSG_08492	281	1908	1726	875	5	39	52	5	BP_GO:0007264:small GTPase mediated signal transduction; BP_GO:0043087:regulation of GTPase activity	MF_GO:0005085:guanyl-nucleotide exchange factor activity; MF_GO:0005515:protein binding	CC_GO:0005622:intracellular	IPR001895:Guanine-nucleotide dissociation stimulator CDC25; IPR019734:Tetratricopeptide repeat; IPR023578:Ras guanine nucleotide exchange factor, domain
PTSG_08515	158	69	143	421	0	19	84	1	BP_GO:0045449:regulation of transcription	MF_GO:0003700:transcription factor activity; MF_GO:0043565:sequence-specific DNA binding	CC_GO:0005667:transcription factor complex	IPR004827:Basic-leucine zipper (bZIP) transcription factor
PTSG_08524	330	123	159	184	85	201	24	4	BP_GO:0007165:signal transduction; BP_GO:0045087:innate immune response	MF_GO:0004888:transmembrane receptor activity; MF_GO:0005515:protein binding	CC_GO:0031224:intrinsic to membrane	IPR000157:Toll-Interleukin receptor; IPR002110:Ankyrin repeat; IPR020683:Ankyrin repeat-containing domain; IPR020859:ROC GTPase
PTSG_08527	110	106	121	83	1	22	20	1	NoBP	NoMF	NoCC	IPR000884:Thrombospondin, type 1 repeat
PTSG_08531	1409	2822	3157	4236	672	884	1387	492	BP_GO:0005980:glycogen catabolic process	MF_GO:0008184:glycogen phosphorylase activity; MF_GO:0030170:pyridoxal phosphate binding	CC_GO:0005737:cytoplasm	IPR000811:Glycosyl transferase, family 35; IPR011833:Glycogen/starch/alpha-glucan phosphorylase
PTSG_08544	1289	723	801	193	6	188	64	6	BP_GO:0006412:translation; BP_GO:0042254:ribosome biogenesis	MF_GO:0030898:actin-dependent ATPase activity; MF_GO:0005515:protein binding; MF_GO:0003774:motor activity; MF_GO:0005524:ATP binding; MF_GO:0003735:structural constituent of ribosome	CC_GO:0016459:myosin complex; CC_GO:0030673:axolemma; CC_GO:0005790:smooth endoplasmic reticulum; CC_GO:0005840:ribosome	IPR000048:IQ motif, EF-hand binding site; IPR001609:Myosin head, motor domain; IPR010926:Myosin tail 2; IPR018130:Ribosomal protein S2, conserved site
PTSG_08547	2251	4284	3602	726	282	678	868	182	BP_GO:0007050:cell cycle arrest	NoMF	NoCC	IPR003108:Growth-arrest-specific protein 2 domain
PTSG_08552	826	62	94	33	4	25	7	7	BP_GO:0007050:cell cycle arrest	NoMF	NoCC	IPR003108:Growth-arrest-specific protein 2 domain; IPR009053:Prefoldin
PTSG_08561	1407	218	387	569	76	176	101	38	BP_GO:0045449:regulation of transcription	MF_GO:0005515:protein binding; MF_GO:0003700:transcription factor activity	CC_GO:0005667:transcription factor complex	IPR000742:Epidermal growth factor-like, type 3; IPR006210:Epidermal growth factor-like; IPR007888:NDT80/PhoG-like DNA-binding; IPR008967:p53-like transcription factor, DNA-binding; IPR013032:EGF-like region, conserved site
PTSG_08574	428	380	425	256	78	109	264	244	NoBP	NoMF	NoCC	NoDomain
PTSG_08597	95	51	55	47	11	27	45	7	NoBP	NoMF	NoCC	NoDomain
PTSG_08617	1065	954	1049	1219	368	572	843	293	NoBP	MF_GO:0008270:zinc ion binding; MF_GO:0003676:nucleic acid binding	CC_GO:0005622:intracellular	IPR007087:Zinc finger, C2H2-type; IPR013087:Zinc finger, C2H2-type/integrase, DNA-binding; IPR015880:Zinc finger, C2H2-like
PTSG_08627	1326	430	703	601	4	43	90	2	BP_GO:0045449:regulation of transcription	MF_GO:0003700:transcription factor activity; MF_GO:0043565:sequence-specific DNA binding; MF_GO:0046983:protein dimerization activity	CC_GO:0005667:transcription factor complex	IPR004827:Basic-leucine zipper (bZIP) transcription factor; IPR011700:Basic leucine zipper
PTSG_08666	52	6	15	16	0	7	6	0	NoBP	NoMF	NoCC	NoDomain
PTSG_08675	102	33	45	66	27	36	38	23	BP_GO:0055114:oxidation reduction	MF_GO:0016491:oxidoreductase activity; MF_GO:0005488:binding	NoCC	IPR002198:Short-chain dehydrogenase/reductase SDR; IPR002347:Glucose/ribitol dehydrogenase; IPR016040:NAD(P)-binding domain; IPR020904:Short-chain dehydrogenase/reductase, conserved site
PTSG_08694	451	563	503	477	244	374	372	102	NoBP	NoMF	NoCC	IPR021999:Protein of unknown function DUF3595
PTSG_08702	199	296	444	293	14	41	54	3	NoBP	MF_GO:0005515:protein binding	NoCC	IPR001496:SOCS protein, C-terminal; IPR002110:Ankyrin repeat; IPR020683:Ankyrin repeat-containing domain
PTSG_08728	195	90	122	138	21	53	68	11	BP_GO:0007264:small GTPase mediated signal transduction	MF_GO:0003950:NAD+ ADP-ribosyltransferase activity; MF_GO:0005525:GTP binding	CC_GO:0005622:intracellular	IPR003590:Leucine-rich repeat, ribonuclease inhibitor subtype; IPR012317:Poly(ADP-ribose) polymerase, catalytic domain; IPR013684:Mitochondrial Rho-like
PTSG_08742	118	176	136	29	0	11	4	1	BP_GO:0055114:oxidation reduction	MF_GO:0005506:iron ion binding; MF_GO:0031418:L-ascorbic acid binding	NoCC	IPR006620:Prolyl 4-hydroxylase, alpha subunit; IPR019601:Oxoglutarate/iron-dependent oxygenase, C-terminal degradation domain; IPR022272:Lipocalin conserved site
PTSG_08743	781	447	602	475	302	298	309	275	BP_GO:0046688:response to copper ion; BP_GO:0006754:ATP biosynthetic process; BP_GO:0006825:copper ion transport	MF_GO:0005524:ATP binding; MF_GO:0005507:copper ion binding; MF_GO:0004008:copper-exporting ATPase activity	CC_GO:0016021:integral to membrane	IPR001757:ATPase, P-type, K/Mg/Cd/Cu/Zn/Na/Ca/Na/H-transporter; IPR005834:Haloacid dehalogenase-like hydrolase; IPR006121:Heavy metal transport/detoxification protein; IPR006122:Copper ion-binding; IPR006403:ATPase, P type, cation/copper-transporter; IPR006416:ATPase, P-type, heavy metal translocating; IPR008250:ATPase, P-type, ATPase-associated domain; IPR017969:Heavy-metal-associated, conserved…
PTSG_08774	686	737	484	102	1	130	35	2	NoBP	NoMF	NoCC	IPR011042:Six-bladed beta-propeller, TolB-like
PTSG_08775	107	18	37	19	3	14	10	2	NoBP	NoMF	NoCC	NoDomain
PTSG_08802	206	278	281	72	2	20	18	1	NoBP	NoMF	CC_GO:0016020:membrane	IPR000620:Drug/metabolite transporter; IPR008408:Brain acid soluble protein 1
PTSG_08803	50	25	48	58	12	20	48	23	NoBP	NoMF	NoCC	IPR013027:FAD-dependent pyridine nucleotide-disulphide oxidoreductase
PTSG_08806	563	833	1238	313	52	103	98	53	NoBP	NoMF	NoCC	NoDomain
PTSG_08822	218	407	589	114	0	19	23	1	BP_GO:0006457:protein folding	MF_GO:0031072:heat shock protein binding; MF_GO:0051082:unfolded protein binding	NoCC	IPR000742:Epidermal growth factor-like, type 3; IPR000772:Ricin B lectin; IPR001623:Heat shock protein DnaJ, N-terminal; IPR003095:Heat shock protein DnaJ; IPR006210:Epidermal growth factor-like; IPR008997:Ricin B-related lectin; IPR011990:Tetratricopeptide-like helical; IPR013032:EGF-like region, conserved site
PTSG_08839	316	565	558	265	16	54	148	11	BP_GO:0008152:metabolic process	MF_GO:0003824:catalytic activity; MF_GO:0030170:pyridoxal phosphate binding	NoCC	IPR000192:Aminotransferase, class V/Cysteine desulfurase; IPR015421:Pyridoxal phosphate-dependent transferase, major region, subdomain 1; IPR015424:Pyridoxal phosphate-dependent transferase, major domain
PTSG_08840	70	122	132	58	3	6	23	3	NoBP	NoMF	NoCC	NoDomain
PTSG_08848	113	12	71	71	30	35	73	26	BP_GO:0042122:alginic acid catabolic process; BP_GO:0006000:fructose metabolic process; BP_GO:0006013:mannose metabolic process	MF_GO:0045135:poly(beta-D-mannuronate) lyase activity	CC_GO:0042597:periplasmic space	IPR008397:Alginate lyase domain; IPR008929:Chondroitin AC/alginate lyase
PTSG_08862	13	16	24	67	0	4	43	0	NoBP	NoMF	NoCC	NoDomain
PTSG_08873	566	6529	3939	490	18	48	77	21	BP_GO:0006508:proteolysis	MF_GO:0008233:peptidase activity	NoCC	IPR007280:Peptidase, C-terminal, archaeal/bacterial
PTSG_08894	726	309	379	698	159	218	254	71	NoBP	MF_GO:0005515:protein binding	NoCC	IPR001810:F-box domain, cyclin-like; IPR022364:F-box domain, Skp2-like
PTSG_08933	437	175	226	246	12	93	106	7	BP_GO:0007165:signal transduction; BP_GO:0045087:innate immune response	MF_GO:0004888:transmembrane receptor activity; MF_GO:0005515:protein binding	CC_GO:0031224:intrinsic to membrane	IPR000157:Toll-Interleukin receptor; IPR002110:Ankyrin repeat; IPR003590:Leucine-rich repeat, ribonuclease inhibitor subtype; IPR013753:Ras; IPR020683:Ankyrin repeat-containing domain; IPR020859:ROC GTPase
PTSG_08934	687	496	544	710	282	599	483	118	BP_GO:0009399:nitrogen fixation; BP_GO:0019337:tetrachloroethylene catabolic process	MF_GO:0016163:nitrogenase activity; MF_GO:0005515:protein binding; MF_GO:0008270:zinc ion binding; MF_GO:0000166:nucleotide binding; MF_GO:0017111:nucleoside-triphosphatase activity	CC_GO:0016610:nitrogenase complex	IPR000318:Nitrogenase component 1, conserved site; IPR001841:Zinc finger, RING-type; IPR003593:ATPase, AAA+ type, core; IPR013032:EGF-like region, conserved site; IPR013083:Zinc finger, RING/FYVE/PHD-type; IPR017907:Zinc finger, RING-type, conserved site; IPR018957:Zinc finger, C3HC4 RING-type
PTSG_08937	71	201	230	149	5	27	26	3	BP_GO:0015672:monovalent inorganic cation transport; BP_GO:0048519:negative regulation of biological process; BP_GO:0008016:regulation of heart contraction; BP_GO:0030001:metal ion transport; BP_GO:0009851:auxin biosynthetic process; BP_GO:0006754:ATP biosynthetic process; BP_GO:0051240:positive regulation of multicellular organismal process	MF_GO:0015077:monovalent inorganic cation transmembrane transporter activity; MF_GO:0015662:ATPase activity, coupled to transmembrane movement of ions, phosphorylative mechanism; MF_GO:0005524:ATP binding	CC_GO:0016021:integral to membrane; CC_GO:0005886:plasma membrane	IPR001757:ATPase, P-type, K/Mg/Cd/Cu/Zn/Na/Ca/Na/H-transporter; IPR004014:ATPase, P-type cation-transporter, N-terminal; IPR005775:ATPase, P-type cation exchange, alpha subunit, eukaryotic; IPR005834:Haloacid dehalogenase-like hydrolase; IPR006068:ATPase, P-type cation-transporter, C-terminal; IPR006069:ATPase, P-type cation exchange, alpha subunit; IPR008250:ATPase, P-type, ATPase-associated dom…
PTSG_08941	293	2197	1105	115	1	24	16	1	NoBP	MF_GO:0005488:binding	NoCC	IPR001304:C-type lectin; IPR016186:C-type lectin-like; IPR016187:C-type lectin fold
PTSG_08942	109	398	475	58	5	14	15	6	NoBP	NoMF	NoCC	NoDomain
PTSG_08956	223	520	755	532	301	416	590	159	NoBP	MF_GO:0005524:ATP binding; MF_GO:0005515:protein binding	NoCC	IPR000850:Adenylate kinase; IPR001715:Calponin homology domain; IPR010441:Protein of unknown function DUF1042
PTSG_08964	128	46	81	33	0	15	5	1	BP_GO:0007156:homophilic cell adhesion	MF_GO:0005509:calcium ion binding	CC_GO:0005886:plasma membrane	IPR002126:Cadherin; IPR015919:Cadherin-like; IPR020894:Cadherin conserved site
PTSG_08965	2574	1038	1631	234	6	309	88	4	BP_GO:0006508:proteolysis	MF_GO:0008233:peptidase activity	NoCC	IPR007280:Peptidase, C-terminal, archaeal/bacterial
PTSG_08966	18	28	21	12	1	15	6	1	BP_GO:0007186:G-protein coupled receptor protein signaling pathway; BP_GO:0015977:carbon fixation; BP_GO:0046487:glyoxylate metabolic process	MF_GO:0000287:magnesium ion binding; MF_GO:0016984:ribulose-bisphosphate carboxylase activity	CC_GO:0016021:integral to membrane; CC_GO:0009573:chloroplast ribulose bisphosphate carboxylase complex	IPR000276:GPCR, rhodopsin-like, 7TM; IPR020878:Ribulose bisphosphate carboxylase, large chain, active site
PTSG_08972	89	495	85	1350	22	45	93	9	NoBP	NoMF	NoCC	NoDomain
PTSG_08988	2418	902	1527	2346	807	1477	1463	159	BP_GO:0007165:signal transduction	MF_GO:0004872:receptor activity; MF_GO:0005515:protein binding	NoCC	IPR000436:Sushi/SCR/CCP; IPR001368:TNFR/CD27/30/40/95 cysteine-rich region; IPR003347:Transcription factor jumonji/aspartyl beta-hydroxylase; IPR009030:Growth factor, receptor; IPR011936:Myxococcus cysteine-rich repeat; IPR013032:EGF-like region, conserved site; IPR016060:Complement control module; IPR022777:Cupin, JmjC-type
PTSG_08990	5034	1928	3236	1369	275	858	556	56	BP_GO:0007165:signal transduction	MF_GO:0004872:receptor activity; MF_GO:0005515:protein binding	NoCC	IPR000436:Sushi/SCR/CCP; IPR001368:TNFR/CD27/30/40/95 cysteine-rich region; IPR002350:Proteinase inhibitor I1, Kazal; IPR003347:Transcription factor jumonji/aspartyl beta-hydroxylase; IPR009030:Growth factor, receptor; IPR011936:Myxococcus cysteine-rich repeat; IPR013032:EGF-like region, conserved site; IPR016060:Complement control module; IPR022777:Cupin, JmjC-type
PTSG_08991	399	148	259	89	6	48	13	1	BP_GO:0007165:signal transduction	MF_GO:0004867:serine-type endopeptidase inhibitor activity; MF_GO:0004872:receptor activity; MF_GO:0005515:protein binding	CC_GO:0005576:extracellular region	IPR000436:Sushi/SCR/CCP; IPR000877:Proteinase inhibitor I12, Bowman-Birk; IPR001368:TNFR/CD27/30/40/95 cysteine-rich region; IPR002350:Proteinase inhibitor I1, Kazal; IPR013032:EGF-like region, conserved site; IPR016060:Complement control module; IPR022777:Cupin, JmjC-type
PTSG_09032	347	258	372	328	0	53	35	0	NoBP	MF_GO:0005515:protein binding	NoCC	IPR010993:Sterile alpha motif homology; IPR013761:Sterile alpha motif-type; IPR021129:Sterile alpha motif, type 1
PTSG_09034	44	22	39	93	7	5	24	8	NoBP	NoMF	NoCC	NoDomain
PTSG_09068	141	74	137	14	0	22	2	0	BP_GO:0055114:oxidation reduction	MF_GO:0016491:oxidoreductase activity; MF_GO:0005488:binding	NoCC	IPR002198:Short-chain dehydrogenase/reductase SDR; IPR002347:Glucose/ribitol dehydrogenase; IPR016040:NAD(P)-binding domain
PTSG_09072	198	250	383	113	52	68	132	22	NoBP	NoMF	NoCC	IPR003409:MORN motif
PTSG_09092	87	43	85	21	1	8	6	0	BP_GO:0007017:microtubule-based process	MF_GO:0005515:protein binding; MF_GO:0003777:microtubule motor activity	CC_GO:0005871:kinesin complex; CC_GO:0005874:microtubule	IPR001440:Tetratricopeptide TPR-1; IPR001849:Pleckstrin homology domain; IPR002151:Kinesin light chain; IPR011990:Tetratricopeptide-like helical; IPR011993:Pleckstrin homology-type; IPR013026:Tetratricopeptide repeat-containing; IPR019734:Tetratricopeptide repeat
PTSG_09113	1533	1564	1918	599	221	285	382	216	BP_GO:0006508:proteolysis	MF_GO:0004222:metalloendopeptidase activity	NoCC	IPR000884:Thrombospondin, type 1 repeat; IPR001590:Peptidase M12B, ADAM/reprolysin; IPR001762:Blood coagulation inhibitor, Disintegrin
PTSG_09123	51	110	61	63	2	22	19	2	NoBP	NoMF	NoCC	NoDomain
PTSG_09133	41	3	11	10	1	3	9	3	NoBP	NoMF	NoCC	NoDomain
PTSG_09152	321	1353	2622	767	167	150	243	295	BP_GO:0051056:regulation of small GTPase mediated signal transduction; BP_GO:0043087:regulation of GTPase activity	MF_GO:0005085:guanyl-nucleotide exchange factor activity	CC_GO:0005622:intracellular	IPR000651:Ras-like guanine nucleotide exchange factor, N-terminal; IPR001895:Guanine-nucleotide dissociation stimulator CDC25; IPR008937:Ras guanine nucleotide exchange factor; IPR023578:Ras guanine nucleotide exchange factor, domain
PTSG_09154	914	603	495	305	62	69	59	24	NoBP	NoMF	NoCC	NoDomain
PTSG_09156	2692	4503	2746	2369	778	939	1436	989	NoBP	MF_GO:0003950:NAD+ ADP-ribosyltransferase activity; MF_GO:0000166:nucleotide binding	NoCC	IPR002589:Appr-1-p processing; IPR012317:Poly(ADP-ribose) polymerase, catalytic domain; IPR012677:Nucleotide-binding, alpha-beta plait
PTSG_09162	98	168	797	701	4	10	45	1	BP_GO:0006508:proteolysis	MF_GO:0008233:peptidase activity	NoCC	IPR001767:Peptidase C46, hedgehog protein, hint region
PTSG_09166	186	591	718	1098	289	450	536	192	NoBP	NoMF	NoCC	NoDomain
PTSG_09180	62	305	204	169	79	83	118	124	BP_GO:0055085:transmembrane transport	MF_GO:0005488:binding	CC_GO:0005743:mitochondrial inner membrane	IPR002067:Mitochondrial carrier protein; IPR018108:Mitochondrial substrate/solute carrier; IPR023395:Mitochondrial carrier domain
PTSG_09184	38	403	643	701	188	197	254	311	NoBP	NoMF	NoCC	NoDomain
PTSG_09187	460	147	120	79	0	25	5	1	BP_GO:0007017:microtubule-based process	MF_GO:0005515:protein binding; MF_GO:0003777:microtubule motor activity	CC_GO:0005871:kinesin complex; CC_GO:0005874:microtubule	IPR001440:Tetratricopeptide TPR-1; IPR002151:Kinesin light chain; IPR011990:Tetratricopeptide-like helical; IPR013026:Tetratricopeptide repeat-containing; IPR019734:Tetratricopeptide repeat
PTSG_09192	265	400	628	1066	206	182	352	428	NoBP	MF_GO:0042578:phosphoric ester hydrolase activity	NoCC	IPR002013:Synaptojanin, N-terminal; IPR022158:Inositol phosphatase
PTSG_09225	79	65	101	248	33	47	117	10	BP_GO:0006468:protein amino acid phosphorylation; BP_GO:0009069:serine family amino acid metabolic process	MF_GO:0005524:ATP binding; MF_GO:0004674:protein serine/threonine kinase activity	NoCC	IPR000719:Protein kinase, catalytic domain; IPR001245:Serine-threonine/tyrosine-protein kinase; IPR008271:Serine/threonine-protein kinase, active site; IPR011009:Protein kinase-like domain; IPR017441:Protein kinase, ATP binding site
PTSG_09230	60	86	55	48	4	34	39	7	BP_GO:0006468:protein amino acid phosphorylation	MF_GO:0004672:protein kinase activity; MF_GO:0005524:ATP binding; MF_GO:0005515:protein binding	NoCC	IPR000719:Protein kinase, catalytic domain; IPR001245:Serine-threonine/tyrosine-protein kinase; IPR001611:Leucine-rich repeat; IPR003591:Leucine-rich repeat, typical subtype; IPR011009:Protein kinase-like domain
PTSG_09267	39	111	140	59	9	19	11	4	BP_GO:0007017:microtubule-based process	MF_GO:0005515:protein binding; MF_GO:0003777:microtubule motor activity	CC_GO:0005871:kinesin complex; CC_GO:0005874:microtubule	IPR001440:Tetratricopeptide TPR-1; IPR001849:Pleckstrin homology domain; IPR002151:Kinesin light chain; IPR011990:Tetratricopeptide-like helical; IPR011993:Pleckstrin homology-type; IPR013026:Tetratricopeptide repeat-containing; IPR019734:Tetratricopeptide repeat
PTSG_09272	17	102	23	45	0	9	5	1	BP_GO:0006182:cGMP biosynthetic process; BP_GO:0006144:purine base metabolic process; BP_GO:0046039:GTP metabolic process	MF_GO:0004383:guanylate cyclase activity; MF_GO:0020037:heme binding	NoCC	IPR001054:Adenylyl cyclase class-3/4/guanylyl cyclase; IPR011644:Haem NO binding; IPR011645:Haem NO binding associated; IPR018297:Adenylyl cyclase class-3/4/guanylyl cyclase, conserved site
PTSG_09279	106	28	26	34	13	48	20	0	NoBP	MF_GO:0005524:ATP binding	NoCC	IPR020003:ATPase, alpha/beta subunit, nucleotide-binding domain, active site
PTSG_09284	0	162	10	33	0	1	3	1	BP_GO:0009058:biosynthetic process; BP_GO:0006687:glycosphingolipid metabolic process	MF_GO:0001733:galactosylceramide sulfotransferase activity	CC_GO:0005794:Golgi apparatus; CC_GO:0016021:integral to membrane	IPR009729:Galactose-3-O-sulfotransferase
PTSG_09285	190	53	74	75	4	29	30	2	BP_GO:0007264:small GTPase mediated signal transduction	MF_GO:0003950:NAD+ ADP-ribosyltransferase activity; MF_GO:0005525:GTP binding	CC_GO:0005622:intracellular	IPR003590:Leucine-rich repeat, ribonuclease inhibitor subtype; IPR012317:Poly(ADP-ribose) polymerase, catalytic domain; IPR013684:Mitochondrial Rho-like
PTSG_09302	277	356	492	1546	79	101	384	59	BP_GO:0005975:carbohydrate metabolic process	MF_GO:0003824:catalytic activity	NoCC	IPR002509:Polysaccharide deacetylase; IPR011330:Glycoside hydrolase/deacetylase, beta/alpha-barrel
PTSG_09304	28	11	11	25	0	7	4	0	NoBP	NoMF	NoCC	IPR007074:LicD-like; IPR009644:Fukutin-related
PTSG_09305	7	40	68	80	0	3	4	1	NoBP	NoMF	NoCC	NoDomain
PTSG_09338	18	17	3	22	0	2	1	0	BP_GO:0007017:microtubule-based process	MF_GO:0005515:protein binding; MF_GO:0003777:microtubule motor activity	CC_GO:0005871:kinesin complex; CC_GO:0005874:microtubule	IPR001440:Tetratricopeptide TPR-1; IPR002151:Kinesin light chain; IPR011990:Tetratricopeptide-like helical; IPR013026:Tetratricopeptide repeat-containing; IPR019734:Tetratricopeptide repeat
PTSG_09413	75	16	31	51	6	22	23	7	NoBP	MF_GO:0005515:protein binding	NoCC	IPR000980:SH2 motif; IPR006020:Phosphotyrosine interaction domain; IPR011993:Pleckstrin homology-type
PTSG_09457	58	6	8	22	14	9	10	4	NoBP	NoMF	NoCC	NoDomain
PTSG_09511	280	108	194	273	110	151	189	85	BP_GO:0045449:regulation of transcription	MF_GO:0003700:transcription factor activity	CC_GO:0005667:transcription factor complex	IPR008967:p53-like transcription factor, DNA-binding; IPR013783:Immunoglobulin-like fold; IPR014756:Immunoglobulin E-set; IPR015350:Beta-trefoil; IPR015351:LAG1, DNA binding
PTSG_09512	73	388	342	14	0	17	2	0	BP_GO:0008152:metabolic process	MF_GO:0008168:methyltransferase activity	NoCC	IPR013216:Methyltransferase type 11; IPR023143:Mycolic acid cyclopropane synthase-like domain
PTSG_09520	2422	2874	1979	4987	995	1525	2357	1322	BP_GO:0015936:coenzyme A metabolic process; BP_GO:0008610:lipid biosynthetic process; BP_GO:0006200:ATP catabolic process; BP_GO:0044262:cellular carbohydrate metabolic process; BP_GO:0006101:citrate metabolic process; BP_GO:0019643:reductive tricarboxylic acid cycle	MF_GO:0046872:metal ion binding; MF_GO:0003878:ATP citrate synthase activity; MF_GO:0008815:citrate (pro-3S)-lyase activity; MF_GO:0004775:succinate-CoA ligase (ADP-forming) activity; MF_GO:0005524:ATP binding; MF_GO:0005515:protein binding	CC_GO:0005829:cytosol; CC_GO:0009346:citrate lyase complex; CC_GO:0042709:succinate-CoA ligase complex	IPR002020:Citrate synthase-like; IPR003781:CoA-binding; IPR005810:Succinyl-CoA ligase, alpha subunit; IPR005811:ATP-citrate lyase/succinyl-CoA ligase; IPR013650:ATP-grasp fold, succinyl-CoA synthetase-type; IPR013816:ATP-grasp fold, subdomain 2; IPR014608:ATP-citrate synthase; IPR016040:NAD(P)-binding domain; IPR016102:Succinyl-CoA synthetase-like; IPR016141:Citrate synthase-like, core; IPR016143…
PTSG_09523	155	33	49	74	31	43	50	31	NoBP	NoMF	NoCC	IPR000118:Granulin; IPR013830:Esterase, SGNH hydrolase-type
PTSG_09532	274	2116	1491	959	437	511	858	170	NoBP	NoMF	NoCC	NoDomain
PTSG_09549	437	50	73	96	8	10	18	6	NoBP	MF_GO:0005515:protein binding; MF_GO:0005509:calcium ion binding	NoCC	IPR000152:EGF-type aspartate/asparagine hydroxylation site; IPR000436:Sushi/SCR/CCP; IPR000742:Epidermal growth factor-like, type 3; IPR006210:Epidermal growth factor-like; IPR008969:Carboxypeptidase-like, regulatory domain; IPR013091:EGF calcium-binding; IPR016060:Complement control module; IPR018097:EGF-like calcium-binding, conserved site
PTSG_09570	1115	2845	2289	1545	817	1167	1529	588	BP_GO:0006114:glycerol biosynthetic process; BP_GO:0006107:oxaloacetate metabolic process; BP_GO:0006533:aspartate catabolic process; BP_GO:0019551:glutamate catabolic process to 2-oxoglutarate; BP_GO:0006532:aspartate biosynthetic process; BP_GO:0032869:cellular response to insulin stimulus; BP_GO:0055089:fatty acid homeostasis; BP_GO:0019550:glutamate catabolic process to aspartate; BP_GO:00513…	MF_GO:0004609:phosphatidylserine decarboxylase activity; MF_GO:0004069:L-aspartate:2-oxoglutarate aminotransferase activity; MF_GO:0031406:carboxylic acid binding; MF_GO:0030170:pyridoxal phosphate binding	CC_GO:0005829:cytosol; CC_GO:0005764:lysosome; CC_GO:0005625:soluble fraction; CC_GO:0043679:axon terminus	IPR000796:Aspartate/other aminotransferase; IPR004839:Aminotransferase, class I/classII; IPR015421:Pyridoxal phosphate-dependent transferase, major region, subdomain 1; IPR015422:Pyridoxal phosphate-dependent transferase, major region, subdomain 2; IPR015424:Pyridoxal phosphate-dependent transferase, major domain
PTSG_09577	64	222	534	39	1	7	2	0	NoBP	MF_GO:0005515:protein binding	NoCC	IPR001478:PDZ/DHR/GLGF
PTSG_09613	21	17	15	11	0	7	3	4	NoBP	NoMF	NoCC	NoDomain
PTSG_09628	440	301	587	527	291	386	361	204	BP_GO:0006470:protein amino acid dephosphorylation; BP_GO:0006570:tyrosine metabolic process	MF_GO:0017017:MAP kinase tyrosine/serine/threonine phosphatase activity; MF_GO:0004725:protein tyrosine phosphatase activity	CC_GO:0005737:cytoplasm	IPR000340:Dual specificity phosphatase, catalytic domain; IPR000387:Protein-tyrosine/Dual-specificity phosphatase; IPR001763:Rhodanese-like; IPR008343:MAP kinase phosphatase; IPR016130:Protein-tyrosine phosphatase, active site; IPR020422:Dual specificity phosphatase, subgroup, catalytic domain
PTSG_09715	1477	116	285	89	0	107	10	1	NoBP	NoMF	CC_GO:0016021:integral to membrane	IPR004877:Cytochrome b561, eukaryote; IPR006593:Cytochrome b561/ferric reductase transmembrane
PTSG_09717	86	69	141	343	90	81	86	14	BP_GO:0007218:neuropeptide signaling pathway; BP_GO:0006605:protein targeting	MF_GO:0004930:G-protein coupled receptor activity	CC_GO:0016020:membrane	IPR000203:GPS domain; IPR000832:GPCR, family 2, secretin-like; IPR001901:Protein translocase complex, SecE/Sec61-gamma subunit; IPR017981:GPCR, family 2-like
PTSG_09723	320	1202	2062	763	213	187	260	261	BP_GO:0007165:signal transduction; BP_GO:0006144:purine base metabolic process	MF_GO:0005488:binding; MF_GO:0004114:3',5'-cyclic-nucleotide phosphodiesterase activity	CC_GO:0044444:cytoplasmic part	IPR002073:3'5'-cyclic nucleotide phosphodiesterase, catalytic domain; IPR003607:Metal-dependent phosphohydrolase, HD domain; IPR023088:3'5'-cyclic nucleotide phosphodiesterase; IPR023174:3'5'-cyclic nucleotide phosphodiesterase, conserved site
PTSG_09733	2744	4341	3234	458	91	327	144	53	NoBP	NoMF	NoCC	NoDomain
PTSG_09735	40	11	17	25	8	14	22	8	NoBP	NoMF	NoCC	NoDomain
PTSG_09736	373	249	241	131	1	86	51	0	BP_GO:0045449:regulation of transcription	MF_GO:0003700:transcription factor activity; MF_GO:0043565:sequence-specific DNA binding; MF_GO:0005515:protein binding	CC_GO:0005667:transcription factor complex	IPR001356:Homeobox; IPR009057:Homeodomain-like; IPR012287:Homeodomain-related
PTSG_09739	88	313	502	228	115	111	187	67	NoBP	NoMF	NoCC	NoDomain
PTSG_09747	303	802	1565	1056	1	39	190	0	NoBP	NoMF	NoCC	NoDomain
PTSG_09748	201	484	947	463	0	22	78	1	BP_GO:0009190:cyclic nucleotide biosynthetic process	MF_GO:0016849:phosphorus-oxygen lyase activity	NoCC	IPR001054:Adenylyl cyclase class-3/4/guanylyl cyclase
PTSG_09753	136	62	115	24	1	24	5	0	NoBP	MF_GO:0005515:protein binding	NoCC	IPR001810:F-box domain, cyclin-like
PTSG_09780	208	55	87	126	93	89	77	37	NoBP	NoMF	NoCC	NoDomain
PTSG_09784	84	212	302	148	42	69	85	36	BP_GO:0006468:protein amino acid phosphorylation	MF_GO:0004672:protein kinase activity	NoCC	IPR001245:Serine-threonine/tyrosine-protein kinase
PTSG_09785	90	210	265	160	29	66	56	34	BP_GO:0006468:protein amino acid phosphorylation	MF_GO:0004672:protein kinase activity; MF_GO:0005524:ATP binding	NoCC	IPR000719:Protein kinase, catalytic domain; IPR001245:Serine-threonine/tyrosine-protein kinase; IPR011009:Protein kinase-like domain; IPR017441:Protein kinase, ATP binding site
PTSG_09821	167	661	1041	1984	58	93	342	37	BP_GO:0007218:neuropeptide signaling pathway	MF_GO:0004930:G-protein coupled receptor activity	CC_GO:0016020:membrane	IPR000203:GPS domain; IPR000832:GPCR, family 2, secretin-like; IPR017981:GPCR, family 2-like
PTSG_09822	55	203	334	568	21	24	86	11	NoBP	NoMF	NoCC	IPR008985:Concanavalin A-like lectin/glucanase; IPR013320:Concanavalin A-like lectin/glucanase, subgroup
PTSG_09823	87	138	87	132	42	49	65	31	NoBP	MF_GO:0005515:protein binding	NoCC	IPR001478:PDZ/DHR/GLGF; IPR008217:Domain of unknown function DUF125, transmembrane
PTSG_09826	3471	1401	2855	1391	104	421	280	80	BP_GO:0007166:cell surface receptor linked signaling pathway; BP_GO:0050794:regulation of cellular process	MF_GO:0005515:protein binding	CC_GO:0044464:cell part	IPR003961:Fibronectin, type III; IPR008957:Fibronectin type III domain; IPR011047:Quinonprotein alcohol dehydrogenase-like; IPR013783:Immunoglobulin-like fold
PTSG_09827	1101	516	996	516	79	158	179	54	BP_GO:0007165:signal transduction	MF_GO:0004872:receptor activity	NoCC	IPR001368:TNFR/CD27/30/40/95 cysteine-rich region; IPR006212:Furin-like repeat; IPR008957:Fibronectin type III domain; IPR009030:Growth factor, receptor; IPR013783:Immunoglobulin-like fold
PTSG_09867	928	230	347	273	177	219	185	122	BP_GO:0006004:fucose metabolic process	MF_GO:0004560:alpha-L-fucosidase activity; MF_GO:0043169:cation binding	NoCC	IPR000933:Glycoside hydrolase, family 29; IPR013781:Glycoside hydrolase, subgroup, catalytic core; IPR016286:Glycoside hydrolase, family 29, bacteria/metazoa/fungi; IPR017853:Glycoside hydrolase, superfamily
PTSG_09898	161	53	84	21	1	6	6	0	BP_GO:0016051:carbohydrate biosynthetic process	MF_GO:0008146:sulfotransferase activity	CC_GO:0016021:integral to membrane	IPR005331:Sulfotransferase
PTSG_09899	245	182	211	198	95	150	149	65	BP_GO:0008152:metabolic process	MF_GO:0008484:sulfuric ester hydrolase activity	NoCC	IPR000917:Sulfatase; IPR017849:Alkaline phosphatase-like, alpha/beta/alpha; IPR017850:Alkaline-phosphatase-like, core domain
PTSG_09907	116	121	251	180	23	28	35	5	NoBP	NoMF	NoCC	IPR000884:Thrombospondin, type 1 repeat
PTSG_09925	1969	2112	2239	2213	613	1176	1312	343	NoBP	MF_GO:0005515:protein binding	NoCC	IPR005036:Putative phosphatase regulatory subunit
PTSG_09928	256	633	792	107	0	29	22	1	NoBP	MF_GO:0005515:protein binding	NoCC	IPR001849:Pleckstrin homology domain; IPR011993:Pleckstrin homology-type
PTSG_09955	72	179	223	223	3	17	50	7	NoBP	MF_GO:0005515:protein binding	NoCC	IPR000980:SH2 motif
PTSG_09964	44	73	90	64	36	51	48	31	NoBP	MF_GO:0005515:protein binding	NoCC	IPR001487:Bromodomain
PTSG_09968	230	638	986	404	82	96	109	66	NoBP	MF_GO:0005515:protein binding	NoCC	IPR006019:Phosphotyrosine interaction (PID/PI); IPR006020:Phosphotyrosine interaction domain; IPR011993:Pleckstrin homology-type
PTSG_09991	226	188	164	216	36	83	96	11	BP_GO:0007165:signal transduction; BP_GO:0045087:innate immune response	MF_GO:0003824:catalytic activity; MF_GO:0004888:transmembrane receptor activity	CC_GO:0031224:intrinsic to membrane	IPR000157:Toll-Interleukin receptor
PTSG_10007	191	640	616	404	184	175	323	38	NoBP	NoMF	NoCC	NoDomain
PTSG_10010	717	469	1027	102	1	68	41	2	NoBP	NoMF	NoCC	IPR008754:Peptidase M43, pregnancy-associated plasma-A
PTSG_10025	921	691	720	1482	364	602	777	259	BP_GO:0006119:oxidative phosphorylation	MF_GO:0000287:magnesium ion binding; MF_GO:0004427:inorganic diphosphatase activity	CC_GO:0005737:cytoplasm	IPR008162:Inorganic pyrophosphatase
PTSG_10031	166	585	868	342	232	233	373	124	NoBP	NoMF	NoCC	NoDomain
PTSG_10036	114	43	47	135	1	18	21	0	NoBP	MF_GO:0008270:zinc ion binding; MF_GO:0003676:nucleic acid binding	CC_GO:0005622:intracellular	IPR007087:Zinc finger, C2H2-type; IPR013087:Zinc finger, C2H2-type/integrase, DNA-binding; IPR015880:Zinc finger, C2H2-like
PTSG_10065	3064	522	654	2481	361	795	404	517	BP_GO:0055114:oxidation reduction; BP_GO:0015992:proton transport; BP_GO:0006769:nicotinamide metabolic process; BP_GO:0046497:nicotinate nucleotide metabolic process	MF_GO:0008750:NAD(P)+ transhydrogenase (AB-specific) activity; MF_GO:0005488:binding	NoCC	IPR004003:NAD(P) transhydrogenase, beta subunit; IPR004571:NAD(P) transhydrogenase, alpha subunit; IPR007698:Alanine dehydrogenase/PNT, C-terminal; IPR007886:Alanine dehydrogenase/PNT, N-terminal; IPR008143:Alanine dehydrogenase/pyridine nucleotide transhydrogenase, conserved site-2; IPR016040:NAD(P)-binding domain
PTSG_10069	276	1374	2829	339	28	80	150	7	NoBP	NoMF	NoCC	NoDomain
PTSG_10106	1232	683	780	249	1	103	75	1	BP_GO:0007165:signal transduction	MF_GO:0005158:insulin receptor binding	CC_GO:0005899:insulin receptor complex	IPR001849:Pleckstrin homology domain; IPR002404:Insulin receptor substrate-1, PTB; IPR011993:Pleckstrin homology-type
PTSG_10129	7443	2984	3933	1192	5	834	236	9	NoBP	MF_GO:0051015:actin filament binding	CC_GO:0044464:cell part	IPR008999:Actin cross-linking; IPR022768:Fascin domain
PTSG_10141	96	310	381	87	8	22	27	25	NoBP	MF_GO:0003676:nucleic acid binding; MF_GO:0008270:zinc ion binding	CC_GO:0005622:intracellular	IPR007087:Zinc finger, C2H2-type; IPR013087:Zinc finger, C2H2-type/integrase, DNA-binding; IPR015880:Zinc finger, C2H2-like
PTSG_10155	1296	1276	2218	795	593	497	485	602	BP_GO:0055114:oxidation reduction; BP_GO:0006561:proline biosynthetic process; BP_GO:0006525:arginine metabolic process	MF_GO:0003842:1-pyrroline-5-carboxylate dehydrogenase activity	CC_GO:0005759:mitochondrial matrix	IPR005931:Delta-1-pyrroline-5-carboxylate dehydrogenase 1; IPR015590:Aldehyde dehydrogenase domain; IPR016160:Aldehyde dehydrogenase, conserved site; IPR016161:Aldehyde/histidinol dehydrogenase; IPR016162:Aldehyde dehydrogenase, N-terminal; IPR016163:Aldehyde dehydrogenase, C-terminal
PTSG_10156	37	22	20	35	0	10	4	0	NoBP	NoMF	NoCC	NoDomain
PTSG_10158	142	70	61	85	0	25	9	0	NoBP	NoMF	NoCC	NoDomain
PTSG_10187	109	12	33	34	0	10	9	0	NoBP	NoMF	NoCC	NoDomain
PTSG_10193	132	117	109	79	16	45	36	5	BP_GO:0006468:protein amino acid phosphorylation	MF_GO:0004672:protein kinase activity; MF_GO:0005524:ATP binding	NoCC	IPR000719:Protein kinase, catalytic domain; IPR003591:Leucine-rich repeat, typical subtype; IPR011009:Protein kinase-like domain; IPR013032:EGF-like region, conserved site; IPR017442:Serine/threonine-protein kinase-like domain
PTSG_10194	2008	707	1159	484	64	231	198	19	BP_GO:0007165:signal transduction; BP_GO:0045449:regulation of transcription	MF_GO:0004872:receptor activity; MF_GO:0005515:protein binding; MF_GO:0003700:transcription factor activity; MF_GO:0043565:sequence-specific DNA binding	CC_GO:0005667:transcription factor complex	IPR000436:Sushi/SCR/CCP; IPR001368:TNFR/CD27/30/40/95 cysteine-rich region; IPR003347:Transcription factor jumonji/aspartyl beta-hydroxylase; IPR004827:Basic-leucine zipper (bZIP) transcription factor; IPR009030:Growth factor, receptor; IPR011936:Myxococcus cysteine-rich repeat; IPR013032:EGF-like region, conserved site; IPR016060:Complement control module; IPR022777:Cupin, JmjC-type
PTSG_10214	371	741	906	749	317	682	645	178	BP_GO:0009851:auxin biosynthetic process; BP_GO:0007018:microtubule-based movement	MF_GO:0016887:ATPase activity; MF_GO:0005524:ATP binding; MF_GO:0003777:microtubule motor activity	CC_GO:0005929:cilium; CC_GO:0030286:dynein complex; CC_GO:0005874:microtubule	IPR003593:ATPase, AAA+ type, core; IPR004273:Dynein heavy chain; IPR011704:ATPase, AAA-5; IPR013594:Dynein heavy chain, N-terminal domain-1; IPR013602:Dynein heavy chain, N-terminal domain-2
PTSG_10239	80	54	52	49	0	22	23	1	BP_GO:0006468:protein amino acid phosphorylation	MF_GO:0004672:protein kinase activity; MF_GO:0005524:ATP binding; MF_GO:0005515:protein binding	NoCC	IPR000719:Protein kinase, catalytic domain; IPR001611:Leucine-rich repeat; IPR003591:Leucine-rich repeat, typical subtype; IPR011009:Protein kinase-like domain; IPR013032:EGF-like region, conserved site; IPR017442:Serine/threonine-protein kinase-like domain
PTSG_10270	173	472	112	127	3	41	35	2	NoBP	NoMF	NoCC	NoDomain
PTSG_10273	21	57	50	62	23	28	35	26	NoBP	NoMF	NoCC	NoDomain
PTSG_10280	219	94	111	170	18	64	87	16	NoBP	MF_GO:0003950:NAD+ ADP-ribosyltransferase activity	NoCC	IPR003590:Leucine-rich repeat, ribonuclease inhibitor subtype; IPR012317:Poly(ADP-ribose) polymerase, catalytic domain
PTSG_10294	103	672	718	220	1	14	21	0	NoBP	NoMF	NoCC	NoDomain
PTSG_10302	10219	11466	15315	3279	1103	2223	4270	725	BP_GO:0015671:oxygen transport	MF_GO:0020037:heme binding; MF_GO:0019825:oxygen binding	NoCC	IPR000971:Globin, subset; IPR009050:Globin-like; IPR012292:Globin
PTSG_10327	1436	615	741	4077	212	503	855	200	NoBP	MF_GO:0005515:protein binding	NoCC	IPR002110:Ankyrin repeat; IPR020683:Ankyrin repeat-containing domain
PTSG_10352	141	248	321	110	50	60	44	34	BP_GO:0006508:proteolysis	MF_GO:0008233:peptidase activity	NoCC	IPR001767:Peptidase C46, hedgehog protein, hint region
PTSG_10357	112	64	74	63	23	50	40	1	NoBP	MF_GO:0005515:protein binding	NoCC	IPR001440:Tetratricopeptide TPR-1; IPR006597:Sel1-like; IPR011990:Tetratricopeptide-like helical; IPR013026:Tetratricopeptide repeat-containing; IPR019734:Tetratricopeptide repeat
PTSG_10383	285	225	225	179	58	154	169	51	BP_GO:0006468:protein amino acid phosphorylation	MF_GO:0004672:protein kinase activity; MF_GO:0005524:ATP binding; MF_GO:0005515:protein binding	NoCC	IPR000719:Protein kinase, catalytic domain; IPR001245:Serine-threonine/tyrosine-protein kinase; IPR001611:Leucine-rich repeat; IPR003591:Leucine-rich repeat, typical subtype; IPR011009:Protein kinase-like domain; IPR013032:EGF-like region, conserved site; IPR017442:Serine/threonine-protein kinase-like domain
PTSG_10393	255	751	1429	969	246	208	189	533	BP_GO:0006182:cGMP biosynthetic process; BP_GO:0006144:purine base metabolic process; BP_GO:0046039:GTP metabolic process	MF_GO:0004383:guanylate cyclase activity; MF_GO:0020037:heme binding	NoCC	IPR001054:Adenylyl cyclase class-3/4/guanylyl cyclase; IPR011644:Haem NO binding; IPR011645:Haem NO binding associated; IPR018297:Adenylyl cyclase class-3/4/guanylyl cyclase, conserved site
PTSG_10401	2573	1576	2333	3118	965	2318	2237	598	BP_GO:0006952:defense response; BP_GO:0007154:cell communication	MF_GO:0005515:protein binding; MF_GO:0003723:RNA binding	CC_GO:0016020:membrane	IPR000253:Forkhead-associated (FHA) domain; IPR000742:Epidermal growth factor-like, type 3; IPR001010:Thionin; IPR001774:Delta/Serrate/lag-2 (DSL) protein; IPR001846:von Willebrand factor, type D domain; IPR002049:EGF-like, laminin; IPR002942:RNA-binding S4; IPR006210:Epidermal growth factor-like; IPR008985:Concanavalin A-like lectin/glucanase; IPR013032:EGF-like region, conserved site; IPR013111…
PTSG_10417	229	3198	5738	2203	6	29	311	9	BP_GO:0023052:signaling; BP_GO:0065007:biological regulation; BP_GO:0006468:protein amino acid phosphorylation; BP_GO:0009190:cyclic nucleotide biosynthetic process; BP_GO:0009069:serine family amino acid metabolic process	MF_GO:0005524:ATP binding; MF_GO:0005515:protein binding; MF_GO:0016849:phosphorus-oxygen lyase activity; MF_GO:0004674:protein serine/threonine kinase activity	NoCC	IPR000719:Protein kinase, catalytic domain; IPR001007:von Willebrand factor, type C; IPR001054:Adenylyl cyclase class-3/4/guanylyl cyclase; IPR001245:Serine-threonine/tyrosine-protein kinase; IPR008271:Serine/threonine-protein kinase, active site; IPR011009:Protein kinase-like domain; IPR013032:EGF-like region, conserved site; IPR017441:Protein kinase, ATP binding site
PTSG_10421	1363	1295	1771	373	1	128	45	3	NoBP	NoMF	NoCC	NoDomain
PTSG_10422	467	235	239	195	20	60	39	7	NoBP	NoMF	NoCC	NoDomain
PTSG_10427	160	762	1252	502	0	20	63	1	BP_GO:0035023:regulation of Rho protein signal transduction; BP_GO:0043087:regulation of GTPase activity	MF_GO:0005089:Rho guanyl-nucleotide exchange factor activity; MF_GO:0005515:protein binding	CC_GO:0005622:intracellular	IPR000219:Dbl homology (DH) domain; IPR001331:Guanine-nucleotide dissociation stimulator, CDC24, conserved site; IPR001849:Pleckstrin homology domain
PTSG_10440	244	2037	4435	793	31	42	248	50	BP_GO:0006468:protein amino acid phosphorylation; BP_GO:0009190:cyclic nucleotide biosynthetic process; BP_GO:0009069:serine family amino acid metabolic process	MF_GO:0005524:ATP binding; MF_GO:0016849:phosphorus-oxygen lyase activity; MF_GO:0004674:protein serine/threonine kinase activity	NoCC	IPR000719:Protein kinase, catalytic domain; IPR001054:Adenylyl cyclase class-3/4/guanylyl cyclase; IPR001245:Serine-threonine/tyrosine-protein kinase; IPR008271:Serine/threonine-protein kinase, active site; IPR011009:Protein kinase-like domain; IPR013032:EGF-like region, conserved site; IPR017441:Protein kinase, ATP binding site
PTSG_10448	1073	1078	2266	662	374	508	615	106	BP_GO:0007626:locomotory behavior; BP_GO:0006537:glutamate biosynthetic process; BP_GO:0006562:proline catabolic process; BP_GO:0055114:oxidation reduction; BP_GO:0006525:arginine metabolic process; BP_GO:0006561:proline biosynthetic process	MF_GO:0004657:proline dehydrogenase activity; MF_GO:0005509:calcium ion binding	NoCC	IPR002872:Proline dehydrogenase; IPR011992:EF-hand-like domain; IPR015659:Proline oxidase; IPR018247:EF-Hand 1, calcium-binding site; IPR018249:EF-HAND 2
PTSG_10464	493	85	174	180	88	125	107	158	BP_GO:0017000:antibiotic biosynthetic process	MF_GO:0016491:oxidoreductase activity	CC_GO:0005737:cytoplasm	IPR007138:Antibiotic biosynthesis monooxygenase; IPR011008:Dimeric alpha-beta barrel
PTSG_10468	735	459	1241	200	2	113	91	1	NoBP	NoMF	NoCC	NoDomain
PTSG_10479	97	464	628	1179	170	147	378	54	NoBP	NoMF	NoCC	IPR018249:EF-HAND 2
PTSG_10484	1401	898	907	1411	460	826	742	242	NoBP	MF_GO:0003723:RNA binding	NoCC	IPR004087:K Homology; IPR004088:K Homology, type 1
PTSG_10488	230	245	195	140	1	34	24	1	BP_GO:0023052:signaling; BP_GO:0006470:protein amino acid dephosphorylation; BP_GO:0006570:tyrosine metabolic process	MF_GO:0004725:protein tyrosine phosphatase activity; MF_GO:0005515:protein binding	CC_GO:0030054:cell junction; CC_GO:0005634:nucleus	IPR000242:Protein-tyrosine phosphatase, receptor/non-receptor type; IPR000387:Protein-tyrosine/Dual-specificity phosphatase; IPR016130:Protein-tyrosine phosphatase, active site
PTSG_10500	2396	636	1354	1143	624	731	425	445	NoBP	MF_GO:0005515:protein binding	NoCC	IPR001611:Leucine-rich repeat; IPR003591:Leucine-rich repeat, typical subtype
PTSG_10515	602	2549	1280	256	140	161	145	59	NoBP	NoMF	NoCC	NoDomain
PTSG_10524	92	31	47	57	9	29	36	4	BP_GO:0007165:signal transduction; BP_GO:0045087:innate immune response	MF_GO:0004888:transmembrane receptor activity; MF_GO:0005515:protein binding	CC_GO:0031224:intrinsic to membrane	IPR000157:Toll-Interleukin receptor; IPR002110:Ankyrin repeat; IPR013753:Ras; IPR020683:Ankyrin repeat-containing domain; IPR020859:ROC GTPase
PTSG_10529	141	185	433	291	75	69	96	57	BP_GO:0006355:regulation of transcription, DNA-dependent; BP_GO:0045941:positive regulation of transcription	MF_GO:0003677:DNA binding; MF_GO:0016563:transcription activator activity; MF_GO:0005515:protein binding; MF_GO:0008270:zinc ion binding	CC_GO:0005634:nucleus	IPR007087:Zinc finger, C2H2-type; IPR013087:Zinc finger, C2H2-type/integrase, DNA-binding; IPR015880:Zinc finger, C2H2-like
PTSG_10535	93	92	61	78	19	58	75	52	NoBP	NoMF	NoCC	NoDomain
PTSG_10547	76	222	330	74	9	11	18	5	BP_GO:0042981:regulation of apoptosis; BP_GO:0006796:phosphate metabolic process	MF_GO:0003824:catalytic activity; MF_GO:0005515:protein binding	NoCC	IPR002110:Ankyrin repeat; IPR020683:Ankyrin repeat-containing domain
PTSG_10548	289	777	1033	293	36	50	90	26	BP_GO:0001570:vasculogenesis; BP_GO:0007507:heart development; BP_GO:0006470:protein amino acid dephosphorylation; BP_GO:0006570:tyrosine metabolic process	MF_GO:0004725:protein tyrosine phosphatase activity; MF_GO:0005515:protein binding	CC_GO:0016020:membrane	IPR000242:Protein-tyrosine phosphatase, receptor/non-receptor type; IPR000387:Protein-tyrosine/Dual-specificity phosphatase; IPR001478:PDZ/DHR/GLGF; IPR008144:Guanylate kinase; IPR016130:Protein-tyrosine phosphatase, active site
PTSG_10562	2565	3378	4098	324	8	126	96	5	BP_GO:0006508:proteolysis	MF_GO:0008233:peptidase activity	NoCC	IPR007280:Peptidase, C-terminal, archaeal/bacterial
PTSG_10566	257	681	1222	163	1	24	31	0	NoBP	NoMF	NoCC	NoDomain
PTSG_10567	137	400	595	94	1	13	17	0	NoBP	NoMF	NoCC	NoDomain
PTSG_10576	506	389	648	348	151	232	388	126	NoBP	NoMF	NoCC	NoDomain
PTSG_10578	492	457	540	95	21	60	18	19	NoBP	NoMF	NoCC	NoDomain
PTSG_10584	631	1064	1414	148	2	71	20	1	BP_GO:0006508:proteolysis	MF_GO:0008233:peptidase activity	NoCC	IPR001767:Peptidase C46, hedgehog protein, hint region
PTSG_10585	245	334	447	40	1	29	3	1	NoBP	NoMF	NoCC	NoDomain
PTSG_10597	123	219	274	133	1	10	44	0	NoBP	NoMF	NoCC	NoDomain
PTSG_10600	200	406	427	143	1	24	26	0	NoBP	NoMF	NoCC	NoDomain
PTSG_10601	389	149	250	163	4	44	77	0	BP_GO:0006118:electron transport	MF_GO:0005507:copper ion binding; MF_GO:0009055:electron carrier activity	NoCC	IPR003245:Plastocyanin-like; IPR008972:Cupredoxin
PTSG_10615	224	293	191	260	111	112	123	210	NoBP	MF_GO:0000287:magnesium ion binding; MF_GO:0008253:5'-nucleotidase activity	CC_GO:0005737:cytoplasm	IPR006434:HAD-superfamily hydrolase, subfamily IE; IPR023214:HAD-like domain
PTSG_10623	144	209	129	20	1	27	4	0	NoBP	NoMF	NoCC	NoDomain
PTSG_10630	144	297	200	19	1	35	4	0	NoBP	NoMF	NoCC	NoDomain
PTSG_10645	159	725	390	74	47	48	39	17	NoBP	NoMF	NoCC	NoDomain
PTSG_10661	396	249	255	463	178	218	304	78	NoBP	MF_GO:0005515:protein binding	NoCC	IPR002110:Ankyrin repeat; IPR003590:Leucine-rich repeat, ribonuclease inhibitor subtype; IPR013753:Ras; IPR020683:Ankyrin repeat-containing domain; IPR020859:ROC GTPase
PTSG_10662	354	407	373	166	87	74	110	41	NoBP	NoMF	NoCC	IPR007474:ApaG domain
PTSG_10663	1780	742	892	870	454	485	281	519	NoBP	MF_GO:0017111:nucleoside-triphosphatase activity	CC_GO:0016020:membrane	IPR013525:ABC-2 type transporter
PTSG_10664	1087	528	590	503	262	271	184	315	NoBP	MF_GO:0016887:ATPase activity; MF_GO:0005524:ATP binding	CC_GO:0016020:membrane	IPR003439:ABC transporter-like
PTSG_10698	135	411	471	197	3	14	21	1	NoBP	MF_GO:0005515:protein binding; MF_GO:0003774:motor activity; MF_GO:0005524:ATP binding; MF_GO:0008270:zinc ion binding	CC_GO:0016459:myosin complex	IPR000048:IQ motif, EF-hand binding site; IPR001132:SMAD domain, Dwarfin-type; IPR001609:Myosin head, motor domain; IPR007087:Zinc finger, C2H2-type; IPR008984:SMAD/FHA domain; IPR015880:Zinc finger, C2H2-like; IPR017855:SMAD domain-like
PTSG_10703	305	850	768	72	17	34	48	20	BP_GO:0009253:peptidoglycan catabolic process; BP_GO:0009252:peptidoglycan biosynthetic process	MF_GO:0008745:N-acetylmuramoyl-L-alanine amidase activity	NoCC	IPR002508:Cell wall hydrolase/autolysin, catalytic; IPR007709:N-formylglutamate amidohydrolase
PTSG_10704	115	271	186	137	8	25	95	19	NoBP	NoMF	NoCC	NoDomain
PTSG_10714	350	395	283	545	179	244	318	214	BP_GO:0055114:oxidation reduction	MF_GO:0016491:oxidoreductase activity; MF_GO:0050662:coenzyme binding	NoCC	IPR003421:Opine dehydrogenase; IPR008927:6-phosphogluconate dehydrogenase, C-terminal-like; IPR013328:Dehydrogenase, multihelical
PTSG_10726	54	10	17	20	0	14	4	0	NoBP	NoMF	NoCC	NoDomain
PTSG_10731	207	150	166	36	0	21	1	4	NoBP	MF_GO:0005515:protein binding	NoCC	IPR000225:Armadillo; IPR011989:Armadillo-like helical; IPR016024:Armadillo-type fold; IPR019793:Peroxidases heam-ligand binding site
PTSG_10732	197	159	98	63	0	29	14	0	BP_GO:0043066:negative regulation of apoptosis	NoMF	NoCC	IPR010695:Fas apoptotic inhibitory molecule
PTSG_10733	31	7	6	10	2	9	6	1	NoBP	NoMF	NoCC	NoDomain
PTSG_10736	467	210	133	118	11	86	49	92	NoBP	NoMF	NoCC	NoDomain
PTSG_10760	396	508	1069	391	304	263	333	118	NoBP	NoMF	NoCC	IPR000118:Granulin
PTSG_10774	55	250	366	76	3	9	8	1	NoBP	NoMF	NoCC	NoDomain
PTSG_10775	236	1165	1682	485	10	47	39	3	NoBP	NoMF	NoCC	NoDomain
PTSG_10782	120	179	240	237	140	108	155	78	NoBP	MF_GO:0005515:protein binding	NoCC	IPR001680:WD40 repeat; IPR011046:WD40 repeat-like-containing domain; IPR015943:WD40/YVTN repeat-like-containing domain; IPR017986:WD40-repeat-containing domain; IPR019775:WD40 repeat, conserved site; IPR019781:WD40 repeat, subgroup; IPR019782:WD40 repeat 2; IPR020472:G-protein beta WD-40 repeat
PTSG_10785	272	296	369	167	109	142	123	71	NoBP	MF_GO:0008146:sulfotransferase activity	NoCC	IPR000863:Sulfotransferase domain
PTSG_10790	35	50	37	18	0	9	7	0	NoBP	NoMF	NoCC	NoDomain
PTSG_10791	2547	3624	2617	1061	4	501	288	1	NoBP	MF_GO:0005515:protein binding	NoCC	IPR006210:Epidermal growth factor-like; IPR006212:Furin-like repeat; IPR009030:Growth factor, receptor; IPR011936:Myxococcus cysteine-rich repeat
PTSG_10812	1257	531	479	154	1	146	23	2	NoBP	MF_GO:0005509:calcium ion binding	NoCC	IPR002048:Calcium-binding EF-hand; IPR011992:EF-hand-like domain; IPR018247:EF-Hand 1, calcium-binding site; IPR018249:EF-HAND 2
PTSG_10816	15	23	16	15	0	4	6	0	NoBP	MF_GO:0005515:protein binding	NoCC	IPR001440:Tetratricopeptide TPR-1; IPR011990:Tetratricopeptide-like helical; IPR013026:Tetratricopeptide repeat-containing; IPR019734:Tetratricopeptide repeat
PTSG_10852	20	20	23	25	10	14	4	13	NoBP	NoMF	NoCC	IPR003659:Plexin/semaphorin/integrin
PTSG_10854	931	397	651	283	193	219	247	49	NoBP	NoMF	NoCC	NoDomain
PTSG_10857	32	302	188	291	42	59	115	31	NoBP	NoMF	NoCC	NoDomain
PTSG_10858	9	72	57	49	5	6	18	2	NoBP	NoMF	NoCC	NoDomain
PTSG_10861	131	143	220	72	3	15	25	1	NoBP	NoMF	NoCC	NoDomain
PTSG_10864	3437	5859	7495	1500	29	387	229	16	NoBP	NoMF	NoCC	NoDomain
PTSG_10866	25	38	32	21	0	4	3	1	NoBP	NoMF	NoCC	NoDomain
PTSG_10873	367	179	294	148	44	94	72	133	BP_GO:0030324:lung development; BP_GO:0060445:branching involved in salivary gland morphogenesis; BP_GO:0048699:generation of neurons; BP_GO:0007267:cell-cell signaling; BP_GO:0060485:mesenchyme development; BP_GO:0007498:mesoderm development; BP_GO:0001708:cell fate specification; BP_GO:0022603:regulation of anatomical structure morphogenesis; BP_GO:0048468:cell development; BP_GO:0051239:regula…	MF_GO:0005515:protein binding; MF_GO:0004714:transmembrane receptor protein tyrosine kinase activity; MF_GO:0005524:ATP binding	NoCC	IPR000719:Protein kinase, catalytic domain; IPR001245:Serine-threonine/tyrosine-protein kinase; IPR003599:Immunoglobulin subtype; IPR007110:Immunoglobulin-like; IPR009647:Penicillin-binding, C-terminal; IPR011009:Protein kinase-like domain; IPR013783:Immunoglobulin-like fold
PTSG_10888	33	91	107	43	13	6	36	0	NoBP	NoMF	NoCC	NoDomain
PTSG_10893	27	105	105	19	2	13	16	0	NoBP	NoMF	NoCC	NoDomain
PTSG_10895	165	890	749	143	28	72	132	82	BP_GO:0007165:signal transduction; BP_GO:0006470:protein amino acid dephosphorylation; BP_GO:0006570:tyrosine metabolic process	MF_GO:0004725:protein tyrosine phosphatase activity; MF_GO:0005515:protein binding	CC_GO:0005622:intracellular	IPR000198:Rho GTPase-activating protein domain; IPR000242:Protein-tyrosine phosphatase, receptor/non-receptor type; IPR001849:Pleckstrin homology domain; IPR008936:Rho GTPase activation protein; IPR015797:NUDIX hydrolase domain-like
PTSG_10897	13	19	20	20	1	3	5	2	NoBP	NoMF	NoCC	NoDomain
PTSG_10908	136	521	698	462	106	112	125	73	BP_GO:0030154:cell differentiation	MF_GO:0004713:protein tyrosine kinase activity; MF_GO:0005515:protein binding	CC_GO:0005886:plasma membrane	IPR000980:SH2 motif; IPR001660:Sterile alpha motif domain; IPR010993:Sterile alpha motif homology; IPR011510:Sterile alpha motif, type 2; IPR013761:Sterile alpha motif-type
PTSG_10909	360	286	399	326	158	182	182	266	NoBP	NoMF	NoCC	NoDomain
PTSG_10920	51	63	75	75	66	43	20	18	NoBP	NoMF	NoCC	IPR011043:Galactose oxidase/kelch, beta-propeller
PTSG_10923	154	16	23	52	13	32	65	3	BP_GO:0055085:transmembrane transport	NoMF	CC_GO:0016020:membrane	IPR011701:Major facilitator superfamily MFS-1; IPR016196:Major facilitator superfamily, general substrate transporter; IPR020846:Major facilitator superfamily
PTSG_10954	170	594	1040	471	35	63	61	17	BP_GO:0007010:cytoskeleton organization	MF_GO:0003779:actin binding	NoCC	IPR000591:DEP domain; IPR003128:Villin headpiece; IPR008408:Brain acid soluble protein 1; IPR011991:Winged helix-turn-helix transcription repressor DNA-binding
PTSG_10961	411	694	1108	84	2	62	12	2	BP_GO:0007010:cytoskeleton organization	NoMF	CC_GO:0016012:sarcoglycan complex; CC_GO:0016021:integral to membrane	IPR006875:Sarcoglycan complex subunit protein; IPR018769:Domain of unknown function DUF2345, Vgr C-terminal
PTSG_10962	376	620	795	91	1	61	24	0	BP_GO:0007283:spermatogenesis; BP_GO:0007010:cytoskeleton organization	MF_GO:0003677:DNA binding	CC_GO:0000786:nucleosome; CC_GO:0005634:nucleus; CC_GO:0016012:sarcoglycan complex; CC_GO:0016021:integral to membrane	IPR000221:Protamine P1; IPR006875:Sarcoglycan complex subunit protein
PTSG_10975	21	80	47	22	4	14	28	1	NoBP	NoMF	NoCC	NoDomain
PTSG_10976	78	509	551	33	1	15	11	0	NoBP	NoMF	NoCC	NoDomain
PTSG_10985	436	192	216	148	60	95	98	127	BP_GO:0044238:primary metabolic process; BP_GO:0044271:cellular nitrogen compound biosynthetic process; BP_GO:0044283:small molecule biosynthetic process; BP_GO:0009396:folic acid and derivative biosynthetic process	MF_GO:0003824:catalytic activity; MF_GO:0005488:binding	NoCC	IPR000672:Tetrahydrofolate dehydrogenase/cyclohydrolase; IPR016040:NAD(P)-binding domain; IPR020630:Tetrahydrofolate dehydrogenase/cyclohydrolase, catalytic domain; IPR020631:Tetrahydrofolate dehydrogenase/cyclohydrolase, NAD(P)-binding domain
PTSG_11010	2962	5074	4978	491	7	367	70	8	NoBP	NoMF	NoCC	NoDomain
PTSG_11036	46	33	70	38	3	11	33	0	BP_GO:0007017:microtubule-based process	MF_GO:0005515:protein binding; MF_GO:0003777:microtubule motor activity	CC_GO:0005871:kinesin complex; CC_GO:0005874:microtubule	IPR001440:Tetratricopeptide TPR-1; IPR001849:Pleckstrin homology domain; IPR002151:Kinesin light chain; IPR006597:Sel1-like; IPR011990:Tetratricopeptide-like helical; IPR011993:Pleckstrin homology-type; IPR013026:Tetratricopeptide repeat-containing; IPR019734:Tetratricopeptide repeat
PTSG_11050	85	42	83	60	30	44	31	9	BP_GO:0007165:signal transduction; BP_GO:0045087:innate immune response	MF_GO:0004888:transmembrane receptor activity; MF_GO:0005515:protein binding	CC_GO:0031224:intrinsic to membrane	IPR000157:Toll-Interleukin receptor; IPR002110:Ankyrin repeat; IPR013753:Ras; IPR020683:Ankyrin repeat-containing domain; IPR020859:ROC GTPase
PTSG_11057	255	1531	1176	243	37	74	264	25	NoBP	MF_GO:0005515:protein binding; MF_GO:0005509:calcium ion binding	NoCC	IPR000152:EGF-type aspartate/asparagine hydroxylation site; IPR000436:Sushi/SCR/CCP; IPR000742:Epidermal growth factor-like, type 3; IPR006210:Epidermal growth factor-like; IPR008970:Collagen-binding surface protein Cna, B-type domain; IPR013091:EGF calcium-binding; IPR016060:Complement control module; IPR018097:EGF-like calcium-binding, conserved site
PTSG_11094	152	721	481	238	125	174	223	98	BP_GO:0006771:riboflavin metabolic process; BP_GO:0019497:hexachlorocyclohexane metabolic process	MF_GO:0003993:acid phosphatase activity; MF_GO:0005515:protein binding; MF_GO:0008440:inositol trisphosphate 3-kinase activity; MF_GO:0005509:calcium ion binding	CC_GO:0005634:nucleus	IPR000560:Histidine phosphatase superfamily, clade-2; IPR001849:Pleckstrin homology domain; IPR005522:Inositol polyphosphate kinase; IPR011992:EF-hand-like domain
PTSG_11098	55	299	303	177	27	58	53	28	NoBP	NoMF	NoCC	NoDomain
PTSG_11107	1778	518	404	187	80	162	41	125	BP_GO:0006779:porphyrin biosynthetic process; BP_GO:0055114:oxidation reduction	MF_GO:0008168:methyltransferase activity	NoCC	IPR000878:Tetrapyrrole methylase; IPR003043:Uroporphiryn-III C-methyltransferase, conserved site; IPR006366:Uroporphyrin-III C-methyltransferase, C-terminal; IPR014776:Tetrapyrrole methylase, subdomain 2; IPR014777:Tetrapyrrole methylase, subdomain 1
PTSG_11117	589	623	496	117	0	61	31	4	NoBP	NoMF	NoCC	IPR019372:Lipoma HMGIC fusion partner-like protein
PTSG_11120	15052	6089	9186	10397	3291	9058	6313	1508	BP_GO:0007165:signal transduction	MF_GO:0005515:protein binding; MF_GO:0004872:receptor activity	NoCC	IPR000980:SH2 motif; IPR001368:TNFR/CD27/30/40/95 cysteine-rich region; IPR006212:Furin-like repeat; IPR009030:Growth factor, receptor; IPR018378:C-type lectin, conserved site
PTSG_11131	1083	370	806	685	490	478	285	287	NoBP	NoMF	NoCC	IPR016196:Major facilitator superfamily, general substrate transporter
PTSG_11160	68	37	27	20	0	11	2	1	NoBP	NoMF	NoCC	IPR011043:Galactose oxidase/kelch, beta-propeller; IPR015916:Galactose oxidase, beta-propeller
PTSG_11172	363	156	179	226	41	121	230	25	NoBP	MF_GO:0008270:zinc ion binding; MF_GO:0003676:nucleic acid binding	CC_GO:0005622:intracellular	IPR007087:Zinc finger, C2H2-type; IPR013087:Zinc finger, C2H2-type/integrase, DNA-binding; IPR015880:Zinc finger, C2H2-like
PTSG_11212	27	28	66	30	0	9	19	1	BP_GO:0007017:microtubule-based process	MF_GO:0005515:protein binding; MF_GO:0003777:microtubule motor activity	CC_GO:0005871:kinesin complex; CC_GO:0005874:microtubule	IPR001440:Tetratricopeptide TPR-1; IPR001849:Pleckstrin homology domain; IPR002151:Kinesin light chain; IPR006597:Sel1-like; IPR011990:Tetratricopeptide-like helical; IPR011993:Pleckstrin homology-type; IPR013026:Tetratricopeptide repeat-containing; IPR019734:Tetratricopeptide repeat
PTSG_11232	1852	800	1269	851	5	301	230	3	NoBP	NoMF	NoCC	NoDomain
PTSG_11234	739	1563	2209	861	277	449	559	383	NoBP	NoMF	NoCC	IPR010916:TonB box, conserved site
PTSG_11256	721	267	364	370	334	290	165	179	BP_GO:0055114:oxidation reduction; BP_GO:0045454:cell redox homeostasis	MF_GO:0016491:oxidoreductase activity; MF_GO:0050660:FAD binding	CC_GO:0005737:cytoplasm	IPR001327:Pyridine nucleotide-disulphide oxidoreductase, NAD-binding region; IPR004099:Pyridine nucleotide-disulphide oxidoreductase, dimerisation; IPR013027:FAD-dependent pyridine nucleotide-disulphide oxidoreductase; IPR016156:FAD/NAD-linked reductase, dimerisation
PTSG_11265	35	209	224	33	0	10	14	0	BP_GO:0006468:protein amino acid phosphorylation	MF_GO:0004672:protein kinase activity; MF_GO:0005524:ATP binding; MF_GO:0005515:protein binding	NoCC	IPR000719:Protein kinase, catalytic domain; IPR001245:Serine-threonine/tyrosine-protein kinase; IPR001611:Leucine-rich repeat; IPR003591:Leucine-rich repeat, typical subtype; IPR011009:Protein kinase-like domain
PTSG_11271	1514	748	828	789	427	535	512	367	BP_GO:0055085:transmembrane transport	MF_GO:0005488:binding	CC_GO:0016020:membrane	IPR018108:Mitochondrial substrate/solute carrier; IPR023395:Mitochondrial carrier domain
PTSG_11287	51	40	37	12	1	11	7	1	BP_GO:0007017:microtubule-based process	MF_GO:0005515:protein binding; MF_GO:0003777:microtubule motor activity	CC_GO:0005871:kinesin complex; CC_GO:0005874:microtubule	IPR001440:Tetratricopeptide TPR-1; IPR001849:Pleckstrin homology domain; IPR002151:Kinesin light chain; IPR006597:Sel1-like; IPR011990:Tetratricopeptide-like helical; IPR011993:Pleckstrin homology-type; IPR013026:Tetratricopeptide repeat-containing; IPR019734:Tetratricopeptide repeat
PTSG_11288	360	190	108	100	48	89	76	36	NoBP	MF_GO:0016887:ATPase activity; MF_GO:0005524:ATP binding	CC_GO:0016020:membrane	IPR003439:ABC transporter-like; IPR003593:ATPase, AAA+ type, core; IPR013525:ABC-2 type transporter; IPR017871:ABC transporter, conserved site
PTSG_11305	52	38	35	29	12	25	14	13	NoBP	NoMF	NoCC	NoDomain
PTSG_11314	67	237	328	157	22	27	25	2	BP_GO:0006468:protein amino acid phosphorylation	MF_GO:0005524:ATP binding; MF_GO:0004713:protein tyrosine kinase activity	NoCC	IPR000719:Protein kinase, catalytic domain; IPR001245:Serine-threonine/tyrosine-protein kinase; IPR008266:Tyrosine-protein kinase, active site; IPR011009:Protein kinase-like domain
PTSG_11315	197	180	196	244	99	136	172	84	NoBP	MF_GO:0005515:protein binding	NoCC	IPR000884:Thrombospondin, type 1 repeat; IPR000980:SH2 motif; IPR006212:Furin-like repeat; IPR009030:Growth factor, receptor
PTSG_11359	39	66	72	23	3	19	7	0	NoBP	MF_GO:0005515:protein binding	NoCC	IPR000980:SH2 motif
PTSG_11370	539	1189	1354	559	360	462	491	243	NoBP	NoMF	NoCC	IPR010736:Protein of unknown function DUF1309
PTSG_11394	1830	615	798	281	138	146	51	216	BP_GO:0006520:cellular amino acid metabolic process; BP_GO:0055114:oxidation reduction; BP_GO:0006118:electron transport	MF_GO:0016639:oxidoreductase activity, acting on the CH-NH2 group of donors, NAD or NADP as acceptor; MF_GO:0005488:binding	NoCC	IPR006095:Glutamate/phenylalanine/leucine/valine dehydrogenase; IPR006096:Glutamate/phenylalanine/leucine/valine dehydrogenase, C-terminal; IPR006097:Glutamate/phenylalanine/leucine/valine dehydrogenase, dimerisation domain; IPR016040:NAD(P)-binding domain
PTSG_11398	208	342	443	118	27	34	41	25	BP_GO:0006508:proteolysis	MF_GO:0008233:peptidase activity	NoCC	IPR001767:Peptidase C46, hedgehog protein, hint region
PTSG_11448	89	28	28	63	16	27	36	4	NoBP	MF_GO:0003950:NAD+ ADP-ribosyltransferase activity	NoCC	IPR012317:Poly(ADP-ribose) polymerase, catalytic domain
PTSG_11453	339	441	360	63	0	47	10	0	NoBP	NoMF	NoCC	NoDomain
PTSG_11469	367	193	258	325	180	198	175	114	BP_GO:0043687:post-translational protein modification	MF_GO:0016757:transferase activity, transferring glycosyl groups; MF_GO:0019787:small conjugating protein ligase activity	NoCC	IPR016135:Ubiquitin-conjugating enzyme/RWD-like
PTSG_11474	64	31	35	30	16	27	14	3	NoBP	NoMF	NoCC	IPR002589:Appr-1-p processing
PTSG_11483	13	84	167	102	1	4	5	1	BP_GO:0044249:cellular biosynthetic process; BP_GO:0065007:biological regulation; BP_GO:0006468:protein amino acid phosphorylation	MF_GO:0004713:protein tyrosine kinase activity; MF_GO:0005524:ATP binding	CC_GO:0044464:cell part	IPR000719:Protein kinase, catalytic domain; IPR001245:Serine-threonine/tyrosine-protein kinase; IPR011009:Protein kinase-like domain; IPR017441:Protein kinase, ATP binding site; IPR018997:PUB domain
PTSG_11500	1057	158	817	865	165	432	621	18	BP_GO:0007165:signal transduction	MF_GO:0004872:receptor activity; MF_GO:0005515:protein binding	NoCC	IPR000436:Sushi/SCR/CCP; IPR001368:TNFR/CD27/30/40/95 cysteine-rich region; IPR003347:Transcription factor jumonji/aspartyl beta-hydroxylase; IPR013032:EGF-like region, conserved site; IPR016060:Complement control module; IPR022777:Cupin, JmjC-type
PTSG_11518	93	565	506	90	29	36	56	38	NoBP	MF_GO:0005515:protein binding	NoCC	IPR000980:SH2 motif
PTSG_11571	177	381	376	116	21	54	41	6	NoBP	MF_GO:0005515:protein binding	NoCC	IPR002035:von Willebrand factor, type A
PTSG_11578	1496	599	1142	1047	468	570	304	444	NoBP	MF_GO:0005515:protein binding	NoCC	IPR001810:F-box domain, cyclin-like; IPR002110:Ankyrin repeat; IPR020683:Ankyrin repeat-containing domain; IPR022364:F-box domain, Skp2-like
PTSG_11597	109	265	478	137	89	138	110	11	NoBP	NoMF	NoCC	IPR021720:Malectin
PTSG_11643	226	260	254	148	0	34	9	3	BP_GO:0007165:signal transduction	MF_GO:0004115:3',5'-cyclic-AMP phosphodiesterase activity	NoCC	IPR002073:3'5'-cyclic nucleotide phosphodiesterase, catalytic domain; IPR003607:Metal-dependent phosphohydrolase, HD domain; IPR023088:3'5'-cyclic nucleotide phosphodiesterase; IPR023174:3'5'-cyclic nucleotide phosphodiesterase, conserved site
PTSG_11655	3221	8802	8166	1086	255	771	1527	290	NoBP	NoMF	NoCC	IPR010530:B12D; IPR019550:NADH dehydrogenase [ubiquinone] 1 alpha subcomplex subunit 4
PTSG_11657	34	122	109	184	25	20	40	1	NoBP	NoMF	NoCC	NoDomain
PTSG_11668	54	364	433	661	17	17	104	8	NoBP	MF_GO:0005515:protein binding; MF_GO:0005509:calcium ion binding	NoCC	IPR000152:EGF-type aspartate/asparagine hydroxylation site; IPR000742:Epidermal growth factor-like, type 3; IPR001881:EGF-like calcium-binding; IPR003659:Plexin/semaphorin/integrin; IPR006209:EGF; IPR006210:Epidermal growth factor-like; IPR013032:EGF-like region, conserved site; IPR013091:EGF calcium-binding; IPR013111:EGF, extracellular; IPR018097:EGF-like calcium-binding, conserved site; IPR018…
PTSG_11676	575	289	305	133	0	75	27	1	NoBP	NoMF	NoCC	NoDomain
PTSG_11690	2	22	6	42	1	10	15	0	NoBP	NoMF	NoCC	NoDomain
PTSG_11695	913	542	712	144	8	128	58	8	BP_GO:0000272:polysaccharide catabolic process	NoMF	NoCC	IPR002049:EGF-like, laminin; IPR008211:Laminin, N-terminal; IPR013032:EGF-like region, conserved site; IPR016134:Cellulosome enzyme, dockerin type I; IPR019825:Legume lectin, beta chain, Mn/Ca-binding site
PTSG_11700	109	26	75	32	4	22	8	0	BP_GO:0007165:signal transduction; BP_GO:0045087:innate immune response	MF_GO:0004888:transmembrane receptor activity; MF_GO:0005515:protein binding	CC_GO:0031224:intrinsic to membrane	IPR000157:Toll-Interleukin receptor; IPR002110:Ankyrin repeat; IPR020683:Ankyrin repeat-containing domain; IPR020859:ROC GTPase
PTSG_11715	378	122	293	169	123	139	164	41	NoBP	NoMF	NoCC	NoDomain
PTSG_11738	82	80	68	36	1	16	4	0	BP_GO:0006508:proteolysis	MF_GO:0004190:aspartic-type endopeptidase activity	NoCC	IPR001461:Peptidase A1; IPR001969:Peptidase aspartic, active site; IPR009007:Peptidase aspartic, catalytic; IPR021109:Peptidase aspartic
PTSG_11746	88	83	89	87	13	39	32	13	NoBP	NoMF	NoCC	NoDomain
PTSG_11747	389	426	491	1617	31	92	342	36	NoBP	MF_GO:0005515:protein binding	CC_GO:0030017:sarcomere	IPR002110:Ankyrin repeat; IPR020683:Ankyrin repeat-containing domain; IPR021129:Sterile alpha motif, type 1
PTSG_11749	312	230	194	117	49	95	71	65	BP_GO:0008033:tRNA processing; BP_GO:0055114:oxidation reduction	MF_GO:0017150:tRNA dihydrouridine synthase activity; MF_GO:0050660:FAD binding	NoCC	IPR001269:tRNA-dihydrouridine synthase; IPR013785:Aldolase-type TIM barrel; IPR018517:tRNA-dihydrouridine synthase, conserved site
PTSG_11757	112	69	87	49	0	24	17	2	NoBP	NoMF	NoCC	NoDomain
PTSG_11780	2659	1037	1595	624	177	366	286	178	BP_GO:0055114:oxidation reduction; BP_GO:0000162:tryptophan biosynthetic process; BP_GO:0006571:tyrosine biosynthetic process; BP_GO:0009094:L-phenylalanine biosynthetic process	MF_GO:0004765:shikimate kinase activity; MF_GO:0005524:ATP binding; MF_GO:0003855:3-dehydroquinate dehydratase activity; MF_GO:0004764:shikimate 5-dehydrogenase activity; MF_GO:0003866:3-phosphoshikimate 1-carboxyvinyltransferase activity; MF_GO:0003856:3-dehydroquinate synthase activity	CC_GO:0005737:cytoplasm	IPR000623:Shikimate kinase; IPR001381:Dehydroquinase class I; IPR001986:Enolpyruvate transferase domain; IPR006151:Quinate/shikimate 5-dehydrogenase/glutamyl-tRNA reductase; IPR006264:3-phosphoshikimate 1-carboxyvinyltransferase; IPR008289:Pentafunctional AroM protein; IPR013708:Shikimate dehydrogenase substrate binding, N-terminal; IPR013785:Aldolase-type TIM barrel; IPR013792:RNA 3'-terminal ph…
PTSG_11793	430	318	441	160	41	70	87	49	BP_GO:0009058:biosynthetic process; BP_GO:0006687:glycosphingolipid metabolic process	MF_GO:0001733:galactosylceramide sulfotransferase activity	CC_GO:0005794:Golgi apparatus; CC_GO:0016021:integral to membrane	IPR009729:Galactose-3-O-sulfotransferase
PTSG_11806	3024	1910	2959	1979	536	1587	1518	474	BP_GO:0007165:signal transduction	MF_GO:0005515:protein binding; MF_GO:0004872:receptor activity; MF_GO:0030246:carbohydrate binding	NoCC	IPR000742:Epidermal growth factor-like, type 3; IPR001368:TNFR/CD27/30/40/95 cysteine-rich region; IPR006210:Epidermal growth factor-like; IPR006212:Furin-like repeat; IPR008965:Carbohydrate-binding; IPR009030:Growth factor, receptor; IPR013032:EGF-like region, conserved site; IPR018247:EF-Hand 1, calcium-binding site
PTSG_11807	944	711	1069	597	214	560	380	213	BP_GO:0007267:cell-cell signaling; BP_GO:0007275:multicellular organismal development; BP_GO:0007156:homophilic cell adhesion; BP_GO:0007165:signal transduction	MF_GO:0004872:receptor activity; MF_GO:0005515:protein binding; MF_GO:0005509:calcium ion binding	CC_GO:0005886:plasma membrane	IPR000320:Hedgehog, N-terminal signaling domain; IPR001368:TNFR/CD27/30/40/95 cysteine-rich region; IPR002035:von Willebrand factor, type A; IPR002126:Cadherin; IPR006212:Furin-like repeat; IPR009030:Growth factor, receptor; IPR009045:Hedgehog/DD-peptidase, zinc-binding motif; IPR015919:Cadherin-like; IPR020894:Cadherin conserved site
PTSG_11808	22	67	30	63	8	14	14	20	NoBP	NoMF	NoCC	NoDomain
PTSG_11817	4455	10367	12344	1003	145	630	287	101	BP_GO:0009987:cellular process; BP_GO:0048705:skeletal system morphogenesis	NoMF	CC_GO:0005578:proteinaceous extracellular matrix	IPR008160:Collagen triple helix repeat
PTSG_11818	1086	2579	2507	258	54	193	88	33	NoBP	NoMF	NoCC	NoDomain
PTSG_11833	8	38	41	50	7	7	7	8	NoBP	MF_GO:0003824:catalytic activity	CC_GO:0016020:membrane	IPR004263:Exostosin-like
PTSG_11840	1414	1506	2076	945	38	1424	254	7	BP_GO:0006508:proteolysis; BP_GO:0055114:oxidation reduction; BP_GO:0007165:signal transduction	MF_GO:0004867:serine-type endopeptidase inhibitor activity; MF_GO:0004872:receptor activity; MF_GO:0004190:aspartic-type endopeptidase activity; MF_GO:0005515:protein binding	CC_GO:0005576:extracellular region	IPR000877:Proteinase inhibitor I12, Bowman-Birk; IPR001368:TNFR/CD27/30/40/95 cysteine-rich region; IPR001969:Peptidase aspartic, active site; IPR002909:Cell surface receptor IPT/TIG; IPR006626:Parallel beta-helix repeat; IPR013783:Immunoglobulin-like fold; IPR014756:Immunoglobulin E-set; IPR020830:Glyceraldehyde 3-phosphate dehydrogenase, active site; IPR022777:Cupin, JmjC-type
PTSG_11851	278	1679	2513	136	21	65	74	13	BP_GO:0007275:multicellular organismal development; BP_GO:0007165:signal transduction	MF_GO:0005515:protein binding; MF_GO:0004872:receptor activity	CC_GO:0016020:membrane	IPR000742:Epidermal growth factor-like, type 3; IPR002919:Protease inhibitor I8, cysteine-rich trypsin inhibitor-like; IPR003659:Plexin/semaphorin/integrin; IPR006210:Epidermal growth factor-like; IPR013032:EGF-like region, conserved site; IPR014756:Immunoglobulin E-set; IPR016201:Plexin-like fold
PTSG_11874	443	131	295	103	16	60	60	6	NoBP	NoMF	NoCC	NoDomain
PTSG_11875	1125	428	654	293	33	231	251	28	BP_GO:0007155:cell adhesion	MF_GO:0005198:structural molecule activity	NoCC	IPR000782:FAS1 domain; IPR003129:Laminin G, thrombospondin-type, N-terminal; IPR008972:Cupredoxin; IPR008985:Concanavalin A-like lectin/glucanase; IPR012680:Laminin G, subdomain 2; IPR013320:Concanavalin A-like lectin/glucanase, subgroup
PTSG_11879	246	443	909	1829	15	66	178	10	NoBP	NoMF	NoCC	NoDomain
PTSG_11888	108	155	120	530	1	18	79	0	NoBP	NoMF	NoCC	NoDomain
PTSG_11895	11	27	20	19	8	9	14	5	NoBP	MF_GO:0000166:nucleotide binding; MF_GO:0046872:metal ion binding	NoCC	IPR002589:Appr-1-p processing; IPR006146:5'-Nucleotidase, conserved site
PTSG_11898	560	1050	1023	435	136	282	281	147	NoBP	MF_GO:0005488:binding	NoCC	IPR001304:C-type lectin; IPR016186:C-type lectin-like; IPR016187:C-type lectin fold
PTSG_11901	184	547	296	277	15	52	56	116	BP_GO:0006561:proline biosynthetic process; BP_GO:0055114:oxidation reduction; BP_GO:0006412:translation; BP_GO:0006525:arginine metabolic process; BP_GO:0042254:ribosome biogenesis	MF_GO:0004735:pyrroline-5-carboxylate reductase activity; MF_GO:0005488:binding; MF_GO:0003735:structural constituent of ribosome	CC_GO:0005840:ribosome	IPR000304:Pyrroline-5-carboxylate reductase; IPR004455:NADP oxidoreductase, coenzyme F420-dependent; IPR008927:6-phosphogluconate dehydrogenase, C-terminal-like; IPR016040:NAD(P)-binding domain; IPR018130:Ribosomal protein S2, conserved site
PTSG_11903	394	299	300	387	226	256	406	62	BP_GO:0007165:signal transduction; BP_GO:0045087:innate immune response	MF_GO:0004888:transmembrane receptor activity	CC_GO:0031224:intrinsic to membrane	IPR000157:Toll-Interleukin receptor; IPR020859:ROC GTPase
PTSG_11904	44	64	31	39	13	27	16	10	BP_GO:0008152:metabolic process	MF_GO:0016874:ligase activity; MF_GO:0005524:ATP binding	NoCC	IPR002589:Appr-1-p processing; IPR005479:Carbamoyl-phosphate synthetase, large subunit, ATP-binding; IPR011761:ATP-grasp fold; IPR013816:ATP-grasp fold, subdomain 2
PTSG_11908	406	1192	773	122	21	42	70	18	NoBP	NoMF	NoCC	NoDomain
PTSG_11909	432	167	259	293	141	259	283	24	NoBP	NoMF	NoCC	IPR022272:Lipocalin conserved site
PTSG_11913	0	51	9	75	1	1	41	9	NoBP	MF_GO:0005488:binding	NoCC	NoDomain
PTSG_11924	3	16	18	12	0	7	5	5	NoBP	NoMF	NoCC	NoDomain
PTSG_11936	20	78	38	23	5	0	23	7	BP_GO:0015074:DNA integration	MF_GO:0003677:DNA binding	NoCC	IPR001584:Integrase, catalytic core; IPR012337:Ribonuclease H-like; IPR013103:Reverse transcriptase, RNA-dependent DNA polymerase
PTSG_11971	892	1919	2509	1350	628	743	967	644	BP_GO:0007165:signal transduction; BP_GO:0006811:ion transport; BP_GO:0006144:purine base metabolic process	MF_GO:0046872:metal ion binding; MF_GO:0004114:3',5'-cyclic-nucleotide phosphodiesterase activity; MF_GO:0005515:protein binding; MF_GO:0005216:ion channel activity	CC_GO:0016020:membrane	IPR002073:3'5'-cyclic nucleotide phosphodiesterase, catalytic domain; IPR003018:GAF; IPR003607:Metal-dependent phosphohydrolase, HD domain; IPR018229:Rhodopsin, retinal binding site; IPR021800:Protein of unknown function DUF3369; IPR023088:3'5'-cyclic nucleotide phosphodiesterase; IPR023174:3'5'-cyclic nucleotide phosphodiesterase, conserved site
PTSG_11993	224	300	196	128	56	114	110	60	NoBP	MF_GO:0005515:protein binding	NoCC	IPR001680:WD40 repeat; IPR011046:WD40 repeat-like-containing domain; IPR015943:WD40/YVTN repeat-like-containing domain; IPR017986:WD40-repeat-containing domain; IPR019775:WD40 repeat, conserved site; IPR019781:WD40 repeat, subgroup; IPR019782:WD40 repeat 2; IPR020472:G-protein beta WD-40 repeat
PTSG_12020	248	311	498	272	1	28	43	0	BP_GO:0007264:small GTPase mediated signal transduction; BP_GO:0043087:regulation of GTPase activity	MF_GO:0005488:binding; MF_GO:0005085:guanyl-nucleotide exchange factor activity	CC_GO:0005622:intracellular	IPR001895:Guanine-nucleotide dissociation stimulator CDC25; IPR002219:Protein kinase C-like, phorbol ester/diacylglycerol binding; IPR008937:Ras guanine nucleotide exchange factor; IPR023578:Ras guanine nucleotide exchange factor, domain
PTSG_12022	201	537	573	288	88	117	108	93	BP_GO:0023034:intracellular signaling pathway; BP_GO:0010038:response to metal ion; BP_GO:0048522:positive regulation of cellular process; BP_GO:0007186:G-protein coupled receptor protein signaling pathway; BP_GO:0009725:response to hormone stimulus; BP_GO:0007165:signal transduction; BP_GO:0009395:phospholipid catabolic process; BP_GO:0046339:diacylglycerol metabolic process	MF_GO:0005515:protein binding; MF_GO:0005543:phospholipid binding; MF_GO:0004435:phosphoinositide phospholipase C activity	CC_GO:0016020:membrane; CC_GO:0043231:intracellular membrane-bounded organelle; CC_GO:0044444:cytoplasmic part	IPR000008:C2 calcium-dependent membrane targeting; IPR000909:Phospholipase C, phosphatidylinositol-specific , X domain; IPR001192:Phosphoinositide phospholipase C; IPR001711:Phospholipase C, phosphatidylinositol-specific, Y domain; IPR001849:Pleckstrin homology domain; IPR008973:C2 calcium/lipid-binding domain, CaLB; IPR011993:Pleckstrin homology-type; IPR017946:PLC-like phosphodiesterase, TIM be…
PTSG_12031	890	363	555	166	9	181	103	1	NoBP	NoMF	NoCC	NoDomain
PTSG_12032	453	275	295	49	1	56	9	0	NoBP	NoMF	NoCC	NoDomain
PTSG_12036	111	438	857	283	144	167	240	92	BP_GO:0009987:cellular process; BP_GO:0007264:small GTPase mediated signal transduction; BP_GO:0043087:regulation of GTPase activity	MF_GO:0005488:binding; MF_GO:0005085:guanyl-nucleotide exchange factor activity	CC_GO:0005622:intracellular	IPR001895:Guanine-nucleotide dissociation stimulator CDC25; IPR008937:Ras guanine nucleotide exchange factor; IPR023578:Ras guanine nucleotide exchange factor, domain
PTSG_12041	440	141	242	92	0	63	25	2	BP_GO:0008152:metabolic process	MF_GO:0003824:catalytic activity; MF_GO:0005488:binding	NoCC	IPR008030:NmrA-like; IPR016040:NAD(P)-binding domain
PTSG_12043	208	203	181	345	75	96	167	100	NoBP	MF_GO:0005515:protein binding	NoCC	IPR001060:Fps/Fes/Fer/CIP4 homology; IPR001452:Src homology-3 domain
PTSG_12063	229	185	270	646	4	30	101	1	NoBP	MF_GO:0003677:DNA binding	NoCC	IPR003150:DNA-binding RFX; IPR011991:Winged helix-turn-helix transcription repressor DNA-binding
PTSG_12078	477	215	399	263	137	188	333	96	BP_GO:0045449:regulation of transcription	MF_GO:0003700:transcription factor activity; MF_GO:0043565:sequence-specific DNA binding; MF_GO:0046983:protein dimerization activity	CC_GO:0005667:transcription factor complex	IPR004827:Basic-leucine zipper (bZIP) transcription factor; IPR011700:Basic leucine zipper
PTSG_12098	71	30	37	41	0	1	7	0	NoBP	NoMF	NoCC	NoDomain
PTSG_12102	826	1352	884	357	211	340	267	151	BP_GO:0007498:mesoderm development	NoMF	NoCC	IPR002495:Glycosyl transferase, family 8
PTSG_12110	284	66	161	72	21	32	30	7	BP_GO:0007165:signal transduction	MF_GO:0004872:receptor activity	NoCC	IPR000436:Sushi/SCR/CCP; IPR001368:TNFR/CD27/30/40/95 cysteine-rich region; IPR016060:Complement control module
PTSG_12123	548	514	843	341	154	138	145	88	NoBP	NoMF	NoCC	NoDomain
PTSG_12139	97	127	103	109	4	26	36	5	BP_GO:0007165:signal transduction; BP_GO:0045087:innate immune response	MF_GO:0004888:transmembrane receptor activity; MF_GO:0005515:protein binding	CC_GO:0031224:intrinsic to membrane	IPR000157:Toll-Interleukin receptor; IPR002110:Ankyrin repeat; IPR013753:Ras; IPR020683:Ankyrin repeat-containing domain; IPR020859:ROC GTPase
PTSG_12142	1103	79	462	478	2	107	52	0	NoBP	NoMF	NoCC	NoDomain
PTSG_12159	6920	2002	3183	1552	855	905	614	844	BP_GO:0055085:transmembrane transport	MF_GO:0005524:ATP binding; MF_GO:0016887:ATPase activity	CC_GO:0016021:integral to membrane	IPR001140:ABC transporter, transmembrane domain; IPR003439:ABC transporter-like; IPR003593:ATPase, AAA+ type, core; IPR011527:ABC transporter, transmembrane domain, type 1; IPR017871:ABC transporter, conserved site; IPR017940:ABC transporter, integral membrane type 1
PTSG_12189	193	190	275	112	49	70	78	36	BP_GO:0006814:sodium ion transport; BP_GO:0006885:regulation of pH; BP_GO:0055085:transmembrane transport; BP_GO:0015992:proton transport	MF_GO:0015385:sodium:hydrogen antiporter activity	CC_GO:0016021:integral to membrane	IPR004709:Na+/H+ exchanger; IPR006153:Cation/H+ exchanger; IPR018422:Cation/H+ exchanger, CPA1 family
PTSG_12191	306	1260	2102	482	65	91	136	38	BP_GO:0006468:protein amino acid phosphorylation; BP_GO:0007165:signal transduction	MF_GO:0005524:ATP binding; MF_GO:0004872:receptor activity; MF_GO:0004713:protein tyrosine kinase activity; MF_GO:0005509:calcium ion binding	CC_GO:0016020:membrane	IPR000719:Protein kinase, catalytic domain; IPR001245:Serine-threonine/tyrosine-protein kinase; IPR001304:C-type lectin; IPR001368:TNFR/CD27/30/40/95 cysteine-rich region; IPR003410:Hyalin; IPR008266:Tyrosine-protein kinase, active site; IPR011009:Protein kinase-like domain; IPR015919:Cadherin-like; IPR016186:C-type lectin-like; IPR016187:C-type lectin fold; IPR017441:Protein kinase, ATP binding …
PTSG_12198	213	123	166	95	4	34	19	1	NoBP	MF_GO:0005515:protein binding	NoCC	IPR001791:Laminin G domain; IPR006210:Epidermal growth factor-like; IPR006212:Furin-like repeat; IPR008985:Concanavalin A-like lectin/glucanase; IPR009030:Growth factor, receptor; IPR012680:Laminin G, subdomain 2; IPR013320:Concanavalin A-like lectin/glucanase, subgroup
PTSG_12199	127	38	83	45	1	21	9	1	NoBP	NoMF	NoCC	IPR000001:Kringle; IPR006212:Furin-like repeat; IPR009030:Growth factor, receptor; IPR013806:Kringle-like fold
PTSG_12215	2	38	80	82	10	12	15	10	NoBP	NoMF	NoCC	NoDomain
PTSG_12223	462	372	466	248	51	126	159	35	BP_GO:0008152:metabolic process	MF_GO:0003824:catalytic activity	NoCC	IPR000873:AMP-dependent synthetase/ligase
PTSG_12226	150	81	119	153	62	104	108	44	BP_GO:0007165:signal transduction	MF_GO:0005102:receptor binding	NoCC	IPR002181:Fibrinogen, alpha/beta/gamma chain, C-terminal globular
PTSG_12232	78	20	33	55	1	12	26	1	NoBP	NoMF	NoCC	NoDomain
PTSG_12235	313	244	286	372	184	193	243	134	BP_GO:0006119:oxidative phosphorylation	MF_GO:0005516:calmodulin binding; MF_GO:0000287:magnesium ion binding; MF_GO:0004427:inorganic diphosphatase activity	CC_GO:0005737:cytoplasm	IPR002101:Myristoylated alanine-rich C-kinase substrate MARCKS; IPR008162:Inorganic pyrophosphatase; IPR009060:UBA-like; IPR015940:Ubiquitin-associated/translation elongation factor EF1B, N-terminal, eukaryote
PTSG_12243	129	76	36	53	11	22	18	8	NoBP	MF_GO:0005515:protein binding	NoCC	IPR002110:Ankyrin repeat; IPR020683:Ankyrin repeat-containing domain
PTSG_12260	794	35	127	177	26	73	52	13	NoBP	MF_GO:0005515:protein binding	CC_GO:0044464:cell part	IPR001452:Src homology-3 domain; IPR001478:PDZ/DHR/GLGF; IPR001849:Pleckstrin homology domain; IPR011989:Armadillo-like helical; IPR011993:Pleckstrin homology-type
PTSG_12261	160	257	254	278	106	149	162	89	BP_GO:0042177:negative regulation of protein catabolic process; BP_GO:0032425:positive regulation of mismatch repair; BP_GO:0031397:negative regulation of protein ubiquitination; BP_GO:0006119:oxidative phosphorylation	MF_GO:0004672:protein kinase activity; MF_GO:0005515:protein binding; MF_GO:0000287:magnesium ion binding; MF_GO:0004427:inorganic diphosphatase activity	CC_GO:0005829:cytosol	IPR000008:C2 calcium-dependent membrane targeting; IPR008162:Inorganic pyrophosphatase; IPR008973:C2 calcium/lipid-binding domain, CaLB; IPR018029:C2 membrane targeting protein
PTSG_12262	969	660	863	428	56	191	158	45	BP_GO:0007165:signal transduction	MF_GO:0004872:receptor activity	NoCC	IPR001368:TNFR/CD27/30/40/95 cysteine-rich region; IPR006212:Furin-like repeat; IPR009030:Growth factor, receptor; IPR016133:Insect antifreeze protein
PTSG_12283	2886	6899	12747	5284	382	769	1073	279	NoBP	MF_GO:0005515:protein binding; MF_GO:0005509:calcium ion binding	NoCC	IPR000152:EGF-type aspartate/asparagine hydroxylation site; IPR000436:Sushi/SCR/CCP; IPR000742:Epidermal growth factor-like, type 3; IPR006210:Epidermal growth factor-like; IPR013091:EGF calcium-binding; IPR016060:Complement control module; IPR018097:EGF-like calcium-binding, conserved site
PTSG_12290	103	338	560	499	117	149	211	70	BP_GO:0010518:positive regulation of phospholipase activity; BP_GO:0048523:negative regulation of cellular process; BP_GO:0007015:actin filament organization; BP_GO:0022607:cellular component assembly; BP_GO:0051129:negative regulation of cellular component organization; BP_GO:0044087:regulation of cellular component biogenesis; BP_GO:0007165:signal transduction	MF_GO:0008047:enzyme activator activity; MF_GO:0005515:protein binding	CC_GO:0044424:intracellular part	IPR000198:Rho GTPase-activating protein domain; IPR008936:Rho GTPase activation protein
PTSG_12291	74	380	518	352	1	22	53	2	BP_GO:0035023:regulation of Rho protein signal transduction; BP_GO:0043087:regulation of GTPase activity	MF_GO:0005515:protein binding; MF_GO:0005089:Rho guanyl-nucleotide exchange factor activity	CC_GO:0005622:intracellular	IPR000008:C2 calcium-dependent membrane targeting; IPR000219:Dbl homology (DH) domain; IPR001849:Pleckstrin homology domain; IPR008973:C2 calcium/lipid-binding domain, CaLB; IPR018029:C2 membrane targeting protein
PTSG_12295	7128	2557	4809	2141	432	1302	921	84	NoBP	MF_GO:0005515:protein binding	NoCC	IPR000436:Sushi/SCR/CCP; IPR003347:Transcription factor jumonji/aspartyl beta-hydroxylase; IPR009030:Growth factor, receptor; IPR011936:Myxococcus cysteine-rich repeat; IPR013032:EGF-like region, conserved site; IPR016060:Complement control module; IPR022777:Cupin, JmjC-type
PTSG_12296	4207	995	2933	1153	63	546	342	24	BP_GO:0007165:signal transduction	MF_GO:0004872:receptor activity; MF_GO:0005515:protein binding	NoCC	IPR001368:TNFR/CD27/30/40/95 cysteine-rich region; IPR003961:Fibronectin, type III; IPR006212:Furin-like repeat; IPR008957:Fibronectin type III domain; IPR009030:Growth factor, receptor; IPR011047:Quinonprotein alcohol dehydrogenase-like; IPR013783:Immunoglobulin-like fold
PTSG_12297	157	49	76	61	0	10	16	0	NoBP	NoMF	NoCC	NoDomain
PTSG_12298	42	12	10	22	0	2	4	0	NoBP	NoMF	NoCC	NoDomain
PTSG_12301	47	230	346	82	6	17	24	7	BP_GO:0023052:signaling; BP_GO:0006468:protein amino acid phosphorylation	MF_GO:0004672:protein kinase activity; MF_GO:0005515:protein binding	CC_GO:0016020:membrane	IPR001245:Serine-threonine/tyrosine-protein kinase; IPR006020:Phosphotyrosine interaction domain; IPR011009:Protein kinase-like domain; IPR011993:Pleckstrin homology-type
PTSG_12308	87	28	56	16	2	13	6	4	NoBP	NoMF	NoCC	IPR002049:EGF-like, laminin; IPR006212:Furin-like repeat; IPR009030:Growth factor, receptor
PTSG_12315	727	313	543	279	5	88	42	4	BP_GO:0007165:signal transduction	MF_GO:0005488:binding; MF_GO:0004872:receptor activity	NoCC	IPR000001:Kringle; IPR001368:TNFR/CD27/30/40/95 cysteine-rich region; IPR008985:Concanavalin A-like lectin/glucanase; IPR009030:Growth factor, receptor; IPR013806:Kringle-like fold; IPR018056:Kringle, conserved site
PTSG_12317	209	67	95	203	24	46	87	13	BP_GO:0007165:signal transduction; BP_GO:0045087:innate immune response	MF_GO:0004888:transmembrane receptor activity; MF_GO:0005515:protein binding	CC_GO:0031224:intrinsic to membrane	IPR000157:Toll-Interleukin receptor; IPR002110:Ankyrin repeat; IPR003590:Leucine-rich repeat, ribonuclease inhibitor subtype; IPR013753:Ras; IPR020683:Ankyrin repeat-containing domain; IPR020859:ROC GTPase
PTSG_12321	171	119	98	55	25	56	49	11	NoBP	NoMF	NoCC	IPR013518:Potassium channel, inwardly rectifying, Kir, cytoplasmic; IPR013521:Potassium channel, inwardly rectifying, Kir, conserved region 2; IPR014756:Immunoglobulin E-set
PTSG_12330	209	737	863	220	1	43	56	2	NoBP	NoMF	NoCC	IPR019793:Peroxidases heam-ligand binding site
PTSG_12332	98	63	76	75	0	11	15	0	BP_GO:0040007:growth; BP_GO:0007165:signal transduction; BP_GO:0008283:cell proliferation	MF_GO:0008083:growth factor activity	NoCC	IPR001111:Transforming growth factor-beta, N-terminal
PTSG_12337	129	82	54	70	27	44	80	37	BP_GO:0009058:biosynthetic process; BP_GO:0006457:protein folding	MF_GO:0003824:catalytic activity; MF_GO:0030170:pyridoxal phosphate binding; MF_GO:0005524:ATP binding	CC_GO:0005737:cytoplasm	IPR004838:Aminotransferases, class-I, pyridoxal-phosphate-binding site; IPR004839:Aminotransferase, class I/classII; IPR015421:Pyridoxal phosphate-dependent transferase, major region, subdomain 1; IPR015422:Pyridoxal phosphate-dependent transferase, major region, subdomain 2; IPR015424:Pyridoxal phosphate-dependent transferase, major domain; IPR018370:Chaperonin Cpn60, conserved site
PTSG_12351	21	107	67	52	21	21	38	13	NoBP	NoMF	NoCC	NoDomain
PTSG_12355	136	255	248	137	2	26	21	6	NoBP	MF_GO:0008270:zinc ion binding	CC_GO:0005622:intracellular	IPR007087:Zinc finger, C2H2-type; IPR015880:Zinc finger, C2H2-like
PTSG_12359	78	29	38	55	5	23	13	4	BP_GO:0007249:I-kappaB kinase/NF-kappaB cascade; BP_GO:0042110:T cell activation; BP_GO:0051092:positive regulation of NF-kappaB transcription factor activity; BP_GO:0007165:signal transduction; BP_GO:0045087:innate immune response	MF_GO:0004888:transmembrane receptor activity; MF_GO:0005515:protein binding	CC_GO:0005737:cytoplasm; CC_GO:0031224:intrinsic to membrane	IPR000157:Toll-Interleukin receptor; IPR002110:Ankyrin repeat; IPR003590:Leucine-rich repeat, ribonuclease inhibitor subtype; IPR020683:Ankyrin repeat-containing domain; IPR020859:ROC GTPase
PTSG_12362	104	112	141	186	60	77	112	10	NoBP	NoMF	NoCC	IPR003590:Leucine-rich repeat, ribonuclease inhibitor subtype
PTSG_12385	86	436	331	102	20	44	45	19	NoBP	NoMF	NoCC	IPR003659:Plexin/semaphorin/integrin
PTSG_12389	344	2228	1778	427	19	86	80	6	BP_GO:0008152:metabolic process	MF_GO:0004867:serine-type endopeptidase inhibitor activity; MF_GO:0016491:oxidoreductase activity	NoCC	IPR002223:Proteinase inhibitor I2, Kunitz metazoa; IPR002227:Tyrosinase; IPR008922:Di-copper centre-containing; IPR020901:Proteinase inhibitor I2, Kunitz, conserved site
PTSG_12390	192	941	780	239	18	61	58	6	NoBP	MF_GO:0005515:protein binding	NoCC	IPR002350:Proteinase inhibitor I1, Kazal; IPR011497:Protease inhibitor, Kazal-type
PTSG_12391	69	390	545	278	116	138	253	84	BP_GO:0006468:protein amino acid phosphorylation; BP_GO:0009069:serine family amino acid metabolic process	MF_GO:0005524:ATP binding; MF_GO:0004674:protein serine/threonine kinase activity	NoCC	IPR000719:Protein kinase, catalytic domain; IPR002290:Serine/threonine-protein kinase domain; IPR008271:Serine/threonine-protein kinase, active site; IPR011009:Protein kinase-like domain; IPR017441:Protein kinase, ATP binding site; IPR017442:Serine/threonine-protein kinase-like domain
PTSG_12392	439	218	296	128	46	135	74	15	BP_GO:0006418:tRNA aminoacylation for protein translation	MF_GO:0004812:aminoacyl-tRNA ligase activity; MF_GO:0005524:ATP binding; MF_GO:0008270:zinc ion binding	CC_GO:0005737:cytoplasm	IPR001412:Aminoacyl-tRNA synthetase, class I, conserved site; IPR015880:Zinc finger, C2H2-like
PTSG_12394	8447	5761	6901	865	73	1051	412	106	BP_GO:0015031:protein transport	NoMF	CC_GO:0005789:endoplasmic reticulum membrane; CC_GO:0016021:integral to membrane	IPR018469:Dual oxidase maturation factor
PTSG_12405	251	71	123	63	9	43	19	6	BP_GO:0006917:induction of apoptosis; BP_GO:0060707:trophoblast giant cell differentiation; BP_GO:0051918:negative regulation of fibrinolysis; BP_GO:0051919:positive regulation of fibrinolysis; BP_GO:0060716:labyrinthine layer blood vessel development; BP_GO:0051603:proteolysis involved in cellular protein catabolic process; BP_GO:0046716:muscle cell homeostasis; BP_GO:0045445:myoblast differenti…	MF_GO:0034185:apolipoprotein binding; MF_GO:0004252:serine-type endopeptidase activity	CC_GO:0005615:extracellular space; CC_GO:0005792:microsome	IPR000001:Kringle; IPR008985:Concanavalin A-like lectin/glucanase; IPR009030:Growth factor, receptor; IPR013320:Concanavalin A-like lectin/glucanase, subgroup; IPR013806:Kringle-like fold
PTSG_12412	192	94	157	107	5	22	17	8	BP_GO:0006955:immune response; BP_GO:0007165:signal transduction	MF_GO:0005044:scavenger receptor activity; MF_GO:0030247:polysaccharide binding; MF_GO:0005515:protein binding	NoCC	IPR001212:Somatomedin B domain; IPR002035:von Willebrand factor, type A; IPR008985:Concanavalin A-like lectin/glucanase; IPR009030:Growth factor, receptor
PTSG_12426	1367	2448	2020	375	149	301	416	197	BP_GO:0006950:response to stress	NoMF	NoCC	IPR006015:Universal stress protein A; IPR006016:UspA; IPR014729:Rossmann-like alpha/beta/alpha sandwich fold
PTSG_12436	1661	1242	1540	1587	672	1302	1438	339	NoBP	MF_GO:0005515:protein binding	NoCC	IPR000742:Epidermal growth factor-like, type 3; IPR006210:Epidermal growth factor-like; IPR013032:EGF-like region, conserved site
PTSG_12444	1313	749	1120	673	4	134	111	6	BP_GO:0006508:proteolysis; BP_GO:0007156:homophilic cell adhesion	MF_GO:0004190:aspartic-type endopeptidase activity; MF_GO:0005509:calcium ion binding; MF_GO:0005515:protein binding	CC_GO:0016020:membrane	IPR001969:Peptidase aspartic, active site; IPR002126:Cadherin; IPR002909:Cell surface receptor IPT/TIG; IPR008979:Galactose-binding domain-like; IPR010221:VCBS repeat; IPR013783:Immunoglobulin-like fold; IPR014756:Immunoglobulin E-set; IPR015919:Cadherin-like
PTSG_12449	87	395	565	81	0	12	9	0	BP_GO:0048869:cellular developmental process; BP_GO:0009790:embryonic development; BP_GO:0048513:organ development; BP_GO:0009653:anatomical structure morphogenesis; BP_GO:0016043:cellular component organization	MF_GO:0005515:protein binding	CC_GO:0005856:cytoskeleton	IPR000299:FERM domain; IPR001478:PDZ/DHR/GLGF; IPR011993:Pleckstrin homology-type; IPR014352:FERM/acyl-CoA-binding protein, 3-helical bundle; IPR018979:FERM, N-terminal; IPR018980:FERM, C-terminal PH-like domain; IPR019748:FERM central domain; IPR019749:Band 4.1 domain
PTSG_12450	616	2298	3022	547	30	81	100	39	BP_GO:0030036:actin cytoskeleton organization; BP_GO:0007346:regulation of mitotic cell cycle	MF_GO:0019899:enzyme binding	CC_GO:0030054:cell junction; CC_GO:0044444:cytoplasmic part	IPR001452:Src homology-3 domain; IPR001478:PDZ/DHR/GLGF; IPR008144:Guanylate kinase; IPR008145:Guanylate kinase/L-type calcium channel; IPR020590:Guanylate kinase, conserved site
PTSG_12476	1676	3073	3216	999	676	722	842	230	NoBP	NoMF	NoCC	NoDomain
PTSG_12484	1090	1545	2484	739	336	335	481	318	BP_GO:0009851:auxin biosynthetic process; BP_GO:0006468:protein amino acid phosphorylation; BP_GO:0009069:serine family amino acid metabolic process	MF_GO:0005524:ATP binding; MF_GO:0004674:protein serine/threonine kinase activity; MF_GO:0005515:protein binding	NoCC	IPR000008:C2 calcium-dependent membrane targeting; IPR000719:Protein kinase, catalytic domain; IPR000961:AGC-kinase, C-terminal; IPR002290:Serine/threonine-protein kinase domain; IPR008271:Serine/threonine-protein kinase, active site; IPR008973:C2 calcium/lipid-binding domain, CaLB; IPR011009:Protein kinase-like domain; IPR017441:Protein kinase, ATP binding site; IPR017442:Serine/threonine-protei…
PTSG_12487	26	15	18	27	0	2	2	0	NoBP	NoMF	NoCC	NoDomain
PTSG_12488	108	83	101	94	0	14	10	2	NoBP	MF_GO:0005515:protein binding	NoCC	IPR002110:Ankyrin repeat; IPR020683:Ankyrin repeat-containing domain
PTSG_12510	267	943	656	274	59	63	94	19	NoBP	MF_GO:0005488:binding	NoCC	IPR001304:C-type lectin; IPR008979:Galactose-binding domain-like; IPR016186:C-type lectin-like; IPR016187:C-type lectin fold
PTSG_12533	106	116	60	15	0	12	4	0	NoBP	NoMF	NoCC	NoDomain
PTSG_12534	157	140	76	26	3	19	3	0	NoBP	NoMF	NoCC	NoDomain
PTSG_12562	2038	2406	2903	331	101	248	97	310	BP_GO:0006094:gluconeogenesis; BP_GO:0006633:fatty acid biosynthetic process; BP_GO:0006099:tricarboxylic acid cycle; BP_GO:0006522:alanine metabolic process; BP_GO:0006531:aspartate metabolic process	MF_GO:0005524:ATP binding; MF_GO:0004075:biotin carboxylase activity; MF_GO:0004736:pyruvate carboxylase activity	CC_GO:0009343:biotin carboxylase complex	IPR000089:Biotin/lipoyl attachment; IPR000891:Pyruvate carboxyltransferase; IPR001882:Biotin-binding site; IPR003379:Carboxylase, conserved domain; IPR005479:Carbamoyl-phosphate synthetase, large subunit, ATP-binding; IPR005481:Carbamoyl-phosphate synthase, large subunit, N-terminal; IPR005482:Biotin carboxylase, C-terminal; IPR005930:Pyruvate carboxylase; IPR011053:Single hybrid motif; IPR011054…
PTSG_12571	299	200	137	313	143	187	186	53	NoBP	MF_GO:0008270:zinc ion binding; MF_GO:0003676:nucleic acid binding	CC_GO:0005622:intracellular	IPR007087:Zinc finger, C2H2-type; IPR013087:Zinc finger, C2H2-type/integrase, DNA-binding; IPR015880:Zinc finger, C2H2-like
PTSG_12573	155	76	75	61	25	52	47	22	BP_GO:0045449:regulation of transcription	MF_GO:0003677:DNA binding	NoCC	IPR012336:Thioredoxin-like fold
PTSG_12575	79	102	73	24	4	29	24	1	NoBP	NoMF	NoCC	NoDomain
PTSG_12580	204	959	1024	366	230	244	177	78	NoBP	NoMF	NoCC	NoDomain
PTSG_12581	79	291	302	151	115	108	62	28	NoBP	NoMF	NoCC	NoDomain
PTSG_12588	530	587	641	286	76	124	245	68	BP_GO:0001906:cell killing	MF_GO:0005524:ATP binding	NoCC	IPR010488:Zeta toxin, P-loop nucleoside triphosphate hydrolase; IPR012335:Thioredoxin fold; IPR012336:Thioredoxin-like fold
PTSG_12590	120	335	402	372	49	53	83	39	NoBP	MF_GO:0005515:protein binding	NoCC	IPR000980:SH2 motif; IPR011990:Tetratricopeptide-like helical; IPR013026:Tetratricopeptide repeat-containing; IPR019734:Tetratricopeptide repeat
PTSG_12606	385	601	491	204	109	173	151	109	BP_GO:0009088:threonine biosynthetic process; BP_GO:0016310:phosphorylation; BP_GO:0006544:glycine metabolic process; BP_GO:0006563:L-serine metabolic process; BP_GO:0042816:vitamin B6 metabolic process	MF_GO:0030170:pyridoxal phosphate binding; MF_GO:0004413:homoserine kinase activity; MF_GO:0005524:ATP binding; MF_GO:0004795:threonine synthase activity	NoCC	IPR000634:Serine/threonine dehydratase, pyridoxal-phosphate-binding site; IPR000870:Homoserine kinase; IPR001926:Pyridoxal phosphate-dependent enzyme, beta subunit; IPR004450:Threonine synthase; IPR006203:GHMP kinase, ATP-binding, conserved site; IPR006204:GHMP kinase; IPR013750:GHMP kinase, C-terminal; IPR014721:Ribosomal protein S5 domain 2-type fold, subgroup; IPR020568:Ribosomal protein S5 do…
PTSG_12609	345	177	202	258	137	149	214	82	NoBP	MF_GO:0003677:DNA binding	NoCC	IPR003034:DNA-binding SAP
PTSG_12610	88	40	32	67	25	23	41	17	NoBP	NoMF	NoCC	NoDomain
PTSG_12614	586	932	962	936	188	293	527	82	NoBP	NoMF	NoCC	IPR008380:HAD-superfamily hydrolase, subfamily IG, 5'-nucleotidase; IPR023214:HAD-like domain
PTSG_12615	206	245	261	269	66	107	140	28	NoBP	NoMF	NoCC	IPR008380:HAD-superfamily hydrolase, subfamily IG, 5'-nucleotidase; IPR023214:HAD-like domain
PTSG_12616	84	40	26	28	4	26	9	0	NoBP	NoMF	NoCC	NoDomain
PTSG_12624	1733	2823	1698	224	1	287	82	6	NoBP	NoMF	NoCC	NoDomain
PTSG_12643	409	643	696	259	34	34	53	26	NoBP	NoMF	NoCC	NoDomain
PTSG_12644	237	322	195	46	0	26	11	1	NoBP	NoMF	NoCC	NoDomain
PTSG_12645	554	769	490	107	4	61	41	15	NoBP	MF_GO:0005515:protein binding	NoCC	IPR002035:von Willebrand factor, type A
PTSG_12646	171	463	626	129	32	37	43	52	BP_GO:0006468:protein amino acid phosphorylation; BP_GO:0009190:cyclic nucleotide biosynthetic process; BP_GO:0009069:serine family amino acid metabolic process	MF_GO:0005524:ATP binding; MF_GO:0016849:phosphorus-oxygen lyase activity; MF_GO:0004674:protein serine/threonine kinase activity	NoCC	IPR000719:Protein kinase, catalytic domain; IPR001054:Adenylyl cyclase class-3/4/guanylyl cyclase; IPR008271:Serine/threonine-protein kinase, active site; IPR011009:Protein kinase-like domain; IPR017441:Protein kinase, ATP binding site; IPR017442:Serine/threonine-protein kinase-like domain
PTSG_12647	121	976	1146	565	46	64	166	27	BP_GO:0006468:protein amino acid phosphorylation; BP_GO:0009190:cyclic nucleotide biosynthetic process; BP_GO:0009069:serine family amino acid metabolic process	MF_GO:0005524:ATP binding; MF_GO:0016849:phosphorus-oxygen lyase activity; MF_GO:0004674:protein serine/threonine kinase activity	NoCC	IPR000719:Protein kinase, catalytic domain; IPR001054:Adenylyl cyclase class-3/4/guanylyl cyclase; IPR001245:Serine-threonine/tyrosine-protein kinase; IPR008271:Serine/threonine-protein kinase, active site; IPR011009:Protein kinase-like domain; IPR017441:Protein kinase, ATP binding site
PTSG_12648	180	823	1946	405	10	44	122	8	BP_GO:0006468:protein amino acid phosphorylation; BP_GO:0009190:cyclic nucleotide biosynthetic process; BP_GO:0009069:serine family amino acid metabolic process	MF_GO:0005524:ATP binding; MF_GO:0016849:phosphorus-oxygen lyase activity; MF_GO:0004674:protein serine/threonine kinase activity	NoCC	IPR000719:Protein kinase, catalytic domain; IPR001054:Adenylyl cyclase class-3/4/guanylyl cyclase; IPR001245:Serine-threonine/tyrosine-protein kinase; IPR008271:Serine/threonine-protein kinase, active site; IPR011009:Protein kinase-like domain; IPR017441:Protein kinase, ATP binding site
PTSG_12654	222	111	158	157	0	22	20	2	NoBP	MF_GO:0005515:protein binding	NoCC	IPR000048:IQ motif, EF-hand binding site; IPR002110:Ankyrin repeat; IPR020683:Ankyrin repeat-containing domain
PTSG_12658	87	151	94	85	54	54	72	44	NoBP	NoMF	NoCC	NoDomain
PTSG_12659	442	641	514	312	132	253	218	68	BP_GO:0016042:lipid catabolic process; BP_GO:0046486:glycerolipid metabolic process	MF_GO:0004806:triglyceride lipase activity	NoCC	IPR002921:Lipase, class 3
PTSG_12665	433	74	189	177	3	51	39	0	NoBP	MF_GO:0005529:sugar binding	NoCC	IPR001079:Galectin, carbohydrate recognition domain
PTSG_12689	1481	1225	1431	892	360	873	569	561	NoBP	MF_GO:0005515:protein binding	NoCC	IPR000980:SH2 motif; IPR001304:C-type lectin; IPR016186:C-type lectin-like; IPR016187:C-type lectin fold
PTSG_12701	476	854	690	100	2	33	63	4	NoBP	MF_GO:0005524:ATP binding; MF_GO:0016887:ATPase activity	CC_GO:0016020:membrane	IPR003439:ABC transporter-like; IPR003593:ATPase, AAA+ type, core; IPR013525:ABC-2 type transporter; IPR017871:ABC transporter, conserved site
PTSG_12719	2765	626	496	549	6	78	54	3	NoBP	MF_GO:0005515:protein binding; MF_GO:0005509:calcium ion binding	NoCC	IPR000152:EGF-type aspartate/asparagine hydroxylation site; IPR000436:Sushi/SCR/CCP; IPR000742:Epidermal growth factor-like, type 3; IPR001881:EGF-like calcium-binding; IPR013091:EGF calcium-binding; IPR016060:Complement control module; IPR018097:EGF-like calcium-binding, conserved site
PTSG_12733	219	105	44	149	37	77	76	53	BP_GO:0055085:transmembrane transport	NoMF	NoCC	IPR011701:Major facilitator superfamily MFS-1; IPR016196:Major facilitator superfamily, general substrate transporter; IPR020846:Major facilitator superfamily
PTSG_12745	357	309	272	332	71	144	210	132	BP_GO:0006811:ion transport; BP_GO:0055085:transmembrane transport	MF_GO:0005515:protein binding; MF_GO:0005216:ion channel activity	CC_GO:0016020:membrane	IPR001680:WD40 repeat; IPR002110:Ankyrin repeat; IPR005821:Ion transport; IPR011046:WD40 repeat-like-containing domain; IPR011047:Quinonprotein alcohol dehydrogenase-like; IPR015943:WD40/YVTN repeat-like-containing domain; IPR017986:WD40-repeat-containing domain; IPR019781:WD40 repeat, subgroup; IPR019782:WD40 repeat 2; IPR020683:Ankyrin repeat-containing domain
PTSG_12747	27	23	40	31	12	7	30	9	NoBP	NoMF	NoCC	NoDomain
PTSG_12748	29	30	32	51	21	2	37	16	NoBP	NoMF	NoCC	NoDomain
PTSG_12750	248	72	175	64	1	32	20	3	BP_GO:0007165:signal transduction	MF_GO:0004872:receptor activity	NoCC	IPR000436:Sushi/SCR/CCP; IPR001368:TNFR/CD27/30/40/95 cysteine-rich region; IPR016060:Complement control module
PTSG_12751	135	846	909	55	11	47	32	6	BP_GO:0048519:negative regulation of biological process; BP_GO:0008016:regulation of heart contraction; BP_GO:0009851:auxin biosynthetic process; BP_GO:0015991:ATP hydrolysis coupled proton transport; BP_GO:0030317:sperm motility; BP_GO:0006754:ATP biosynthetic process; BP_GO:0051240:positive regulation of multicellular organismal process; BP_GO:0030641:regulation of cellular pH; BP_GO:0006813:po…	MF_GO:0005391:sodium:potassium-exchanging ATPase activity; MF_GO:0015077:monovalent inorganic cation transmembrane transporter activity; MF_GO:0005524:ATP binding	CC_GO:0005890:sodium:potassium-exchanging ATPase complex	IPR001757:ATPase, P-type, K/Mg/Cd/Cu/Zn/Na/Ca/Na/H-transporter; IPR004014:ATPase, P-type cation-transporter, N-terminal; IPR005775:ATPase, P-type cation exchange, alpha subunit, eukaryotic; IPR005834:Haloacid dehalogenase-like hydrolase; IPR006068:ATPase, P-type cation-transporter, C-terminal; IPR006069:ATPase, P-type cation exchange, alpha subunit; IPR008250:ATPase, P-type, ATPase-associated dom…
PTSG_12767	189	280	431	191	128	152	126	73	BP_GO:0009851:auxin biosynthetic process; BP_GO:0006468:protein amino acid phosphorylation; BP_GO:0009069:serine family amino acid metabolic process	MF_GO:0005524:ATP binding; MF_GO:0004674:protein serine/threonine kinase activity	NoCC	IPR000719:Protein kinase, catalytic domain; IPR002290:Serine/threonine-protein kinase domain; IPR008271:Serine/threonine-protein kinase, active site; IPR011009:Protein kinase-like domain; IPR017442:Serine/threonine-protein kinase-like domain
PTSG_12782	24	19	27	26	14	7	8	6	NoBP	NoMF	NoCC	NoDomain
PTSG_12801	72	40	28	49	44	29	25	21	BP_GO:0006284:base-excision repair	MF_GO:0008725:DNA-3-methyladenine glycosylase I activity	NoCC	IPR005019:Methyladenine glycosylase; IPR011257:DNA glycosylase
PTSG_12804	345	426	269	667	3	46	145	1	NoBP	MF_GO:0005515:protein binding	CC_GO:0044464:cell part	IPR001478:PDZ/DHR/GLGF
PTSG_12821	424	327	408	264	137	292	279	35	BP_GO:0009399:nitrogen fixation; BP_GO:0006468:protein amino acid phosphorylation; BP_GO:0019337:tetrachloroethylene catabolic process; BP_GO:0006119:oxidative phosphorylation; BP_GO:0009069:serine family amino acid metabolic process	MF_GO:0016163:nitrogenase activity; MF_GO:0005524:ATP binding; MF_GO:0005515:protein binding; MF_GO:0008270:zinc ion binding; MF_GO:0000287:magnesium ion binding; MF_GO:0004427:inorganic diphosphatase activity; MF_GO:0004674:protein serine/threonine kinase activity; MF_GO:0016887:ATPase activity	CC_GO:0005737:cytoplasm; CC_GO:0016610:nitrogenase complex	IPR000318:Nitrogenase component 1, conserved site; IPR000719:Protein kinase, catalytic domain; IPR001841:Zinc finger, RING-type; IPR003593:ATPase, AAA+ type, core; IPR008162:Inorganic pyrophosphatase; IPR008271:Serine/threonine-protein kinase, active site; IPR011009:Protein kinase-like domain; IPR011704:ATPase, AAA-5; IPR013032:EGF-like region, conserved site; IPR013083:Zinc finger, RING/FYVE/PHD…
PTSG_12822	48	27	33	30	0	11	5	0	NoBP	NoMF	NoCC	NoDomain
PTSG_12823	23	98	156	38	0	10	12	3	NoBP	NoMF	NoCC	NoDomain
PTSG_12844	49	75	69	114	24	4	61	48	NoBP	NoMF	NoCC	NoDomain
PTSG_12863	69	75	92	82	44	23	63	45	NoBP	NoMF	NoCC	NoDomain
PTSG_12865	83	243	341	70	35	38	49	44	NoBP	MF_GO:0005515:protein binding	NoCC	IPR002110:Ankyrin repeat; IPR020683:Ankyrin repeat-containing domain; IPR020859:ROC GTPase
PTSG_12872	3524	572	796	1579	435	1621	1252	427	NoBP	MF_GO:0005515:protein binding; MF_GO:0005509:calcium ion binding	NoCC	IPR001478:PDZ/DHR/GLGF; IPR002048:Calcium-binding EF-hand; IPR011992:EF-hand-like domain; IPR015425:Actin-binding FH2; IPR018247:EF-Hand 1, calcium-binding site; IPR018249:EF-HAND 2; IPR022099:Protein of unknown function DUF3638; IPR022105:Protein of unknown function DUF3645
PTSG_12882	189	93	45	32	0	31	9	0	NoBP	NoMF	NoCC	IPR022657:Orn/DAP/Arg decarboxylase 2, conserved site
PTSG_12887	1020	673	1131	806	5	108	148	1	BP_GO:0006508:proteolysis	MF_GO:0004190:aspartic-type endopeptidase activity; MF_GO:0005515:protein binding	NoCC	IPR001969:Peptidase aspartic, active site; IPR002909:Cell surface receptor IPT/TIG; IPR006626:Parallel beta-helix repeat; IPR013783:Immunoglobulin-like fold; IPR014756:Immunoglobulin E-set
PTSG_12890	291	253	488	189	1	26	20	0	BP_GO:0006508:proteolysis	MF_GO:0004190:aspartic-type endopeptidase activity; MF_GO:0005515:protein binding	NoCC	IPR001969:Peptidase aspartic, active site; IPR002909:Cell surface receptor IPT/TIG; IPR006626:Parallel beta-helix repeat; IPR013783:Immunoglobulin-like fold; IPR014756:Immunoglobulin E-set; IPR018073:Proteinase inhibitor I25, cystatin, conserved site
PTSG_12891	104	121	222	124	2	24	45	4	NoBP	MF_GO:0016757:transferase activity, transferring glycosyl groups	CC_GO:0016020:membrane	IPR003378:Fringe-like
PTSG_12924	63	182	343	224	161	102	152	40	NoBP	MF_GO:0005515:protein binding	NoCC	IPR000980:SH2 motif
PTSG_12943	125	111	135	32	0	14	5	0	NoBP	NoMF	NoCC	NoDomain
PTSG_12944	175	97	169	68	22	49	23	19	BP_GO:0006486:protein amino acid glycosylation; BP_GO:0006769:nicotinamide metabolic process; BP_GO:0046497:nicotinate nucleotide metabolic process	MF_GO:0000166:nucleotide binding; MF_GO:0008417:fucosyltransferase activity; MF_GO:0003951:NAD+ kinase activity	CC_GO:0016020:membrane	IPR001503:Glycosyl transferase, family 10; IPR002504:Inorganic polyphosphate/ATP-NAD kinase, predicted; IPR016064:ATP-NAD kinase, PpnK-type; IPR017437:ATP-NAD kinase, PpnK-type, all-beta; IPR017438:ATP-NAD kinase, PpnK-type, alpha/beta
PTSG_12947	1601	798	980	1278	497	948	852	241	NoBP	NoMF	NoCC	NoDomain
PTSG_12958	14	6	9	14	1	3	11	5	NoBP	NoMF	NoCC	NoDomain
PTSG_12967	770	388	322	1189	243	232	214	404	BP_GO:0055085:transmembrane transport	MF_GO:0016887:ATPase activity; MF_GO:0005524:ATP binding	CC_GO:0016021:integral to membrane	IPR001140:ABC transporter, transmembrane domain; IPR003439:ABC transporter-like; IPR003593:ATPase, AAA+ type, core; IPR011527:ABC transporter, transmembrane domain, type 1; IPR017871:ABC transporter, conserved site; IPR017940:ABC transporter, integral membrane type 1
PTSG_12970	516	291	447	269	3	56	31	8	BP_GO:0006470:protein amino acid dephosphorylation; BP_GO:0007156:homophilic cell adhesion; BP_GO:0000272:polysaccharide catabolic process; BP_GO:0006570:tyrosine metabolic process	MF_GO:0004725:protein tyrosine phosphatase activity; MF_GO:0005509:calcium ion binding; MF_GO:0005515:protein binding	CC_GO:0005886:plasma membrane	IPR000242:Protein-tyrosine phosphatase, receptor/non-receptor type; IPR002049:EGF-like, laminin; IPR002126:Cadherin; IPR003961:Fibronectin, type III; IPR006212:Furin-like repeat; IPR008211:Laminin, N-terminal; IPR008957:Fibronectin type III domain; IPR008985:Concanavalin A-like lectin/glucanase; IPR009030:Growth factor, receptor; IPR013032:EGF-like region, conserved site; IPR013783:Immunoglobulin…
PTSG_12987	1169	1138	1122	1264	628	675	780	593	BP_GO:0030433:ER-associated protein catabolic process	MF_GO:0005488:binding	CC_GO:0005769:early endosome; CC_GO:0030134:ER to Golgi transport vesicle; CC_GO:0005770:late endosome; CC_GO:0005813:centrosome; CC_GO:0000502:proteasome complex; CC_GO:0005634:nucleus; CC_GO:0005783:endoplasmic reticulum; CC_GO:0005802:trans-Golgi network	IPR011989:Armadillo-like helical; IPR016024:Armadillo-type fold
PTSG_12999	11	20	19	12	3	0	17	1	NoBP	NoMF	NoCC	NoDomain
PTSG_13001	11	18	23	21	4	5	26	4	NoBP	NoMF	NoCC	NoDomain
PTSG_13008	1209	2714	2180	205	38	149	91	43	BP_GO:0006897:endocytosis	MF_GO:0003779:actin binding	CC_GO:0043229:intracellular organelle; CC_GO:0016020:membrane	IPR002558:I/LWEQ
PTSG_13011	344	147	264	210	151	139	195	89	BP_GO:0006468:protein amino acid phosphorylation; BP_GO:0009069:serine family amino acid metabolic process	MF_GO:0005524:ATP binding; MF_GO:0004674:protein serine/threonine kinase activity	NoCC	IPR000719:Protein kinase, catalytic domain; IPR001245:Serine-threonine/tyrosine-protein kinase; IPR002290:Serine/threonine-protein kinase domain; IPR008271:Serine/threonine-protein kinase, active site; IPR011009:Protein kinase-like domain; IPR017441:Protein kinase, ATP binding site; IPR017442:Serine/threonine-protein kinase-like domain
PTSG_13012	203	113	173	153	86	116	109	76	NoBP	MF_GO:0005515:protein binding	NoCC	IPR015915:Kelch-type beta propeller
PTSG_13036	2452	1120	2453	2787	819	2216	2266	405	NoBP	NoMF	NoCC	NoDomain
PTSG_13037	262	130	270	169	67	159	59	100	BP_GO:0007155:cell adhesion; BP_GO:0007165:signal transduction	MF_GO:0004872:receptor activity	NoCC	IPR000421:Coagulation factor 5/8 type, C-terminal; IPR001368:TNFR/CD27/30/40/95 cysteine-rich region; IPR008972:Cupredoxin; IPR008979:Galactose-binding domain-like; IPR022777:Cupin, JmjC-type
PTSG_13054	399	657	1014	159	54	36	46	7	BP_GO:0007165:signal transduction; BP_GO:0009395:phospholipid catabolic process; BP_GO:0046339:diacylglycerol metabolic process	MF_GO:0004435:phosphoinositide phospholipase C activity; MF_GO:0005509:calcium ion binding	NoCC	IPR000909:Phospholipase C, phosphatidylinositol-specific , X domain; IPR001192:Phosphoinositide phospholipase C; IPR001711:Phospholipase C, phosphatidylinositol-specific, Y domain; IPR011992:EF-hand-like domain; IPR015359:Phospholipase C, phosphoinositol-specific, EF-hand-like; IPR017946:PLC-like phosphodiesterase, TIM beta/alpha-barrel domain
PTSG_13055	172	644	1232	429	22	36	54	6	BP_GO:0007165:signal transduction; BP_GO:0009395:phospholipid catabolic process; BP_GO:0046339:diacylglycerol metabolic process	MF_GO:0005515:protein binding; MF_GO:0004435:phosphoinositide phospholipase C activity; MF_GO:0005509:calcium ion binding	NoCC	IPR000008:C2 calcium-dependent membrane targeting; IPR000909:Phospholipase C, phosphatidylinositol-specific , X domain; IPR001192:Phosphoinositide phospholipase C; IPR001711:Phospholipase C, phosphatidylinositol-specific, Y domain; IPR011992:EF-hand-like domain; IPR011993:Pleckstrin homology-type; IPR015359:Phospholipase C, phosphoinositol-specific, EF-hand-like; IPR017946:PLC-like phosphodiester…
PTSG_13060	664	64	58	199	0	93	17	0	NoBP	MF_GO:0005515:protein binding	NoCC	IPR000436:Sushi/SCR/CCP; IPR000742:Epidermal growth factor-like, type 3; IPR006210:Epidermal growth factor-like
PTSG_13064	1019	430	672	643	259	726	420	129	BP_GO:0007165:signal transduction	MF_GO:0004872:receptor activity; MF_GO:0005488:binding	NoCC	IPR001368:TNFR/CD27/30/40/95 cysteine-rich region; IPR006212:Furin-like repeat; IPR009030:Growth factor, receptor; IPR018378:C-type lectin, conserved site
PTSG_13073	193	82	112	33	8	39	25	2	BP_GO:0006468:protein amino acid phosphorylation; BP_GO:0009069:serine family amino acid metabolic process	MF_GO:0005524:ATP binding; MF_GO:0005515:protein binding; MF_GO:0004674:protein serine/threonine kinase activity	NoCC	IPR000719:Protein kinase, catalytic domain; IPR000742:Epidermal growth factor-like, type 3; IPR001245:Serine-threonine/tyrosine-protein kinase; IPR006210:Epidermal growth factor-like; IPR006652:Kelch repeat type 1; IPR008271:Serine/threonine-protein kinase, active site; IPR011009:Protein kinase-like domain; IPR013032:EGF-like region, conserved site; IPR015915:Kelch-type beta propeller
PTSG_13079	253	138	222	210	61	128	159	33	BP_GO:0007165:signal transduction	MF_GO:0004872:receptor activity; MF_GO:0005515:protein binding	NoCC	IPR001368:TNFR/CD27/30/40/95 cysteine-rich region; IPR003961:Fibronectin, type III; IPR006212:Furin-like repeat; IPR008957:Fibronectin type III domain; IPR009030:Growth factor, receptor; IPR011047:Quinonprotein alcohol dehydrogenase-like; IPR013783:Immunoglobulin-like fold
PTSG_13088	94	35	25	74	17	14	34	15	NoBP	NoMF	NoCC	NoDomain
PTSG_13098	705	319	622	373	162	244	268	89	BP_GO:0009653:anatomical structure morphogenesis; BP_GO:0007155:cell adhesion; BP_GO:0007169:transmembrane receptor protein tyrosine kinase signaling pathway; BP_GO:0031344:regulation of cell projection organization; BP_GO:0007399:nervous system development; BP_GO:0035467:negative regulation of signaling pathway; BP_GO:0043065:positive regulation of apoptosis; BP_GO:0007165:signal transduction; B…	MF_GO:0005102:receptor binding; MF_GO:0004725:protein tyrosine phosphatase activity; MF_GO:0004872:receptor activity	CC_GO:0043005:neuron projection; CC_GO:0016020:membrane; CC_GO:0005624:membrane fraction	IPR003961:Fibronectin, type III; IPR008957:Fibronectin type III domain; IPR011047:Quinonprotein alcohol dehydrogenase-like; IPR013783:Immunoglobulin-like fold
PTSG_13103	91	32	34	71	13	37	42	2	BP_GO:0007165:signal transduction; BP_GO:0045087:innate immune response	MF_GO:0004888:transmembrane receptor activity; MF_GO:0005515:protein binding	CC_GO:0031224:intrinsic to membrane	IPR000157:Toll-Interleukin receptor; IPR002110:Ankyrin repeat; IPR020683:Ankyrin repeat-containing domain; IPR020859:ROC GTPase
PTSG_13115	183	155	129	33	2	32	24	4	BP_GO:0006955:immune response; BP_GO:0007165:signal transduction	MF_GO:0005044:scavenger receptor activity; MF_GO:0030247:polysaccharide binding	NoCC	IPR001212:Somatomedin B domain
PTSG_13126	36	276	277	140	17	32	66	24	BP_GO:0006811:ion transport; BP_GO:0055085:transmembrane transport	MF_GO:0005515:protein binding; MF_GO:0005216:ion channel activity	CC_GO:0016020:membrane	IPR001680:WD40 repeat; IPR005821:Ion transport; IPR011046:WD40 repeat-like-containing domain; IPR015943:WD40/YVTN repeat-like-containing domain; IPR019781:WD40 repeat, subgroup; IPR019782:WD40 repeat 2
PTSG_13132	197	86	90	38	0	16	10	1	NoBP	MF_GO:0005515:protein binding	NoCC	IPR002110:Ankyrin repeat; IPR020683:Ankyrin repeat-containing domain
PTSG_13136	125	41	74	48	17	34	29	5	BP_GO:0007264:small GTPase mediated signal transduction	MF_GO:0005525:GTP binding; MF_GO:0003950:NAD+ ADP-ribosyltransferase activity	NoCC	IPR001806:Ras GTPase; IPR003590:Leucine-rich repeat, ribonuclease inhibitor subtype; IPR012317:Poly(ADP-ribose) polymerase, catalytic domain
PTSG_13147	4209	3249	4234	859	9	498	101	12	BP_GO:0006917:induction of apoptosis; BP_GO:0060707:trophoblast giant cell differentiation; BP_GO:0016525:negative regulation of angiogenesis; BP_GO:0048771:tissue remodeling; BP_GO:0051918:negative regulation of fibrinolysis; BP_GO:0051919:positive regulation of fibrinolysis; BP_GO:0060716:labyrinthine layer blood vessel development; BP_GO:0051603:proteolysis involved in cellular protein catabol…	MF_GO:0005509:calcium ion binding; MF_GO:0034185:apolipoprotein binding; MF_GO:0004252:serine-type endopeptidase activity	CC_GO:0005615:extracellular space; CC_GO:0005792:microsome	IPR000001:Kringle; IPR000782:FAS1 domain; IPR006212:Furin-like repeat; IPR009030:Growth factor, receptor; IPR013806:Kringle-like fold; IPR018056:Kringle, conserved site
PTSG_13152	265	163	166	208	51	89	97	25	NoBP	MF_GO:0005515:protein binding	NoCC	IPR002110:Ankyrin repeat; IPR003590:Leucine-rich repeat, ribonuclease inhibitor subtype; IPR020683:Ankyrin repeat-containing domain; IPR020859:ROC GTPase
PTSG_13157	3062	6319	6703	688	5	492	133	3	NoBP	NoMF	NoCC	NoDomain
PTSG_13162	307	482	536	127	0	41	26	0	NoBP	NoMF	NoCC	NoDomain
PTSG_13163	146	249	315	234	54	112	138	45	NoBP	NoMF	NoCC	NoDomain
PTSG_13182	78	62	79	97	59	45	47	44	NoBP	NoMF	NoCC	NoDomain
PTSG_13183	131	166	407	223	70	75	81	48	NoBP	NoMF	NoCC	NoDomain
PTSG_13192	129	76	35	87	35	70	1	4	NoBP	MF_GO:0005515:protein binding	NoCC	IPR001611:Leucine-rich repeat
PTSG_13193	44	36	14	25	23	24	0	3	NoBP	NoMF	NoCC	NoDomain
PTSG_13194	18	58	9	36	30	28	0	9	NoBP	NoMF	NoCC	NoDomain
PTSG_13197	1	89	0	228	0	1	3	1	BP_GO:0006278:RNA-dependent DNA replication; BP_GO:0015074:DNA integration	MF_GO:0003723:RNA binding; MF_GO:0003964:RNA-directed DNA polymerase activity; MF_GO:0003677:DNA binding; MF_GO:0008270:zinc ion binding	NoCC	IPR000477:Reverse transcriptase; IPR001584:Integrase, catalytic core; IPR001878:Zinc finger, CCHC-type; IPR012337:Ribonuclease H-like; IPR018061:Peptidase A2A, retrovirus RVP subgroup; IPR021109:Peptidase aspartic
PTSG_13198	351	258	434	253	0	45	32	1	NoBP	MF_GO:0005515:protein binding; MF_GO:0031177:phosphopantetheine binding	NoCC	IPR002909:Cell surface receptor IPT/TIG; IPR006162:Phosphopantetheine attachment site; IPR006626:Parallel beta-helix repeat; IPR013783:Immunoglobulin-like fold; IPR014756:Immunoglobulin E-set; IPR023076:Hydroxymethylglutaryl-CoA reductase, class I/II, conserved site
PTSG_13202	54	296	318	52	6	20	44	28	BP_GO:0006470:protein amino acid dephosphorylation; BP_GO:0051056:regulation of small GTPase mediated signal transduction; BP_GO:0007165:signal transduction; BP_GO:0006570:tyrosine metabolic process	MF_GO:0004725:protein tyrosine phosphatase activity; MF_GO:0005096:GTPase activator activity	CC_GO:0005622:intracellular	IPR000242:Protein-tyrosine phosphatase, receptor/non-receptor type; IPR000387:Protein-tyrosine/Dual-specificity phosphatase; IPR001936:Ras GTPase-activating protein; IPR008936:Rho GTPase activation protein; IPR016130:Protein-tyrosine phosphatase, active site
PTSG_13207	43	24	26	16	1	10	8	0	NoBP	NoMF	NoCC	NoDomain
PTSG_13209	811	1480	1703	757	23	147	204	10	BP_GO:0006508:proteolysis	MF_GO:0008233:peptidase activity	NoCC	IPR001767:Peptidase C46, hedgehog protein, hint region
PTSG_13222	1902	326	1609	1848	418	857	1540	30	NoBP	NoMF	NoCC	NoDomain
PTSG_13229	0	38	2	104	1	2	2	2	NoBP	MF_GO:0003676:nucleic acid binding; MF_GO:0008270:zinc ion binding	NoCC	IPR001878:Zinc finger, CCHC-type
PTSG_13232	968	230	473	178	10	90	30	13	NoBP	NoMF	NoCC	NoDomain
PTSG_13251	37	170	112	341	16	65	159	3	NoBP	NoMF	NoCC	NoDomain
PTSG_13252	40	44	68	71	0	8	7	0	NoBP	NoMF	NoCC	NoDomain

## Sheet: group_attached
################################
#Attach genes: 1287 genes
################################
#GeneID	ThA2_count	ThM_count	ThAM_count	SwM_count	RCA1_count	RCA2_count	RCAM_count	CCM_count	BP_GO	MF_GO	CC_GO	InterProDomain
PTSG_00022	28	30	33	11	0	5	1	0	NoBP	NoMF	NoCC	NoDomain
PTSG_00026	149	561	449	151	26	56	50	17	NoBP	MF_GO:0005515:protein binding; MF_GO:0008270:zinc ion binding	NoCC	IPR001841:Zinc finger, RING-type; IPR013083:Zinc finger, RING/FYVE/PHD-type; IPR018957:Zinc finger, C3HC4 RING-type
PTSG_00044	427	331	524	234	5	87	79	0	NoBP	NoMF	NoCC	NoDomain
PTSG_00052	365	284	224	158	100	194	123	123	NoBP	MF_GO:0005509:calcium ion binding	NoCC	IPR002048:Calcium-binding EF-hand; IPR010504:Arfaptin-like; IPR011992:EF-hand-like domain; IPR018247:EF-Hand 1, calcium-binding site; IPR018249:EF-HAND 2
PTSG_00061	111	75	61	28	14	33	12	5	NoBP	NoMF	NoCC	NoDomain
PTSG_00063	102	47	53	29	59	44	33	34	BP_GO:0007165:signal transduction; BP_GO:0018106:peptidyl-histidine phosphorylation; BP_GO:0000160:two-component signal transduction system (phosphorelay)	MF_GO:0005524:ATP binding; MF_GO:0000155:two-component sensor activity	CC_GO:0009365:protein histidine kinase complex	IPR003594:ATPase-like, ATP-binding domain; IPR004358:Signal transduction histidine kinase-related protein, C-terminal; IPR005467:Signal transduction histidine kinase, core
PTSG_00070	71	88	61	10	4	17	7	1	BP_GO:0006468:protein amino acid phosphorylation	MF_GO:0004672:protein kinase activity; MF_GO:0005524:ATP binding; MF_GO:0005515:protein binding	NoCC	IPR000719:Protein kinase, catalytic domain; IPR001245:Serine-threonine/tyrosine-protein kinase; IPR001611:Leucine-rich repeat; IPR003591:Leucine-rich repeat, typical subtype; IPR011009:Protein kinase-like domain
PTSG_00079	209	557	513	251	242	242	369	377	NoBP	MF_GO:0016787:hydrolase activity	NoCC	IPR002637:Ham1-like protein
PTSG_00094	1402	2672	1780	188	12	287	56	6	NoBP	MF_GO:0005515:protein binding	NoCC	IPR001849:Pleckstrin homology domain; IPR011993:Pleckstrin homology-type
PTSG_00095	485	959	1380	113	26	177	116	10	NoBP	NoMF	NoCC	NoDomain
PTSG_00108	22	13	5	1	0	6	2	0	NoBP	NoMF	NoCC	NoDomain
PTSG_00115	85	181	152	74	6	27	15	4	NoBP	NoMF	NoCC	IPR023296:Glycosyl hydrolase family 43, five-bladed beta-propellor domain
PTSG_00121	337	365	304	37	1	64	15	1	BP_GO:0055114:oxidation reduction	MF_GO:0016491:oxidoreductase activity; MF_GO:0050660:FAD binding	NoCC	IPR006094:FAD linked oxidase, N-terminal; IPR012951:Berberine/berberine-like; IPR016166:FAD-binding, type 2; IPR016167:FAD-binding, type 2, subdomain 1; IPR016168:FAD-linked oxidase, FAD-binding, subdomain 2
PTSG_00122	733	1241	3230	57	2	34	29	3	BP_GO:0008045:motor axon guidance; BP_GO:0055114:oxidation reduction	MF_GO:0016491:oxidoreductase activity; MF_GO:0005506:iron ion binding; MF_GO:0031418:L-ascorbic acid binding	NoCC	IPR005123:Oxoglutarate/iron-dependent oxygenase; IPR006620:Prolyl 4-hydroxylase, alpha subunit
PTSG_00123	232	592	672	68	0	21	25	0	NoBP	NoMF	NoCC	NoDomain
PTSG_00134	2003	1661	1613	490	349	445	207	284	BP_GO:0006418:tRNA aminoacylation for protein translation	MF_GO:0004812:aminoacyl-tRNA ligase activity; MF_GO:0005524:ATP binding	CC_GO:0005737:cytoplasm	IPR001412:Aminoacyl-tRNA synthetase, class I, conserved site
PTSG_00149	712	514	670	317	417	423	264	560	NoBP	NoMF	NoCC	IPR001763:Rhodanese-like
PTSG_00186	2424	6070	5563	952	237	408	638	152	NoBP	NoMF	NoCC	NoDomain
PTSG_00191	2545	3584	3666	1433	902	1549	1911	832	BP_GO:0006470:protein amino acid dephosphorylation	MF_GO:0008138:protein tyrosine/serine/threonine phosphatase activity	NoCC	IPR000340:Dual specificity phosphatase, catalytic domain; IPR000387:Protein-tyrosine/Dual-specificity phosphatase; IPR020422:Dual specificity phosphatase, subgroup, catalytic domain
PTSG_00198	120	58	51	23	0	14	5	0	NoBP	NoMF	NoCC	NoDomain
PTSG_00205	409	188	189	52	47	75	106	110	NoBP	MF_GO:0005515:protein binding; MF_GO:0000166:nucleotide binding; MF_GO:0017111:nucleoside-triphosphatase activity	NoCC	IPR001680:WD40 repeat; IPR003593:ATPase, AAA+ type, core; IPR011046:WD40 repeat-like-containing domain; IPR011047:Quinonprotein alcohol dehydrogenase-like; IPR015943:WD40/YVTN repeat-like-containing domain; IPR017986:WD40-repeat-containing domain; IPR019775:WD40 repeat, conserved site; IPR019781:WD40 repeat, subgroup; IPR019782:WD40 repeat 2
PTSG_00221	211	48	95	37	76	70	49	26	BP_GO:0005975:carbohydrate metabolic process	MF_GO:0003824:catalytic activity; MF_GO:0043169:cation binding	NoCC	IPR001223:Glycoside hydrolase, family 18, catalytic domain; IPR013781:Glycoside hydrolase, subgroup, catalytic core; IPR017853:Glycoside hydrolase, superfamily
PTSG_00224	44	16	7	2	0	3	0	0	NoBP	NoMF	NoCC	NoDomain
PTSG_00258	106	175	143	67	50	91	98	22	NoBP	MF_GO:0003677:DNA binding	NoCC	IPR003150:DNA-binding RFX; IPR011991:Winged helix-turn-helix transcription repressor DNA-binding
PTSG_00272	66	402	419	132	1	18	17	10	BP_GO:0019538:protein metabolic process; BP_GO:0055114:oxidation reduction	MF_GO:0016671:oxidoreductase activity, acting on sulfur group of donors, disulfide as acceptor	NoCC	IPR002569:Peptide methionine sulphoxide reductase MsrA
PTSG_00273	46	12	10	7	6	13	9	10	NoBP	NoMF	NoCC	NoDomain
PTSG_00277	12893	28072	34315	2121	42	1310	374	32	NoBP	MF_GO:0005515:protein binding	NoCC	IPR002035:von Willebrand factor, type A; IPR008160:Collagen triple helix repeat
PTSG_00290	833	924	844	312	342	489	466	399	BP_GO:0016310:phosphorylation; BP_GO:0000003:reproduction; BP_GO:0006096:glycolysis; BP_GO:0006094:gluconeogenesis; BP_GO:0015976:carbon utilization	MF_GO:0004618:phosphoglycerate kinase activity; MF_GO:0005524:ATP binding	CC_GO:0005737:cytoplasm	IPR001576:Phosphoglycerate kinase; IPR015824:Phosphoglycerate kinase, N-terminal; IPR015901:Phosphoglycerate kinase, C-terminal; IPR015911:Phosphoglycerate kinase, conserved site
PTSG_00305	54	118	111	48	0	10	4	0	NoBP	MF_GO:0005515:protein binding	NoCC	IPR001680:WD40 repeat; IPR011046:WD40 repeat-like-containing domain; IPR015943:WD40/YVTN repeat-like-containing domain; IPR019781:WD40 repeat, subgroup; IPR019782:WD40 repeat 2; IPR020472:G-protein beta WD-40 repeat
PTSG_00321	67	195	493	48	30	43	32	19	BP_GO:0007165:signal transduction; BP_GO:0009395:phospholipid catabolic process; BP_GO:0046339:diacylglycerol metabolic process	MF_GO:0004435:phosphoinositide phospholipase C activity	NoCC	IPR000909:Phospholipase C, phosphatidylinositol-specific , X domain; IPR001711:Phospholipase C, phosphatidylinositol-specific, Y domain; IPR017946:PLC-like phosphodiesterase, TIM beta/alpha-barrel domain
PTSG_00333	113	397	404	117	0	12	25	2	NoBP	NoMF	NoCC	NoDomain
PTSG_00347	70	380	651	105	1	8	12	2	NoBP	NoMF	NoCC	NoDomain
PTSG_00372	3273	2509	2538	1605	1571	2124	2429	1183	BP_GO:0051056:regulation of small GTPase mediated signal transduction; BP_GO:0007165:signal transduction	MF_GO:0005515:protein binding; MF_GO:0005099:Ras GTPase activator activity	CC_GO:0005622:intracellular	IPR000048:IQ motif, EF-hand binding site; IPR000593:RasGAP protein, C-terminal; IPR001202:WW/Rsp5/WWP; IPR001715:Calponin homology domain; IPR001936:Ras GTPase-activating protein; IPR008936:Rho GTPase activation protein; IPR023152:Ras GTPase-activating protein, conserved site
PTSG_00375	586	737	747	230	386	376	585	289	BP_GO:0007165:signal transduction	MF_GO:0004872:receptor activity; MF_GO:0005509:calcium ion binding	NoCC	IPR002048:Calcium-binding EF-hand; IPR011992:EF-hand-like domain; IPR018247:EF-Hand 1, calcium-binding site; IPR018248:EF-hand; IPR018249:EF-HAND 2
PTSG_00389	235	72	158	51	120	127	133	28	NoBP	NoMF	NoCC	NoDomain
PTSG_00422	278	66	84	37	24	35	83	32	BP_GO:0055114:oxidation reduction	MF_GO:0016491:oxidoreductase activity; MF_GO:0050660:FAD binding	NoCC	IPR001327:Pyridine nucleotide-disulphide oxidoreductase, NAD-binding region; IPR013027:FAD-dependent pyridine nucleotide-disulphide oxidoreductase
PTSG_00449	2070	261	455	237	577	519	121	579	NoBP	NoMF	NoCC	IPR004360:Glyoxalase/bleomycin resistance protein/dioxygenase
PTSG_00478	202	360	308	109	203	229	117	118	NoBP	NoMF	NoCC	NoDomain
PTSG_00489	175	65	133	61	44	81	58	51	BP_GO:0006810:transport	MF_GO:0005542:folic acid binding; MF_GO:0008518:reduced folate carrier activity	CC_GO:0016020:membrane	IPR002666:Reduced folate carrier; IPR016196:Major facilitator superfamily, general substrate transporter
PTSG_00494	8	19	13	2	0	1	1	0	BP_GO:0008152:metabolic process	MF_GO:0008168:methyltransferase activity	NoCC	IPR013216:Methyltransferase type 11; IPR023143:Mycolic acid cyclopropane synthase-like domain
PTSG_00498	503	555	477	308	232	342	587	218	BP_GO:0006468:protein amino acid phosphorylation	MF_GO:0004672:protein kinase activity; MF_GO:0005524:ATP binding	NoCC	IPR000719:Protein kinase, catalytic domain; IPR001245:Serine-threonine/tyrosine-protein kinase; IPR011009:Protein kinase-like domain
PTSG_00519	69	46	68	24	0	7	11	0	NoBP	MF_GO:0008146:sulfotransferase activity	NoCC	IPR000863:Sulfotransferase domain
PTSG_00555	63	38	24	13	3	14	10	0	NoBP	NoMF	NoCC	NoDomain
PTSG_00586	157	23	59	33	51	46	60	24	BP_GO:0019318:hexose metabolic process	MF_GO:0016853:isomerase activity; MF_GO:0030246:carbohydrate binding	NoCC	IPR008183:Aldose 1-epimerase; IPR011013:Glycoside hydrolase-type carbohydrate-binding; IPR014718:Glycoside hydrolase-type carbohydrate-binding, subgroup; IPR015443:Aldose 1-epimerase, subgroup; IPR018052:Aldose 1-epimerase, conserved site
PTSG_00588	26	183	98	27	43	53	64	95	NoBP	MF_GO:0005515:protein binding	NoCC	IPR001680:WD40 repeat; IPR011046:WD40 repeat-like-containing domain; IPR015943:WD40/YVTN repeat-like-containing domain; IPR017986:WD40-repeat-containing domain; IPR019781:WD40 repeat, subgroup; IPR019782:WD40 repeat 2
PTSG_00591	354	544	892	147	29	81	49	42	BP_GO:0009088:threonine biosynthetic process; BP_GO:0009086:methionine biosynthetic process; BP_GO:0055114:oxidation reduction; BP_GO:0006544:glycine metabolic process; BP_GO:0006563:L-serine metabolic process; BP_GO:0009085:lysine biosynthetic process	MF_GO:0051287:NAD or NADH binding; MF_GO:0004073:aspartate-semialdehyde dehydrogenase activity; MF_GO:0050661:NADP or NADPH binding; MF_GO:0046983:protein dimerization activity	CC_GO:0005737:cytoplasm	IPR000534:Semialdehyde dehydrogenase, NAD-binding; IPR005986:Aspartate-semialdehyde dehydrogenase, bacterial; IPR012080:Aspartate-semialdehyde dehydrogenase; IPR012280:Semialdehyde dehydrogenase, dimerisation domain; IPR016040:NAD(P)-binding domain
PTSG_00600	293	214	224	146	235	120	120	175	BP_GO:0055085:transmembrane transport; BP_GO:0015696:ammonium transport	MF_GO:0008519:ammonium transmembrane transporter activity	CC_GO:0016020:membrane	IPR001905:Ammonium transporter
PTSG_00608	135	132	81	49	44	92	84	43	NoBP	MF_GO:0005515:protein binding	NoCC	IPR001478:PDZ/DHR/GLGF
PTSG_00620	39	37	38	17	24	21	18	29	NoBP	NoMF	NoCC	IPR007529:Zinc finger, HIT-type
PTSG_00624	2808	2917	2538	1257	918	1230	1306	927	BP_GO:0040035:hermaphrodite genitalia development; BP_GO:0010171:body morphogenesis; BP_GO:0002119:nematode larval development; BP_GO:0040010:positive regulation of growth rate; BP_GO:0009792:embryonic development ending in birth or egg hatching	MF_GO:0003676:nucleic acid binding; MF_GO:0005524:ATP binding; MF_GO:0008026:ATP-dependent helicase activity	NoCC	IPR000629:RNA helicase, ATP-dependent, DEAD-box, conserved site; IPR001650:Helicase, C-terminal; IPR003006:Immunoglobulin/major histocompatibility complex, conserved site; IPR011545:DNA/RNA helicase, DEAD/DEAH box type, N-terminal; IPR014001:DEAD-like helicase; IPR014014:RNA helicase, DEAD-box type, Q motif
PTSG_00638	868	1426	1354	378	5	93	30	5	BP_GO:0006955:immune response; BP_GO:0000272:polysaccharide catabolic process; BP_GO:0007165:signal transduction	MF_GO:0005515:protein binding; MF_GO:0005044:scavenger receptor activity; MF_GO:0030247:polysaccharide binding; MF_GO:0005509:calcium ion binding	NoCC	IPR000152:EGF-type aspartate/asparagine hydroxylation site; IPR000742:Epidermal growth factor-like, type 3; IPR001212:Somatomedin B domain; IPR001368:TNFR/CD27/30/40/95 cysteine-rich region; IPR001881:EGF-like calcium-binding; IPR002102:Cellulosome anchoring protein, cohesin domain; IPR006209:EGF; IPR006210:Epidermal growth factor-like; IPR008965:Carbohydrate-binding; IPR013032:EGF-like region, c…
PTSG_00660	1283	1006	929	395	547	682	711	594	NoBP	MF_GO:0005509:calcium ion binding	NoCC	IPR002048:Calcium-binding EF-hand; IPR011992:EF-hand-like domain; IPR018247:EF-Hand 1, calcium-binding site; IPR018249:EF-HAND 2
PTSG_00668	278	54	70	48	71	66	62	106	BP_GO:0055114:oxidation reduction	MF_GO:0016491:oxidoreductase activity; MF_GO:0005488:binding	NoCC	IPR002198:Short-chain dehydrogenase/reductase SDR; IPR002347:Glucose/ribitol dehydrogenase; IPR016040:NAD(P)-binding domain; IPR020904:Short-chain dehydrogenase/reductase, conserved site
PTSG_00679	706	1881	1807	918	285	497	644	259	NoBP	MF_GO:0005515:protein binding; MF_GO:0016787:hydrolase activity	NoCC	IPR001478:PDZ/DHR/GLGF; IPR015797:NUDIX hydrolase domain-like
PTSG_00683	3416	9569	15212	1500	10	398	93	9	NoBP	MF_GO:0005515:protein binding	NoCC	IPR002035:von Willebrand factor, type A
PTSG_00684	160	162	158	94	127	118	84	68	NoBP	NoMF	NoCC	IPR002018:Carboxylesterase, type B
PTSG_00686	174	349	138	98	33	40	105	43	BP_GO:0055114:oxidation reduction; BP_GO:0019878:lysine biosynthetic process via aminoadipic acid	MF_GO:0005488:binding; MF_GO:0016491:oxidoreductase activity	CC_GO:0005737:cytoplasm	IPR007698:Alanine dehydrogenase/PNT, C-terminal; IPR007886:Alanine dehydrogenase/PNT, N-terminal; IPR016040:NAD(P)-binding domain
PTSG_00691	706	123	277	164	240	189	138	178	NoBP	MF_GO:0005515:protein binding	NoCC	IPR001849:Pleckstrin homology domain; IPR010007:SPANX family protein; IPR011993:Pleckstrin homology-type
PTSG_00696	615	706	628	421	267	434	596	243	NoBP	MF_GO:0016853:isomerase activity	NoCC	IPR002937:Amine oxidase
PTSG_00709	21469	4042	6273	3417	4413	6563	3810	3159	BP_GO:0042493:response to drug; BP_GO:0055085:transmembrane transport	MF_GO:0042626:ATPase activity, coupled to transmembrane movement of substances; MF_GO:0005515:protein binding; MF_GO:0005524:ATP binding	CC_GO:0009986:cell surface; CC_GO:0005624:membrane fraction; CC_GO:0016021:integral to membrane	IPR001140:ABC transporter, transmembrane domain; IPR003439:ABC transporter-like; IPR003593:ATPase, AAA+ type, core; IPR011527:ABC transporter, transmembrane domain, type 1; IPR017871:ABC transporter, conserved site; IPR017940:ABC transporter, integral membrane type 1
PTSG_00719	160	1100	595	272	268	380	477	435	NoBP	NoMF	NoCC	IPR018849:Nucleolar 27S pre-rRNA processing, Urb2/Npa2, C-terminal
PTSG_00724	287	360	343	170	242	191	183	168	NoBP	NoMF	NoCC	NoDomain
PTSG_00728	606	144	139	129	143	144	85	117	NoBP	MF_GO:0005515:protein binding; MF_GO:0008270:zinc ion binding	NoCC	IPR001841:Zinc finger, RING-type; IPR002867:Zinc finger, C6HC-type; IPR013083:Zinc finger, RING/FYVE/PHD-type; IPR017907:Zinc finger, RING-type, conserved site
PTSG_00729	954	3072	4399	1332	377	773	877	377	NoBP	MF_GO:0005515:protein binding; MF_GO:0005509:calcium ion binding	NoCC	IPR000152:EGF-type aspartate/asparagine hydroxylation site; IPR000742:Epidermal growth factor-like, type 3; IPR001881:EGF-like calcium-binding; IPR009091:Regulator of chromosome condensation/beta-lactamase-inhibitor protein II; IPR013032:EGF-like region, conserved site; IPR013091:EGF calcium-binding; IPR018097:EGF-like calcium-binding, conserved site
PTSG_00734	2419	1097	2053	423	1	610	244	1	NoBP	MF_GO:0003676:nucleic acid binding; MF_GO:0000166:nucleotide binding	NoCC	IPR000504:RNA recognition motif domain; IPR012677:Nucleotide-binding, alpha-beta plait
PTSG_00739	37	30	40	15	6	7	8	0	BP_GO:0006357:regulation of transcription from RNA polymerase II promoter; BP_GO:0007165:signal transduction	MF_GO:0004872:receptor activity; MF_GO:0005515:protein binding; MF_GO:0016455:RNA polymerase II transcription mediator activity	CC_GO:0016592:mediator complex; CC_GO:0005667:transcription factor complex	IPR000436:Sushi/SCR/CCP; IPR001368:TNFR/CD27/30/40/95 cysteine-rich region; IPR003347:Transcription factor jumonji/aspartyl beta-hydroxylase; IPR006210:Epidermal growth factor-like; IPR013032:EGF-like region, conserved site; IPR016060:Complement control module; IPR019087:Mediator complex, subunit Med15, metazoa; IPR022777:Cupin, JmjC-type
PTSG_00749	822	128	267	140	287	295	306	129	NoBP	NoMF	NoCC	IPR004170:WWE domain; IPR008893:WGR domain
PTSG_00753	43	10	34	6	2	11	0	0	BP_GO:0006468:protein amino acid phosphorylation	MF_GO:0004672:protein kinase activity; MF_GO:0005524:ATP binding	NoCC	IPR000719:Protein kinase, catalytic domain; IPR001245:Serine-threonine/tyrosine-protein kinase; IPR011009:Protein kinase-like domain
PTSG_00759	49	46	27	11	1	5	3	0	NoBP	NoMF	NoCC	NoDomain
PTSG_00776	1317	2013	2818	1289	935	2104	1627	167	BP_GO:0016567:protein ubiquitination	MF_GO:0005524:ATP binding; MF_GO:0008134:transcription factor binding; MF_GO:0004842:ubiquitin-protein ligase activity; MF_GO:0016887:ATPase activity	CC_GO:0000151:ubiquitin ligase complex; CC_GO:0005667:transcription factor complex	IPR002035:von Willebrand factor, type A; IPR002078:RNA polymerase sigma factor 54, interaction; IPR003593:ATPase, AAA+ type, core; IPR003613:U box domain; IPR011704:ATPase, AAA-5; IPR013083:Zinc finger, RING/FYVE/PHD-type
PTSG_00779	164	287	557	221	43	44	45	40	NoBP	MF_GO:0005515:protein binding	NoCC	IPR011993:Pleckstrin homology-type
PTSG_00782	133	102	82	47	74	86	56	41	NoBP	MF_GO:0008417:fucosyltransferase activity	CC_GO:0044464:cell part	NoDomain
PTSG_00786	805	3803	2441	117	34	101	55	22	NoBP	NoMF	NoCC	NoDomain
PTSG_00787	24	72	56	27	29	33	29	14	BP_GO:0045449:regulation of transcription	MF_GO:0003700:transcription factor activity; MF_GO:0043565:sequence-specific DNA binding; MF_GO:0046983:protein dimerization activity	CC_GO:0005667:transcription factor complex	IPR011700:Basic leucine zipper
PTSG_00793	100	63	44	31	47	51	32	7	NoBP	NoMF	NoCC	NoDomain
PTSG_00812	148	242	178	106	53	90	99	71	BP_GO:0006464:protein modification process; BP_GO:0006570:tyrosine metabolic process	MF_GO:0004835:tubulin-tyrosine ligase activity	NoCC	IPR004344:Tubulin-tyrosine ligase
PTSG_00824	144	316	618	112	169	142	145	95	BP_GO:0006544:glycine metabolic process; BP_GO:0006563:L-serine metabolic process; BP_GO:0006566:threonine metabolic process; BP_GO:0009085:lysine biosynthetic process; BP_GO:0016310:phosphorylation	MF_GO:0004072:aspartate kinase activity; MF_GO:0016597:amino acid binding	NoCC	IPR001048:Aspartate/glutamate/uridylate kinase; IPR001341:Aspartate kinase domain; IPR002912:Amino acid-binding ACT; IPR018042:Aspartate kinase, conserved site
PTSG_00862	214	692	772	187	17	48	69	30	BP_GO:0008152:metabolic process	MF_GO:0008484:sulfuric ester hydrolase activity; MF_GO:0008236:serine-type peptidase activity	CC_GO:0016021:integral to membrane	IPR000917:Sulfatase; IPR017849:Alkaline phosphatase-like, alpha/beta/alpha; IPR017850:Alkaline-phosphatase-like, core domain; IPR019758:Peptidase S26A, signal peptidase I, conserved site
PTSG_00863	64	487	216	123	77	109	264	245	NoBP	MF_GO:0008026:ATP-dependent helicase activity; MF_GO:0003676:nucleic acid binding; MF_GO:0005524:ATP binding	NoCC	IPR000629:RNA helicase, ATP-dependent, DEAD-box, conserved site; IPR001650:Helicase, C-terminal; IPR011545:DNA/RNA helicase, DEAD/DEAH box type, N-terminal; IPR014001:DEAD-like helicase; IPR014014:RNA helicase, DEAD-box type, Q motif
PTSG_00871	779	365	380	48	2	113	20	5	BP_GO:0006468:protein amino acid phosphorylation	MF_GO:0004672:protein kinase activity; MF_GO:0005524:ATP binding; MF_GO:0005515:protein binding	NoCC	IPR000719:Protein kinase, catalytic domain; IPR001245:Serine-threonine/tyrosine-protein kinase; IPR011009:Protein kinase-like domain; IPR011641:Tyrosine-protein kinase ephrin type A/B receptor-like; IPR013032:EGF-like region, conserved site; IPR015915:Kelch-type beta propeller
PTSG_00874	367	975	993	322	250	319	377	440	BP_GO:0055114:oxidation reduction; BP_GO:0006118:electron transport	MF_GO:0016491:oxidoreductase activity; MF_GO:0020037:heme binding; MF_GO:0009055:electron carrier activity; MF_GO:0010181:FMN binding	NoCC	IPR000262:FMN-dependent dehydrogenase; IPR001199:Cytochrome b5; IPR003953:Fumarate reductase/succinate dehydrogenase flavoprotein, N-terminal; IPR008259:FMN-dependent alpha-hydroxy acid dehydrogenase, active site; IPR012133:Alpha-hydroxy acid dehydrogenase, FMN-dependent; IPR013785:Aldolase-type TIM barrel; IPR018506:Cytochrome b5, heme-binding site
PTSG_00899	604	1950	1078	768	35	115	179	56	NoBP	MF_GO:0005515:protein binding	NoCC	IPR005036:Putative phosphatase regulatory subunit
PTSG_00911	428	766	772	293	190	220	268	130	NoBP	MF_GO:0003676:nucleic acid binding	NoCC	IPR003034:DNA-binding SAP
PTSG_00924	116	517	376	205	174	297	330	199	NoBP	NoMF	CC_GO:0031981:nuclear lumen	IPR007991:RNA polymerase I specific transcription initiation factor RRN3
PTSG_00935	1260	858	831	480	692	873	414	512	BP_GO:0007283:spermatogenesis; BP_GO:0030324:lung development	NoMF	NoCC	IPR006214:Inhibitor of apoptosis-promoting Bax1-related
PTSG_00953	132	83	94	56	39	44	49	45	NoBP	NoMF	NoCC	NoDomain
PTSG_00973	863	840	1410	334	2	85	58	2	BP_GO:0045449:regulation of transcription	MF_GO:0003677:DNA binding; MF_GO:0005515:protein binding	NoCC	IPR001005:SANT domain, DNA binding; IPR009057:Homeodomain-like; IPR012287:Homeodomain-related; IPR014778:Myb, DNA-binding; IPR015495:Myb transcription factor; IPR017877:MYB-like; IPR017930:Transcription regulator HTH, Myb-type, DNA-binding
PTSG_00978	418	1435	1905	590	124	155	264	60	NoBP	MF_GO:0005515:protein binding	NoCC	IPR001060:Fps/Fes/Fer/CIP4 homology; IPR001452:Src homology-3 domain; IPR001478:PDZ/DHR/GLGF
PTSG_00990	307	175	126	99	68	100	97	35	NoBP	MF_GO:0016491:oxidoreductase activity	NoCC	IPR006076:FAD dependent oxidoreductase
PTSG_00993	72	189	178	89	138	93	128	60	BP_GO:0000084:S phase of mitotic cell cycle; BP_GO:0000070:mitotic sister chromatid segregation; BP_GO:0000086:G2/M transition of mitotic cell cycle; BP_GO:0008284:positive regulation of cell proliferation	MF_GO:0005524:ATP binding; MF_GO:0003677:DNA binding; MF_GO:0004003:ATP-dependent DNA helicase activity	CC_GO:0005657:replication fork	IPR006555:Helicase, ATP-dependent, c2 type; IPR010614:DEAD2; IPR013020:DNA helicase (DNA repair), Rad3 type; IPR014001:DEAD-like helicase; IPR014013:Helicase, superfamily 1/2, ATP-binding domain, DinG/Rad3-type
PTSG_00995	77	71	143	13	12	15	8	25	BP_GO:0006183:GTP biosynthetic process; BP_GO:0006228:UTP biosynthetic process; BP_GO:0006241:CTP biosynthetic process; BP_GO:0006144:purine base metabolic process; BP_GO:0006206:pyrimidine base metabolic process	MF_GO:0004550:nucleoside diphosphate kinase activity; MF_GO:0005524:ATP binding	NoCC	IPR001564:Nucleoside diphosphate kinase
PTSG_01013	293	58	58	16	1	14	4	1	BP_GO:0042967:acyl-carrier-protein biosynthetic process	MF_GO:0008080:N-acetyltransferase activity	NoCC	IPR000182:GCN5-related N-acetyltransferase (GNAT) domain; IPR016181:Acyl-CoA N-acyltransferase
PTSG_01015	2622	1518	1728	879	1099	1324	1028	816	NoBP	NoMF	NoCC	NoDomain
PTSG_01035	583	765	1020	80	59	65	80	34	BP_GO:0042446:hormone biosynthetic process; BP_GO:0008016:regulation of heart contraction; BP_GO:0015991:ATP hydrolysis coupled proton transport; BP_GO:0030317:sperm motility; BP_GO:0030641:regulation of cellular pH; BP_GO:0006813:potassium ion transport; BP_GO:0006814:sodium ion transport; BP_GO:0006754:ATP biosynthetic process	MF_GO:0005391:sodium:potassium-exchanging ATPase activity; MF_GO:0005524:ATP binding	CC_GO:0005890:sodium:potassium-exchanging ATPase complex	IPR001757:ATPase, P-type, K/Mg/Cd/Cu/Zn/Na/Ca/Na/H-transporter; IPR004014:ATPase, P-type cation-transporter, N-terminal; IPR005834:Haloacid dehalogenase-like hydrolase; IPR006069:ATPase, P-type cation exchange, alpha subunit; IPR008250:ATPase, P-type, ATPase-associated domain; IPR018303:ATPase, P-type phosphorylation site; IPR023214:HAD-like domain; IPR023299:ATPase, P-type, cytoplasmic domain N;…
PTSG_01045	1163	282	474	226	105	255	149	81	NoBP	MF_GO:0005515:protein binding	NoCC	IPR000372:Leucine-rich repeat-containing N-terminal; IPR001611:Leucine-rich repeat; IPR003591:Leucine-rich repeat, typical subtype
PTSG_01052	82	15	37	14	17	35	30	7	BP_GO:0006633:fatty acid biosynthetic process; BP_GO:0055114:oxidation reduction	MF_GO:0005506:iron ion binding; MF_GO:0016491:oxidoreductase activity	NoCC	IPR006694:Fatty acid hydroxylase
PTSG_01061	65	172	109	63	67	43	41	12	BP_GO:0015780:nucleotide-sugar transport	MF_GO:0005338:nucleotide-sugar transmembrane transporter activity; MF_GO:0005351:sugar:hydrogen symporter activity	CC_GO:0016021:integral to membrane; CC_GO:0000139:Golgi membrane	IPR004689:UDP-galactose transporter; IPR007271:Nucleotide-sugar transporter
PTSG_01095	126	177	124	41	14	23	27	75	BP_GO:0055085:transmembrane transport	NoMF	CC_GO:0016021:integral to membrane	IPR004776:Auxin efflux carrier
PTSG_01096	579	1397	1875	415	25	101	185	43	BP_GO:0055085:transmembrane transport	NoMF	CC_GO:0016021:integral to membrane	IPR004776:Auxin efflux carrier
PTSG_01100	13357	6967	7940	4566	5895	5249	1641	8180	BP_GO:0008152:metabolic process	MF_GO:0010181:FMN binding; MF_GO:0016491:oxidoreductase activity	NoCC	IPR001155:NADH:flavin oxidoreductase/NADH oxidase, N-terminal; IPR013785:Aldolase-type TIM barrel
PTSG_01101	487	432	389	273	184	197	201	259	BP_GO:0009058:biosynthetic process	NoMF	NoCC	IPR001296:Glycosyl transferase, group 1
PTSG_01102	471	539	583	219	192	203	184	195	BP_GO:0006812:cation transport; BP_GO:0055085:transmembrane transport	MF_GO:0008324:cation transmembrane transporter activity	CC_GO:0016020:membrane	IPR002524:Cation efflux protein
PTSG_01108	595	111	242	173	166	139	79	159	BP_GO:0006777:Mo-molybdopterin cofactor biosynthetic process	NoMF	CC_GO:0016020:membrane; CC_GO:0009536:plastid	IPR002820:Molybdopterin cofactor biosynthesis C (MoaC) domain; IPR023045:Molybdenum cofactor biosynthesis C
PTSG_01109	1012	182	364	262	217	286	137	238	BP_GO:0006777:Mo-molybdopterin cofactor biosynthetic process	MF_GO:0051536:iron-sulfur cluster binding; MF_GO:0003824:catalytic activity; MF_GO:0046872:metal ion binding	CC_GO:0019008:molybdopterin synthase complex	IPR000385:MoaA/nifB/pqqE, iron-sulphur binding, conserved site; IPR006638:Elongator protein 3/MiaB/NifB; IPR007197:Radical SAM; IPR010505:Molybdenum cofactor synthesis C-terminal; IPR013483:Molybdenum cofactor biosynthesis protein A; IPR013785:Aldolase-type TIM barrel
PTSG_01110	334	48	53	71	94	79	51	110	NoBP	MF_GO:0008270:zinc ion binding; MF_GO:0003723:RNA binding	NoCC	IPR001878:Zinc finger, CCHC-type; IPR003029:Ribosomal protein S1, RNA-binding domain; IPR012340:Nucleic acid-binding, OB-fold; IPR016027:Nucleic acid-binding, OB-fold-like; IPR022967:RNA-binding domain, S1
PTSG_01138	155	344	438	104	122	151	110	87	NoBP	MF_GO:0005515:protein binding	NoCC	IPR011990:Tetratricopeptide-like helical; IPR013026:Tetratricopeptide repeat-containing; IPR019734:Tetratricopeptide repeat
PTSG_01139	2942	2846	3204	1131	2394	2282	1639	2093	BP_GO:0006550:isoleucine catabolic process; BP_GO:0006552:leucine catabolic process; BP_GO:0006574:valine catabolic process; BP_GO:0006633:fatty acid biosynthetic process	MF_GO:0004658:propionyl-CoA carboxylase activity; MF_GO:0005524:ATP binding; MF_GO:0004075:biotin carboxylase activity	CC_GO:0009343:biotin carboxylase complex	IPR000089:Biotin/lipoyl attachment; IPR001882:Biotin-binding site; IPR005479:Carbamoyl-phosphate synthetase, large subunit, ATP-binding; IPR005481:Carbamoyl-phosphate synthase, large subunit, N-terminal; IPR005482:Biotin carboxylase, C-terminal; IPR011053:Single hybrid motif; IPR011054:Rudiment single hybrid motif; IPR011761:ATP-grasp fold; IPR011764:Biotin carboxylation domain; IPR013815:ATP-gra…
PTSG_01140	256	663	587	194	225	209	223	483	NoBP	NoMF	CC_GO:0016020:membrane	IPR002809:Protein of unknown function DUF106, transmembrane; IPR008568:Uncharacterised conserved protein UCP010045, transmembrane eukaryotic
PTSG_01141	543	396	494	156	29	103	47	26	BP_GO:0009987:cellular process; BP_GO:0032501:multicellular organismal process; BP_GO:0016043:cellular component organization	MF_GO:0005515:protein binding	CC_GO:0030863:cortical cytoskeleton; CC_GO:0043231:intracellular membrane-bounded organelle; CC_GO:0044456:synapse part; CC_GO:0044430:cytoskeletal part; CC_GO:0005886:plasma membrane	IPR001452:Src homology-3 domain; IPR001478:PDZ/DHR/GLGF; IPR008144:Guanylate kinase; IPR008145:Guanylate kinase/L-type calcium channel; IPR011511:Variant SH3; IPR015143:L27-1; IPR020590:Guanylate kinase, conserved site
PTSG_01151	223	152	150	94	62	118	106	49	NoBP	NoMF	NoCC	NoDomain
PTSG_01167	544	797	657	134	267	415	420	420	NoBP	MF_GO:0020037:heme binding	NoCC	IPR001199:Cytochrome b5
PTSG_01173	108	79	102	34	61	49	32	36	BP_GO:0045454:cell redox homeostasis; BP_GO:0006118:electron transport	MF_GO:0009055:electron carrier activity; MF_GO:0015035:protein disulfide oxidoreductase activity; MF_GO:0005515:protein binding	NoCC	IPR002109:Glutaredoxin; IPR003961:Fibronectin, type III; IPR008957:Fibronectin type III domain; IPR012335:Thioredoxin fold; IPR012336:Thioredoxin-like fold; IPR013783:Immunoglobulin-like fold
PTSG_01179	534	735	859	129	148	117	206	147	BP_GO:0006457:protein folding	MF_GO:0031072:heat shock protein binding; MF_GO:0051082:unfolded protein binding	NoCC	IPR001623:Heat shock protein DnaJ, N-terminal; IPR002939:Chaperone DnaJ, C-terminal; IPR003095:Heat shock protein DnaJ; IPR008971:HSP40/DnaJ peptide-binding; IPR018253:Heat shock protein DnaJ, conserved site
PTSG_01212	401	739	767	92	1	26	25	0	NoBP	NoMF	NoCC	NoDomain
PTSG_01220	383	227	288	133	18	57	44	15	NoBP	NoMF	NoCC	NoDomain
PTSG_01232	169	86	116	12	0	35	10	0	NoBP	MF_GO:0005515:protein binding	NoCC	IPR001791:Laminin G domain; IPR002035:von Willebrand factor, type A; IPR008985:Concanavalin A-like lectin/glucanase; IPR013320:Concanavalin A-like lectin/glucanase, subgroup
PTSG_01236	36	71	86	32	29	34	21	40	NoBP	NoMF	NoCC	NoDomain
PTSG_01251	592	273	330	182	15	91	148	4	BP_GO:0007275:multicellular organismal development; BP_GO:0007165:signal transduction	MF_GO:0004872:receptor activity	CC_GO:0016020:membrane	IPR002049:EGF-like, laminin; IPR003659:Plexin/semaphorin/integrin; IPR006212:Furin-like repeat; IPR009030:Growth factor, receptor; IPR016201:Plexin-like fold
PTSG_01273	50	162	160	52	49	53	75	68	NoBP	MF_GO:0005515:protein binding	NoCC	IPR001810:F-box domain, cyclin-like; IPR003347:Transcription factor jumonji/aspartyl beta-hydroxylase; IPR013129:Transcription factor jumonji; IPR022364:F-box domain, Skp2-like
PTSG_01284	535	155	270	87	1	89	33	0	BP_GO:0006470:protein amino acid dephosphorylation; BP_GO:0006570:tyrosine metabolic process	MF_GO:0004725:protein tyrosine phosphatase activity	NoCC	IPR000242:Protein-tyrosine phosphatase, receptor/non-receptor type; IPR000387:Protein-tyrosine/Dual-specificity phosphatase; IPR016130:Protein-tyrosine phosphatase, active site
PTSG_01285	2218	4088	4459	576	3	229	76	3	NoBP	MF_GO:0005515:protein binding	NoCC	IPR002035:von Willebrand factor, type A; IPR003410:Hyalin; IPR006212:Furin-like repeat; IPR009030:Growth factor, receptor
PTSG_01302	1660	458	983	448	682	858	705	427	BP_GO:0006629:lipid metabolic process	MF_GO:0004091:carboxylesterase activity	NoCC	IPR001087:Lipase, GDSL; IPR008138:Saposin-like type B, 2; IPR008139:Saposin B; IPR011001:Saposin-like; IPR013831:Esterase, SGNH hydrolase-type, subgroup; IPR021655:Protein metal binding site, Cu-binding, MopE
PTSG_01338	661	399	209	192	253	369	322	126	BP_GO:0008152:metabolic process	MF_GO:0008484:sulfuric ester hydrolase activity	NoCC	IPR000917:Sulfatase; IPR017849:Alkaline phosphatase-like, alpha/beta/alpha; IPR017850:Alkaline-phosphatase-like, core domain
PTSG_01340	297	207	235	3	0	42	11	1	NoBP	NoMF	NoCC	NoDomain
PTSG_01352	82	169	83	55	54	62	73	36	NoBP	NoMF	NoCC	NoDomain
PTSG_01378	918	274	647	133	29	118	68	66	NoBP	MF_GO:0005515:protein binding	NoCC	IPR000742:Epidermal growth factor-like, type 3; IPR002860:BNR repeat; IPR002919:Protease inhibitor I8, cysteine-rich trypsin inhibitor-like; IPR006210:Epidermal growth factor-like; IPR011040:Neuraminidase; IPR013032:EGF-like region, conserved site
PTSG_01381	1770	1385	1306	399	420	440	377	496	BP_GO:0009314:response to radiation; BP_GO:0006874:cellular calcium ion homeostasis; BP_GO:0005982:starch metabolic process; BP_GO:0005985:sucrose metabolic process; BP_GO:0006012:galactose metabolic process; BP_GO:0006094:gluconeogenesis; BP_GO:0006096:glycolysis; BP_GO:0006098:pentose-phosphate shunt; BP_GO:0019872:streptomycin biosynthetic process	MF_GO:0004614:phosphoglucomutase activity; MF_GO:0000287:magnesium ion binding	CC_GO:0005737:cytoplasm	IPR005841:Alpha-D-phosphohexomutase; IPR005843:Alpha-D-phosphohexomutase, C-terminal; IPR005844:Alpha-D-phosphohexomutase, alpha/beta/alpha domain I; IPR005845:Alpha-D-phosphohexomutase, alpha/beta/alpha domain II; IPR005846:Alpha-D-phosphohexomutase, alpha/beta/alpha domain III; IPR016055:Alpha-D-phosphohexomutase, alpha/beta/alpha I/II/III; IPR016066:Alpha-D-phosphohexomutase, conserved site
PTSG_01395	211	364	291	73	114	123	158	156	BP_GO:0009311:oligosaccharide metabolic process	MF_GO:0004573:mannosyl-oligosaccharide glucosidase activity	NoCC	IPR004888:Glycoside hydrolase, family 63; IPR008928:Six-hairpin glycosidase-like
PTSG_01396	348	641	708	278	141	243	268	114	BP_GO:0009058:biosynthetic process; BP_GO:0006687:glycosphingolipid metabolic process	MF_GO:0001733:galactosylceramide sulfotransferase activity	CC_GO:0005794:Golgi apparatus; CC_GO:0016021:integral to membrane	IPR003378:Fringe-like; IPR009729:Galactose-3-O-sulfotransferase
PTSG_01407	269	390	329	94	42	73	70	57	BP_GO:0001906:cell killing	MF_GO:0005524:ATP binding	NoCC	IPR002575:Aminoglycoside phosphotransferase; IPR010488:Zeta toxin, P-loop nucleoside triphosphate hydrolase; IPR011009:Protein kinase-like domain
PTSG_01423	6214	3913	5872	2429	1116	2020	2649	1115	BP_GO:0007186:G-protein coupled receptor protein signaling pathway; BP_GO:0055114:oxidation reduction	MF_GO:0016491:oxidoreductase activity	CC_GO:0016021:integral to membrane	IPR000276:GPCR, rhodopsin-like, 7TM; IPR000778:Cytochrome b245, heavy chain; IPR013112:FAD-binding 8
PTSG_01458	284	1102	426	231	43	81	133	82	NoBP	NoMF	NoCC	NoDomain
PTSG_01468	12	13	26	3	1	7	6	1	NoBP	NoMF	NoCC	NoDomain
PTSG_01480	480	401	794	262	366	288	489	239	NoBP	MF_GO:0005515:protein binding	NoCC	IPR003347:Transcription factor jumonji/aspartyl beta-hydroxylase; IPR013109:Cupin 4; IPR014710:RmlC-like jelly roll fold; IPR022777:Cupin, JmjC-type
PTSG_01488	5	35	85	22	10	20	31	13	NoBP	NoMF	NoCC	NoDomain
PTSG_01493	1231	1696	2062	86	1	95	25	1	NoBP	NoMF	NoCC	NoDomain
PTSG_01494	268	609	179	33	20	57	24	5	NoBP	NoMF	NoCC	NoDomain
PTSG_01513	1851	99	256	85	168	190	46	190	BP_GO:0008152:metabolic process	MF_GO:0003824:catalytic activity; MF_GO:0030170:pyridoxal phosphate binding	NoCC	IPR000192:Aminotransferase, class V/Cysteine desulfurase; IPR015421:Pyridoxal phosphate-dependent transferase, major region, subdomain 1; IPR015424:Pyridoxal phosphate-dependent transferase, major domain
PTSG_01546	4005	3327	3506	1022	863	1249	1064	1227	BP_GO:0008152:metabolic process	MF_GO:0005515:protein binding; MF_GO:0003824:catalytic activity	NoCC	IPR000644:Cystathionine beta-synthase, core; IPR002068:Heat shock protein Hsp20; IPR008978:HSP20-like chaperone; IPR013785:Aldolase-type TIM barrel
PTSG_01559	222	101	109	17	48	89	31	47	NoBP	NoMF	NoCC	NoDomain
PTSG_01589	360	1013	545	317	469	462	496	436	BP_GO:0055114:oxidation reduction; BP_GO:0046168:glycerol-3-phosphate catabolic process	MF_GO:0051287:NAD or NADH binding; MF_GO:0016616:oxidoreductase activity, acting on the CH-OH group of donors, NAD or NADP as acceptor	CC_GO:0005737:cytoplasm	IPR003421:Opine dehydrogenase; IPR008927:6-phosphogluconate dehydrogenase, C-terminal-like; IPR011128:Glycerol-3-phosphate dehydrogenase, NAD-dependent, N-terminal; IPR013328:Dehydrogenase, multihelical; IPR016040:NAD(P)-binding domain
PTSG_01604	860	698	764	456	1	102	58	2	NoBP	MF_GO:0003676:nucleic acid binding; MF_GO:0008270:zinc ion binding	NoCC	IPR000571:Zinc finger, CCCH-type
PTSG_01607	396	338	430	235	3	47	36	1	NoBP	NoMF	NoCC	NoDomain
PTSG_01608	302	446	295	186	171	150	232	123	BP_GO:0009089:lysine biosynthetic process via diaminopimelate	MF_GO:0008836:diaminopimelate decarboxylase activity	NoCC	IPR000183:Ornithine/DAP/Arg decarboxylase; IPR002986:Diaminopimelate decarboxylase; IPR009006:Alanine racemase/group IV decarboxylase, C-terminal; IPR022643:Orn/DAP/Arg decarboxylase 2, C-terminal; IPR022644:Orn/DAP/Arg decarboxylase 2, N-terminal; IPR022653:Orn/DAP/Arg decarboxylase 2, pyridoxal-phosphate binding site; IPR022657:Orn/DAP/Arg decarboxylase 2, conserved site
PTSG_01614	388	60	89	85	25	56	32	13	NoBP	MF_GO:0005509:calcium ion binding	NoCC	IPR002048:Calcium-binding EF-hand; IPR011992:EF-hand-like domain; IPR018247:EF-Hand 1, calcium-binding site; IPR018248:EF-hand; IPR018249:EF-HAND 2
PTSG_01615	124	11	24	17	4	17	7	0	BP_GO:0007165:signal transduction	MF_GO:0004872:receptor activity	NoCC	IPR001368:TNFR/CD27/30/40/95 cysteine-rich region
PTSG_01631	80	150	208	75	0	10	10	0	NoBP	NoMF	NoCC	NoDomain
PTSG_01658	9	54	19	7	11	20	12	6	BP_GO:0016051:carbohydrate biosynthetic process	MF_GO:0008146:sulfotransferase activity	CC_GO:0016021:integral to membrane	IPR005331:Sulfotransferase; IPR007734:Heparan sulphate 2-O-sulfotransferase
PTSG_01662	139	94	70	26	0	28	2	1	NoBP	NoMF	NoCC	NoDomain
PTSG_01708	7	34	41	2	0	0	1	0	NoBP	MF_GO:0005525:GTP binding	CC_GO:0016020:membrane	IPR007743:Interferon-inducible GTPase
PTSG_01722	248	20	95	55	1	32	13	0	NoBP	MF_GO:0005515:protein binding	NoCC	IPR000980:SH2 motif; IPR001478:PDZ/DHR/GLGF
PTSG_01727	3059	2107	1929	1016	1163	1399	928	1224	BP_GO:0009086:methionine biosynthetic process; BP_GO:0042558:pteridine and derivative metabolic process; BP_GO:0007399:nervous system development	MF_GO:0008705:methionine synthase activity; MF_GO:0008270:zinc ion binding; MF_GO:0008898:homocysteine S-methyltransferase activity; MF_GO:0005515:protein binding; MF_GO:0031419:cobalamin binding	CC_GO:0005829:cytosol	IPR000489:Pterin-binding; IPR003726:Homocysteine S-methyltransferase; IPR003759:Methionine synthase, cobalamin (vitamin B12)-binding module, cap; IPR004223:Vitamin B12-dependent methionine synthase, activation domain; IPR006158:Cobalamin (vitamin B12)-binding; IPR011005:Dihydropteroate synthase-like; IPR011822:5-methyltetrahydrofolate--homocysteine methyltransferase
PTSG_01739	383	417	647	140	20	46	130	34	NoBP	MF_GO:0005515:protein binding	NoCC	IPR001440:Tetratricopeptide TPR-1; IPR006597:Sel1-like; IPR011990:Tetratricopeptide-like helical; IPR013026:Tetratricopeptide repeat-containing; IPR019734:Tetratricopeptide repeat
PTSG_01743	436	244	300	137	88	107	123	71	BP_GO:0000162:tryptophan biosynthetic process; BP_GO:0006571:tyrosine biosynthetic process; BP_GO:0009094:L-phenylalanine biosynthetic process	MF_GO:0004107:chorismate synthase activity	NoCC	IPR000453:Chorismate synthase; IPR020541:Chorismate synthase, conserved site
PTSG_01752	121	155	171	86	98	105	89	100	BP_GO:0050794:regulation of cellular process	MF_GO:0035091:phosphoinositide binding	CC_GO:0043229:intracellular organelle; CC_GO:0044444:cytoplasmic part	IPR007822:Lanthionine synthetase C-like; IPR020434:LanC-like protein
PTSG_01753	37	13	26	2	0	2	9	3	BP_GO:0007017:microtubule-based process	MF_GO:0005515:protein binding; MF_GO:0003777:microtubule motor activity	CC_GO:0005871:kinesin complex; CC_GO:0005874:microtubule	IPR001440:Tetratricopeptide TPR-1; IPR002151:Kinesin light chain; IPR011990:Tetratricopeptide-like helical; IPR013026:Tetratricopeptide repeat-containing; IPR019734:Tetratricopeptide repeat
PTSG_01758	275	111	126	61	3	31	21	0	NoBP	MF_GO:0016740:transferase activity; MF_GO:0005515:protein binding; MF_GO:0003774:motor activity; MF_GO:0005524:ATP binding	CC_GO:0016459:myosin complex	IPR000048:IQ motif, EF-hand binding site; IPR001202:WW/Rsp5/WWP; IPR001609:Myosin head, motor domain
PTSG_01770	860	445	482	358	238	279	255	187	NoBP	NoMF	NoCC	NoDomain
PTSG_01771	1507	816	877	592	428	535	511	352	NoBP	MF_GO:0003924:GTPase activity; MF_GO:0005525:GTP binding	NoCC	IPR001401:Dynamin, GTPase domain; IPR022812:Dynamin
PTSG_01775	1742	374	584	525	629	604	471	566	BP_GO:0055114:oxidation reduction	MF_GO:0008270:zinc ion binding; MF_GO:0016491:oxidoreductase activity; MF_GO:0004857:enzyme inhibitor activity	NoCC	IPR002085:Alcohol dehydrogenase superfamily, zinc-containing; IPR008683:Microvirus A*; IPR011032:GroES-like; IPR013154:Alcohol dehydrogenase GroES-like; IPR016040:NAD(P)-binding domain; IPR020578:Aminotransferase class-V pyridoxal-phosphate binding site
PTSG_01784	872	251	428	246	203	203	150	328	NoBP	NoMF	CC_GO:0016021:integral to membrane	IPR002781:Protein of unknown function DUF81
PTSG_01806	1331	656	757	385	560	780	675	357	NoBP	NoMF	NoCC	NoDomain
PTSG_01809	1825	1300	1112	860	508	434	411	1294	BP_GO:0008152:metabolic process	MF_GO:0008168:methyltransferase activity	NoCC	IPR013216:Methyltransferase type 11
PTSG_01815	1105	541	927	507	21	237	122	4	BP_GO:0007156:homophilic cell adhesion; BP_GO:0007165:signal transduction	MF_GO:0004872:receptor activity; MF_GO:0005509:calcium ion binding; MF_GO:0005515:protein binding; MF_GO:0008270:zinc ion binding; MF_GO:0016787:hydrolase activity	CC_GO:0016020:membrane	IPR001368:TNFR/CD27/30/40/95 cysteine-rich region; IPR002049:EGF-like, laminin; IPR002126:Cadherin; IPR003598:Immunoglobulin subtype 2; IPR006210:Epidermal growth factor-like; IPR007110:Immunoglobulin-like; IPR013032:EGF-like region, conserved site; IPR013098:Immunoglobulin I-set; IPR013783:Immunoglobulin-like fold; IPR015919:Cadherin-like; IPR016192:APOBEC/CMP deaminase, zinc-binding
PTSG_01836	253	52	108	51	31	56	62	44	BP_GO:0006094:gluconeogenesis; BP_GO:0006096:glycolysis; BP_GO:0019643:reductive tricarboxylic acid cycle	MF_GO:0003987:acetate-CoA ligase activity; MF_GO:0016208:AMP binding	NoCC	IPR000873:AMP-dependent synthetase/ligase; IPR020845:AMP-binding, conserved site
PTSG_01857	72	4	42	11	5	13	26	3	NoBP	MF_GO:0005509:calcium ion binding	NoCC	IPR001881:EGF-like calcium-binding; IPR013091:EGF calcium-binding; IPR018097:EGF-like calcium-binding, conserved site
PTSG_01862	328	268	329	124	109	118	72	122	NoBP	NoMF	NoCC	NoDomain
PTSG_01895	407	141	310	81	0	45	14	0	NoBP	NoMF	NoCC	NoDomain
PTSG_01898	74	795	1404	86	27	26	50	23	BP_GO:0006182:cGMP biosynthetic process; BP_GO:0006144:purine base metabolic process; BP_GO:0046039:GTP metabolic process	MF_GO:0004383:guanylate cyclase activity	NoCC	IPR001054:Adenylyl cyclase class-3/4/guanylyl cyclase; IPR011645:Haem NO binding associated; IPR018297:Adenylyl cyclase class-3/4/guanylyl cyclase, conserved site
PTSG_01900	163	215	426	59	55	66	65	63	BP_GO:0055085:transmembrane transport	MF_GO:0005488:binding	CC_GO:0005743:mitochondrial inner membrane	IPR002067:Mitochondrial carrier protein; IPR018108:Mitochondrial substrate/solute carrier; IPR023395:Mitochondrial carrier domain
PTSG_01975	1515	159	387	279	128	140	118	149	BP_GO:0055085:transmembrane transport	NoMF	NoCC	IPR010658:Nodulin-like; IPR011701:Major facilitator superfamily MFS-1; IPR016196:Major facilitator superfamily, general substrate transporter
PTSG_02047	470	711	674	121	138	177	132	142	NoBP	NoMF	NoCC	IPR019538:26S proteasome non-ATPase regulatory subunit 5
PTSG_02049	164	83	123	7	1	38	4	1	NoBP	MF_GO:0005515:protein binding	NoCC	IPR011990:Tetratricopeptide-like helical; IPR013026:Tetratricopeptide repeat-containing; IPR013105:Tetratricopeptide TPR2; IPR019734:Tetratricopeptide repeat
PTSG_02055	1106	1996	1098	303	235	422	493	285	BP_GO:0006629:lipid metabolic process; BP_GO:0055114:oxidation reduction	MF_GO:0016491:oxidoreductase activity; MF_GO:0020037:heme binding	NoCC	IPR001199:Cytochrome b5; IPR005804:Fatty acid desaturase, type 1
PTSG_02056	42	98	57	32	55	55	38	31	NoBP	NoMF	NoCC	IPR002885:Pentatricopeptide repeat
PTSG_02061	362	142	354	157	16	39	32	13	NoBP	NoMF	NoCC	IPR000436:Sushi/SCR/CCP; IPR009030:Growth factor, receptor; IPR013032:EGF-like region, conserved site
PTSG_02089	2597	1755	1516	38	0	235	22	0	NoBP	NoMF	NoCC	NoDomain
PTSG_02090	312	393	262	12	1	53	3	0	NoBP	NoMF	NoCC	NoDomain
PTSG_02091	2487	2635	1655	187	79	480	80	21	NoBP	NoMF	NoCC	NoDomain
PTSG_02097	2815	6909	9304	839	11	283	87	10	NoBP	MF_GO:0005515:protein binding	NoCC	IPR006210:Epidermal growth factor-like; IPR006212:Furin-like repeat; IPR009030:Growth factor, receptor
PTSG_02098	112	248	417	130	101	159	208	93	BP_GO:0006468:protein amino acid phosphorylation; BP_GO:0009069:serine family amino acid metabolic process	MF_GO:0004674:protein serine/threonine kinase activity; MF_GO:0005524:ATP binding	NoCC	IPR004166:MHCK/EF2 kinase; IPR011009:Protein kinase-like domain
PTSG_02151	403	223	278	125	2	67	45	3	NoBP	NoMF	NoCC	NoDomain
PTSG_02163	63	79	73	22	0	8	2	0	NoBP	NoMF	NoCC	IPR005069:Nucleotide-diphospho-sugar transferase, predicted
PTSG_02165	1169	1449	2146	127	33	189	110	105	BP_GO:0006108:malate metabolic process; BP_GO:0055114:oxidation reduction; BP_GO:0006096:glycolysis; BP_GO:0006090:pyruvate metabolic process; BP_GO:0019643:reductive tricarboxylic acid cycle; BP_GO:0046487:glyoxylate metabolic process	MF_GO:0005488:binding; MF_GO:0030060:L-malate dehydrogenase activity	CC_GO:0005829:cytosol	IPR001236:Lactate/malate dehydrogenase, N-terminal; IPR001557:L-lactate/malate dehydrogenase; IPR010945:Malate dehydrogenase, type 2; IPR011274:Malate dehydrogenase, NAD-dependent, cytosolic; IPR015955:Lactate dehydrogenase/glycoside hydrolase, family 4, C-terminal; IPR016040:NAD(P)-binding domain; IPR022383:Lactate/malate dehydrogenase, C-terminal
PTSG_02180	459	165	177	130	178	122	79	194	NoBP	NoMF	CC_GO:0005737:cytoplasm	IPR010625:CHCH
PTSG_02198	967	1200	889	212	16	129	114	25	BP_GO:0006269:DNA replication, synthesis of RNA primer; BP_GO:0006351:transcription, DNA-dependent	MF_GO:0003896:DNA primase activity	CC_GO:0005657:replication fork; CC_GO:0005730:nucleolus	IPR002755:DNA primase, small subunit; IPR014145:DNA polymerase LigD, polymerase domain
PTSG_02208	105	121	98	22	37	39	35	16	NoBP	NoMF	NoCC	NoDomain
PTSG_02216	500	257	321	33	33	114	38	30	NoBP	NoMF	NoCC	NoDomain
PTSG_02217	355	895	1122	444	264	430	504	196	BP_GO:0007165:signal transduction	MF_GO:0005515:protein binding	NoCC	IPR000159:Ras-association; IPR000253:Forkhead-associated (FHA) domain; IPR008984:SMAD/FHA domain
PTSG_02230	723	42	197	111	122	187	119	69	BP_GO:0005975:carbohydrate metabolic process	MF_GO:0003824:catalytic activity; MF_GO:0043169:cation binding	NoCC	IPR000111:Glycoside hydrolase, clan GH-D; IPR002241:Glycoside hydrolase, family 27; IPR013780:Glycosyl hydrolase, family 13, all-beta; IPR013785:Aldolase-type TIM barrel; IPR017853:Glycoside hydrolase, superfamily
PTSG_02231	872	217	395	211	287	254	123	321	BP_GO:0055085:transmembrane transport	NoMF	NoCC	IPR011701:Major facilitator superfamily MFS-1; IPR016196:Major facilitator superfamily, general substrate transporter; IPR020846:Major facilitator superfamily
PTSG_02233	497	677	471	132	3	54	22	1	NoBP	MF_GO:0005509:calcium ion binding	NoCC	IPR002048:Calcium-binding EF-hand; IPR011992:EF-hand-like domain; IPR018247:EF-Hand 1, calcium-binding site; IPR018249:EF-HAND 2
PTSG_02246	1128	344	366	243	207	271	104	154	BP_GO:0006511:ubiquitin-dependent protein catabolic process; BP_GO:0006412:translation; BP_GO:0042254:ribosome biogenesis	MF_GO:0008270:zinc ion binding; MF_GO:0003735:structural constituent of ribosome	CC_GO:0005840:ribosome	IPR004854:Ubiquitin fusion degradation protein UFD1; IPR015880:Zinc finger, C2H2-like; IPR018271:Ribosomal protein S14, conserved site
PTSG_02267	1896	1848	1805	981	369	739	988	1819	NoBP	MF_GO:0005509:calcium ion binding	NoCC	IPR002048:Calcium-binding EF-hand; IPR011992:EF-hand-like domain; IPR018247:EF-Hand 1, calcium-binding site; IPR018249:EF-HAND 2
PTSG_02270	128	174	202	99	105	126	130	92	BP_GO:0009058:biosynthetic process; BP_GO:0006687:glycosphingolipid metabolic process	MF_GO:0001733:galactosylceramide sulfotransferase activity	CC_GO:0005794:Golgi apparatus; CC_GO:0016021:integral to membrane	IPR009729:Galactose-3-O-sulfotransferase
PTSG_02278	1129	183	184	165	192	181	87	184	BP_GO:0006545:glycine biosynthetic process; BP_GO:0009165:nucleotide biosynthetic process; BP_GO:0055114:oxidation reduction; BP_GO:0006761:dihydrofolate biosynthetic process; BP_GO:0046656:folic acid biosynthetic process	MF_GO:0004146:dihydrofolate reductase activity; MF_GO:0050661:NADP or NADPH binding	NoCC	IPR001796:Dihydrofolate reductase domain; IPR012259:Dihydrofolate reductase; IPR017925:Dihydrofolate reductase conserved site
PTSG_02297	224	1006	894	122	175	225	267	211	NoBP	MF_GO:0016491:oxidoreductase activity	NoCC	IPR005123:Oxoglutarate/iron-dependent oxygenase
PTSG_02334	149	161	122	79	108	117	94	69	NoBP	NoMF	NoCC	NoDomain
PTSG_02340	593	1721	2167	199	22	125	108	23	BP_GO:0055114:oxidation reduction; BP_GO:0006525:arginine metabolic process; BP_GO:0006560:proline metabolic process; BP_GO:0018401:peptidyl-proline hydroxylation to 4-hydroxy-L-proline	MF_GO:0005506:iron ion binding; MF_GO:0031418:L-ascorbic acid binding; MF_GO:0005515:protein binding; MF_GO:0004656:procollagen-proline 4-dioxygenase activity	CC_GO:0005783:endoplasmic reticulum	IPR005123:Oxoglutarate/iron-dependent oxygenase; IPR006620:Prolyl 4-hydroxylase, alpha subunit; IPR011990:Tetratricopeptide-like helical; IPR013026:Tetratricopeptide repeat-containing; IPR013547:Prolyl 4-hydroxylase alpha-subunit, N-terminal; IPR019734:Tetratricopeptide repeat
PTSG_02349	286	37	79	57	48	66	88	58	NoBP	NoMF	NoCC	NoDomain
PTSG_02386	113	74	57	36	44	55	57	45	NoBP	MF_GO:0005515:protein binding	NoCC	IPR001680:WD40 repeat; IPR011046:WD40 repeat-like-containing domain; IPR015943:WD40/YVTN repeat-like-containing domain; IPR017986:WD40-repeat-containing domain; IPR019781:WD40 repeat, subgroup; IPR019782:WD40 repeat 2
PTSG_02397	559	1219	1358	475	125	205	338	76	BP_GO:0006950:response to stress	NoMF	NoCC	IPR003718:Peroxiredoxin, OsmC-like protein; IPR015946:K homology domain-like, alpha/beta
PTSG_02404	521	559	442	37	8	51	8	1	NoBP	NoMF	NoCC	NoDomain
PTSG_02407	303	512	679	87	2	28	11	0	NoBP	MF_GO:0005515:protein binding	NoCC	IPR001478:PDZ/DHR/GLGF
PTSG_02418	1432	1516	1567	401	367	540	268	156	NoBP	NoMF	NoCC	NoDomain
PTSG_02436	39	41	56	9	0	8	9	0	NoBP	MF_GO:0005515:protein binding; MF_GO:0008270:zinc ion binding; MF_GO:0003676:nucleic acid binding	CC_GO:0005622:intracellular	IPR001841:Zinc finger, RING-type; IPR007087:Zinc finger, C2H2-type; IPR011011:Zinc finger, FYVE/PHD-type; IPR013087:Zinc finger, C2H2-type/integrase, DNA-binding; IPR015880:Zinc finger, C2H2-like
PTSG_02446	3987	1139	1356	1054	659	1118	941	1016	BP_GO:0006098:pentose-phosphate shunt; BP_GO:0015976:carbon utilization	MF_GO:0004802:transketolase activity	NoCC	IPR005474:Transketolase, N-terminal; IPR005475:Transketolase-like, pyrimidine-binding domain; IPR005476:Transketolase, C-terminal; IPR005478:Transketolase, bacterial-like; IPR009014:Transketolase, C-terminal/Pyruvate-ferredoxin oxidoreductase, domain II; IPR015941:Transketolase-like, C-terminal; IPR020826:Transketolase binding site
PTSG_02515	932	1738	3555	386	3	59	78	4	BP_GO:0007165:signal transduction; BP_GO:0045087:innate immune response	MF_GO:0004888:transmembrane receptor activity; MF_GO:0005488:binding	CC_GO:0031224:intrinsic to membrane	IPR000157:Toll-Interleukin receptor; IPR011989:Armadillo-like helical; IPR016024:Armadillo-type fold
PTSG_02556	23	17	41	12	0	2	9	2	BP_GO:0007017:microtubule-based process	MF_GO:0005515:protein binding; MF_GO:0003777:microtubule motor activity	CC_GO:0005871:kinesin complex; CC_GO:0005874:microtubule	IPR001440:Tetratricopeptide TPR-1; IPR001849:Pleckstrin homology domain; IPR002151:Kinesin light chain; IPR006597:Sel1-like; IPR011990:Tetratricopeptide-like helical; IPR011993:Pleckstrin homology-type; IPR013026:Tetratricopeptide repeat-containing; IPR019734:Tetratricopeptide repeat
PTSG_02590	1010	380	431	246	223	298	281	215	NoBP	NoMF	NoCC	IPR021134:Bestrophin/UPF0187
PTSG_02592	2793	601	1183	169	64	192	84	83	BP_GO:0015858:nucleoside transport	MF_GO:0005337:nucleoside transmembrane transporter activity	CC_GO:0016020:membrane	IPR002259:Delayed-early response protein/equilibrative nucleoside transporter; IPR016196:Major facilitator superfamily, general substrate transporter
PTSG_02597	8	15	27	4	0	5	0	0	BP_GO:0007165:signal transduction; BP_GO:0045087:innate immune response	MF_GO:0004888:transmembrane receptor activity; MF_GO:0005515:protein binding	CC_GO:0031224:intrinsic to membrane	IPR000157:Toll-Interleukin receptor; IPR000980:SH2 motif
PTSG_02605	367	57	45	27	7	67	12	16	BP_GO:0016042:lipid catabolic process; BP_GO:0046486:glycerolipid metabolic process	MF_GO:0003924:GTPase activity; MF_GO:0005525:GTP binding; MF_GO:0004806:triglyceride lipase activity	NoCC	IPR000795:Protein synthesis factor, GTP-binding; IPR002921:Lipase, class 3
PTSG_02607	170	66	61	0	17	23	12	0	NoBP	NoMF	NoCC	NoDomain
PTSG_02608	294	91	100	21	13	60	25	5	NoBP	NoMF	NoCC	NoDomain
PTSG_02609	956	56	21	1	0	35	1	0	NoBP	NoMF	NoCC	NoDomain
PTSG_02647	44	13	15	6	0	9	1	0	NoBP	NoMF	NoCC	IPR015916:Galactose oxidase, beta-propeller
PTSG_02669	906	386	581	26	1	91	6	0	NoBP	NoMF	NoCC	NoDomain
PTSG_02670	1740	323	1026	221	196	316	147	4	NoBP	NoMF	NoCC	NoDomain
PTSG_02674	61	17	23	5	0	11	6	1	NoBP	NoMF	NoCC	IPR011042:Six-bladed beta-propeller, TolB-like
PTSG_02679	46	53	31	4	0	9	3	0	NoBP	NoMF	NoCC	NoDomain
PTSG_02681	176	125	96	15	14	64	12	1	BP_GO:0009116:nucleoside metabolic process	MF_GO:0003824:catalytic activity	NoCC	IPR000845:Nucleoside phosphorylase domain; IPR020859:ROC GTPase
PTSG_02683	265	10	8	3	1	18	4	0	NoBP	NoMF	NoCC	NoDomain
PTSG_02684	26	9	6	5	0	10	5	0	NoBP	NoMF	NoCC	NoDomain
PTSG_02685	64	13	5	6	0	8	2	0	NoBP	MF_GO:0005515:protein binding	NoCC	IPR001680:WD40 repeat; IPR011046:WD40 repeat-like-containing domain; IPR011047:Quinonprotein alcohol dehydrogenase-like; IPR015943:WD40/YVTN repeat-like-containing domain; IPR017986:WD40-repeat-containing domain; IPR018391:Pyrrolo-quinoline quinone beta-propeller repeat; IPR019775:WD40 repeat, conserved site; IPR019781:WD40 repeat, subgroup; IPR019782:WD40 repeat 2; IPR020472:G-protein beta WD-40…
PTSG_02689	226	185	277	85	67	79	154	107	BP_GO:0055114:oxidation reduction	MF_GO:0005506:iron ion binding; MF_GO:0031418:L-ascorbic acid binding	NoCC	IPR006620:Prolyl 4-hydroxylase, alpha subunit
PTSG_02708	339	537	688	185	12	69	87	2	NoBP	NoMF	NoCC	NoDomain
PTSG_02711	91	27	50	10	5	15	4	0	NoBP	NoMF	NoCC	NoDomain
PTSG_02713	57	24	38	4	1	18	5	0	NoBP	NoMF	NoCC	IPR015916:Galactose oxidase, beta-propeller
PTSG_02714	26	19	12	4	4	12	11	5	BP_GO:0008152:metabolic process	MF_GO:0005524:ATP binding; MF_GO:0016874:ligase activity	NoCC	IPR005479:Carbamoyl-phosphate synthetase, large subunit, ATP-binding; IPR013816:ATP-grasp fold, subdomain 2
PTSG_02718	34	7	10	4	0	7	2	1	NoBP	MF_GO:0005515:protein binding	NoCC	IPR015943:WD40/YVTN repeat-like-containing domain
PTSG_02728	85	8	14	5	5	18	4	0	NoBP	NoMF	NoCC	IPR011042:Six-bladed beta-propeller, TolB-like
PTSG_02756	5	43	19	4	5	12	16	16	NoBP	MF_GO:0005515:protein binding	NoCC	IPR015943:WD40/YVTN repeat-like-containing domain
PTSG_02760	116	70	93	48	12	31	47	27	BP_GO:0007155:cell adhesion; BP_GO:0006468:protein amino acid phosphorylation	MF_GO:0005524:ATP binding; MF_GO:0004713:protein tyrosine kinase activity	CC_GO:0008305:integrin complex	IPR000413:Integrin alpha chain; IPR000719:Protein kinase, catalytic domain; IPR001245:Serine-threonine/tyrosine-protein kinase; IPR003410:Hyalin; IPR003609:Apple-like; IPR008266:Tyrosine-protein kinase, active site; IPR011009:Protein kinase-like domain; IPR013519:Integrin alpha beta-propellor; IPR017441:Protein kinase, ATP binding site
PTSG_02790	1426	601	3793	91	43	55	64	26	BP_GO:0008284:positive regulation of cell proliferation; BP_GO:0001822:kidney development; BP_GO:0006596:polyamine biosynthetic process; BP_GO:0006525:arginine metabolic process; BP_GO:0006560:proline metabolic process	MF_GO:0004586:ornithine decarboxylase activity	CC_GO:0005829:cytosol	IPR000183:Ornithine/DAP/Arg decarboxylase; IPR002433:Ornithine decarboxylase; IPR009006:Alanine racemase/group IV decarboxylase, C-terminal; IPR022643:Orn/DAP/Arg decarboxylase 2, C-terminal; IPR022644:Orn/DAP/Arg decarboxylase 2, N-terminal; IPR022653:Orn/DAP/Arg decarboxylase 2, pyridoxal-phosphate binding site; IPR022657:Orn/DAP/Arg decarboxylase 2, conserved site
PTSG_02793	32	41	39	10	9	22	8	5	BP_GO:0008152:metabolic process	MF_GO:0005524:ATP binding; MF_GO:0016874:ligase activity	NoCC	IPR005479:Carbamoyl-phosphate synthetase, large subunit, ATP-binding; IPR013816:ATP-grasp fold, subdomain 2
PTSG_02798	836	529	1010	36	2	265	15	0	NoBP	NoMF	NoCC	NoDomain
PTSG_02801	123	24	20	2	7	39	2	1	NoBP	NoMF	NoCC	NoDomain
PTSG_02818	18	36	13	8	3	19	4	3	NoBP	MF_GO:0005524:ATP binding; MF_GO:0016874:ligase activity	NoCC	IPR013816:ATP-grasp fold, subdomain 2
PTSG_02819	65	26	14	6	5	23	10	2	NoBP	NoMF	NoCC	NoDomain
PTSG_02822	61	16	10	3	4	11	6	0	NoBP	NoMF	NoCC	NoDomain
PTSG_02823	72	15	14	0	1	8	3	0	NoBP	NoMF	NoCC	NoDomain
PTSG_02842	18	20	11	5	4	6	5	4	BP_GO:0008152:metabolic process	MF_GO:0005524:ATP binding; MF_GO:0016874:ligase activity	NoCC	IPR005479:Carbamoyl-phosphate synthetase, large subunit, ATP-binding; IPR013816:ATP-grasp fold, subdomain 2
PTSG_02857	268	385	474	146	144	146	184	89	BP_GO:0006468:protein amino acid phosphorylation; BP_GO:0009069:serine family amino acid metabolic process	MF_GO:0005524:ATP binding; MF_GO:0004674:protein serine/threonine kinase activity	NoCC	IPR000719:Protein kinase, catalytic domain; IPR001245:Serine-threonine/tyrosine-protein kinase; IPR008271:Serine/threonine-protein kinase, active site; IPR011009:Protein kinase-like domain; IPR017441:Protein kinase, ATP binding site
PTSG_02859	36	22	47	10	0	9	8	3	NoBP	NoMF	NoCC	NoDomain
PTSG_02864	39	19	28	5	0	12	1	0	NoBP	NoMF	NoCC	NoDomain
PTSG_02872	225	45	57	35	11	30	16	1	NoBP	NoMF	NoCC	NoDomain
PTSG_02875	80	14	6	5	0	7	4	0	NoBP	MF_GO:0005515:protein binding	NoCC	IPR015943:WD40/YVTN repeat-like-containing domain
PTSG_02876	75	33	42	25	0	10	4	0	NoBP	NoMF	NoCC	NoDomain
PTSG_02885	42567	13598	12392	8054	5005	5169	655	3499	BP_GO:0008152:metabolic process	MF_GO:0003824:catalytic activity; MF_GO:0005488:binding	NoCC	IPR008030:NmrA-like; IPR016040:NAD(P)-binding domain
PTSG_02886	174	256	314	117	96	124	124	60	BP_GO:0006118:electron transport	MF_GO:0005507:copper ion binding; MF_GO:0009055:electron carrier activity; MF_GO:0005515:protein binding	NoCC	IPR000923:Blue (type 1) copper domain; IPR002110:Ankyrin repeat; IPR020683:Ankyrin repeat-containing domain
PTSG_02890	18	3	11	0	0	9	0	1	NoBP	NoMF	NoCC	IPR011042:Six-bladed beta-propeller, TolB-like; IPR011043:Galactose oxidase/kelch, beta-propeller
PTSG_02898	43	10	17	4	4	12	6	0	NoBP	NoMF	NoCC	IPR015916:Galactose oxidase, beta-propeller
PTSG_02902	282	300	385	76	81	71	129	120	BP_GO:0006810:transport	MF_GO:0005215:transporter activity	CC_GO:0016020:membrane	IPR001046:Natural resistance-associated macrophage protein
PTSG_02903	395	424	567	215	123	101	117	221	BP_GO:0030001:metal ion transport; BP_GO:0055085:transmembrane transport	MF_GO:0046873:metal ion transmembrane transporter activity	CC_GO:0016020:membrane	IPR003689:Zinc/iron permease
PTSG_02905	23803	4897	8516	5793	2029	2284	873	3339	BP_GO:0009062:fatty acid catabolic process	MF_GO:0016290:palmitoyl-CoA hydrolase activity; MF_GO:0047617:acyl-CoA hydrolase activity	CC_GO:0005829:cytosol	IPR006683:Thioesterase superfamily
PTSG_02929	40	53	30	15	7	23	11	13	BP_GO:0008152:metabolic process	MF_GO:0005524:ATP binding; MF_GO:0016874:ligase activity	NoCC	IPR005479:Carbamoyl-phosphate synthetase, large subunit, ATP-binding; IPR013816:ATP-grasp fold, subdomain 2
PTSG_02953	9	170	13	1	0	4	0	0	NoBP	NoMF	NoCC	NoDomain
PTSG_02959	22	20	7	4	1	4	0	1	NoBP	NoMF	NoCC	NoDomain
PTSG_02971	10892	5408	5204	4056	4661	6001	2896	3921	BP_GO:0055114:oxidation reduction	MF_GO:0005506:iron ion binding; MF_GO:0016491:oxidoreductase activity	NoCC	IPR002742:Desulfoferrodoxin, ferrous iron-binding domain
PTSG_02975	585	531	645	141	0	49	22	1	NoBP	NoMF	NoCC	IPR008775:Phytanoyl-CoA dioxygenase
PTSG_02986	397	159	118	123	100	161	93	75	NoBP	NoMF	NoCC	IPR000631:Uncharacterised protein family, carbohydrate kinase-related; IPR004443:YjeF-related protein, N-terminal
PTSG_02987	20	18	15	7	2	19	6	3	NoBP	NoMF	NoCC	NoDomain
PTSG_02988	36	35	12	13	10	22	13	3	NoBP	NoMF	NoCC	IPR002589:Appr-1-p processing
PTSG_02990	13	21	6	0	0	7	0	0	NoBP	NoMF	NoCC	NoDomain
PTSG_03008	702	467	684	288	46	139	402	55	NoBP	MF_GO:0005515:protein binding	NoCC	IPR000436:Sushi/SCR/CCP; IPR001258:NHL repeat; IPR011042:Six-bladed beta-propeller, TolB-like; IPR013017:NHL repeat, subgroup; IPR016060:Complement control module
PTSG_03009	1084	822	1208	521	65	145	643	75	BP_GO:0006119:oxidative phosphorylation	MF_GO:0005515:protein binding; MF_GO:0000287:magnesium ion binding; MF_GO:0004427:inorganic diphosphatase activity; MF_GO:0005509:calcium ion binding	CC_GO:0005737:cytoplasm	IPR000152:EGF-type aspartate/asparagine hydroxylation site; IPR000436:Sushi/SCR/CCP; IPR000742:Epidermal growth factor-like, type 3; IPR006210:Epidermal growth factor-like; IPR008162:Inorganic pyrophosphatase; IPR013091:EGF calcium-binding; IPR016060:Complement control module; IPR018097:EGF-like calcium-binding, conserved site
PTSG_03014	176	1745	1119	455	478	624	985	814	BP_GO:0006364:rRNA processing	MF_GO:0003723:RNA binding; MF_GO:0008757:S-adenosylmethionine-dependent methyltransferase activity	NoCC	IPR001678:Bacterial Fmu (Sun)/eukaryotic nucleolar NOL1/Nop2p; IPR011023:Nop2p; IPR018247:EF-Hand 1, calcium-binding site; IPR018314:Bacterial Fmu (Sun)/eukaryotic nucleolar NOL1/Nop2p, conserved site; IPR023267:RNA (C5-cytosine) methyltransferase; IPR023273:RNA (C5-cytosine) methyltransferase, NOP2
PTSG_03019	184	362	372	29	16	46	17	11	NoBP	NoMF	NoCC	NoDomain
PTSG_03034	9	49	23	13	18	15	14	25	NoBP	MF_GO:0005516:calmodulin binding	NoCC	IPR002101:Myristoylated alanine-rich C-kinase substrate MARCKS
PTSG_03040	201	8	79	20	37	50	64	26	NoBP	NoMF	NoCC	NoDomain
PTSG_03067	582	2555	1203	461	80	224	452	595	BP_GO:0060041:retina development in camera-type eye; BP_GO:0006541:glutamine metabolic process; BP_GO:0006207:'de novo' pyrimidine base biosynthetic process; BP_GO:0006522:alanine metabolic process; BP_GO:0006531:aspartate metabolic process	MF_GO:0004086:carbamoyl-phosphate synthase activity; MF_GO:0016810:hydrolase activity, acting on carbon-nitrogen (but not peptide) bonds; MF_GO:0004070:aspartate carbamoyltransferase activity; MF_GO:0005524:ATP binding; MF_GO:0016597:amino acid binding	CC_GO:0005951:carbamoyl-phosphate synthase complex; CC_GO:0009347:aspartate carbamoyltransferase complex	IPR001317:Carbamoyl-phosphate synthase, GATase domain; IPR002082:Aspartate carbamoyltransferase, eukaryotic; IPR002474:Carbamoyl-phosphate synthase, small subunit, N-terminal; IPR005479:Carbamoyl-phosphate synthetase, large subunit, ATP-binding; IPR005480:Carbamoyl-phosphate synthetase, large subunit, oligomerisation; IPR005481:Carbamoyl-phosphate synthase, large subunit, N-terminal; IPR005483:Ca…
PTSG_03074	132	32	32	20	29	28	26	29	NoBP	NoMF	NoCC	NoDomain
PTSG_03092	109	948	581	189	205	285	378	339	BP_GO:0016458:gene silencing	NoMF	CC_GO:0005634:nucleus	IPR018972:Something about silencing protein 10 (Sas10), C-terminal
PTSG_03094	775	123	253	180	132	107	98	267	NoBP	MF_GO:0008270:zinc ion binding; MF_GO:0005515:protein binding	NoCC	IPR001607:Zinc finger, UBP-type; IPR001841:Zinc finger, RING-type; IPR013083:Zinc finger, RING/FYVE/PHD-type
PTSG_03107	37	332	205	57	80	100	119	118	NoBP	NoMF	NoCC	NoDomain
PTSG_03116	318	417	424	72	39	61	94	40	NoBP	NoMF	NoCC	IPR013217:Methyltransferase type 12
PTSG_03135	1899	634	999	328	207	244	300	225	BP_GO:0009058:biosynthetic process	MF_GO:0008168:methyltransferase activity	NoCC	IPR013216:Methyltransferase type 11; IPR015168:NMT1/THI5-like
PTSG_03136	1532	83	68	102	264	131	82	330	NoBP	NoMF	NoCC	IPR013783:Immunoglobulin-like fold; IPR014756:Immunoglobulin E-set; IPR017868:Filamin/ABP280 repeat-like
PTSG_03138	30245	20726	13876	4097	5533	4816	1043	2811	BP_GO:0045454:cell redox homeostasis; BP_GO:0055114:oxidation reduction; BP_GO:0006804:peroxidase reaction; BP_GO:0006979:response to oxidative stress	MF_GO:0051920:peroxiredoxin activity; MF_GO:0004601:peroxidase activity	NoCC	IPR000866:Alkyl hydroperoxide reductase subunit C/ Thiol specific antioxidant; IPR012335:Thioredoxin fold; IPR012336:Thioredoxin-like fold; IPR017936:Thioredoxin-like; IPR019479:Peroxiredoxin, C-terminal
PTSG_03140	231	1074	531	194	86	108	188	63	NoBP	NoMF	NoCC	NoDomain
PTSG_03146	47	192	159	29	58	49	39	78	BP_GO:0016568:chromatin modification; BP_GO:0010468:regulation of gene expression; BP_GO:0090304:nucleic acid metabolic process; BP_GO:0006479:protein amino acid methylation	MF_GO:0005488:binding; MF_GO:0016274:protein-arginine N-methyltransferase activity	CC_GO:0005737:cytoplasm	IPR010456:Ribosomal L11 methyltransferase, PrmA
PTSG_03148	83	226	200	43	1	10	6	1	BP_GO:0006817:phosphate transport	MF_GO:0005315:inorganic phosphate transmembrane transporter activity	CC_GO:0016020:membrane	IPR001204:Phosphate transporter
PTSG_03149	440	242	218	158	25	171	210	25	NoBP	MF_GO:0010181:FMN binding	CC_GO:0005773:vacuole	IPR009002:FMN-binding split barrel-related; IPR011576:Pyridoxamine 5'-phosphate oxidase-like, FMN-binding domain; IPR012349:FMN-binding split barrel
PTSG_03170	275	767	1205	457	18	51	73	8	NoBP	MF_GO:0005515:protein binding; MF_GO:0003774:motor activity; MF_GO:0005524:ATP binding	CC_GO:0016459:myosin complex	IPR000048:IQ motif, EF-hand binding site; IPR001609:Myosin head, motor domain
PTSG_03175	2639	9956	6846	1505	170	599	1108	90	BP_GO:0009851:auxin biosynthetic process; BP_GO:0019538:protein metabolic process	MF_GO:0005515:protein binding; MF_GO:0005524:ATP binding; MF_GO:0017111:nucleoside-triphosphatase activity	NoCC	IPR001270:Chaperonin ClpA/B; IPR003593:ATPase, AAA+ type, core; IPR003959:ATPase, AAA-type, core; IPR004176:Clp, N-terminal; IPR013093:ATPase, AAA-2; IPR018368:Chaperonin ClpA/B, conserved site; IPR019489:Clp ATPase, C-terminal; IPR023150:Double Clp-N motif
PTSG_03185	103	745	494	193	243	226	404	408	BP_GO:0000055:ribosomal large subunit export from nucleus	MF_GO:0043023:ribosomal large subunit binding	CC_GO:0005737:cytoplasm; CC_GO:0005634:nucleus	IPR007064:NMD3
PTSG_03196	42	338	158	99	45	40	163	155	NoBP	MF_GO:0003676:nucleic acid binding; MF_GO:0005524:ATP binding; MF_GO:0008026:ATP-dependent helicase activity	NoCC	IPR000629:RNA helicase, ATP-dependent, DEAD-box, conserved site; IPR001650:Helicase, C-terminal; IPR011545:DNA/RNA helicase, DEAD/DEAH box type, N-terminal; IPR014001:DEAD-like helicase; IPR014014:RNA helicase, DEAD-box type, Q motif
PTSG_03216	659	611	902	306	2	98	45	2	BP_GO:0007165:signal transduction	MF_GO:0004872:receptor activity	NoCC	IPR001368:TNFR/CD27/30/40/95 cysteine-rich region; IPR009030:Growth factor, receptor; IPR013032:EGF-like region, conserved site
PTSG_03219	112	273	340	33	0	13	8	0	NoBP	MF_GO:0005515:protein binding	CC_GO:0005856:cytoskeleton	IPR000299:FERM domain; IPR001452:Src homology-3 domain; IPR011511:Variant SH3; IPR011993:Pleckstrin homology-type; IPR014352:FERM/acyl-CoA-binding protein, 3-helical bundle; IPR018979:FERM, N-terminal; IPR018980:FERM, C-terminal PH-like domain; IPR019748:FERM central domain; IPR019749:Band 4.1 domain
PTSG_03233	10086	11420	10549	2220	1409	3643	2951	2212	BP_GO:0006094:gluconeogenesis; BP_GO:0006099:tricarboxylic acid cycle; BP_GO:0015976:carbon utilization	MF_GO:0004612:phosphoenolpyruvate carboxykinase (ATP) activity; MF_GO:0005524:ATP binding	CC_GO:0005737:cytoplasm	IPR001272:Phosphoenolpyruvate carboxykinase, ATP-utilising; IPR008210:Phosphoenolpyruvate carboxykinase, N-terminal; IPR013035:Phosphoenolpyruvate carboxykinase, C-terminal; IPR015994:Phosphoenolpyruvate carboxykinase (ATP), conserved site
PTSG_03254	4460	2797	3796	996	587	1197	1155	1084	BP_GO:0007010:cytoskeleton organization	MF_GO:0003779:actin binding	NoCC	IPR003128:Villin headpiece; IPR007122:Gelsolin; IPR007123:Gelsolin domain
PTSG_03270	4643	827	1510	1309	538	718	599	295	BP_GO:0042967:acyl-carrier-protein biosynthetic process	MF_GO:0008415:acyltransferase activity	NoCC	IPR000542:Acyltransferase ChoActase/COT/CPT
PTSG_03274	400	679	378	79	66	111	72	28	NoBP	NoMF	NoCC	NoDomain
PTSG_03300	200	290	180	50	1	48	8	1	NoBP	NoMF	NoCC	NoDomain
PTSG_03303	2075	928	769	207	79	201	48	109	NoBP	MF_GO:0003824:catalytic activity	NoCC	IPR000639:Epoxide hydrolase-like
PTSG_03306	405	478	486	294	303	320	442	199	BP_GO:0009987:cellular process; BP_GO:0032501:multicellular organismal process	MF_GO:0005515:protein binding	CC_GO:0016020:membrane	IPR001478:PDZ/DHR/GLGF; IPR020845:AMP-binding, conserved site
PTSG_03316	4104	480	878	414	477	816	207	267	BP_GO:0006633:fatty acid biosynthetic process; BP_GO:0055114:oxidation reduction	MF_GO:0005506:iron ion binding; MF_GO:0016491:oxidoreductase activity	NoCC	IPR006694:Fatty acid hydroxylase
PTSG_03331	467	2219	1221	564	483	705	893	674	BP_GO:0006633:fatty acid biosynthetic process; BP_GO:0055114:oxidation reduction	MF_GO:0005525:GTP binding; MF_GO:0005506:iron ion binding; MF_GO:0016491:oxidoreductase activity	NoCC	IPR006073:GTP1/OBG; IPR006694:Fatty acid hydroxylase; IPR010674:Nucleolar GTP-binding 1
PTSG_03364	1002	1041	963	375	224	291	253	189	NoBP	MF_GO:0005515:protein binding	NoCC	IPR000225:Armadillo; IPR011989:Armadillo-like helical; IPR016024:Armadillo-type fold
PTSG_03398	3944	914	1345	492	561	989	753	608	BP_GO:0009052:pentose-phosphate shunt, non-oxidative branch; BP_GO:0006002:fructose 6-phosphate metabolic process; BP_GO:0019682:glyceraldehyde-3-phosphate metabolic process	MF_GO:0048029:monosaccharide binding; MF_GO:0005515:protein binding; MF_GO:0004801:transaldolase activity	CC_GO:0005625:soluble fraction; CC_GO:0005792:microsome; CC_GO:0005829:cytosol	IPR001585:Transaldolase; IPR004730:Transaldolase 1; IPR013785:Aldolase-type TIM barrel; IPR018225:Transaldolase, active site
PTSG_03403	86	637	340	142	124	149	270	354	BP_GO:0048547:gut morphogenesis; BP_GO:0006811:ion transport	MF_GO:0003676:nucleic acid binding; MF_GO:0000166:nucleotide binding; MF_GO:0005216:ion channel activity	CC_GO:0016020:membrane	IPR000504:RNA recognition motif domain; IPR012677:Nucleotide-binding, alpha-beta plait; IPR018229:Rhodopsin, retinal binding site
PTSG_03420	70	137	12	37	6	9	55	54	BP_GO:0019752:carboxylic acid metabolic process	MF_GO:0046912:transferase activity, transferring acyl groups, acyl groups converted into alkyl on transfer	NoCC	IPR000891:Pyruvate carboxyltransferase; IPR007545:LOR/SDH bifunctional enzyme, conserved domain; IPR011872:Homocitrate synthase, fungi/archaea; IPR013785:Aldolase-type TIM barrel
PTSG_03424	201	179	169	25	28	57	22	8	BP_GO:0007165:signal transduction	MF_GO:0005158:insulin receptor binding	CC_GO:0005899:insulin receptor complex	IPR002404:Insulin receptor substrate-1, PTB; IPR011993:Pleckstrin homology-type
PTSG_03434	85	111	209	22	0	6	3	0	NoBP	NoMF	NoCC	NoDomain
PTSG_03442	214	2442	1874	462	0	63	83	1	BP_GO:0006470:protein amino acid dephosphorylation	MF_GO:0008138:protein tyrosine/serine/threonine phosphatase activity	NoCC	IPR000340:Dual specificity phosphatase, catalytic domain; IPR000387:Protein-tyrosine/Dual-specificity phosphatase; IPR001763:Rhodanese-like; IPR020422:Dual specificity phosphatase, subgroup, catalytic domain
PTSG_03465	1327	276	263	82	6	100	25	4	NoBP	NoMF	CC_GO:0016021:integral to membrane	IPR004877:Cytochrome b561, eukaryote; IPR005018:DOMON domain; IPR006593:Cytochrome b561/ferric reductase transmembrane; IPR019545:DM13 domain
PTSG_03478	152	66	107	30	70	77	60	38	NoBP	NoMF	NoCC	NoDomain
PTSG_03491	894	3156	4182	898	284	409	888	583	BP_GO:0006084:acetyl-CoA metabolic process	MF_GO:0003824:catalytic activity	NoCC	IPR003702:Acetyl-CoA hydrolase/transferase; IPR014036:Transcription regulator HTH, DeoR
PTSG_03493	1730	695	860	454	408	508	349	344	BP_GO:0005978:glycogen biosynthetic process; BP_GO:0007507:heart development; BP_GO:0005982:starch metabolic process; BP_GO:0005985:sucrose metabolic process	MF_GO:0005536:glucose binding; MF_GO:0005515:protein binding; MF_GO:0004373:glycogen (starch) synthase activity	CC_GO:0005625:soluble fraction; CC_GO:0016234:inclusion body; CC_GO:0005829:cytosol	IPR008631:Glycogen synthase
PTSG_03506	154	119	132	81	5	16	15	1	NoBP	MF_GO:0005515:protein binding	NoCC	IPR002110:Ankyrin repeat; IPR020683:Ankyrin repeat-containing domain
PTSG_03508	1785	2917	2541	1613	1035	1483	1426	814	BP_GO:0006520:cellular amino acid metabolic process; BP_GO:0055114:oxidation reduction; BP_GO:0006118:electron transport	MF_GO:0004352:glutamate dehydrogenase activity; MF_GO:0005488:binding	NoCC	IPR006096:Glutamate/phenylalanine/leucine/valine dehydrogenase, C-terminal; IPR007780:Bacterial NAD-glutamate dehydrogenase; IPR016040:NAD(P)-binding domain
PTSG_03516	714	973	632	23	25	136	39	14	NoBP	NoMF	NoCC	NoDomain
PTSG_03518	1052	1363	1047	72	40	228	70	13	NoBP	NoMF	NoCC	NoDomain
PTSG_03523	459	537	405	168	1	63	35	1	NoBP	NoMF	NoCC	NoDomain
PTSG_03524	1854	3776	1972	1368	252	755	1173	94	NoBP	NoMF	NoCC	NoDomain
PTSG_03563	494	608	609	74	1	61	14	0	NoBP	MF_GO:0008270:zinc ion binding	NoCC	IPR007527:Zinc finger, SWIM-type
PTSG_03574	619	105	130	133	115	121	77	111	BP_GO:0006633:fatty acid biosynthetic process; BP_GO:0055114:oxidation reduction; BP_GO:0042967:acyl-carrier-protein biosynthetic process	MF_GO:0016491:oxidoreductase activity; MF_GO:0004312:fatty-acid synthase activity	CC_GO:0005835:fatty acid synthase complex	IPR002539:MaoC-like dehydratase; IPR003965:Fatty acid synthase
PTSG_03598	431	465	265	47	0	34	11	21	NoBP	NoMF	NoCC	NoDomain
PTSG_03619	2488	1836	1654	1082	736	1296	1819	1333	BP_GO:0006754:ATP biosynthetic process; BP_GO:0006816:calcium ion transport	MF_GO:0005515:protein binding; MF_GO:0005524:ATP binding; MF_GO:0005388:calcium-transporting ATPase activity	CC_GO:0016021:integral to membrane; CC_GO:0005886:plasma membrane; CC_GO:0016529:sarcoplasmic reticulum	IPR001478:PDZ/DHR/GLGF; IPR001757:ATPase, P-type, K/Mg/Cd/Cu/Zn/Na/Ca/Na/H-transporter; IPR004014:ATPase, P-type cation-transporter, N-terminal; IPR005479:Carbamoyl-phosphate synthetase, large subunit, ATP-binding; IPR005834:Haloacid dehalogenase-like hydrolase; IPR006068:ATPase, P-type cation-transporter, C-terminal; IPR006408:ATPase, P-type, calcium-transporting, PMCA-type; IPR008250:ATPase, P-…
PTSG_03677	889	2103	2559	700	5	118	78	2	BP_GO:0045449:regulation of transcription	MF_GO:0003677:DNA binding; MF_GO:0005509:calcium ion binding; MF_GO:0005515:protein binding	NoCC	IPR001005:SANT domain, DNA binding; IPR002048:Calcium-binding EF-hand; IPR008080:Parvalbumin; IPR009057:Homeodomain-like; IPR011992:EF-hand-like domain; IPR012287:Homeodomain-related; IPR014778:Myb, DNA-binding; IPR017930:Transcription regulator HTH, Myb-type, DNA-binding; IPR018247:EF-Hand 1, calcium-binding site; IPR018249:EF-HAND 2; IPR019825:Legume lectin, beta chain, Mn/Ca-binding site
PTSG_03678	93	47	43	10	0	19	4	0	NoBP	NoMF	NoCC	IPR012937:Domain of unknown function DUF1693
PTSG_03689	201	63	110	68	1	31	18	0	NoBP	MF_GO:0005516:calmodulin binding	NoCC	IPR000980:SH2 motif; IPR001478:PDZ/DHR/GLGF; IPR002101:Myristoylated alanine-rich C-kinase substrate MARCKS
PTSG_03695	131	927	383	270	195	260	462	417	NoBP	NoMF	NoCC	IPR021714:Ribosome 60S biogenesis N-terminal
PTSG_03711	5377	612	1070	557	298	679	271	323	NoBP	NoMF	NoCC	IPR014980:Dopa 4,5-dioxygenase; IPR023389:DOPA-like domain
PTSG_03735	759	1127	1183	95	20	113	53	16	NoBP	NoMF	NoCC	IPR021134:Bestrophin/UPF0187
PTSG_03758	3977	1746	1680	1220	1184	1688	1407	1094	BP_GO:0055114:oxidation reduction; BP_GO:0019322:pentose biosynthetic process; BP_GO:0009051:pentose-phosphate shunt, oxidative branch; BP_GO:0019521:D-gluconate metabolic process	MF_GO:0050661:NADP or NADPH binding; MF_GO:0005515:protein binding; MF_GO:0004616:phosphogluconate dehydrogenase (decarboxylating) activity	CC_GO:0005737:cytoplasm	IPR006113:6-phosphogluconate dehydrogenase, decarboxylating; IPR006114:6-phosphogluconate dehydrogenase, C-terminal; IPR006115:6-phosphogluconate dehydrogenase, NAD-binding; IPR006184:6-phosphogluconate-binding site; IPR008927:6-phosphogluconate dehydrogenase, C-terminal-like; IPR012284:Fibritin/6-phosphogluconate dehydrogenase, C-terminal extension; IPR013328:Dehydrogenase, multihelical; IPR0160…
PTSG_03774	186	212	145	76	43	92	106	61	NoBP	NoMF	NoCC	IPR011040:Neuraminidase
PTSG_03779	737	124	143	106	48	85	62	34	BP_GO:0055114:oxidation reduction; BP_GO:0006118:electron transport	MF_GO:0004497:monooxygenase activity; MF_GO:0009055:electron carrier activity; MF_GO:0020037:heme binding	NoCC	IPR001128:Cytochrome P450; IPR002401:Cytochrome P450, E-class, group I
PTSG_03805	149	170	276	39	1	18	11	4	NoBP	NoMF	NoCC	IPR004253:Domain of unknown function DUF231, plant
PTSG_03839	834	1104	1303	568	13	139	64	5	BP_GO:0000272:polysaccharide catabolic process; BP_GO:0007165:signal transduction	MF_GO:0004872:receptor activity; MF_GO:0005516:calmodulin binding; MF_GO:0030246:carbohydrate binding	NoCC	IPR001368:TNFR/CD27/30/40/95 cysteine-rich region; IPR001478:PDZ/DHR/GLGF; IPR002101:Myristoylated alanine-rich C-kinase substrate MARCKS; IPR002102:Cellulosome anchoring protein, cohesin domain; IPR008965:Carbohydrate-binding; IPR016134:Cellulosome enzyme, dockerin type I; IPR018247:EF-Hand 1, calcium-binding site
PTSG_03840	395	722	898	161	78	104	168	100	NoBP	NoMF	NoCC	IPR003734:Protein of unknown function DUF155
PTSG_03841	859	337	704	212	94	186	128	78	BP_GO:0006812:cation transport; BP_GO:0055085:transmembrane transport; BP_GO:0006885:regulation of pH	MF_GO:0015299:solute:hydrogen antiporter activity	CC_GO:0016021:integral to membrane	IPR006153:Cation/H+ exchanger; IPR018418:Na+/H+ exchanger, isoforms 7/8; IPR018422:Cation/H+ exchanger, CPA1 family; IPR018490:Cyclic nucleotide-binding-like
PTSG_03848	419	691	1427	248	0	56	22	2	NoBP	MF_GO:0005515:protein binding	NoCC	IPR001202:WW/Rsp5/WWP
PTSG_03852	7407	859	1946	901	746	1245	876	1430	NoBP	NoMF	NoCC	NoDomain
PTSG_03873	4322	3184	4320	1582	1325	1720	1968	842	BP_GO:0008152:metabolic process	MF_GO:0005515:protein binding; MF_GO:0003824:catalytic activity	NoCC	IPR000644:Cystathionine beta-synthase, core; IPR013785:Aldolase-type TIM barrel
PTSG_03901	193	269	207	57	79	123	89	42	BP_GO:0006508:proteolysis	MF_GO:0004222:metalloendopeptidase activity	NoCC	IPR001590:Peptidase M12B, ADAM/reprolysin; IPR001762:Blood coagulation inhibitor, Disintegrin
PTSG_03917	577	128	504	114	167	253	191	163	BP_GO:0001575:globoside metabolic process; BP_GO:0006027:glycosaminoglycan catabolic process; BP_GO:0006040:amino sugar metabolic process	MF_GO:0004563:beta-N-acetylhexosaminidase activity; MF_GO:0043169:cation binding	NoCC	IPR001540:Glycoside hydrolase, family 20; IPR013781:Glycoside hydrolase, subgroup, catalytic core; IPR015882:Acetylhexosaminidase, subunit a/b; IPR015883:Glycoside hydrolase, family 20, catalytic core; IPR017853:Glycoside hydrolase, superfamily
PTSG_03918	292	385	379	23	4	83	21	1	NoBP	NoMF	NoCC	NoDomain
PTSG_03921	6792	2063	2129	1575	1568	1932	1158	2191	BP_GO:0055114:oxidation reduction; BP_GO:0006979:response to oxidative stress; BP_GO:0006804:peroxidase reaction	MF_GO:0020037:heme binding; MF_GO:0004601:peroxidase activity	NoCC	IPR002016:Haem peroxidase, plant/fungal/bacterial; IPR002207:Plant ascorbate peroxidase; IPR010255:Haem peroxidase; IPR019793:Peroxidases heam-ligand binding site; IPR019794:Peroxidase, active site
PTSG_03925	67	143	78	38	54	53	62	72	NoBP	NoMF	NoCC	NoDomain
PTSG_03930	439	1086	1341	496	81	135	243	37	NoBP	NoMF	NoCC	NoDomain
PTSG_03931	313	391	205	129	88	108	129	71	NoBP	NoMF	NoCC	NoDomain
PTSG_03936	417	1106	658	384	120	274	428	38	BP_GO:0006468:protein amino acid phosphorylation; BP_GO:0009069:serine family amino acid metabolic process	MF_GO:0005524:ATP binding; MF_GO:0004674:protein serine/threonine kinase activity	NoCC	IPR000719:Protein kinase, catalytic domain; IPR008271:Serine/threonine-protein kinase, active site; IPR011009:Protein kinase-like domain; IPR017441:Protein kinase, ATP binding site; IPR017442:Serine/threonine-protein kinase-like domain
PTSG_03945	578	1691	1076	85	16	150	70	11	NoBP	NoMF	NoCC	NoDomain
PTSG_03949	155	1947	458	35	16	38	17	28	BP_GO:0006457:protein folding; BP_GO:0051259:protein oligomerization; BP_GO:0009651:response to salt stress; BP_GO:0006979:response to oxidative stress; BP_GO:0009408:response to heat	NoMF	NoCC	IPR002068:Heat shock protein Hsp20; IPR008978:HSP20-like chaperone
PTSG_03952	2483	261	522	626	618	603	151	716	BP_GO:0055114:oxidation reduction	MF_GO:0016491:oxidoreductase activity; MF_GO:0005488:binding	NoCC	IPR002198:Short-chain dehydrogenase/reductase SDR; IPR002347:Glucose/ribitol dehydrogenase; IPR016040:NAD(P)-binding domain
PTSG_03956	65	55	85	34	15	29	41	15	BP_GO:0006119:oxidative phosphorylation	MF_GO:0000287:magnesium ion binding; MF_GO:0004427:inorganic diphosphatase activity	CC_GO:0005737:cytoplasm	IPR008162:Inorganic pyrophosphatase
PTSG_03958	2595	970	1380	723	294	399	303	331	NoBP	MF_GO:0005515:protein binding	NoCC	IPR004045:Glutathione S-transferase, N-terminal; IPR010987:Glutathione S-transferase, C-terminal-like; IPR012335:Thioredoxin fold; IPR012336:Thioredoxin-like fold; IPR017933:Glutathione S-transferase/chloride channel, C-terminal
PTSG_03976	443	120	191	134	139	203	160	100	NoBP	MF_GO:0005515:protein binding; MF_GO:0008270:zinc ion binding	NoCC	IPR001841:Zinc finger, RING-type; IPR006990:Tweety; IPR013083:Zinc finger, RING/FYVE/PHD-type; IPR017907:Zinc finger, RING-type, conserved site
PTSG_03979	7478	10148	14047	1786	1430	2305	2227	875	BP_GO:0009987:cellular process; BP_GO:0008152:metabolic process	MF_GO:0016817:hydrolase activity, acting on acid anhydrides	CC_GO:0044464:cell part	IPR006680:Amidohydrolase 1; IPR010229:Peptidase M38, beta-aspartyl dipeptidase; IPR011059:Metal-dependent hydrolase, composite domain
PTSG_03984	172	168	200	52	89	96	109	75	BP_GO:0006783:heme biosynthetic process; BP_GO:0007584:response to nutrient; BP_GO:0046685:response to arsenic; BP_GO:0042493:response to drug; BP_GO:0046686:response to cadmium ion; BP_GO:0010043:response to zinc ion; BP_GO:0045471:response to ethanol; BP_GO:0015994:chlorophyll metabolic process	MF_GO:0042802:identical protein binding; MF_GO:0046872:metal ion binding; MF_GO:0004655:porphobilinogen synthase activity	CC_GO:0005829:cytosol	IPR001731:Tetrapyrrole biosynthesis, porphobilinogen synthase; IPR013785:Aldolase-type TIM barrel
PTSG_03987	365	672	636	220	47	85	233	98	BP_GO:0006120:mitochondrial electron transport, NADH to ubiquinone; BP_GO:0006744:ubiquinone biosynthetic process; BP_GO:0006814:sodium ion transport; BP_GO:0015992:proton transport; BP_GO:0006118:electron transport	MF_GO:0008137:NADH dehydrogenase (ubiquinone) activity; MF_GO:0009055:electron carrier activity; MF_GO:0051536:iron-sulfur cluster binding	CC_GO:0016020:membrane	IPR000283:NADH:ubiquinone oxidoreductase, 75kDa subunit, conserved site; IPR001041:Ferredoxin; IPR004108:Iron hydrogenase, large subunit, C-terminal; IPR009016:Iron hydrogenase; IPR012675:Beta-grasp fold, ferredoxin-type; IPR017896:4Fe-4S ferredoxin, iron-sulpur binding domain; IPR017900:4Fe-4S ferredoxin, iron-sulphur binding, conserved site; IPR019574:NADH:ubiquinone oxidoreductase, subunit G, …
PTSG_04004	124	25	111	22	2	10	45	1	NoBP	NoMF	NoCC	NoDomain
PTSG_04015	156	154	199	47	0	18	4	0	NoBP	MF_GO:0005515:protein binding	NoCC	IPR002110:Ankyrin repeat; IPR020683:Ankyrin repeat-containing domain
PTSG_04037	121	91	80	43	0	18	21	2	BP_GO:0006412:translation; BP_GO:0042254:ribosome biogenesis	MF_GO:0005515:protein binding; MF_GO:0003735:structural constituent of ribosome	CC_GO:0005840:ribosome	IPR001680:WD40 repeat; IPR011046:WD40 repeat-like-containing domain; IPR015943:WD40/YVTN repeat-like-containing domain; IPR017986:WD40-repeat-containing domain; IPR019775:WD40 repeat, conserved site; IPR019781:WD40 repeat, subgroup; IPR019782:WD40 repeat 2; IPR020472:G-protein beta WD-40 repeat; IPR020592:Ribosomal protein S16, conserved site
PTSG_04044	299	484	393	140	174	193	196	192	NoBP	MF_GO:0005515:protein binding	NoCC	IPR011990:Tetratricopeptide-like helical; IPR013026:Tetratricopeptide repeat-containing
PTSG_04084	244	539	1297	415	390	334	539	326	BP_GO:0046649:lymphocyte activation; BP_GO:0051239:regulation of multicellular organismal process; BP_GO:0030099:myeloid cell differentiation; BP_GO:0048872:homeostasis of number of cells; BP_GO:0048522:positive regulation of cellular process; BP_GO:0045595:regulation of cell differentiation; BP_GO:0002682:regulation of immune system process; BP_GO:0007165:signal transduction; BP_GO:0045449:regul…	MF_GO:0005515:protein binding; MF_GO:0003700:transcription factor activity; MF_GO:0004871:signal transducer activity; MF_GO:0005509:calcium ion binding	CC_GO:0005667:transcription factor complex	IPR000980:SH2 motif; IPR001217:STAT transcription factor, core; IPR008967:p53-like transcription factor, DNA-binding; IPR011992:EF-hand-like domain; IPR012345:STAT transcription factor, DNA-binding, subdomain; IPR013799:STAT transcription factor, protein interaction; IPR013800:STAT transcription factor, all-alpha; IPR013801:STAT transcription factor, DNA-binding; IPR015988:STAT transcription fact…
PTSG_04088	1397	292	595	201	325	553	410	321	NoBP	NoMF	NoCC	IPR000601:PKD domain
PTSG_04118	1268	17	162	122	3	22	15	2	NoBP	NoMF	NoCC	NoDomain
PTSG_04136	519	237	240	114	159	214	182	95	BP_GO:0032259:methylation	MF_GO:0003676:nucleic acid binding; MF_GO:0008168:methyltransferase activity	NoCC	IPR002052:DNA methylase, N-6 adenine-specific, conserved site; IPR011042:Six-bladed beta-propeller, TolB-like; IPR013658:SMP-30/Gluconolaconase/LRE-like region
PTSG_04140	215	97	103	64	51	85	61	37	NoBP	NoMF	NoCC	NoDomain
PTSG_04142	1344	368	466	193	179	195	266	208	NoBP	MF_GO:0008270:zinc ion binding	CC_GO:0005622:intracellular	IPR007087:Zinc finger, C2H2-type; IPR015880:Zinc finger, C2H2-like; IPR018247:EF-Hand 1, calcium-binding site; IPR022755:Zinc finger, double-stranded RNA binding
PTSG_04154	1730	313	601	199	135	142	217	206	NoBP	MF_GO:0003676:nucleic acid binding; MF_GO:0008270:zinc ion binding	CC_GO:0005622:intracellular	IPR003604:Zinc finger, U1-type; IPR007087:Zinc finger, C2H2-type; IPR015880:Zinc finger, C2H2-like; IPR018247:EF-Hand 1, calcium-binding site; IPR022755:Zinc finger, double-stranded RNA binding
PTSG_04157	782	536	655	216	220	397	480	504	NoBP	MF_GO:0005515:protein binding	NoCC	IPR001680:WD40 repeat; IPR007111:NACHT nucleoside triphosphatase; IPR011046:WD40 repeat-like-containing domain; IPR011047:Quinonprotein alcohol dehydrogenase-like; IPR015943:WD40/YVTN repeat-like-containing domain; IPR017986:WD40-repeat-containing domain; IPR019775:WD40 repeat, conserved site; IPR019781:WD40 repeat, subgroup; IPR019782:WD40 repeat 2
PTSG_04164	246	373	830	258	78	106	96	58	BP_GO:0022402:cell cycle process	MF_GO:0005515:protein binding	NoCC	IPR001810:F-box domain, cyclin-like; IPR006670:Cyclin; IPR006671:Cyclin, N-terminal; IPR011028:Cyclin-like; IPR013763:Cyclin-related; IPR022364:F-box domain, Skp2-like
PTSG_04170	481	90	152	104	134	165	83	174	NoBP	NoMF	NoCC	IPR009069:MTCP1; IPR010625:CHCH
PTSG_04199	29	201	276	36	30	32	42	35	BP_GO:0006464:protein modification process; BP_GO:0006570:tyrosine metabolic process	MF_GO:0004835:tubulin-tyrosine ligase activity	NoCC	IPR004344:Tubulin-tyrosine ligase
PTSG_04212	280	37	109	36	80	140	35	28	NoBP	NoMF	NoCC	IPR018711:Phosphodiester alpha-GlcNAcase
PTSG_04220	960	845	961	421	713	724	675	502	NoBP	NoMF	NoCC	IPR000073:Alpha/beta hydrolase fold-1; IPR022742:Alpha/beta hydrolase, N-terminal
PTSG_04227	2263	5711	7164	1644	177	576	885	114	NoBP	MF_GO:0005488:binding	NoCC	IPR011989:Armadillo-like helical
PTSG_04243	12	89	54	22	25	34	31	42	NoBP	NoMF	NoCC	NoDomain
PTSG_04255	208	407	522	160	98	117	146	59	BP_GO:0015746:citrate transport; BP_GO:0055085:transmembrane transport; BP_GO:0006813:potassium ion transport	MF_GO:0015137:citrate transmembrane transporter activity; MF_GO:0008324:cation transmembrane transporter activity	CC_GO:0016021:integral to membrane	IPR004680:Divalent ion symporter; IPR006037:Regulator of K+ conductance, C-terminal
PTSG_04291	987	502	1128	233	7	149	55	1	NoBP	NoMF	NoCC	NoDomain
PTSG_04309	1101	2301	4225	1685	829	362	2655	60	NoBP	NoMF	NoCC	IPR022099:Protein of unknown function DUF3638; IPR022105:Protein of unknown function DUF3645
PTSG_04312	637	2001	1835	776	313	291	465	170	BP_GO:0008272:sulfate transport; BP_GO:0055085:transmembrane transport	MF_GO:0008271:secondary active sulfate transmembrane transporter activity	CC_GO:0016021:integral to membrane	IPR001902:Sulphate anion transporter; IPR002645:Sulphate transporter/antisigma-factor antagonist STAS; IPR011547:Sulphate transporter
PTSG_04330	1934	558	690	409	306	457	412	328	BP_GO:0008152:metabolic process	MF_GO:0003824:catalytic activity	NoCC	IPR006992:Amidohydrolase 2
PTSG_04366	49	161	252	35	33	47	26	36	NoBP	NoMF	NoCC	NoDomain
PTSG_04368	375	372	427	153	141	207	181	221	BP_GO:0001510:RNA methylation; BP_GO:0009452:RNA capping	MF_GO:0008168:methyltransferase activity	NoCC	IPR019012:RNA cap guanine-N2 methyltransferase
PTSG_04370	57	1081	1014	240	1	22	72	1	NoBP	NoMF	NoCC	NoDomain
PTSG_04377	103	460	685	255	1	20	25	2	BP_GO:0032012:regulation of ARF protein signal transduction; BP_GO:0043087:regulation of GTPase activity	MF_GO:0005515:protein binding; MF_GO:0005086:ARF guanyl-nucleotide exchange factor activity	CC_GO:0005622:intracellular	IPR000048:IQ motif, EF-hand binding site; IPR000904:SEC7-like; IPR011993:Pleckstrin homology-type; IPR023394:SEC7-like, alpha orthogonal bundle
PTSG_04378	376	294	321	150	0	40	25	0	BP_GO:0007169:transmembrane receptor protein tyrosine kinase signaling pathway; BP_GO:0007298:border follicle cell migration; BP_GO:0007165:signal transduction; BP_GO:0042386:hemocyte differentiation; BP_GO:0006468:protein amino acid phosphorylation; BP_GO:0009069:serine family amino acid metabolic process	MF_GO:0004674:protein serine/threonine kinase activity; MF_GO:0005524:ATP binding	NoCC	IPR000719:Protein kinase, catalytic domain; IPR001245:Serine-threonine/tyrosine-protein kinase; IPR008271:Serine/threonine-protein kinase, active site; IPR011009:Protein kinase-like domain; IPR017442:Serine/threonine-protein kinase-like domain
PTSG_04405	138	514	857	246	56	58	92	31	BP_GO:0009851:auxin biosynthetic process; BP_GO:0080022:primary root development; BP_GO:0010149:senescence; BP_GO:0003006:reproductive developmental process; BP_GO:0010050:vegetative phase change; BP_GO:0009594:detection of nutrient; BP_GO:0009738:abscisic acid mediated signaling pathway; BP_GO:0010182:sugar mediated signaling pathway; BP_GO:0006950:response to stress; BP_GO:0006468:protein amino…	MF_GO:0004674:protein serine/threonine kinase activity; MF_GO:0005524:ATP binding; MF_GO:0005515:protein binding	CC_GO:0000152:nuclear ubiquitin ligase complex	IPR000719:Protein kinase, catalytic domain; IPR001772:Kinase-associated KA1; IPR002290:Serine/threonine-protein kinase domain; IPR008271:Serine/threonine-protein kinase, active site; IPR011009:Protein kinase-like domain; IPR017441:Protein kinase, ATP binding site; IPR017442:Serine/threonine-protein kinase-like domain
PTSG_04421	442	486	513	90	33	97	55	18	NoBP	NoMF	NoCC	NoDomain
PTSG_04427	1436	581	1305	588	851	1021	751	408	BP_GO:0005975:carbohydrate metabolic process	MF_GO:0003824:catalytic activity; MF_GO:0043169:cation binding	NoCC	IPR001579:Glycoside hydrolase, chitinase active site; IPR013781:Glycoside hydrolase, subgroup, catalytic core; IPR017853:Glycoside hydrolase, superfamily
PTSG_04429	600	345	348	187	152	172	112	98	NoBP	NoMF	NoCC	NoDomain
PTSG_04430	116	60	94	20	3	12	7	0	BP_GO:0006468:protein amino acid phosphorylation; BP_GO:0009069:serine family amino acid metabolic process	MF_GO:0005524:ATP binding; MF_GO:0004674:protein serine/threonine kinase activity	NoCC	IPR000719:Protein kinase, catalytic domain; IPR008271:Serine/threonine-protein kinase, active site; IPR011009:Protein kinase-like domain; IPR017442:Serine/threonine-protein kinase-like domain
PTSG_04443	18	392	477	6	1	3	3	0	NoBP	NoMF	NoCC	NoDomain
PTSG_04444	66	101	146	62	36	55	79	9	BP_GO:0006468:protein amino acid phosphorylation; BP_GO:0006771:riboflavin metabolic process; BP_GO:0019497:hexachlorocyclohexane metabolic process; BP_GO:0009069:serine family amino acid metabolic process	MF_GO:0003993:acid phosphatase activity; MF_GO:0005524:ATP binding; MF_GO:0004674:protein serine/threonine kinase activity	NoCC	IPR000560:Histidine phosphatase superfamily, clade-2; IPR000719:Protein kinase, catalytic domain; IPR008271:Serine/threonine-protein kinase, active site; IPR011009:Protein kinase-like domain; IPR017442:Serine/threonine-protein kinase-like domain
PTSG_04449	243	258	234	130	107	123	118	272	NoBP	NoMF	NoCC	NoDomain
PTSG_04467	817	1525	2002	216	115	206	315	123	BP_GO:0006779:porphyrin biosynthetic process; BP_GO:0055114:oxidation reduction; BP_GO:0015994:chlorophyll metabolic process	MF_GO:0004109:coproporphyrinogen oxidase activity	NoCC	IPR001260:Coproporphyrinogen III oxidase; IPR018375:Coproporphyrinogen III oxidase, conserved site
PTSG_04473	116	57	44	32	1	12	4	1	NoBP	NoMF	NoCC	NoDomain
PTSG_04480	249	388	495	118	111	117	140	153	BP_GO:0045454:cell redox homeostasis	NoMF	NoCC	IPR012335:Thioredoxin fold; IPR012336:Thioredoxin-like fold; IPR013766:Thioredoxin domain; IPR017936:Thioredoxin-like; IPR019345:Armet protein
PTSG_04482	65	83	85	24	4	21	16	0	BP_GO:0006468:protein amino acid phosphorylation; BP_GO:0009069:serine family amino acid metabolic process	MF_GO:0005524:ATP binding; MF_GO:0004674:protein serine/threonine kinase activity	NoCC	IPR000719:Protein kinase, catalytic domain; IPR008271:Serine/threonine-protein kinase, active site; IPR011009:Protein kinase-like domain; IPR017442:Serine/threonine-protein kinase-like domain
PTSG_04483	48	4	11	0	0	9	0	0	NoBP	NoMF	NoCC	NoDomain
PTSG_04502	3832	1152	1588	588	1651	1411	426	1925	BP_GO:0031100:organ regeneration; BP_GO:0006188:IMP biosynthetic process; BP_GO:0006144:purine base metabolic process	MF_GO:0004643:phosphoribosylaminoimidazolecarboxamide formyltransferase activity; MF_GO:0005515:protein binding; MF_GO:0003937:IMP cyclohydrolase activity	CC_GO:0042720:mitochondrial inner membrane peptidase complex	IPR002695:AICARFT/IMPCHase bienzyme; IPR011607:Methylglyoxal synthase-like domain; IPR013982:AICARFT/IMPCHase bienzyme, transformylase domain; IPR016193:Cytidine deaminase-like
PTSG_04531	3502	510	1188	445	1065	902	193	934	BP_GO:0008152:metabolic process	MF_GO:0016491:oxidoreductase activity; MF_GO:0005488:binding	NoCC	IPR000683:Oxidoreductase, N-terminal; IPR016040:NAD(P)-binding domain
PTSG_04532	235	235	313	135	159	143	141	36	NoBP	MF_GO:0005515:protein binding	NoCC	IPR003347:Transcription factor jumonji/aspartyl beta-hydroxylase; IPR014710:RmlC-like jelly roll fold
PTSG_04556	59	34	52	17	34	31	35	19	BP_GO:0055114:oxidation reduction	MF_GO:0004497:monooxygenase activity	NoCC	IPR002938:Monooxygenase, FAD-binding; IPR003042:Aromatic-ring hydroxylase-like
PTSG_04557	208	219	226	52	25	72	81	36	NoBP	MF_GO:0004659:prenyltransferase activity	CC_GO:0016021:integral to membrane	IPR000537:UbiA prenyltransferase family
PTSG_04563	954	1198	937	600	663	608	567	549	NoBP	NoMF	NoCC	IPR004345:TB2/DP1/HVA22-related protein
PTSG_04565	12817	2545	3704	3380	2976	3443	749	3598	NoBP	NoMF	CC_GO:0044464:cell part	IPR001129:Membrane-associated, eicosanoid/glutathione metabolism (MAPEG) protein; IPR023352:Membrane associated eicosanoid/glutathione metabolism-like domain
PTSG_04568	3124	1626	2075	124	0	375	26	4	BP_GO:0006629:lipid metabolic process	MF_GO:0005509:calcium ion binding	NoCC	IPR002641:Patatin/Phospholipase A2-related; IPR011992:EF-hand-like domain; IPR016035:Acyl transferase/acyl hydrolase/lysophospholipase; IPR018247:EF-Hand 1, calcium-binding site; IPR018249:EF-HAND 2
PTSG_04584	1032	932	1407	476	113	200	299	62	BP_GO:0006468:protein amino acid phosphorylation; BP_GO:0007165:signal transduction	MF_GO:0005524:ATP binding; MF_GO:0004872:receptor activity; MF_GO:0004713:protein tyrosine kinase activity	NoCC	IPR000719:Protein kinase, catalytic domain; IPR001245:Serine-threonine/tyrosine-protein kinase; IPR001368:TNFR/CD27/30/40/95 cysteine-rich region; IPR003410:Hyalin; IPR008266:Tyrosine-protein kinase, active site; IPR011009:Protein kinase-like domain; IPR017441:Protein kinase, ATP binding site; IPR020635:Tyrosine-protein kinase, catalytic domain
PTSG_04585	1822	2124	3068	366	14	212	178	8	BP_GO:0007585:respiratory gaseous exchange; BP_GO:0055114:oxidation reduction	NoMF	CC_GO:0005740:mitochondrial envelope; CC_GO:0044425:membrane part	IPR002680:Alternative oxidase
PTSG_04589	97	359	447	55	121	74	112	75	NoBP	NoMF	NoCC	IPR009053:Prefoldin
PTSG_04593	244	725	1130	410	54	113	166	43	NoBP	MF_GO:0005488:binding	NoCC	IPR011989:Armadillo-like helical
PTSG_04605	75	208	120	87	67	56	68	69	NoBP	NoMF	CC_GO:0016021:integral to membrane	IPR002781:Protein of unknown function DUF81
PTSG_04607	7899	1827	2959	2114	2116	2605	1204	1932	BP_GO:0055114:oxidation reduction; BP_GO:0006118:electron transport	MF_GO:0016491:oxidoreductase activity; MF_GO:0009055:electron carrier activity; MF_GO:0051536:iron-sulfur cluster binding; MF_GO:0050660:FAD binding; MF_GO:0005506:iron ion binding	NoCC	IPR000674:Aldehyde oxidase/xanthine dehydrogenase, a/b hammerhead; IPR001041:Ferredoxin; IPR002346:Molybdopterin dehydrogenase, FAD-binding; IPR002888:[2Fe-2S]-binding; IPR005107:CO dehydrogenase flavoprotein, C-terminal; IPR006058:2Fe-2S ferredoxin, iron-sulphur binding site; IPR008274:Aldehyde oxidase/xanthine dehydrogenase, molybdopterin binding; IPR012675:Beta-grasp fold, ferredoxin-type; IPR…
PTSG_04631	865	748	1040	364	87	142	132	34	BP_GO:0006468:protein amino acid phosphorylation	MF_GO:0005524:ATP binding; MF_GO:0004713:protein tyrosine kinase activity	NoCC	IPR000719:Protein kinase, catalytic domain; IPR001245:Serine-threonine/tyrosine-protein kinase; IPR001828:Extracellular ligand-binding receptor; IPR008266:Tyrosine-protein kinase, active site; IPR011009:Protein kinase-like domain
PTSG_04645	700	69	263	77	1	28	12	3	NoBP	NoMF	NoCC	NoDomain
PTSG_04670	483	852	642	139	1	73	41	2	NoBP	NoMF	NoCC	IPR000782:FAS1 domain; IPR000884:Thrombospondin, type 1 repeat
PTSG_04680	2142	2462	1725	382	624	846	610	1308	BP_GO:0006096:glycolysis; BP_GO:0000162:tryptophan biosynthetic process; BP_GO:0006094:gluconeogenesis; BP_GO:0006571:tyrosine biosynthetic process; BP_GO:0009094:L-phenylalanine biosynthetic process	MF_GO:0004634:phosphopyruvate hydratase activity; MF_GO:0000287:magnesium ion binding	CC_GO:0009986:cell surface; CC_GO:0000015:phosphopyruvate hydratase complex	IPR000941:Enolase; IPR020809:Enolase, conserved site; IPR020810:Enolase, C-terminal; IPR020811:Enolase, N-terminal
PTSG_04692	165	78	149	33	0	33	11	0	BP_GO:0007017:microtubule-based process	MF_GO:0005515:protein binding; MF_GO:0003777:microtubule motor activity	CC_GO:0005871:kinesin complex; CC_GO:0005874:microtubule	IPR001440:Tetratricopeptide TPR-1; IPR001849:Pleckstrin homology domain; IPR002151:Kinesin light chain; IPR011990:Tetratricopeptide-like helical; IPR011993:Pleckstrin homology-type; IPR013026:Tetratricopeptide repeat-containing; IPR019734:Tetratricopeptide repeat
PTSG_04706	294	173	251	85	1	80	14	3	BP_GO:0008152:metabolic process	MF_GO:0008484:sulfuric ester hydrolase activity; MF_GO:0005515:protein binding	NoCC	IPR000917:Sulfatase; IPR006210:Epidermal growth factor-like; IPR006212:Furin-like repeat; IPR009030:Growth factor, receptor; IPR017849:Alkaline phosphatase-like, alpha/beta/alpha; IPR017850:Alkaline-phosphatase-like, core domain
PTSG_04722	2143	1235	1273	698	723	810	653	1449	BP_GO:0006810:transport; BP_GO:0051384:response to glucocorticoid stimulus	MF_GO:0016887:ATPase activity; MF_GO:0005215:transporter activity; MF_GO:0005524:ATP binding	CC_GO:0042599:lamellar body; CC_GO:0005886:plasma membrane	IPR003439:ABC transporter-like; IPR003593:ATPase, AAA+ type, core
PTSG_04729	294	1971	1356	581	473	771	1134	946	NoBP	MF_GO:0005488:binding	NoCC	IPR011989:Armadillo-like helical; IPR012954:BP28, C-terminal; IPR016024:Armadillo-type fold
PTSG_04731	6161	185	639	451	341	550	310	803	NoBP	MF_GO:0005515:protein binding	NoCC	IPR002110:Ankyrin repeat; IPR020683:Ankyrin repeat-containing domain; IPR021832:Protein of unknown function DUF3424
PTSG_04735	14	82	51	16	10	26	29	33	NoBP	MF_GO:0005515:protein binding	NoCC	IPR015943:WD40/YVTN repeat-like-containing domain
PTSG_04739	571	1115	583	166	236	226	104	95	BP_GO:0006479:protein amino acid methylation; BP_GO:0046500:S-adenosylmethionine metabolic process	MF_GO:0004719:protein-L-isoaspartate (D-aspartate) O-methyltransferase activity	NoCC	IPR000682:Protein-L-isoaspartate(D-aspartate) O-methyltransferase
PTSG_04743	1074	882	1651	224	207	387	243	104	BP_GO:0055085:transmembrane transport	NoMF	CC_GO:0016020:membrane	IPR006685:Mechanosensitive ion channel MscS; IPR010920:Like-Sm ribonucleoprotein (LSM)-related domain
PTSG_04746	910	165	272	78	247	382	281	131	NoBP	NoMF	NoCC	NoDomain
PTSG_04749	2398	2020	2279	1379	1231	1563	1753	1109	BP_GO:0048739:cardiac muscle fiber development; BP_GO:0048251:elastic fiber assembly; BP_GO:0006936:muscle contraction	MF_GO:0008307:structural constituent of muscle; MF_GO:0005515:protein binding; MF_GO:0003774:motor activity; MF_GO:0005524:ATP binding	CC_GO:0005859:muscle myosin complex	IPR000048:IQ motif, EF-hand binding site; IPR001609:Myosin head, motor domain; IPR002928:Myosin tail; IPR004009:Myosin, N-terminal, SH3-like
PTSG_04750	52	93	137	60	44	67	89	36	BP_GO:0006810:transport	NoMF	CC_GO:0016020:membrane	IPR018108:Mitochondrial substrate/solute carrier; IPR023395:Mitochondrial carrier domain
PTSG_04789	59	179	256	65	37	41	36	27	NoBP	MF_GO:0008270:zinc ion binding; MF_GO:0005515:protein binding	CC_GO:0005622:intracellular	IPR000315:Zinc finger, B-box; IPR001660:Sterile alpha motif domain; IPR010993:Sterile alpha motif homology; IPR011510:Sterile alpha motif, type 2; IPR013761:Sterile alpha motif-type
PTSG_04792	46	8	36	12	0	3	1	2	NoBP	NoMF	NoCC	NoDomain
PTSG_04820	166	528	387	72	66	61	127	92	NoBP	NoMF	NoCC	IPR018108:Mitochondrial substrate/solute carrier; IPR023395:Mitochondrial carrier domain
PTSG_04823	375	361	276	173	224	250	235	207	NoBP	NoMF	NoCC	IPR019392:Protein of unknown function DUF2217
PTSG_04891	187	1029	1214	463	10	48	92	8	BP_GO:0006418:tRNA aminoacylation for protein translation	MF_GO:0005515:protein binding; MF_GO:0004812:aminoacyl-tRNA ligase activity; MF_GO:0005524:ATP binding	CC_GO:0005737:cytoplasm; CC_GO:0005727:extrachromosomal circular DNA	IPR000742:Epidermal growth factor-like, type 3; IPR001412:Aminoacyl-tRNA synthetase, class I, conserved site; IPR001434:Domain of unknown function DUF11; IPR002919:Protease inhibitor I8, cysteine-rich trypsin inhibitor-like; IPR006210:Epidermal growth factor-like; IPR013032:EGF-like region, conserved site
PTSG_04917	28	7	5	1	4	3	0	2	BP_GO:0006779:porphyrin biosynthetic process; BP_GO:0055114:oxidation reduction	MF_GO:0008168:methyltransferase activity	NoCC	IPR000878:Tetrapyrrole methylase; IPR003043:Uroporphiryn-III C-methyltransferase, conserved site; IPR006366:Uroporphyrin-III C-methyltransferase, C-terminal; IPR014776:Tetrapyrrole methylase, subdomain 2; IPR014777:Tetrapyrrole methylase, subdomain 1
PTSG_04919	53	52	48	24	25	39	27	21	NoBP	NoMF	NoCC	NoDomain
PTSG_04920	909	399	491	172	205	267	198	96	BP_GO:0008152:metabolic process	MF_GO:0003824:catalytic activity	NoCC	IPR001544:Aminotransferase, class IV
PTSG_04921	248	141	150	95	2	37	20	5	NoBP	MF_GO:0005515:protein binding	NoCC	IPR001478:PDZ/DHR/GLGF
PTSG_04940	197	99	96	62	68	85	60	48	NoBP	MF_GO:0008171:O-methyltransferase activity	NoCC	IPR001077:O-methyltransferase, family 2; IPR011991:Winged helix-turn-helix transcription repressor DNA-binding
PTSG_04946	51	47	49	16	28	36	29	25	NoBP	NoMF	NoCC	NoDomain
PTSG_04947	865	1346	1558	705	6	168	191	0	NoBP	MF_GO:0005515:protein binding; MF_GO:0008270:zinc ion binding	NoCC	IPR001841:Zinc finger, RING-type; IPR011990:Tetratricopeptide-like helical; IPR013083:Zinc finger, RING/FYVE/PHD-type; IPR019734:Tetratricopeptide repeat
PTSG_04948	54	67	87	33	6	57	24	0	NoBP	MF_GO:0005515:protein binding	NoCC	IPR000225:Armadillo; IPR011989:Armadillo-like helical; IPR016024:Armadillo-type fold; IPR019775:WD40 repeat, conserved site
PTSG_04949	34	64	25	19	4	13	15	17	NoBP	NoMF	NoCC	IPR008775:Phytanoyl-CoA dioxygenase
PTSG_04952	239	282	294	177	42	51	101	49	NoBP	NoMF	NoCC	IPR020683:Ankyrin repeat-containing domain
PTSG_04973	1344	1561	541	657	168	262	293	121	NoBP	MF_GO:0005524:ATP binding; MF_GO:0016887:ATPase activity	NoCC	IPR003439:ABC transporter-like; IPR003593:ATPase, AAA+ type, core; IPR017871:ABC transporter, conserved site
PTSG_04989	6849	3360	4143	1759	2744	2423	629	2487	BP_GO:0019430:removal of superoxide radicals; BP_GO:0055114:oxidation reduction; BP_GO:0006118:electron transport; BP_GO:0006206:pyrimidine base metabolic process	MF_GO:0004791:thioredoxin-disulfide reductase activity; MF_GO:0050660:FAD binding	CC_GO:0005737:cytoplasm	IPR000103:Pyridine nucleotide-disulphide oxidoreductase, class-II; IPR001327:Pyridine nucleotide-disulphide oxidoreductase, NAD-binding region; IPR005982:Thioredoxin reductase; IPR008255:Pyridine nucleotide-disulphide oxidoreductase, class-II, active site; IPR013027:FAD-dependent pyridine nucleotide-disulphide oxidoreductase
PTSG_05004	167	98	117	37	60	81	67	25	BP_GO:0042769:DNA damage response, detection of DNA damage; BP_GO:0006284:base-excision repair; BP_GO:0000723:telomere maintenance; BP_GO:0016540:protein autoprocessing; BP_GO:0006471:protein amino acid ADP-ribosylation; BP_GO:0040009:regulation of growth rate	MF_GO:0051287:NAD or NADH binding; MF_GO:0005515:protein binding; MF_GO:0003950:NAD+ ADP-ribosyltransferase activity; MF_GO:0003677:DNA binding; MF_GO:0008270:zinc ion binding	CC_GO:0005730:nucleolus; CC_GO:0005654:nucleoplasm	IPR001357:BRCT; IPR001510:Zinc finger, PARP-type; IPR003034:DNA-binding SAP; IPR004102:Poly(ADP-ribose) polymerase, regulatory domain; IPR008288:NAD+ ADP-ribosyltransferase; IPR008893:WGR domain; IPR012317:Poly(ADP-ribose) polymerase, catalytic domain; IPR012982:PADR1
PTSG_05014	150	117	133	79	85	99	130	55	BP_GO:0030001:metal ion transport; BP_GO:0055085:transmembrane transport	MF_GO:0046873:metal ion transmembrane transporter activity	CC_GO:0016020:membrane	IPR003689:Zinc/iron permease
PTSG_05018	1017	2688	3624	555	1	110	66	3	NoBP	MF_GO:0008270:zinc ion binding; MF_GO:0005515:protein binding; MF_GO:0005509:calcium ion binding	NoCC	IPR000433:Zinc finger, ZZ-type; IPR001202:WW/Rsp5/WWP; IPR011992:EF-hand-like domain; IPR015153:EF-hand domain, type 1; IPR015154:EF-hand domain, type 2; IPR018249:EF-HAND 2
PTSG_05019	112	60	40	27	8	20	14	7	BP_GO:0006310:DNA recombination; BP_GO:0002520:immune system development; BP_GO:0030154:cell differentiation; BP_GO:0065007:biological regulation; BP_GO:0006281:DNA repair; BP_GO:0006260:DNA replication	MF_GO:0003910:DNA ligase (ATP) activity; MF_GO:0005524:ATP binding	CC_GO:0044424:intracellular part	IPR001357:BRCT; IPR012309:DNA ligase, ATP-dependent, C-terminal; IPR012310:DNA ligase, ATP-dependent, central; IPR012340:Nucleic acid-binding, OB-fold; IPR016027:Nucleic acid-binding, OB-fold-like
PTSG_05024	2900	3045	2808	1371	1296	1547	1770	1157	BP_GO:0006950:response to stress	NoMF	NoCC	IPR006015:Universal stress protein A; IPR006016:UspA; IPR014729:Rossmann-like alpha/beta/alpha sandwich fold
PTSG_05032	1108	1754	2264	398	150	270	212	289	BP_GO:0006096:glycolysis; BP_GO:0006000:fructose metabolic process; BP_GO:0006012:galactose metabolic process; BP_GO:0006013:mannose metabolic process; BP_GO:0006094:gluconeogenesis; BP_GO:0006098:pentose-phosphate shunt	MF_GO:0003872:6-phosphofructokinase activity	CC_GO:0005945:6-phosphofructokinase complex	IPR000023:Phosphofructokinase domain; IPR009161:6-phosphofructokinase, eukaryotic type; IPR015912:Phosphofructokinase, conserved site; IPR022953:Phosphofructokinase
PTSG_05067	516	144	172	137	162	187	109	124	NoBP	NoMF	NoCC	IPR004324:Biopterin transport-related protein BT1; IPR016196:Major facilitator superfamily, general substrate transporter
PTSG_05083	55	95	42	26	0	13	5	0	NoBP	NoMF	NoCC	NoDomain
PTSG_05120	545	681	899	330	167	250	367	163	NoBP	MF_GO:0016757:transferase activity, transferring glycosyl groups	CC_GO:0044464:cell part	IPR001173:Glycosyl transferase, family 2
PTSG_05128	428	576	1243	227	0	35	43	0	BP_GO:0006468:protein amino acid phosphorylation; BP_GO:0007156:homophilic cell adhesion; BP_GO:0007165:signal transduction	MF_GO:0005524:ATP binding; MF_GO:0004872:receptor activity; MF_GO:0005509:calcium ion binding; MF_GO:0005515:protein binding; MF_GO:0004713:protein tyrosine kinase activity	CC_GO:0016020:membrane	IPR000719:Protein kinase, catalytic domain; IPR000938:Cytoskeleton-associated protein, Gly-rich domain; IPR001245:Serine-threonine/tyrosine-protein kinase; IPR001368:TNFR/CD27/30/40/95 cysteine-rich region; IPR002126:Cadherin; IPR003410:Hyalin; IPR006210:Epidermal growth factor-like; IPR008266:Tyrosine-protein kinase, active site; IPR011009:Protein kinase-like domain; IPR015919:Cadherin-like; IPR…
PTSG_05152	246	515	780	210	2	26	81	1	NoBP	NoMF	CC_GO:0005783:endoplasmic reticulum	IPR003388:Reticulon; IPR005069:Nucleotide-diphospho-sugar transferase, predicted
PTSG_05156	10	105	98	7	0	0	0	0	NoBP	NoMF	NoCC	NoDomain
PTSG_05160	28	4	10	2	4	4	3	0	BP_GO:0001510:RNA methylation; BP_GO:0009452:RNA capping	MF_GO:0003676:nucleic acid binding; MF_GO:0008168:methyltransferase activity	NoCC	IPR002052:DNA methylase, N-6 adenine-specific, conserved site; IPR019012:RNA cap guanine-N2 methyltransferase
PTSG_05174	1188	614	615	450	399	651	574	283	NoBP	NoMF	NoCC	NoDomain
PTSG_05190	584	17	53	17	9	38	48	8	NoBP	NoMF	NoCC	NoDomain
PTSG_05194	1129	839	1254	562	331	555	664	196	BP_GO:0006468:protein amino acid phosphorylation; BP_GO:0009069:serine family amino acid metabolic process	MF_GO:0005524:ATP binding; MF_GO:0004674:protein serine/threonine kinase activity	NoCC	IPR000719:Protein kinase, catalytic domain; IPR001772:Kinase-associated KA1; IPR002290:Serine/threonine-protein kinase domain; IPR008271:Serine/threonine-protein kinase, active site; IPR011009:Protein kinase-like domain; IPR017441:Protein kinase, ATP binding site; IPR017442:Serine/threonine-protein kinase-like domain
PTSG_05200	461	754	494	163	159	178	259	329	BP_GO:0008152:metabolic process	MF_GO:0005515:protein binding; MF_GO:0003824:catalytic activity	NoCC	IPR000644:Cystathionine beta-synthase, core; IPR013785:Aldolase-type TIM barrel
PTSG_05203	1507	2044	2468	668	141	411	310	112	NoBP	NoMF	CC_GO:0016021:integral to membrane	IPR001195:Glycophorin; IPR021720:Malectin
PTSG_05212	3178	3233	3163	1044	1554	1799	2076	2141	NoBP	NoMF	NoCC	IPR019372:Lipoma HMGIC fusion partner-like protein
PTSG_05217	969	464	263	66	75	139	70	54	NoBP	NoMF	NoCC	NoDomain
PTSG_05228	3592	4147	4470	2146	27	687	429	23	BP_GO:0009851:auxin biosynthetic process; BP_GO:0015672:monovalent inorganic cation transport; BP_GO:0006754:ATP biosynthetic process	MF_GO:0015077:monovalent inorganic cation transmembrane transporter activity; MF_GO:0015662:ATPase activity, coupled to transmembrane movement of ions, phosphorylative mechanism; MF_GO:0005524:ATP binding	CC_GO:0016021:integral to membrane	IPR001757:ATPase, P-type, K/Mg/Cd/Cu/Zn/Na/Ca/Na/H-transporter; IPR004014:ATPase, P-type cation-transporter, N-terminal; IPR005775:ATPase, P-type cation exchange, alpha subunit, eukaryotic; IPR005834:Haloacid dehalogenase-like hydrolase; IPR006068:ATPase, P-type cation-transporter, C-terminal; IPR006069:ATPase, P-type cation exchange, alpha subunit; IPR008250:ATPase, P-type, ATPase-associated dom…
PTSG_05243	95	21	16	22	0	11	5	1	NoBP	NoMF	NoCC	NoDomain
PTSG_05284	2730	297	486	279	309	379	201	162	NoBP	NoMF	NoCC	IPR011043:Galactose oxidase/kelch, beta-propeller; IPR015916:Galactose oxidase, beta-propeller
PTSG_05307	319	593	551	255	164	185	153	116	NoBP	NoMF	NoCC	NoDomain
PTSG_05308	119	215	195	102	61	76	65	41	BP_GO:0035023:regulation of Rho protein signal transduction; BP_GO:0043087:regulation of GTPase activity	MF_GO:0005089:Rho guanyl-nucleotide exchange factor activity	CC_GO:0005622:intracellular	IPR000219:Dbl homology (DH) domain
PTSG_05325	1349	1558	2128	541	2	196	128	2	NoBP	MF_GO:0008270:zinc ion binding; MF_GO:0003676:nucleic acid binding	CC_GO:0005622:intracellular	IPR007087:Zinc finger, C2H2-type; IPR013087:Zinc finger, C2H2-type/integrase, DNA-binding; IPR015880:Zinc finger, C2H2-like
PTSG_05335	232	124	231	40	1	26	8	0	NoBP	NoMF	NoCC	NoDomain
PTSG_05339	164	571	167	38	6	39	16	6	NoBP	NoMF	NoCC	NoDomain
PTSG_05342	58	385	368	141	130	95	153	228	NoBP	MF_GO:0008270:zinc ion binding	CC_GO:0005622:intracellular	IPR007087:Zinc finger, C2H2-type; IPR015880:Zinc finger, C2H2-like; IPR019446:Domain of unknown function DUF2431
PTSG_05353	315	399	529	255	252	271	344	117	BP_GO:0006813:potassium ion transport	MF_GO:0005515:protein binding; MF_GO:0005249:voltage-gated potassium channel activity	CC_GO:0008076:voltage-gated potassium channel complex	IPR000210:BTB/POZ-like; IPR001646:Pentapeptide repeat; IPR003131:Potassium channel, voltage dependent, Kv, tetramerisation; IPR011333:BTB/POZ fold
PTSG_05359	25	58	32	14	27	35	24	13	BP_GO:0007165:signal transduction; BP_GO:0045087:innate immune response	MF_GO:0004888:transmembrane receptor activity; MF_GO:0005515:protein binding	CC_GO:0031224:intrinsic to membrane	IPR000157:Toll-Interleukin receptor; IPR000980:SH2 motif; IPR019372:Lipoma HMGIC fusion partner-like protein
PTSG_05366	851	3207	1996	579	74	175	189	82	NoBP	NoMF	NoCC	NoDomain
PTSG_05375	81	106	124	27	0	14	8	0	BP_GO:0006470:protein amino acid dephosphorylation; BP_GO:0006570:tyrosine metabolic process	MF_GO:0004725:protein tyrosine phosphatase activity; MF_GO:0005515:protein binding	NoCC	IPR000242:Protein-tyrosine phosphatase, receptor/non-receptor type; IPR000387:Protein-tyrosine/Dual-specificity phosphatase; IPR001478:PDZ/DHR/GLGF; IPR002110:Ankyrin repeat; IPR016130:Protein-tyrosine phosphatase, active site; IPR020683:Ankyrin repeat-containing domain
PTSG_05391	97	50	36	18	5	14	15	4	BP_GO:0045449:regulation of transcription	MF_GO:0003700:transcription factor activity; MF_GO:0043565:sequence-specific DNA binding	CC_GO:0005667:transcription factor complex	IPR004827:Basic-leucine zipper (bZIP) transcription factor
PTSG_05399	395	161	245	122	8	92	340	4	NoBP	NoMF	NoCC	IPR001791:Laminin G domain; IPR006212:Furin-like repeat; IPR008985:Concanavalin A-like lectin/glucanase; IPR009030:Growth factor, receptor; IPR012680:Laminin G, subdomain 2; IPR013320:Concanavalin A-like lectin/glucanase, subgroup
[truncated: 811 more rows]

## Sheet: group_colony_and_attached
################################
[truncated: 573 more rows]

[truncated: 3 more sheets: group_colony_and_swimming, group_colony, group_swimming]
