# Supplementary material for: Premetazoan genome evolution and the regulation of cell differentiation in the choanoflagellate Salpingoeca rosetta
Source: Genome Biol. 2013 Feb 18;14(2):R15. doi: 10.1186/gb-2013-14-2-r15 (PMC4054682; doi:10.1186/gb-2013-14-2-r15)
Supplement: Additional file 10 — Differentially expressed genes identified by group comparison. [file gb-2013-14-2-r15-S10.TXT]

#Gene	AtA	AtB	AtAB	SwB	CoA1	CoA2	CoAB	ChB	log2Fold(Colony/Attach)	Pvalue(ColonyVsAttach)	log2Fold(Colony/Swim)	Pvalue(ColonyVsSwim)	log2Fold(Colony/Other)	log2Fold(Colony/Other)*log2(Avg_Colony)	BPGO	MFGO	CCGO	IPRdomain
PTSG_10404	0.485360	11.071628	11.932052	84.631231	142.743607	109.036073	340.948449	573.923796	4.909e+00	3.742e-16	1.839e+00	2.537e-05	3.43166	28.099	NoBP	NoMF	NoCC	IPR002838:Protein of unknown function DUF124; IPR016031:Tryptophan RNA-binding attenuator protein-like
PTSG_01748	0.653994	26.318282	2.256527	107.882725	408.849969	319.988533	197.422674	218.585036	4.531e+00	1.199e-14	1.422e+00	8.243e-04	3.06173	24.9866	NoBP	NoMF	NoCC	IPR011047:Quinonprotein alcohol dehydrogenase-like
PTSG_10372	1.338682	35.290296	1.876451	218.029698	352.072810	431.310569	804.175742	225.242770	4.800e+00	6.320e-16	1.050e+00	1.212e-02	2.82099	24.8924	NoBP	NoMF	NoCC	NoDomain
PTSG_01999	0.265247	17.809282	0.514801	123.445696	308.028815	259.709497	301.533830	293.217611	5.224e+00	1.345e-17	1.256e+00	2.975e-03	3.0329	24.8182	NoBP	NoMF	NoCC	NoDomain
PTSG_07829	0.826973	26.338746	2.140027	123.864809	263.523138	253.755210	326.781493	363.062428	4.617e+00	3.673e-15	1.312e+00	1.851e-03	2.97836	24.5338	BP_GO:0008340:determination of adult lifespan; BP_GO:0035158:regulation of tube diameter, open tracheal system; BP_GO:0008360:regulation of cell shape; BP_GO:0035159:regulation of tube length, open tracheal system; BP_GO:0019991:septate junction assembly; BP_GO:0009612:response to mechanical stimulus; BP_GO:0001700:embryonic development via the syncytial blastoderm; BP_GO:0009266:response to temp…	MF_GO:0005391:sodium:potassium-exchanging ATPase activity; MF_GO:0005524:ATP binding; MF_GO:0015077:monovalent inorganic cation transmembrane transporter activity	CC_GO:0005918:septate junction; CC_GO:0005890:sodium:potassium-exchanging ATPase complex; CC_GO:0005634:nucleus	IPR001757:ATPase, P-type, K/Mg/Cd/Cu/Zn/Na/Ca/Na/H-transporter; IPR004014:ATPase, P-type cation-transporter, N-terminal; IPR005775:ATPase, P-type cation exchange, alpha subunit, eukaryotic; IPR005834:Haloacid dehalogenase-like hydrolase; IPR006068:ATPase, P-type cation-transporter, C-terminal; IPR006069:ATPase, P-type cation exchange, alpha subunit; IPR008250:ATPase, P-type, ATPase-associated dom…
PTSG_00132	1.755752	28.715651	1.968852	179.576912	302.282384	294.385636	445.705793	458.963777	4.791e+00	7.479e-16	1.091e+00	9.298e-03	2.824	24.1509	NoBP	NoMF	NoCC	NoDomain
PTSG_07627	1.840925	26.486570	1.701397	190.685619	351.814151	299.608760	291.417229	483.172010	4.836e+00	1.023e-15	9.377e-01	2.588e-02	2.69173	22.8199	NoBP	NoMF	NoCC	NoDomain
PTSG_10218	0.091154	0.235396	0.117943	0.686088	25.540328	9.357391	18.640465	0.794778	6.195e+00	1.025e-15	4.296e+00	3.729e-11	5.58669	21.0269	NoBP	MF_GO:0003676:nucleic acid binding; MF_GO:0008270:zinc ion binding	CC_GO:0005622:intracellular	IPR007087:Zinc finger, C2H2-type; IPR013087:Zinc finger, C2H2-type/integrase, DNA-binding; IPR015880:Zinc finger, C2H2-like
PTSG_01509	0.245248	6.649940	0.317324	50.454658	131.875558	88.662729	99.562297	131.049196	5.258e+00	2.822e-16	1.187e+00	6.365e-03	2.96778	20.2327	NoBP	MF_GO:0005515:protein binding	NoCC	IPR001202:WW/Rsp5/WWP
PTSG_01728	0.000000	5.093571	0.000000	49.485887	125.423940	110.776011	143.059367	38.489974	5.687e+00	3.343e-15	1.078e+00	2.182e-02	2.93621	19.6917	NoBP	MF_GO:0005515:protein binding	NoCC	IPR000980:SH2 motif
PTSG_01556	0.282203	4.008183	0.365140	45.667113	96.902879	79.351118	85.568276	111.076088	5.631e+00	6.011e-17	1.056e+00	1.563e-02	2.8895	18.905	NoBP	NoMF	NoCC	NoDomain
PTSG_09922	47.966093	260.836461	255.412765	135.384524	827.049203	224.376990	420.004587	1312.105968	1.557e+00	2.334e-03	2.415e+00	1.791e-07	1.99232	18.8129	NoBP	NoMF	NoCC	NoDomain
PTSG_07368	0.000000	10.124476	0.368930	62.326343	96.293977	125.989023	147.062267	104.149341	4.754e+00	1.906e-15	9.399e-01	2.547e-02	2.70095	18.602	BP_GO:0006486:protein amino acid glycosylation; BP_GO:0007165:signal transduction	MF_GO:0005529:sugar binding; MF_GO:0004872:receptor activity	NoCC	IPR000922:D-galactoside/L-rhamnose binding SUEL lectin domain; IPR001368:TNFR/CD27/30/40/95 cysteine-rich region; IPR003014:PAN-1 domain; IPR003609:Apple-like; IPR022751:Alpha-mannosyltransferase
PTSG_05622	12.169598	45.599590	38.902222	65.554471	96.446893	82.272623	248.308141	418.782802	2.400e+00	5.733e-06	1.743e+00	7.214e-05	2.38233	18.4016	NoBP	NoMF	NoCC	NoDomain
PTSG_05697	0.172152	2.667385	0.445491	31.097538	82.615159	61.948657	67.026332	64.007004	5.667e+00	1.639e-18	1.165e+00	6.462e-03	3.00281	18.3364	NoBP	NoMF	NoCC	NoDomain
PTSG_11775	0.322897	2.501545	0.835587	35.077927	79.538371	81.426006	96.996510	36.438784	5.586e+00	1.088e-18	1.069e+00	1.172e-02	2.92596	18.1457	NoBP	MF_GO:0005515:protein binding	NoCC	IPR000980:SH2 motif
PTSG_01462	1.749126	4.516941	10.561505	26.330227	93.846096	71.562161	65.781316	84.242207	3.503e+00	1.062e-08	1.603e+00	1.032e-03	2.86963	18.0821	NoBP	NoMF	NoCC	IPR004942:Dynein light chain-related
PTSG_07891	0.288797	2.796704	0.373671	31.790058	72.567493	79.593904	92.804132	27.608462	5.561e+00	2.010e-18	1.096e+00	9.923e-03	2.95098	17.9729	NoBP	NoMF	NoCC	NoDomain
PTSG_03654	2.809203	8.705376	7.996568	11.276784	78.375710	52.033380	28.864756	86.077577	2.924e+00	7.011e-07	2.472e+00	4.736e-06	2.99441	17.7829	NoBP	NoMF	NoCC	IPR009069:MTCP1; IPR010625:CHCH
PTSG_06048	0.163932	3.810045	0.000000	25.294245	59.418344	57.801933	68.532590	46.963894	5.164e+00	1.693e-15	1.214e+00	5.835e-03	2.99117	17.5355	NoBP	NoMF	NoCC	NoDomain
PTSG_12622	0.600024	4.648502	0.000000	35.376804	91.571653	75.655037	70.115037	51.569091	5.082e+00	5.448e-13	1.041e+00	3.112e-02	2.83017	17.4748	NoBP	NoMF	NoCC	NoDomain
PTSG_05450	0.000000	5.514585	0.325064	47.903412	109.032153	84.658089	100.472174	55.700938	5.198e+00	1.396e-15	8.752e-01	4.523e-02	2.70264	17.4338	NoBP	NoMF	NoCC	IPR010736:Protein of unknown function DUF1309
PTSG_02421	108.550486	16.369084	23.579623	73.552101	339.147137	266.114488	160.432317	232.913687	1.997e+00	1.349e-04	1.783e+00	1.086e-04	2.16902	17.2736	NoBP	MF_GO:0003824:catalytic activity; MF_GO:0030170:pyridoxal phosphate binding	NoCC	IPR015422:Pyridoxal phosphate-dependent transferase, major region, subdomain 2; IPR015424:Pyridoxal phosphate-dependent transferase, major domain
PTSG_12621	0.490496	2.533311	0.000000	22.150826	67.546018	47.067869	58.798577	28.714742	5.341e+00	5.493e-15	1.195e+00	8.651e-03	3.00522	17.0069	NoBP	NoMF	NoCC	IPR010916:TonB box, conserved site
PTSG_00769	1035.363369	338.924792	437.941212	675.131513	1796.540808	1874.204158	1004.575194	2686.925912	1.293e+00	1.013e-02	1.489e+00	4.453e-04	1.56553	16.9796	BP_GO:0006508:proteolysis	MF_GO:0004197:cysteine-type endopeptidase activity	NoCC	IPR000169:Peptidase, cysteine peptidase active site; IPR000668:Peptidase C1A, papain C-terminal; IPR013128:Peptidase C1A, papain; IPR013201:Proteinase inhibitor I29, cathepsin propeptide
PTSG_08392	0.000000	2.390301	0.000000	9.824963	35.145435	22.562917	28.259658	39.376839	5.031e+00	2.754e-14	1.701e+00	2.651e-04	3.35914	16.6941	NoBP	NoMF	NoCC	NoDomain
PTSG_06562	0.066886	0.949991	0.173086	13.340838	41.069893	35.823325	34.969207	23.493880	6.123e+00	1.967e-19	1.352e+00	2.018e-03	3.21958	16.3575	NoBP	MF_GO:0005515:protein binding	NoCC	IPR001478:PDZ/DHR/GLGF
PTSG_12604	0.594254	5.371106	2.306702	5.963684	44.637054	27.849191	20.353354	36.269398	3.264e+00	1.186e-06	2.452e+00	1.129e-04	3.181	15.9446	BP_GO:0006118:electron transport	MF_GO:0009055:electron carrier activity; MF_GO:0051536:iron-sulfur cluster binding	NoCC	IPR017900:4Fe-4S ferredoxin, iron-sulphur binding, conserved site
PTSG_12353	2.213311	1.664448	1.195866	9.854982	39.873682	38.347241	32.684479	21.509548	3.949e+00	4.710e-12	1.756e+00	5.665e-05	3.14891	15.8986	NoBP	NoMF	NoCC	NoDomain
PTSG_10211	0.143061	2.955529	0.185106	17.946271	32.237872	48.048449	62.545545	20.135958	4.925e+00	2.562e-14	1.184e+00	7.609e-03	2.94041	15.7266	NoBP	NoMF	NoCC	IPR008408:Brain acid soluble protein 1
PTSG_06812	50.565654	9.126604	26.264387	50.927412	172.439527	145.200025	208.863257	81.043405	2.068e+00	6.990e-05	1.577e+00	2.977e-04	2.15004	15.581	NoBP	MF_GO:0016301:kinase activity	NoCC	IPR000749:ATP:guanido phosphotransferase; IPR014746:Glutamine synthetase/guanido kinase, catalytic domain; IPR022414:ATP:guanido phosphotransferase, catalytic domain
PTSG_10569	30.514968	46.882078	26.488631	52.815875	232.573220	147.401787	95.720625	193.893242	1.936e+00	2.108e-04	1.692e+00	1.590e-04	2.09526	15.478	BP_GO:0008152:metabolic process	MF_GO:0003824:catalytic activity	CC_GO:0043231:intracellular membrane-bounded organelle	IPR006622:Iron sulphur-containing domain, CDGSH-type, subfamily; IPR018967:Iron sulphur-containing domain, CDGSH-type
PTSG_13052	0.258588	0.000000	0.000000	0.000000	12.640791	4.905098	3.386381	0.322092	5.362e+00	1.124e-07	3.232e+01	2.049e-05	6.36096	15.3279	NoBP	NoMF	NoCC	NoDomain
PTSG_12197	33.766248	71.079493	109.357037	98.321794	114.433771	128.557695	456.416225	409.625084	1.631e+00	1.406e-03	1.528e+00	3.836e-04	1.82726	14.8284	NoBP	NoMF	NoCC	NoDomain
PTSG_12756	131.795621	37.976767	39.982839	35.027661	384.413042	284.148024	72.008463	159.524710	1.346e+00	7.945e-03	2.698e+00	1.613e-08	1.87857	14.679	BP_GO:0006979:response to oxidative stress; BP_GO:0055114:oxidation reduction; BP_GO:0006749:glutathione metabolic process; BP_GO:0006804:peroxidase reaction	MF_GO:0004602:glutathione peroxidase activity	CC_GO:0005739:mitochondrion	IPR000889:Glutathione peroxidase; IPR012335:Thioredoxin fold; IPR012336:Thioredoxin-like fold
PTSG_05058	10.274465	21.306609	12.286918	43.157843	88.349634	77.818729	133.610162	101.411870	2.445e+00	4.284e-06	1.235e+00	4.202e-03	2.20477	14.6576	NoBP	MF_GO:0005509:calcium ion binding; MF_GO:0004252:serine-type endopeptidase activity	CC_GO:0016021:integral to membrane	IPR002048:Calcium-binding EF-hand; IPR011992:EF-hand-like domain; IPR018247:EF-Hand 1, calcium-binding site; IPR018248:EF-hand; IPR018249:EF-HAND 2; IPR022764:Peptidase S54, rhomboid domain
PTSG_05392	0.238620	1.232421	0.308748	15.864781	40.968592	23.696645	36.056361	29.721987	5.496e+00	3.004e-14	1.055e+00	2.463e-02	2.88613	14.5094	NoBP	NoMF	NoCC	NoDomain
PTSG_02471	0.000000	1.989746	0.104942	16.075337	34.425744	30.588512	30.965254	35.257220	5.270e+00	3.631e-16	1.052e+00	1.501e-02	2.85254	14.3655	NoBP	MF_GO:0005515:protein binding	NoCC	IPR001202:WW/Rsp5/WWP; IPR001478:PDZ/DHR/GLGF
PTSG_11586	40.613049	14.819867	6.854201	22.150826	102.108525	85.707305	73.819390	113.270494	1.831e+00	7.481e-04	2.105e+00	7.357e-05	2.15056	14.087	NoBP	NoMF	NoCC	NoDomain
PTSG_06458	0.133699	0.841582	0.216240	17.778164	23.174006	42.852853	51.162787	12.927136	6.027e+00	5.448e-21	8.656e-01	3.917e-02	2.77804	13.9559	BP_GO:0007156:homophilic cell adhesion	MF_GO:0005509:calcium ion binding	CC_GO:0005886:plasma membrane	IPR000562:Type II fibronectin, collagen-binding; IPR002126:Cadherin; IPR009039:EAR; IPR013806:Kringle-like fold; IPR015919:Cadherin-like; IPR020894:Cadherin conserved site
PTSG_12778	43.428760	12.632319	16.672381	14.368103	164.727880	95.052836	44.709888	73.413309	1.618e+00	1.676e-03	2.732e+00	2.376e-08	2.11725	13.8931	BP_GO:0006629:lipid metabolic process	NoMF	CC_GO:0005737:cytoplasm; CC_GO:0016021:integral to membrane	IPR001104:3-oxo-5-alpha-steroid 4-dehydrogenase, C-terminal; IPR010721:Protein of unknown function DUF1295
PTSG_02423	85.490881	14.116826	25.934815	43.811830	215.447204	171.806730	100.498912	134.100203	1.563e+00	2.131e-03	1.845e+00	2.932e-05	1.87653	13.6619	BP_GO:0009058:biosynthetic process	MF_GO:0016769:transferase activity, transferring nitrogenous groups; MF_GO:0030170:pyridoxal phosphate binding	NoCC	IPR001917:Aminotransferase, class-II, pyridoxal-phosphate binding site; IPR004839:Aminotransferase, class I/classII; IPR015421:Pyridoxal phosphate-dependent transferase, major region, subdomain 1; IPR015424:Pyridoxal phosphate-dependent transferase, major domain
PTSG_12026	0.150738	0.973162	0.000000	7.563697	23.184309	17.660462	17.310571	19.338865	5.410e+00	6.293e-14	1.376e+00	4.188e-03	3.15706	13.4997	NoBP	NoMF	NoCC	NoDomain
PTSG_02353	13.654033	14.846378	10.228168	27.946100	113.957129	56.130152	35.472192	93.092029	2.192e+00	8.722e-05	1.441e+00	3.163e-03	2.16325	13.4604	NoBP	NoMF	NoCC	NoDomain
PTSG_02618	0.000000	4.694075	0.000000	16.235252	32.248708	38.130769	39.698195	22.097773	4.103e+00	2.594e-11	1.034e+00	2.248e-02	2.65886	13.4174	NoBP	NoMF	NoCC	IPR011042:Six-bladed beta-propeller, TolB-like
PTSG_12214	21.868565	19.642900	14.762895	20.276525	130.368537	81.690959	33.523171	78.164254	1.761e+00	1.417e-03	2.012e+00	2.591e-04	2.08037	13.1869	NoBP	NoMF	NoCC	NoDomain
PTSG_10990	0.519348	13.411644	3.695893	19.870594	48.298757	33.900455	44.207927	63.395251	2.701e+00	1.558e-06	1.285e+00	5.603e-03	2.33963	13.0279	BP_GO:0006915:apoptosis; BP_GO:0071267:L-methionine salvage	MF_GO:0043809:methylthioribulose 1-phosphate dehydratase activity; MF_GO:0046872:metal ion binding	CC_GO:0005737:cytoplasm	IPR001303:Class II aldolase/adducin, N-terminal; IPR017714:Methylthioribulose-1-phosphate dehydratase
PTSG_04401	76.813116	35.154458	49.693914	89.345374	287.464002	214.041366	144.641372	168.530638	1.579e+00	1.893e-03	1.205e+00	4.320e-03	1.6985	13.0276	BP_GO:0005976:polysaccharide metabolic process	MF_GO:0016787:hydrolase activity	NoCC	IPR000165:Glycoside hydrolase, family 15; IPR000519:P-type trefoil; IPR008928:Six-hairpin glycosidase-like; IPR011613:Glycoside hydrolase 15-related; IPR012341:Six-hairpin glycosidase
PTSG_10087	57.682302	38.303656	45.313885	102.336815	181.268949	137.689935	181.791366	279.437209	1.727e+00	7.596e-04	9.668e-01	2.236e-02	1.67909	12.774	BP_GO:0008152:metabolic process	MF_GO:0003824:catalytic activity	NoCC	IPR001753:Crotonase, core; IPR018376:Enoyl-CoA hydratase/isomerase, conserved site
PTSG_08381	240.631881	157.228289	107.874492	115.524232	457.257964	324.999135	186.926054	737.788010	1.026e+00	4.070e-02	1.937e+00	9.455e-06	1.45817	12.7404	BP_GO:0046520:sphingoid biosynthetic process	MF_GO:0016740:transferase activity; MF_GO:0030170:pyridoxal phosphate binding	CC_GO:0005789:endoplasmic reticulum membrane	IPR004839:Aminotransferase, class I/classII; IPR015421:Pyridoxal phosphate-dependent transferase, major region, subdomain 1; IPR015422:Pyridoxal phosphate-dependent transferase, major region, subdomain 2; IPR015424:Pyridoxal phosphate-dependent transferase, major domain
PTSG_03421	72.708784	58.206535	74.007452	132.557490	260.359195	207.961426	290.534146	234.562428	1.526e+00	2.742e-03	9.225e-01	2.906e-02	1.5576	12.3927	NoBP	MF_GO:0005509:calcium ion binding	NoCC	IPR011992:EF-hand-like domain; IPR018247:EF-Hand 1, calcium-binding site
PTSG_03561	2.184936	3.358556	1.076979	16.836865	20.592542	27.049927	67.602642	13.477971	3.530e+00	8.393e-10	9.292e-01	3.452e-02	2.45616	12.3008	NoBP	NoMF	NoCC	IPR001107:Band 7 protein
PTSG_03053	0.000000	3.824802	0.000000	6.418431	19.103924	17.728253	19.667344	19.622340	3.612e+00	3.953e-09	1.588e+00	1.025e-03	2.89364	12.2987	NoBP	NoMF	NoCC	NoDomain
PTSG_00918	14.187359	3.011294	8.549790	31.937590	82.028440	47.491252	45.420433	67.054860	2.477e+00	4.322e-06	9.457e-01	3.186e-02	2.06868	12.2442	NoBP	MF_GO:0005515:protein binding	NoCC	IPR001202:WW/Rsp5/WWP; IPR001452:Src homology-3 domain
PTSG_11703	29.460243	34.938028	30.246086	24.101935	109.002664	92.542043	90.805361	125.640847	1.396e+00	6.099e-03	2.145e+00	2.579e-06	1.81559	12.1778	NoBP	MF_GO:0005515:protein binding	NoCC	IPR001611:Leucine-rich repeat; IPR003603:U2A'/phosphoprotein 32 family A, C-terminal
PTSG_02425	30.527643	12.955324	19.197287	48.940317	94.939857	104.154461	123.063039	71.927723	1.904e+00	2.152e-04	1.018e+00	1.544e-02	1.81991	12.0521	NoBP	MF_GO:0005515:protein binding; MF_GO:0003774:motor activity; MF_GO:0005524:ATP binding	CC_GO:0016459:myosin complex	IPR000048:IQ motif, EF-hand binding site; IPR000980:SH2 motif; IPR001609:Myosin head, motor domain
PTSG_04106	53.921615	17.495145	17.173837	47.002367	140.944100	100.431533	81.616975	133.638566	1.626e+00	1.463e-03	1.309e+00	2.285e-03	1.75175	11.973	BP_GO:0051291:protein heterooligomerization; BP_GO:0007049:cell cycle	MF_GO:0005515:protein binding; MF_GO:0003924:GTPase activity; MF_GO:0005525:GTP binding	CC_GO:0001725:stress fiber; CC_GO:0048471:perinuclear region of cytoplasm; CC_GO:0005874:microtubule	IPR000038:Cell division/GTP binding protein
PTSG_05733	0.374560	2.901792	0.242320	4.933593	16.746947	19.225184	17.733902	12.130174	3.514e+00	2.927e-08	1.752e+00	9.301e-04	2.96147	11.9667	BP_GO:0055114:oxidation reduction	MF_GO:0005506:iron ion binding; MF_GO:0016491:oxidoreductase activity	NoCC	IPR002283:Isopenicillin N synthase; IPR005123:Oxoglutarate/iron-dependent oxygenase
PTSG_11052	0.792339	0.767301	1.281501	1.242434	9.683170	6.409734	19.156098	9.129032	3.229e+00	7.427e-07	3.177e+00	6.287e-06	3.44193	11.9496	NoBP	NoMF	CC_GO:0016021:integral to membrane	IPR004254:Hly-III-related
PTSG_09469	4.721022	23.551872	10.828686	47.108961	88.014508	72.791006	90.359578	66.822871	2.270e+00	2.066e-05	7.685e-01	7.908e-02	1.88303	11.8872	NoBP	NoMF	NoCC	NoDomain
PTSG_00360	0.000000	2.948249	0.196960	10.502547	21.416292	19.872681	20.087952	25.596781	4.100e+00	1.109e-10	1.074e+00	2.056e-02	2.67192	11.87	NoBP	NoMF	NoCC	NoDomain
PTSG_01817	0.000000	0.220440	0.000000	8.566618	18.930526	8.762860	14.274468	23.604348	7.597e+00	1.307e-15	9.637e-01	4.891e-02	2.89963	11.7001	NoBP	MF_GO:0005515:protein binding	NoCC	IPR002110:Ankyrin repeat; IPR020683:Ankyrin repeat-containing domain
PTSG_11598	20.600822	41.056153	20.281150	16.853889	107.860044	85.950021	32.030939	118.259050	1.324e+00	1.078e-02	2.385e+00	1.667e-06	1.80036	11.5703	NoBP	NoMF	NoCC	NoDomain
PTSG_02787	24.034293	21.763441	18.174018	35.239950	75.919491	53.635478	93.385976	121.690523	1.690e+00	1.199e-03	1.322e+00	3.324e-03	1.79647	11.5493	NoBP	MF_GO:0005515:protein binding	NoCC	IPR001849:Pleckstrin homology domain; IPR011993:Pleckstrin homology-type
PTSG_10748	77.437019	28.499744	35.936957	72.913135	260.315334	106.518418	155.087424	116.615456	1.414e+00	5.396e-03	1.140e+00	7.565e-03	1.57187	11.5039	NoBP	NoMF	CC_GO:0005886:plasma membrane	IPR022742:Alpha/beta hydrolase, N-terminal
PTSG_12818	1.584679	2.153827	0.431664	4.394293	20.087296	13.866431	25.709499	3.428257	3.153e+00	4.318e-08	1.837e+00	1.326e-04	2.88101	11.4646	NoBP	NoMF	NoCC	NoDomain
PTSG_06265	11.917831	8.133811	4.626114	7.688716	47.703423	36.474658	15.607206	48.563107	1.840e+00	4.855e-04	2.302e+00	2.999e-06	2.19642	11.4496	NoBP	MF_GO:0016787:hydrolase activity	NoCC	IPR000086:NUDIX hydrolase domain; IPR015797:NUDIX hydrolase domain-like; IPR020084:NUDIX hydrolase, conserved site; IPR020476:NUDIX hydrolase
PTSG_02354	0.130661	24.968909	8.114910	37.862458	7.321921	19.973586	72.260607	164.375786	2.278e+00	1.752e-05	8.721e-01	4.280e-02	1.89271	11.4396	NoBP	NoMF	NoCC	NoDomain
PTSG_02435	32.393017	24.031508	24.449276	70.042438	135.176732	109.384670	106.767721	125.114535	1.810e+00	4.420e-04	7.889e-01	6.295e-02	1.65856	11.4377	BP_GO:0000162:tryptophan biosynthetic process; BP_GO:0006103:2-oxoglutarate metabolic process; BP_GO:0006536:glutamate metabolic process; BP_GO:0006571:tyrosine biosynthetic process; BP_GO:0009094:L-phenylalanine biosynthetic process; BP_GO:0009821:alkaloid biosynthetic process	MF_GO:0030170:pyridoxal phosphate binding; MF_GO:0004838:L-tyrosine:2-oxoglutarate aminotransferase activity	NoCC	IPR004838:Aminotransferases, class-I, pyridoxal-phosphate-binding site; IPR004839:Aminotransferase, class I/classII; IPR005957:Tyrosine aminotransferase; IPR005958:Tyrosine/nicotianamine aminotransferase; IPR015421:Pyridoxal phosphate-dependent transferase, major region, subdomain 1; IPR015422:Pyridoxal phosphate-dependent transferase, major region, subdomain 2; IPR015424:Pyridoxal phosphate-depe…
PTSG_08426	0.078430	1.620290	0.304438	9.248251	4.207989	7.176030	37.054165	25.301785	4.514e+00	8.705e-13	1.022e+00	2.292e-02	2.71234	11.4037	NoBP	MF_GO:0003723:RNA binding	NoCC	IPR004087:K Homology; IPR004088:K Homology, type 1
PTSG_08140	246.637621	81.277047	49.608338	126.341746	365.703691	381.833524	286.498950	263.014820	1.039e+00	3.914e-02	1.375e+00	1.631e-03	1.36412	11.3782	BP_GO:0007023:post-chaperonin tubulin folding pathway; BP_GO:0007021:tubulin complex assembly	MF_GO:0051087:chaperone binding; MF_GO:0051082:unfolded protein binding	CC_GO:0005829:cytosol; CC_GO:0005874:microtubule	IPR004226:Tubulin binding cofactor A
PTSG_00819	0.265247	1.027459	3.775204	0.332738	11.385049	11.542644	13.092741	12.224283	2.548e+00	6.799e-05	5.199e+00	5.164e-08	3.15917	11.3487	BP_GO:0006672:ceramide metabolic process	NoMF	CC_GO:0016021:integral to membrane; CC_GO:0044446:intracellular organelle part; CC_GO:0031090:organelle membrane; CC_GO:0012505:endomembrane system; CC_GO:0005783:endoplasmic reticulum	IPR008901:Ceramidase
PTSG_09069	17.032176	8.796771	10.704067	25.028689	91.963153	71.674857	45.835111	24.851794	1.913e+00	2.834e-04	1.229e+00	6.405e-03	1.9284	11.3243	BP_GO:0055114:oxidation reduction	MF_GO:0016491:oxidoreductase activity; MF_GO:0005488:binding	NoCC	IPR002198:Short-chain dehydrogenase/reductase SDR; IPR002347:Glucose/ribitol dehydrogenase; IPR016040:NAD(P)-binding domain
PTSG_07215	29.479627	17.582893	14.134369	24.966609	72.794475	65.954384	61.202108	102.142884	1.566e+00	2.257e-03	1.631e+00	2.413e-04	1.80985	11.2914	BP_GO:0006903:vesicle targeting; BP_GO:0043065:positive regulation of apoptosis; BP_GO:0007349:cellularization; BP_GO:0042051:compound eye photoreceptor development; BP_GO:0006904:vesicle docking during exocytosis; BP_GO:0000915:cytokinesis, actomyosin contractile ring assembly	MF_GO:0008017:microtubule binding; MF_GO:0031625:ubiquitin protein ligase binding; MF_GO:0003779:actin binding; MF_GO:0005525:GTP binding	CC_GO:0005940:septin ring; CC_GO:0045172:germline ring canal; CC_GO:0016324:apical plasma membrane; CC_GO:0031105:septin complex; CC_GO:0045298:tubulin complex	IPR000038:Cell division/GTP binding protein; IPR016491:Septin
PTSG_10365	0.925187	1.552980	0.957673	2.785433	12.023706	11.149205	20.317508	7.951522	3.158e+00	9.468e-08	2.215e+00	1.802e-05	3.04766	11.2302	NoBP	NoMF	NoCC	IPR008754:Peptidase M43, pregnancy-associated plasma-A
PTSG_03780	109.997050	86.022162	100.507321	168.925448	251.480753	261.604760	364.976382	316.747765	1.265e+00	1.230e-02	8.432e-01	4.606e-02	1.36008	11.1833	NoBP	NoMF	NoCC	NoDomain
PTSG_01328	48.853378	42.559617	31.986271	11.075413	123.512718	82.095120	44.469512	170.822169	1.029e+00	4.624e-02	3.287e+00	2.514e-09	1.64614	11.0577	NoBP	NoMF	NoCC	NoDomain
PTSG_08891	4.977380	4.284525	5.903506	15.609642	44.014122	31.471632	28.830570	33.065212	2.425e+00	2.795e-05	1.154e+00	2.131e-02	2.15836	11.012	NoBP	NoMF	NoCC	NoDomain
PTSG_08375	2.119426	5.582666	0.658154	16.164937	25.572978	19.013635	17.592603	55.121444	3.084e+00	3.438e-08	9.106e-01	3.648e-02	2.25788	11.0051	NoBP	NoMF	NoCC	IPR011009:Protein kinase-like domain
PTSG_07297	97.811342	30.996416	25.774062	45.171209	173.559264	128.516178	80.008370	192.767967	1.160e+00	2.182e-02	1.705e+00	1.186e-04	1.52497	10.9295	BP_GO:0006470:protein amino acid dephosphorylation	MF_GO:0008138:protein tyrosine/serine/threonine phosphatase activity	NoCC	IPR000340:Dual specificity phosphatase, catalytic domain; IPR000387:Protein-tyrosine/Dual-specificity phosphatase; IPR020422:Dual specificity phosphatase, subgroup, catalytic domain
PTSG_08982	4.746268	32.206573	15.418219	7.727453	29.739512	46.085947	145.165346	1.006274	1.317e+00	9.769e-03	2.818e+00	6.482e-09	1.88514	10.9233	NoBP	NoMF	NoCC	NoDomain
PTSG_01159	29.017012	11.191363	8.532923	29.309324	86.267198	67.067708	22.587258	94.347374	1.730e+00	8.332e-04	1.242e+00	4.656e-03	1.79192	10.8918	NoBP	NoMF	NoCC	IPR006569:RNA polymerase II, large subunit, CTD; IPR006903:Domain of unknown function DUF618; IPR008942:ENTH/VHS
PTSG_12905	0.000000	0.592202	0.000000	6.760317	15.448204	10.363176	18.365331	10.283036	5.871e+00	2.779e-14	1.021e+00	3.527e-02	2.88888	10.8827	BP_GO:0055114:oxidation reduction	MF_GO:0005515:protein binding; MF_GO:0016491:oxidoreductase activity	NoCC	IPR000225:Armadillo; IPR011989:Armadillo-like helical; IPR016024:Armadillo-type fold; IPR016160:Aldehyde dehydrogenase, conserved site
PTSG_07232	104.034152	79.134288	63.306162	59.438049	221.673749	155.159776	136.447287	304.070792	9.907e-01	5.072e-02	1.820e+00	6.190e-05	1.41784	10.8817	BP_GO:0022904:respiratory electron transport chain	NoMF	CC_GO:0005743:mitochondrial inner membrane	IPR006806:ETC complex I subunit
PTSG_09431	4.034104	5.833890	2.087877	7.894485	23.279567	18.545352	23.732554	34.168645	2.320e+00	2.573e-05	1.689e+00	4.641e-04	2.32881	10.8054	BP_GO:0016310:phosphorylation; BP_GO:0008299:isoprenoid biosynthetic process; BP_GO:0006694:steroid biosynthetic process	MF_GO:0005524:ATP binding; MF_GO:0004496:mevalonate kinase activity	CC_GO:0005737:cytoplasm	IPR006203:GHMP kinase, ATP-binding, conserved site; IPR006204:GHMP kinase; IPR006205:Mevalonate kinase; IPR006206:Mevalonate/galactokinase; IPR013750:GHMP kinase, C-terminal; IPR014721:Ribosomal protein S5 domain 2-type fold, subgroup; IPR020568:Ribosomal protein S5 domain 2-type fold
PTSG_00211	90.986965	67.053564	51.089184	61.376246	229.247090	150.370894	139.646621	212.764021	1.061e+00	3.595e-02	1.603e+00	3.113e-04	1.43624	10.7944	NoBP	NoMF	NoCC	IPR010625:CHCH
PTSG_01831	61.438923	19.245709	11.759659	24.170460	130.468564	58.818739	38.453049	138.563905	1.247e+00	1.479e-02	1.959e+00	3.232e-05	1.65129	10.7613	NoBP	NoMF	NoCC	NoDomain
PTSG_12427	0.188998	0.488069	0.000000	8.535181	18.928659	13.074966	11.804140	16.949713	5.755e+00	4.493e-13	8.511e-01	8.899e-02	2.72144	10.6816	NoBP	NoMF	NoCC	NoDomain
PTSG_05191	13.888195	1.793242	3.144718	17.857548	47.606488	39.903763	47.567388	15.568978	2.215e+00	6.094e-05	1.080e+00	2.566e-02	2.03796	10.6688	BP_GO:0007264:small GTPase mediated signal transduction; BP_GO:0007165:signal transduction	MF_GO:0019904:protein domain specific binding; MF_GO:0005525:GTP binding; MF_GO:0003924:GTPase activity	CC_GO:0005622:intracellular; CC_GO:0016020:membrane	IPR001806:Ras GTPase; IPR003577:Ras small GTPase, Ras type; IPR005225:Small GTP-binding protein; IPR013753:Ras; IPR020849:Ras small GTPase
PTSG_08810	0.175409	0.452976	0.075653	4.547521	13.315169	12.656784	14.666104	3.641436	5.232e+00	1.992e-14	1.282e+00	5.825e-03	3.07582	10.6687	BP_GO:0007275:multicellular organismal development	MF_GO:0005515:protein binding	CC_GO:0044424:intracellular part	IPR000048:IQ motif, EF-hand binding site; IPR002110:Ankyrin repeat; IPR020683:Ankyrin repeat-containing domain
PTSG_02046	0.932867	0.602259	0.452636	4.973487	10.149282	12.100511	11.394264	17.719912	3.930e+00	8.361e-10	1.398e+00	4.631e-03	2.88334	10.6184	NoBP	MF_GO:0005488:binding	NoCC	IPR006598:Lipopolysaccharide-modifying protein; IPR011989:Armadillo-like helical
PTSG_11739	0.106373	1.510830	0.275269	7.072252	20.419169	18.634603	11.679944	8.214728	4.250e+00	3.973e-11	1.067e+00	2.395e-02	2.71712	10.5462	BP_GO:0045449:regulation of transcription	MF_GO:0030528:transcription regulator activity; MF_GO:0003676:nucleic acid binding; MF_GO:0008270:zinc ion binding	CC_GO:0005622:intracellular	IPR007087:Zinc finger, C2H2-type; IPR013087:Zinc finger, C2H2-type/integrase, DNA-binding; IPR015880:Zinc finger, C2H2-like
PTSG_05847	7.451361	22.638094	15.029011	5.498432	31.094685	31.790025	43.933355	81.347604	1.327e+00	1.050e-02	3.139e+00	5.093e-09	1.89431	10.5245	NoBP	NoMF	CC_GO:0016021:integral to membrane	IPR002076:GNS1/SUR4 membrane protein
PTSG_08004	21.044805	10.060901	7.152103	24.561638	38.828373	72.675412	98.820073	11.032686	1.781e+00	5.285e-04	1.158e+00	6.777e-03	1.81709	10.5214	BP_GO:0006468:protein amino acid phosphorylation; BP_GO:0009069:serine family amino acid metabolic process	MF_GO:0005524:ATP binding; MF_GO:0004674:protein serine/threonine kinase activity	NoCC	IPR000719:Protein kinase, catalytic domain; IPR008271:Serine/threonine-protein kinase, active site; IPR011009:Protein kinase-like domain; IPR017441:Protein kinase, ATP binding site; IPR017442:Serine/threonine-protein kinase-like domain
PTSG_11692	32.196495	21.024961	11.013237	40.388781	88.688620	66.895233	61.138922	110.629864	1.607e+00	2.030e-03	1.050e+00	1.877e-02	1.64564	10.4575	NoBP	MF_GO:0008270:zinc ion binding	CC_GO:0005622:intracellular	IPR007087:Zinc finger, C2H2-type
PTSG_01611	33.131219	51.828400	42.043810	31.171007	132.180023	95.975119	93.065062	134.913310	1.095e+00	3.389e-02	1.896e+00	8.801e-05	1.52794	10.4409	NoBP	NoMF	NoCC	NoDomain
PTSG_10968	23.809147	49.711028	30.150994	33.680149	110.529847	77.438577	89.303529	129.351551	1.225e+00	1.811e-02	1.622e+00	5.173e-04	1.56582	10.4402	NoBP	NoMF	NoCC	IPR012336:Thioredoxin-like fold
PTSG_08546	0.148207	2.105017	0.383528	5.763464	12.016035	13.560460	13.138235	17.352794	3.718e+00	5.904e-09	1.307e+00	8.006e-03	2.73867	10.4319	NoBP	NoMF	NoCC	IPR011042:Six-bladed beta-propeller, TolB-like
PTSG_06009	31.855428	23.314280	18.044512	36.462048	103.441234	79.279316	70.538575	85.208208	1.460e+00	4.248e-03	1.236e+00	4.209e-03	1.62577	10.4096	BP_GO:0007049:cell cycle	MF_GO:0005525:GTP binding	CC_GO:0031105:septin complex	IPR000038:Cell division/GTP binding protein; IPR016491:Septin
PTSG_13188	35.115038	167.457585	84.812084	101.608522	300.886806	184.415492	158.001524	323.082506	9.969e-01	4.902e-02	1.283e+00	3.215e-03	1.31286	10.3932	NoBP	NoMF	NoCC	NoDomain
PTSG_11330	0.191043	1.110036	0.000000	3.115495	12.527855	13.003258	6.447048	6.781850	4.179e+00	2.589e-10	1.649e+00	1.195e-03	3.13357	10.2671	NoBP	NoMF	CC_GO:0016020:membrane	IPR004263:Exostosin-like
PTSG_01521	83.516847	73.329070	39.982839	51.336035	157.330773	119.281990	137.975676	237.181459	9.890e-01	5.423e-02	1.700e+00	3.406e-04	1.39306	10.2365	NoBP	NoMF	NoCC	NoDomain
PTSG_07597	236.190821	505.395456	367.594167	311.914534	761.999048	506.775083	589.272745	1129.039228	6.842e-01	1.733e-01	1.300e+00	2.212e-03	1.07174	10.2292	BP_GO:0042254:ribosome biogenesis	MF_GO:0003723:RNA binding	CC_GO:0030529:ribonucleoprotein complex; CC_GO:0005730:nucleolus	IPR002415:H/ACA ribonucleoprotein complex, subunit Nhp2, eukaryote; IPR004037:Ribosomal protein L7Ae conserved site; IPR004038:Ribosomal protein L7Ae/L30e/S12e/Gadd45; IPR018492:Ribosomal protein L7Ae/L8/Nhp2 family
PTSG_03855	35.817339	34.458781	16.356616	19.381972	106.343110	40.749032	43.863110	132.090591	1.155e+00	2.822e-02	2.093e+00	6.034e-05	1.60747	10.1843	NoBP	NoMF	NoCC	IPR002634:BolA protein
PTSG_02232	0.000000	1.080803	0.000000	2.625098	9.813786	7.783284	8.010535	9.557330	4.365e+00	1.260e-09	1.763e+00	1.526e-03	3.24624	10.1804	BP_GO:0005975:carbohydrate metabolic process	NoMF	CC_GO:0016020:membrane	IPR006759:Glycosyl transferase, family 54
PTSG_06971	0.109579	0.424464	0.000000	6.598118	16.200592	13.327357	12.363155	7.779888	5.820e+00	4.652e-14	9.214e-01	5.817e-02	2.79999	10.1761	NoBP	MF_GO:0005515:protein binding	NoCC	IPR001202:WW/Rsp5/WWP
PTSG_06353	1.731535	5.589389	5.601044	15.956710	38.034337	30.244267	30.256519	21.899468	2.459e+00	4.774e-06	9.265e-01	3.233e-02	2.06017	10.1198	NoBP	NoMF	NoCC	NoDomain
PTSG_00315	152.603158	22.231472	52.997781	93.670061	263.197172	190.296969	129.809245	218.975217	1.077e+00	3.212e-02	1.125e+00	7.892e-03	1.31927	10.0897	NoBP	NoMF	CC_GO:0016021:integral to membrane	IPR006634:TRAM/LAG1/CLN8 homology domain
PTSG_05403	49.441973	7.599932	5.331045	9.598691	98.950530	48.600311	48.027073	40.322830	1.148e+00	2.858e-02	2.628e+00	3.116e-06	1.71268	10.0741	NoBP	NoMF	NoCC	NoDomain
PTSG_12651	122.261401	69.390680	59.105067	114.606446	230.670985	164.154546	175.944592	319.634129	1.090e+00	3.204e-02	9.930e-01	2.332e-02	1.28513	10.0219	BP_GO:0006120:mitochondrial electron transport, NADH to ubiquinone; BP_GO:0006744:ubiquinone biosynthetic process; BP_GO:0006814:sodium ion transport; BP_GO:0015992:proton transport	MF_GO:0008137:NADH dehydrogenase (ubiquinone) activity	CC_GO:0005743:mitochondrial inner membrane	IPR009947:NADH:ubiquinone oxidoreductase subunit B14.5a
PTSG_06090	189.729250	179.129858	162.168160	213.066159	489.010838	361.195563	354.823171	449.498294	8.899e-01	7.658e-02	9.814e-01	2.041e-02	1.15286	10.0209	NoBP	NoMF	NoCC	NoDomain
PTSG_08664	5.473281	18.551125	11.803052	15.877483	43.504983	49.493360	42.040919	45.733474	1.583e+00	2.181e-03	1.531e+00	5.892e-04	1.8058	9.92834	BP_GO:0009312:oligosaccharide biosynthetic process	MF_GO:0008375:acetylglucosaminyltransferase activity	CC_GO:0005795:Golgi stack; CC_GO:0016021:integral to membrane	IPR007754:N-acetylglucosaminyltransferase II
PTSG_03673	151.961359	91.534471	93.606883	152.319501	367.132472	254.340339	218.266829	294.335093	1.001e+00	4.683e-02	9.195e-01	3.065e-02	1.21236	9.87746	BP_GO:0007067:mitosis; BP_GO:0007098:centrosome cycle; BP_GO:0051301:cell division	MF_GO:0005509:calcium ion binding; MF_GO:0031683:G-protein beta/gamma-subunit binding	CC_GO:0032391:photoreceptor connecting cilium; CC_GO:0005932:microtubule basal body; CC_GO:0005814:centriole	IPR002048:Calcium-binding EF-hand; IPR011992:EF-hand-like domain; IPR018247:EF-Hand 1, calcium-binding site; IPR018248:EF-hand; IPR018249:EF-HAND 2
PTSG_03910	8.446337	22.875794	14.127270	27.134761	49.615620	55.397787	67.860476	59.274559	1.605e+00	2.051e-03	1.117e+00	1.209e-02	1.67732	9.82725	NoBP	NoMF	CC_GO:0016021:integral to membrane	IPR002076:GNS1/SUR4 membrane protein
PTSG_11109	37.539276	3.546635	13.031444	21.822665	92.790489	55.678735	39.199051	52.460409	1.385e+00	7.908e-03	1.475e+00	2.287e-03	1.66087	9.81186	NoBP	NoMF	NoCC	IPR022533:Cox20/FAM36A; IPR023242:FAM36A
PTSG_07672	7.725308	11.735189	6.467812	14.821508	47.679542	45.128170	27.924238	28.867480	1.774e+00	1.386e-03	1.349e+00	8.456e-03	1.87624	9.80328	NoBP	NoMF	NoCC	NoDomain
PTSG_08582	28.524215	7.582737	44.505785	27.713590	111.696829	88.306117	85.357317	32.394276	1.209e+00	1.840e-02	1.519e+00	8.265e-04	1.55253	9.79921	BP_GO:0007264:small GTPase mediated signal transduction; BP_GO:0015031:protein transport	MF_GO:0005525:GTP binding	NoCC	IPR001806:Ras GTPase; IPR003579:Ras small GTPase, Rab type; IPR005225:Small GTP-binding protein; IPR013753:Ras; IPR020851:Small GTPase
PTSG_06080	44.540930	20.298072	28.117608	42.920677	100.331332	78.590211	64.120379	138.410329	1.299e+00	1.040e-02	1.190e+00	5.640e-03	1.4892	9.79203	BP_GO:0006567:threonine catabolic process; BP_GO:0055114:oxidation reduction; BP_GO:0006544:glycine metabolic process; BP_GO:0006563:L-serine metabolic process	MF_GO:0008743:L-threonine 3-dehydrogenase activity; MF_GO:0008270:zinc ion binding	CC_GO:0005737:cytoplasm	IPR002085:Alcohol dehydrogenase superfamily, zinc-containing; IPR002328:Alcohol dehydrogenase, zinc-containing, conserved site; IPR004627:L-threonine 3-dehydrogenase; IPR011032:GroES-like; IPR013149:Alcohol dehydrogenase, C-terminal; IPR013154:Alcohol dehydrogenase GroES-like; IPR016040:NAD(P)-binding domain
PTSG_03427	11.665526	6.409581	4.656636	11.831566	43.649672	30.879634	28.503350	29.060703	1.785e+00	6.226e-04	1.497e+00	1.046e-03	1.93424	9.75903	NoBP	MF_GO:0005515:protein binding	NoCC	IPR001478:PDZ/DHR/GLGF
PTSG_07922	102.001416	30.719193	41.751992	91.478336	191.715487	154.091813	130.575081	184.502086	1.182e+00	1.872e-02	8.794e-01	3.621e-02	1.31324	9.67628	BP_GO:0006342:chromatin silencing; BP_GO:0006476:protein amino acid deacetylation	MF_GO:0008270:zinc ion binding; MF_GO:0070403:NAD binding	NoCC	IPR003000:NAD-dependent histone deacetylase, silent information regulator Sir2
PTSG_01769	6.338715	2.046135	2.050402	11.430394	31.647435	18.566127	21.949695	22.699215	2.396e+00	5.572e-05	1.068e+00	4.930e-02	2.11717	9.67072	BP_GO:0008054:cyclin catabolic process; BP_GO:0008340:determination of adult lifespan; BP_GO:0009792:embryonic development ending in birth or egg hatching; BP_GO:0045676:regulation of R7 cell differentiation; BP_GO:0040007:growth; BP_GO:0031647:regulation of protein stability; BP_GO:0048132:female germ-line stem cell division; BP_GO:0040011:locomotion; BP_GO:0051276:chromosome organization; BP_GO…	MF_GO:0004842:ubiquitin-protein ligase activity; MF_GO:0031625:ubiquitin protein ligase binding	NoCC	IPR000608:Ubiquitin-conjugating enzyme, E2; IPR016135:Ubiquitin-conjugating enzyme/RWD-like; IPR023313:Ubiquitin-conjugating enzyme, active site
PTSG_13100	8.948773	39.358017	15.197097	30.169224	79.688185	39.628540	52.960976	107.284271	1.395e+00	7.026e-03	1.249e+00	5.136e-03	1.57746	9.66513	NoBP	NoMF	NoCC	NoDomain
PTSG_08304	0.154121	0.895503	0.498539	10.053492	17.365038	13.843571	14.283474	17.181310	4.629e+00	7.796e-13	6.629e-01	1.447e-01	2.43352	9.66054	NoBP	NoMF	NoCC	NoDomain
PTSG_01160	175.505347	94.789203	72.896889	126.785941	335.864176	242.312137	187.459877	308.345093	9.031e-01	7.253e-02	1.110e+00	9.125e-03	1.19231	9.62045	BP_GO:0007264:small GTPase mediated signal transduction	MF_GO:0005525:GTP binding	CC_GO:0005622:intracellular	IPR005225:Small GTP-binding protein; IPR006688:ADP-ribosylation factor; IPR006689:ARF/SAR superfamily
PTSG_06416	0.899242	2.849974	1.057747	4.512205	13.938067	8.574379	7.658638	24.438079	2.779e+00	9.529e-07	1.640e+00	5.372e-04	2.55087	9.61951	NoBP	NoMF	NoCC	NoDomain
PTSG_09021	13.357882	2.759629	4.378524	20.778368	45.018881	34.778048	36.062596	32.389257	2.096e+00	8.277e-05	8.504e-01	5.923e-02	1.8447	9.61436	NoBP	MF_GO:0005515:protein binding	NoCC	IPR002110:Ankyrin repeat; IPR010993:Sterile alpha motif homology; IPR013761:Sterile alpha motif-type; IPR020683:Ankyrin repeat-containing domain; IPR021129:Sterile alpha motif, type 1
PTSG_07256	30.410737	56.999487	31.732412	49.224057	154.975711	99.608745	71.151220	121.579441	1.155e+00	2.464e-02	1.207e+00	7.571e-03	1.40968	9.59308	NoBP	NoMF	NoCC	IPR019192:Ribosomal protein L28/L40, mitochondrial
PTSG_05987	0.682146	0.000000	0.000000	7.872589	15.615696	14.005101	14.430504	7.647015	5.312e+00	1.915e-13	7.244e-01	1.333e-01	2.59532	9.58205	NoBP	NoMF	CC_GO:0016020:membrane	IPR004263:Exostosin-like
PTSG_02584	13.509584	5.614020	12.256046	25.128386	53.876358	42.103658	61.475190	29.399377	1.815e+00	5.220e-04	9.001e-01	3.999e-02	1.72539	9.56862	BP_GO:0000226:microtubule cytoskeleton organization	NoMF	CC_GO:0005874:microtubule	IPR000435:Tektin
PTSG_10265	0.326997	0.000000	0.000000	4.922406	8.577272	10.581149	11.529133	8.553327	5.941e+00	9.319e-10	1.015e+00	1.121e-01	2.90213	9.56046	NoBP	NoMF	NoCC	NoDomain
PTSG_12672	28.433084	14.277188	21.971401	29.723153	111.589238	71.603731	32.222637	63.207177	1.348e+00	8.412e-03	1.248e+00	4.674e-03	1.56138	9.55903	BP_GO:0044237:cellular metabolic process	MF_GO:0003824:catalytic activity; MF_GO:0050662:coenzyme binding	NoCC	IPR001509:NAD-dependent epimerase/dehydratase; IPR010099:Sugar nucleotide epimerase YfcH, putative; IPR013549:Domain of unknown function DUF1731, C-terminal; IPR016040:NAD(P)-binding domain
PTSG_05604	17.006048	9.372399	13.685401	16.650285	57.119451	36.562632	54.736299	38.748296	1.468e+00	4.710e-03	1.503e+00	1.125e-03	1.72254	9.55696	BP_GO:0009435:NAD biosynthetic process; BP_GO:0019357:nicotinate nucleotide biosynthetic process	MF_GO:0004514:nicotinate-nucleotide diphosphorylase (carboxylating) activity; MF_GO:0004516:nicotinate phosphoribosyltransferase activity	CC_GO:0005737:cytoplasm	IPR002638:Quinolinate phosphoribosyl transferase, C-terminal domain; IPR015977:Nicotinate phosphoribosyltransferase-like
PTSG_05176	12.425893	19.422048	13.539163	25.022229	84.992969	41.229993	46.775339	48.061554	1.525e+00	3.849e-03	1.158e+00	1.299e-02	1.6506	9.55415	BP_GO:0006303:double-strand break repair via nonhomologous end joining; BP_GO:0009069:serine family amino acid metabolic process; BP_GO:0016310:phosphorylation	MF_GO:0004677:DNA-dependent protein kinase activity; MF_GO:0004222:metalloendopeptidase activity	CC_GO:0005958:DNA-dependent protein kinase-DNA ligase 4 complex	IPR019165:Peptidase M76, ATP23
PTSG_09888	183.381089	113.812091	121.914887	82.611686	266.962800	231.750486	200.039904	431.592492	6.946e-01	1.718e-01	1.813e+00	9.057e-05	1.17181	9.54152	BP_GO:0006118:electron transport; BP_GO:0006119:oxidative phosphorylation; BP_GO:0015992:proton transport	MF_GO:0008121:ubiquinol-cytochrome-c reductase activity; MF_GO:0009055:electron carrier activity	NoCC	IPR015089:Ubiquinol-cytochrome C reductase complex, 6.4kDa protein
PTSG_05482	181.037528	161.210672	82.388881	152.706450	324.518608	264.694568	259.719919	426.888799	8.485e-01	9.336e-02	1.096e+00	1.101e-02	1.14392	9.51422	NoBP	NoMF	NoCC	NoDomain
PTSG_02126	100.036196	91.295789	74.544277	126.804091	261.025288	177.659405	181.495907	290.305734	1.031e+00	4.150e-02	8.745e-01	4.281e-02	1.21328	9.50059	BP_GO:0006120:mitochondrial electron transport, NADH to ubiquinone; BP_GO:0006744:ubiquinone biosynthetic process; BP_GO:0006814:sodium ion transport; BP_GO:0015992:proton transport	MF_GO:0008137:NADH dehydrogenase (ubiquinone) activity	NoCC	IPR008011:Complex 1 LYR protein
PTSG_09437	124.749423	161.815212	136.978246	64.606575	335.000956	215.818948	181.583842	367.080304	6.281e-01	2.155e-01	2.123e+00	4.136e-06	1.17143	9.49164	NoBP	NoMF	NoCC	NoDomain
PTSG_08100	0.692465	3.799966	1.119967	6.514949	15.170763	10.334327	14.212805	22.964606	2.753e+00	1.086e-06	1.299e+00	5.280e-03	2.3698	9.40808	NoBP	NoMF	NoCC	NoDomain
PTSG_08127	45.422489	13.649877	14.580208	15.447286	64.544998	50.812558	45.756788	100.565909	1.100e+00	2.917e-02	2.123e+00	3.451e-06	1.55431	9.37507	BP_GO:0040023:establishment of nucleus localization; BP_GO:0033554:cellular response to stress; BP_GO:0000087:M phase of mitotic cell cycle; BP_GO:0006607:NLS-bearing substrate import into nucleus; BP_GO:0007346:regulation of mitotic cell cycle	MF_GO:0005515:protein binding; MF_GO:0008565:protein transporter activity	CC_GO:0005829:cytosol; CC_GO:0005730:nucleolus; CC_GO:0005643:nuclear pore	IPR000225:Armadillo; IPR002652:Importin-alpha-like, importin-beta-binding domain; IPR011989:Armadillo-like helical; IPR016024:Armadillo-type fold
PTSG_00828	4.987567	6.159945	1.683488	6.528664	30.508823	21.776811	16.383504	15.936200	1.960e+00	4.132e-04	1.708e+00	9.670e-04	2.1277	9.36756	BP_GO:0006783:heme biosynthetic process; BP_GO:0015994:chlorophyll metabolic process	MF_GO:0004852:uroporphyrinogen-III synthase activity	NoCC	IPR003754:Tetrapyrrole biosynthesis, uroporphyrinogen III synthase
PTSG_08290	826.734633	727.350837	360.501011	444.832155	821.423999	769.863808	721.572511	2165.534256	5.037e-01	3.198e-01	1.389e+00	1.192e-03	0.924548	9.36456	NoBP	NoMF	NoCC	NoDomain
PTSG_06091	229.081142	96.823129	166.328612	102.336815	426.399587	291.470513	288.873951	282.259807	6.354e-01	2.101e-01	1.671e+00	1.972e-04	1.11634	9.30139	NoBP	NoMF	NoCC	IPR007915:Uncharacterised protein family UPF0197
PTSG_01795	17.210813	1.616188	2.429337	0.785093	40.294425	47.311729	2.364202	1.753973	1.331e+00	1.013e-02	4.865e+00	3.979e-12	2.05709	9.29646	NoBP	NoMF	NoCC	NoDomain
PTSG_07226	0.197137	4.199962	0.255074	6.182447	12.104810	12.978099	17.872914	14.733004	2.912e+00	4.647e-07	1.242e+00	8.745e-03	2.41264	9.28919	NoBP	MF_GO:0005488:binding	CC_GO:0016020:membrane	IPR002889:Carbohydrate-binding WSC; IPR004263:Exostosin-like; IPR011989:Armadillo-like helical
PTSG_09596	24.060502	30.457741	23.196151	24.264454	85.498915	62.642963	42.772203	98.134742	1.149e+00	2.694e-02	1.605e+00	7.735e-04	1.50304	9.28153	NoBP	NoMF	NoCC	NoDomain
PTSG_00371	15.835507	14.483144	13.375042	14.898598	51.659264	42.210331	25.922086	66.569848	1.349e+00	8.978e-03	1.680e+00	3.175e-04	1.66932	9.2513	NoBP	NoMF	NoCC	NoDomain
PTSG_06024	11.205942	14.469101	15.817387	33.226239	74.901178	49.635972	62.257317	38.067007	1.678e+00	1.504e-03	7.675e-01	9.640e-02	1.5895	9.23959	NoBP	NoMF	NoCC	NoDomain
PTSG_00966	8.058366	4.950744	3.867951	9.945744	19.525777	22.986634	28.019066	33.997453	1.894e+00	2.806e-04	1.424e+00	1.295e-03	1.96237	9.23837	BP_GO:0007018:microtubule-based movement	MF_GO:0003777:microtubule motor activity; MF_GO:0005524:ATP binding	CC_GO:0005874:microtubule	IPR001752:Kinesin, motor domain; IPR019821:Kinesin, motor region, conserved site
PTSG_02015	7.083377	6.059258	1.718460	9.441075	21.113629	15.017056	18.284742	42.680859	1.977e+00	1.759e-04	1.408e+00	1.699e-03	1.99833	9.19502	NoBP	NoMF	NoCC	NoDomain
PTSG_01073	0.060829	0.863969	0.236119	9.843600	17.116171	14.117775	15.135391	11.062079	4.922e+00	6.257e-14	5.567e-01	2.154e-01	2.38374	9.16255	NoBP	NoMF	NoCC	NoDomain
PTSG_02167	19.648183	21.679574	17.564716	25.543871	54.093605	43.847336	44.623742	102.343283	1.320e+00	1.116e-02	1.301e+00	4.859e-03	1.5363	9.11963	NoBP	NoMF	NoCC	IPR009787:Protein of unknown function DUF1352
PTSG_07728	113.846649	82.319260	48.821151	90.585219	203.219789	167.681442	215.606919	184.751874	9.084e-01	7.337e-02	1.108e+00	1.241e-02	1.20059	9.11376	NoBP	NoMF	NoCC	NoDomain
PTSG_01596	8.482691	5.811712	4.255876	10.206753	37.772105	24.725118	15.695122	30.188215	1.792e+00	7.520e-04	1.431e+00	2.646e-03	1.91412	9.11113	NoBP	NoMF	NoCC	IPR023214:HAD-like domain
PTSG_01965	0.000000	0.000000	0.000000	1.148561	3.820785	5.618955	4.150488	5.417107	3.220e+01	4.919e-09	2.066e+00	7.750e-03	4.04865	9.10331	NoBP	NoMF	NoCC	NoDomain
PTSG_05534	12.652473	5.340897	6.611336	18.618903	48.157361	33.936959	43.629143	19.699593	1.798e+00	7.282e-04	9.705e-01	3.837e-02	1.75037	9.07411	BP_GO:0043066:negative regulation of apoptosis	NoMF	NoCC	IPR010695:Fas apoptotic inhibitory molecule
PTSG_09397	45.819070	38.523792	19.991420	21.387004	107.988931	70.148864	62.257317	95.561314	9.379e-01	6.931e-02	1.997e+00	6.161e-05	1.41804	9.0643	BP_GO:0006397:mRNA processing	MF_GO:0003723:RNA binding	CC_GO:0005737:cytoplasm; CC_GO:0005654:nucleoplasm; CC_GO:0005681:spliceosomal complex	IPR001163:Like-Sm ribonucleoprotein (LSM) domain; IPR006649:Like-Sm ribonucleoprotein (LSM) domain, eukaryotic/archaea-type; IPR010920:Like-Sm ribonucleoprotein (LSM)-related domain
PTSG_07924	22.636950	7.423189	14.412419	22.987921	84.396821	46.106910	26.423164	46.993573	1.433e+00	6.326e-03	1.166e+00	1.367e-02	1.59589	9.05166	BP_GO:0055114:oxidation reduction	MF_GO:0016491:oxidoreductase activity; MF_GO:0005488:binding	NoCC	IPR002198:Short-chain dehydrogenase/reductase SDR; IPR002347:Glucose/ribitol dehydrogenase; IPR016040:NAD(P)-binding domain
PTSG_06175	0.089569	0.809558	0.000000	3.146059	6.514319	6.895990	6.406188	12.495296	4.487e+00	1.276e-10	1.392e+00	5.704e-03	2.99778	9.03528	NoBP	MF_GO:0005524:ATP binding; MF_GO:0016887:ATPase activity	CC_GO:0016020:membrane	IPR003439:ABC transporter-like; IPR003593:ATPase, AAA+ type, core; IPR013525:ABC-2 type transporter
PTSG_10127	136.731120	182.902780	118.887027	72.039190	263.445771	288.044894	261.701112	291.570066	5.854e-01	2.487e-01	1.962e+00	1.622e-05	1.11358	9.0306	BP_GO:0006886:intracellular protein transport	NoMF	CC_GO:0005741:mitochondrial outer membrane	IPR005683:Mitochondrial outer membrane translocase complex, subunit Tom22
PTSG_07691	6.059065	5.867594	1.959943	4.180425	16.254389	12.507433	47.608537	0.754705	1.712e+00	2.395e-03	2.212e+00	1.866e-04	2.09384	8.93888	NoBP	NoMF	NoCC	IPR019402:Frag1/DRAM/Sfk1
PTSG_12771	0.454430	1.173519	0.000000	7.980812	13.816231	12.422923	12.817683	12.452639	4.249e+00	4.517e-09	7.076e-01	1.773e-01	2.42242	8.93091	BP_GO:0006367:transcription initiation from RNA polymerase II promoter; BP_GO:0006357:regulation of transcription from RNA polymerase II promoter	MF_GO:0016491:oxidoreductase activity; MF_GO:0003677:DNA binding; MF_GO:0003702:RNA polymerase II transcription factor activity	CC_GO:0005667:transcription factor complex	IPR000814:TATA-box binding protein; IPR012294:Transcription factor TFIID, C-terminal/DNA glycosylase, N-terminal; IPR012295:Beta2-adaptin/TATA-box binding, C-terminal
PTSG_06627	0.140780	2.544852	0.273231	6.092738	11.665641	9.817753	16.167048	12.011677	3.348e+00	1.245e-08	1.044e+00	2.278e-02	2.4559	8.92491	NoBP	NoMF	NoCC	IPR019167:Topoisomerase II-associated protein PAT1
PTSG_08309	15.135298	28.616069	14.920710	35.712556	58.863320	45.437136	39.024266	119.397469	1.429e+00	5.383e-03	9.287e-01	3.181e-02	1.47692	8.91674	BP_GO:0008152:metabolic process	MF_GO:0008168:methyltransferase activity	NoCC	IPR013216:Methyltransferase type 11
PTSG_10492	10.906318	7.547337	5.257259	17.973594	34.676030	22.270787	30.949139	51.142387	1.815e+00	4.529e-04	9.882e-01	2.145e-02	1.7379	8.8969	BP_GO:0006468:protein amino acid phosphorylation	MF_GO:0004713:protein tyrosine kinase activity	NoCC	IPR008266:Tyrosine-protein kinase, active site; IPR011009:Protein kinase-like domain
PTSG_08487	84.478192	66.308037	60.981021	29.560994	134.385210	118.075225	103.239652	214.602371	6.924e-01	1.698e-01	2.310e+00	5.534e-07	1.24073	8.87816	NoBP	NoMF	CC_GO:0016021:integral to membrane	IPR002076:GNS1/SUR4 membrane protein
PTSG_03517	9.141615	11.803644	12.994423	15.667094	44.518966	40.944941	35.149444	36.886225	1.460e+00	4.655e-03	1.348e+00	2.498e-03	1.66674	8.83239	BP_GO:0005982:starch metabolic process; BP_GO:0005985:sucrose metabolic process	MF_GO:0004650:polygalacturonase activity	NoCC	IPR000743:Glycoside hydrolase, family 28; IPR006626:Parallel beta-helix repeat; IPR011050:Pectin lyase fold/virulence factor; IPR012334:Pectin lyase fold
PTSG_02389	19.985872	21.438613	21.085477	33.556848	89.816957	54.893453	44.911995	73.916069	1.322e+00	1.061e-02	9.973e-01	2.537e-02	1.4559	8.79636	NoBP	MF_GO:0003824:catalytic activity	NoCC	IPR003607:Metal-dependent phosphohydrolase, HD domain; IPR006674:Metal-dependent phosphohydrolase, HD subdomain
PTSG_01699	6.997895	3.614270	2.668700	5.544307	16.950545	16.931752	19.144682	24.773046	1.810e+00	5.325e-04	1.840e+00	8.397e-05	2.04711	8.76511	BP_GO:0007165:signal transduction	NoMF	CC_GO:0005622:intracellular	IPR000198:Rho GTPase-activating protein domain; IPR002219:Protein kinase C-like, phorbol ester/diacylglycerol binding; IPR008936:Rho GTPase activation protein
PTSG_12066	16.956633	5.473597	5.196326	16.513161	51.075164	30.621183	28.543968	32.514996	1.610e+00	2.184e-03	1.128e+00	1.414e-02	1.6934	8.73354	NoBP	NoMF	NoCC	IPR011421:Craniofacial development protein 1/Bucentaur
PTSG_03966	89.829166	102.068850	73.921761	49.131046	186.786873	140.726309	114.741683	264.059122	6.692e-01	1.860e-01	1.885e+00	2.990e-05	1.16519	8.69716	BP_GO:0006123:mitochondrial electron transport, cytochrome c to oxygen; BP_GO:0015992:proton transport	MF_GO:0004129:cytochrome-c oxidase activity	CC_GO:0005751:mitochondrial respiratory chain complex IV	IPR001349:Cytochrome c oxidase, subunit VIa
PTSG_10776	0.113191	0.730763	0.000000	3.833797	9.446995	12.377418	7.639634	3.947690	4.603e+00	1.724e-10	1.133e+00	2.733e-02	2.83647	8.68607	NoBP	MF_GO:0005515:protein binding	NoCC	IPR000225:Armadillo; IPR011989:Armadillo-like helical; IPR016024:Armadillo-type fold; IPR019793:Peroxidases heam-ligand binding site
PTSG_01224	23.344600	9.234415	9.952060	31.146576	63.067977	48.332157	45.945356	53.617038	1.563e+00	2.392e-03	7.810e-01	7.131e-02	1.51769	8.68246	NoBP	NoMF	CC_GO:0005622:intracellular	IPR001370:Baculoviral inhibition of apoptosis protein repeat
PTSG_06264	21.523247	33.745965	24.666030	22.756943	86.884158	55.579621	51.106753	81.575765	1.032e+00	4.444e-02	1.622e+00	5.033e-04	1.42187	8.67918	NoBP	NoMF	NoCC	NoDomain
PTSG_07091	4.271641	2.347038	1.646352	9.690986	12.895149	9.431281	14.648780	37.131504	2.433e+00	7.796e-06	9.856e-01	2.716e-02	2.04514	8.61317	NoBP	NoMF	NoCC	NoDomain
PTSG_01264	29.665184	31.919713	9.595881	24.808925	72.949699	56.547118	51.051000	77.749747	1.112e+00	3.601e-02	1.404e+00	5.376e-03	1.42808	8.58689	BP_GO:0034227:tRNA thio-modification	NoMF	CC_GO:0005737:cytoplasm	IPR012675:Beta-grasp fold, ferredoxin-type; IPR015221:Ubiquitin-related modifier 1; IPR016155:Molybdopterin synthase/thiamin biosynthesis sulphur carrier, beta-grasp
PTSG_04893	0.123481	0.637757	0.000000	6.738188	12.955879	9.093613	11.754878	8.843850	5.092e+00	6.968e-14	6.755e-01	1.398e-01	2.50763	8.5621	NoBP	MF_GO:0005509:calcium ion binding	NoCC	IPR002048:Calcium-binding EF-hand; IPR011992:EF-hand-like domain; IPR018247:EF-Hand 1, calcium-binding site; IPR018249:EF-HAND 2
PTSG_09675	14.151032	7.084983	14.946856	18.113993	50.616472	24.168189	54.111500	35.252499	1.424e+00	6.735e-03	1.193e+00	1.166e-02	1.59606	8.55306	NoBP	NoMF	NoCC	NoDomain
PTSG_04363	75.483929	17.665490	27.469126	55.038884	121.498458	96.333296	84.118665	119.877170	1.062e+00	3.765e-02	9.628e-01	3.237e-02	1.26389	8.49399	BP_GO:0007049:cell cycle	MF_GO:0005525:GTP binding	NoCC	IPR000038:Cell division/GTP binding protein
PTSG_08662	27.568747	15.646918	12.151647	19.001934	44.428664	44.283073	47.303354	70.942304	1.163e+00	2.422e-02	1.476e+00	1.717e-03	1.47656	8.40634	BP_GO:0040035:hermaphrodite genitalia development; BP_GO:0002119:nematode larval development; BP_GO:0016246:RNA interference; BP_GO:0040010:positive regulation of growth rate; BP_GO:0040011:locomotion; BP_GO:0009792:embryonic development ending in birth or egg hatching	MF_GO:0042802:identical protein binding	NoCC	NoDomain
PTSG_02109	1.489216	2.403593	0.481721	3.736284	7.990109	7.062158	6.000705	22.722997	2.585e+00	1.187e-04	1.568e+00	2.064e-02	2.43222	8.39619	NoBP	NoMF	NoCC	NoDomain
PTSG_04728	0.000000	0.366893	0.183829	6.237876	14.059735	10.462881	9.374378	5.574410	5.491e+00	6.791e-14	6.684e-01	1.513e-01	2.53962	8.3877	NoBP	MF_GO:0005515:protein binding	NoCC	IPR002110:Ankyrin repeat; IPR020683:Ankyrin repeat-containing domain
PTSG_00250	114.577606	141.666142	109.615874	54.879293	216.919999	175.886488	186.771951	307.054846	5.344e-01	2.962e-01	2.047e+00	1.274e-05	1.07541	8.3798	BP_GO:0015986:ATP synthesis coupled proton transport	MF_GO:0015078:hydrogen ion transmembrane transporter activity	NoCC	IPR008386:ATPase, F0 complex, subunit E, mitochondrial
PTSG_07453	3.519307	3.214138	2.110205	5.168526	14.225601	9.577764	9.857409	27.049898	2.044e+00	1.434e-04	1.597e+00	7.451e-04	2.11527	8.30007	NoBP	NoMF	NoCC	NoDomain
PTSG_12247	10.159310	4.372563	0.000000	1.062026	13.122265	17.003811	17.056799	17.926837	1.360e+00	2.627e-02	3.957e+00	2.491e-04	2.06189	8.29869	NoBP	NoMF	NoCC	NoDomain
PTSG_08112	33.606871	30.154568	25.058369	40.014395	84.213217	72.137776	56.519316	106.778637	1.104e+00	3.080e-02	1.030e+00	1.962e-02	1.31097	8.28578	BP_GO:0006412:translation; BP_GO:0042254:ribosome biogenesis	MF_GO:0003735:structural constituent of ribosome	CC_GO:0015934:large ribosomal subunit	IPR005749:Ribosomal protein L15, bacterial-type; IPR021131:Ribosomal protein L18e/L15
PTSG_12569	9.870173	9.019084	8.055511	23.620291	41.097912	31.006540	37.935663	40.854223	1.736e+00	9.298e-04	6.975e-01	1.180e-01	1.57732	8.26106	BP_GO:0006470:protein amino acid dephosphorylation	MF_GO:0004722:protein serine/threonine phosphatase activity	CC_GO:0008287:protein serine/threonine phosphatase complex	IPR000222:Protein phosphatase 2C, manganese/magnesium aspartate binding site; IPR001932:Protein phosphatase 2C-like; IPR014045:Protein phosphatase 2C, N-terminal; IPR015655:Protein phosphatase 2C
PTSG_10323	39.033137	13.892183	21.043600	20.088198	74.581543	66.447192	46.377920	58.903684	9.856e-01	5.387e-02	1.636e+00	4.106e-04	1.38887	8.2559	BP_GO:0042967:acyl-carrier-protein biosynthetic process	MF_GO:0008415:acyltransferase activity	CC_GO:0043231:intracellular membrane-bounded organelle	IPR002123:Phospholipid/glycerol acyltransferase
PTSG_06185	18.582974	7.089230	8.379092	15.187696	42.634140	40.841855	31.483199	32.615650	1.365e+00	8.018e-03	1.298e+00	3.797e-03	1.58357	8.24296	BP_GO:0006144:purine base metabolic process	MF_GO:0008270:zinc ion binding; MF_GO:0008892:guanine deaminase activity	NoCC	IPR006680:Amidohydrolase 1; IPR011059:Metal-dependent hydrolase, composite domain; IPR014311:Guanine deaminase
PTSG_11526	22.185501	31.715099	24.604824	25.842630	60.460771	63.655293	60.660976	82.901482	1.026e+00	5.553e-02	1.397e+00	6.200e-03	1.3591	8.24207	NoBP	NoMF	NoCC	NoDomain
PTSG_03449	12.817198	16.264216	24.780782	29.200016	36.975022	42.082800	93.126261	50.280109	1.294e+00	1.067e-02	9.412e-01	2.728e-02	1.42131	8.23995	BP_GO:0007154:cell communication; BP_GO:0006816:calcium ion transport; BP_GO:0055085:transmembrane transport	MF_GO:0005432:calcium:sodium antiporter activity	CC_GO:0016021:integral to membrane	IPR003644:Na-Ca exchanger/integrin-beta4; IPR004836:Sodium/calcium exchanger protein; IPR004837:Sodium/calcium exchanger membrane region
PTSG_11025	1.579616	4.419130	1.362567	6.440016	14.517587	13.072271	15.116793	16.970020	2.277e+00	2.573e-05	1.236e+00	6.527e-03	2.11236	8.2363	NoBP	NoMF	NoCC	IPR008408:Brain acid soluble protein 1
PTSG_04126	38.428457	17.903685	18.966219	52.679207	71.324816	96.809091	64.252744	83.394943	1.323e+00	1.037e-02	6.069e-01	1.834e-01	1.30304	8.21277	BP_GO:0008054:cyclin catabolic process; BP_GO:0031536:positive regulation of exit from mitosis; BP_GO:0070979:protein K11-linked ubiquitination; BP_GO:0007051:spindle organization; BP_GO:0010994:free ubiquitin chain polymerization; BP_GO:0051437:positive regulation of ubiquitin-protein ligase activity during mitotic cell cycle; BP_GO:0031145:anaphase-promoting complex-dependent proteasomal ubiqui…	MF_GO:0005515:protein binding; MF_GO:0000166:nucleotide binding; MF_GO:0004842:ubiquitin-protein ligase activity	CC_GO:0005654:nucleoplasm; CC_GO:0005680:anaphase-promoting complex; CC_GO:0005829:cytosol	IPR000608:Ubiquitin-conjugating enzyme, E2; IPR016135:Ubiquitin-conjugating enzyme/RWD-like; IPR023313:Ubiquitin-conjugating enzyme, active site
PTSG_09366	20.035712	23.880085	21.536891	16.240256	40.977815	39.037151	39.279554	98.864521	1.005e+00	4.805e-02	1.797e+00	7.810e-05	1.4171	8.17559	BP_GO:0006694:steroid biosynthetic process; BP_GO:0008299:isoprenoid biosynthetic process; BP_GO:0016310:phosphorylation	MF_GO:0004163:diphosphomevalonate decarboxylase activity; MF_GO:0005524:ATP binding; MF_GO:0016301:kinase activity	NoCC	IPR005935:Diphosphomevalonate decarboxylase; IPR006204:GHMP kinase; IPR014721:Ribosomal protein S5 domain 2-type fold, subgroup; IPR020568:Ribosomal protein S5 domain 2-type fold
PTSG_08216	2.844007	4.660843	4.953626	10.565748	23.475366	20.504891	19.944379	19.619668	1.994e+00	1.917e-04	1.001e+00	2.789e-02	1.85939	8.15244	NoBP	MF_GO:0005515:protein binding	NoCC	IPR001214:SET domain
PTSG_11496	14.201418	16.299428	11.569502	25.402755	55.813653	41.669387	54.309574	34.722870	1.393e+00	7.709e-03	8.871e-01	5.331e-02	1.46691	8.1313	NoBP	NoMF	NoCC	NoDomain
PTSG_00477	2.876391	1.960163	1.085507	3.758624	11.860346	11.857358	11.992683	11.395222	2.243e+00	2.597e-05	1.667e+00	2.795e-04	2.28272	8.12153	NoBP	NoMF	NoCC	NoDomain
PTSG_02581	27.924038	12.725467	12.752002	10.302710	43.085832	35.052707	36.816619	62.913844	9.977e-01	5.155e-02	2.143e+00	9.777e-06	1.48136	8.10996	NoBP	NoMF	NoCC	IPR021504:Protein of unknown function DUF3161
PTSG_07053	3.894204	6.704257	4.385516	11.036642	26.138525	16.334726	20.486072	27.486422	1.845e+00	4.336e-04	1.062e+00	1.583e-02	1.7974	8.08647	NoBP	MF_GO:0003677:DNA binding	NoCC	IPR002059:Cold-shock protein, DNA-binding; IPR011129:Cold shock protein; IPR011989:Armadillo-like helical; IPR012340:Nucleic acid-binding, OB-fold; IPR016027:Nucleic acid-binding, OB-fold-like
PTSG_09787	12.707049	7.457877	5.978742	22.461351	39.253590	36.735648	39.565398	28.058112	1.694e+00	2.550e-03	6.914e-01	1.811e-01	1.56301	8.07457	NoBP	NoMF	CC_GO:0019861:flagellum	NoDomain
PTSG_09714	2.413239	1.215989	1.523156	4.356329	12.421449	11.558993	13.637317	8.577766	2.406e+00	1.062e-05	1.418e+00	2.077e-03	2.28043	8.04919	NoBP	MF_GO:0005515:protein binding	NoCC	IPR001680:WD40 repeat; IPR005108:HELP; IPR011046:WD40 repeat-like-containing domain; IPR015943:WD40/YVTN repeat-like-containing domain; IPR017986:WD40-repeat-containing domain; IPR019775:WD40 repeat, conserved site; IPR019781:WD40 repeat, subgroup; IPR019782:WD40 repeat 2
PTSG_11130	10.153262	1.709985	2.284734	5.537706	24.737632	17.732546	15.564329	15.945846	1.591e+00	5.526e-03	1.752e+00	4.819e-03	1.91	8.03932	NoBP	NoMF	NoCC	IPR015418:Histone H4 acetyltransferase, NuA4 complex, Eaf6
PTSG_01424	21.959118	24.845930	25.776483	36.918043	72.336994	66.939098	57.240244	76.134014	1.160e+00	2.341e-02	9.095e-01	3.776e-02	1.31613	8.01643	NoBP	NoMF	NoCC	NoDomain
PTSG_12236	31.114345	36.872772	26.471397	23.525705	66.572000	47.558552	60.539874	115.204473	8.797e-01	8.932e-02	1.660e+00	4.377e-04	1.29684	8.01355	BP_GO:0007275:multicellular organismal development	NoMF	CC_GO:0005634:nucleus	IPR001748:G10 protein
PTSG_05394	0.970719	0.835595	1.256005	2.841336	8.487458	7.401455	8.474818	10.478946	2.765e+00	9.209e-06	1.637e+00	3.708e-03	2.56117	7.99797	NoBP	NoMF	NoCC	NoDomain
PTSG_05061	27.731876	33.761235	7.176407	31.806314	62.350170	51.277875	55.871951	83.888404	1.140e+00	3.404e-02	1.019e+00	3.729e-02	1.3345	7.98726	NoBP	NoMF	NoCC	IPR013892:Cytochrome c oxidase biogenesis protein Cmc1-like
PTSG_02521	8.351685	4.313475	12.607202	8.730618	31.864460	16.152770	14.302357	46.118617	1.356e+00	1.120e-02	1.669e+00	1.063e-03	1.67314	7.96537	NoBP	NoMF	NoCC	NoDomain
PTSG_10078	7.285006	9.303025	6.836444	15.867107	14.603684	12.505681	50.563909	43.076862	1.632e+00	1.579e-03	9.577e-01	2.694e-02	1.61973	7.9624	BP_GO:0006816:calcium ion transport; BP_GO:0055085:transmembrane transport	MF_GO:0005515:protein binding; MF_GO:0005262:calcium channel activity	CC_GO:0016020:membrane	IPR002110:Ankyrin repeat; IPR002153:Transient receptor potential channel, canonical; IPR005821:Ion transport; IPR020683:Ankyrin repeat-containing domain
PTSG_03045	0.474188	0.408180	1.022579	4.362183	10.365118	8.818402	10.349682	6.300149	3.497e+00	2.139e-07	1.052e+00	5.500e-02	2.51543	7.95688	NoBP	MF_GO:0005515:protein binding	NoCC	IPR006652:Kelch repeat type 1; IPR015915:Kelch-type beta propeller
PTSG_07111	22.046494	15.399862	12.626160	29.923045	51.709870	48.796187	65.169940	44.117163	1.316e+00	1.202e-02	8.241e-01	7.851e-02	1.39098	7.94642	NoBP	MF_GO:0005515:protein binding	NoCC	IPR001849:Pleckstrin homology domain; IPR011993:Pleckstrin homology-type
PTSG_11189	13.888195	5.379727	6.289435	27.004096	37.257252	34.092535	34.976021	44.112105	1.791e+00	1.686e-03	4.983e-01	3.440e-01	1.51709	7.93898	NoBP	NoMF	NoCC	IPR007918:Mitochondrial distribution/morphology family 35/apoptosis
PTSG_02225	24.346426	17.806451	11.455139	10.678773	48.921383	37.424519	32.757982	56.833680	9.723e-01	5.671e-02	2.072e+00	1.319e-05	1.45247	7.92892	BP_GO:0009220:pyrimidine ribonucleotide biosynthetic process; BP_GO:0019856:pyrimidine base biosynthetic process	MF_GO:0046872:metal ion binding; MF_GO:0004151:dihydroorotase activity	NoCC	IPR002195:Dihydroorotase, conserved site; IPR004721:Dihydroorotase homodimeric type; IPR006680:Amidohydrolase 1
PTSG_02919	1.552826	4.411016	3.214701	7.402160	21.846770	9.356368	19.083901	14.312855	2.079e+00	5.063e-04	1.140e+00	4.345e-02	1.96203	7.87453	NoBP	NoMF	NoCC	NoDomain
PTSG_04364	59.998015	24.464014	24.515026	46.969452	109.185202	83.557252	64.983915	102.265332	9.774e-01	5.571e-02	9.627e-01	3.253e-02	1.20691	7.83504	BP_GO:0002036:regulation of L-glutamate transport; BP_GO:0032880:regulation of protein localization; BP_GO:0031175:neuron projection development; BP_GO:0007049:cell cycle	MF_GO:0032947:protein complex scaffold; MF_GO:0030234:enzyme regulator activity; MF_GO:0003924:GTPase activity; MF_GO:0005525:GTP binding	CC_GO:0005856:cytoskeleton; CC_GO:0005730:nucleolus; CC_GO:0009986:cell surface; CC_GO:0042995:cell projection; CC_GO:0019717:synaptosome; CC_GO:0048471:perinuclear region of cytoplasm; CC_GO:0005886:plasma membrane	IPR000038:Cell division/GTP binding protein
PTSG_02279	20.944169	5.763282	7.996568	26.704051	46.668158	43.483048	46.174177	31.647312	1.523e+00	3.258e-03	6.647e-01	1.384e-01	1.45173	7.82784	NoBP	NoMF	NoCC	IPR003409:MORN motif
PTSG_09229	80.818610	45.526514	32.806432	68.085390	122.810941	103.881902	90.991463	178.139494	9.036e-01	7.427e-02	9.002e-01	4.013e-02	1.12563	7.82727	NoBP	MF_GO:0005509:calcium ion binding	NoCC	IPR011992:EF-hand-like domain; IPR018249:EF-HAND 2
PTSG_10490	6.482776	6.231412	4.566804	14.638133	30.573913	21.057685	26.267073	24.045019	1.808e+00	5.238e-04	8.174e-01	6.199e-02	1.67528	7.82629	BP_GO:0006468:protein amino acid phosphorylation	MF_GO:0004713:protein tyrosine kinase activity	NoCC	IPR008266:Tyrosine-protein kinase, active site
PTSG_03639	2.986736	16.612490	7.729025	10.087272	28.488486	19.226738	21.986785	44.928817	1.332e+00	1.197e-02	1.540e+00	1.687e-03	1.61528	7.81933	BP_GO:0006810:transport	NoMF	CC_GO:0016020:membrane	IPR018108:Mitochondrial substrate/solute carrier; IPR023395:Mitochondrial carrier domain
PTSG_05124	27.854633	11.520319	8.165509	23.476755	66.162232	52.691192	23.236886	46.079546	1.233e+00	1.606e-02	1.024e+00	2.238e-02	1.4058	7.81047	NoBP	NoMF	NoCC	NoDomain
PTSG_11551	20.381664	15.846666	16.305059	29.966454	47.425927	51.597656	49.342235	63.740488	1.271e+00	1.251e-02	8.514e-01	4.869e-02	1.36232	7.80424	BP_GO:0048522:positive regulation of cellular process; BP_GO:0015031:protein transport; BP_GO:0042967:acyl-carrier-protein biosynthetic process	MF_GO:0008415:acyltransferase activity; MF_GO:0005515:protein binding; MF_GO:0008270:zinc ion binding	CC_GO:0005794:Golgi apparatus	IPR001594:Zinc finger, DHHC-type, palmitoyltransferase; IPR002110:Ankyrin repeat; IPR020683:Ankyrin repeat-containing domain
PTSG_03821	50.700227	37.271521	18.435201	34.585795	91.777278	71.024568	60.020527	106.942202	8.926e-01	7.736e-02	1.285e+00	3.343e-03	1.22582	7.8027	BP_GO:0015700:arsenite transport; BP_GO:0055085:transmembrane transport; BP_GO:0010038:response to metal ion; BP_GO:0006890:retrograde vesicle-mediated transport, Golgi to ER; BP_GO:0006875:cellular metal ion homeostasis	MF_GO:0046872:metal ion binding; MF_GO:0016887:ATPase activity; MF_GO:0005524:ATP binding	CC_GO:0005829:cytosol; CC_GO:0043529:GET complex; CC_GO:0005634:nucleus	IPR003348:ATPase, anion-transporting
PTSG_06780	22.884404	11.480557	15.276462	11.885172	43.794845	39.359189	44.930988	39.579313	1.007e+00	4.762e-02	1.836e+00	7.583e-05	1.44629	7.79468	NoBP	NoMF	NoCC	NoDomain
PTSG_08955	38.721916	27.831231	15.795690	38.285378	77.552835	61.723368	75.515820	73.653653	1.064e+00	3.569e-02	9.337e-01	3.230e-02	1.25766	7.76248	NoBP	MF_GO:0005515:protein binding	NoCC	IPR001680:WD40 repeat; IPR011046:WD40 repeat-like-containing domain; IPR015943:WD40/YVTN repeat-like-containing domain; IPR017986:WD40-repeat-containing domain; IPR019775:WD40 repeat, conserved site; IPR019781:WD40 repeat, subgroup; IPR019782:WD40 repeat 2; IPR020472:G-protein beta WD-40 repeat
PTSG_03204	14.649474	10.935457	10.365921	13.782736	36.024543	37.800242	32.742737	34.783532	1.225e+00	1.828e-02	1.378e+00	3.735e-03	1.50699	7.75066	BP_GO:0006357:regulation of transcription from RNA polymerase II promoter	MF_GO:0003676:nucleic acid binding; MF_GO:0008270:zinc ion binding; MF_GO:0003711:transcription elongation regulator activity	NoCC	IPR001222:Zinc finger, TFIIS-type; IPR003618:Transcription elongation factor S-II, central domain; IPR016492:Transcription elongation factor, IIS
PTSG_03825	5.353589	6.200963	4.685887	10.962542	26.001501	21.610364	32.516561	9.708299	1.706e+00	1.083e-03	1.033e+00	1.972e-02	1.72354	7.73737	NoBP	MF_GO:0005509:calcium ion binding	NoCC	IPR000938:Cytoskeleton-associated protein, Gly-rich domain; IPR002048:Calcium-binding EF-hand; IPR011992:EF-hand-like domain; IPR018247:EF-Hand 1, calcium-binding site; IPR018249:EF-HAND 2
PTSG_09798	4.046590	4.987455	2.617924	8.537297	29.825514	11.903792	19.084832	11.684456	1.873e+00	6.603e-04	1.093e+00	2.696e-02	1.84437	7.70925	NoBP	NoMF	NoCC	NoDomain
PTSG_07916	5.150206	1.329988	1.332761	8.011215	14.982935	11.723183	14.941756	19.244987	2.189e+00	1.156e-04	9.496e-01	5.944e-02	1.94414	7.63697	BP_GO:0005975:carbohydrate metabolic process	MF_GO:0016853:isomerase activity; MF_GO:0030246:carbohydrate binding	NoCC	IPR008183:Aldose 1-epimerase; IPR011013:Glycoside hydrolase-type carbohydrate-binding; IPR014718:Glycoside hydrolase-type carbohydrate-binding, subgroup
PTSG_09427	30.492847	23.904631	14.795412	24.590344	62.325200	51.036402	42.510503	74.945235	9.955e-01	5.152e-02	1.260e+00	5.293e-03	1.29935	7.60199	NoBP	NoMF	NoCC	NoDomain
PTSG_00963	4.798328	12.886841	6.456856	10.834643	27.460832	18.846184	17.787805	42.315064	1.402e+00	8.070e-03	1.332e+00	4.611e-03	1.60517	7.59806	BP_GO:0015780:nucleotide-sugar transport	MF_GO:0005338:nucleotide-sugar transmembrane transporter activity; MF_GO:0005351:sugar:hydrogen symporter activity	CC_GO:0016021:integral to membrane; CC_GO:0000139:Golgi membrane	IPR004689:UDP-galactose transporter; IPR007271:Nucleotide-sugar transporter
PTSG_09963	58.834252	30.523568	41.285882	25.399360	77.731110	66.357640	62.898044	144.717019	6.968e-01	1.662e-01	1.837e+00	3.372e-05	1.17242	7.57175	NoBP	MF_GO:0016301:kinase activity; MF_GO:0000166:nucleotide binding	NoCC	IPR000749:ATP:guanido phosphotransferase; IPR014746:Glutamine synthetase/guanido kinase, catalytic domain; IPR022413:ATP:guanido phosphotransferase, N-terminal; IPR022414:ATP:guanido phosphotransferase, catalytic domain
PTSG_01350	15.057328	7.544659	4.361764	13.250221	39.388818	22.317931	17.884829	38.070083	1.375e+00	8.750e-03	1.177e+00	1.405e-02	1.54888	7.55621	NoBP	NoMF	NoCC	IPR019362:Protein of unknown function DUF2246
PTSG_00650	6.639128	16.010283	14.906714	12.247692	36.901487	36.168542	32.063010	33.443105	1.128e+00	2.716e-02	1.520e+00	6.737e-04	1.47635	7.55084	BP_GO:0045736:negative regulation of cyclin-dependent protein kinase activity; BP_GO:0045664:regulation of neuron differentiation; BP_GO:0007420:brain development; BP_GO:0006400:tRNA modification	MF_GO:0051536:iron-sulfur cluster binding; MF_GO:0042808:neuronal Cdc2-like kinase binding; MF_GO:0016740:transferase activity	CC_GO:0005737:cytoplasm	IPR002792:Deoxyribonuclease/rho motif-related TRAM; IPR005839:Methylthiotransferase; IPR006463:tRNA-i(6)A37 modification enzyme MiaB; IPR006638:Elongator protein 3/MiaB/NifB; IPR007197:Radical SAM; IPR013848:Methylthiotransferase, N-terminal; IPR020612:Methylthiotransferase, conserved site; IPR023404:Radical SAM, alpha/beta horseshoe
PTSG_06442	3.210518	6.736303	4.154061	1.510284	20.096336	14.329330	7.276829	17.995312	1.338e+00	2.270e-02	3.317e+00	1.397e-05	1.9351	7.54614	NoBP	NoMF	NoCC	NoDomain
PTSG_07867	74.501603	13.482071	23.003825	46.375130	105.651056	90.372107	70.217157	86.822132	9.260e-01	6.769e-02	9.491e-01	3.133e-02	1.16583	7.53567	BP_GO:0006206:pyrimidine base metabolic process; BP_GO:0006230:TMP biosynthetic process	MF_GO:0004797:thymidine kinase activity; MF_GO:0005524:ATP binding	NoCC	IPR001267:Thymidine kinase; IPR020633:Thymidine kinase, conserved site
PTSG_09228	40.963140	23.905140	22.913465	23.449101	66.435209	49.998423	52.706991	94.804537	8.520e-01	9.012e-02	1.530e+00	4.449e-04	1.24668	7.53505	BP_GO:0034599:cellular response to oxidative stress; BP_GO:0006457:protein folding	MF_GO:0005524:ATP binding; MF_GO:0051082:unfolded protein binding	CC_GO:0005739:mitochondrion	IPR001404:Heat shock protein Hsp90; IPR003594:ATPase-like, ATP-binding domain; IPR020568:Ribosomal protein S5 domain 2-type fold; IPR020575:Heat shock protein Hsp90, N-terminal
PTSG_09348	12.533367	7.114971	6.570606	9.487679	28.469809	19.048364	26.339634	32.972180	1.283e+00	1.260e-02	1.520e+00	8.673e-04	1.58105	7.49286	NoBP	NoMF	NoCC	IPR007145:Microtubule-associated protein, MAP65/ASE1-type
PTSG_06517	13.678946	11.278299	6.610496	16.746024	36.352039	30.158463	26.065063	41.261252	1.339e+00	9.775e-03	1.026e+00	2.273e-02	1.46997	7.44441	NoBP	MF_GO:0016787:hydrolase activity	NoCC	IPR001279:Beta-lactamase-like
PTSG_02981	0.172152	1.833828	0.556864	3.563260	12.315303	1.584733	8.497517	10.721441	2.957e+00	2.300e-07	1.242e+00	6.872e-03	2.43462	7.42459	BP_GO:0007165:signal transduction; BP_GO:0045087:innate immune response	MF_GO:0004888:transmembrane receptor activity; MF_GO:0005515:protein binding	CC_GO:0031224:intrinsic to membrane	IPR000157:Toll-Interleukin receptor; IPR002110:Ankyrin repeat; IPR020683:Ankyrin repeat-containing domain; IPR020859:ROC GTPase
PTSG_02424	28.338692	13.235003	14.042753	20.043796	68.294865	45.076228	45.250440	31.543003	1.013e+00	5.065e-02	1.255e+00	7.326e-03	1.32964	7.40756	BP_GO:0043967:histone H4 acetylation; BP_GO:0043968:histone H2A acetylation	MF_GO:0008022:protein C-terminus binding; MF_GO:0003677:DNA binding	CC_GO:0035267:NuA4 histone acetyltransferase complex	IPR005033:YEATS
PTSG_08287	7.764925	9.821450	8.611688	14.114052	30.419325	28.821702	36.875488	19.738448	1.389e+00	7.896e-03	1.046e+00	2.138e-02	1.52303	7.39609	NoBP	NoMF	NoCC	NoDomain
PTSG_01242	16.805934	58.099478	41.385746	49.645052	103.419740	70.774635	97.208793	93.186252	8.952e-01	8.406e-02	8.958e-01	4.889e-02	1.13565	7.39323	NoBP	NoMF	NoCC	NoDomain
PTSG_02108	3.154650	2.777237	1.855352	7.195164	9.574124	10.239985	11.122537	25.540911	2.123e+00	1.309e-04	1.011e+00	3.655e-02	1.91441	7.3123	NoBP	NoMF	NoCC	NoDomain
PTSG_13236	27.215765	17.570484	11.738081	22.760481	50.701765	36.694259	38.839427	69.211329	1.044e+00	4.694e-02	1.129e+00	2.610e-02	1.30166	7.30313	NoBP	NoMF	NoCC	IPR009991:Dynactin subunit p22
PTSG_02610	31.509791	28.811557	28.171716	14.928784	50.951760	48.437917	71.112297	72.431898	7.139e-01	1.582e-01	2.050e+00	8.477e-06	1.23202	7.299	NoBP	NoMF	NoCC	IPR010007:SPANX family protein
PTSG_00432	13.999454	4.188360	7.952388	20.131552	38.675269	35.432435	24.077415	29.133295	1.529e+00	3.387e-03	6.790e-01	1.389e-01	1.46024	7.28996	BP_GO:0007165:signal transduction	MF_GO:0003779:actin binding; MF_GO:0030160:GKAP/Homer scaffold activity	CC_GO:0044464:cell part	IPR000697:EVH1; IPR011993:Pleckstrin homology-type
PTSG_05408	38.518747	18.186813	12.149824	29.448578	61.119864	55.702493	48.358009	67.074001	1.016e+00	4.405e-02	1.006e+00	1.889e-02	1.24038	7.26808	BP_GO:0044249:cellular biosynthetic process; BP_GO:0044238:primary metabolic process	MF_GO:0005488:binding; MF_GO:0003824:catalytic activity	CC_GO:0044424:intracellular part	IPR000873:AMP-dependent synthetase/ligase; IPR020845:AMP-binding, conserved site
PTSG_11108	5.783473	2.387900	1.522741	5.610016	13.670902	14.594886	14.734458	13.904974	1.811e+00	4.847e-04	1.362e+00	2.027e-03	1.89464	7.2574	BP_GO:0006468:protein amino acid phosphorylation; BP_GO:0009069:serine family amino acid metabolic process	MF_GO:0005524:ATP binding; MF_GO:0004674:protein serine/threonine kinase activity; MF_GO:0005083:small GTPase regulator activity	NoCC	IPR000719:Protein kinase, catalytic domain; IPR000961:AGC-kinase, C-terminal; IPR001180:Citron-like; IPR002290:Serine/threonine-protein kinase domain; IPR008271:Serine/threonine-protein kinase, active site; IPR011009:Protein kinase-like domain; IPR017442:Serine/threonine-protein kinase-like domain
PTSG_03411	14.159992	3.237680	8.206502	11.286877	31.655326	23.041494	23.030750	28.844515	1.306e+00	1.152e-02	1.261e+00	6.525e-03	1.53049	7.24791	NoBP	NoMF	NoCC	IPR001910:Inosine/uridine-preferring nucleoside hydrolase domain; IPR023186:Inosine/uridine-preferring nucleoside hydrolase
PTSG_10711	0.000000	0.000000	0.000000	2.258094	6.295551	4.552692	5.439960	3.437939	3.317e+01	1.971e-11	1.140e+00	5.016e-02	3.12693	7.19832	NoBP	NoMF	NoCC	IPR006598:Lipopolysaccharide-modifying protein
PTSG_12926	0.000000	1.127109	0.000000	4.818117	8.950628	7.207673	8.089934	7.393554	4.156e+00	2.953e-08	7.315e-01	1.980e-01	2.41203	7.19692	NoBP	MF_GO:0005515:protein binding	NoCC	IPR002110:Ankyrin repeat; IPR020683:Ankyrin repeat-containing domain
PTSG_10487	29.147972	21.789166	23.394215	31.066140	66.239518	52.942619	54.971886	70.155484	9.703e-01	5.470e-02	1.001e+00	1.935e-02	1.21287	7.19544	BP_GO:0046907:intracellular transport	MF_GO:0005515:protein binding	CC_GO:0005643:nuclear pore	IPR000156:Ran binding protein 1; IPR005012:Daxx protein; IPR011993:Pleckstrin homology-type; IPR015007:Nuclear pore complex, NUP2/50/61
PTSG_09891	23.690945	14.186539	11.994852	32.303287	64.271059	42.142161	42.542500	50.036966	1.243e+00	1.679e-02	6.419e-01	1.604e-01	1.27593	7.19187	BP_GO:0006260:DNA replication	NoMF	CC_GO:0005634:nucleus	IPR007257:GINS complex, subunit Psf2; IPR021151:GINS complex
PTSG_09760	8.146689	11.486260	9.813970	14.565846	33.047308	21.628332	26.129207	40.122882	1.291e+00	1.173e-02	1.084e+00	1.350e-02	1.45815	7.17118	BP_GO:0006508:proteolysis	MF_GO:0004252:serine-type endopeptidase activity; MF_GO:0005515:protein binding	CC_GO:0044444:cytoplasmic part; CC_GO:0043231:intracellular membrane-bounded organelle	IPR001254:Peptidase S1/S6, chymotrypsin/Hap; IPR001478:PDZ/DHR/GLGF; IPR001940:Peptidase S1C, HrtA/DegP2/Q/S; IPR009003:Peptidase cysteine/serine, trypsin-like; IPR015724:Serine endopeptidase DegP2
PTSG_05625	20.029797	11.570045	9.377638	6.942796	35.193583	28.083883	29.867583	35.945860	9.108e-01	7.403e-02	2.240e+00	3.624e-06	1.42968	7.1659	NoBP	NoMF	NoCC	NoDomain
PTSG_13226	2.788081	24.599779	6.012457	13.407079	32.688025	35.257694	17.787805	40.515762	1.184e+00	3.106e-02	1.258e+00	1.653e-02	1.43147	7.12891	NoBP	NoMF	NoCC	NoDomain
PTSG_01577	51.829796	25.027957	38.347178	23.963166	96.964820	63.944635	57.305031	86.602441	6.558e-01	1.943e-01	1.695e+00	1.384e-04	1.13112	7.07154	NoBP	NoMF	NoCC	IPR000408:Regulator of chromosome condensation, RCC1; IPR009091:Regulator of chromosome condensation/beta-lactamase-inhibitor protein II
PTSG_03391	22.710545	37.496048	18.305396	26.621022	53.267396	45.696320	40.129716	100.630413	8.747e-01	8.896e-02	1.211e+00	8.756e-03	1.18916	7.02226	BP_GO:0006457:protein folding; BP_GO:0008380:RNA splicing; BP_GO:0006397:mRNA processing	MF_GO:0005515:protein binding; MF_GO:0003755:peptidyl-prolyl cis-trans isomerase activity	CC_GO:0005681:spliceosomal complex	IPR002130:Peptidyl-prolyl cis-trans isomerase, cyclophilin-type; IPR015891:Cyclophilin-like
PTSG_03337	3.139458	2.200561	1.044544	5.738639	16.255962	13.411650	11.837023	5.921534	2.125e+00	1.043e-04	1.052e+00	2.632e-02	1.96791	7.02074	BP_GO:0006412:translation; BP_GO:0042254:ribosome biogenesis	MF_GO:0005516:calmodulin binding; MF_GO:0003735:structural constituent of ribosome	CC_GO:0005840:ribosome	IPR002101:Myristoylated alanine-rich C-kinase substrate MARCKS; IPR022671:Ribosomal protein L2, conserved site
PTSG_08841	1.821291	2.665202	1.413931	5.026366	7.962202	6.096651	6.971841	23.139355	2.178e+00	1.216e-04	1.179e+00	1.845e-02	2.0152	6.98265	NoBP	NoMF	NoCC	NoDomain
PTSG_08604	4.929031	4.406095	2.779993	15.378743	22.151176	21.435388	20.115861	19.363054	2.025e+00	1.673e-04	4.511e-01	3.444e-01	1.59514	6.98062	NoBP	NoMF	NoCC	NoDomain
PTSG_02062	7.449404	13.181131	7.139793	11.767626	29.935167	21.242112	15.564329	41.926578	1.227e+00	2.196e-02	1.238e+00	1.265e-02	1.45862	6.94854	NoBP	NoMF	NoCC	NoDomain
PTSG_04059	0.744608	0.721078	2.649465	4.903873	8.877899	11.424080	7.125837	11.593366	2.520e+00	5.269e-05	1.013e+00	6.812e-02	2.11321	6.94441	BP_GO:0006479:protein amino acid methylation; BP_GO:0006554:lysine catabolic process	MF_GO:0018024:histone-lysine N-methyltransferase activity	NoCC	IPR013110:Histone methylation DOT1
PTSG_05267	3.967566	4.925882	4.343815	4.019965	22.196940	12.429809	9.069584	15.586063	1.407e+00	8.646e-03	1.900e+00	3.015e-04	1.7804	6.92492	NoBP	NoMF	NoCC	IPR006968:Protein of unknown function DUF647
PTSG_12016	21.923811	12.689794	13.449885	22.523393	47.772329	36.272486	39.600985	47.317949	1.083e+00	3.494e-02	9.472e-01	3.430e-02	1.27622	6.91399	BP_GO:0006457:protein folding; BP_GO:0048042:regulation of post-mating oviposition; BP_GO:0000398:nuclear mRNA splicing, via spliceosome; BP_GO:0007165:signal transduction	MF_GO:0003755:peptidyl-prolyl cis-trans isomerase activity; MF_GO:0005158:insulin receptor binding	CC_GO:0071011:precatalytic spliceosome; CC_GO:0071013:catalytic step 2 spliceosome; CC_GO:0005899:insulin receptor complex	IPR002130:Peptidyl-prolyl cis-trans isomerase, cyclophilin-type; IPR002404:Insulin receptor substrate-1, PTB; IPR011993:Pleckstrin homology-type; IPR015891:Cyclophilin-like; IPR018247:EF-Hand 1, calcium-binding site; IPR020892:Peptidyl-prolyl cis-trans isomerase, cyclophilin-type, conserved site
PTSG_11274	6.005999	0.670180	2.254581	2.046327	21.747924	11.086535	5.788773	5.264376	1.528e+00	3.001e-03	2.427e+00	5.393e-07	1.99932	6.90913	BP_GO:0006811:ion transport; BP_GO:0055085:transmembrane transport	MF_GO:0016787:hydrolase activity; MF_GO:0005216:ion channel activity	CC_GO:0016020:membrane	IPR000086:NUDIX hydrolase domain; IPR005821:Ion transport; IPR015797:NUDIX hydrolase domain-like
PTSG_12157	1.993628	5.148341	0.000000	1.250450	10.696437	12.234821	8.033202	6.208060	1.644e+00	3.614e-02	2.909e+00	3.232e-02	2.14708	6.90535	NoBP	NoMF	NoCC	NoDomain
PTSG_06816	16.965383	52.808349	27.439203	29.262978	79.104694	54.424235	55.238110	87.545822	7.576e-01	1.396e-01	1.268e+00	5.144e-03	1.12744	6.88884	BP_GO:0006412:translation; BP_GO:0042254:ribosome biogenesis	MF_GO:0003735:structural constituent of ribosome	CC_GO:0005840:ribosome	IPR003256:Ribosomal protein L24; IPR008991:Translation protein SH3-like; IPR014723:Ribosomal protein L24, SH3-like
PTSG_00131	4.922320	3.954655	3.255240	12.212358	19.432386	16.599197	16.308111	22.480870	1.877e+00	4.314e-04	6.408e-01	1.554e-01	1.61984	6.84441	BP_GO:0006261:DNA-dependent DNA replication	MF_GO:0003677:DNA binding; MF_GO:0003887:DNA-directed DNA polymerase activity	CC_GO:0005634:nucleus; CC_GO:0042575:DNA polymerase complex	IPR007185:DNA polymerase alpha/epsilon, subunit B; IPR016266:DNA polymerase epsilon, subunit B
PTSG_10705	13.155292	5.131218	11.347679	20.972068	39.212363	31.498314	29.403123	29.528893	1.375e+00	7.934e-03	6.452e-01	1.519e-01	1.35715	6.81072	NoBP	NoMF	NoCC	IPR011042:Six-bladed beta-propeller, TolB-like
PTSG_08844	9.508072	37.512483	34.173367	30.481051	58.571372	45.973267	48.422358	93.428654	8.596e-01	1.035e-01	1.047e+00	2.666e-02	1.14167	6.78703	BP_GO:0045449:regulation of transcription	MF_GO:0003676:nucleic acid binding; MF_GO:0008270:zinc ion binding; MF_GO:0030528:transcription regulator activity	NoCC	IPR001222:Zinc finger, TFIIS-type
PTSG_12548	2.153973	9.627259	4.502089	3.533443	13.631027	8.134680	8.345485	34.052792	1.253e+00	2.033e-02	2.227e+00	4.810e-05	1.69504	6.78641	BP_GO:0055114:oxidation reduction	MF_GO:0004497:monooxygenase activity	NoCC	IPR002938:Monooxygenase, FAD-binding; IPR003042:Aromatic-ring hydroxylase-like
PTSG_01766	2.789695	1.108323	0.277659	0.000000	9.466677	14.127202	0.648514	0.534583	1.749e+00	4.529e-03	3.281e+01	7.156e-07	2.56892	6.75865	NoBP	MF_GO:0005516:calmodulin binding	NoCC	IPR002101:Myristoylated alanine-rich C-kinase substrate MARCKS
PTSG_01630	7.083377	2.858140	2.634972	6.108931	13.618291	11.065199	15.787314	20.733854	1.541e+00	3.285e-03	1.354e+00	3.533e-03	1.71173	6.73663	BP_GO:0007165:signal transduction	MF_GO:0005488:binding	CC_GO:0005622:intracellular	IPR000198:Rho GTPase-activating protein domain; IPR002219:Protein kinase C-like, phorbol ester/diacylglycerol binding; IPR008936:Rho GTPase activation protein
PTSG_11621	3.468052	5.281679	4.659870	7.641238	17.281885	14.387317	16.392934	17.998909	1.550e+00	2.694e-03	1.135e+00	9.546e-03	1.64992	6.67513	NoBP	MF_GO:0008270:zinc ion binding	CC_GO:0005622:intracellular	IPR007087:Zinc finger, C2H2-type; IPR015880:Zinc finger, C2H2-like
PTSG_01308	6.311741	6.791428	5.104192	4.288777	17.245792	15.846105	12.186539	23.585346	1.174e+00	3.283e-02	2.029e+00	3.325e-04	1.61407	6.62684	BP_GO:0006508:proteolysis	MF_GO:0008234:cysteine-type peptidase activity	NoCC	IPR003653:Peptidase C48, SUMO/Sentrin/Ubl1
PTSG_11828	7.219914	6.712089	5.605071	6.883317	25.824731	18.045581	11.927804	21.583163	1.231e+00	2.350e-02	1.509e+00	6.213e-03	1.55033	6.62597	NoBP	MF_GO:0016791:phosphatase activity	NoCC	IPR010708:5'(3')-deoxyribonucleotidase; IPR023214:HAD-like domain
PTSG_07874	4.162860	9.303025	3.936134	9.841623	12.408359	13.398944	25.967430	27.321898	1.450e+00	6.522e-03	1.036e+00	2.971e-02	1.5377	6.62064	BP_GO:0006813:potassium ion transport	MF_GO:0004867:serine-type endopeptidase inhibitor activity; MF_GO:0005267:potassium channel activity; MF_GO:0005509:calcium ion binding	CC_GO:0016020:membrane	IPR000215:Protease inhibitor I4, serpin; IPR003280:Potassium channel, two pore-domain; IPR011992:EF-hand-like domain; IPR013099:Ion transport 2; IPR018247:EF-Hand 1, calcium-binding site
PTSG_08164	0.000000	0.751305	0.000000	4.170969	5.401369	7.837406	9.336504	3.882647	4.448e+00	9.720e-12	6.729e-01	1.519e-01	2.4263	6.6132	BP_GO:0007156:homophilic cell adhesion	MF_GO:0005515:protein binding; MF_GO:0005509:calcium ion binding	CC_GO:0016020:membrane	IPR000980:SH2 motif; IPR002126:Cadherin; IPR015919:Cadherin-like
PTSG_02611	1.458857	1.455566	1.801802	6.488386	11.543174	11.172688	11.489548	8.590037	2.428e+00	1.142e-05	7.353e-01	1.139e-01	1.93336	6.61091	NoBP	MF_GO:0005515:protein binding	NoCC	IPR001478:PDZ/DHR/GLGF
PTSG_13139	1.205062	2.222821	1.447847	2.051574	8.415457	6.915199	8.931064	7.612223	1.964e+00	4.526e-04	1.975e+00	2.495e-04	2.20201	6.5935	NoBP	NoMF	NoCC	NoDomain
PTSG_01318	0.000000	0.947172	0.237287	2.990690	6.996944	4.706462	7.020113	5.482251	3.698e+00	9.968e-07	1.033e+00	8.853e-02	2.53545	6.58527	NoBP	NoMF	NoCC	NoDomain
PTSG_12764	4.340641	3.202647	0.534887	9.075171	17.990365	12.223661	11.452015	14.932565	2.040e+00	3.155e-04	6.582e-01	2.084e-01	1.72228	6.58376	BP_GO:0006457:protein folding	MF_GO:0031072:heat shock protein binding; MF_GO:0051082:unfolded protein binding	NoCC	IPR001305:Heat shock protein DnaJ, cysteine-rich domain
PTSG_01206	12.654791	5.319952	4.950256	10.706232	27.720184	21.673112	13.637317	28.959123	1.248e+00	1.926e-02	1.126e+00	2.413e-02	1.45167	6.56648	NoBP	NoMF	NoCC	IPR006569:RNA polymerase II, large subunit, CTD; IPR006903:Domain of unknown function DUF618; IPR008942:ENTH/VHS
PTSG_07778	4.300928	4.587553	3.750281	5.981728	13.823198	13.249482	15.540783	17.119595	1.495e+00	4.531e-03	1.344e+00	4.304e-03	1.68164	6.55917	NoBP	NoMF	NoCC	IPR011059:Metal-dependent hydrolase, composite domain; IPR013108:Amidohydrolase 3
PTSG_00265	87.347486	31.653715	48.245960	76.235758	129.197110	96.543861	88.820439	156.782493	7.562e-01	1.333e-01	6.616e-01	1.237e-01	0.95296	6.55697	BP_GO:0006508:proteolysis	MF_GO:0008234:cysteine-type peptidase activity	NoCC	IPR000668:Peptidase C1A, papain C-terminal; IPR013128:Peptidase C1A, papain
PTSG_09311	212.263969	213.633681	186.307471	76.445476	306.320064	292.447746	212.305057	383.959318	2.212e-01	6.796e-01	2.000e+00	5.230e-06	0.795202	6.53881	BP_GO:0009851:auxin biosynthetic process; BP_GO:0006950:response to stress; BP_GO:0042026:protein refolding	MF_GO:0005524:ATP binding; MF_GO:0051082:unfolded protein binding	CC_GO:0005737:cytoplasm	IPR001844:Chaperonin Cpn60; IPR002423:Chaperonin Cpn60/TCP-1; IPR018370:Chaperonin Cpn60, conserved site
PTSG_12838	3.802524	3.194337	4.682942	12.643540	17.097031	16.204810	25.290593	13.467211	1.870e+00	3.407e-04	5.197e-01	2.438e-01	1.56685	6.53552	BP_GO:0007165:signal transduction; BP_GO:0045087:innate immune response	MF_GO:0004888:transmembrane receptor activity	CC_GO:0031224:intrinsic to membrane	IPR000157:Toll-Interleukin receptor
PTSG_03661	30.726650	18.935423	24.848092	43.363057	59.532083	51.038119	84.768437	56.104029	1.005e+00	5.234e-02	5.506e-01	2.347e-01	1.09299	6.52962	NoBP	MF_GO:0016787:hydrolase activity	NoCC	IPR000086:NUDIX hydrolase domain; IPR015797:NUDIX hydrolase domain-like
PTSG_04637	12.488581	7.855888	6.629279	10.444172	32.834428	21.795616	19.032030	25.128169	1.115e+00	3.691e-02	1.259e+00	1.381e-02	1.40064	6.47978	NoBP	NoMF	NoCC	NoDomain
PTSG_01142	27.038579	81.909360	61.704286	27.582038	104.330256	98.135243	87.250038	101.221229	4.392e-01	3.906e-01	1.848e+00	3.477e-05	0.979725	6.47676	BP_GO:0008152:metabolic process	MF_GO:0016787:hydrolase activity	NoCC	IPR002933:Peptidase M20; IPR010168:Peptidase M20D, amidohydrolase; IPR011650:Peptidase M20, dimerisation; IPR017439:Peptidase M20D, mername-AA028/carboxypeptidase Ss1
PTSG_05923	0.904868	0.584182	0.234160	5.675541	12.191189	7.976328	7.565677	4.846468	3.449e+00	2.236e-08	5.290e-01	3.099e-01	2.13862	6.47125	NoBP	NoMF	NoCC	IPR011040:Neuraminidase
PTSG_08124	14.268171	6.514227	6.119822	11.174300	23.684967	18.735279	24.617051	32.893217	1.155e+00	2.313e-02	1.191e+00	6.937e-03	1.39203	6.46299	NoBP	NoMF	NoCC	IPR009053:Prefoldin
PTSG_02914	4.189998	2.705060	3.388376	5.584636	15.923792	14.317945	12.134901	10.437959	1.599e+00	5.044e-03	1.255e+00	2.094e-02	1.73481	6.45845	NoBP	NoMF	NoCC	NoDomain
PTSG_10971	3.296132	13.831876	9.595881	11.370757	31.439601	23.906099	20.752439	23.607184	1.168e+00	4.805e-02	1.145e+00	7.812e-02	1.38808	6.44014	NoBP	NoMF	CC_GO:0016020:membrane	NoDomain
PTSG_02434	1.636318	0.812620	2.605806	5.052734	13.206553	9.550455	9.509773	6.898407	2.194e+00	1.263e-04	9.655e-01	4.944e-02	1.95415	6.43208	BP_GO:0006506:GPI anchor biosynthetic process	NoMF	CC_GO:0005789:endoplasmic reticulum membrane; CC_GO:0016021:integral to membrane	IPR007704:Mannosyltransferase, DXD
PTSG_00296	8.566679	26.863125	17.418267	28.401306	62.743015	34.138565	39.450181	45.730662	1.034e+00	5.663e-02	6.965e-01	1.735e-01	1.16401	6.4117	NoBP	NoMF	NoCC	NoDomain
PTSG_11997	7.434883	6.199944	2.805813	7.966525	16.251673	18.147342	14.355071	22.380135	1.369e+00	9.910e-03	1.185e+00	1.383e-02	1.54324	6.40827	NoBP	MF_GO:0003676:nucleic acid binding; MF_GO:0008270:zinc ion binding	NoCC	IPR000571:Zinc finger, CCCH-type
PTSG_12560	20.533718	8.577773	10.158506	18.182437	36.483250	27.628885	18.454123	54.663285	1.066e+00	3.820e-02	9.540e-01	3.545e-02	1.25615	6.40693	BP_GO:0006261:DNA-dependent DNA replication; BP_GO:0051252:regulation of RNA metabolic process; BP_GO:0006308:DNA catabolic process	MF_GO:0004521:endoribonuclease activity; MF_GO:0004520:endodeoxyribonuclease activity; MF_GO:0003676:nucleic acid binding; MF_GO:0046872:metal ion binding	CC_GO:0005743:mitochondrial inner membrane	IPR001604:DNA/RNA non-specific endonuclease; IPR018524:DNA/RNA non-specific endonuclease, active site; IPR020821:Extracellular Endonuclease, subunit A
PTSG_01240	25.271454	33.922772	31.727273	21.343711	48.328840	44.670381	50.662837	94.432891	6.505e-01	2.035e-01	1.519e+00	8.788e-04	1.08463	6.39432	NoBP	NoMF	NoCC	IPR003603:U2A'/phosphoprotein 32 family A, C-terminal
PTSG_04553	12.499935	5.208495	10.632020	19.241410	29.035238	32.340582	34.414601	22.082886	1.304e+00	1.026e-02	6.255e-01	1.471e-01	1.30875	6.38813	NoBP	MF_GO:0005515:protein binding; MF_GO:0003774:motor activity; MF_GO:0005524:ATP binding	CC_GO:0016459:myosin complex; CC_GO:0044425:membrane part; CC_GO:0005886:plasma membrane	IPR000048:IQ motif, EF-hand binding site; IPR001609:Myosin head, motor domain; IPR010926:Myosin tail 2
PTSG_01112	12.081685	6.799939	8.818270	6.412081	25.300901	24.714952	16.383504	24.502389	9.644e-01	6.428e-02	1.848e+00	1.953e-04	1.41403	6.37194	BP_GO:0008152:metabolic process	MF_GO:0003824:catalytic activity; MF_GO:0030170:pyridoxal phosphate binding	NoCC	IPR000192:Aminotransferase, class V/Cysteine desulfurase; IPR015421:Pyridoxal phosphate-dependent transferase, major region, subdomain 1; IPR015422:Pyridoxal phosphate-dependent transferase, major region, subdomain 2; IPR015424:Pyridoxal phosphate-dependent transferase, major domain; IPR016454:Cysteine desulfurase, NifS
PTSG_05143	2.919802	5.969238	6.926161	4.273191	17.986484	14.389271	13.726023	15.456604	1.214e+00	2.904e-02	1.866e+00	9.204e-04	1.6156	6.37173	BP_GO:0006506:GPI anchor biosynthetic process	NoMF	CC_GO:0005789:endoplasmic reticulum membrane; CC_GO:0016021:integral to membrane	IPR009580:GPI biosynthesis protein Pig-F
PTSG_06977	0.362265	2.712989	2.812392	5.453310	7.342741	9.054524	11.020932	14.349134	2.095e+00	1.404e-04	9.675e-01	3.525e-02	1.88083	6.36529	NoBP	NoMF	NoCC	NoDomain
PTSG_04033	3.039466	1.569822	1.835278	6.354745	14.254122	13.339784	10.410240	7.067012	2.033e+00	4.890e-04	8.376e-01	1.242e-01	1.81614	6.34583	NoBP	NoMF	NoCC	NoDomain
PTSG_09915	0.601484	3.106541	0.583691	3.584014	5.020009	7.550354	9.240137	11.425248	2.242e+00	1.966e-04	1.240e+00	2.731e-02	2.07725	6.34529	NoBP	MF_GO:0005515:protein binding	NoCC	IPR000225:Armadillo; IPR011989:Armadillo-like helical; IPR016024:Armadillo-type fold; IPR019793:Peroxidases heam-ligand binding site
PTSG_06741	9.332587	7.765702	6.440189	7.804821	23.861589	17.587089	15.146495	28.027934	1.101e+00	3.214e-02	1.469e+00	1.615e-03	1.4329	6.30903	BP_GO:0006826:iron ion transport	MF_GO:0005381:iron ion transmembrane transporter activity	CC_GO:0016021:integral to membrane	IPR009716:Ferroporti-1; IPR016196:Major facilitator superfamily, general substrate transporter
PTSG_01682	15.687278	8.206928	8.574001	13.401977	30.796792	21.125571	24.521482	36.721288	1.058e+00	3.841e-02	1.107e+00	1.440e-02	1.3028	6.28248	BP_GO:0006260:DNA replication	MF_GO:0003677:DNA binding; MF_GO:0003887:DNA-directed DNA polymerase activity	CC_GO:0042575:DNA polymerase complex	IPR007185:DNA polymerase alpha/epsilon, subunit B
PTSG_00381	12.407313	6.952210	10.298610	13.214981	26.515999	24.815116	14.856860	41.114290	1.112e+00	3.347e-02	1.055e+00	2.459e-02	1.32354	6.28091	BP_GO:0006446:regulation of translational initiation	MF_GO:0003743:translation initiation factor activity	CC_GO:0005840:ribosome	IPR001288:Translation initiation factor 3; IPR019814:Translation initiation factor 3, N-terminal; IPR019815:Translation initiation factor 3, C-terminal
PTSG_12934	0.397444	0.898063	0.385687	5.484288	8.292700	6.652080	7.607003	8.292052	3.467e+00	4.441e-08	5.113e-01	3.130e-01	2.10585	6.20575	NoBP	NoMF	NoCC	NoDomain
PTSG_06133	7.055076	2.186282	4.381681	9.558233	19.515163	15.114499	17.341079	14.763278	1.526e+00	6.000e-03	8.191e-01	1.226e-01	1.52546	6.1939	NoBP	NoMF	NoCC	IPR018889:Uncharacterised protein family UPF0552
PTSG_07157	1.537375	6.153676	3.381633	4.628531	15.763792	11.321775	8.982399	14.553423	1.450e+00	8.183e-03	1.472e+00	4.336e-03	1.68887	6.18408	BP_GO:0008616:queuosine biosynthetic process	MF_GO:0008479:queuine tRNA-ribosyltransferase activity	NoCC	IPR002616:Queuine/other tRNA-ribosyltransferase; IPR004803:Queuine tRNA-ribosyltransferase
PTSG_01046	2.433168	4.084215	3.568022	3.357507	9.766854	12.307804	10.457922	12.931015	1.428e+00	7.184e-03	1.783e+00	3.287e-04	1.75787	6.16422	NoBP	NoMF	NoCC	NoDomain
PTSG_11238	0.000000	0.206200	0.000000	4.807931	5.712137	5.167538	8.526196	5.569609	6.299e+00	3.073e-10	3.968e-01	5.392e-01	2.31644	6.12105	NoBP	NoMF	NoCC	NoDomain
PTSG_09526	1.217783	2.358599	1.969598	1.527643	14.156532	3.736743	7.667157	4.550539	1.694e+00	7.811e-03	2.307e+00	2.096e-03	2.08977	6.08587	BP_GO:0006508:proteolysis	MF_GO:0004252:serine-type endopeptidase activity	NoCC	IPR001375:Peptidase S9, prolyl oligopeptidase, catalytic domain; IPR002470:Peptidase S9A, prolyl oligopeptidase
PTSG_04682	3.813006	8.000442	4.111346	7.573419	10.418409	14.359260	19.685476	21.966000	1.325e+00	1.335e-02	1.161e+00	1.811e-02	1.49927	6.07767	NoBP	MF_GO:0008270:zinc ion binding; MF_GO:0005515:protein binding	NoCC	IPR001594:Zinc finger, DHHC-type, palmitoyltransferase; IPR002110:Ankyrin repeat; IPR020683:Ankyrin repeat-containing domain
PTSG_00243	367.808192	248.456144	253.728937	104.348349	358.475179	360.455264	331.141622	536.779092	1.294e-01	8.251e-01	1.962e+00	9.424e-06	0.703668	6.07403	NoBP	NoMF	CC_GO:0005783:endoplasmic reticulum; CC_GO:0016021:integral to membrane	IPR008856:Translocon-associated beta
PTSG_07151	14.141242	9.242290	6.776752	8.979219	26.227421	19.869802	18.817890	32.618622	9.495e-01	6.601e-02	1.470e+00	2.094e-03	1.31728	6.0698	BP_GO:0046683:response to organophosphorus; BP_GO:0006260:DNA replication; BP_GO:0006297:nucleotide-excision repair, DNA gap filling	MF_GO:0003677:DNA binding; MF_GO:0016887:ATPase activity; MF_GO:0005515:protein binding; MF_GO:0005524:ATP binding	CC_GO:0005654:nucleoplasm; CC_GO:0005663:DNA replication factor C complex	IPR003593:ATPase, AAA+ type, core; IPR003959:ATPase, AAA-type, core; IPR008921:DNA polymerase III, clamp loader complex, gamma/delta/delta subunit, C-terminal; IPR019483:DNA polymerase III, clamp-loader complex, subunit E, C-terminal
PTSG_05855	3.862654	5.818698	11.661661	14.132688	28.016246	26.219129	19.131155	16.839363	1.327e+00	1.611e-02	6.870e-01	1.999e-01	1.34639	6.05223	NoBP	MF_GO:0008270:zinc ion binding; MF_GO:0016787:hydrolase activity	NoCC	IPR002125:CMP/dCMP deaminase, zinc-binding; IPR016193:Cytidine deaminase-like
PTSG_03721	0.158063	0.408180	0.000000	2.181092	1.413425	5.202857	5.095228	6.693908	4.307e+00	2.568e-09	1.108e+00	4.046e-02	2.74403	6.04252	NoBP	NoMF	NoCC	NoDomain
PTSG_07791	7.388151	3.104147	4.855601	10.592046	13.702625	14.393907	26.639516	16.140957	1.462e+00	4.589e-03	7.566e-01	8.388e-02	1.45014	6.01409	NoBP	MF_GO:0004437:inositol or phosphatidylinositol phosphatase activity; MF_GO:0005515:protein binding	NoCC	IPR000300:Inositol polyphosphate-related phosphatase; IPR000980:SH2 motif; IPR005135:Endonuclease/exonuclease/phosphatase; IPR010993:Sterile alpha motif homology; IPR011510:Sterile alpha motif, type 2; IPR013761:Sterile alpha motif-type
PTSG_08881	8.262362	2.560405	6.414359	5.389639	14.776718	14.382011	21.640244	13.173039	1.138e+00	3.132e-02	1.584e+00	1.909e-03	1.49941	5.9967	NoBP	NoMF	NoCC	NoDomain
PTSG_02076	14.941256	10.084525	12.741784	17.891052	26.721501	26.901939	24.287195	49.910076	1.019e+00	5.411e-02	8.691e-01	7.174e-02	1.19944	5.99478	BP_GO:0045454:cell redox homeostasis	NoMF	NoCC	IPR012335:Thioredoxin fold; IPR012336:Thioredoxin-like fold; IPR017936:Thioredoxin-like
PTSG_05964	0.484725	1.251753	0.627182	2.736278	5.779338	6.490344	6.103659	6.339525	2.670e+00	1.373e-04	1.193e+00	8.432e-02	2.27671	5.98135	NoBP	NoMF	NoCC	NoDomain
PTSG_11878	8.678644	4.414428	4.763913	5.608401	17.245792	13.791980	13.511162	20.964752	1.122e+00	3.696e-02	1.568e+00	3.506e-03	1.48126	5.97499	BP_GO:0055114:oxidation reduction	MF_GO:0016491:oxidoreductase activity	NoCC	IPR001395:Aldo/keto reductase; IPR018170:Aldo/keto reductase, conserved site; IPR020471:Aldo/keto reductase subgroup; IPR023210:NADP-dependent oxidoreductase domain
PTSG_08540	8.250707	1.809052	3.021373	6.249099	11.322117	16.154334	18.347874	10.858632	1.358e+00	1.097e-02	1.196e+00	1.896e-02	1.55206	5.93638	NoBP	MF_GO:0005515:protein binding	NoCC	IPR001849:Pleckstrin homology domain; IPR011993:Pleckstrin homology-type
PTSG_07589	2.031067	0.749289	1.126277	4.731749	11.762175	7.122619	10.230076	3.975490	2.288e+00	5.536e-04	8.198e-01	2.185e-01	1.93758	5.9064	NoBP	NoMF	NoCC	NoDomain
PTSG_12272	13.309273	23.820681	19.437287	12.397850	45.563121	33.230144	28.274645	43.660269	6.611e-01	1.961e-01	1.630e+00	3.680e-04	1.12801	5.90603	NoBP	NoMF	NoCC	NoDomain
PTSG_11734	13.334491	5.614396	4.725927	8.509159	17.211965	20.700908	20.499361	23.758351	1.058e+00	3.650e-02	1.297e+00	3.428e-03	1.35228	5.89668	BP_GO:0035023:regulation of Rho protein signal transduction; BP_GO:0043087:regulation of GTPase activity	MF_GO:0005089:Rho guanyl-nucleotide exchange factor activity	CC_GO:0005622:intracellular	IPR000219:Dbl homology (DH) domain; IPR001357:BRCT
PTSG_08239	7.982819	6.317443	1.332761	7.106723	18.728669	18.101974	8.560381	17.961988	1.261e+00	2.035e-02	1.175e+00	2.815e-02	1.4782	5.89114	NoBP	NoMF	NoCC	IPR019371:Uncharacterised protein domain KxDL
PTSG_09975	0.103522	0.267334	0.000000	0.779175	2.653704	4.100631	4.692763	1.353919	4.373e+00	1.718e-09	2.050e+00	4.156e-04	3.47651	5.83421	NoBP	NoMF	NoCC	NoDomain
PTSG_03687	0.885603	4.083894	4.337954	11.030068	15.913884	14.893080	15.803290	11.267280	1.881e+00	4.127e-04	4.041e-01	3.910e-01	1.50886	5.81655	NoBP	MF_GO:0005515:protein binding	NoCC	IPR000048:IQ motif, EF-hand binding site; IPR002110:Ankyrin repeat; IPR020683:Ankyrin repeat-containing domain
PTSG_02729	0.599608	0.663611	0.166249	2.686344	9.702320	6.881653	4.789024	0.106694	3.125e+00	1.203e-07	9.913e-01	4.015e-02	2.38372	5.78028	BP_GO:0006811:ion transport; BP_GO:0055085:transmembrane transport	MF_GO:0016787:hydrolase activity; MF_GO:0005216:ion channel activity	CC_GO:0016020:membrane	IPR000086:NUDIX hydrolase domain; IPR005821:Ion transport; IPR015797:NUDIX hydrolase domain-like
PTSG_07252	8.505914	9.592597	7.104964	7.563697	15.019735	19.582690	19.197814	28.297507	9.654e-01	6.012e-02	1.472e+00	1.473e-03	1.32509	5.77643	BP_GO:0006869:lipid transport	MF_GO:0005319:lipid transporter activity	CC_GO:0016021:integral to membrane	IPR007594:RFT1
PTSG_06463	6.244849	7.785296	6.547712	7.563697	23.492406	16.459070	13.991627	19.177931	1.076e+00	3.798e-02	1.294e+00	5.063e-03	1.37758	5.77512	BP_GO:0016481:negative regulation of transcription	NoMF	CC_GO:0005634:nucleus	IPR006942:TH1 protein
PTSG_00336	0.416816	0.538193	0.343200	4.040387	4.743770	5.411936	9.199272	5.238979	3.498e+00	4.789e-09	6.199e-01	1.806e-01	2.20377	5.77438	BP_GO:0006814:sodium ion transport; BP_GO:0055085:transmembrane transport	MF_GO:0005248:voltage-gated sodium channel activity	CC_GO:0001518:voltage-gated sodium channel complex	IPR001696:Voltage gated sodium channel, alpha subunit; IPR005821:Ion transport
PTSG_00844	3.149170	0.762414	1.782674	1.481425	9.386824	9.882788	5.551608	4.167704	1.563e+00	7.146e-03	2.301e+00	1.064e-03	2.01431	5.75575	BP_GO:0055114:oxidation reduction	MF_GO:0016491:oxidoreductase activity; MF_GO:0005488:binding	NoCC	IPR002198:Short-chain dehydrogenase/reductase SDR; IPR002347:Glucose/ribitol dehydrogenase; IPR016040:NAD(P)-binding domain
PTSG_06069	6.042908	4.965289	3.909433	12.749031	17.029784	18.389307	16.601951	19.843720	1.517e+00	6.010e-03	5.155e-01	3.338e-01	1.37713	5.73879	BP_GO:0001522:pseudouridine synthesis	MF_GO:0003723:RNA binding; MF_GO:0009982:pseudouridine synthase activity	NoCC	IPR006145:Pseudouridine synthase, RsuA and RluB/C/D/E/F; IPR006224:Pseudouridine synthase, RluC/RluD, conserved site; IPR020103:Pseudouridine synthase, catalytic domain
PTSG_03831	0.000000	0.842950	0.000000	1.910899	5.967574	4.370698	5.918829	1.355281	3.739e+00	1.152e-05	1.224e+00	1.291e-01	2.67707	5.72497	NoBP	NoMF	NoCC	IPR011028:Cyclin-like; IPR013763:Cyclin-related
PTSG_10497	7.444212	3.804734	3.612001	5.836479	15.994700	10.729018	15.154228	16.033465	1.215e+00	1.868e-02	1.333e+00	4.095e-03	1.4844	5.72352	BP_GO:0006468:protein amino acid phosphorylation	MF_GO:0004713:protein tyrosine kinase activity	NoCC	IPR008266:Tyrosine-protein kinase, active site
PTSG_05567	8.301824	3.275344	4.326501	5.785663	13.060119	7.462079	12.892840	26.425952	1.176e+00	2.461e-02	1.410e+00	3.248e-03	1.46415	5.71467	NoBP	MF_GO:0005515:protein binding	NoCC	IPR001611:Leucine-rich repeat; IPR003591:Leucine-rich repeat, typical subtype; IPR015766:Leucine-rich repeat-containing protein 40
PTSG_09897	6.552717	3.473406	3.837639	6.316446	16.859091	11.929447	13.062919	14.777401	1.280e+00	1.312e-02	1.185e+00	8.831e-03	1.4886	5.6916	BP_GO:0006468:protein amino acid phosphorylation	MF_GO:0004713:protein tyrosine kinase activity	NoCC	IPR008266:Tyrosine-protein kinase, active site; IPR011009:Protein kinase-like domain
PTSG_09662	11.878468	10.891824	10.469044	6.694609	29.967238	26.316174	18.729221	19.727452	7.547e-01	1.479e-01	1.838e+00	2.498e-04	1.24636	5.69076	NoBP	MF_GO:0003924:GTPase activity; MF_GO:0005525:GTP binding	NoCC	IPR000795:Protein synthesis factor, GTP-binding; IPR007877:Protein of unknown function DUF707
PTSG_03084	12.608530	9.874828	5.883762	7.778718	22.179902	18.220174	17.282131	29.607672	8.780e-01	9.075e-02	1.516e+00	2.170e-03	1.27199	5.65748	NoBP	MF_GO:0030170:pyridoxal phosphate binding	NoCC	IPR001608:Alanine racemase, N-terminal; IPR011078:Predicted pyridoxal phosphate-dependent enzyme, YBL036C type
PTSG_03448	31.237116	14.528674	10.430306	31.179695	45.853868	47.784714	49.399828	35.561389	9.214e-01	6.958e-02	5.312e-01	2.428e-01	1.03142	5.65279	NoBP	NoMF	NoCC	NoDomain
PTSG_05870	6.606471	1.651020	3.584668	6.148764	14.991405	19.023421	13.095505	4.778066	1.358e+00	1.293e-02	1.086e+00	4.505e-02	1.52814	5.65005	NoBP	MF_GO:0005515:protein binding	NoCC	IPR006020:Phosphotyrosine interaction domain; IPR011993:Pleckstrin homology-type
PTSG_11776	4.754036	1.753830	4.393719	9.371503	12.146137	12.124818	10.946341	21.148337	1.606e+00	1.240e-02	6.013e-01	4.178e-01	1.47525	5.63065	BP_GO:0006412:translation; BP_GO:0043039:tRNA aminoacylation	MF_GO:0016876:ligase activity, forming aminoacyl-tRNA and related compounds	NoCC	IPR003789:Aspartyl/glutamyl-tRNA amidotransferase subunit B-related; IPR017959:Aspartyl/glutamyl-tRNA(Asn/Gln) amidotransferase, subunit B /E; IPR018027:Asn/Gln amidotransferase
PTSG_01947	5.150206	3.191971	4.797941	4.910100	15.474179	9.424520	7.470878	18.988387	1.216e+00	2.502e-02	1.410e+00	1.064e-02	1.50857	5.55534	BP_GO:0009395:phospholipid catabolic process	MF_GO:0004629:phospholipase C activity	NoCC	IPR000909:Phospholipase C, phosphatidylinositol-specific , X domain; IPR019356:Protein of unknown function DUF2181
PTSG_11873	8.105242	2.616370	1.310913	10.167592	14.093059	15.826862	13.267953	16.405563	1.530e+00	6.014e-03	5.701e-01	3.372e-01	1.42458	5.55172	NoBP	NoMF	NoCC	NoDomain
PTSG_12442	5.549993	3.522343	1.399704	9.499232	13.907358	12.910301	11.987139	16.286473	1.654e+00	1.432e-03	5.626e-01	2.108e-01	1.4639	5.53903	NoBP	MF_GO:0003677:DNA binding; MF_GO:0005524:ATP binding; MF_GO:0004386:helicase activity	NoCC	IPR000330:SNF2-related; IPR001650:Helicase, C-terminal; IPR014001:DEAD-like helicase
PTSG_07697	17.268336	21.123339	9.995710	11.401160	40.094160	29.409369	25.635366	33.395712	6.574e-01	2.163e-01	1.512e+00	4.855e-03	1.10422	5.52775	NoBP	NoMF	NoCC	NoDomain
PTSG_09607	0.163499	0.211109	0.000000	2.871403	3.898760	3.101371	5.105759	6.313170	4.844e+00	6.225e-08	7.015e-01	2.556e-01	2.50446	5.51765	NoBP	NoMF	CC_GO:0016020:membrane	IPR004263:Exostosin-like
PTSG_05386	44.328904	12.265165	20.181092	40.897065	54.530854	61.501240	55.287333	55.069146	8.187e-01	1.048e-01	4.886e-01	2.685e-01	0.944026	5.49674	NoBP	MF_GO:0005515:protein binding	NoCC	IPR006652:Kelch repeat type 1; IPR011498:Kelch repeat type 2; IPR015915:Kelch-type beta propeller
PTSG_10496	2.390539	1.543331	2.547257	5.644807	11.903859	8.002173	9.632531	9.195557	1.823e+00	7.174e-04	7.956e-01	9.169e-02	1.67551	5.48818	BP_GO:0006468:protein amino acid phosphorylation	MF_GO:0004713:protein tyrosine kinase activity	NoCC	IPR008266:Tyrosine-protein kinase, active site; IPR011009:Protein kinase-like domain
PTSG_07410	0.247457	1.038429	0.800457	2.483376	5.679545	5.246199	9.410265	1.232912	2.633e+00	8.297e-06	1.121e+00	2.883e-02	2.23878	5.44221	BP_GO:0035023:regulation of Rho protein signal transduction; BP_GO:0043087:regulation of GTPase activity	MF_GO:0005515:protein binding; MF_GO:0005089:Rho guanyl-nucleotide exchange factor activity	CC_GO:0005622:intracellular	IPR000008:C2 calcium-dependent membrane targeting; IPR000219:Dbl homology (DH) domain; IPR001478:PDZ/DHR/GLGF; IPR008973:C2 calcium/lipid-binding domain, CaLB; IPR018029:C2 membrane targeting protein
PTSG_08201	5.827090	11.741894	7.425384	11.075413	21.895436	17.239975	26.059134	19.684872	1.012e+00	4.820e-02	9.541e-01	3.146e-02	1.23462	5.4414	BP_GO:0008033:tRNA processing; BP_GO:0055114:oxidation reduction	MF_GO:0017150:tRNA dihydrouridine synthase activity; MF_GO:0050660:FAD binding	NoCC	IPR001269:tRNA-dihydrouridine synthase; IPR007356:tRNA (guanine-N1-)-methyltransferase, eukaryotic; IPR013785:Aldolase-type TIM barrel; IPR016009:tRNA (guanine-N1-)-methyltransferase
PTSG_11457	0.458362	0.443877	0.296535	0.574991	3.688882	4.219425	2.424111	3.711023	2.789e+00	5.180e-05	2.625e+00	1.002e-03	2.98501	5.4083	NoBP	NoMF	NoCC	NoDomain
PTSG_09942	10.474994	2.930482	5.421402	16.863411	20.399105	22.012624	20.752439	20.658460	1.402e+00	7.520e-03	3.328e-01	5.338e-01	1.23181	5.40675	BP_GO:0006468:protein amino acid phosphorylation; BP_GO:0009069:serine family amino acid metabolic process	MF_GO:0005524:ATP binding; MF_GO:0004674:protein serine/threonine kinase activity	NoCC	IPR000719:Protein kinase, catalytic domain; IPR002290:Serine/threonine-protein kinase domain; IPR011009:Protein kinase-like domain; IPR017441:Protein kinase, ATP binding site; IPR017442:Serine/threonine-protein kinase-like domain
PTSG_09949	7.035662	3.659918	2.816154	7.301972	12.794064	13.215902	17.234212	12.294095	1.294e+00	1.154e-02	9.422e-01	3.274e-02	1.41595	5.37411	BP_GO:0045449:regulation of transcription	MF_GO:0003700:transcription factor activity; MF_GO:0043565:sequence-specific DNA binding	CC_GO:0005667:transcription factor complex	IPR004827:Basic-leucine zipper (bZIP) transcription factor
PTSG_04705	5.259784	2.716571	4.083354	8.577554	12.228834	12.031302	10.067141	20.637177	1.438e+00	1.109e-02	7.044e-01	1.980e-01	1.41325	5.34269	NoBP	NoMF	NoCC	IPR019146:Uncharacterised protein family UPF0406
PTSG_12374	10.702378	3.114118	6.533781	12.480099	26.958499	18.165047	15.943947	16.804159	1.181e+00	2.113e-02	6.572e-01	1.445e-01	1.24607	5.33696	BP_GO:0032312:regulation of ARF GTPase activity	MF_GO:0008060:ARF GTPase activator activity; MF_GO:0008270:zinc ion binding; MF_GO:0005515:protein binding	CC_GO:0005622:intracellular	IPR001164:Arf GTPase activating protein; IPR001849:Pleckstrin homology domain; IPR002110:Ankyrin repeat; IPR011993:Pleckstrin homology-type; IPR013753:Ras; IPR020683:Ankyrin repeat-containing domain
PTSG_12674	5.419601	2.946435	2.460482	8.110610	14.510585	14.746810	14.750195	7.579564	1.493e+00	4.550e-03	6.772e-01	1.484e-01	1.4458	5.33347	BP_GO:0042221:response to chemical stimulus; BP_GO:0000012:single strand break repair	MF_GO:0005515:protein binding; MF_GO:0003684:damaged DNA binding	CC_GO:0005654:nucleoplasm	IPR001357:BRCT; IPR002706:DNA-repair protein Xrcc1, N-terminal; IPR008979:Galactose-binding domain-like
PTSG_03718	22.804119	21.336707	10.262975	25.289846	43.345038	34.664335	30.629268	51.045527	8.089e-01	1.203e-01	6.850e-01	1.419e-01	1.00269	5.33339	NoBP	NoMF	NoCC	NoDomain
PTSG_03922	30.675205	23.514522	20.054089	16.283287	45.428499	35.668914	38.187090	58.076825	5.157e-01	3.095e-01	1.477e+00	7.037e-04	0.970272	5.30792	BP_GO:0006915:apoptosis; BP_GO:0006886:intracellular protein transport; BP_GO:0008283:cell proliferation	MF_GO:0008262:importin-alpha export receptor activity	CC_GO:0005634:nucleus; CC_GO:0005737:cytoplasm	IPR001494:Importin-beta, N-terminal; IPR005043:CAS/CSE, C-terminal; IPR011989:Armadillo-like helical; IPR013598:Exportin-1/Importin-beta-like; IPR013713:Exportin/Importin, Cse1-like; IPR016024:Armadillo-type fold
PTSG_04996	0.815874	2.633640	1.407537	4.349750	7.295699	7.131167	7.944828	9.230819	1.964e+00	3.373e-04	8.847e-01	6.415e-02	1.77927	5.30573	NoBP	NoMF	NoCC	NoDomain
PTSG_00527	4.728949	7.369327	4.219825	7.977804	10.498877	12.372753	12.648584	25.998505	1.182e+00	2.577e-02	9.827e-01	4.305e-02	1.34031	5.28479	NoBP	NoMF	NoCC	IPR013893:Ribonuclease P, Rpp40
PTSG_07217	20.714954	33.378647	25.252320	19.972559	48.580062	35.530586	36.388626	70.795963	5.263e-01	3.044e-01	1.296e+00	3.848e-03	0.945668	5.27651	NoBP	MF_GO:0005516:calmodulin binding	NoCC	IPR002101:Myristoylated alanine-rich C-kinase substrate MARCKS; IPR019349:Ribosomal protein S24/S35, mitochondrial, conserved domain
PTSG_04953	2.961780	3.569297	2.171592	5.449245	13.065829	9.143246	9.547448	9.714722	1.499e+00	5.124e-03	9.445e-01	4.892e-02	1.55111	5.23351	NoBP	NoMF	NoCC	NoDomain
PTSG_00626	6.694271	28.246168	21.808821	21.593842	45.323651	31.212025	44.314686	34.693090	6.940e-01	1.755e-01	8.636e-01	4.758e-02	0.989437	5.22539	BP_GO:0006418:tRNA aminoacylation for protein translation	MF_GO:0004812:aminoacyl-tRNA ligase activity; MF_GO:0005524:ATP binding	CC_GO:0005737:cytoplasm	IPR001412:Aminoacyl-tRNA synthetase, class I, conserved site
PTSG_11762	2.535967	0.485102	1.579869	3.063412	9.070839	6.392939	6.339271	6.083522	1.828e+00	1.012e-03	1.201e+00	2.080e-02	1.86334	5.22015	BP_GO:0009987:cellular process	MF_GO:0005515:protein binding	CC_GO:0044444:cytoplasmic part	IPR001611:Leucine-rich repeat
PTSG_11162	2.925914	10.562804	4.790215	6.591743	15.164481	15.391050	16.120735	15.395989	1.013e+00	4.734e-02	1.255e+00	5.485e-03	1.3195	5.21978	NoBP	MF_GO:0005515:protein binding	NoCC	IPR001478:PDZ/DHR/GLGF
PTSG_10708	0.000000	0.000000	0.768901	0.372730	3.896886	3.646918	4.190396	0.000000	3.304e+00	1.194e-03	3.013e+00	2.425e-02	3.36156	5.21933	NoBP	NoMF	NoCC	NoDomain
PTSG_01085	6.853581	5.278552	3.578231	7.692456	18.780039	13.282160	12.717934	14.527344	1.163e+00	2.611e-02	9.647e-01	4.174e-02	1.34153	5.21875	BP_GO:0006457:protein folding	MF_GO:0003755:peptidyl-prolyl cis-trans isomerase activity	CC_GO:0005634:nucleus	IPR002130:Peptidyl-prolyl cis-trans isomerase, cyclophilin-type; IPR015891:Cyclophilin-like; IPR020892:Peptidyl-prolyl cis-trans isomerase, cyclophilin-type, conserved site
PTSG_07735	2.650192	1.642524	0.685812	0.664905	6.066818	3.548537	5.552968	8.186547	1.473e+00	8.980e-03	3.157e+00	7.414e-06	2.04908	5.21624	NoBP	MF_GO:0000166:nucleotide binding; MF_GO:0017111:nucleoside-triphosphatase activity	NoCC	IPR003593:ATPase, AAA+ type, core; IPR010285:DNA helicase PIF1, ATP-dependent
PTSG_06183	0.000000	0.000000	0.000000	0.507666	2.205772	1.870755	2.154837	3.168492	3.317e+01	2.208e-11	2.231e+00	8.320e-04	4.21068	5.19025	BP_GO:0055114:oxidation reduction	MF_GO:0016491:oxidoreductase activity; MF_GO:0005507:copper ion binding	NoCC	IPR001117:Multicopper oxidase, type 1; IPR002355:Multicopper oxidase, copper-binding site; IPR008972:Cupredoxin; IPR011706:Multicopper oxidase, type 2; IPR011707:Multicopper oxidase, type 3
PTSG_04668	4.239158	8.498480	6.495407	7.836754	11.970742	10.082585	17.530941	26.123159	1.036e+00	4.663e-02	1.103e+00	1.706e-02	1.27937	5.16608	NoBP	MF_GO:0008270:zinc ion binding; MF_GO:0005515:protein binding	NoCC	IPR001594:Zinc finger, DHHC-type, palmitoyltransferase; IPR002110:Ankyrin repeat; IPR020683:Ankyrin repeat-containing domain
PTSG_07659	3.828471	3.813417	2.972176	3.293220	11.607264	9.153969	9.145765	10.627320	1.182e+00	2.669e-02	1.641e+00	1.409e-03	1.5433	5.15627	BP_GO:0006357:regulation of transcription from RNA polymerase II promoter	MF_GO:0016455:RNA polymerase II transcription mediator activity	CC_GO:0016592:mediator complex; CC_GO:0005667:transcription factor complex	IPR019680:Mediator complex, subunit Med1, metazoa/fungi
PTSG_08155	18.003327	37.817921	26.423442	16.179734	47.736079	41.076115	38.978494	59.575785	4.404e-01	4.014e-01	1.562e+00	9.652e-04	0.928776	5.15445	BP_GO:0006400:tRNA modification	MF_GO:0003723:RNA binding; MF_GO:0008176:tRNA (guanine-N7-)-methyltransferase activity	NoCC	IPR003358:tRNA (guanine-N-7) methyltransferase
PTSG_04407	5.145040	3.521734	3.930109	4.821193	13.451309	12.380965	13.488045	7.875581	1.149e+00	2.627e-02	1.300e+00	5.018e-03	1.43807	5.12038	NoBP	MF_GO:0005515:protein binding	NoCC	IPR000408:Regulator of chromosome condensation, RCC1; IPR001680:WD40 repeat; IPR011046:WD40 repeat-like-containing domain; IPR015943:WD40/YVTN repeat-like-containing domain; IPR017986:WD40-repeat-containing domain; IPR019775:WD40 repeat, conserved site; IPR019781:WD40 repeat, subgroup; IPR019782:WD40 repeat 2; IPR020472:G-protein beta WD-40 repeat
PTSG_04708	2.856417	1.005873	1.007971	1.954485	5.263326	5.505202	4.446951	10.350245	1.609e+00	9.159e-03	1.724e+00	2.237e-02	1.90536	5.09901	BP_GO:0055114:oxidation reduction	MF_GO:0016491:oxidoreductase activity	NoCC	IPR001221:Phenol hydroxylase reductase; IPR001433:Oxidoreductase FAD/NAD(P)-binding; IPR017927:Ferredoxin reductase-type FAD-binding domain; IPR017938:Riboflavin synthase-like beta-barrel
PTSG_13169	2.830647	11.086618	7.080930	10.889414	20.474740	16.424037	16.538585	20.214582	1.059e+00	4.084e-02	7.805e-01	8.550e-02	1.20773	5.07567	BP_GO:0009058:biosynthetic process	NoMF	NoCC	IPR001031:Thioesterase; IPR012223:Thioesterase type II, NRPS/PKS/S-FAS
PTSG_09647	5.563726	1.359112	1.945637	7.922558	11.653593	12.583923	12.118213	8.990359	1.587e+00	3.294e-03	5.320e-01	2.980e-01	1.43329	5.02067	BP_GO:0006468:protein amino acid phosphorylation; BP_GO:0009069:serine family amino acid metabolic process	MF_GO:0005515:protein binding; MF_GO:0005524:ATP binding; MF_GO:0004674:protein serine/threonine kinase activity	CC_GO:0043232:intracellular non-membrane-bounded organelle; CC_GO:0044446:intracellular organelle part	IPR000719:Protein kinase, catalytic domain; IPR002290:Serine/threonine-protein kinase domain; IPR008271:Serine/threonine-protein kinase, active site; IPR011009:Protein kinase-like domain; IPR017442:Serine/threonine-protein kinase-like domain
PTSG_05268	1.858270	1.006199	1.085858	5.639759	10.291819	8.293916	7.487786	5.002577	2.210e+00	6.360e-05	4.714e-01	3.218e-01	1.69619	5.01687	NoBP	NoMF	NoCC	NoDomain
PTSG_01303	5.416595	2.751699	3.906369	3.007547	11.328251	6.539301	6.350962	17.807143	1.058e+00	4.171e-02	1.841e+00	2.430e-04	1.47842	5.01657	BP_GO:0006422:aspartyl-tRNA aminoacylation; BP_GO:0006522:alanine metabolic process; BP_GO:0006531:aspartate metabolic process	MF_GO:0004815:aspartate-tRNA ligase activity; MF_GO:0005524:ATP binding; MF_GO:0003676:nucleic acid binding	CC_GO:0005737:cytoplasm	IPR002312:Aspartyl/Asparaginyl-tRNA synthetase, class IIb; IPR004115:GAD domain; IPR004364:Aminoacyl-tRNA synthetase, class II (D/K/N); IPR004365:Nucleic acid binding, OB-fold, tRNA/helicase-type; IPR004524:Aspartyl-tRNA synthetase, class IIb, bacterial/mitochondrial-type; IPR006195:Aminoacyl-tRNA synthetase, class II; IPR012340:Nucleic acid-binding, OB-fold; IPR016027:Nucleic acid-binding, OB-fo…
PTSG_07165	4.563874	1.473218	1.476289	6.440779	10.656211	9.336110	9.769610	9.948178	1.629e+00	3.339e-03	6.418e-01	2.352e-01	1.50881	4.99632	NoBP	MF_GO:0005515:protein binding	NoCC	IPR003347:Transcription factor jumonji/aspartyl beta-hydroxylase; IPR022777:Cupin, JmjC-type
PTSG_07907	4.428214	1.491575	6.227857	4.347358	11.248105	9.882104	10.473194	12.949898	1.123e+00	4.209e-02	1.378e+00	1.470e-02	1.4335	4.98494	NoBP	NoMF	CC_GO:0016021:integral to membrane	IPR006634:TRAM/LAG1/CLN8 homology domain
PTSG_02245	4.854574	3.134111	1.932705	2.342232	9.349957	12.500284	7.711631	6.744467	1.110e+00	4.593e-02	1.969e+00	1.274e-03	1.56584	4.98274	BP_GO:0016051:carbohydrate biosynthetic process	MF_GO:0008146:sulfotransferase activity	CC_GO:0016021:integral to membrane	IPR005331:Sulfotransferase
PTSG_05405	2.855005	10.408602	8.909220	15.589847	21.024699	17.989539	20.808832	22.591941	1.147e+00	3.008e-02	4.238e-01	3.738e-01	1.12595	4.91459	NoBP	NoMF	NoCC	IPR004394:Ribosome-associated, Iojap-like
PTSG_04361	21.929907	5.148341	12.037844	24.175364	34.703995	34.405800	28.785641	27.481013	9.309e-01	6.756e-02	3.913e-01	4.001e-01	0.986185	4.90146	NoBP	MF_GO:0005515:protein binding; MF_GO:0008270:zinc ion binding	NoCC	IPR001214:SET domain; IPR002893:Zinc finger, MYND-type
PTSG_10598	5.323808	4.483106	2.695472	12.485765	18.214656	14.463500	15.389449	11.532576	1.493e+00	7.211e-03	2.685e-01	6.591e-01	1.25407	4.88741	NoBP	NoMF	NoCC	NoDomain
PTSG_05833	5.114687	2.063775	0.827231	2.539707	8.512069	6.895990	8.694556	8.228891	1.255e+00	1.856e-02	1.689e+00	1.890e-03	1.61632	4.87299	NoBP	NoMF	NoCC	NoDomain
PTSG_07852	2.284004	0.520430	1.100977	2.640443	6.087151	4.897152	5.007654	7.976908	1.866e+00	4.717e-04	1.211e+00	1.094e-02	1.87251	4.83686	NoBP	MF_GO:0003676:nucleic acid binding; MF_GO:0005524:ATP binding; MF_GO:0008026:ATP-dependent helicase activity	NoCC	IPR001650:Helicase, C-terminal; IPR004179:Sec63 domain; IPR011545:DNA/RNA helicase, DEAD/DEAH box type, N-terminal; IPR014001:DEAD-like helicase; IPR023290:Sec63-domain
PTSG_00633	1.573154	3.482151	3.489411	3.664955	9.110339	10.532058	9.282000	6.438323	1.310e+00	2.650e-02	1.286e+00	3.030e-02	1.53421	4.8238	NoBP	NoMF	NoCC	NoDomain
PTSG_00024	12.176694	7.119639	8.323565	6.628779	18.353159	16.150460	20.829586	20.031957	6.990e-01	1.925e-01	1.527e+00	3.550e-03	1.13785	4.81974	NoBP	NoMF	NoCC	NoDomain
PTSG_08860	0.946439	2.932899	2.939014	6.292463	10.043039	10.454870	11.154833	5.422783	1.693e+00	2.039e-03	5.682e-01	2.515e-01	1.49971	4.81767	NoBP	NoMF	NoCC	IPR001791:Laminin G domain; IPR008985:Concanavalin A-like lectin/glucanase; IPR012680:Laminin G, subdomain 2; IPR013320:Concanavalin A-like lectin/glucanase, subgroup
PTSG_12239	1.013155	1.495069	1.872733	3.086590	8.628403	6.621442	5.394662	5.047865	1.805e+00	2.815e-03	1.069e+00	5.202e-02	1.78264	4.7833	BP_GO:0009987:cellular process	MF_GO:0042802:identical protein binding; MF_GO:0008168:methyltransferase activity	CC_GO:0005737:cytoplasm	IPR001452:Src homology-3 domain; IPR007857:Skb1 methyltransferase
PTSG_08668	5.094346	1.384803	1.734613	3.027119	9.110920	8.077732	6.212227	9.852097	1.254e+00	2.138e-02	1.478e+00	8.326e-03	1.56473	4.78089	BP_GO:0006555:methionine metabolic process	MF_GO:0008898:homocysteine S-methyltransferase activity	NoCC	IPR003726:Homocysteine S-methyltransferase
PTSG_06372	5.738800	1.709985	3.427101	10.244757	12.895149	15.023407	13.340854	10.447279	1.484e+00	7.502e-03	3.514e-01	5.692e-01	1.2917	4.76932	NoBP	MF_GO:0005515:protein binding	NoCC	IPR001849:Pleckstrin homology domain; IPR011993:Pleckstrin homology-type
PTSG_02303	1.775933	4.586166	1.148932	2.005032	2.964402	1.981606	8.408316	16.369299	1.269e+00	2.705e-02	1.924e+00	2.179e-03	1.64317	4.75458	BP_GO:0006810:transport; BP_GO:0009987:cellular process	MF_GO:0005215:transporter activity	CC_GO:0016020:membrane; CC_GO:0005739:mitochondrion	IPR018108:Mitochondrial substrate/solute carrier; IPR023395:Mitochondrial carrier domain
PTSG_02414	8.883155	3.725274	5.501324	15.143654	17.923759	18.129507	21.415293	15.414903	1.259e+00	1.439e-02	2.812e-01	5.713e-01	1.13209	4.74065	BP_GO:0045449:regulation of transcription	MF_GO:0003700:transcription factor activity	CC_GO:0005667:transcription factor complex	IPR003316:Transcription factor E2F/dimerisation partner (TDP); IPR011991:Winged helix-turn-helix transcription repressor DNA-binding
PTSG_08610	7.923393	36.830438	25.117425	23.854735	45.345578	40.226609	38.711280	46.878814	5.424e-01	3.125e-01	8.644e-01	7.367e-02	0.868845	4.70846	NoBP	MF_GO:0008270:zinc ion binding	NoCC	IPR002893:Zinc finger, MYND-type
PTSG_12200	0.497515	0.356884	0.500680	1.733629	4.943195	3.084074	3.396866	4.475578	2.796e+00	3.637e-06	1.216e+00	1.979e-02	2.36393	4.70642	NoBP	NoMF	NoCC	NoDomain
PTSG_08160	3.167468	2.472922	1.429661	5.729117	7.026133	10.274121	13.134142	5.229865	1.582e+00	3.035e-03	6.472e-01	1.817e-01	1.47843	4.66653	NoBP	NoMF	NoCC	IPR008166:Domain of unknown function DUF23
PTSG_04799	3.118473	6.588932	8.436746	13.514036	20.956729	17.714470	15.135953	15.537237	1.179e+00	2.547e-02	3.757e-01	4.374e-01	1.1312	4.65569	BP_GO:0003143:embryonic heart tube morphogenesis; BP_GO:0060027:convergent extension involved in gastrulation; BP_GO:0009953:dorsal/ventral pattern formation; BP_GO:0060294:cilium movement involved in cell motility; BP_GO:0007368:determination of left/right symmetry; BP_GO:0042384:cilium assembly; BP_GO:0001947:heart looping; BP_GO:0003146:heart jogging	MF_GO:0005515:protein binding	CC_GO:0005737:cytoplasm	IPR001611:Leucine-rich repeat
PTSG_03293	1.347193	2.609241	3.050462	8.238659	10.641384	10.710393	11.705054	7.131657	1.778e+00	2.075e-03	3.005e-01	6.361e-01	1.39839	4.65483	NoBP	NoMF	CC_GO:0016020:membrane	IPR004263:Exostosin-like
PTSG_04790	1.525987	1.641961	1.316307	2.871403	9.703581	7.378426	4.355450	3.484689	1.711e+00	8.718e-03	1.125e+00	1.112e-01	1.7605	4.64659	NoBP	NoMF	NoCC	NoDomain
PTSG_06291	6.088502	2.153827	1.942486	3.871163	11.236952	8.096507	10.922336	7.272060	1.124e+00	3.123e-02	1.290e+00	8.417e-03	1.41678	4.57604	NoBP	NoMF	NoCC	IPR009053:Prefoldin
PTSG_00772	6.025924	2.277268	3.423025	10.232575	13.931229	12.955606	13.473046	11.350194	1.388e+00	7.436e-03	3.532e-01	4.740e-01	1.23565	4.56248	NoBP	MF_GO:0005515:protein binding; MF_GO:0008270:zinc ion binding	CC_GO:0005622:intracellular	IPR001357:BRCT; IPR001841:Zinc finger, RING-type; IPR013083:Zinc finger, RING/FYVE/PHD-type; IPR017907:Zinc finger, RING-type, conserved site
PTSG_03048	2.559865	0.944370	1.656094	1.146862	5.886205	5.508631	3.683865	7.288042	1.347e+00	2.090e-02	2.300e+00	2.056e-03	1.82629	4.53519	NoBP	NoMF	NoCC	NoDomain
PTSG_09859	1.678342	1.147274	1.021926	4.582319	7.886581	5.287660	6.166060	7.132327	2.023e+00	3.895e-04	5.487e-01	3.026e-01	1.65092	4.50112	BP_GO:0006259:DNA metabolic process	MF_GO:0003677:DNA binding; MF_GO:0004518:nuclease activity	NoCC	IPR006166:ERCC4 domain; IPR011335:Restriction endonuclease, type II-like; IPR020819:DNA repair nuclease, XPF-type/Helicase
PTSG_11967	6.575616	6.448427	4.361764	4.489831	12.008181	10.866409	13.457642	14.773929	8.120e-01	1.113e-01	1.534e+00	6.580e-04	1.22417	4.49934	NoBP	MF_GO:0005515:protein binding	NoCC	IPR001680:WD40 repeat; IPR009886:HCaRG; IPR011046:WD40 repeat-like-containing domain; IPR015943:WD40/YVTN repeat-like-containing domain; IPR017920:COMM domain; IPR017986:WD40-repeat-containing domain; IPR019775:WD40 repeat, conserved site; IPR019781:WD40 repeat, subgroup; IPR019782:WD40 repeat 2
PTSG_11416	0.560567	4.161867	1.087968	2.109602	4.344333	10.476901	6.493961	4.014827	1.399e+00	1.485e-02	1.604e+00	7.003e-03	1.67727	4.4662	NoBP	MF_GO:0005515:protein binding	NoCC	IPR015943:WD40/YVTN repeat-like-containing domain
PTSG_11729	10.300411	10.806153	1.665952	8.075822	16.886504	22.268301	14.915816	12.028117	7.762e-01	1.858e-01	1.049e+00	1.281e-01	1.09943	4.4489	NoBP	NoMF	NoCC	IPR019357:Protein of unknown function DUF2205, coiled-coil
PTSG_03578	3.414671	1.986045	1.711560	5.441231	7.995854	9.611136	10.133471	6.054172	1.498e+00	3.797e-03	6.451e-01	1.478e-01	1.42871	4.3986	NoBP	MF_GO:0005515:protein binding; MF_GO:0008270:zinc ion binding	NoCC	IPR001680:WD40 repeat; IPR001841:Zinc finger, RING-type; IPR011046:WD40 repeat-like-containing domain; IPR013083:Zinc finger, RING/FYVE/PHD-type; IPR015943:WD40/YVTN repeat-like-containing domain; IPR017907:Zinc finger, RING-type, conserved site; IPR017986:WD40-repeat-containing domain; IPR019775:WD40 repeat, conserved site; IPR019781:WD40 repeat, subgroup; IPR019782:WD40 repeat 2
PTSG_04434	3.308161	1.164953	1.167382	3.018117	9.860732	6.208069	4.241374	5.993573	1.440e+00	1.110e-02	1.134e+00	4.204e-02	1.60306	4.35583	BP_GO:0006040:amino sugar metabolic process; BP_GO:0009254:peptidoglycan turnover	MF_GO:0005524:ATP binding	NoCC	IPR005338:Anhydro-N-acetylmuramic acid kinase
PTSG_05474	0.282203	0.468489	0.312977	3.540086	4.326021	4.543346	6.132325	3.213775	3.355e+00	3.395e-08	3.750e-01	4.591e-01	1.98428	4.3398	BP_GO:0005975:carbohydrate metabolic process	MF_GO:0003824:catalytic activity; MF_GO:0048038:quinone binding	NoCC	IPR000601:PKD domain; IPR008985:Concanavalin A-like lectin/glucanase; IPR011041:Soluble quinoprotein glucose/sorbosone dehydrogenase; IPR011042:Six-bladed beta-propeller, TolB-like; IPR012938:Glucose/Sorbosone dehydrogenase; IPR013320:Concanavalin A-like lectin/glucanase, subgroup; IPR022409:PKD/Chitinase domain
PTSG_11132	4.107717	1.366151	1.852176	4.450241	7.494807	6.389034	7.523543	10.620597	1.383e+00	8.473e-03	8.753e-01	5.931e-02	1.44345	4.33217	NoBP	NoMF	NoCC	NoDomain
PTSG_10982	3.651964	0.725448	1.817402	3.523995	6.363840	6.582536	6.508720	8.747721	1.404e+00	1.970e-02	1.017e+00	1.460e-01	1.53699	4.33088	NoBP	NoMF	CC_GO:0005737:cytoplasm	IPR003848:Domain of unknown function DUF218; IPR014729:Rossmann-like alpha/beta/alpha sandwich fold
PTSG_07911	4.461929	1.593534	1.842527	2.977262	7.810097	8.686193	7.555035	6.267185	1.182e+00	2.576e-02	1.364e+00	8.561e-03	1.47915	4.32227	BP_GO:0006493:protein amino acid O-linked glycosylation; BP_GO:0006487:protein amino acid N-linked glycosylation	MF_GO:0047223:beta-1,3-galactosyl-O-glycosyl-glycoprotein beta-1,3-N-acetylglucosaminyltransferase activity	CC_GO:0005792:microsome; CC_GO:0000139:Golgi membrane	IPR004139:Glycosyl transferase, family 13
PTSG_03558	0.206697	1.868211	0.668609	3.111487	6.037862	5.189290	6.975318	2.317122	2.181e+00	3.606e-04	7.330e-01	1.901e-01	1.80926	4.26792	NoBP	NoMF	NoCC	NoDomain
PTSG_02269	1.402609	0.679143	0.453706	3.958871	5.957637	4.890773	4.592029	6.333102	2.329e+00	6.387e-05	4.794e-01	3.790e-01	1.74532	4.26645	NoBP	NoMF	NoCC	NoDomain
PTSG_13068	4.355207	1.874480	1.073365	2.428167	6.429029	5.630954	7.172823	8.696840	1.188e+00	2.378e-02	1.549e+00	2.042e-03	1.52111	4.26478	BP_GO:0007165:signal transduction	NoMF	CC_GO:0005622:intracellular	IPR000198:Rho GTPase-activating protein domain; IPR008936:Rho GTPase activation protein
PTSG_09865	13.386526	4.243542	6.845311	17.295457	22.841879	19.856158	22.286666	17.273062	9.991e-01	4.987e-02	2.640e-01	6.039e-01	0.977654	4.2646	NoBP	MF_GO:0005515:protein binding; MF_GO:0003774:motor activity; MF_GO:0005524:ATP binding	CC_GO:0016459:myosin complex	IPR000048:IQ motif, EF-hand binding site; IPR001609:Myosin head, motor domain
PTSG_06068	6.281562	1.962277	2.621826	9.023738	10.388598	12.548441	15.002993	7.950388	1.323e+00	1.204e-02	3.583e-01	4.912e-01	1.20619	4.24593	BP_GO:0007156:homophilic cell adhesion	MF_GO:0005509:calcium ion binding	CC_GO:0016020:membrane	IPR002126:Cadherin
PTSG_05735	0.870457	0.749289	1.126277	3.397153	5.073879	4.424657	3.799742	7.710042	2.193e+00	2.555e-04	6.524e-01	2.160e-01	1.7739	4.24475	NoBP	NoMF	NoCC	IPR004331:SPX, N-terminal; IPR019402:Frag1/DRAM/Sfk1
PTSG_10184	0.529735	1.139990	0.456947	1.107541	5.052793	2.758396	4.980585	2.199427	2.082e+00	2.269e-03	1.777e+00	3.222e-02	2.21263	4.21736	NoBP	MF_GO:0008270:zinc ion binding	CC_GO:0005622:intracellular	IPR007087:Zinc finger, C2H2-type; IPR015880:Zinc finger, C2H2-like
PTSG_07921	2.458984	5.291730	2.545327	4.318530	8.209113	6.950865	8.256939	13.068214	1.089e+00	4.903e-02	1.103e+00	4.227e-02	1.3199	4.20948	NoBP	NoMF	NoCC	IPR019193:Ubiquitin-conjugating enzyme E2C-binding protein
PTSG_06492	6.192632	3.997960	4.166548	5.748561	11.518140	9.259145	9.482076	15.735380	9.343e-01	7.933e-02	1.027e+00	3.850e-02	1.19387	4.20648	BP_GO:0006430:lysyl-tRNA aminoacylation; BP_GO:0009085:lysine biosynthetic process	MF_GO:0004824:lysine-tRNA ligase activity; MF_GO:0005524:ATP binding; MF_GO:0003676:nucleic acid binding	CC_GO:0005737:cytoplasm	IPR002313:Lysyl-tRNA synthetase, class II; IPR004364:Aminoacyl-tRNA synthetase, class II (D/K/N); IPR004365:Nucleic acid binding, OB-fold, tRNA/helicase-type; IPR006195:Aminoacyl-tRNA synthetase, class II; IPR012340:Nucleic acid-binding, OB-fold; IPR016027:Nucleic acid-binding, OB-fold-like; IPR018149:Lysyl-tRNA synthetase, class II, C-terminal; IPR018150:Aminoacyl-tRNA synthetase, class II (D/K/…
PTSG_05849	2.272945	0.559014	1.260405	1.765083	6.968607	6.280061	2.616770	4.448929	1.533e+00	7.626e-03	1.536e+00	7.728e-03	1.79416	4.20628	NoBP	NoMF	CC_GO:0016021:integral to membrane	IPR018732:Dpy-19
PTSG_04278	5.257299	2.715287	4.988407	8.207111	14.625878	10.950154	12.357312	9.604303	1.117e+00	3.520e-02	5.476e-01	2.590e-01	1.16718	4.168	NoBP	NoMF	NoCC	NoDomain
PTSG_04163	0.060295	0.622824	0.000000	2.496020	4.457139	3.902121	4.251719	2.102867	3.729e+00	4.711e-08	5.703e-01	2.762e-01	2.21047	4.15369	NoBP	MF_GO:0005488:binding	NoCC	IPR002495:Glycosyl transferase, family 8; IPR011989:Armadillo-like helical
PTSG_10283	3.736893	1.855797	3.161434	5.769517	7.025928	7.056362	14.044092	7.877018	1.289e+00	2.008e-02	6.604e-01	2.003e-01	1.30973	4.15192	NoBP	NoMF	NoCC	IPR011042:Six-bladed beta-propeller, TolB-like
PTSG_03299	0.588595	1.519986	0.380789	2.215083	4.210661	3.940566	7.411585	2.199427	2.118e+00	5.879e-03	1.037e+00	2.964e-01	1.91671	4.12234	NoBP	NoMF	NoCC	NoDomain
PTSG_10037	2.332169	0.602259	2.112301	3.803255	5.839313	8.327233	5.403465	6.100298	1.578e+00	1.159e-02	7.715e-01	2.415e-01	1.53636	4.12056	NoBP	MF_GO:0005515:protein binding	NoCC	IPR002110:Ankyrin repeat; IPR020683:Ankyrin repeat-containing domain
PTSG_03348	0.340822	1.026829	0.881974	2.422747	3.657238	5.704404	5.607736	2.688638	2.253e+00	3.376e-04	8.841e-01	1.209e-01	1.9181	4.10905	NoBP	MF_GO:0005515:protein binding	NoCC	IPR000980:SH2 motif
PTSG_01132	7.805134	3.206630	2.295226	8.990031	14.466593	11.163428	11.579432	11.754688	1.130e+00	2.778e-02	4.634e-01	3.232e-01	1.13487	4.10102	BP_GO:0007020:microtubule nucleation	NoMF	CC_GO:0000922:spindle pole; CC_GO:0005815:microtubule organizing center	IPR007259:Spc97/Spc98; IPR015697:Gamma tubulin complex protein 3
PTSG_02388	4.481146	1.446513	1.207941	3.396237	7.680322	6.250142	7.523543	7.093318	1.241e+00	1.934e-02	1.089e+00	3.092e-02	1.4386	4.07883	NoBP	NoMF	NoCC	NoDomain
PTSG_03697	0.937822	3.390561	2.548223	4.117566	5.590786	6.592525	8.785934	8.293742	1.354e+00	1.335e-02	8.519e-01	9.429e-02	1.41234	4.05484	BP_GO:0006812:cation transport; BP_GO:0055085:transmembrane transport; BP_GO:0006885:regulation of pH	MF_GO:0015299:solute:hydrogen antiporter activity	CC_GO:0016021:integral to membrane	IPR006153:Cation/H+ exchanger
PTSG_00384	5.756942	9.182383	7.448858	5.310129	15.948599	12.658393	14.498279	14.341470	6.088e-01	2.579e-01	1.454e+00	4.742e-03	1.05243	4.0457	BP_GO:0007066:female meiosis sister chromatid cohesion; BP_GO:0007141:male meiosis I; BP_GO:0007283:spermatogenesis; BP_GO:0006308:DNA catabolic process	MF_GO:0008821:crossover junction endodeoxyribonuclease activity; MF_GO:0003677:DNA binding; MF_GO:0005524:ATP binding; MF_GO:0008094:DNA-dependent ATPase activity	CC_GO:0048476:Holliday junction resolvase complex	IPR003593:ATPase, AAA+ type, core; IPR010995:DNA repair Rad51/transcription factor NusA, alpha-helical; IPR013632:DNA recombination and repair protein Rad51, C-terminal; IPR016467:DNA recombination and repair protein, RecA-like; IPR020588:DNA recombination/repair protein RecA/RadB, ATP-binding domain
PTSG_06165	5.917257	5.376547	3.119229	6.598118	10.190695	10.026085	11.038531	15.013820	9.364e-01	8.938e-02	8.327e-01	1.244e-01	1.13889	4.02254	BP_GO:0015031:protein transport	MF_GO:0008565:protein transporter activity	CC_GO:0005743:mitochondrial inner membrane	IPR003397:Mitochondrial inner membrane translocase complex, subunit Tim17/22
PTSG_02541	5.343153	1.839753	1.843589	7.819816	11.891780	9.936585	10.585538	6.655327	1.352e+00	1.038e-02	3.314e-01	5.283e-01	1.2136	3.99027	NoBP	MF_GO:0005515:protein binding; MF_GO:0008270:zinc ion binding	NoCC	IPR001680:WD40 repeat; IPR001841:Zinc finger, RING-type; IPR011046:WD40 repeat-like-containing domain; IPR013083:Zinc finger, RING/FYVE/PHD-type; IPR015943:WD40/YVTN repeat-like-containing domain; IPR017986:WD40-repeat-containing domain; IPR019775:WD40 repeat, conserved site; IPR019781:WD40 repeat, subgroup; IPR019782:WD40 repeat 2; IPR020472:G-protein beta WD-40 repeat
PTSG_12172	3.030825	4.253693	2.046030	4.463226	9.426853	6.616622	8.097434	9.684045	1.111e+00	4.054e-02	9.417e-01	6.740e-02	1.29407	3.98576	NoBP	MF_GO:0000403:Y-form DNA binding; MF_GO:0031625:ubiquitin protein ligase binding	CC_GO:0005657:replication fork	NoDomain
PTSG_04321	1.070835	0.592569	0.593805	3.646114	4.924597	5.120785	4.777170	4.573066	2.328e+00	2.967e-04	4.282e-01	4.666e-01	1.71613	3.90876	NoBP	MF_GO:0003676:nucleic acid binding; MF_GO:0000166:nucleotide binding	NoCC	IPR000504:RNA recognition motif domain; IPR012677:Nucleotide-binding, alpha-beta plait
PTSG_06705	2.303198	0.708068	0.709545	1.513410	4.838337	4.466790	5.303196	3.415259	1.511e+00	5.093e-03	1.588e+00	2.633e-03	1.78384	3.87418	BP_GO:0006468:protein amino acid phosphorylation	MF_GO:0004672:protein kinase activity; MF_GO:0005524:ATP binding	NoCC	IPR000719:Protein kinase, catalytic domain
PTSG_09726	0.000000	0.000000	0.061229	0.118726	0.394951	5.227435	1.048745	0.000000	6.147e+00	1.366e-09	3.831e+00	8.190e-06	5.21222	3.84625	BP_GO:0006468:protein amino acid phosphorylation	MF_GO:0004672:protein kinase activity; MF_GO:0005524:ATP binding; MF_GO:0005515:protein binding	CC_GO:0044464:cell part	IPR000719:Protein kinase, catalytic domain; IPR001245:Serine-threonine/tyrosine-protein kinase; IPR001611:Leucine-rich repeat; IPR003591:Leucine-rich repeat, typical subtype; IPR011009:Protein kinase-like domain; IPR013032:EGF-like region, conserved site
PTSG_04655	3.161512	1.975230	2.243262	1.919007	5.471775	6.372532	6.780500	6.605540	1.023e+00	6.088e-02	1.737e+00	1.800e-03	1.44001	3.82624	NoBP	MF_GO:0008270:zinc ion binding	CC_GO:0005622:intracellular	IPR007087:Zinc finger, C2H2-type; IPR015880:Zinc finger, C2H2-like; IPR019135:Polycomb protein, VEFS-Box
PTSG_01515	3.021070	1.560321	1.675259	2.057304	4.836967	7.416079	7.651737	3.547958	1.150e+00	3.474e-02	1.525e+00	5.614e-03	1.49615	3.81771	NoBP	NoMF	NoCC	NoDomain
PTSG_10550	3.051974	1.313568	2.084153	6.274548	6.772291	7.000045	9.906514	7.391764	1.515e+00	4.897e-03	3.263e-01	5.356e-01	1.28797	3.80915	NoBP	NoMF	NoCC	NoDomain
PTSG_03786	0.669087	3.819453	3.371772	6.979719	8.229383	9.587587	10.713225	5.833808	1.370e+00	8.220e-03	3.087e-01	5.267e-01	1.2114	3.75877	NoBP	NoMF	NoCC	NoDomain
PTSG_13166	5.535840	1.954496	4.140980	9.602825	10.931807	12.112621	11.545269	10.181393	1.195e+00	1.958e-02	2.383e-01	6.565e-01	1.07618	3.74995	BP_GO:0009987:cellular process; BP_GO:0048513:organ development	MF_GO:0003677:DNA binding	NoCC	IPR001005:SANT domain, DNA binding; IPR006906:Timeless protein; IPR007725:Timeless C-terminal
PTSG_03410	2.023295	0.752077	1.586621	3.576435	4.495758	5.678246	7.288059	5.040354	1.618e+00	2.087e-03	6.696e-01	1.454e-01	1.50316	3.74589	NoBP	MF_GO:0005515:protein binding	NoCC	IPR001680:WD40 repeat; IPR001849:Pleckstrin homology domain; IPR011046:WD40 repeat-like-containing domain; IPR011993:Pleckstrin homology-type; IPR015943:WD40/YVTN repeat-like-containing domain; IPR017986:WD40-repeat-containing domain; IPR019775:WD40 repeat, conserved site; IPR019781:WD40 repeat, subgroup; IPR019782:WD40 repeat 2
PTSG_01291	4.176888	1.498109	1.401151	3.299059	7.101208	5.955235	3.973871	9.249155	1.142e+00	3.059e-02	1.021e+00	4.206e-02	1.3408	3.64143	NoBP	NoMF	NoCC	NoDomain
PTSG_07743	0.987592	1.073834	1.008818	3.325418	4.771964	5.161843	7.016384	2.330764	1.895e+00	6.489e-04	5.433e-01	2.920e-01	1.59201	3.61243	BP_GO:0046777:protein amino acid autophosphorylation; BP_GO:0032148:activation of protein kinase B activity; BP_GO:0007186:G-protein coupled receptor protein signaling pathway; BP_GO:0045995:regulation of embryonic development; BP_GO:0008284:positive regulation of cell proliferation; BP_GO:0045429:positive regulation of nitric oxide biosynthetic process; BP_GO:0018108:peptidyl-tyrosine phosphoryl…	MF_GO:0005525:GTP binding; MF_GO:0031995:insulin-like growth factor II binding; MF_GO:0042169:SH2 domain binding; MF_GO:0031994:insulin-like growth factor I binding; MF_GO:0005159:insulin-like growth factor receptor binding; MF_GO:0004716:receptor signaling protein tyrosine kinase activity; MF_GO:0043559:insulin binding; MF_GO:0043560:insulin receptor substrate binding; MF_GO:0005524:ATP binding;…	CC_GO:0005901:caveola; CC_GO:0005792:microsome; CC_GO:0010008:endosome membrane; CC_GO:0005899:insulin receptor complex	IPR000719:Protein kinase, catalytic domain; IPR001245:Serine-threonine/tyrosine-protein kinase; IPR002172:Low-density lipoprotein (LDL) receptor class A repeat; IPR008266:Tyrosine-protein kinase, active site; IPR011009:Protein kinase-like domain; IPR013032:EGF-like region, conserved site; IPR017441:Protein kinase, ATP binding site; IPR020635:Tyrosine-protein kinase, catalytic domain
PTSG_00252	1.987799	1.555542	0.857332	4.684921	6.391914	6.049114	7.038839	4.351693	1.680e+00	1.783e-03	3.593e-01	4.870e-01	1.39122	3.58211	NoBP	NoMF	NoCC	NoDomain
PTSG_09421	2.520492	0.867855	0.913148	1.601990	4.968534	4.687323	4.536422	4.018529	1.328e+00	1.107e-02	1.523e+00	1.736e-03	1.62516	3.55377	NoBP	NoMF	NoCC	NoDomain
PTSG_06872	1.059849	0.342119	0.942789	1.661905	4.659708	4.212984	3.603317	2.310224	1.886e+00	1.115e-03	1.165e+00	3.524e-02	1.88378	3.55315	NoBP	NoMF	NoCC	NoDomain
PTSG_04772	1.416988	0.422218	0.423099	2.597936	4.548553	3.891917	5.380262	2.443808	2.050e+00	7.039e-04	6.623e-01	2.625e-01	1.74263	3.52649	BP_GO:0006506:GPI anchor biosynthetic process	NoMF	CC_GO:0005789:endoplasmic reticulum membrane; CC_GO:0016021:integral to membrane	IPR009447:GWT1
PTSG_10434	0.597125	1.349263	0.965769	0.936327	2.669803	2.165408	5.864820	3.718838	1.589e+00	1.453e-02	1.972e+00	1.449e-02	1.9056	3.52515	NoBP	NoMF	NoCC	IPR011042:Six-bladed beta-propeller, TolB-like
PTSG_05035	2.199376	1.277924	1.422877	2.207200	4.982366	5.398996	7.532914	2.054625	1.264e+00	2.370e-02	1.192e+00	3.533e-02	1.49036	3.45716	BP_GO:0030001:metal ion transport; BP_GO:0055085:transmembrane transport	MF_GO:0046873:metal ion transmembrane transporter activity	CC_GO:0016020:membrane	IPR003689:Zinc/iron permease
PTSG_03021	2.642386	1.516376	2.849133	2.578125	6.651044	5.241608	6.950342	5.302657	1.029e+00	7.420e-02	1.244e+00	3.158e-02	1.33276	3.45677	BP_GO:0007165:signal transduction; BP_GO:0045087:innate immune response	MF_GO:0004888:transmembrane receptor activity	CC_GO:0031224:intrinsic to membrane	IPR000157:Toll-Interleukin receptor
PTSG_05413	0.839707	0.650538	0.217298	0.632021	3.003528	3.373039	2.706840	2.301031	1.952e+00	4.080e-03	2.187e+00	1.047e-02	2.28275	3.44465	BP_GO:0006342:chromatin silencing; BP_GO:0006476:protein amino acid deacetylation	MF_GO:0008270:zinc ion binding; MF_GO:0070403:NAD binding	NoCC	IPR003000:NAD-dependent histone deacetylase, silent information regulator Sir2
PTSG_03672	1.690324	2.046135	1.777015	2.120421	7.053757	5.068847	5.427561	3.158152	1.151e+00	4.174e-02	1.299e+00	1.994e-02	1.43972	3.41522	BP_GO:0007154:cell communication	MF_GO:0005515:protein binding; MF_GO:0035091:phosphoinositide binding	NoCC	IPR001683:Phox homologous domain
PTSG_06046	5.602152	1.769897	4.549638	6.130460	10.232271	9.841914	9.365614	8.017198	8.980e-01	8.087e-02	6.267e-01	1.799e-01	1.05306	3.39839	NoBP	NoMF	NoCC	NoDomain
PTSG_07499	1.622822	1.746155	0.349959	4.919713	6.288350	6.035878	6.130370	3.705818	1.810e+00	2.469e-03	1.859e-01	8.161e-01	1.35911	3.35688	NoBP	NoMF	NoCC	IPR006640:Domain of unknown function SprT-like
PTSG_10102	4.276150	3.229475	4.071360	3.339974	8.369101	7.292104	8.371415	8.140177	7.239e-01	1.712e-01	1.287e+00	1.044e-02	1.10889	3.33529	BP_GO:0055114:oxidation reduction; BP_GO:0006468:protein amino acid phosphorylation; BP_GO:0006118:electron transport	MF_GO:0003995:acyl-CoA dehydrogenase activity; MF_GO:0004713:protein tyrosine kinase activity; MF_GO:0050660:FAD binding	NoCC	IPR002575:Aminoglycoside phosphotransferase; IPR006090:Acyl-CoA oxidase/dehydrogenase, type 1; IPR006091:Acyl-CoA oxidase/dehydrogenase, central domain; IPR006092:Acyl-CoA dehydrogenase, N-terminal; IPR008266:Tyrosine-protein kinase, active site; IPR009075:Acyl-CoA dehydrogenase/oxidase C-terminal; IPR009100:Acyl-CoA dehydrogenase/oxidase; IPR011009:Protein kinase-like domain; IPR013786:Acyl-CoA …
PTSG_06547	2.549092	1.544936	2.019335	6.069102	8.125370	7.139788	7.965583	4.535855	1.424e+00	7.001e-03	2.032e-01	7.395e-01	1.18855	3.32233	BP_GO:0055085:transmembrane transport	MF_GO:0005215:transporter activity	CC_GO:0016020:membrane	IPR005829:Sugar transporter, conserved site; IPR009852:T-complex 10/CenJ, C-terminal
PTSG_02148	0.656309	0.282475	0.283064	3.087394	4.303817	3.234402	4.132123	2.793078	2.783e+00	4.306e-06	2.416e-01	6.958e-01	1.7469	3.23933	NoBP	NoMF	NoCC	NoDomain
PTSG_11589	3.995849	1.375850	2.412758	6.683439	8.257977	8.719068	8.766116	4.866548	1.214e+00	2.273e-02	2.066e-01	7.336e-01	1.08114	3.17414	NoBP	NoMF	NoCC	IPR012419:Cas1p-like
PTSG_07401	0.288123	0.124008	0.310667	0.240957	1.774890	3.482823	2.902439	0.000000	2.729e+00	2.618e-05	3.095e+00	5.342e-05	3.08186	3.17	BP_GO:0006468:protein amino acid phosphorylation	MF_GO:0004672:protein kinase activity; MF_GO:0005524:ATP binding; MF_GO:0005515:protein binding	NoCC	IPR000719:Protein kinase, catalytic domain; IPR001245:Serine-threonine/tyrosine-protein kinase; IPR001611:Leucine-rich repeat; IPR003591:Leucine-rich repeat, typical subtype; IPR011009:Protein kinase-like domain; IPR013032:EGF-like region, conserved site; IPR019825:Legume lectin, beta chain, Mn/Ca-binding site
PTSG_12179	3.216485	2.966516	2.080891	4.034909	6.300338	5.639843	6.017436	8.871295	9.480e-01	1.095e-01	7.506e-01	2.317e-01	1.12527	3.08968	NoBP	NoMF	NoCC	IPR007290:Arv1 protein
PTSG_02948	1.779342	0.153166	0.000000	0.297612	1.838628	1.985410	2.867899	3.693855	1.589e+00	9.248e-03	3.145e+00	4.312e-04	2.21942	3.05512	NoBP	NoMF	NoCC	NoDomain
PTSG_03778	4.070821	4.539480	5.506619	3.946030	9.045357	8.258671	8.760760	9.219155	5.730e-01	3.170e-01	1.179e+00	3.384e-02	0.96598	3.03409	BP_GO:0006486:protein amino acid glycosylation	NoMF	NoCC	IPR022751:Alpha-mannosyltransferase
PTSG_03226	4.363091	1.114342	2.171295	6.495743	6.631219	8.452804	7.389736	6.688715	1.182e+00	2.237e-02	1.846e-01	7.704e-01	1.04388	2.9918	NoBP	MF_GO:0005515:protein binding	NoCC	IPR003961:Fibronectin, type III; IPR008957:Fibronectin type III domain; IPR013783:Immunoglobulin-like fold
PTSG_04213	0.819661	1.693353	0.424221	1.028221	4.300012	2.012093	1.981665	4.900580	1.423e+00	3.153e-02	1.686e+00	3.714e-02	1.73436	2.98631	NoBP	NoMF	NoCC	NoDomain
PTSG_03415	2.600599	4.444267	4.354567	3.166362	8.116466	7.937216	7.705114	4.858883	5.711e-01	2.869e-01	1.188e+00	1.845e-02	0.974324	2.76594	NoBP	MF_GO:0005524:ATP binding	NoCC	IPR003594:ATPase-like, ATP-binding domain
PTSG_08254	1.919331	1.156511	1.324483	2.728725	4.424245	3.854901	4.253606	4.940742	1.231e+00	3.306e-02	6.966e-01	2.313e-01	1.29339	2.75117	NoBP	NoMF	NoCC	IPR013877:Uncharacterised protein family, YAP/Alf4/glomulin
PTSG_06567	1.211813	3.129384	2.351932	5.700580	6.501756	5.915678	7.782165	5.094261	1.179e+00	4.067e-02	1.667e-01	8.639e-01	1.02918	2.73835	NoBP	MF_GO:0042578:phosphoric ester hydrolase activity	CC_GO:0005783:endoplasmic reticulum; CC_GO:0044425:membrane part	IPR002013:Synaptojanin, N-terminal
PTSG_04423	0.573307	0.222076	0.148359	3.667832	2.324066	3.774243	3.869425	2.927809	2.982e+00	1.965e-06	-1.661e-01	5.785e-01	1.48354	2.5054	NoBP	NoMF	NoCC	NoDomain
PTSG_00483	3.147628	1.016054	2.506270	4.480064	4.402429	6.213821	6.463541	4.900780	9.695e-01	6.514e-02	3.126e-01	5.525e-01	0.979184	2.40699	NoBP	NoMF	NoCC	NoDomain
PTSG_11376	4.754036	1.556216	3.465468	7.055626	7.344706	7.695417	8.363930	5.587927	8.140e-01	1.186e-01	5.247e-02	9.803e-01	0.784504	2.24178	BP_GO:0007154:cell communication; BP_GO:0006357:regulation of transcription from RNA polymerase II promoter; BP_GO:0007165:signal transduction	MF_GO:0004871:signal transducer activity; MF_GO:0005515:protein binding; MF_GO:0035091:phosphoinositide binding; MF_GO:0016455:RNA polymerase II transcription mediator activity	CC_GO:0016592:mediator complex; CC_GO:0005667:transcription factor complex	IPR000342:Regulator of G protein signalling; IPR001683:Phox homologous domain; IPR003114:Phox-associated domain; IPR004878:Otopetrin; IPR016137:Regulator of G protein signalling superfamily; IPR019087:Mediator complex, subunit Med15, metazoa
PTSG_04355	0.593033	0.765723	0.493277	0.371964	3.636349	2.174198	1.920205	0.896956	1.454e+00	1.058e-02	2.541e+00	1.241e-04	1.95582	2.16897	NoBP	MF_GO:0005515:protein binding	NoCC	IPR006652:Kelch repeat type 1; IPR015915:Kelch-type beta propeller
PTSG_08899	0.091900	0.296652	0.118908	0.634057	0.986140	3.127549	2.360686	0.000000	2.959e+00	2.243e-05	1.372e+00	2.947e-02	2.50379	1.73948	NoBP	NoMF	NoCC	NoDomain
