# Supplementary material for: Premetazoan genome evolution and the regulation of cell differentiation in the choanoflagellate Salpingoeca rosetta
Source: Genome Biol. 2013 Feb 18;14(2):R15. doi: 10.1186/gb-2013-14-2-r15 (PMC4054682; doi:10.1186/gb-2013-14-2-r15)
Supplement: Additional file 11 — Genes identified as upregulated in colonial cells. [file gb-2013-14-2-r15-S11.TXT]

#Gene	AtA	AtB	AtAB	SwB	CoA1	CoA2	CoAB	ChB	log2Fold(Attach/Colony)	Pvalue(AttachVsColony)	log2Fold(Attach/Swim)	Pvalue(AttachVsSwim)	log2Fold(Attach/Other)	log2Fold(Attach/Other)*log2(Avg_Attach)	BPGO	MFGO	CCGO	IPRdomain
PTSG_10789	74.879510	680.799675	88.928016	3.445684	0.213584	8.261862	0.360912	0.371884	7.272e+00	6.342e-35	6.658e+00	3.504e-29	6.79758	55.3131	NoBP	NoMF	NoCC	IPR000782:FAS1 domain; IPR009030:Growth factor, receptor; IPR011936:Myxococcus cysteine-rich repeat
PTSG_00122	85.797742	187.558541	489.183982	8.369488	0.279116	4.440600	3.419436	0.437386	7.222e+00	6.721e-34	5.239e+00	2.268e-21	6.22876	49.766	BP_GO:0008045:motor axon guidance; BP_GO:0055114:oxidation reduction	MF_GO:0016491:oxidoreductase activity; MF_GO:0005506:iron ion binding; MF_GO:0031418:L-ascorbic acid binding	NoCC	IPR005123:Oxoglutarate/iron-dependent oxygenase; IPR006620:Prolyl 4-hydroxylase, alpha subunit
PTSG_11935	178.171989	1358.534126	441.176501	7.185512	2.516127	63.577664	9.110827	2.628584	5.424e+00	1.948e-23	6.827e+00	2.082e-28	5.277	49.4179	NoBP	NoMF	NoCC	IPR004238:Late embryogenesis abundant protein, group 4
PTSG_00277	279.782023	786.560905	963.490964	57.737589	1.086670	31.719617	8.175645	0.864943	6.363e+00	9.481e-30	3.862e+00	5.191e-15	5.08626	47.8219	NoBP	MF_GO:0005515:protein binding	NoCC	IPR002035:von Willebrand factor, type A; IPR008160:Collagen triple helix repeat
PTSG_02089	631.893722	551.369058	477.275468	11.598661	0.000000	63.801483	5.392366	0.000000	5.332e+00	6.429e-23	5.875e+00	2.054e-24	5.09825	46.4577	NoBP	NoMF	NoCC	NoDomain
PTSG_00786	112.814026	688.155717	442.621818	20.568624	5.681050	15.793537	7.764518	3.840269	5.995e+00	5.305e-27	4.643e+00	1.228e-18	5.27181	45.8402	NoBP	NoMF	NoCC	NoDomain
PTSG_00683	276.693611	1000.785497	1594.282968	152.413938	0.965748	35.971219	7.588375	0.908020	6.747e+00	4.516e-32	2.966e+00	2.301e-10	4.59644	45.5174	NoBP	MF_GO:0005515:protein binding	NoCC	IPR002035:von Willebrand factor, type A
PTSG_03949	67.938882	1101.909241	259.746673	19.244512	8.361596	18.584938	7.506201	15.286798	5.598e+00	6.704e-24	4.937e+00	6.706e-19	5.11017	45.4623	BP_GO:0006457:protein folding; BP_GO:0051259:protein oligomerization; BP_GO:0009651:response to salt stress; BP_GO:0006979:response to oxidative stress; BP_GO:0009408:response to heat	NoMF	NoCC	IPR002068:Heat shock protein Hsp20; IPR008978:HSP20-like chaperone
PTSG_11367	264.765349	144.563918	876.377482	14.831422	11.533549	16.190585	12.631919	4.685736	5.605e+00	1.446e-24	5.165e+00	3.990e-21	5.16147	45.1287	BP_GO:0006596:polyamine biosynthetic process	MF_GO:0003824:catalytic activity	NoCC	IPR000183:Ornithine/DAP/Arg decarboxylase; IPR002433:Ornithine decarboxylase; IPR009006:Alanine racemase/group IV decarboxylase, C-terminal; IPR022643:Orn/DAP/Arg decarboxylase 2, C-terminal; IPR022644:Orn/DAP/Arg decarboxylase 2, N-terminal; IPR022657:Orn/DAP/Arg decarboxylase 2, conserved site
PTSG_02097	251.044651	795.574665	1073.594047	93.861327	1.169628	28.161114	7.815854	1.110822	6.554e+00	8.920e-31	3.225e+00	1.235e-11	4.74127	44.8763	NoBP	MF_GO:0005515:protein binding	NoCC	IPR006210:Epidermal growth factor-like; IPR006212:Furin-like repeat; IPR009030:Growth factor, receptor
PTSG_11010	459.946999	1017.340601	1000.173741	95.643703	1.295995	63.588652	10.949779	1.547336	5.758e+00	9.725e-26	3.418e+00	1.457e-12	4.57677	44.3474	NoBP	NoMF	NoCC	NoDomain
PTSG_04443	3.862654	108.615690	132.443155	1.615164	0.255856	0.718332	0.648514	0.000000	7.954e+00	7.419e-32	5.970e+00	2.848e-19	6.97809	44.3193	NoBP	NoMF	NoCC	NoDomain
PTSG_07979	271.162018	1090.335650	1512.333363	166.555132	1.175224	34.204991	12.014570	1.596075	6.637e+00	2.392e-31	2.838e+00	9.717e-10	4.47387	44.3083	NoBP	NoMF	NoCC	NoDomain
PTSG_07184	153.839233	589.022042	167.985455	24.541203	0.000000	9.922288	1.791577	0.553813	6.949e+00	3.540e-30	3.932e+00	6.989e-14	5.36605	44.249	BP_GO:0006457:protein folding; BP_GO:0051259:protein oligomerization; BP_GO:0009651:response to salt stress; BP_GO:0006979:response to oxidative stress; BP_GO:0009408:response to heat	NoMF	NoCC	IPR002068:Heat shock protein Hsp20; IPR008978:HSP20-like chaperone
PTSG_13157	451.644755	1203.464596	1279.260011	127.301165	0.879315	80.974394	19.761869	0.551169	5.605e+00	7.960e-25	3.252e+00	9.573e-12	4.41366	43.8447	NoBP	NoMF	NoCC	NoDomain
PTSG_01493	169.818831	302.097284	368.056316	14.882586	0.164479	14.623193	3.474181	0.171830	6.261e+00	2.489e-28	4.541e+00	6.838e-18	5.39301	43.8411	NoBP	NoMF	NoCC	NoDomain
PTSG_05467	303.546808	1474.115316	2053.268397	285.060030	1.754442	46.442382	13.976132	1.832856	6.666e+00	2.257e-31	2.478e+00	5.012e-08	4.19309	43.2664	NoBP	NoMF	NoCC	NoDomain
PTSG_11817	253.760358	762.469273	909.766210	71.668639	9.847513	40.041233	16.468065	7.165875	5.476e+00	4.330e-24	3.475e+00	6.339e-13	4.46654	41.6569	BP_GO:0009987:cellular process; BP_GO:0048705:skeletal system morphogenesis	NoMF	CC_GO:0005578:proteinaceous extracellular matrix	IPR008160:Collagen triple helix repeat
PTSG_02790	152.474597	82.974686	524.757473	12.205948	5.481872	6.561928	6.893544	3.462766	5.851e+00	5.171e-26	4.689e+00	1.079e-18	5.19426	41.4776	BP_GO:0008284:positive regulation of cell proliferation; BP_GO:0001822:kidney development; BP_GO:0006596:polyamine biosynthetic process; BP_GO:0006525:arginine metabolic process; BP_GO:0006560:proline metabolic process	MF_GO:0004586:ornithine decarboxylase activity	CC_GO:0005829:cytosol	IPR000183:Ornithine/DAP/Arg decarboxylase; IPR002433:Ornithine decarboxylase; IPR009006:Alanine racemase/group IV decarboxylase, C-terminal; IPR022643:Orn/DAP/Arg decarboxylase 2, C-terminal; IPR022644:Orn/DAP/Arg decarboxylase 2, N-terminal; IPR022653:Orn/DAP/Arg decarboxylase 2, pyridoxal-phosphate binding site; IPR022657:Orn/DAP/Arg decarboxylase 2, conserved site
PTSG_10562	193.557175	329.135502	400.121308	30.670374	0.719771	10.609215	7.297561	0.469963	6.349e+00	2.899e-29	3.634e+00	1.287e-13	4.94975	40.9094	BP_GO:0006508:proteolysis	MF_GO:0008233:peptidase activity	NoCC	IPR007280:Peptidase, C-terminal, archaeal/bacterial
PTSG_11655	2288.112005	8073.486026	7505.744052	967.761936	215.977862	611.127395	1092.723255	256.599824	3.798e+00	4.373e-14	2.932e+00	3.501e-10	3.24353	40.6742	NoBP	NoMF	NoCC	IPR010530:B12D; IPR019550:NADH dehydrogenase [ubiquinone] 1 alpha subcomplex subunit 4
PTSG_07833	197.593801	579.949715	697.165565	64.788565	0.345946	33.508684	8.330204	1.084225	5.849e+00	3.655e-26	3.235e+00	1.451e-11	4.50752	40.3029	NoBP	NoMF	NoCC	NoDomain
PTSG_06098	882.103786	967.859130	1121.117817	134.136324	9.987498	113.540473	41.958554	6.539209	4.866e+00	2.175e-20	3.188e+00	1.694e-11	4.01559	39.9624	BP_GO:0006979:response to oxidative stress; BP_GO:0055114:oxidation reduction; BP_GO:0006804:peroxidase reaction; BP_GO:0006118:electron transport	MF_GO:0004601:peroxidase activity; MF_GO:0020037:heme binding; MF_GO:0005509:calcium ion binding; MF_GO:0009055:electron carrier activity; MF_GO:0050660:FAD binding	CC_GO:0016021:integral to membrane	IPR002007:Haem peroxidase, animal; IPR002048:Calcium-binding EF-hand; IPR010255:Haem peroxidase; IPR011992:EF-hand-like domain; IPR013112:FAD-binding 8; IPR013121:Ferric reductase, NAD binding; IPR013130:Flavoprotein transmembrane component; IPR017927:Ferredoxin reductase-type FAD-binding domain; IPR017938:Riboflavin synthase-like beta-barrel; IPR018247:EF-Hand 1, calcium-binding site; IPR018249:…
PTSG_07486	864.150277	219.331361	303.495471	47.604845	2.154578	51.619107	0.364078	3.601401	5.321e+00	1.597e-22	3.569e+00	7.716e-13	4.45573	39.4456	NoBP	NoMF	NoCC	NoDomain
PTSG_11818	319.607041	980.011188	954.637888	95.248550	18.947974	63.377432	26.088780	12.096849	4.988e+00	6.701e-21	3.290e+00	8.593e-12	4.12212	39.3805	NoBP	NoMF	NoCC	NoDomain
PTSG_09733	510.801108	1043.399654	778.942786	106.951125	20.197221	67.921348	27.003174	12.288967	4.954e+00	9.006e-21	3.168e+00	2.864e-11	4.05243	38.9159	NoBP	NoMF	NoCC	NoDomain
PTSG_12394	959.642342	845.080269	1014.417553	123.275045	9.888087	133.229514	47.150762	14.999769	4.530e+00	2.562e-18	3.232e+00	1.161e-11	3.83806	37.905	BP_GO:0015031:protein transport	NoMF	CC_GO:0005789:endoplasmic reticulum membrane; CC_GO:0016021:integral to membrane	IPR018469:Dual oxidase maturation factor
PTSG_08873	23.524005	350.376271	211.825695	25.547186	0.891969	2.226009	3.223815	1.087141	7.057e+00	1.156e-33	3.247e+00	1.090e-11	4.8877	37.1911	BP_GO:0006508:proteolysis	MF_GO:0008233:peptidase activity	NoCC	IPR007280:Peptidase, C-terminal, archaeal/bacterial
PTSG_04585	351.887793	529.667737	766.670945	88.672524	3.223787	45.685934	34.630633	1.924499	5.027e+00	3.574e-21	2.939e+00	4.225e-10	3.97959	36.2212	BP_GO:0007585:respiratory gaseous exchange; BP_GO:0055114:oxidation reduction	NoMF	CC_GO:0005740:mitochondrial envelope; CC_GO:0044425:membrane part	IPR002680:Alternative oxidase
PTSG_08941	20.232539	195.887177	98.728575	9.961684	0.082331	1.849204	1.112980	0.086011	7.389e+00	3.114e-34	3.707e+00	1.316e-13	5.32484	35.7485	NoBP	MF_GO:0005488:binding	NoCC	IPR001304:C-type lectin; IPR016186:C-type lectin-like; IPR016187:C-type lectin fold
PTSG_01212	122.082705	290.500836	302.136333	35.135792	0.362988	8.832303	7.667157	0.000000	6.139e+00	1.568e-26	3.069e+00	2.763e-10	4.51781	35.6738	NoBP	NoMF	NoCC	NoDomain
PTSG_01285	136.124996	323.951804	354.088343	44.345645	0.219523	15.682043	4.698665	0.229335	6.046e+00	1.869e-27	2.923e+00	4.354e-10	4.37989	35.408	NoBP	MF_GO:0005515:protein binding	NoCC	IPR002035:von Willebrand factor, type A; IPR003410:Hyalin; IPR006212:Furin-like repeat; IPR009030:Growth factor, receptor
PTSG_10864	354.025129	779.239993	998.904603	193.819725	3.561517	44.479136	23.761543	2.052799	5.613e+00	6.682e-25	2.185e+00	9.930e-07	3.73074	35.3418	NoBP	NoMF	NoCC	NoDomain
PTSG_12624	230.826884	485.502962	292.633023	37.427257	0.158807	42.654076	11.002371	0.995430	4.954e+00	1.110e-20	3.472e+00	1.131e-12	4.18834	35.1557	NoBP	NoMF	NoCC	NoDomain
PTSG_05954	48.068585	79.089956	104.417406	2.549806	0.327496	4.290838	0.553398	0.205280	6.182e+00	1.584e-27	5.228e+00	9.549e-21	5.60557	35.1491	NoBP	MF_GO:0005515:protein binding	NoCC	IPR001611:Leucine-rich repeat
PTSG_10946	44.047062	606.210019	69.362495	14.134919	13.434567	11.429818	9.974929	6.379554	4.890e+00	1.168e-19	4.389e+00	6.796e-16	4.43745	35.0831	BP_GO:0006259:DNA metabolic process	MF_GO:0016874:ligase activity; MF_GO:0003677:DNA binding; MF_GO:0008270:zinc ion binding	NoCC	IPR001510:Zinc finger, PARP-type
PTSG_07162	63.580955	306.567028	77.664508	20.079166	0.000000	5.457258	0.000000	0.553813	6.965e+00	7.987e-28	3.195e+00	4.171e-10	4.83828	34.941	BP_GO:0006457:protein folding; BP_GO:0051259:protein oligomerization; BP_GO:0009651:response to salt stress; BP_GO:0006979:response to oxidative stress; BP_GO:0009408:response to heat	NoMF	NoCC	IPR002068:Heat shock protein Hsp20; IPR008978:HSP20-like chaperone
PTSG_04568	268.526989	180.464024	230.777167	13.370596	0.000000	35.966568	2.251308	0.428261	4.885e+00	2.860e-20	4.382e+00	2.946e-17	4.44496	34.7771	BP_GO:0006629:lipid metabolic process	MF_GO:0005509:calcium ion binding	NoCC	IPR002641:Patatin/Phospholipase A2-related; IPR011992:EF-hand-like domain; IPR016035:Acyl transferase/acyl hydrolase/lysophospholipase; IPR018247:EF-Hand 1, calcium-binding site; IPR018249:EF-HAND 2
PTSG_11543	224.108944	299.699247	178.046560	13.799463	8.227141	20.196994	7.756980	5.605336	4.823e+00	6.910e-20	4.384e+00	3.128e-17	4.39534	34.5916	NoBP	NoMF	NoCC	IPR000782:FAS1 domain
PTSG_10961	77.441505	168.843604	270.127964	19.854704	0.449308	13.035103	2.277707	0.469390	5.745e+00	1.265e-24	3.426e+00	5.438e-12	4.57597	33.9877	BP_GO:0007010:cytoskeleton organization	NoMF	CC_GO:0016012:sarcoglycan complex; CC_GO:0016021:integral to membrane	IPR006875:Sarcoglycan complex subunit protein; IPR018769:Domain of unknown function DUF2345, Vgr C-terminal
PTSG_03516	219.537120	386.292049	251.434373	8.871351	9.164996	46.659435	12.079778	5.361787	4.303e+00	1.370e-16	5.312e+00	3.323e-20	4.12059	33.6184	NoBP	NoMF	NoCC	NoDomain
PTSG_10584	89.035060	193.850312	258.154040	26.196639	0.336468	11.178431	2.842800	0.175753	5.970e+00	2.905e-26	3.093e+00	1.232e-10	4.46853	33.4899	BP_GO:0006508:proteolysis	MF_GO:0008233:peptidase activity	NoCC	IPR001767:Peptidase C46, hedgehog protein, hint region
PTSG_02091	415.412795	568.300295	357.684320	39.183015	15.733077	89.461493	13.461042	4.369132	4.203e+00	2.603e-16	3.813e+00	2.143e-14	3.78479	33.3234	NoBP	NoMF	NoCC	NoDomain
PTSG_09512	14.413994	98.920516	87.374639	3.467701	0.000000	3.745426	0.397810	0.000000	6.339e+00	1.913e-25	4.577e+00	5.607e-15	5.45785	33.0964	BP_GO:0008152:metabolic process	MF_GO:0008168:methyltransferase activity	NoCC	IPR013216:Methyltransferase type 11; IPR023143:Mycolic acid cyclopropane synthase-like domain
PTSG_13008	93.050040	269.707662	217.092378	19.792301	3.487035	12.795797	7.055312	4.122214	5.156e+00	6.740e-22	3.596e+00	2.696e-13	4.35418	33.0681	BP_GO:0006897:endocytosis	MF_GO:0003779:actin binding	CC_GO:0043229:intracellular organelle; CC_GO:0016020:membrane	IPR002558:I/LWEQ
PTSG_02165	215.021081	344.134406	510.733174	29.303696	7.237073	38.789944	20.381860	24.056234	4.310e+00	7.518e-17	3.914e+00	9.955e-15	3.8961	33.0322	BP_GO:0006108:malate metabolic process; BP_GO:0055114:oxidation reduction; BP_GO:0006096:glycolysis; BP_GO:0006090:pyruvate metabolic process; BP_GO:0019643:reductive tricarboxylic acid cycle; BP_GO:0046487:glyoxylate metabolic process	MF_GO:0005488:binding; MF_GO:0030060:L-malate dehydrogenase activity	CC_GO:0005829:cytosol	IPR001236:Lactate/malate dehydrogenase, N-terminal; IPR001557:L-lactate/malate dehydrogenase; IPR010945:Malate dehydrogenase, type 2; IPR011274:Malate dehydrogenase, NAD-dependent, cytosolic; IPR015955:Lactate dehydrogenase/glycoside hydrolase, family 4, C-terminal; IPR016040:NAD(P)-binding domain; IPR022383:Lactate/malate dehydrogenase, C-terminal
PTSG_11453	213.786083	359.096771	293.751473	49.839358	0.000000	33.072605	6.352787	0.000000	5.199e+00	5.950e-21	2.838e+00	7.496e-09	4.01623	32.8299	NoBP	NoMF	NoCC	NoDomain
PTSG_10585	84.589968	148.899220	199.690829	17.324668	0.411657	11.172274	1.043419	0.430056	5.799e+00	1.042e-23	3.365e+00	5.774e-11	4.57064	32.7891	NoBP	NoMF	NoCC	NoDomain
PTSG_03945	92.543590	349.587012	222.909509	17.072204	3.054365	26.797889	11.290187	2.193729	4.697e+00	5.141e-19	4.006e+00	5.263e-15	4.19759	32.709	NoBP	NoMF	NoCC	NoDomain
PTSG_02404	112.584213	155.971325	123.583322	10.029832	2.061163	12.297045	1.741463	0.269161	5.334e+00	6.235e-22	4.006e+00	3.819e-14	4.62979	32.5486	NoBP	NoMF	NoCC	NoDomain
PTSG_09921	200.858016	348.156547	252.794726	16.568460	8.616574	38.928976	12.049803	5.897657	4.368e+00	4.841e-17	4.315e+00	3.955e-16	4.02545	32.4538	NoBP	NoMF	NoCC	NoDomain
PTSG_03138	8419.890082	7450.089767	4998.215126	1430.773716	1836.521451	1495.994960	292.497215	974.732576	2.939e+00	1.546e-09	2.578e+00	1.580e-08	2.52792	32.2666	BP_GO:0045454:cell redox homeostasis; BP_GO:0055114:oxidation reduction; BP_GO:0006804:peroxidase reaction; BP_GO:0006979:response to oxidative stress	MF_GO:0051920:peroxiredoxin activity; MF_GO:0004601:peroxidase activity	NoCC	IPR000866:Alkyl hydroperoxide reductase subunit C/ Thiol specific antioxidant; IPR012335:Thioredoxin fold; IPR012336:Thioredoxin-like fold; IPR017936:Thioredoxin-like; IPR019479:Peroxiredoxin, C-terminal
PTSG_00094	114.461107	281.669330	188.030262	19.253954	1.168083	26.144639	4.605561	0.610145	4.923e+00	1.717e-20	3.644e+00	1.647e-13	4.2328	32.1915	NoBP	MF_GO:0005515:protein binding	NoCC	IPR001849:Pleckstrin homology domain; IPR011993:Pleckstrin homology-type
PTSG_07011	220.852932	200.280552	123.476416	5.700580	1.444835	35.832105	2.136280	1.509411	4.477e+00	2.620e-17	5.290e+00	6.203e-19	4.28307	32.1407	NoBP	NoMF	NoCC	IPR011256:Regulatory factor, effector, bacterial
PTSG_03735	123.768000	237.292325	249.602633	19.433112	3.888473	20.560604	8.706168	3.249813	4.824e+00	1.135e-19	3.696e+00	1.930e-13	4.18802	32.1191	NoBP	NoMF	NoCC	IPR021134:Bestrophin/UPF0187
PTSG_10976	12.488581	105.227551	114.147899	6.628032	0.190898	2.679789	1.774172	0.000000	6.372e+00	9.478e-27	3.854e+00	4.300e-13	5.09932	31.9838	NoBP	NoMF	NoCC	NoDomain
PTSG_07271	1656.894696	1844.710685	1436.266671	363.474912	164.598560	289.870405	111.578049	118.302516	3.605e+00	5.262e-13	2.479e+00	4.979e-08	2.97346	31.7705	BP_GO:0044267:cellular protein metabolic process	MF_GO:0005515:protein binding	CC_GO:0044464:cell part	IPR004045:Glutathione S-transferase, N-terminal; IPR004046:Glutathione S-transferase, C-terminal; IPR010987:Glutathione S-transferase, C-terminal-like; IPR012335:Thioredoxin fold; IPR012336:Thioredoxin-like fold; IPR017933:Glutathione S-transferase/chloride channel, C-terminal
PTSG_10302	4182.512614	6059.460746	8110.426290	1683.536099	538.253515	1015.217609	1760.521483	369.605707	3.078e+00	3.089e-10	2.169e+00	1.112e-06	2.51071	31.5815	BP_GO:0015671:oxygen transport	MF_GO:0020037:heme binding; MF_GO:0019825:oxygen binding	NoCC	IPR000971:Globin, subset; IPR009050:Globin-like; IPR012292:Globin
PTSG_10129	933.054276	483.004176	637.941206	187.450801	0.747328	116.658331	29.802691	1.405313	4.535e+00	2.542e-18	2.165e+00	1.227e-06	3.34859	31.5412	NoBP	MF_GO:0051015:actin filament binding	CC_GO:0044464:cell part	IPR008999:Actin cross-linking; IPR022768:Fascin domain
PTSG_02340	66.755670	250.154035	315.638663	28.102095	2.952831	15.701252	12.247341	3.225025	4.972e+00	1.044e-20	3.220e+00	2.428e-11	4.08249	31.5171	BP_GO:0055114:oxidation reduction; BP_GO:0006525:arginine metabolic process; BP_GO:0006560:proline metabolic process; BP_GO:0018401:peptidyl-proline hydroxylation to 4-hydroxy-L-proline	MF_GO:0005506:iron ion binding; MF_GO:0031418:L-ascorbic acid binding; MF_GO:0005515:protein binding; MF_GO:0004656:procollagen-proline 4-dioxygenase activity	CC_GO:0005783:endoplasmic reticulum	IPR005123:Oxoglutarate/iron-dependent oxygenase; IPR006620:Prolyl 4-hydroxylase, alpha subunit; IPR011990:Tetratricopeptide-like helical; IPR013026:Tetratricopeptide repeat-containing; IPR013547:Prolyl 4-hydroxylase alpha-subunit, N-terminal; IPR019734:Tetratricopeptide repeat
PTSG_07063	85.453993	586.876586	301.900374	42.053398	4.904264	23.522096	41.125050	8.581791	4.397e+00	1.875e-17	3.259e+00	1.119e-11	3.75596	31.3366	NoBP	NoMF	NoCC	NoDomain
PTSG_05755	351.087328	381.086349	428.544248	46.400732	8.820337	37.145483	49.526394	19.005024	4.088e+00	1.233e-15	3.363e+00	3.817e-12	3.58776	30.8398	BP_GO:0055114:oxidation reduction	MF_GO:0016491:oxidoreductase activity; MF_GO:0050662:coenzyme binding	NoCC	IPR003421:Opine dehydrogenase; IPR008927:6-phosphogluconate dehydrogenase, C-terminal-like; IPR013328:Dehydrogenase, multihelical; IPR016040:NAD(P)-binding domain
PTSG_03175	182.639092	889.677107	613.040355	130.660106	14.027677	46.256417	77.246481	7.758337	4.300e+00	5.774e-17	2.415e+00	9.454e-08	3.34755	30.5761	BP_GO:0009851:auxin biosynthetic process; BP_GO:0019538:protein metabolic process	MF_GO:0005515:protein binding; MF_GO:0005524:ATP binding; MF_GO:0017111:nucleoside-triphosphatase activity	NoCC	IPR001270:Chaperonin ClpA/B; IPR003593:ATPase, AAA+ type, core; IPR003959:ATPase, AAA-type, core; IPR004176:Clp, N-terminal; IPR013093:ATPase, AAA-2; IPR018368:Chaperonin ClpA/B, conserved site; IPR019489:Clp ATPase, C-terminal; IPR023150:Double Clp-N motif
PTSG_10703	59.090133	212.631317	192.519252	17.498458	3.926870	7.349958	9.367872	4.826329	4.941e+00	4.221e-20	3.453e+00	6.032e-12	4.17045	30.3349	BP_GO:0009253:peptidoglycan catabolic process; BP_GO:0009252:peptidoglycan biosynthetic process	MF_GO:0008745:N-acetylmuramoyl-L-alanine amidase activity	NoCC	IPR002508:Cell wall hydrolase/autolysin, catalytic; IPR007709:N-formylglutamate amidohydrolase
PTSG_08965	335.610862	174.750327	275.156165	38.273262	0.932741	44.954872	11.558320	0.649620	4.504e+00	5.461e-18	3.072e+00	1.163e-10	3.76397	30.2342	BP_GO:0006508:proteolysis	MF_GO:0008233:peptidase activity	NoCC	IPR007280:Peptidase, C-terminal, archaeal/bacterial
PTSG_06799	22.086783	64.362700	121.390522	7.625694	0.000000	2.260980	1.428856	0.000000	6.533e+00	2.372e-26	3.492e+00	3.095e-11	4.93606	30.1809	NoBP	NoMF	NoCC	NoDomain
PTSG_05018	53.040598	181.013056	244.553266	36.310531	0.062183	6.401341	3.467496	0.194886	6.319e+00	6.049e-29	2.448e+00	7.620e-08	4.10248	30.0209	NoBP	MF_GO:0008270:zinc ion binding; MF_GO:0005515:protein binding; MF_GO:0005509:calcium ion binding	NoCC	IPR000433:Zinc finger, ZZ-type; IPR001202:WW/Rsp5/WWP; IPR011992:EF-hand-like domain; IPR015153:EF-hand domain, type 1; IPR015154:EF-hand domain, type 2; IPR018249:EF-HAND 2
PTSG_10966	459.062972	1322.688572	1017.733731	161.426289	64.432903	121.454957	122.294606	113.739364	3.480e+00	2.443e-12	2.840e+00	9.623e-10	2.9997	29.595	BP_GO:0006950:response to stress; BP_GO:0009851:auxin biosynthetic process	MF_GO:0005524:ATP binding	NoCC	IPR001023:Heat shock protein Hsp70; IPR013126:Heat shock protein 70; IPR018181:Heat shock protein 70, conserved site
PTSG_02953	3.039466	74.130481	5.680622	0.423650	0.000000	1.507320	0.000000	0.000000	6.511e+00	1.483e-19	6.309e+00	1.531e-12	6.16008	29.4913	NoBP	NoMF	NoCC	NoDomain
PTSG_06798	28.999619	64.453267	83.656402	6.560052	0.000000	2.121843	0.478902	0.000000	6.806e+00	1.907e-22	3.469e+00	3.509e-09	5.00999	29.4764	NoBP	NoMF	NoCC	NoDomain
PTSG_11194	105.050787	64.289487	49.887482	1.379021	0.319681	11.907176	0.378136	0.100191	4.853e+00	4.281e-20	6.021e+00	2.659e-25	4.69725	29.0822	NoBP	MF_GO:0005515:protein binding; MF_GO:0005509:calcium ion binding	NoCC	IPR000152:EGF-type aspartate/asparagine hydroxylation site; IPR000436:Sushi/SCR/CCP; IPR000742:Epidermal growth factor-like, type 3; IPR006210:Epidermal growth factor-like; IPR008969:Carboxypeptidase-like, regulatory domain; IPR013091:EGF calcium-binding; IPR016060:Complement control module; IPR018097:EGF-like calcium-binding, conserved site
PTSG_10010	100.027920	84.482762	185.383187	17.850665	0.166335	10.585267	5.761964	0.347539	5.201e+00	1.341e-21	3.094e+00	1.831e-10	4.15058	28.83	NoBP	NoMF	NoCC	IPR008754:Peptidase M43, pregnancy-associated plasma-A
PTSG_00186	143.221012	463.079966	425.285919	70.560756	16.695713	26.898317	37.973392	11.186379	4.239e+00	1.363e-16	2.595e+00	1.465e-08	3.3961	28.6145	NoBP	NoMF	NoCC	NoDomain
PTSG_05366	139.506363	678.823074	423.372665	119.068032	14.463676	32.010564	31.211228	16.743649	4.474e+00	7.468e-18	2.107e+00	2.421e-06	3.277	28.4874	NoBP	NoMF	NoCC	NoDomain
PTSG_02669	86.409004	47.534758	71.697622	3.110687	0.113714	9.684184	0.576457	0.000000	5.052e+00	1.311e-20	4.761e+00	2.182e-17	4.66767	28.4682	NoBP	NoMF	NoCC	NoDomain
PTSG_02592	362.635061	100.754976	198.738231	27.525658	9.907437	27.815758	10.986585	13.422974	4.152e+00	6.302e-16	3.296e+00	1.098e-11	3.62156	28.1975	BP_GO:0015858:nucleoside transport	MF_GO:0005337:nucleoside transmembrane transporter activity	CC_GO:0016020:membrane	IPR002259:Delayed-early response protein/equilibrative nucleoside transporter; IPR016196:Major facilitator superfamily, general substrate transporter
PTSG_03518	119.077280	199.205901	153.340780	10.223458	5.398283	28.796442	7.981707	1.832856	4.180e+00	4.823e-16	4.246e+00	4.401e-16	3.85736	28.1453	NoBP	NoMF	NoCC	NoDomain
PTSG_10962	56.265684	119.795533	153.929091	17.082416	0.178418	10.185361	3.617859	0.000000	5.309e+00	4.598e-22	2.995e+00	6.090e-10	4.14607	28.1158	BP_GO:0007283:spermatogenesis; BP_GO:0007010:cytoskeleton organization	MF_GO:0003677:DNA binding	CC_GO:0000786:nucleosome; CC_GO:0005634:nucleus; CC_GO:0016012:sarcoglycan complex; CC_GO:0016021:integral to membrane	IPR000221:Protamine P1; IPR006875:Sarcoglycan complex subunit protein
PTSG_10566	32.282996	110.453885	198.613942	25.685053	0.149769	3.363898	3.922717	0.000000	6.259e+00	1.443e-27	2.460e+00	1.186e-07	4.10238	28.0199	NoBP	NoMF	NoCC	NoDomain
PTSG_13147	168.913365	168.355759	219.853691	43.244453	0.430636	22.300020	4.083110	0.599844	5.098e+00	1.138e-21	2.406e+00	1.099e-07	3.71604	28.0074	BP_GO:0006917:induction of apoptosis; BP_GO:0060707:trophoblast giant cell differentiation; BP_GO:0016525:negative regulation of angiogenesis; BP_GO:0048771:tissue remodeling; BP_GO:0051918:negative regulation of fibrinolysis; BP_GO:0051919:positive regulation of fibrinolysis; BP_GO:0060716:labyrinthine layer blood vessel development; BP_GO:0051603:proteolysis involved in cellular protein catabol…	MF_GO:0005509:calcium ion binding; MF_GO:0034185:apolipoprotein binding; MF_GO:0004252:serine-type endopeptidase activity	CC_GO:0005615:extracellular space; CC_GO:0005792:microsome	IPR000001:Kringle; IPR000782:FAS1 domain; IPR006212:Furin-like repeat; IPR009030:Growth factor, receptor; IPR013806:Kringle-like fold; IPR018056:Kringle, conserved site
PTSG_05736	10.661829	72.099352	14.496702	1.813518	0.215458	1.008186	0.364078	0.000000	6.659e+00	2.546e-24	4.456e+00	1.870e-12	5.57465	27.9779	BP_GO:0055114:oxidation reduction	MF_GO:0008270:zinc ion binding; MF_GO:0016491:oxidoreductase activity	NoCC	IPR002085:Alcohol dehydrogenase superfamily, zinc-containing; IPR011032:GroES-like; IPR013149:Alcohol dehydrogenase, C-terminal; IPR013154:Alcohol dehydrogenase GroES-like; IPR016040:NAD(P)-binding domain
PTSG_01898	6.939882	96.267723	170.366939	10.117448	3.019025	2.720724	4.723620	2.686705	5.145e+00	2.515e-21	3.488e+00	2.664e-12	4.29251	27.9478	BP_GO:0006182:cGMP biosynthetic process; BP_GO:0006144:purine base metabolic process; BP_GO:0046039:GTP metabolic process	MF_GO:0004383:guanylate cyclase activity	NoCC	IPR001054:Adenylyl cyclase class-3/4/guanylyl cyclase; IPR011645:Haem NO binding associated; IPR018297:Adenylyl cyclase class-3/4/guanylyl cyclase, conserved site
PTSG_03563	65.515919	104.115802	104.504503	12.311296	0.158126	9.026940	1.870392	0.000000	5.378e+00	2.119e-22	3.196e+00	9.233e-11	4.28933	27.9398	NoBP	MF_GO:0008270:zinc ion binding	NoCC	IPR007527:Zinc finger, SWIM-type
PTSG_13151	67.616358	55.427594	57.655667	2.647537	0.142435	7.731329	0.802285	0.148801	5.103e+00	2.141e-21	4.807e+00	8.239e-19	4.71432	27.8734	NoBP	MF_GO:0005515:protein binding	NoCC	IPR000436:Sushi/SCR/CCP; IPR001258:NHL repeat; IPR011042:Six-bladed beta-propeller, TolB-like; IPR013017:NHL repeat, subgroup; IPR016060:Complement control module; IPR019777:Formate C-acetyltransferase glycine radical, conserved site
PTSG_12426	499.905158	1155.909133	955.802787	172.029341	64.966261	122.822071	153.248781	89.734021	3.353e+00	1.329e-11	2.646e+00	1.059e-08	2.85216	27.8535	BP_GO:0006950:response to stress	NoMF	NoCC	IPR006015:Universal stress protein A; IPR006016:UspA; IPR014729:Rossmann-like alpha/beta/alpha sandwich fold
PTSG_06792	14.190294	57.378336	106.540376	7.260920	0.000000	1.875043	1.880886	0.232568	6.199e+00	6.601e-25	3.340e+00	1.578e-10	4.7218	27.8192	NoBP	NoMF	NoCC	IPR021973:SprA-related family
PTSG_11233	162.651159	88.469627	167.010814	10.451446	0.000000	29.831748	6.138045	0.154889	4.281e+00	1.481e-16	4.038e+00	5.808e-15	3.90326	27.8023	NoBP	NoMF	NoCC	NoDomain
PTSG_02885	8978.653890	3703.449293	3382.029662	2131.090871	1258.707358	1216.565618	139.175914	919.292955	2.928e+00	1.738e-09	1.619e+00	1.773e-04	2.2407	27.7547	BP_GO:0008152:metabolic process	MF_GO:0003824:catalytic activity; MF_GO:0005488:binding	NoCC	IPR008030:NmrA-like; IPR016040:NAD(P)-binding domain
PTSG_02090	51.146869	83.185989	55.572965	2.467731	0.195455	9.694628	0.495416	0.000000	4.938e+00	3.027e-19	4.982e+00	9.334e-17	4.62205	27.6592	NoBP	NoMF	NoCC	NoDomain
PTSG_03442	19.279487	284.066833	218.448516	52.212661	0.000000	6.333052	7.532591	0.112216	5.974e+00	1.206e-26	2.049e+00	4.347e-06	3.71575	27.654	BP_GO:0006470:protein amino acid dephosphorylation	MF_GO:0008138:protein tyrosine/serine/threonine phosphatase activity	NoCC	IPR000340:Dual specificity phosphatase, catalytic domain; IPR000387:Protein-tyrosine/Dual-specificity phosphatase; IPR001763:Rhodanese-like; IPR020422:Dual specificity phosphatase, subgroup, catalytic domain
PTSG_06793	11.879956	52.395209	106.563334	8.372342	0.000000	1.489415	0.672325	0.166263	6.929e+00	9.035e-29	3.077e+00	7.909e-10	4.73387	27.6057	NoBP	NoMF	NoCC	NoDomain
PTSG_11117	141.091677	192.693616	153.732468	35.157997	0.000000	16.304473	7.480530	1.193488	5.026e+00	1.984e-20	2.510e+00	9.522e-08	3.75611	27.5862	NoBP	NoMF	NoCC	IPR019372:Lipoma HMGIC fusion partner-like protein
PTSG_02515	29.253377	70.437355	144.376835	15.198459	0.112270	2.066345	2.466262	0.156384	6.421e+00	1.889e-29	2.734e+00	4.077e-09	4.34619	27.5817	BP_GO:0007165:signal transduction; BP_GO:0045087:innate immune response	MF_GO:0004888:transmembrane receptor activity; MF_GO:0005488:binding	CC_GO:0031224:intrinsic to membrane	IPR000157:Toll-Interleukin receptor; IPR011989:Armadillo-like helical; IPR016024:Armadillo-type fold
PTSG_10812	337.763915	184.232256	166.537218	51.909978	0.320376	43.774546	6.225732	0.669391	4.495e+00	1.324e-17	2.439e+00	1.532e-07	3.47924	27.2857	NoBP	MF_GO:0005509:calcium ion binding	NoCC	IPR002048:Calcium-binding EF-hand; IPR011992:EF-hand-like domain; IPR018247:EF-Hand 1, calcium-binding site; IPR018249:EF-HAND 2
PTSG_08284	92.204142	89.106127	72.393871	13.697191	0.170177	6.051908	2.156720	0.000000	5.661e+00	1.937e-24	2.925e+00	8.545e-10	4.25956	27.2699	BP_GO:0006366:transcription from RNA polymerase II promoter	MF_GO:0003677:DNA binding; MF_GO:0005515:protein binding	NoCC	IPR000684:RNA polymerase II, heptapeptide repeat, eukaryotic; IPR005036:Putative phosphatase regulatory subunit
PTSG_09715	308.385956	31.272692	76.993981	23.310751	0.000000	24.928072	2.103288	0.260067	4.660e+00	2.558e-18	2.862e+00	3.223e-09	3.77853	26.8946	NoBP	NoMF	CC_GO:0016021:integral to membrane	IPR004877:Cytochrome b561, eukaryote; IPR006593:Cytochrome b561/ferric reductase transmembrane
PTSG_10069	20.878189	134.203444	276.894621	32.168855	2.525366	6.752499	11.430352	0.659559	5.106e+00	1.590e-21	2.479e+00	6.501e-08	3.74932	26.882	NoBP	NoMF	NoCC	NoDomain
PTSG_03303	459.642000	265.425570	220.407193	57.520692	20.864654	49.680789	10.710936	30.074603	3.824e+00	4.678e-14	2.748e+00	4.700e-09	3.22225	26.7444	NoBP	MF_GO:0003824:catalytic activity	NoCC	IPR000639:Epoxide hydrolase-like
PTSG_12434	38.138056	144.087229	189.707805	12.437144	7.592995	10.901155	6.488175	6.129551	4.345e+00	5.099e-17	3.630e+00	2.824e-13	3.8313	26.6426	BP_GO:0055114:oxidation reduction	MF_GO:0016491:oxidoreductase activity; MF_GO:0005506:iron ion binding; MF_GO:0031418:L-ascorbic acid binding	CC_GO:0044464:cell part	IPR003582:Metridin-like ShK toxin; IPR005123:Oxoglutarate/iron-dependent oxygenase; IPR006620:Prolyl 4-hydroxylase, alpha subunit
PTSG_10567	30.024603	113.190472	168.721911	25.842630	0.261300	3.179003	3.753101	0.000000	6.163e+00	9.255e-26	2.318e+00	7.595e-07	3.97611	26.6405	NoBP	NoMF	NoCC	NoDomain
PTSG_02407	35.466188	77.381122	102.834651	12.774482	0.279116	3.656964	1.297027	0.000000	6.108e+00	5.055e-26	2.801e+00	6.085e-09	4.31919	26.6399	NoBP	MF_GO:0005515:protein binding	NoCC	IPR001478:PDZ/DHR/GLGF
PTSG_07820	571.318984	628.190916	834.603620	215.273053	78.327131	84.752244	45.623683	52.593170	3.721e+00	1.216e-13	1.960e+00	8.832e-06	2.83061	26.6225	NoBP	MF_GO:0016787:hydrolase activity	NoCC	IPR001279:Beta-lactamase-like; IPR001763:Rhodanese-like
PTSG_02975	109.227924	128.016372	155.824359	33.025476	0.000000	10.208565	4.137949	0.232568	5.492e+00	4.474e-23	2.292e+00	6.928e-07	3.78258	26.6055	NoBP	NoMF	NoCC	IPR008775:Phytanoyl-CoA dioxygenase
PTSG_04370	11.587962	283.759948	266.727626	61.206229	0.242390	4.990519	14.745154	0.253224	5.539e+00	1.333e-23	1.927e+00	1.631e-05	3.52396	26.6047	NoBP	NoMF	NoCC	NoDomain
PTSG_08395	29.148080	92.869515	92.234710	13.386661	0.145410	3.606191	0.644994	0.113932	6.326e+00	7.996e-29	2.726e+00	4.473e-09	4.31847	26.594	NoBP	MF_GO:0005515:protein binding; MF_GO:0005509:calcium ion binding	CC_GO:0016020:membrane	IPR002035:von Willebrand factor, type A; IPR006644:Dystroglycan-type cadherin-like; IPR015919:Cadherin-like
PTSG_11908	40.999675	155.426053	101.002401	15.454906	2.528461	4.732542	7.120935	2.264116	4.912e+00	4.756e-20	2.989e+00	4.953e-10	3.94882	26.1863	NoBP	NoMF	NoCC	NoDomain
PTSG_02198	155.228533	248.725036	184.648022	42.690682	3.062299	23.106045	18.434634	4.998698	4.317e+00	8.858e-17	2.503e+00	6.093e-08	3.40997	25.971	BP_GO:0006269:DNA replication, synthesis of RNA primer; BP_GO:0006351:transcription, DNA-dependent	MF_GO:0003896:DNA primase activity	CC_GO:0005657:replication fork; CC_GO:0005730:nucleolus	IPR002755:DNA primase, small subunit; IPR014145:DNA polymerase LigD, polymerase domain
PTSG_09654	745.786714	160.851020	170.151186	31.173397	21.698435	43.705527	7.119110	113.226111	3.233e+00	5.116e-11	3.809e+00	1.269e-14	3.04845	25.8739	BP_GO:0055114:oxidation reduction	MF_GO:0016491:oxidoreductase activity	NoCC	IPR001433:Oxidoreductase FAD/NAD(P)-binding; IPR001709:Flavoprotein pyridine nucleotide cytochrome reductase; IPR002880:Pyruvate flavodoxin/ferredoxin oxidoreductase, N-terminal; IPR003097:FAD-binding, type 1; IPR015941:Transketolase-like, C-terminal; IPR017927:Ferredoxin reductase-type FAD-binding domain; IPR017938:Riboflavin synthase-like beta-barrel; IPR023173:NADPH-cytochrome p450 reductase, …
PTSG_03523	251.038337	379.223139	286.602654	115.262704	0.652093	38.446670	19.283240	0.681238	4.697e+00	1.790e-18	1.709e+00	1.330e-04	3.13189	25.8556	NoBP	NoMF	NoCC	NoDomain
PTSG_00347	14.517358	101.757474	174.690124	27.316874	0.247270	1.851272	2.507006	0.516644	6.555e+00	1.985e-27	2.140e+00	3.893e-06	3.90201	25.7523	NoBP	NoMF	NoCC	NoDomain
PTSG_12562	109.907004	167.536713	202.565764	22.392436	6.494191	14.923259	5.269598	20.823546	4.073e+00	1.486e-15	3.144e+00	4.133e-11	3.51661	25.7485	BP_GO:0006094:gluconeogenesis; BP_GO:0006633:fatty acid biosynthetic process; BP_GO:0006099:tricarboxylic acid cycle; BP_GO:0006522:alanine metabolic process; BP_GO:0006531:aspartate metabolic process	MF_GO:0005524:ATP binding; MF_GO:0004075:biotin carboxylase activity; MF_GO:0004736:pyruvate carboxylase activity	CC_GO:0009343:biotin carboxylase complex	IPR000089:Biotin/lipoyl attachment; IPR000891:Pyruvate carboxyltransferase; IPR001882:Biotin-binding site; IPR003379:Carboxylase, conserved domain; IPR005479:Carbamoyl-phosphate synthetase, large subunit, ATP-binding; IPR005481:Carbamoyl-phosphate synthase, large subunit, N-terminal; IPR005482:Biotin carboxylase, C-terminal; IPR005930:Pyruvate carboxylase; IPR011053:Single hybrid motif; IPR011054…
PTSG_10106	237.198251	169.790997	194.309126	60.138457	0.229553	22.127320	14.546102	0.239813	4.758e+00	3.009e-19	2.036e+00	5.931e-06	3.36481	25.7306	BP_GO:0007165:signal transduction	MF_GO:0005158:insulin receptor binding	CC_GO:0005899:insulin receptor complex	IPR001849:Pleckstrin homology domain; IPR002404:Insulin receptor substrate-1, PTB; IPR011993:Pleckstrin homology-type
PTSG_01340	52.294395	47.061115	53.538275	0.662632	0.000000	8.251612	1.951084	0.219316	4.611e+00	2.932e-17	6.566e+00	2.591e-19	4.52286	25.651	NoBP	NoMF	NoCC	NoDomain
PTSG_08349	308.723536	143.191236	173.383528	45.284982	0.344330	47.691894	10.182271	0.359719	4.156e+00	1.141e-15	2.498e+00	1.008e-07	3.32682	25.628	NoBP	MF_GO:0005515:protein binding	NoCC	IPR004045:Glutathione S-transferase, N-terminal; IPR004046:Glutathione S-transferase, C-terminal; IPR010987:Glutathione S-transferase, C-terminal-like; IPR012335:Thioredoxin fold; IPR012336:Thioredoxin-like fold; IPR017933:Glutathione S-transferase/chloride channel, C-terminal
PTSG_00123	18.669495	61.511947	69.969969	6.864449	0.000000	1.885622	2.026605	0.000000	5.991e+00	1.550e-25	3.175e+00	1.419e-10	4.5374	25.615	NoBP	NoMF	NoCC	NoDomain
PTSG_03019	53.138569	134.987571	139.005759	10.506116	5.509276	14.823156	4.945675	3.956913	4.243e+00	9.479e-16	3.681e+00	4.156e-12	3.77813	25.5733	NoBP	NoMF	NoCC	NoDomain
PTSG_01494	70.182462	205.922725	60.651934	10.840764	6.244624	16.655569	6.331253	1.630931	4.203e+00	1.242e-15	3.673e+00	3.373e-12	3.75045	25.5428	NoBP	NoMF	NoCC	NoDomain
PTSG_11373	36.916842	162.787266	168.534222	11.597410	2.264956	15.897518	13.650682	4.732374	4.090e+00	1.283e-15	3.715e+00	9.266e-14	3.67221	25.4834	BP_GO:0006508:proteolysis; BP_GO:0051103:DNA ligation involved in DNA repair; BP_GO:0009252:peptidoglycan biosynthetic process; BP_GO:0046436:D-alanine metabolic process	MF_GO:0004252:serine-type endopeptidase activity; MF_GO:0008716:D-alanine-D-alanine ligase activity; MF_GO:0005524:ATP binding; MF_GO:0003909:DNA ligase activity	NoCC	IPR002470:Peptidase S9A, prolyl oligopeptidase; IPR004106:Peptidase S9A/B/C, oligopeptidase, N-terminal beta-propeller; IPR011095:D-alanine--D-alanine ligase, C-terminal; IPR011761:ATP-grasp fold; IPR013815:ATP-grasp fold, subdomain 1; IPR013816:ATP-grasp fold, subdomain 2; IPR016059:DNA ligase, ATP-dependent, conserved site; IPR023302:Peptidase S9A, oligopeptidase, N-terminal
PTSG_08394	23.634350	78.571601	78.559689	10.564240	0.161948	3.334325	0.957805	0.338373	5.980e+00	1.351e-24	2.819e+00	9.088e-09	4.29415	25.3914	NoBP	MF_GO:0005515:protein binding	NoCC	IPR002035:von Willebrand factor, type A; IPR013783:Immunoglobulin-like fold
PTSG_13113	53.409539	40.392229	62.935951	3.828538	0.000000	6.810854	1.152913	0.237592	4.993e+00	5.526e-19	4.072e+00	1.064e-12	4.44062	25.3437	NoBP	NoMF	NoCC	NoDomain
PTSG_03979	365.921492	641.174282	889.372834	109.631680	83.429760	125.853184	109.775966	53.331317	3.113e+00	2.058e-10	2.837e+00	9.664e-10	2.71311	25.2432	BP_GO:0009987:cellular process; BP_GO:0008152:metabolic process	MF_GO:0016817:hydrolase activity, acting on acid anhydrides	CC_GO:0044464:cell part	IPR006680:Amidohydrolase 1; IPR010229:Peptidase M38, beta-aspartyl dipeptidase; IPR011059:Metal-dependent hydrolase, composite domain
PTSG_12389	22.665297	189.544564	151.576734	35.292547	1.492585	6.322550	5.309793	0.492409	5.501e+00	7.810e-24	2.093e+00	2.919e-06	3.63186	25.1397	BP_GO:0008152:metabolic process	MF_GO:0004867:serine-type endopeptidase inhibitor activity; MF_GO:0016491:oxidoreductase activity	NoCC	IPR002223:Proteinase inhibitor I2, Kunitz metazoa; IPR002227:Tyrosinase; IPR008922:Di-copper centre-containing; IPR020901:Proteinase inhibitor I2, Kunitz, conserved site
PTSG_12701	37.050345	85.829455	69.491585	9.764218	0.185608	2.866092	4.939812	0.387808	5.259e+00	5.579e-22	3.021e+00	4.855e-10	4.14333	24.8715	NoBP	MF_GO:0005524:ATP binding; MF_GO:0016887:ATPase activity	CC_GO:0016020:membrane	IPR003439:ABC transporter-like; IPR003593:ATPase, AAA+ type, core; IPR013525:ABC-2 type transporter; IPR017871:ABC transporter, conserved site
PTSG_07976	124.513793	91.925644	115.244655	22.042243	0.000000	20.620362	0.915549	0.377353	4.662e+00	7.951e-18	2.627e+00	7.020e-08	3.65266	24.7968	NoBP	NoMF	NoCC	NoDomain
PTSG_07978	123.402136	95.641306	125.032472	24.040642	1.269416	16.858122	3.089883	1.263002	4.687e+00	3.374e-19	2.555e+00	2.318e-08	3.62374	24.7923	NoBP	NoMF	NoCC	NoDomain
PTSG_00734	419.944288	245.898351	461.150389	92.118813	0.206985	118.161627	42.670745	0.216236	3.557e+00	1.111e-12	2.329e+00	2.886e-07	2.8901	24.7199	NoBP	MF_GO:0003676:nucleic acid binding; MF_GO:0000166:nucleotide binding	NoCC	IPR000504:RNA recognition motif domain; IPR012677:Nucleotide-binding, alpha-beta plait
PTSG_04467	127.185428	306.533768	403.252617	42.181421	21.344975	35.782719	49.398123	23.850210	3.441e+00	4.816e-12	3.036e+00	1.857e-10	3.01507	24.4946	BP_GO:0006779:porphyrin biosynthetic process; BP_GO:0055114:oxidation reduction; BP_GO:0015994:chlorophyll metabolic process	MF_GO:0004109:coproporphyrinogen oxidase activity	NoCC	IPR001260:Coproporphyrinogen III oxidase; IPR018375:Coproporphyrinogen III oxidase, conserved site
PTSG_07030	45.538659	84.599239	108.825473	10.492496	1.662103	12.962387	1.404300	0.578797	4.597e+00	2.343e-16	3.226e+00	3.360e-09	3.87738	24.4883	NoBP	NoMF	NoCC	NoDomain
PTSG_08942	15.702725	74.032901	88.540087	10.481626	0.858818	2.250440	2.176829	1.076643	5.557e+00	1.628e-22	2.812e+00	1.013e-08	4.14074	24.4014	NoBP	NoMF	NoCC	NoDomain
PTSG_03848	36.626921	77.993358	161.401731	27.195073	0.000000	5.462170	1.937286	0.217765	5.930e+00	9.458e-26	2.071e+00	4.509e-06	3.72408	24.2947	NoBP	MF_GO:0005515:protein binding	NoCC	IPR001202:WW/Rsp5/WWP
PTSG_05325	104.344840	155.603607	212.974924	52.493853	0.184447	16.916321	9.973638	0.192691	4.871e+00	3.719e-20	1.894e+00	1.846e-05	3.30482	24.1268	NoBP	MF_GO:0008270:zinc ion binding; MF_GO:0003676:nucleic acid binding	CC_GO:0005622:intracellular	IPR007087:Zinc finger, C2H2-type; IPR013087:Zinc finger, C2H2-type/integrase, DNA-binding; IPR015880:Zinc finger, C2H2-like
PTSG_12751	6.788717	54.930995	59.144672	3.469515	0.659522	2.637197	1.621020	0.375817	5.272e+00	5.393e-22	3.849e+00	7.798e-14	4.52277	24.1167	BP_GO:0048519:negative regulation of biological process; BP_GO:0008016:regulation of heart contraction; BP_GO:0009851:auxin biosynthetic process; BP_GO:0015991:ATP hydrolysis coupled proton transport; BP_GO:0030317:sperm motility; BP_GO:0006754:ATP biosynthetic process; BP_GO:0051240:positive regulation of multicellular organismal process; BP_GO:0030641:regulation of cellular pH; BP_GO:0006813:po…	MF_GO:0005391:sodium:potassium-exchanging ATPase activity; MF_GO:0015077:monovalent inorganic cation transmembrane transporter activity; MF_GO:0005524:ATP binding	CC_GO:0005890:sodium:potassium-exchanging ATPase complex	IPR001757:ATPase, P-type, K/Mg/Cd/Cu/Zn/Na/Ca/Na/H-transporter; IPR004014:ATPase, P-type cation-transporter, N-terminal; IPR005775:ATPase, P-type cation exchange, alpha subunit, eukaryotic; IPR005834:Haloacid dehalogenase-like hydrolase; IPR006068:ATPase, P-type cation-transporter, C-terminal; IPR006069:ATPase, P-type cation exchange, alpha subunit; IPR008250:ATPase, P-type, ATPase-associated dom…
PTSG_05902	420.484266	520.898384	498.436378	254.462706	0.904130	76.152037	34.757152	3.305887	4.393e+00	2.928e-17	1.218e+00	4.643e-03	2.69889	24.0382	BP_GO:0006754:ATP biosynthetic process; BP_GO:0006813:potassium ion transport; BP_GO:0006814:sodium ion transport	MF_GO:0005391:sodium:potassium-exchanging ATPase activity	CC_GO:0005890:sodium:potassium-exchanging ATPase complex	IPR000402:ATPase, P-type cation exchange, beta subunit
PTSG_10924	58.431423	31.012903	18.355758	2.114397	0.167469	4.545084	0.000000	0.349909	5.148e+00	1.920e-19	4.384e+00	1.218e-13	4.64583	24.0062	NoBP	NoMF	NoCC	NoDomain
PTSG_10791	179.079502	329.001820	238.077567	93.580308	0.335320	39.304790	20.398302	0.087577	4.388e+00	1.991e-17	1.715e+00	8.334e-05	3.01627	24.0046	NoBP	MF_GO:0005515:protein binding	NoCC	IPR006210:Epidermal growth factor-like; IPR006212:Furin-like repeat; IPR009030:Growth factor, receptor; IPR011936:Myxococcus cysteine-rich repeat
PTSG_03677	51.881391	158.468263	193.231513	51.246008	0.347906	7.683917	4.585525	0.145382	5.740e+00	2.367e-25	1.704e+00	9.720e-05	3.39348	23.9978	BP_GO:0045449:regulation of transcription	MF_GO:0003677:DNA binding; MF_GO:0005509:calcium ion binding; MF_GO:0005515:protein binding	NoCC	IPR001005:SANT domain, DNA binding; IPR002048:Calcium-binding EF-hand; IPR008080:Parvalbumin; IPR009057:Homeodomain-like; IPR011992:EF-hand-like domain; IPR012287:Homeodomain-related; IPR014778:Myb, DNA-binding; IPR017930:Transcription regulator HTH, Myb-type, DNA-binding; IPR018247:EF-Hand 1, calcium-binding site; IPR018249:EF-HAND 2; IPR019825:Legume lectin, beta chain, Mn/Ca-binding site
PTSG_04227	92.194451	300.417734	377.636205	84.018359	8.597575	26.183852	36.320188	5.784914	4.090e+00	9.745e-16	1.924e+00	1.217e-05	2.99608	23.9813	NoBP	MF_GO:0005488:binding	NoCC	IPR011989:Armadillo-like helical
PTSG_12449	10.710786	62.790272	90.001212	12.509480	0.000000	1.648444	1.116167	0.000000	6.608e+00	1.768e-27	2.434e+00	3.150e-07	4.15712	23.9791	BP_GO:0048869:cellular developmental process; BP_GO:0009790:embryonic development; BP_GO:0048513:organ development; BP_GO:0009653:anatomical structure morphogenesis; BP_GO:0016043:cellular component organization	MF_GO:0005515:protein binding	CC_GO:0005856:cytoskeleton	IPR000299:FERM domain; IPR001478:PDZ/DHR/GLGF; IPR011993:Pleckstrin homology-type; IPR014352:FERM/acyl-CoA-binding protein, 3-helical bundle; IPR018979:FERM, N-terminal; IPR018980:FERM, C-terminal PH-like domain; IPR019748:FERM central domain; IPR019749:Band 4.1 domain
PTSG_10440	11.771898	126.893941	276.852291	47.993456	1.783203	2.260980	12.052939	3.004682	5.205e+00	2.984e-22	1.848e+00	2.597e-05	3.36759	23.9564	BP_GO:0006468:protein amino acid phosphorylation; BP_GO:0009190:cyclic nucleotide biosynthetic process; BP_GO:0009069:serine family amino acid metabolic process	MF_GO:0005524:ATP binding; MF_GO:0016849:phosphorus-oxygen lyase activity; MF_GO:0004674:protein serine/threonine kinase activity	NoCC	IPR000719:Protein kinase, catalytic domain; IPR001054:Adenylyl cyclase class-3/4/guanylyl cyclase; IPR001245:Serine-threonine/tyrosine-protein kinase; IPR008271:Serine/threonine-protein kinase, active site; IPR011009:Protein kinase-like domain; IPR013032:EGF-like region, conserved site; IPR017441:Protein kinase, ATP binding site
PTSG_01096	68.029711	211.938398	285.048760	61.167442	3.502213	13.241350	21.896585	6.293038	4.408e+00	2.159e-17	1.934e+00	1.305e-05	3.14983	23.8039	BP_GO:0055085:transmembrane transport	NoMF	CC_GO:0016021:integral to membrane	IPR004776:Auxin efflux carrier
PTSG_08373	188.924613	344.174954	171.958716	41.285177	11.082939	52.420737	11.641612	28.789249	3.503e+00	2.910e-12	2.810e+00	3.322e-09	3.01647	23.7596	NoBP	NoMF	NoCC	NoDomain
PTSG_06186	41.157246	74.467865	95.734773	13.032706	1.270458	4.532924	4.159433	1.327240	4.979e+00	1.747e-20	2.742e+00	5.754e-09	3.85629	23.6722	BP_GO:0006813:potassium ion transport	MF_GO:0005515:protein binding; MF_GO:0005249:voltage-gated potassium channel activity	CC_GO:0008076:voltage-gated potassium channel complex	IPR000210:BTB/POZ-like; IPR001646:Pentapeptide repeat; IPR003131:Potassium channel, voltage dependent, Kv, tetramerisation; IPR011333:BTB/POZ fold
PTSG_00095	41.458086	105.847181	152.631586	12.117084	2.649863	16.882299	9.988726	1.064730	4.056e+00	2.544e-15	3.355e+00	8.317e-12	3.54923	23.5795	NoBP	NoMF	NoCC	NoDomain
PTSG_03918	46.873559	79.799282	78.719460	4.631536	0.765575	14.866680	3.395854	0.199948	4.167e+00	1.910e-15	4.190e+00	3.373e-14	3.84271	23.4301	NoBP	NoMF	NoCC	NoDomain
PTSG_09543	235.571050	30.969613	50.396229	7.322325	7.043879	24.907669	7.483707	0.616897	3.726e+00	1.245e-13	4.133e+00	4.417e-16	3.47898	23.3895	BP_GO:0007218:neuropeptide signaling pathway	MF_GO:0004930:G-protein coupled receptor activity; MF_GO:0005515:protein binding	CC_GO:0016020:membrane	IPR000203:GPS domain; IPR000832:GPCR, family 2, secretin-like; IPR002909:Cell surface receptor IPT/TIG; IPR013783:Immunoglobulin-like fold; IPR014756:Immunoglobulin E-set; IPR017981:GPCR, family 2-like; IPR017983:GPCR, family 2, secretin-like, conserved site
PTSG_00973	73.974381	92.970038	156.382257	35.914446	0.204401	8.129808	5.008217	0.213537	5.325e+00	1.369e-22	1.893e+00	2.035e-05	3.44532	23.2624	BP_GO:0045449:regulation of transcription	MF_GO:0003677:DNA binding; MF_GO:0005515:protein binding	NoCC	IPR001005:SANT domain, DNA binding; IPR009057:Homeodomain-like; IPR012287:Homeodomain-related; IPR014778:Myb, DNA-binding; IPR015495:Myb transcription factor; IPR017877:MYB-like; IPR017930:Transcription regulator HTH, Myb-type, DNA-binding
PTSG_00272	30.668893	241.197831	251.921950	76.944973	0.554034	9.332919	7.957702	5.787966	5.213e+00	1.142e-20	1.490e+00	8.633e-04	3.11764	23.2198	BP_GO:0019538:protein metabolic process; BP_GO:0055114:oxidation reduction	MF_GO:0016671:oxidoreductase activity, acting on sulfur group of donors, disulfide as acceptor	NoCC	IPR002569:Peptide methionine sulphoxide reductase MsrA
PTSG_11943	0.958178	39.281042	2.169611	0.000000	0.000000	1.069146	0.000000	0.000000	6.037e+00	7.194e-17	3.387e+01	2.128e-10	6.0468	23.1068	NoBP	NoMF	NoCC	NoDomain
PTSG_09577	4.907392	21.979455	52.979742	3.751350	0.091423	0.598907	0.154485	0.000000	7.303e+00	3.249e-29	3.138e+00	7.395e-10	4.85605	22.9913	NoBP	MF_GO:0005515:protein binding	NoCC	IPR001478:PDZ/DHR/GLGF
PTSG_11258	159.260202	247.991616	239.897036	23.854735	17.004592	36.601793	15.803780	45.003662	3.241e+00	1.065e-10	3.480e+00	1.615e-11	2.96359	22.9767	BP_GO:0055114:oxidation reduction; BP_GO:0044262:cellular carbohydrate metabolic process	MF_GO:0016491:oxidoreductase activity; MF_GO:0005515:protein binding	NoCC	IPR001236:Lactate/malate dehydrogenase, N-terminal; IPR001557:L-lactate/malate dehydrogenase; IPR016040:NAD(P)-binding domain
PTSG_07658	16.843161	63.017459	20.248820	2.329164	0.000000	3.847548	1.068795	0.000000	5.079e+00	2.285e-19	4.140e+00	8.975e-13	4.52531	22.9002	NoBP	NoMF	NoCC	NoDomain
PTSG_03219	11.954881	37.625568	46.957393	4.418688	0.000000	1.548322	0.860205	0.000000	6.046e+00	4.111e-24	3.171e+00	9.312e-10	4.55869	22.8302	NoBP	MF_GO:0005515:protein binding	CC_GO:0005856:cytoskeleton	IPR000299:FERM domain; IPR001452:Src homology-3 domain; IPR011511:Variant SH3; IPR011993:Pleckstrin homology-type; IPR014352:FERM/acyl-CoA-binding protein, 3-helical bundle; IPR018979:FERM, N-terminal; IPR018980:FERM, C-terminal PH-like domain; IPR019748:FERM central domain; IPR019749:Band 4.1 domain
PTSG_11164	91.537615	53.074051	92.790363	6.948254	0.695156	18.541105	4.992332	1.089339	3.970e+00	4.465e-14	3.811e+00	5.046e-12	3.6162	22.8046	NoBP	MF_GO:0005488:binding	NoCC	IPR011990:Tetratricopeptide-like helical
PTSG_11851	4.110308	32.053348	48.075060	2.522439	0.370196	1.072343	1.102163	0.239411	5.683e+00	6.300e-25	3.792e+00	3.979e-14	4.7256	22.737	BP_GO:0007275:multicellular organismal development; BP_GO:0007165:signal transduction	MF_GO:0005515:protein binding; MF_GO:0004872:receptor activity	CC_GO:0016020:membrane	IPR000742:Epidermal growth factor-like, type 3; IPR002919:Protease inhibitor I8, cysteine-rich trypsin inhibitor-like; IPR003659:Plexin/semaphorin/integrin; IPR006210:Epidermal growth factor-like; IPR013032:EGF-like region, conserved site; IPR014756:Immunoglobulin E-set; IPR016201:Plexin-like fold
PTSG_02233	52.595592	92.507045	64.492868	17.523427	0.378527	6.376429	2.345310	0.131815	5.248e+00	1.289e-21	2.298e+00	6.916e-07	3.70666	22.7089	NoBP	MF_GO:0005509:calcium ion binding	NoCC	IPR002048:Calcium-binding EF-hand; IPR011992:EF-hand-like domain; IPR018247:EF-Hand 1, calcium-binding site; IPR018249:EF-HAND 2
PTSG_03233	1109.145332	1621.544138	1500.992785	306.248960	184.740871	447.012309	326.906304	302.988690	2.494e+00	1.999e-07	2.508e+00	3.452e-08	2.16937	22.6962	BP_GO:0006094:gluconeogenesis; BP_GO:0006099:tricarboxylic acid cycle; BP_GO:0015976:carbon utilization	MF_GO:0004612:phosphoenolpyruvate carboxykinase (ATP) activity; MF_GO:0005524:ATP binding	CC_GO:0005737:cytoplasm	IPR001272:Phosphoenolpyruvate carboxykinase, ATP-utilising; IPR008210:Phosphoenolpyruvate carboxykinase, N-terminal; IPR013035:Phosphoenolpyruvate carboxykinase, C-terminal; IPR015994:Phosphoenolpyruvate carboxykinase (ATP), conserved site
PTSG_13162	47.791832	96.884771	107.963738	24.801113	0.000000	7.121803	4.077305	0.000000	5.235e+00	2.561e-21	2.070e+00	6.691e-06	3.54797	22.6927	NoBP	NoMF	NoCC	NoDomain
PTSG_03711	1777.068782	261.161288	457.557627	230.925319	117.425648	250.394505	90.223171	132.965364	2.809e+00	7.386e-09	2.133e+00	1.878e-06	2.33937	22.6926	NoBP	NoMF	NoCC	IPR014980:Dopa 4,5-dioxygenase; IPR023389:DOPA-like domain
PTSG_06467	445.539599	1720.037261	1081.717545	329.141133	190.915190	243.867285	280.157927	95.175208	2.769e+00	1.164e-08	2.025e+00	5.566e-06	2.24811	22.6612	NoBP	NoMF	NoCC	IPR007667:Hypoxia induced protein, domain
PTSG_12645	49.264124	88.295897	56.378680	11.935949	0.424095	6.052596	3.672734	1.661438	4.778e+00	4.358e-19	2.740e+00	9.216e-09	3.76676	22.6551	NoBP	MF_GO:0005515:protein binding	NoCC	IPR002035:von Willebrand factor, type A
PTSG_09928	15.360613	49.041695	61.488172	8.053868	0.000000	1.941589	1.329768	0.074738	5.971e+00	1.394e-25	2.691e+00	1.533e-08	4.20203	22.6534	NoBP	MF_GO:0005515:protein binding	NoCC	IPR001849:Pleckstrin homology domain; IPR011993:Pleckstrin homology-type
PTSG_01035	40.078796	67.904840	90.728579	6.899034	4.835937	4.985977	5.540139	2.911366	4.206e+00	4.497e-16	3.571e+00	1.225e-12	3.71773	22.4907	BP_GO:0042446:hormone biosynthetic process; BP_GO:0008016:regulation of heart contraction; BP_GO:0015991:ATP hydrolysis coupled proton transport; BP_GO:0030317:sperm motility; BP_GO:0030641:regulation of cellular pH; BP_GO:0006813:potassium ion transport; BP_GO:0006814:sodium ion transport; BP_GO:0006754:ATP biosynthetic process	MF_GO:0005391:sodium:potassium-exchanging ATPase activity; MF_GO:0005524:ATP binding	CC_GO:0005890:sodium:potassium-exchanging ATPase complex	IPR001757:ATPase, P-type, K/Mg/Cd/Cu/Zn/Na/Ca/Na/H-transporter; IPR004014:ATPase, P-type cation-transporter, N-terminal; IPR005834:Haloacid dehalogenase-like hydrolase; IPR006069:ATPase, P-type cation exchange, alpha subunit; IPR008250:ATPase, P-type, ATPase-associated domain; IPR018303:ATPase, P-type phosphorylation site; IPR023214:HAD-like domain; IPR023299:ATPase, P-type, cytoplasmic domain N;…
PTSG_13232	263.545320	80.853899	166.624520	60.792795	3.246104	27.340930	8.227839	4.408543	4.303e+00	1.945e-16	1.783e+00	7.038e-05	3.03355	22.4855	NoBP	NoMF	NoCC	NoDomain
PTSG_11860	40.217046	65.130297	49.390566	4.275435	3.250878	6.845284	1.831098	0.566029	4.388e+00	8.230e-16	3.893e+00	1.088e-11	3.94295	22.4303	NoBP	MF_GO:0005509:calcium ion binding	NoCC	IPR002048:Calcium-binding EF-hand; IPR011992:EF-hand-like domain; IPR018247:EF-Hand 1, calcium-binding site; IPR018249:EF-HAND 2
PTSG_00121	45.674191	63.874426	53.310452	6.290640	0.161593	9.678583	2.047938	0.168816	4.499e+00	3.975e-17	3.411e+00	3.709e-11	3.88693	22.3985	BP_GO:0055114:oxidation reduction	MF_GO:0016491:oxidoreductase activity; MF_GO:0050660:FAD binding	NoCC	IPR006094:FAD linked oxidase, N-terminal; IPR012951:Berberine/berberine-like; IPR016166:FAD-binding, type 2; IPR016167:FAD-binding, type 2, subdomain 1; IPR016168:FAD-linked oxidase, FAD-binding, subdomain 2
PTSG_12644	40.239518	70.591673	42.838756	9.797481	0.000000	4.925707	1.881402	0.211483	5.182e+00	4.663e-20	2.687e+00	5.217e-08	3.92889	22.3111	NoBP	NoMF	NoCC	NoDomain
PTSG_10578	64.421215	77.263288	91.486158	15.604130	3.278428	8.766089	2.374220	3.098769	4.489e+00	2.510e-17	2.620e+00	3.613e-08	3.5525	22.3107	NoBP	NoMF	NoCC	NoDomain
PTSG_03434	16.064861	27.087830	51.109562	5.215944	0.000000	1.265319	0.571168	0.000000	6.391e+00	4.250e-23	2.893e+00	5.978e-08	4.47745	22.2693	NoBP	NoMF	NoCC	NoDomain
PTSG_03598	40.420126	56.307536	32.156153	5.529303	0.000000	3.557870	1.039196	2.453079	4.927e+00	2.215e-19	3.258e+00	1.185e-10	4.0939	22.2093	NoBP	NoMF	NoCC	NoDomain
PTSG_01013	81.202344	20.754970	20.798248	5.562539	0.330433	4.329321	1.116723	0.345202	5.046e+00	1.005e-17	3.182e+00	1.574e-08	4.13012	22.1155	BP_GO:0042967:acyl-carrier-protein biosynthetic process	MF_GO:0008080:N-acetyltransferase activity	NoCC	IPR000182:GCN5-related N-acetyltransferase (GNAT) domain; IPR016181:Acyl-CoA N-acyltransferase
PTSG_05533	183.941282	562.817932	473.081625	206.693882	11.967344	49.454819	78.048863	3.371385	3.858e+00	2.199e-14	1.285e+00	2.624e-03	2.54014	22.0167	NoBP	NoMF	NoCC	NoDomain
PTSG_10774	13.651147	80.119762	117.539913	23.663131	0.887790	2.492527	2.000235	0.309156	5.954e+00	1.346e-23	1.881e+00	5.241e-05	3.58476	22.0042	NoBP	NoMF	NoCC	NoDomain
PTSG_12450	14.761659	71.104595	93.701544	16.443488	0.857153	2.165860	2.414010	1.164102	5.525e+00	4.421e-24	2.178e+00	1.209e-06	3.699	21.8368	BP_GO:0030036:actin cytoskeleton organization; BP_GO:0007346:regulation of mitotic cell cycle	MF_GO:0019899:enzyme binding	CC_GO:0030054:cell junction; CC_GO:0044444:cytoplasmic part	IPR001452:Src homology-3 domain; IPR001478:PDZ/DHR/GLGF; IPR008144:Guanylate kinase; IPR008145:Guanylate kinase/L-type calcium channel; IPR020590:Guanylate kinase, conserved site
PTSG_00591	56.532489	112.172635	184.313657	29.448578	5.521732	14.433468	7.882709	8.354413	4.041e+00	4.759e-15	2.308e+00	5.525e-07	3.16404	21.7643	BP_GO:0009088:threonine biosynthetic process; BP_GO:0009086:methionine biosynthetic process; BP_GO:0055114:oxidation reduction; BP_GO:0006544:glycine metabolic process; BP_GO:0006563:L-serine metabolic process; BP_GO:0009085:lysine biosynthetic process	MF_GO:0051287:NAD or NADH binding; MF_GO:0004073:aspartate-semialdehyde dehydrogenase activity; MF_GO:0050661:NADP or NADPH binding; MF_GO:0046983:protein dimerization activity	CC_GO:0005737:cytoplasm	IPR000534:Semialdehyde dehydrogenase, NAD-binding; IPR005986:Aspartate-semialdehyde dehydrogenase, bacterial; IPR012080:Aspartate-semialdehyde dehydrogenase; IPR012280:Semialdehyde dehydrogenase, dimerisation domain; IPR016040:NAD(P)-binding domain
PTSG_06964	15.419529	80.280968	176.342825	8.267562	11.564491	9.990167	7.140175	7.744462	3.673e+00	4.236e-13	3.770e+00	2.793e-13	3.34223	21.7336	BP_GO:0008152:metabolic process	MF_GO:0008484:sulfuric ester hydrolase activity	NoCC	IPR000917:Sulfatase; IPR017849:Alkaline phosphatase-like, alpha/beta/alpha; IPR017850:Alkaline-phosphatase-like, core domain
PTSG_10421	42.415288	52.034275	71.308770	14.560878	0.037103	4.444545	1.410664	0.116284	5.536e+00	5.257e-24	2.230e+00	8.066e-07	3.74747	21.6903	NoBP	NoMF	NoCC	NoDomain
PTSG_05339	19.719075	88.648619	25.981067	5.731634	0.860154	5.232366	1.937971	0.898599	4.658e+00	6.391e-18	3.267e+00	1.772e-10	3.93292	21.5716	NoBP	NoMF	NoCC	NoDomain
PTSG_05640	26.441261	23.446181	48.638918	3.996283	0.000000	3.554634	0.962742	0.000000	5.167e+00	4.783e-17	3.340e+00	1.852e-08	4.26962	21.5081	NoBP	NoMF	NoCC	NoDomain
PTSG_05953	102.333879	63.675455	62.302027	13.009817	0.630878	19.483534	2.451915	0.000000	4.083e+00	2.882e-15	2.845e+00	3.387e-09	3.41899	21.3683	NoBP	NoMF	NoCC	NoDomain
PTSG_08774	55.711553	77.282617	50.858592	10.391386	0.096829	11.780272	2.863346	0.202313	4.367e+00	7.390e-17	2.861e+00	2.402e-09	3.59636	21.3532	NoBP	NoMF	NoCC	IPR011042:Six-bladed beta-propeller, TolB-like
PTSG_11372	60.769556	203.388143	152.692125	17.600343	3.489336	36.977105	22.891270	6.861722	3.325e+00	2.014e-11	3.289e+00	1.292e-11	2.98387	21.2404	NoBP	NoMF	NoCC	IPR006150:Cysteine-rich repeat
PTSG_05228	194.561314	290.032975	313.274833	145.814945	1.743679	41.520992	23.407878	1.551743	4.305e+00	5.796e-17	1.173e+00	5.802e-03	2.63524	21.227	BP_GO:0009851:auxin biosynthetic process; BP_GO:0015672:monovalent inorganic cation transport; BP_GO:0006754:ATP biosynthetic process	MF_GO:0015077:monovalent inorganic cation transmembrane transporter activity; MF_GO:0015662:ATPase activity, coupled to transmembrane movement of ions, phosphorylative mechanism; MF_GO:0005524:ATP binding	CC_GO:0016021:integral to membrane	IPR001757:ATPase, P-type, K/Mg/Cd/Cu/Zn/Na/Ca/Na/H-transporter; IPR004014:ATPase, P-type cation-transporter, N-terminal; IPR005775:ATPase, P-type cation exchange, alpha subunit, eukaryotic; IPR005834:Haloacid dehalogenase-like hydrolase; IPR006068:ATPase, P-type cation-transporter, C-terminal; IPR006069:ATPase, P-type cation exchange, alpha subunit; IPR008250:ATPase, P-type, ATPase-associated dom…
PTSG_12032	50.353448	39.469070	42.427833	6.832494	0.132530	6.945601	1.007762	0.000000	4.772e+00	1.751e-18	2.990e+00	2.124e-09	3.88508	21.221	NoBP	NoMF	NoCC	NoDomain
PTSG_12031	282.072796	148.549434	227.594624	65.998101	3.400918	64.008933	32.884634	0.394769	3.455e+00	5.900e-12	2.032e+00	7.498e-06	2.71838	21.1421	NoBP	NoMF	NoCC	NoDomain
PTSG_02905	2739.448993	727.704071	1268.133557	836.348354	278.417206	293.304307	101.211616	478.651851	2.766e+00	1.089e-08	1.207e+00	4.496e-03	1.98915	21.1333	BP_GO:0009062:fatty acid catabolic process	MF_GO:0016290:palmitoyl-CoA hydrolase activity; MF_GO:0047617:acyl-CoA hydrolase activity	CC_GO:0005829:cytosol	IPR006683:Thioesterase superfamily
PTSG_07642	19.277834	47.586728	65.537620	11.143152	0.000000	2.530639	1.142336	0.470825	5.729e+00	9.094e-22	2.290e+00	2.572e-06	3.85152	21.044	NoBP	NoMF	NoCC	NoDomain
PTSG_00899	151.742641	632.555288	350.418706	242.038290	10.483861	32.237352	45.301056	17.523890	4.178e+00	4.561e-16	9.514e-01	2.531e-02	2.44386	20.9271	NoBP	MF_GO:0005515:protein binding	NoCC	IPR005036:Putative phosphatase regulatory subunit
PTSG_08348	189.450551	73.460087	115.464461	30.793788	0.344330	39.313588	7.563973	1.079158	3.709e+00	4.286e-13	2.331e+00	7.677e-07	2.99513	20.9021	NoBP	MF_GO:0005515:protein binding	NoCC	IPR004045:Glutathione S-transferase, N-terminal; IPR010987:Glutathione S-transferase, C-terminal-like; IPR012335:Thioredoxin fold; IPR012336:Thioredoxin-like fold; IPR017933:Glutathione S-transferase/chloride channel, C-terminal
PTSG_12877	253.060987	600.147266	467.018491	120.649911	74.558595	84.873724	81.781801	65.592381	2.863e+00	4.561e-09	2.173e+00	1.585e-06	2.3639	20.7588	BP_GO:0006950:response to stress	NoMF	NoCC	IPR006015:Universal stress protein A; IPR006016:UspA; IPR014729:Rossmann-like alpha/beta/alpha sandwich fold
PTSG_12643	84.539160	171.608490	186.140844	67.156266	8.379074	7.841594	11.035578	6.693908	4.461e+00	2.314e-17	1.441e+00	9.763e-04	2.86608	20.6469	NoBP	NoMF	NoCC	NoDomain
PTSG_12533	35.994843	50.861081	26.362312	6.389661	0.000000	4.546807	1.368293	0.000000	4.974e+00	8.428e-17	2.861e+00	4.091e-07	3.93878	20.6313	NoBP	NoMF	NoCC	NoDomain
PTSG_12476	578.664435	1369.961983	1436.701803	432.683587	278.279987	278.151107	292.852855	98.912781	2.608e+00	6.303e-08	1.692e+00	1.021e-04	2.03067	20.5912	NoBP	NoMF	NoCC	NoDomain
PTSG_07653	56.699511	144.956495	19.074382	22.227033	0.169006	13.444017	0.999544	0.000000	4.661e+00	3.472e-18	2.025e+00	1.008e-05	3.31992	20.5874	NoBP	NoMF	NoCC	NoDomain
PTSG_04645	87.930338	11.191363	42.745881	12.133430	0.149769	3.924547	1.518471	0.469390	5.272e+00	5.881e-21	2.258e+00	1.843e-06	3.69985	20.5839	NoBP	NoMF	NoCC	NoDomain
PTSG_06942	85.381546	46.089995	58.310657	13.887224	0.155895	12.887429	2.458681	0.108575	4.349e+00	5.281e-17	2.484e+00	6.972e-08	3.42264	20.4785	NoBP	MF_GO:0005488:binding	NoCC	IPR001304:C-type lectin; IPR016186:C-type lectin-like; IPR016187:C-type lectin fold; IPR018378:C-type lectin, conserved site
PTSG_03491	127.014724	578.957553	768.773491	160.046081	48.108010	64.838159	127.090799	103.170826	2.856e+00	4.182e-09	1.933e+00	1.179e-05	2.28808	20.4584	BP_GO:0006084:acetyl-CoA metabolic process	MF_GO:0003824:catalytic activity	NoCC	IPR003702:Acetyl-CoA hydrolase/transferase; IPR014036:Transcription regulator HTH, DeoR
PTSG_05203	123.359360	216.039382	261.397742	68.594213	13.761332	37.539760	25.562607	11.419542	3.526e+00	1.606e-12	1.853e+00	2.560e-05	2.6742	20.4463	NoBP	NoMF	CC_GO:0016021:integral to membrane	IPR001195:Glycophorin; IPR021720:Malectin
PTSG_06952	92.964837	117.863166	214.368087	17.907851	14.252988	20.008084	23.909148	22.190464	3.155e+00	1.418e-10	3.293e+00	8.961e-12	2.85029	20.3711	BP_GO:0048513:organ development; BP_GO:0007165:signal transduction	MF_GO:0008158:hedgehog receptor activity	CC_GO:0016021:integral to membrane	IPR000731:Sterol-sensing domain; IPR003392:Patched; IPR004869:Membrane transport protein, MMPL type
PTSG_05335	45.230827	31.214861	58.271520	9.782699	0.232450	5.656017	1.571163	0.000000	4.908e+00	2.395e-18	2.501e+00	5.152e-07	3.70287	20.3244	NoBP	NoMF	NoCC	NoDomain
PTSG_08544	78.952804	57.180259	63.481178	14.829418	0.438176	12.848822	3.948928	0.457760	4.242e+00	2.504e-16	2.465e+00	9.602e-08	3.35465	20.3161	BP_GO:0006412:translation; BP_GO:0042254:ribosome biogenesis	MF_GO:0030898:actin-dependent ATPase activity; MF_GO:0005515:protein binding; MF_GO:0003774:motor activity; MF_GO:0005524:ATP binding; MF_GO:0003735:structural constituent of ribosome	CC_GO:0016459:myosin complex; CC_GO:0030673:axolemma; CC_GO:0005790:smooth endoplasmic reticulum; CC_GO:0005840:ribosome	IPR000048:IQ motif, EF-hand binding site; IPR001609:Myosin head, motor domain; IPR010926:Myosin tail 2; IPR018130:Ribosomal protein S2, conserved site
PTSG_03465	83.176342	22.337325	21.329588	6.447553	0.448397	6.993905	1.578532	0.312292	4.497e+00	1.481e-17	3.003e+00	6.797e-10	3.74378	20.2237	NoBP	NoMF	CC_GO:0016021:integral to membrane	IPR004877:Cytochrome b561, eukaryote; IPR005018:DOMON domain; IPR006593:Cytochrome b561/ferric reductase transmembrane; IPR019545:DM13 domain
PTSG_09923	144.975183	128.832577	329.689822	30.170492	48.295772	54.586331	18.377160	10.665896	2.971e+00	1.172e-09	3.046e+00	1.295e-10	2.63347	20.1519	BP_GO:0009252:peptidoglycan biosynthetic process; BP_GO:0046436:D-alanine metabolic process	MF_GO:0008716:D-alanine-D-alanine ligase activity; MF_GO:0005524:ATP binding; MF_GO:0008168:methyltransferase activity	NoCC	IPR000291:D-alanine--D-alanine ligase/VANA/B/C, conserved site; IPR011095:D-alanine--D-alanine ligase, C-terminal; IPR011761:ATP-grasp fold; IPR013216:Methyltransferase type 11; IPR013815:ATP-grasp fold, subdomain 1; IPR013816:ATP-grasp fold, subdomain 2
PTSG_05528	336.389022	207.859139	645.876636	53.467510	76.422936	121.091390	133.927544	8.576015	2.578e+00	8.734e-08	3.198e+00	2.517e-11	2.3337	20.1443	NoBP	NoMF	NoCC	NoDomain
PTSG_05032	82.701851	169.043408	218.650117	37.265821	13.349015	22.486924	15.940279	26.868605	3.328e+00	1.862e-11	2.382e+00	1.646e-07	2.75783	20.1122	BP_GO:0006096:glycolysis; BP_GO:0006000:fructose metabolic process; BP_GO:0006012:galactose metabolic process; BP_GO:0006013:mannose metabolic process; BP_GO:0006094:gluconeogenesis; BP_GO:0006098:pentose-phosphate shunt	MF_GO:0003872:6-phosphofructokinase activity	CC_GO:0005945:6-phosphofructokinase complex	IPR000023:Phosphofructokinase domain; IPR009161:6-phosphofructokinase, eukaryotic type; IPR015912:Phosphofructokinase, conserved site; IPR022953:Phosphofructokinase
PTSG_04291	65.309459	42.889978	96.575252	19.340469	0.552255	11.001098	3.666116	0.082420	4.494e+00	1.030e-17	2.124e+00	2.698e-06	3.30039	20.109	NoBP	NoMF	NoCC	NoDomain
PTSG_10861	82.613501	116.441810	179.514789	56.959266	2.255711	10.555087	15.881969	0.785510	4.411e+00	6.903e-16	1.451e+00	1.883e-03	2.8678	20.0157	NoBP	NoMF	NoCC	NoDomain
PTSG_09068	33.515953	22.712103	42.135761	4.174579	0.000000	5.835069	0.478902	0.000000	4.697e+00	2.224e-16	3.276e+00	1.030e-08	3.96627	19.9705	BP_GO:0055114:oxidation reduction	MF_GO:0016491:oxidoreductase activity; MF_GO:0005488:binding	NoCC	IPR002198:Short-chain dehydrogenase/reductase SDR; IPR002347:Glucose/ribitol dehydrogenase; IPR016040:NAD(P)-binding domain
PTSG_10515	19.397854	106.052331	53.366042	10.347831	5.378581	5.788605	4.706627	2.367996	4.062e+00	1.901e-15	2.834e+00	1.628e-09	3.38188	19.9442	NoBP	NoMF	NoCC	NoDomain
PTSG_04670	24.111948	54.918408	41.468470	8.704666	0.059521	4.066295	2.061834	0.124362	5.001e+00	1.795e-20	2.511e+00	7.504e-08	3.74135	19.9336	NoBP	NoMF	NoCC	IPR000782:FAS1 domain; IPR000884:Thrombospondin, type 1 repeat
PTSG_05217	220.983727	136.630506	77.605068	18.881331	20.392961	35.370576	16.081226	15.339178	3.064e+00	5.825e-10	3.235e+00	7.584e-11	2.77376	19.9174	NoBP	NoMF	NoCC	NoDomain
PTSG_02418	458.555088	626.817162	649.255019	161.081263	140.119011	192.944800	86.450575	62.222134	2.613e+00	6.337e-08	2.148e+00	1.757e-06	2.16911	19.9026	NoBP	NoMF	NoCC	NoDomain
PTSG_13186	54.118917	49.173612	66.566024	6.286045	3.983058	8.200637	6.057469	2.080539	3.810e+00	9.391e-13	3.473e+00	9.774e-10	3.41139	19.8653	NoBP	NoMF	NoCC	NoDomain
PTSG_07716	11.953005	46.476505	6.151206	2.385474	0.000000	2.273403	0.273659	0.000000	5.392e+00	2.569e-19	3.469e+00	1.247e-09	4.44767	19.6946	NoBP	NoMF	NoCC	NoDomain
PTSG_02708	53.720605	109.877474	141.067659	36.776050	2.267279	12.200598	13.888171	0.394769	4.160e+00	1.046e-15	1.773e+00	7.308e-05	2.95403	19.6919	NoBP	NoMF	NoCC	NoDomain
PTSG_00134	350.680851	375.486142	365.395580	107.616618	72.851589	86.932453	36.507832	61.932875	2.833e+00	5.736e-09	2.059e+00	3.909e-06	2.31407	19.6863	BP_GO:0006418:tRNA aminoacylation for protein translation	MF_GO:0004812:aminoacyl-tRNA ligase activity; MF_GO:0005524:ATP binding	CC_GO:0005737:cytoplasm	IPR001412:Aminoacyl-tRNA synthetase, class I, conserved site
PTSG_10621	136.270624	4.531811	7.700399	4.977099	0.909711	6.981126	7.071201	2.090813	3.835e+00	1.625e-13	3.602e+00	2.237e-11	3.48992	19.6461	NoBP	MF_GO:0008146:sulfotransferase activity	NoCC	IPR000863:Sulfotransferase domain
PTSG_02798	34.490562	28.180120	53.915444	1.863154	0.098380	12.199181	0.623404	0.000000	3.928e+00	1.581e-14	4.687e+00	9.554e-18	3.71624	19.6228	NoBP	NoMF	NoCC	NoDomain
PTSG_03274	80.524386	176.494178	98.459370	19.950174	15.841411	24.933384	14.601065	7.020972	3.271e+00	5.792e-11	2.873e+00	3.253e-09	2.84694	19.6116	NoBP	NoMF	NoCC	NoDomain
PTSG_11394	275.402225	119.504607	155.387853	53.048710	24.761557	24.516588	7.731631	40.489453	3.229e+00	7.012e-11	2.085e+00	3.665e-06	2.60695	19.6019	BP_GO:0006520:cellular amino acid metabolic process; BP_GO:0055114:oxidation reduction; BP_GO:0006118:electron transport	MF_GO:0016639:oxidoreductase activity, acting on the CH-NH2 group of donors, NAD or NADP as acceptor; MF_GO:0005488:binding	NoCC	IPR006095:Glutamate/phenylalanine/leucine/valine dehydrogenase; IPR006096:Glutamate/phenylalanine/leucine/valine dehydrogenase, C-terminal; IPR006097:Glutamate/phenylalanine/leucine/valine dehydrogenase, dimerisation domain; IPR016040:NAD(P)-binding domain
PTSG_11107	224.713263	84.531755	66.065714	29.647680	12.055062	22.845611	5.219939	19.677901	3.380e+00	1.325e-11	2.367e+00	2.703e-07	2.80596	19.5491	BP_GO:0006779:porphyrin biosynthetic process; BP_GO:0055114:oxidation reduction	MF_GO:0008168:methyltransferase activity	NoCC	IPR000878:Tetrapyrrole methylase; IPR003043:Uroporphiryn-III C-methyltransferase, conserved site; IPR006366:Uroporphyrin-III C-methyltransferase, C-terminal; IPR014776:Tetrapyrrole methylase, subdomain 2; IPR014777:Tetrapyrrole methylase, subdomain 1
PTSG_08552	58.274928	5.647894	8.580792	2.920571	0.336468	1.968034	0.497490	0.615137	5.132e+00	4.010e-20	3.339e+00	1.644e-10	4.25299	19.5426	BP_GO:0007050:cell cycle arrest	NoMF	NoCC	IPR003108:Growth-arrest-specific protein 2 domain; IPR009053:Prefoldin
PTSG_02607	96.389168	48.318832	44.751435	0.000000	11.492400	14.551172	6.854017	0.000000	3.280e+00	5.157e-10	3.482e+01	1.374e-14	3.2628	19.5141	NoBP	NoMF	NoCC	NoDomain
PTSG_10468	41.483847	33.450110	90.627769	14.160345	0.134587	7.116410	5.173896	0.070301	4.480e+00	1.171e-17	2.270e+00	7.050e-07	3.37182	19.5102	NoBP	NoMF	NoCC	NoDomain
PTSG_08547	73.142667	179.737185	151.438683	29.592665	10.925137	24.581920	28.411857	7.366115	3.265e+00	3.560e-11	2.495e+00	4.505e-08	2.73985	19.3828	BP_GO:0007050:cell cycle arrest	NoMF	NoCC	IPR003108:Growth-arrest-specific protein 2 domain
PTSG_00026	37.740031	183.472940	147.149958	47.978325	7.851847	15.826862	12.757647	5.363357	3.899e+00	3.942e-14	1.663e+00	2.054e-04	2.77366	19.2493	NoBP	MF_GO:0005515:protein binding; MF_GO:0008270:zinc ion binding	NoCC	IPR001841:Zinc finger, RING-type; IPR013083:Zinc finger, RING/FYVE/PHD-type; IPR018957:Zinc finger, C3HC4 RING-type
PTSG_12919	440.223723	345.899197	209.141006	29.818419	94.942304	97.074322	27.536890	87.934786	2.439e+00	3.962e-07	3.771e+00	7.955e-14	2.29798	19.2432	BP_GO:0042823:pyridoxal phosphate biosynthetic process; BP_GO:0043581:mycelium development; BP_GO:0009405:pathogenesis; BP_GO:0009228:thiamin biosynthetic process	MF_GO:0003824:catalytic activity	NoCC	IPR001852:Vitamin B6 biosynthesis protein; IPR008867:Thiazole biosynthesis; IPR011060:Ribulose-phosphate binding barrel; IPR013785:Aldolase-type TIM barrel
PTSG_02397	183.763717	517.421943	577.624424	195.881637	48.993726	75.195636	111.930708	31.119553	3.023e+00	7.235e-10	1.431e+00	9.516e-04	2.2023	19.2385	BP_GO:0006950:response to stress	NoMF	NoCC	IPR003718:Peroxiredoxin, OsmC-like protein; IPR015946:K homology domain-like, alpha/beta
PTSG_12390	16.210483	102.583504	85.209330	25.313068	1.811965	5.746658	4.932957	0.630983	4.718e+00	7.048e-19	1.736e+00	9.508e-05	3.14504	19.1454	NoBP	MF_GO:0005515:protein binding	NoCC	IPR002350:Proteinase inhibitor I1, Kazal; IPR011497:Protease inhibitor, Kazal-type
PTSG_10516	144.099675	0.493095	4.200051	3.592951	5.463885	10.155784	3.013485	1.427023	3.624e+00	7.526e-13	4.064e+00	1.038e-14	3.39017	19.0941	BP_GO:0007165:signal transduction	MF_GO:0004872:receptor activity	NoCC	IPR001368:TNFR/CD27/30/40/95 cysteine-rich region
PTSG_07442	5.163486	43.377227	32.621378	3.718460	0.266016	1.920492	2.375988	0.158803	4.856e+00	1.111e-19	3.173e+00	8.386e-11	4.0025	19.043	NoBP	MF_GO:0005515:protein binding; MF_GO:0005509:calcium ion binding	NoCC	IPR000152:EGF-type aspartate/asparagine hydroxylation site; IPR000436:Sushi/SCR/CCP; IPR000742:Epidermal growth factor-like, type 3; IPR006210:Epidermal growth factor-like; IPR013091:EGF calcium-binding; IPR016060:Complement control module; IPR018097:EGF-like calcium-binding, conserved site
PTSG_13087	386.265415	439.634936	482.755764	134.238106	55.947206	113.017615	123.938178	59.160515	2.646e+00	5.171e-08	2.003e+00	9.376e-06	2.16513	18.9858	NoBP	NoMF	NoCC	NoDomain
PTSG_03805	18.831426	27.742082	45.134003	6.183206	0.150688	2.538401	1.400471	0.629693	5.017e+00	6.888e-19	2.610e+00	1.824e-07	3.80935	18.7954	NoBP	NoMF	NoCC	IPR004253:Domain of unknown function DUF231, plant
PTSG_04947	84.187612	169.149345	196.199256	86.074271	0.696251	18.244509	18.726217	0.000000	4.334e+00	5.822e-17	1.108e+00	9.497e-03	2.59808	18.7772	NoBP	MF_GO:0005515:protein binding; MF_GO:0008270:zinc ion binding	NoCC	IPR001841:Zinc finger, RING-type; IPR011990:Tetratricopeptide-like helical; IPR013083:Zinc finger, RING/FYVE/PHD-type; IPR019734:Tetratricopeptide repeat
PTSG_10775	10.623002	67.710243	97.962325	27.386035	0.536683	2.360608	1.768416	0.168201	5.948e+00	3.502e-26	1.416e+00	1.071e-03	3.18894	18.741	NoBP	NoMF	NoCC	NoDomain
PTSG_03116	77.071311	130.495297	132.962540	21.890228	11.269710	16.496290	22.949756	12.075286	3.191e+00	1.647e-10	2.679e+00	3.099e-08	2.74463	18.7367	NoBP	NoMF	NoCC	IPR013217:Methyltransferase type 12
PTSG_06495	27.613868	52.633569	53.958604	10.604119	1.567799	5.240114	3.406175	0.233982	4.428e+00	2.734e-16	2.379e+00	1.438e-06	3.40938	18.6948	NoBP	MF_GO:0005515:protein binding	NoCC	IPR001680:WD40 repeat; IPR011046:WD40 repeat-like-containing domain; IPR015943:WD40/YVTN repeat-like-containing domain; IPR017986:WD40-repeat-containing domain; IPR019781:WD40 repeat, subgroup; IPR019782:WD40 repeat 2
PTSG_10630	11.395077	30.346206	20.477767	1.886082	0.094349	3.090392	0.318859	0.000000	4.894e+00	1.661e-18	3.761e+00	8.599e-12	4.26605	18.6611	NoBP	NoMF	NoCC	NoDomain
PTSG_07006	15.918817	35.466348	27.059093	5.090215	0.186077	1.393129	1.729370	0.000000	5.274e+00	3.014e-19	2.661e+00	4.166e-07	3.96038	18.648	NoBP	MF_GO:0005515:protein binding	NoCC	IPR001478:PDZ/DHR/GLGF
PTSG_07456	22.235808	61.854999	73.830746	21.945725	0.194938	2.189203	2.799932	0.407301	5.545e+00	4.443e-22	1.568e+00	5.465e-04	3.25673	18.6223	NoBP	MF_GO:0003779:actin binding	NoCC	IPR001589:Actinin-type, actin-binding, conserved site; IPR001715:Calponin homology domain
PTSG_13209	69.229006	163.125605	188.096065	81.061620	2.340872	14.001527	17.542117	1.063259	4.348e+00	4.659e-17	1.099e+00	9.948e-03	2.59466	18.5021	BP_GO:0006508:proteolysis	MF_GO:0008233:peptidase activity	NoCC	IPR001767:Peptidase C46, hedgehog protein, hint region
PTSG_03524	500.357087	1315.816989	688.612744	463.136041	81.087399	227.356877	318.898834	31.598756	2.688e+00	2.694e-08	1.155e+00	6.632e-03	1.89548	18.3966	NoBP	NoMF	NoCC	NoDomain
PTSG_08011	40.678577	50.186267	46.542524	6.208288	0.863514	6.195616	5.228642	4.510544	3.769e+00	2.653e-13	3.185e+00	4.048e-10	3.31531	18.2917	BP_GO:0008152:metabolic process	MF_GO:0008484:sulfuric ester hydrolase activity	NoCC	IPR000917:Sulfatase; IPR017849:Alkaline phosphatase-like, alpha/beta/alpha; IPR017850:Alkaline-phosphatase-like, core domain
PTSG_12330	12.626310	57.489806	67.458828	16.672664	0.072030	2.898608	3.408025	0.150498	5.143e+00	3.328e-21	1.770e+00	7.178e-05	3.30487	18.2399	NoBP	NoMF	NoCC	IPR019793:Peroxidases heam-ligand binding site
PTSG_03840	66.157112	156.138433	194.604822	33.826532	15.576022	19.435853	28.344795	20.861774	3.062e+00	5.581e-10	2.347e+00	3.680e-07	2.55733	18.2046	NoBP	NoMF	NoCC	IPR003734:Protein of unknown function DUF155
PTSG_12648	7.746827	45.734547	108.365746	21.865456	0.513138	2.112977	5.289271	0.428858	5.037e+00	6.067e-21	1.620e+00	2.182e-04	3.15851	18.1726	BP_GO:0006468:protein amino acid phosphorylation; BP_GO:0009190:cyclic nucleotide biosynthetic process; BP_GO:0009069:serine family amino acid metabolic process	MF_GO:0005524:ATP binding; MF_GO:0016849:phosphorus-oxygen lyase activity; MF_GO:0004674:protein serine/threonine kinase activity	NoCC	IPR000719:Protein kinase, catalytic domain; IPR001054:Adenylyl cyclase class-3/4/guanylyl cyclase; IPR001245:Serine-threonine/tyrosine-protein kinase; IPR008271:Serine/threonine-protein kinase, active site; IPR011009:Protein kinase-like domain; IPR017441:Protein kinase, ATP binding site
PTSG_02216	96.265524	63.889145	79.965679	7.970157	7.575254	24.490432	7.370025	7.194388	3.113e+00	4.688e-10	3.628e+00	6.117e-12	2.87374	18.1697	NoBP	NoMF	NoCC	NoDomain
PTSG_10154	77.480298	89.187433	147.583716	18.241856	13.816231	19.521737	17.624314	11.037566	3.099e+00	4.801e-10	2.827e+00	6.682e-09	2.70646	18.1625	NoBP	MF_GO:0008270:zinc ion binding	NoCC	IPR000433:Zinc finger, ZZ-type
PTSG_08977	363.413306	100.346403	266.711875	25.068899	47.212350	106.123919	51.446166	19.360226	2.457e+00	3.715e-07	3.577e+00	2.834e-12	2.28842	18.142	NoBP	NoMF	NoCC	NoDomain
PTSG_12722	38.794078	100.374037	42.776821	5.697833	4.172613	14.373570	6.150723	5.935803	3.319e+00	2.804e-11	3.715e+00	3.859e-13	3.06121	18.1297	NoBP	MF_GO:0005515:protein binding; MF_GO:0030246:carbohydrate binding	NoCC	IPR002035:von Willebrand factor, type A; IPR008985:Concanavalin A-like lectin/glucanase; IPR013784:Carbohydrate-binding-like fold
PTSG_09154	136.114348	115.949319	95.380749	56.978329	11.008595	11.465622	8.851040	4.451852	4.037e+00	4.750e-15	1.322e+00	2.342e-03	2.64224	18.1144	NoBP	NoMF	NoCC	NoDomain
PTSG_07021	108.826082	187.354837	275.099319	69.522293	27.632462	35.229514	35.188918	15.479663	3.095e+00	4.316e-10	1.761e+00	9.156e-05	2.3789	18.0156	NoBP	NoMF	NoCC	IPR003582:Metridin-like ShK toxin
PTSG_01895	53.291534	23.838345	52.519831	13.304574	0.000000	6.574567	1.846615	0.000000	4.679e+00	8.865e-18	2.001e+00	1.936e-05	3.31411	18.0072	NoBP	NoMF	NoCC	NoDomain
PTSG_08742	15.224825	29.320822	22.704243	4.693755	0.000000	1.583630	0.519894	0.160710	5.617e+00	1.226e-20	2.556e+00	6.299e-07	4.00976	17.9898	BP_GO:0055114:oxidation reduction	MF_GO:0005506:iron ion binding; MF_GO:0031418:L-ascorbic acid binding	NoCC	IPR006620:Prolyl 4-hydroxylase, alpha subunit; IPR019601:Oxoglutarate/iron-dependent oxygenase, C-terminal degradation domain; IPR022272:Lipocalin conserved site
PTSG_10547	13.614456	51.349103	76.488910	16.629171	1.922258	2.198721	3.248208	1.115651	4.812e+00	3.487e-18	1.810e+00	9.518e-05	3.23072	17.9603	BP_GO:0042981:regulation of apoptosis; BP_GO:0006796:phosphate metabolic process	MF_GO:0003824:catalytic activity; MF_GO:0005515:protein binding	NoCC	IPR002110:Ankyrin repeat; IPR020683:Ankyrin repeat-containing domain
PTSG_07455	10.170026	35.354112	61.408243	11.776388	0.155457	2.036790	1.707479	0.324810	5.395e+00	6.415e-21	1.905e+00	4.864e-05	3.47743	17.9282	NoBP	MF_GO:0003779:actin binding	NoCC	IPR001298:Filamin/ABP280 repeat; IPR001589:Actinin-type, actin-binding, conserved site; IPR001715:Calponin homology domain; IPR013783:Immunoglobulin-like fold; IPR017868:Filamin/ABP280 repeat-like
PTSG_09655	461.487801	77.441484	98.500770	48.380879	35.210391	42.717901	34.728356	51.960484	2.677e+00	2.928e-08	2.417e+00	9.443e-08	2.31839	17.9238	BP_GO:0055114:oxidation reduction; BP_GO:0008652:cellular amino acid biosynthetic process; BP_GO:0006118:electron transport; BP_GO:0006790:sulfur metabolic process	MF_GO:0051536:iron-sulfur cluster binding; MF_GO:0010181:FMN binding; MF_GO:0020037:heme binding; MF_GO:0004783:sulfite reductase (NADPH) activity; MF_GO:0050661:NADP or NADPH binding	CC_GO:0009337:sulfite reductase complex (NADPH)	IPR001094:Flavodoxin; IPR002880:Pyruvate flavodoxin/ferredoxin oxidoreductase, N-terminal; IPR005117:Nitrite/sulphite reductase, hemoprotein beta-component, ferrodoxin-like; IPR006066:Nitrite/sulphite reductase iron-sulphur/siroheam-binding site; IPR006067:Nitrite/sulphite reductase 4Fe-4S domain; IPR008254:Flavodoxin/nitric oxide synthase; IPR009014:Transketolase, C-terminal/Pyruvate-ferredoxin …
PTSG_11523	36.909806	19.210938	31.097764	1.435702	0.000000	9.577764	0.288228	0.000000	3.882e+00	3.481e-12	4.644e+00	4.926e-11	3.68507	17.9153	NoBP	NoMF	NoCC	NoDomain
PTSG_00333	11.978866	54.340163	55.413609	15.558770	0.000000	1.419415	2.669696	0.264082	5.527e+00	3.302e-22	1.690e+00	1.948e-04	3.34897	17.8922	NoBP	NoMF	NoCC	NoDomain
PTSG_11676	79.678068	51.708504	54.685049	23.119303	0.000000	11.596396	3.768941	0.172601	4.319e+00	2.828e-16	1.722e+00	1.375e-04	3.00401	17.8881	NoBP	NoMF	NoCC	NoDomain
PTSG_08806	38.489810	73.531861	109.510520	26.843174	4.238608	7.857157	6.749134	4.513205	4.003e+00	5.621e-15	1.769e+00	6.214e-05	2.87869	17.8663	NoBP	NoMF	NoCC	NoDomain
PTSG_04473	121.509934	77.094222	59.635421	42.049025	1.248925	14.025742	4.220835	1.304745	4.360e+00	1.443e-13	1.339e+00	8.515e-03	2.77571	17.8412	NoBP	NoMF	NoCC	NoDomain
PTSG_11518	10.481999	82.224793	73.792037	12.724942	3.897101	4.527459	6.358194	5.334781	3.805e+00	1.238e-13	2.434e+00	2.694e-07	3.07884	17.8401	NoBP	MF_GO:0005515:protein binding	NoCC	IPR000980:SH2 motif
PTSG_10731	26.541723	24.833802	27.540047	5.790465	0.000000	3.004477	0.129165	0.638838	5.130e+00	9.587e-19	2.485e+00	9.340e-07	3.78175	17.8396	NoBP	MF_GO:0005515:protein binding	NoCC	IPR000225:Armadillo; IPR011989:Armadillo-like helical; IPR016024:Armadillo-type fold; IPR019793:Peroxidases heam-ligand binding site
PTSG_06569	16.639126	130.795274	290.289609	92.895844	6.976243	8.568982	16.577392	6.377037	4.272e+00	2.240e-16	9.671e-01	2.436e-02	2.47307	17.7787	NoBP	NoMF	NoCC	NoDomain
PTSG_10572	9.845818	42.090041	74.499779	5.799987	3.371022	5.752844	3.886894	2.693055	3.777e+00	8.822e-14	3.176e+00	5.094e-11	3.29271	17.7717	BP_GO:0006979:response to oxidative stress; BP_GO:0055114:oxidation reduction; BP_GO:0006749:glutathione metabolic process; BP_GO:0006804:peroxidase reaction	MF_GO:0004602:glutathione peroxidase activity; MF_GO:0005515:protein binding	NoCC	IPR000591:DEP domain; IPR000889:Glutathione peroxidase; IPR001849:Pleckstrin homology domain; IPR011991:Winged helix-turn-helix transcription repressor DNA-binding; IPR011993:Pleckstrin homology-type; IPR012335:Thioredoxin fold; IPR012336:Thioredoxin-like fold
PTSG_05190	140.438290	5.278552	16.490977	5.128304	2.580463	10.196406	11.627826	2.396263	3.318e+00	8.664e-11	3.694e+00	5.899e-11	3.08186	17.7415	NoBP	NoMF	NoCC	NoDomain
PTSG_10876	119.706624	453.873765	591.499974	98.520057	60.989803	68.747716	94.248000	144.011717	2.410e+00	4.864e-07	2.292e+00	3.592e-07	2.05739	17.6961	BP_GO:0032770:positive regulation of monooxygenase activity; BP_GO:0055114:oxidation reduction; BP_GO:0009893:positive regulation of metabolic process; BP_GO:0006118:electron transport	MF_GO:0003958:NADPH-hemoprotein reductase activity; MF_GO:0005506:iron ion binding; MF_GO:0010181:FMN binding	CC_GO:0005783:endoplasmic reticulum	IPR001094:Flavodoxin; IPR001433:Oxidoreductase FAD/NAD(P)-binding; IPR001709:Flavoprotein pyridine nucleotide cytochrome reductase; IPR003097:FAD-binding, type 1; IPR008254:Flavodoxin/nitric oxide synthase; IPR017927:Ferredoxin reductase-type FAD-binding domain; IPR017938:Riboflavin synthase-like beta-barrel; IPR023173:NADPH-cytochrome p450 reductase, FAD-binding, alpha-helical domain-3
PTSG_05152	20.271209	54.795507	83.164306	21.707809	0.196498	2.390610	6.723790	0.102640	4.814e+00	2.657e-19	1.591e+00	3.354e-04	3.08302	17.6377	NoBP	NoMF	CC_GO:0005783:endoplasmic reticulum	IPR003388:Reticulon; IPR005069:Nucleotide-diphospho-sugar transferase, predicted
PTSG_02670	193.759084	46.441745	147.828444	30.871466	26.022643	39.263655	16.489776	0.554810	3.002e+00	9.509e-10	2.364e+00	2.494e-07	2.51423	17.6375	NoBP	NoMF	NoCC	NoDomain
PTSG_12534	32.560360	37.489596	20.393931	6.764178	0.741811	4.396772	0.626752	0.000000	4.711e+00	2.021e-16	2.455e+00	2.678e-06	3.58866	17.6346	NoBP	NoMF	NoCC	NoDomain
PTSG_04015	22.163643	28.250780	36.582000	8.376577	0.000000	2.853513	0.572481	0.000000	5.397e+00	3.678e-20	2.094e+00	1.524e-05	3.61883	17.58	NoBP	MF_GO:0005515:protein binding	NoCC	IPR002110:Ankyrin repeat; IPR020683:Ankyrin repeat-containing domain
PTSG_11911	23.273043	16.415852	36.372960	1.063240	0.294746	7.211235	0.889390	0.043989	3.926e+00	1.988e-14	4.880e+00	6.577e-18	3.73774	17.4333	BP_GO:0006468:protein amino acid phosphorylation	MF_GO:0004672:protein kinase activity; MF_GO:0005524:ATP binding; MF_GO:0005515:protein binding	NoCC	IPR000719:Protein kinase, catalytic domain; IPR001245:Serine-threonine/tyrosine-protein kinase; IPR001611:Leucine-rich repeat; IPR003591:Leucine-rich repeat, typical subtype; IPR011009:Protein kinase-like domain
PTSG_00871	33.179960	20.073562	20.942080	2.564672	0.101567	5.370413	0.858130	0.265265	4.232e+00	5.386e-16	3.567e+00	3.495e-12	3.75488	17.3787	BP_GO:0006468:protein amino acid phosphorylation	MF_GO:0004672:protein kinase activity; MF_GO:0005524:ATP binding; MF_GO:0005515:protein binding	NoCC	IPR000719:Protein kinase, catalytic domain; IPR001245:Serine-threonine/tyrosine-protein kinase; IPR011009:Protein kinase-like domain; IPR011641:Tyrosine-protein kinase ephrin type A/B receptor-like; IPR013032:EGF-like region, conserved site; IPR015915:Kelch-type beta propeller
PTSG_12943	23.770179	27.254524	33.216513	7.633515	0.000000	2.970580	0.957805	0.000000	5.144e+00	4.990e-18	2.180e+00	1.600e-05	3.60211	17.3315	NoBP	NoMF	NoCC	NoDomain
PTSG_04378	58.681130	59.244922	64.820664	29.366625	0.000000	6.965647	3.930386	0.000000	4.801e+00	1.197e-18	1.354e+00	2.286e-03	2.9193	17.3078	BP_GO:0007169:transmembrane receptor protein tyrosine kinase signaling pathway; BP_GO:0007298:border follicle cell migration; BP_GO:0007165:signal transduction; BP_GO:0042386:hemocyte differentiation; BP_GO:0006468:protein amino acid phosphorylation; BP_GO:0009069:serine family amino acid metabolic process	MF_GO:0004674:protein serine/threonine kinase activity; MF_GO:0005524:ATP binding	NoCC	IPR000719:Protein kinase, catalytic domain; IPR001245:Serine-threonine/tyrosine-protein kinase; IPR008271:Serine/threonine-protein kinase, active site; IPR011009:Protein kinase-like domain; IPR017442:Serine/threonine-protein kinase-like domain
PTSG_10732	78.045422	81.333884	50.234849	31.309340	0.000000	12.819469	5.587195	0.000000	4.234e+00	9.017e-15	1.458e+00	1.966e-03	2.81292	17.2337	BP_GO:0043066:negative regulation of apoptosis	NoMF	NoCC	IPR010695:Fas apoptotic inhibitory molecule
PTSG_07656	30.496414	68.648291	25.665840	8.971568	1.287102	7.528373	2.446794	2.353099	3.941e+00	4.606e-14	2.513e+00	2.884e-07	3.20314	17.2285	NoBP	NoMF	NoCC	NoDomain
PTSG_07828	104.759863	153.175327	233.990480	46.032185	23.724841	29.843442	38.910823	24.712313	2.827e+00	5.908e-09	2.141e+00	1.674e-06	2.32856	17.132	BP_GO:0016310:phosphorylation	MF_GO:0005524:ATP binding; MF_GO:0016301:kinase activity; MF_GO:0016874:ligase activity	NoCC	IPR000121:PEP-utilising enzyme; IPR002192:Pyruvate phosphate dikinase, PEP/pyruvate-binding; IPR005078:Peptidase C54; IPR008279:PEP-utilising enzyme, mobile domain; IPR013815:ATP-grasp fold, subdomain 1; IPR013816:ATP-grasp fold, subdomain 2; IPR015813:Pyruvate/Phosphoenolpyruvate kinase
PTSG_07512	125.642377	1.534602	7.029950	5.963684	4.251148	9.851414	4.446951	1.268900	3.490e+00	1.147e-11	3.199e+00	1.047e-09	3.11698	17.0915	BP_GO:0007165:signal transduction	MF_GO:0004872:receptor activity	NoCC	IPR001368:TNFR/CD27/30/40/95 cysteine-rich region
PTSG_04731	815.342604	31.612135	109.417706	74.871688	53.805393	81.216157	41.327127	132.365948	2.339e+00	1.019e-06	2.368e+00	1.836e-07	2.05499	17.0903	NoBP	MF_GO:0005515:protein binding	NoCC	IPR002110:Ankyrin repeat; IPR020683:Ankyrin repeat-containing domain; IPR021832:Protein of unknown function DUF3424
PTSG_12041	87.157324	36.063137	62.024661	22.860788	0.000000	13.924595	4.988567	0.493461	3.989e+00	2.644e-14	1.733e+00	1.577e-04	2.86878	17.0645	BP_GO:0008152:metabolic process	MF_GO:0003824:catalytic activity; MF_GO:0005488:binding	NoCC	IPR008030:NmrA-like; IPR016040:NAD(P)-binding domain
PTSG_09898	31.688526	13.469306	21.392092	5.184986	0.234671	1.317705	1.189630	0.000000	5.301e+00	4.197e-18	2.401e+00	6.461e-06	3.80656	17.0207	BP_GO:0016051:carbohydrate biosynthetic process	MF_GO:0008146:sulfotransferase activity	CC_GO:0016021:integral to membrane	IPR005331:Sulfotransferase
PTSG_01179	95.659470	170.007167	199.102951	28.988689	31.610468	23.386401	37.173934	32.800151	2.651e+00	4.753e-08	2.725e+00	8.300e-09	2.33093	16.9585	BP_GO:0006457:protein folding	MF_GO:0031072:heat shock protein binding; MF_GO:0051082:unfolded protein binding	NoCC	IPR001623:Heat shock protein DnaJ, N-terminal; IPR002939:Chaperone DnaJ, C-terminal; IPR003095:Heat shock protein DnaJ; IPR008971:HSP40/DnaJ peptide-binding; IPR018253:Heat shock protein DnaJ, conserved site
PTSG_00862	13.081828	54.620280	61.061824	14.339976	1.239042	3.274061	4.249016	2.284271	4.295e+00	1.985e-16	1.892e+00	2.547e-05	3.07957	16.7024	BP_GO:0008152:metabolic process	MF_GO:0008484:sulfuric ester hydrolase activity; MF_GO:0008236:serine-type peptidase activity	CC_GO:0016021:integral to membrane	IPR000917:Sulfatase; IPR017849:Alkaline phosphatase-like, alpha/beta/alpha; IPR017850:Alkaline-phosphatase-like, core domain; IPR019758:Peptidase S26A, signal peptidase I, conserved site
PTSG_04739	104.715752	264.024332	138.338251	38.188812	51.602461	46.246105	19.212941	21.700579	2.637e+00	5.406e-08	2.450e+00	1.229e-07	2.25582	16.6955	BP_GO:0006479:protein amino acid methylation; BP_GO:0046500:S-adenosylmethionine metabolic process	MF_GO:0004719:protein-L-isoaspartate (D-aspartate) O-methyltransferase activity	NoCC	IPR000682:Protein-L-isoaspartate(D-aspartate) O-methyltransferase
PTSG_08802	17.731627	30.897215	31.295760	7.774385	0.205255	1.920889	1.560768	0.107214	5.127e+00	7.574e-20	2.080e+00	1.054e-05	3.5254	16.6949	NoBP	NoMF	CC_GO:0016020:membrane	IPR000620:Drug/metabolite transporter; IPR008408:Brain acid soluble protein 1
PTSG_03930	47.850587	152.843070	189.125177	67.819812	10.526652	16.419024	26.681707	5.023383	3.499e+00	2.688e-12	1.249e+00	3.717e-03	2.36097	16.578	NoBP	NoMF	NoCC	NoDomain
PTSG_04421	30.866317	43.821979	46.352987	7.884192	2.747635	7.558317	3.869099	1.565694	3.700e+00	3.769e-13	2.659e+00	2.728e-08	3.09408	16.505	NoBP	NoMF	NoCC	NoDomain
PTSG_02055	149.243511	347.771545	191.708112	51.290285	37.808608	63.539472	67.014972	47.902369	2.422e+00	4.535e-07	2.466e+00	7.831e-08	2.10105	16.4782	BP_GO:0006629:lipid metabolic process; BP_GO:0055114:oxidation reduction	MF_GO:0016491:oxidoreductase activity; MF_GO:0020037:heme binding	NoCC	IPR001199:Cytochrome b5; IPR005804:Fatty acid desaturase, type 1
PTSG_06510	682.855564	128.750566	288.369880	123.538090	98.560795	131.411789	52.427214	73.906338	2.368e+00	7.444e-07	1.859e+00	2.359e-05	1.9338	16.4727	BP_GO:0006094:gluconeogenesis; BP_GO:0006096:glycolysis; BP_GO:0005982:starch metabolic process; BP_GO:0005985:sucrose metabolic process; BP_GO:0006098:pentose-phosphate shunt	MF_GO:0004347:glucose-6-phosphate isomerase activity	CC_GO:0005737:cytoplasm	IPR000408:Regulator of chromosome condensation, RCC1; IPR001672:Phosphoglucose isomerase (PGI); IPR018189:Phosphoglucose isomerase, conserved site; IPR023096:Phosphoglucose isomerase, C-terminal
PTSG_10548	17.010393	59.051469	78.670996	21.633973	2.526397	3.283805	5.336341	1.906170	4.329e+00	9.379e-17	1.564e+00	3.718e-04	2.89429	16.4647	BP_GO:0001570:vasculogenesis; BP_GO:0007507:heart development; BP_GO:0006470:protein amino acid dephosphorylation; BP_GO:0006570:tyrosine metabolic process	MF_GO:0004725:protein tyrosine phosphatase activity; MF_GO:0005515:protein binding	CC_GO:0016020:membrane	IPR000242:Protein-tyrosine phosphatase, receptor/non-receptor type; IPR000387:Protein-tyrosine/Dual-specificity phosphatase; IPR001478:PDZ/DHR/GLGF; IPR008144:Guanylate kinase; IPR016130:Protein-tyrosine phosphatase, active site
PTSG_08492	10.221597	89.615674	81.236469	39.927548	0.216853	1.582952	1.905462	0.226545	6.275e+00	3.163e-28	9.090e-01	3.263e-02	2.78259	16.4603	BP_GO:0007264:small GTPase mediated signal transduction; BP_GO:0043087:regulation of GTPase activity	MF_GO:0005085:guanyl-nucleotide exchange factor activity; MF_GO:0005515:protein binding	CC_GO:0005622:intracellular	IPR001895:Guanine-nucleotide dissociation stimulator CDC25; IPR019734:Tetratricopeptide repeat; IPR023578:Ras guanine nucleotide exchange factor, domain
PTSG_11996	13.733881	27.866416	14.687574	1.758002	0.501269	1.876460	0.988211	1.221904	4.361e+00	9.160e-15	3.714e+00	4.495e-10	3.88591	16.4366	NoBP	MF_GO:0005515:protein binding	NoCC	IPR001304:C-type lectin; IPR002035:von Willebrand factor, type A; IPR016186:C-type lectin-like; IPR016187:C-type lectin fold
PTSG_03958	458.221144	221.158011	315.293248	160.150470	61.896714	78.614287	53.897049	72.801036	2.638e+00	4.798e-08	1.346e+00	1.754e-03	1.95574	16.3756	NoBP	MF_GO:0005515:protein binding	NoCC	IPR004045:Glutathione S-transferase, N-terminal; IPR010987:Glutathione S-transferase, C-terminal-like; IPR012335:Thioredoxin fold; IPR012336:Thioredoxin-like fold; IPR017933:Glutathione S-transferase/chloride channel, C-terminal
PTSG_00978	25.056674	111.068836	147.754237	44.366106	8.862400	10.367395	15.941738	4.479919	3.610e+00	6.147e-13	1.406e+00	1.143e-03	2.49348	16.3676	NoBP	MF_GO:0005515:protein binding	NoCC	IPR001060:Fps/Fes/Fer/CIP4 homology; IPR001452:Src homology-3 domain; IPR001478:PDZ/DHR/GLGF
PTSG_01631	20.098363	48.658099	67.613257	23.636552	0.000000	2.803248	2.530785	0.000000	5.386e+00	6.588e-20	1.246e+00	6.385e-03	2.97183	16.3641	NoBP	NoMF	NoCC	NoDomain
PTSG_08822	8.981958	21.652205	31.399857	5.892120	0.000000	0.873492	0.954612	0.051320	5.773e+00	5.181e-24	2.120e+00	4.402e-06	3.73376	16.3166	BP_GO:0006457:protein folding	MF_GO:0031072:heat shock protein binding; MF_GO:0051082:unfolded protein binding	NoCC	IPR000742:Epidermal growth factor-like, type 3; IPR000772:Ricin B lectin; IPR001623:Heat shock protein DnaJ, N-terminal; IPR003095:Heat shock protein DnaJ; IPR006210:Epidermal growth factor-like; IPR008997:Ricin B-related lectin; IPR011990:Tetratricopeptide-like helical; IPR013032:EGF-like region, conserved site
PTSG_07017	130.198686	8.946755	10.266841	3.925463	1.065990	15.961785	6.191957	6.542600	3.042e+00	9.546e-10	3.951e+00	1.995e-13	2.88597	16.2716	NoBP	MF_GO:0017111:nucleoside-triphosphatase activity; MF_GO:0005524:ATP binding	NoCC	IPR003593:ATPase, AAA+ type, core; IPR003959:ATPase, AAA-type, core
PTSG_07745	108.316272	24.090349	37.384374	1.462790	7.106042	25.155184	5.351258	1.936602	2.847e+00	7.416e-09	5.567e+00	4.450e-19	2.78661	16.2255	BP_GO:0005982:starch metabolic process; BP_GO:0005985:sucrose metabolic process	MF_GO:0004650:polygalacturonase activity	NoCC	IPR000743:Glycoside hydrolase, family 28; IPR006626:Parallel beta-helix repeat; IPR011050:Pectin lyase fold/virulence factor; IPR012334:Pectin lyase fold
PTSG_08123	74.310108	221.875783	220.011391	35.584891	26.998913	38.128622	41.669580	48.163380	2.486e+00	2.343e-07	2.583e+00	2.140e-08	2.17475	16.1515	BP_GO:0055114:oxidation reduction; BP_GO:0006561:proline biosynthetic process; BP_GO:0000051:urea cycle intermediate metabolic process; BP_GO:0006537:glutamate biosynthetic process; BP_GO:0016310:phosphorylation	MF_GO:0004350:glutamate-5-semialdehyde dehydrogenase activity; MF_GO:0004349:glutamate 5-kinase activity	CC_GO:0005739:mitochondrion	IPR000965:Gamma-glutamyl phosphate reductase GPR; IPR001048:Aspartate/glutamate/uridylate kinase; IPR001057:Glutamate/acetylglutamate kinase; IPR005715:Glutamate 5-kinase/delta-1-pyrroline-5-carboxylate synthase; IPR005766:Delta l-pyrroline-5-carboxylate synthetase; IPR015590:Aldehyde dehydrogenase domain; IPR016161:Aldehyde/histidinol dehydrogenase; IPR016162:Aldehyde dehydrogenase, N-terminal; …
PTSG_09472	1106.650415	602.413333	612.951207	300.420573	251.652776	257.983914	145.081784	254.652415	2.095e+00	1.027e-05	1.660e+00	1.365e-04	1.67758	16.0984	NoBP	NoMF	NoCC	IPR006683:Thioesterase superfamily
PTSG_03140	32.009798	192.162398	95.205774	33.722894	14.208620	16.698810	26.242995	10.873849	2.991e+00	1.206e-09	1.965e+00	1.256e-05	2.38724	16.076	NoBP	NoMF	NoCC	NoDomain
PTSG_09187	48.431234	19.983807	16.347328	10.433907	0.000000	2.936963	0.530301	0.131141	5.281e+00	2.523e-20	1.734e+00	1.912e-04	3.33163	16.0598	BP_GO:0007017:microtubule-based process	MF_GO:0005515:protein binding; MF_GO:0003777:microtubule motor activity	CC_GO:0005871:kinesin complex; CC_GO:0005874:microtubule	IPR001440:Tetratricopeptide TPR-1; IPR002151:Kinesin light chain; IPR011990:Tetratricopeptide-like helical; IPR013026:Tetratricopeptide repeat-containing; IPR019734:Tetratricopeptide repeat
PTSG_08324	152.552640	107.086968	140.169724	20.273098	30.279249	46.369588	19.500137	21.457054	2.519e+00	1.953e-07	3.017e+00	4.959e-10	2.27287	16.0424	BP_GO:0006508:proteolysis	MF_GO:0004197:cysteine-type endopeptidase activity	NoCC	IPR000169:Peptidase, cysteine peptidase active site; IPR000668:Peptidase C1A, papain C-terminal; IPR013128:Peptidase C1A, papain; IPR013201:Proteinase inhibitor I29, cathepsin propeptide
PTSG_12719	73.975680	21.625260	17.170120	18.425460	0.191394	2.328516	1.455366	0.099974	5.518e+00	8.781e-24	1.315e+00	2.290e-03	3.06232	16.0229	NoBP	MF_GO:0005515:protein binding; MF_GO:0005509:calcium ion binding	NoCC	IPR000152:EGF-type aspartate/asparagine hydroxylation site; IPR000436:Sushi/SCR/CCP; IPR000742:Epidermal growth factor-like, type 3; IPR001881:EGF-like calcium-binding; IPR013091:EGF calcium-binding; IPR016060:Complement control module; IPR018097:EGF-like calcium-binding, conserved site
PTSG_12484	124.749423	228.314614	367.842122	106.098353	45.849418	42.780679	55.455129	45.332636	2.688e+00	2.792e-08	1.490e+00	5.674e-04	2.02354	16.0036	BP_GO:0009851:auxin biosynthetic process; BP_GO:0006468:protein amino acid phosphorylation; BP_GO:0009069:serine family amino acid metabolic process	MF_GO:0005524:ATP binding; MF_GO:0004674:protein serine/threonine kinase activity; MF_GO:0005515:protein binding	NoCC	IPR000008:C2 calcium-dependent membrane targeting; IPR000719:Protein kinase, catalytic domain; IPR000961:AGC-kinase, C-terminal; IPR002290:Serine/threonine-protein kinase domain; IPR008271:Serine/threonine-protein kinase, active site; IPR008973:C2 calcium/lipid-binding domain, CaLB; IPR011009:Protein kinase-like domain; IPR017441:Protein kinase, ATP binding site; IPR017442:Serine/threonine-protei…
PTSG_08067	31.089655	42.332546	26.086365	9.690986	0.224654	6.938039	1.138853	0.469390	4.242e+00	9.017e-15	2.075e+00	2.541e-05	3.16723	16.0002	NoBP	MF_GO:0005515:protein binding	NoCC	IPR000980:SH2 motif
PTSG_07251	177.916191	252.617122	340.056068	106.972826	44.807386	54.471356	50.812033	66.093894	2.583e+00	8.521e-08	1.571e+00	2.959e-04	1.99069	15.9352	BP_GO:0006065:UDP-glucuronate biosynthetic process; BP_GO:0016310:phosphorylation; BP_GO:0006011:UDP-glucose metabolic process; BP_GO:0005982:starch metabolic process; BP_GO:0005985:sucrose metabolic process; BP_GO:0006012:galactose metabolic process; BP_GO:0009117:nucleotide metabolic process	MF_GO:0005515:protein binding; MF_GO:0003983:UTP:glucose-1-phosphate uridylyltransferase activity	CC_GO:0005737:cytoplasm	IPR002618:UTP--glucose-1-phosphate uridylyltransferase; IPR016267:UTP--glucose-1-phosphate uridylyltransferase, subgroup
PTSG_04154	259.510357	60.624212	116.648963	37.446724	24.144869	23.767733	32.790868	38.489974	2.605e+00	7.627e-08	2.251e+00	8.611e-07	2.21643	15.9269	NoBP	MF_GO:0003676:nucleic acid binding; MF_GO:0008270:zinc ion binding	CC_GO:0005622:intracellular	IPR003604:Zinc finger, U1-type; IPR007087:Zinc finger, C2H2-type; IPR015880:Zinc finger, C2H2-like; IPR018247:EF-Hand 1, calcium-binding site; IPR022755:Zinc finger, double-stranded RNA binding
PTSG_00044	79.486907	79.558923	126.210891	54.643151	1.109737	18.070817	14.814241	0.000000	3.818e+00	9.982e-14	1.103e+00	1.120e-02	2.42323	15.9234	NoBP	NoMF	NoCC	NoDomain
PTSG_12296	90.216161	27.550412	81.380755	31.016536	1.610775	13.064575	7.387926	0.641054	3.884e+00	1.623e-14	1.396e+00	1.151e-03	2.62725	15.902	BP_GO:0007165:signal transduction	MF_GO:0004872:receptor activity; MF_GO:0005515:protein binding	NoCC	IPR001368:TNFR/CD27/30/40/95 cysteine-rich region; IPR003961:Fibronectin, type III; IPR006212:Furin-like repeat; IPR008957:Fibronectin type III domain; IPR009030:Growth factor, receptor; IPR011047:Quinonprotein alcohol dehydrogenase-like; IPR013783:Immunoglobulin-like fold
PTSG_09924	224.033941	220.621546	378.073025	78.668006	57.432175	95.833979	69.581707	52.074670	2.337e+00	1.229e-06	2.107e+00	4.060e-06	1.9553	15.8366	NoBP	NoMF	NoCC	NoDomain
PTSG_12178	389.321581	28.938201	44.376558	22.150826	49.191855	43.384113	17.103659	38.489974	2.374e+00	8.126e-07	3.081e+00	2.223e-10	2.17859	15.8357	NoBP	NoMF	NoCC	IPR000286:Histone deacetylase superfamily
PTSG_12191	7.628703	40.559538	67.804702	15.073999	1.932080	2.531404	3.415488	1.180007	4.448e+00	1.292e-17	1.674e+00	1.305e-04	3.00192	15.8289	BP_GO:0006468:protein amino acid phosphorylation; BP_GO:0007165:signal transduction	MF_GO:0005524:ATP binding; MF_GO:0004872:receptor activity; MF_GO:0004713:protein tyrosine kinase activity; MF_GO:0005509:calcium ion binding	CC_GO:0016020:membrane	IPR000719:Protein kinase, catalytic domain; IPR001245:Serine-threonine/tyrosine-protein kinase; IPR001304:C-type lectin; IPR001368:TNFR/CD27/30/40/95 cysteine-rich region; IPR003410:Hyalin; IPR008266:Tyrosine-protein kinase, active site; IPR011009:Protein kinase-like domain; IPR015919:Cadherin-like; IPR016186:C-type lectin-like; IPR016187:C-type lectin fold; IPR017441:Protein kinase, ATP binding …
PTSG_03254	330.502399	267.624212	363.968485	92.587264	51.863325	98.974821	86.219666	100.055471	2.254e+00	2.252e-06	2.094e+00	2.508e-06	1.89981	15.8161	BP_GO:0007010:cytoskeleton organization	MF_GO:0003779:actin binding	NoCC	IPR003128:Villin headpiece; IPR007122:Gelsolin; IPR007123:Gelsolin domain
PTSG_02047	92.213204	180.118380	171.101167	29.780555	32.281733	38.748897	26.088780	34.702071	2.505e+00	2.223e-07	2.617e+00	2.818e-08	2.19324	15.808	NoBP	NoMF	NoCC	IPR019538:26S proteasome non-ATPase regulatory subunit 5
PTSG_11388	7.792153	17.755094	9.489129	1.149981	0.000000	1.278614	0.230868	0.000000	5.250e+00	2.196e-14	3.634e+00	5.540e-07	4.45661	15.8023	NoBP	NoMF	NoCC	NoDomain
PTSG_12295	154.084638	71.369977	134.506803	58.057787	11.134171	31.404614	20.055610	2.261740	3.231e+00	5.276e-11	1.346e+00	1.644e-03	2.28716	15.7968	NoBP	MF_GO:0005515:protein binding	NoCC	IPR000436:Sushi/SCR/CCP; IPR003347:Transcription factor jumonji/aspartyl beta-hydroxylase; IPR009030:Growth factor, receptor; IPR011936:Myxococcus cysteine-rich repeat; IPR013032:EGF-like region, conserved site; IPR016060:Complement control module; IPR022777:Cupin, JmjC-type
PTSG_00729	59.255832	246.375272	353.536704	103.786080	27.919432	53.573873	54.874037	29.167277	2.757e+00	1.254e-08	1.396e+00	1.139e-03	2.02829	15.7792	NoBP	MF_GO:0005515:protein binding; MF_GO:0005509:calcium ion binding	NoCC	IPR000152:EGF-type aspartate/asparagine hydroxylation site; IPR000742:Epidermal growth factor-like, type 3; IPR001881:EGF-like calcium-binding; IPR009091:Regulator of chromosome condensation/beta-lactamase-inhibitor protein II; IPR013032:EGF-like region, conserved site; IPR013091:EGF calcium-binding; IPR018097:EGF-like calcium-binding, conserved site
PTSG_05641	23.384717	23.724111	52.950247	10.825967	1.327686	4.348823	1.682630	1.040270	4.323e+00	1.928e-14	1.924e+00	1.441e-04	3.11673	15.7698	NoBP	NoMF	NoCC	NoDomain
PTSG_10294	4.275120	36.014183	38.559676	11.454759	0.049487	0.648381	0.878041	0.000000	6.371e+00	1.799e-27	1.509e+00	6.238e-04	3.33415	15.7241	NoBP	NoMF	NoCC	NoDomain
PTSG_01604	59.786413	62.654555	68.721911	39.766837	0.082887	7.912160	4.061782	0.173183	4.711e+00	7.202e-19	9.824e-01	2.202e-02	2.61527	15.6751	NoBP	MF_GO:0003676:nucleic acid binding; MF_GO:0008270:zinc ion binding	NoCC	IPR000571:Zinc finger, CCCH-type
PTSG_04743	63.335734	67.159320	125.976465	16.570847	14.554503	25.465154	14.435618	7.639231	2.811e+00	7.727e-09	2.674e+00	9.700e-09	2.44196	15.6717	BP_GO:0055085:transmembrane transport	NoMF	CC_GO:0016020:membrane	IPR006685:Mechanosensitive ion channel MscS; IPR010920:Like-Sm ribonucleoprotein (LSM)-related domain
PTSG_01546	441.997997	474.093237	500.642267	141.488399	113.556259	153.805207	118.288902	168.668563	2.098e+00	9.791e-06	2.041e+00	4.209e-06	1.76277	15.6594	BP_GO:0008152:metabolic process	MF_GO:0005515:protein binding; MF_GO:0003824:catalytic activity	NoCC	IPR000644:Cystathionine beta-synthase, core; IPR002068:Heat shock protein Hsp20; IPR008978:HSP20-like chaperone; IPR013785:Aldolase-type TIM barrel
PTSG_11057	6.709080	52.010516	40.033903	8.020127	1.160665	2.172428	6.996991	0.819284	3.908e+00	1.628e-14	2.348e+00	2.838e-07	3.10198	15.6365	NoBP	MF_GO:0005515:protein binding; MF_GO:0005509:calcium ion binding	NoCC	IPR000152:EGF-type aspartate/asparagine hydroxylation site; IPR000436:Sushi/SCR/CCP; IPR000742:Epidermal growth factor-like, type 3; IPR006210:Epidermal growth factor-like; IPR008970:Collagen-binding surface protein Cna, B-type domain; IPR013091:EGF calcium-binding; IPR016060:Complement control module; IPR018097:EGF-like calcium-binding, conserved site
PTSG_10895	9.730350	67.768475	57.151043	10.578710	1.968725	4.737703	7.841570	6.023240	3.459e+00	5.741e-12	2.395e+00	2.496e-07	2.84888	15.635	BP_GO:0007165:signal transduction; BP_GO:0006470:protein amino acid dephosphorylation; BP_GO:0006570:tyrosine metabolic process	MF_GO:0004725:protein tyrosine phosphatase activity; MF_GO:0005515:protein binding	CC_GO:0005622:intracellular	IPR000198:Rho GTPase-activating protein domain; IPR000242:Protein-tyrosine phosphatase, receptor/non-receptor type; IPR001849:Pleckstrin homology domain; IPR008936:Rho GTPase activation protein; IPR015797:NUDIX hydrolase domain-like
PTSG_02683	40.043163	1.951083	1.564121	0.568664	0.180163	3.034910	0.608874	0.000000	4.226e+00	1.259e-13	4.992e+00	2.194e-11	4.04676	15.6202	NoBP	NoMF	NoCC	NoDomain
PTSG_07443	9.465625	88.294398	71.452849	17.358580	4.909064	8.714713	9.791845	3.172251	3.436e+00	5.443e-12	2.012e+00	6.832e-06	2.68199	15.6031	NoBP	MF_GO:0005515:protein binding	NoCC	IPR000436:Sushi/SCR/CCP; IPR001258:NHL repeat; IPR011042:Six-bladed beta-propeller, TolB-like; IPR013017:NHL repeat, subgroup; IPR016060:Complement control module
PTSG_02151	70.357045	50.269040	62.797906	27.375667	0.416308	13.051733	7.914066	0.652372	3.796e+00	2.185e-13	1.460e+00	1.153e-03	2.62927	15.6023	NoBP	NoMF	NoCC	NoDomain
PTSG_09770	4.917968	16.086858	9.757085	0.822577	0.000000	1.097505	0.165139	0.000000	5.325e+00	2.157e-15	3.928e+00	4.604e-08	4.61984	15.5139	NoBP	NoMF	NoCC	NoDomain
PTSG_05156	0.724531	9.822889	9.187147	0.636219	0.000000	0.000000	0.000000	0.000000	3.467e+01	1.140e-23	3.660e+00	1.484e-08	5.69202	15.4691	NoBP	NoMF	NoCC	NoDomain
PTSG_07366	47.713398	30.727310	32.629674	13.960961	0.141162	8.058532	1.669736	0.000000	4.230e+00	1.486e-15	1.706e+00	1.899e-04	2.95757	15.41	NoBP	NoMF	NoCC	IPR002049:EGF-like, laminin; IPR006212:Furin-like repeat; IPR009030:Growth factor, receptor; IPR013032:EGF-like region, conserved site
PTSG_09826	88.278338	46.007734	93.951446	44.379134	3.153664	11.947374	7.173683	2.534319	3.954e+00	6.598e-15	1.078e+00	1.117e-02	2.4589	15.3667	BP_GO:0007166:cell surface receptor linked signaling pathway; BP_GO:0050794:regulation of cellular process	MF_GO:0005515:protein binding	CC_GO:0044464:cell part	IPR003961:Fibronectin, type III; IPR008957:Fibronectin type III domain; IPR011047:Quinonprotein alcohol dehydrogenase-like; IPR013783:Immunoglobulin-like fold
PTSG_06042	6.128391	34.208388	26.533234	6.327600	0.393445	2.367045	1.139722	0.117437	4.810e+00	7.335e-19	2.124e+00	4.625e-06	3.42936	15.3578	NoBP	NoMF	NoCC	NoDomain
PTSG_03135	201.654440	86.929115	137.260675	43.692694	26.208108	28.911024	32.091401	29.760289	2.607e+00	7.067e-08	1.996e+00	8.114e-06	2.14325	15.3226	BP_GO:0009058:biosynthetic process	MF_GO:0008168:methyltransferase activity	NoCC	IPR013216:Methyltransferase type 11; IPR015168:NMT1/THI5-like
PTSG_12102	130.559686	275.930000	180.791969	70.786334	39.764361	59.965131	42.513309	29.728829	2.530e+00	1.575e-07	1.772e+00	6.096e-05	2.0115	15.3134	BP_GO:0007498:mesoderm development	NoMF	NoCC	IPR002495:Glycosyl transferase, family 8
PTSG_06787	34.105806	26.156431	33.170948	10.911333	0.000000	6.512879	0.922331	0.000000	4.391e+00	3.550e-16	1.814e+00	9.858e-05	3.08539	15.3063	NoBP	MF_GO:0005515:protein binding	NoCC	IPR003124:Actin-binding WH2
PTSG_08330	401.716032	437.727445	417.895953	197.874531	83.244236	115.414060	88.957631	135.439614	2.313e+00	1.282e-06	1.384e+00	1.252e-03	1.75484	15.2868	NoBP	NoMF	NoCC	NoDomain
PTSG_12159	297.822471	111.252203	177.249830	83.790589	43.873268	43.460104	26.619772	45.244482	2.622e+00	5.325e-08	1.516e+00	4.371e-04	2.00778	15.2804	BP_GO:0055085:transmembrane transport	MF_GO:0005524:ATP binding; MF_GO:0016887:ATPase activity	CC_GO:0016021:integral to membrane	IPR001140:ABC transporter, transmembrane domain; IPR003439:ABC transporter-like; IPR003593:ATPase, AAA+ type, core; IPR011527:ABC transporter, transmembrane domain, type 1; IPR017871:ABC transporter, conserved site; IPR017940:ABC transporter, integral membrane type 1
PTSG_11780	107.971589	54.370470	83.801089	31.785416	8.569331	16.582998	11.698813	9.002911	3.170e+00	1.229e-10	1.666e+00	1.367e-04	2.4016	15.2703	BP_GO:0055114:oxidation reduction; BP_GO:0000162:tryptophan biosynthetic process; BP_GO:0006571:tyrosine biosynthetic process; BP_GO:0009094:L-phenylalanine biosynthetic process	MF_GO:0004765:shikimate kinase activity; MF_GO:0005524:ATP binding; MF_GO:0003855:3-dehydroquinate dehydratase activity; MF_GO:0004764:shikimate 5-dehydrogenase activity; MF_GO:0003866:3-phosphoshikimate 1-carboxyvinyltransferase activity; MF_GO:0003856:3-dehydroquinate synthase activity	CC_GO:0005737:cytoplasm	IPR000623:Shikimate kinase; IPR001381:Dehydroquinase class I; IPR001986:Enolpyruvate transferase domain; IPR006151:Quinate/shikimate 5-dehydrogenase/glutamyl-tRNA reductase; IPR006264:3-phosphoshikimate 1-carboxyvinyltransferase; IPR008289:Pentafunctional AroM protein; IPR013708:Shikimate dehydrogenase substrate binding, N-terminal; IPR013785:Aldolase-type TIM barrel; IPR013792:RNA 3'-terminal ph…
PTSG_05128	8.245466	14.328051	30.984208	5.485920	0.000000	0.752368	0.834496	0.000000	5.818e+00	4.195e-25	2.013e+00	7.806e-06	3.65771	15.209	BP_GO:0006468:protein amino acid phosphorylation; BP_GO:0007156:homophilic cell adhesion; BP_GO:0007165:signal transduction	MF_GO:0005524:ATP binding; MF_GO:0004872:receptor activity; MF_GO:0005509:calcium ion binding; MF_GO:0005515:protein binding; MF_GO:0004713:protein tyrosine kinase activity	CC_GO:0016020:membrane	IPR000719:Protein kinase, catalytic domain; IPR000938:Cytoskeleton-associated protein, Gly-rich domain; IPR001245:Serine-threonine/tyrosine-protein kinase; IPR001368:TNFR/CD27/30/40/95 cysteine-rich region; IPR002126:Cadherin; IPR003410:Hyalin; IPR006210:Epidermal growth factor-like; IPR008266:Tyrosine-protein kinase, active site; IPR011009:Protein kinase-like domain; IPR015919:Cadherin-like; IPR…
PTSG_10600	12.808801	33.573584	35.383777	11.488589	0.076359	1.715065	1.677399	0.000000	5.291e+00	2.757e-21	1.553e+00	5.224e-04	3.18761	15.2	NoBP	NoMF	NoCC	NoDomain
PTSG_04377	8.047603	46.406662	69.249671	24.993188	0.093156	1.743613	1.967678	0.194640	5.688e+00	9.517e-24	1.034e+00	1.712e-02	2.83012	15.1858	BP_GO:0032012:regulation of ARF protein signal transduction; BP_GO:0043087:regulation of GTPase activity	MF_GO:0005515:protein binding; MF_GO:0005086:ARF guanyl-nucleotide exchange factor activity	CC_GO:0005622:intracellular	IPR000048:IQ motif, EF-hand binding site; IPR000904:SEC7-like; IPR011993:Pleckstrin homology-type; IPR023394:SEC7-like, alpha orthogonal bundle
PTSG_01708	1.307001	8.196905	9.905114	0.468446	0.000000	0.000000	0.188089	0.000000	7.276e+00	1.740e-14	4.056e+00	1.373e-06	5.62268	15.1458	NoBP	MF_GO:0005525:GTP binding	CC_GO:0016020:membrane	IPR007743:Interferon-inducible GTPase
PTSG_05284	402.674781	56.564169	92.752553	51.623583	54.341643	62.376617	29.865682	29.763130	2.387e+00	6.671e-07	2.119e+00	2.643e-06	2.01277	15.1432	NoBP	NoMF	NoCC	IPR011043:Galactose oxidase/kelch, beta-propeller; IPR015916:Galactose oxidase, beta-propeller
PTSG_07717	11.301022	5.927947	6.854201	0.443017	0.000000	0.788113	0.000000	0.000000	5.670e+00	1.099e-10	4.501e+00	9.295e-05	5.02694	15.1059	NoBP	NoMF	NoCC	NoDomain
PTSG_03316	459.487903	69.390680	127.191786	58.145917	63.674803	101.940723	23.346494	37.234866	2.277e+00	1.882e-06	2.197e+00	1.106e-06	1.94319	15.1039	BP_GO:0006633:fatty acid biosynthetic process; BP_GO:0055114:oxidation reduction	MF_GO:0005506:iron ion binding; MF_GO:0016491:oxidoreductase activity	NoCC	IPR006694:Fatty acid hydroxylase
PTSG_08990	95.786212	47.368540	79.670239	32.677242	6.238856	18.216624	10.657349	1.327240	3.370e+00	1.024e-11	1.483e+00	5.763e-04	2.42576	15.0756	BP_GO:0007165:signal transduction	MF_GO:0004872:receptor activity; MF_GO:0005515:protein binding	NoCC	IPR000436:Sushi/SCR/CCP; IPR001368:TNFR/CD27/30/40/95 cysteine-rich region; IPR002350:Proteinase inhibitor I1, Kazal; IPR003347:Transcription factor jumonji/aspartyl beta-hydroxylase; IPR009030:Growth factor, receptor; IPR011936:Myxococcus cysteine-rich repeat; IPR013032:EGF-like region, conserved site; IPR016060:Complement control module; IPR022777:Cupin, JmjC-type
PTSG_06176	102.326921	119.975046	165.603663	54.054913	25.752052	29.111100	16.695301	20.643411	2.831e+00	6.390e-09	1.563e+00	3.477e-04	2.14417	15.0405	NoBP	MF_GO:0016787:hydrolase activity	NoCC	IPR001279:Beta-lactamase-like; IPR001763:Rhodanese-like
PTSG_07575	32.604451	1.570852	8.657701	1.373526	0.145052	2.171965	0.735323	0.303071	4.394e+00	1.448e-14	3.687e+00	1.160e-09	3.9161	15.0209	NoBP	NoMF	NoCC	IPR000436:Sushi/SCR/CCP; IPR016060:Complement control module
PTSG_09723	48.472523	235.094945	404.140268	144.984755	38.468721	31.606621	39.673780	49.244525	2.873e+00	3.881e-09	9.758e-01	2.195e-02	1.91479	15.0133	BP_GO:0007165:signal transduction; BP_GO:0006144:purine base metabolic process	MF_GO:0005488:binding; MF_GO:0004114:3',5'-cyclic-nucleotide phosphodiesterase activity	CC_GO:0044444:cytoplasmic part	IPR002073:3'5'-cyclic nucleotide phosphodiesterase, catalytic domain; IPR003607:Metal-dependent phosphohydrolase, HD domain; IPR023088:3'5'-cyclic nucleotide phosphodiesterase; IPR023174:3'5'-cyclic nucleotide phosphodiesterase, conserved site
PTSG_10645	6.648574	39.143762	21.100551	3.881640	2.343213	2.239564	1.642784	0.885426	4.003e+00	1.007e-14	2.828e+00	5.204e-09	3.34228	14.9695	NoBP	NoMF	NoCC	NoDomain
PTSG_06546	51.834327	157.024395	147.033667	50.375265	15.789978	22.086235	33.997659	9.400777	2.894e+00	3.560e-09	1.544e+00	4.360e-04	2.1717	14.9638	BP_GO:0006561:proline biosynthetic process; BP_GO:0055114:oxidation reduction; BP_GO:0006412:translation; BP_GO:0006525:arginine metabolic process; BP_GO:0042254:ribosome biogenesis	MF_GO:0004735:pyrroline-5-carboxylate reductase activity; MF_GO:0005488:binding; MF_GO:0003735:structural constituent of ribosome	CC_GO:0005840:ribosome	IPR000304:Pyrroline-5-carboxylate reductase; IPR004455:NADP oxidoreductase, coenzyme F420-dependent; IPR008927:6-phosphogluconate dehydrogenase, C-terminal-like; IPR016040:NAD(P)-binding domain; IPR018130:Ribosomal protein S2, conserved site
PTSG_10646	143.322863	1.456654	10.217837	4.368635	10.760578	15.160232	8.893902	2.627093	2.786e+00	1.081e-08	3.841e+00	6.351e-14	2.62727	14.9522	BP_GO:0008152:metabolic process; BP_GO:0007165:signal transduction	MF_GO:0005488:binding; MF_GO:0003824:catalytic activity; MF_GO:0004872:receptor activity	NoCC	IPR001368:TNFR/CD27/30/40/95 cysteine-rich region
PTSG_03300	15.489340	28.999739	18.037371	4.857637	0.092339	4.147964	0.624134	0.096466	4.398e+00	3.359e-16	2.402e+00	8.775e-07	3.40786	14.9313	NoBP	NoMF	NoCC	NoDomain
PTSG_13202	5.854971	41.439627	44.612431	7.072720	0.775648	2.419646	4.805828	3.781471	3.707e+00	8.464e-13	2.421e+00	7.120e-07	3.02217	14.9209	BP_GO:0006470:protein amino acid dephosphorylation; BP_GO:0051056:regulation of small GTPase mediated signal transduction; BP_GO:0007165:signal transduction; BP_GO:0006570:tyrosine metabolic process	MF_GO:0004725:protein tyrosine phosphatase activity; MF_GO:0005096:GTPase activator activity	CC_GO:0005622:intracellular	IPR000242:Protein-tyrosine phosphatase, receptor/non-receptor type; IPR000387:Protein-tyrosine/Dual-specificity phosphatase; IPR001936:Ras GTPase-activating protein; IPR008936:Rho GTPase activation protein; IPR016130:Protein-tyrosine phosphatase, active site
PTSG_01141	41.843815	39.402139	49.255667	15.080238	2.664477	8.856446	3.648496	2.495609	3.636e+00	7.830e-13	1.831e+00	5.167e-05	2.73167	14.8684	BP_GO:0009987:cellular process; BP_GO:0032501:multicellular organismal process; BP_GO:0016043:cellular component organization	MF_GO:0005515:protein binding	CC_GO:0030863:cortical cytoskeleton; CC_GO:0043231:intracellular membrane-bounded organelle; CC_GO:0044456:synapse part; CC_GO:0044430:cytoskeletal part; CC_GO:0005886:plasma membrane	IPR001452:Src homology-3 domain; IPR001478:PDZ/DHR/GLGF; IPR008144:Guanylate kinase; IPR008145:Guanylate kinase/L-type calcium channel; IPR011511:Variant SH3; IPR015143:L27-1; IPR020590:Guanylate kinase, conserved site
PTSG_03216	23.219969	27.797812	41.122601	13.525390	0.084021	3.852948	1.597252	0.087776	4.784e+00	2.971e-19	1.489e+00	6.623e-04	3.00365	14.8404	BP_GO:0007165:signal transduction	MF_GO:0004872:receptor activity	NoCC	IPR001368:TNFR/CD27/30/40/95 cysteine-rich region; IPR009030:Growth factor, receptor; IPR013032:EGF-like region, conserved site
PTSG_07009	101.602694	160.684269	194.927675	23.205627	29.073611	34.089021	43.622474	54.636561	2.248e+00	2.637e-06	3.022e+00	3.241e-10	2.04522	14.8315	BP_GO:0006107:oxaloacetate metabolic process; BP_GO:0015908:fatty acid transport; BP_GO:0006533:aspartate catabolic process; BP_GO:0019551:glutamate catabolic process to 2-oxoglutarate; BP_GO:0006532:aspartate biosynthetic process; BP_GO:0045471:response to ethanol; BP_GO:0019550:glutamate catabolic process to aspartate; BP_GO:0000162:tryptophan biosynthetic process; BP_GO:0006522:alanine metabol…	MF_GO:0004069:L-aspartate:2-oxoglutarate aminotransferase activity; MF_GO:0005543:phospholipid binding; MF_GO:0019899:enzyme binding; MF_GO:0016597:amino acid binding; MF_GO:0042803:protein homodimerization activity; MF_GO:0030170:pyridoxal phosphate binding	CC_GO:0043234:protein complex; CC_GO:0005743:mitochondrial inner membrane; CC_GO:0009986:cell surface; CC_GO:0005759:mitochondrial matrix; CC_GO:0005886:plasma membrane; CC_GO:0043204:perikaryon	IPR000796:Aspartate/other aminotransferase; IPR004838:Aminotransferases, class-I, pyridoxal-phosphate-binding site; IPR004839:Aminotransferase, class I/classII; IPR015421:Pyridoxal phosphate-dependent transferase, major region, subdomain 1; IPR015424:Pyridoxal phosphate-dependent transferase, major domain
PTSG_01513	224.306599	15.490449	40.139635	12.921315	24.273221	25.690943	5.615366	28.678804	2.458e+00	3.643e-07	3.137e+00	1.543e-10	2.26334	14.8113	BP_GO:0008152:metabolic process	MF_GO:0003824:catalytic activity; MF_GO:0030170:pyridoxal phosphate binding	NoCC	IPR000192:Aminotransferase, class V/Cysteine desulfurase; IPR015421:Pyridoxal phosphate-dependent transferase, major region, subdomain 1; IPR015424:Pyridoxal phosphate-dependent transferase, major domain
PTSG_13271	47.580142	33.054933	11.710455	0.000000	0.000000	19.043320	0.260491	0.000000	2.995e+00	7.875e-09	3.491e+01	4.458e-15	2.99512	14.8079	NoBP	NoMF	NoCC	NoDomain
PTSG_08577	195.785257	464.195826	184.782847	87.631775	91.785019	90.218216	52.271181	77.751676	2.191e+00	4.294e-06	1.987e+00	8.121e-06	1.81675	14.7837	NoBP	MF_GO:0008168:methyltransferase activity	NoCC	IPR005299:SAM dependent carboxyl methyltransferase
PTSG_04312	58.670896	237.970737	218.684084	89.659676	34.372421	29.906604	43.144042	19.503116	2.790e+00	9.375e-09	1.248e+00	3.536e-03	1.98751	14.756	BP_GO:0008272:sulfate transport; BP_GO:0055085:transmembrane transport	MF_GO:0008271:secondary active sulfate transmembrane transporter activity	CC_GO:0016021:integral to membrane	IPR001902:Sulphate anion transporter; IPR002645:Sulphate transporter/antisigma-factor antagonist STAS; IPR011547:Sulphate transporter
PTSG_10623	9.569414	17.933387	11.092014	1.667266	0.079233	2.002062	0.267773	0.000000	4.776e+00	2.009e-17	3.248e+00	2.123e-09	4.00142	14.7467	NoBP	NoMF	NoCC	NoDomain
PTSG_08032	14.197864	209.742709	171.277839	16.238950	92.606088	15.376194	13.461042	16.644313	2.314e+00	1.975e-06	3.327e+00	1.850e-10	2.09363	14.7424	NoBP	NoMF	NoCC	NoDomain
PTSG_07326	25.361171	7.948136	27.717187	3.243199	0.000000	5.494813	0.992148	0.000000	3.970e+00	2.009e-13	2.952e+00	4.126e-08	3.38587	14.7163	NoBP	NoMF	NoCC	NoDomain
PTSG_11660	35.775668	75.295416	45.248307	10.658682	3.945590	11.576481	14.415587	3.007900	2.999e+00	1.255e-09	2.592e+00	4.881e-08	2.57892	14.7086	NoBP	NoMF	NoCC	NoDomain
PTSG_01284	49.720781	18.599833	32.467268	10.142746	0.110807	9.229220	3.089461	0.000000	3.757e+00	3.167e-13	2.026e+00	1.342e-05	2.89567	14.6817	BP_GO:0006470:protein amino acid dephosphorylation; BP_GO:0006570:tyrosine metabolic process	MF_GO:0004725:protein tyrosine phosphatase activity	NoCC	IPR000242:Protein-tyrosine phosphatase, receptor/non-receptor type; IPR000387:Protein-tyrosine/Dual-specificity phosphatase; IPR016130:Protein-tyrosine phosphatase, active site
PTSG_03364	152.152510	204.105781	189.206262	71.432331	40.554768	49.305482	38.700494	35.747445	2.485e+00	2.494e-07	1.651e+00	1.691e-04	1.94725	14.6168	NoBP	MF_GO:0005515:protein binding	NoCC	IPR000225:Armadillo; IPR011989:Armadillo-like helical; IPR016024:Armadillo-type fold
PTSG_03170	12.797951	46.088893	72.559219	26.679402	0.998764	2.648309	3.422277	0.463735	4.885e+00	6.411e-20	1.028e+00	1.645e-02	2.67884	14.6087	NoBP	MF_GO:0005515:protein binding; MF_GO:0003774:motor activity; MF_GO:0005524:ATP binding	CC_GO:0016459:myosin complex	IPR000048:IQ motif, EF-hand binding site; IPR001609:Myosin head, motor domain
PTSG_04820	34.659491	142.344666	104.549722	18.858135	16.430112	14.211331	26.711754	23.926200	2.544e+00	1.809e-07	2.621e+00	5.749e-08	2.22839	14.6011	NoBP	NoMF	NoCC	IPR018108:Mitochondrial substrate/solute carrier; IPR023395:Mitochondrial carrier domain
PTSG_09113	57.629672	75.916106	93.293292	28.247692	9.905554	11.954727	14.466116	10.114154	3.043e+00	5.303e-10	1.726e+00	8.040e-05	2.33968	14.6009	BP_GO:0006508:proteolysis	MF_GO:0004222:metalloendopeptidase activity	NoCC	IPR000884:Thrombospondin, type 1 repeat; IPR001590:Peptidase M12B, ADAM/reprolysin; IPR001762:Blood coagulation inhibitor, Disintegrin
PTSG_12301	5.042910	31.864297	48.034939	11.036957	0.767568	2.035275	2.594055	0.935520	4.494e+00	1.044e-16	1.666e+00	3.155e-04	3.0269	14.6001	BP_GO:0023052:signaling; BP_GO:0006468:protein amino acid phosphorylation	MF_GO:0004672:protein kinase activity; MF_GO:0005515:protein binding	CC_GO:0016020:membrane	IPR001245:Serine-threonine/tyrosine-protein kinase; IPR006020:Phosphotyrosine interaction domain; IPR011009:Protein kinase-like domain; IPR011993:Pleckstrin homology-type
PTSG_06637	17.860037	80.060349	114.847109	48.867089	3.214245	5.640123	7.739732	3.022114	4.201e+00	4.548e-16	8.502e-01	4.659e-02	2.37242	14.586	NoBP	MF_GO:0005515:protein binding	NoCC	IPR001849:Pleckstrin homology domain; IPR004000:Actin-like; IPR011993:Pleckstrin homology-type
PTSG_12566	87.618687	30.808584	48.080630	3.434780	10.260155	23.132119	9.456808	2.436074	2.629e+00	1.779e-07	4.317e+00	1.966e-11	2.50997	14.544	NoBP	NoMF	NoCC	NoDomain
PTSG_11234	166.080083	453.550104	642.342488	242.732775	74.222467	112.592710	126.552146	107.212072	2.342e+00	1.004e-06	1.105e+00	9.529e-03	1.66489	14.512	NoBP	NoMF	NoCC	IPR010916:TonB box, conserved site
PTSG_11793	71.056312	67.850727	94.291081	33.167012	8.077939	12.906933	14.482317	10.085608	3.105e+00	4.377e-10	1.532e+00	5.857e-04	2.30372	14.4684	BP_GO:0009058:biosynthetic process; BP_GO:0006687:glycosphingolipid metabolic process	MF_GO:0001733:galactosylceramide sulfotransferase activity	CC_GO:0005794:Golgi apparatus; CC_GO:0016021:integral to membrane	IPR009729:Galactose-3-O-sulfotransferase
PTSG_09118	16.404995	8.925796	13.216364	0.906002	0.000000	3.108376	0.207871	0.000000	4.273e+00	3.275e-14	4.129e+00	1.518e-10	3.92751	14.4674	NoBP	NoMF	NoCC	NoDomain
PTSG_09827	119.796682	72.493714	140.221507	70.430266	10.248660	19.182508	19.619824	7.318516	3.314e+00	2.601e-11	9.561e-01	2.580e-02	2.12782	14.4528	BP_GO:0007165:signal transduction	MF_GO:0004872:receptor activity	NoCC	IPR001368:TNFR/CD27/30/40/95 cysteine-rich region; IPR006212:Furin-like repeat; IPR008957:Fibronectin type III domain; IPR009030:Growth factor, receptor; IPR013783:Immunoglobulin-like fold
PTSG_05921	45.115801	70.722114	124.046759	9.981716	18.882182	17.757174	17.587692	17.897838	2.494e+00	2.369e-07	3.311e+00	1.526e-11	2.28374	14.4361	BP_GO:0009851:auxin biosynthetic process	MF_GO:0005524:ATP binding; MF_GO:0017111:nucleoside-triphosphatase activity	NoCC	IPR001270:Chaperonin ClpA/B; IPR003593:ATPase, AAA+ type, core; IPR003959:ATPase, AAA-type, core; IPR013093:ATPase, AAA-2; IPR018368:Chaperonin ClpA/B, conserved site; IPR019489:Clp ATPase, C-terminal
PTSG_03852	1024.095904	153.350299	348.127988	156.269863	122.975788	192.069522	122.007628	246.266946	1.881e+00	6.745e-05	1.989e+00	7.060e-06	1.59856	14.3713	NoBP	NoMF	NoCC	NoDomain
PTSG_07147	698.535602	227.736157	85.808682	185.807970	29.074657	56.290858	25.474810	220.654421	2.301e+00	1.470e-06	1.144e+00	7.288e-03	1.70521	14.3206	NoBP	MF_GO:0005515:protein binding	NoCC	IPR000270:Phox/Bem1p
PTSG_08225	39.278074	32.208144	29.866699	3.969802	1.331685	11.424080	4.500529	2.782408	3.078e+00	1.711e-09	3.390e+00	1.537e-09	2.81473	14.294	NoBP	NoMF	NoCC	NoDomain
PTSG_06893	86.420876	149.002810	190.789482	40.533254	36.996159	36.053724	36.941064	28.108860	2.387e+00	7.773e-07	2.116e+00	4.286e-06	1.99154	14.2404	NoBP	NoMF	NoCC	NoDomain
PTSG_02297	38.032287	220.544171	196.399222	25.984622	35.426233	42.626312	45.666768	44.622991	2.192e+00	4.594e-06	2.855e+00	2.171e-09	1.96427	14.2305	NoBP	MF_GO:0016491:oxidoreductase activity	NoCC	IPR005123:Oxoglutarate/iron-dependent oxygenase
PTSG_03873	790.267042	751.718684	1022.046545	362.867224	288.860054	350.920204	362.492308	191.766614	1.861e+00	7.911e-05	1.539e+00	3.614e-04	1.4567	14.1872	BP_GO:0008152:metabolic process	MF_GO:0005515:protein binding; MF_GO:0003824:catalytic activity	NoCC	IPR000644:Cystathionine beta-synthase, core; IPR013785:Aldolase-type TIM barrel
PTSG_09582	310.741073	31.529087	55.360855	23.041506	26.279824	36.891136	14.802439	63.791075	2.201e+00	4.585e-06	2.810e+00	5.672e-09	2.00763	14.1545	BP_GO:0006790:sulfur metabolic process	MF_GO:0016667:oxidoreductase activity, acting on sulfur group of donors	NoCC	IPR002500:Phosphoadenosine phosphosulphate reductase; IPR014729:Rossmann-like alpha/beta/alpha sandwich fold
PTSG_10141	7.397801	30.845109	37.988683	8.410133	0.735028	1.891668	2.095945	2.399624	4.168e+00	3.455e-15	1.902e+00	4.056e-05	3.03207	14.1517	NoBP	MF_GO:0003676:nucleic acid binding; MF_GO:0008270:zinc ion binding	CC_GO:0005622:intracellular	IPR007087:Zinc finger, C2H2-type; IPR013087:Zinc finger, C2H2-type/integrase, DNA-binding; IPR015880:Zinc finger, C2H2-like
PTSG_07621	32.007483	21.521048	25.382900	10.546754	0.000000	4.114553	1.783026	0.000000	4.465e+00	9.463e-16	1.619e+00	5.813e-04	2.99961	14.1498	NoBP	MF_GO:0005515:protein binding	NoCC	IPR001452:Src homology-3 domain
PTSG_04118	36.999777	0.640504	6.116355	4.465724	0.104372	0.716297	0.440916	0.072691	5.746e+00	8.444e-24	1.994e+00	1.343e-05	3.65234	14.1216	NoBP	NoMF	NoCC	NoDomain
PTSG_08019	94.620316	138.585043	153.144281	56.437604	19.083136	40.370431	25.404237	18.176984	2.663e+00	3.698e-08	1.496e+00	5.506e-04	2.01357	14.1127	BP_GO:0006396:RNA processing	MF_GO:0003723:RNA binding	CC_GO:0005634:nucleus; CC_GO:0030529:ribonucleoprotein complex	IPR002344:Lupus La protein; IPR006630:RNA-binding protein Lupus La; IPR011991:Winged helix-turn-helix transcription repressor DNA-binding
PTSG_12443	115.080455	238.021998	121.327237	43.442352	51.453549	46.964070	37.032370	28.535670	2.293e+00	2.550e-06	2.165e+00	4.823e-06	1.93055	14.1028	BP_GO:0044237:cellular metabolic process; BP_GO:0008283:cell proliferation; BP_GO:0048522:positive regulation of cellular process	MF_GO:0016853:isomerase activity	NoCC	IPR001398:Macrophage migration inhibitory factor; IPR014347:Tautomerase
PTSG_05702	5.121751	18.957841	20.587849	4.797306	0.081422	0.457193	0.756719	0.000000	5.812e+00	2.892e-22	1.937e+00	4.404e-05	3.61105	14.0693	NoBP	NoMF	NoCC	IPR000938:Cytoskeleton-associated protein, Gly-rich domain; IPR004018:RPEL repeat
PTSG_10270	22.136287	77.981907	18.542766	20.385180	0.457681	5.853739	4.511400	0.318758	4.150e+00	3.991e-15	1.256e+00	4.938e-03	2.64916	14.0558	NoBP	NoMF	NoCC	NoDomain
PTSG_08840	22.532149	50.705794	54.976404	23.419883	1.151353	2.154997	7.457908	1.202812	4.143e+00	4.141e-14	1.167e+00	1.321e-02	2.59423	14.0541	NoBP	NoMF	NoCC	NoDomain
PTSG_05968	2.168508	13.569109	17.698207	0.732382	0.198884	0.837570	1.008216	0.623319	4.387e+00	8.394e-15	4.226e+00	4.591e-11	4.03459	14.0338	NoBP	NoMF	NoCC	NoDomain
PTSG_00191	689.856479	1254.388721	1285.763940	487.269589	291.514392	468.503886	521.814618	280.909282	1.805e+00	1.267e-04	1.451e+00	7.411e-04	1.39287	14.0295	BP_GO:0006470:protein amino acid dephosphorylation	MF_GO:0008138:protein tyrosine/serine/threonine phosphatase activity	NoCC	IPR000340:Dual specificity phosphatase, catalytic domain; IPR000387:Protein-tyrosine/Dual-specificity phosphatase; IPR020422:Dual specificity phosphatase, subgroup, catalytic domain
PTSG_11398	16.108914	34.199692	44.391975	11.464024	2.493154	2.938141	3.198684	2.411652	3.858e+00	8.915e-14	1.768e+00	1.048e-04	2.81005	13.995	BP_GO:0006508:proteolysis	MF_GO:0008233:peptidase activity	NoCC	IPR001767:Peptidase C46, hedgehog protein, hint region
PTSG_12510	12.606003	57.487184	40.074473	16.228145	3.321243	3.318926	4.470732	1.117356	3.939e+00	1.496e-14	1.486e+00	7.067e-04	2.68984	13.9834	NoBP	MF_GO:0005488:binding	NoCC	IPR001304:C-type lectin; IPR008979:Galactose-binding domain-like; IPR016186:C-type lectin-like; IPR016187:C-type lectin fold
PTSG_01739	21.096564	29.658022	46.112116	9.673712	1.313486	2.827233	7.213415	2.332726	3.572e+00	1.654e-12	2.045e+00	7.300e-06	2.78889	13.9806	NoBP	MF_GO:0005515:protein binding	NoCC	IPR001440:Tetratricopeptide TPR-1; IPR006597:Sel1-like; IPR011990:Tetratricopeptide-like helical; IPR013026:Tetratricopeptide repeat-containing; IPR019734:Tetratricopeptide repeat
PTSG_10843	225.475053	70.037902	83.144742	35.089076	35.378565	42.809969	20.181271	24.012094	2.374e+00	8.691e-07	2.139e+00	2.953e-06	2.00277	13.9789	NoBP	NoMF	NoCC	NoDomain
PTSG_06373	338.196830	77.582636	71.484470	45.420380	43.542061	53.461337	18.236992	56.568598	2.231e+00	3.153e-06	2.125e+00	2.667e-06	1.90245	13.9708	NoBP	NoMF	NoCC	IPR010987:Glutathione S-transferase, C-terminal-like; IPR012335:Thioredoxin fold; IPR012336:Thioredoxin-like fold
PTSG_07377	35.735288	54.832378	78.540548	17.961907	10.797635	6.554604	13.191154	4.877937	3.021e+00	1.140e-09	1.956e+00	2.001e-05	2.40045	13.963	NoBP	NoMF	NoCC	NoDomain
PTSG_11167	69.585860	45.299593	82.220350	15.593015	2.493154	10.240286	22.468806	15.338110	2.698e+00	3.270e-08	2.377e+00	3.963e-07	2.31249	13.9625	BP_GO:0001890:placenta development; BP_GO:0031589:cell-substrate adhesion; BP_GO:0001889:liver development; BP_GO:0030168:platelet activation	MF_GO:0005515:protein binding	CC_GO:0009897:external side of plasma membrane; CC_GO:0005576:extracellular region	IPR002035:von Willebrand factor, type A; IPR009045:Hedgehog/DD-peptidase, zinc-binding motif
PTSG_06234	15.257752	29.219155	22.736427	8.924847	0.102201	3.156278	0.777137	0.106768	4.759e+00	7.877e-18	1.630e+00	3.783e-04	3.09976	13.9046	BP_GO:0006182:cGMP biosynthetic process; BP_GO:0006144:purine base metabolic process; BP_GO:0046039:GTP metabolic process	MF_GO:0004383:guanylate cyclase activity; MF_GO:0020037:heme binding	NoCC	IPR001054:Adenylyl cyclase class-3/4/guanylyl cyclase; IPR011644:Haem NO binding; IPR011645:Haem NO binding associated; IPR018297:Adenylyl cyclase class-3/4/guanylyl cyclase, conserved site
PTSG_05447	14.912232	7.187707	12.828156	1.834980	0.096892	1.314817	0.613977	0.000000	4.838e+00	2.075e-18	2.966e+00	5.005e-09	3.91443	13.8624	BP_GO:0006811:ion transport; BP_GO:0055085:transmembrane transport	MF_GO:0016787:hydrolase activity; MF_GO:0005216:ion channel activity	CC_GO:0016020:membrane	IPR000086:NUDIX hydrolase domain; IPR005821:Ion transport; IPR015797:NUDIX hydrolase domain-like
PTSG_01381	202.574751	204.670382	193.398475	57.284496	57.311772	56.189549	43.464831	70.707507	2.145e+00	6.637e-06	2.106e+00	2.617e-06	1.81272	13.859	BP_GO:0009314:response to radiation; BP_GO:0006874:cellular calcium ion homeostasis; BP_GO:0005982:starch metabolic process; BP_GO:0005985:sucrose metabolic process; BP_GO:0006012:galactose metabolic process; BP_GO:0006094:gluconeogenesis; BP_GO:0006096:glycolysis; BP_GO:0006098:pentose-phosphate shunt; BP_GO:0019872:streptomycin biosynthetic process	MF_GO:0004614:phosphoglucomutase activity; MF_GO:0000287:magnesium ion binding	CC_GO:0005737:cytoplasm	IPR005841:Alpha-D-phosphohexomutase; IPR005843:Alpha-D-phosphohexomutase, C-terminal; IPR005844:Alpha-D-phosphohexomutase, alpha/beta/alpha domain I; IPR005845:Alpha-D-phosphohexomutase, alpha/beta/alpha domain II; IPR005846:Alpha-D-phosphohexomutase, alpha/beta/alpha domain III; IPR016055:Alpha-D-phosphohexomutase, alpha/beta/alpha I/II/III; IPR016066:Alpha-D-phosphohexomutase, conserved site
PTSG_08078	22.849503	17.280478	31.535761	10.782928	0.129730	2.610278	1.096080	0.067764	4.938e+00	1.355e-19	1.451e+00	1.081e-03	3.02373	13.8434	BP_GO:0070887:cellular response to chemical stimulus; BP_GO:0048513:organ development; BP_GO:0006813:potassium ion transport	MF_GO:0046983:protein dimerization activity; MF_GO:0005244:voltage-gated ion channel activity; MF_GO:0005267:potassium channel activity; MF_GO:0005524:ATP binding	CC_GO:0016020:membrane	IPR000850:Adenylate kinase; IPR003280:Potassium channel, two pore-domain; IPR013099:Ion transport 2
PTSG_12630	60.829199	66.666960	24.934180	9.339974	9.689493	10.696929	12.108313	5.273429	2.765e+00	1.361e-08	2.739e+00	6.613e-09	2.43107	13.777	BP_GO:0006508:proteolysis	MF_GO:0008233:peptidase activity	NoCC	IPR007280:Peptidase, C-terminal, archaeal/bacterial
PTSG_03987	46.607232	110.795698	105.078867	35.239950	7.155514	12.110726	29.970981	15.586849	2.766e+00	1.556e-08	1.618e+00	2.611e-04	2.12826	13.7296	BP_GO:0006120:mitochondrial electron transport, NADH to ubiquinone; BP_GO:0006744:ubiquinone biosynthetic process; BP_GO:0006814:sodium ion transport; BP_GO:0015992:proton transport; BP_GO:0006118:electron transport	MF_GO:0008137:NADH dehydrogenase (ubiquinone) activity; MF_GO:0009055:electron carrier activity; MF_GO:0051536:iron-sulfur cluster binding	CC_GO:0016020:membrane	IPR000283:NADH:ubiquinone oxidoreductase, 75kDa subunit, conserved site; IPR001041:Ferredoxin; IPR004108:Iron hydrogenase, large subunit, C-terminal; IPR009016:Iron hydrogenase; IPR012675:Beta-grasp fold, ferredoxin-type; IPR017896:4Fe-4S ferredoxin, iron-sulpur binding domain; IPR017900:4Fe-4S ferredoxin, iron-sulphur binding, conserved site; IPR019574:NADH:ubiquinone oxidoreductase, subunit G, …
PTSG_10986	251.640986	104.491891	197.651017	46.809292	53.388002	48.662269	43.462655	69.136707	2.108e+00	1.018e-05	2.278e+00	7.480e-07	1.8197	13.6991	BP_GO:0055114:oxidation reduction	MF_GO:0016491:oxidoreductase activity; MF_GO:0005506:iron ion binding; MF_GO:0031418:L-ascorbic acid binding	NoCC	IPR005123:Oxoglutarate/iron-dependent oxygenase; IPR006620:Prolyl 4-hydroxylase, alpha subunit
PTSG_01423	437.902539	356.048566	535.414442	214.726619	93.767624	158.835803	188.049753	97.870743	2.056e+00	1.430e-05	1.348e+00	1.614e-03	1.5565	13.6841	BP_GO:0007186:G-protein coupled receptor protein signaling pathway; BP_GO:0055114:oxidation reduction	MF_GO:0016491:oxidoreductase activity	CC_GO:0016021:integral to membrane	IPR000276:GPCR, rhodopsin-like, 7TM; IPR000778:Cytochrome b245, heavy chain; IPR013112:FAD-binding 8
PTSG_12577	12.769105	18.465950	21.147948	1.281453	1.826940	2.849583	1.543570	1.272396	3.553e+00	1.152e-08	4.058e+00	1.742e-06	3.31477	13.6769	NoBP	NoMF	NoCC	NoDomain
PTSG_08991	29.010805	13.894463	24.366013	8.117626	0.520140	3.894206	0.952171	0.090565	4.367e+00	3.687e-16	1.766e+00	1.321e-04	3.04604	13.6675	BP_GO:0007165:signal transduction	MF_GO:0004867:serine-type endopeptidase inhibitor activity; MF_GO:0004872:receptor activity; MF_GO:0005515:protein binding	CC_GO:0005576:extracellular region	IPR000436:Sushi/SCR/CCP; IPR000877:Proteinase inhibitor I12, Bowman-Birk; IPR001368:TNFR/CD27/30/40/95 cysteine-rich region; IPR002350:Proteinase inhibitor I1, Kazal; IPR013032:EGF-like region, conserved site; IPR016060:Complement control module; IPR022777:Cupin, JmjC-type
PTSG_03398	752.311505	225.112791	331.956290	117.727536	127.586922	210.497968	144.690617	144.456197	1.799e+00	1.347e-04	2.181e+00	1.200e-06	1.55062	13.5985	BP_GO:0009052:pentose-phosphate shunt, non-oxidative branch; BP_GO:0006002:fructose 6-phosphate metabolic process; BP_GO:0019682:glyceraldehyde-3-phosphate metabolic process	MF_GO:0048029:monosaccharide binding; MF_GO:0005515:protein binding; MF_GO:0004801:transaldolase activity	CC_GO:0005625:soluble fraction; CC_GO:0005792:microsome; CC_GO:0005829:cytosol	IPR001585:Transaldolase; IPR004730:Transaldolase 1; IPR013785:Aldolase-type TIM barrel; IPR018225:Transaldolase, active site
PTSG_00638	8.096067	17.173827	16.340708	4.422811	0.055604	0.967895	0.281877	0.058089	5.683e+00	8.288e-25	1.956e+00	1.100e-05	3.58321	13.5944	BP_GO:0006955:immune response; BP_GO:0000272:polysaccharide catabolic process; BP_GO:0007165:signal transduction	MF_GO:0005515:protein binding; MF_GO:0005044:scavenger receptor activity; MF_GO:0030247:polysaccharide binding; MF_GO:0005509:calcium ion binding	NoCC	IPR000152:EGF-type aspartate/asparagine hydroxylation site; IPR000742:Epidermal growth factor-like, type 3; IPR001212:Somatomedin B domain; IPR001368:TNFR/CD27/30/40/95 cysteine-rich region; IPR001881:EGF-like calcium-binding; IPR002102:Cellulosome anchoring protein, cohesin domain; IPR006209:EGF; IPR006210:Epidermal growth factor-like; IPR008965:Carbohydrate-binding; IPR013032:EGF-like region, c…
PTSG_08839	29.018692	66.993454	66.301410	30.527327	1.751835	5.533187	13.691059	1.258216	3.620e+00	9.034e-13	1.132e+00	9.264e-03	2.35819	13.5777	BP_GO:0008152:metabolic process	MF_GO:0003824:catalytic activity; MF_GO:0030170:pyridoxal phosphate binding	NoCC	IPR000192:Aminotransferase, class V/Cysteine desulfurase; IPR015421:Pyridoxal phosphate-dependent transferase, major region, subdomain 1; IPR015424:Pyridoxal phosphate-dependent transferase, major domain
PTSG_06555	200.370102	153.998615	96.239396	65.558672	44.987587	42.101834	21.626226	31.062084	2.439e+00	4.420e-07	1.492e+00	6.894e-04	1.87085	13.5277	NoBP	MF_GO:0005515:protein binding	NoCC	IPR000591:DEP domain; IPR001849:Pleckstrin homology domain; IPR011991:Winged helix-turn-helix transcription repressor DNA-binding
PTSG_08497	1190.727521	373.874416	410.786653	241.485020	302.933655	280.181522	85.085000	303.358015	1.760e+00	1.851e-04	1.736e+00	7.105e-05	1.44047	13.4871	BP_GO:0019538:protein metabolic process; BP_GO:0055114:oxidation reduction	MF_GO:0016671:oxidoreductase activity, acting on sulfur group of donors, disulfide as acceptor	NoCC	IPR002569:Peptide methionine sulphoxide reductase MsrA
PTSG_04593	17.575527	67.429464	105.316104	37.047127	4.637616	9.082131	12.045122	3.857969	3.447e+00	5.719e-12	1.088e+00	1.128e-02	2.25029	13.4732	NoBP	MF_GO:0005488:binding	NoCC	IPR011989:Armadillo-like helical
PTSG_05778	14.663151	15.426926	8.713308	2.316299	0.259004	2.302703	0.328246	0.000000	4.482e+00	4.379e-15	2.781e+00	6.507e-07	3.63483	13.424	NoBP	NoMF	CC_GO:0016020:membrane	IPR000772:Ricin B lectin; IPR003378:Fringe-like; IPR008997:Ricin B-related lectin
PTSG_13132	25.364762	14.297371	14.993565	6.137625	0.000000	2.298663	1.297027	0.160375	4.578e+00	5.350e-16	1.872e+00	1.444e-04	3.20276	13.411	NoBP	MF_GO:0005515:protein binding	NoCC	IPR002110:Ankyrin repeat; IPR020683:Ankyrin repeat-containing domain
PTSG_00911	139.954792	323.419314	326.632296	120.188739	74.076441	80.270784	88.280217	52.949170	2.180e+00	5.194e-06	1.439e+00	1.004e-03	1.66306	13.3723	NoBP	MF_GO:0003676:nucleic acid binding	NoCC	IPR003034:DNA-binding SAP
PTSG_12646	7.822518	27.347941	37.052935	7.402737	1.745352	1.888613	1.981543	2.962959	3.828e+00	9.501e-14	2.011e+00	1.037e-05	2.91306	13.3693	BP_GO:0006468:protein amino acid phosphorylation; BP_GO:0009190:cyclic nucleotide biosynthetic process; BP_GO:0009069:serine family amino acid metabolic process	MF_GO:0005524:ATP binding; MF_GO:0016849:phosphorus-oxygen lyase activity; MF_GO:0004674:protein serine/threonine kinase activity	NoCC	IPR000719:Protein kinase, catalytic domain; IPR001054:Adenylyl cyclase class-3/4/guanylyl cyclase; IPR008271:Serine/threonine-protein kinase, active site; IPR011009:Protein kinase-like domain; IPR017441:Protein kinase, ATP binding site; IPR017442:Serine/threonine-protein kinase-like domain
PTSG_10448	103.454051	134.202225	282.686783	80.067805	42.993409	54.651528	59.732059	12.729913	2.385e+00	6.547e-07	1.425e+00	9.712e-04	1.79349	13.3406	BP_GO:0007626:locomotory behavior; BP_GO:0006537:glutamate biosynthetic process; BP_GO:0006562:proline catabolic process; BP_GO:0055114:oxidation reduction; BP_GO:0006525:arginine metabolic process; BP_GO:0006561:proline biosynthetic process	MF_GO:0004657:proline dehydrogenase activity; MF_GO:0005509:calcium ion binding	NoCC	IPR002872:Proline dehydrogenase; IPR011992:EF-hand-like domain; IPR015659:Proline oxidase; IPR018247:EF-Hand 1, calcium-binding site; IPR018249:EF-HAND 2
PTSG_07501	7.083962	38.996253	59.408464	23.770344	0.486609	1.626413	2.466799	0.726226	5.070e+00	4.313e-21	8.789e-01	3.939e-02	2.59613	13.3337	BP_GO:0006468:protein amino acid phosphorylation	MF_GO:0005524:ATP binding; MF_GO:0005515:protein binding; MF_GO:0005509:calcium ion binding; MF_GO:0004713:protein tyrosine kinase activity	CC_GO:0016020:membrane	IPR000152:EGF-type aspartate/asparagine hydroxylation site; IPR000494:EGF receptor, L domain; IPR000719:Protein kinase, catalytic domain; IPR000742:Epidermal growth factor-like, type 3; IPR001245:Serine-threonine/tyrosine-protein kinase; IPR001881:EGF-like calcium-binding; IPR003961:Fibronectin, type III; IPR006209:EGF; IPR006210:Epidermal growth factor-like; IPR008266:Tyrosine-protein kinase, ac…
PTSG_11386	0.095620	3.539318	10.248309	0.219909	0.038002	0.017782	0.080270	0.000000	7.384e+00	9.500e-29	4.707e+00	3.877e-15	6.02244	13.3115	BP_GO:0019643:reductive tricarboxylic acid cycle	MF_GO:0003878:ATP citrate synthase activity; MF_GO:0004775:succinate-CoA ligase (ADP-forming) activity	CC_GO:0042709:succinate-CoA ligase complex	IPR017440:ATP-citrate lyase/succinyl-CoA ligase, active site
PTSG_01900	31.980324	54.466177	108.144061	14.521097	12.865908	14.448741	12.846748	15.395989	2.566e+00	1.646e-07	2.467e+00	3.312e-07	2.21036	13.3049	BP_GO:0055085:transmembrane transport	MF_GO:0005488:binding	CC_GO:0005743:mitochondrial inner membrane	IPR002067:Mitochondrial carrier protein; IPR018108:Mitochondrial substrate/solute carrier; IPR023395:Mitochondrial carrier domain
PTSG_05442	346.891263	160.456622	184.007046	134.214949	71.309579	68.218396	40.500728	44.284163	2.374e+00	8.564e-07	1.075e+00	1.304e-02	1.68431	13.219	NoBP	NoMF	NoCC	NoDomain
PTSG_00779	27.768779	62.746285	122.029817	46.941544	8.680883	8.312974	7.675560	8.436159	3.445e+00	1.040e-11	9.031e-01	3.856e-02	2.14581	13.1896	NoBP	MF_GO:0005515:protein binding	NoCC	IPR011993:Pleckstrin homology-type
PTSG_04631	28.803412	32.160487	44.808354	15.204823	3.454058	5.276027	4.427783	1.410193	3.623e+00	6.366e-13	1.518e+00	5.025e-04	2.56586	13.1881	BP_GO:0006468:protein amino acid phosphorylation	MF_GO:0005524:ATP binding; MF_GO:0004713:protein tyrosine kinase activity	NoCC	IPR000719:Protein kinase, catalytic domain; IPR001245:Serine-threonine/tyrosine-protein kinase; IPR001828:Extracellular ligand-binding receptor; IPR008266:Tyrosine-protein kinase, active site; IPR011009:Protein kinase-like domain
PTSG_03148	4.211498	14.806763	13.130653	2.737027	0.060498	0.566173	0.306686	0.063202	5.740e+00	1.207e-21	2.271e+00	4.109e-06	3.8431	13.1501	BP_GO:0006817:phosphate transport	MF_GO:0005315:inorganic phosphate transmembrane transporter activity	CC_GO:0016020:membrane	IPR001204:Phosphate transporter
PTSG_11695	15.621720	11.974311	15.762891	3.090813	0.163204	2.443762	0.999702	0.170498	4.267e+00	2.240e-16	2.526e+00	6.577e-08	3.39534	13.0833	BP_GO:0000272:polysaccharide catabolic process	NoMF	NoCC	IPR002049:EGF-like, laminin; IPR008211:Laminin, N-terminal; IPR013032:EGF-like region, conserved site; IPR016134:Cellulosome enzyme, dockerin type I; IPR019825:Legume lectin, beta chain, Mn/Ca-binding site
PTSG_06544	139.311637	140.199844	135.853294	56.325511	25.444256	44.385792	39.039809	28.282688	2.347e+00	1.058e-06	1.598e+00	2.890e-04	1.83917	13.0825	NoBP	NoMF	NoCC	NoDomain
PTSG_00759	15.450617	18.728403	11.015680	4.351055	0.375952	1.759181	0.952918	0.000000	4.582e+00	9.583e-13	2.092e+00	4.842e-04	3.33992	13.0695	NoBP	NoMF	NoCC	NoDomain
PTSG_07003	61.074600	44.769619	58.475973	36.273756	0.078894	11.960925	8.132112	0.659357	3.724e+00	1.942e-13	8.949e-01	3.712e-02	2.26179	13.0627	BP_GO:0009987:cellular process	NoMF	CC_GO:0005737:cytoplasm	IPR008081:Cytoplasmic FMR1-interacting
PTSG_06071	228.046310	151.350577	270.271596	97.761267	53.122872	52.744523	54.374608	80.361495	2.176e+00	5.129e-06	1.449e+00	8.364e-04	1.67809	13.0196	BP_GO:0006527:arginine catabolic process; BP_GO:0006560:proline metabolic process	MF_GO:0046872:metal ion binding; MF_GO:0004053:arginase activity	NoCC	IPR006035:Ureohydrolase; IPR014033:Arginase, subgroup; IPR020855:Ureohydrolase, manganese-binding site
PTSG_13054	5.850340	12.438465	19.237295	2.924540	0.944027	0.588981	0.679439	0.127843	4.781e+00	3.049e-19	2.406e+00	1.994e-07	3.5704	13.0136	BP_GO:0007165:signal transduction; BP_GO:0009395:phospholipid catabolic process; BP_GO:0046339:diacylglycerol metabolic process	MF_GO:0004435:phosphoinositide phospholipase C activity; MF_GO:0005509:calcium ion binding	NoCC	IPR000909:Phospholipase C, phosphatidylinositol-specific , X domain; IPR001192:Phosphoinositide phospholipase C; IPR001711:Phospholipase C, phosphatidylinositol-specific, Y domain; IPR011992:EF-hand-like domain; IPR015359:Phospholipase C, phosphoinositol-specific, EF-hand-like; IPR017946:PLC-like phosphodiesterase, TIM beta/alpha-barrel domain
PTSG_06601	7.063139	33.583482	58.044585	22.749497	0.341405	1.118269	2.740283	0.594440	5.111e+00	6.637e-21	8.450e-01	4.869e-02	2.57815	12.9936	BP_GO:0006468:protein amino acid phosphorylation; BP_GO:0009069:serine family amino acid metabolic process	MF_GO:0005524:ATP binding; MF_GO:0004674:protein serine/threonine kinase activity	NoCC	IPR000719:Protein kinase, catalytic domain; IPR002290:Serine/threonine-protein kinase domain; IPR008271:Serine/threonine-protein kinase, active site; IPR011009:Protein kinase-like domain; IPR017441:Protein kinase, ATP binding site; IPR017442:Serine/threonine-protein kinase-like domain
PTSG_06155	241.730924	40.041129	80.674594	35.602347	33.838334	38.270299	9.603522	47.088798	2.221e+00	3.446e-06	2.051e+00	5.148e-06	1.8775	12.986	BP_GO:0006118:electron transport	MF_GO:0004497:monooxygenase activity; MF_GO:0009055:electron carrier activity; MF_GO:0020037:heme binding	NoCC	IPR001128:Cytochrome P450; IPR002403:Cytochrome P450, E-class, group IV; IPR017972:Cytochrome P450, conserved site
PTSG_10194	40.019140	18.193516	29.887205	12.100451	1.520780	5.136968	3.975153	0.471660	3.739e+00	1.236e-13	1.576e+00	3.002e-04	2.66167	12.9786	BP_GO:0007165:signal transduction; BP_GO:0045449:regulation of transcription	MF_GO:0004872:receptor activity; MF_GO:0005515:protein binding; MF_GO:0003700:transcription factor activity; MF_GO:0043565:sequence-specific DNA binding	CC_GO:0005667:transcription factor complex	IPR000436:Sushi/SCR/CCP; IPR001368:TNFR/CD27/30/40/95 cysteine-rich region; IPR003347:Transcription factor jumonji/aspartyl beta-hydroxylase; IPR004827:Basic-leucine zipper (bZIP) transcription factor; IPR009030:Growth factor, receptor; IPR011936:Myxococcus cysteine-rich repeat; IPR013032:EGF-like region, conserved site; IPR016060:Complement control module; IPR022777:Cupin, JmjC-type
PTSG_01975	207.606955	28.133228	68.617999	47.960712	20.913260	21.406621	16.289054	25.432399	2.588e+00	9.551e-08	1.370e+00	1.705e-03	1.94218	12.944	BP_GO:0055085:transmembrane transport	NoMF	NoCC	IPR010658:Nodulin-like; IPR011701:Major facilitator superfamily MFS-1; IPR016196:Major facilitator superfamily, general substrate transporter
PTSG_03270	407.597801	93.741487	171.517294	144.153420	56.311608	70.331262	52.971780	32.257222	2.413e+00	4.787e-07	9.274e-01	2.891e-02	1.65528	12.9264	BP_GO:0042967:acyl-carrier-protein biosynthetic process	MF_GO:0008415:acyltransferase activity	NoCC	IPR000542:Acyltransferase ChoActase/COT/CPT
PTSG_06045	6.584906	38.237156	28.987559	8.491150	1.447415	3.447995	3.557561	0.824785	3.753e+00	1.750e-13	1.843e+00	3.817e-05	2.79142	12.8985	BP_GO:0008152:metabolic process	MF_GO:0004867:serine-type endopeptidase inhibitor activity; MF_GO:0016491:oxidoreductase activity; MF_GO:0005515:protein binding	NoCC	IPR002223:Proteinase inhibitor I2, Kunitz metazoa; IPR002227:Tyrosinase; IPR002350:Proteinase inhibitor I1, Kazal; IPR008922:Di-copper centre-containing; IPR011497:Protease inhibitor, Kazal-type; IPR020901:Proteinase inhibitor I2, Kunitz, conserved site
PTSG_02049	13.336322	8.714922	12.941814	0.714073	0.096956	3.447995	0.327670	0.101289	3.879e+00	7.990e-13	4.332e+00	1.882e-11	3.637	12.8897	NoBP	MF_GO:0005515:protein binding	NoCC	IPR011990:Tetratricopeptide-like helical; IPR013026:Tetratricopeptide repeat-containing; IPR013105:Tetratricopeptide TPR2; IPR019734:Tetratricopeptide repeat
PTSG_13263	16.676856	12.349889	13.010289	4.307105	0.000000	2.189203	0.247053	0.000000	4.832e+00	5.362e-14	2.007e+00	5.261e-04	3.37708	12.862	NoBP	MF_GO:0005515:protein binding	NoCC	IPR011993:Pleckstrin homology-type
PTSG_01407	29.424537	55.082691	46.564085	12.898445	5.477585	8.909863	7.713296	7.766119	2.883e+00	5.810e-09	2.063e+00	8.757e-06	2.3528	12.821	BP_GO:0001906:cell killing	MF_GO:0005524:ATP binding	NoCC	IPR002575:Aminoglycoside phosphotransferase; IPR010488:Zeta toxin, P-loop nucleoside triphosphate hydrolase; IPR011009:Protein kinase-like domain
PTSG_04680	302.239459	448.552131	314.933324	67.615648	104.978119	133.196520	86.705396	229.885322	1.677e+00	3.574e-04	2.696e+00	6.115e-09	1.51293	12.8185	BP_GO:0006096:glycolysis; BP_GO:0000162:tryptophan biosynthetic process; BP_GO:0006094:gluconeogenesis; BP_GO:0006571:tyrosine biosynthetic process; BP_GO:0009094:L-phenylalanine biosynthetic process	MF_GO:0004634:phosphopyruvate hydratase activity; MF_GO:0000287:magnesium ion binding	CC_GO:0009986:cell surface; CC_GO:0000015:phosphopyruvate hydratase complex	IPR000941:Enolase; IPR020809:Enolase, conserved site; IPR020810:Enolase, C-terminal; IPR020811:Enolase, N-terminal
PTSG_04789	19.499174	76.385409	109.471731	26.948197	14.579695	15.119550	11.985366	11.114752	2.724e+00	5.177e-08	1.649e+00	3.827e-04	2.10158	12.8134	NoBP	MF_GO:0008270:zinc ion binding; MF_GO:0005515:protein binding	CC_GO:0005622:intracellular	IPR000315:Zinc finger, B-box; IPR001660:Sterile alpha motif domain; IPR010993:Sterile alpha motif homology; IPR011510:Sterile alpha motif, type 2; IPR013761:Sterile alpha motif-type
PTSG_02163	9.292495	15.045688	13.931968	4.070677	0.000000	1.316657	0.297171	0.000000	5.285e+00	5.830e-17	1.945e+00	2.297e-04	3.48808	12.8123	NoBP	NoMF	NoCC	IPR005069:Nucleotide-diphospho-sugar transferase, predicted
PTSG_05503	135.991231	63.806107	48.580402	8.092682	6.307201	10.941446	11.827591	65.730268	2.089e+00	1.294e-05	3.648e+00	1.262e-12	2.00827	12.7956	BP_GO:0006564:L-serine biosynthetic process; BP_GO:0006544:glycine metabolic process; BP_GO:0006566:threonine metabolic process	MF_GO:0004617:phosphoglycerate dehydrogenase activity; MF_GO:0051287:NAD or NADH binding	CC_GO:0005829:cytosol	IPR006139:D-isomer specific 2-hydroxyacid dehydrogenase, catalytic domain; IPR006140:D-isomer specific 2-hydroxyacid dehydrogenase, NAD-binding; IPR016040:NAD(P)-binding domain
PTSG_12385	6.005663	39.313545	29.908067	8.935418	1.665233	3.428515	3.165626	1.652677	3.680e+00	8.177e-13	1.795e+00	8.197e-05	2.73385	12.7075	NoBP	NoMF	NoCC	IPR003659:Plexin/semaphorin/integrin
PTSG_00321	3.970053	14.919329	37.797775	3.567918	2.119460	2.843026	1.910100	1.402319	3.545e+00	4.532e-12	2.715e+00	3.884e-08	2.99597	12.7029	BP_GO:0007165:signal transduction; BP_GO:0009395:phospholipid catabolic process; BP_GO:0046339:diacylglycerol metabolic process	MF_GO:0004435:phosphoinositide phospholipase C activity	NoCC	IPR000909:Phospholipase C, phosphatidylinositol-specific , X domain; IPR001711:Phospholipase C, phosphatidylinositol-specific, Y domain; IPR017946:PLC-like phosphodiesterase, TIM beta/alpha-barrel domain
PTSG_09152	9.083604	49.436094	96.002752	27.227057	5.634458	4.736257	6.926982	10.397932	3.235e+00	5.796e-11	1.236e+00	3.880e-03	2.22931	12.6774	BP_GO:0051056:regulation of small GTPase mediated signal transduction; BP_GO:0043087:regulation of GTPase activity	MF_GO:0005085:guanyl-nucleotide exchange factor activity	CC_GO:0005622:intracellular	IPR000651:Ras-like guanine nucleotide exchange factor, N-terminal; IPR001895:Guanine-nucleotide dissociation stimulator CDC25; IPR008937:Ras guanine nucleotide exchange factor; IPR023578:Ras guanine nucleotide exchange factor, domain
PTSG_06214	40.360794	76.076867	46.627218	14.239817	11.600800	11.459809	11.435017	10.548273	2.609e+00	1.189e-07	2.234e+00	3.238e-06	2.1967	12.6625	NoBP	NoMF	NoCC	IPR008775:Phytanoyl-CoA dioxygenase
PTSG_05317	28.773974	36.285543	44.183935	25.140385	1.468392	2.873329	3.496335	0.557826	4.448e+00	1.310e-16	8.377e-01	5.654e-02	2.44072	12.6586	BP_GO:0006468:protein amino acid phosphorylation; BP_GO:0009069:serine family amino acid metabolic process	MF_GO:0005524:ATP binding; MF_GO:0004674:protein serine/threonine kinase activity	NoCC	IPR000719:Protein kinase, catalytic domain; IPR002290:Serine/threonine-protein kinase domain; IPR008271:Serine/threonine-protein kinase, active site; IPR011009:Protein kinase-like domain; IPR017441:Protein kinase, ATP binding site; IPR017442:Serine/threonine-protein kinase-like domain
PTSG_01458	12.682009	63.539602	24.613713	12.939987	2.289395	4.035948	5.982820	4.560951	3.326e+00	2.749e-11	1.682e+00	1.435e-04	2.49514	12.6526	NoBP	NoMF	NoCC	NoDomain
PTSG_04164	26.579382	52.036945	116.034114	34.968873	10.048168	12.779282	10.448780	7.805659	3.010e+00	1.117e-09	1.203e+00	5.794e-03	2.09282	12.5983	BP_GO:0022402:cell cycle process	MF_GO:0005515:protein binding	NoCC	IPR001810:F-box domain, cyclin-like; IPR006670:Cyclin; IPR006671:Cyclin, N-terminal; IPR011028:Cyclin-like; IPR013763:Cyclin-related; IPR022364:F-box domain, Skp2-like
PTSG_08775	66.128639	14.363871	29.587301	14.730299	2.210597	9.654386	6.225732	1.539599	3.217e+00	6.855e-09	1.635e+00	3.845e-03	2.41669	12.5606	NoBP	NoMF	NoCC	NoDomain
PTSG_06775	9.866867	19.110133	17.060892	6.582557	0.106947	1.301130	0.316256	0.111727	5.391e+00	2.102e-21	1.525e+00	7.350e-04	3.18813	12.5606	BP_GO:0006468:protein amino acid phosphorylation	MF_GO:0004672:protein kinase activity; MF_GO:0005524:ATP binding; MF_GO:0005515:protein binding	NoCC	IPR000719:Protein kinase, catalytic domain; IPR001245:Serine-threonine/tyrosine-protein kinase; IPR001611:Leucine-rich repeat; IPR003591:Leucine-rich repeat, typical subtype; IPR011009:Protein kinase-like domain; IPR013032:EGF-like region, conserved site
PTSG_01614	166.523312	33.249701	49.423232	45.762991	12.792806	26.817739	13.834959	6.949579	2.786e+00	2.745e-08	1.159e+00	1.121e-02	1.96804	12.5486	NoBP	MF_GO:0005509:calcium ion binding	NoCC	IPR002048:Calcium-binding EF-hand; IPR011992:EF-hand-like domain; IPR018247:EF-Hand 1, calcium-binding site; IPR018248:EF-hand; IPR018249:EF-HAND 2
PTSG_08821	8.681283	12.543700	13.639631	3.889359	0.000000	0.461270	0.624655	0.000000	5.669e+00	8.162e-16	1.874e+00	1.070e-03	3.54588	12.5479	NoBP	NoMF	NoCC	NoDomain
PTSG_04706	25.772943	19.581952	28.470050	9.347334	0.104520	7.825237	1.236316	0.327574	3.703e+00	9.522e-13	1.698e+00	2.275e-04	2.7072	12.5102	BP_GO:0008152:metabolic process	MF_GO:0008484:sulfuric ester hydrolase activity; MF_GO:0005515:protein binding	NoCC	IPR000917:Sulfatase; IPR006210:Epidermal growth factor-like; IPR006212:Furin-like repeat; IPR009030:Growth factor, receptor; IPR017849:Alkaline phosphatase-like, alpha/beta/alpha; IPR017850:Alkaline-phosphatase-like, core domain
PTSG_06725	28.738147	66.499402	121.681108	26.230269	14.860124	12.527715	21.478774	13.984690	2.550e+00	1.436e-07	1.774e+00	6.944e-05	2.02092	12.4813	NoBP	NoMF	NoCC	IPR013078:Histidine phosphatase superfamily, clade-1
PTSG_01220	35.864159	27.446117	34.894114	15.623044	2.009634	5.955628	4.150488	1.749544	3.571e+00	3.009e-12	1.368e+00	2.183e-03	2.47261	12.444	NoBP	NoMF	NoCC	NoDomain
PTSG_00995	14.642431	17.433074	35.184899	3.101116	2.720735	3.182765	1.532488	5.921534	3.088e+00	3.730e-09	3.154e+00	4.477e-08	2.76788	12.4187	BP_GO:0006183:GTP biosynthetic process; BP_GO:0006228:UTP biosynthetic process; BP_GO:0006241:CTP biosynthetic process; BP_GO:0006144:purine base metabolic process; BP_GO:0006206:pyrimidine base metabolic process	MF_GO:0004550:nucleoside diphosphate kinase activity; MF_GO:0005524:ATP binding	NoCC	IPR001564:Nucleoside diphosphate kinase
PTSG_10597	15.112730	34.743624	43.559833	20.499422	0.146494	1.370972	5.445968	0.000000	4.467e+00	1.791e-16	9.075e-01	4.075e-02	2.50316	12.4173	NoBP	NoMF	NoCC	NoDomain
PTSG_09968	17.614086	63.087909	97.702800	38.811980	7.487358	8.203408	8.408981	6.295758	3.318e+00	2.922e-11	9.273e-01	3.093e-02	2.10312	12.3959	NoBP	MF_GO:0005515:protein binding	NoCC	IPR006019:Phosphotyrosine interaction (PID/PI); IPR006020:Phosphotyrosine interaction domain; IPR011993:Pleckstrin homology-type
PTSG_10662	53.491621	79.409066	72.927135	31.466087	15.674159	12.476852	16.744022	7.716816	2.730e+00	2.673e-08	1.428e+00	1.348e-03	2.0286	12.3751	NoBP	NoMF	NoCC	IPR007474:ApaG domain
PTSG_01607	23.876855	26.314300	33.546577	17.774687	0.215668	3.162064	2.186598	0.075102	4.633e+00	5.479e-18	9.543e-01	2.842e-02	2.57546	12.3695	NoBP	NoMF	NoCC	NoDomain
PTSG_12432	121.092638	128.998027	168.057951	32.145710	44.830986	57.560025	39.564609	36.821032	1.982e+00	2.898e-05	2.420e+00	1.231e-07	1.72427	12.2818	BP_GO:0006779:porphyrin biosynthetic process; BP_GO:0015994:chlorophyll metabolic process	MF_GO:0004853:uroporphyrinogen decarboxylase activity; MF_GO:0004418:hydroxymethylbilane synthase activity	NoCC	IPR000257:Uroporphyrinogen decarboxylase (URO-D); IPR000860:Tetrapyrrole biosynthesis, hydroxymethylbilane synthase; IPR006361:Uroporphyrinogen decarboxylase HemE; IPR022417:Porphobilinogen deaminase, N-terminal; IPR022418:Porphobilinogen deaminase, C-terminal domain
PTSG_08186	21.287516	44.332935	39.538586	11.198473	2.456219	8.045322	8.300976	3.421331	2.982e+00	1.234e-08	1.943e+00	1.888e-04	2.39065	12.2675	NoBP	NoMF	NoCC	NoDomain
PTSG_06349	256.914385	120.028673	111.522383	45.011027	49.479615	69.387338	16.336114	76.502799	1.938e+00	4.379e-05	2.148e+00	2.013e-06	1.66504	12.2333	BP_GO:0000162:tryptophan biosynthetic process; BP_GO:0006571:tyrosine biosynthetic process; BP_GO:0009094:L-phenylalanine biosynthetic process	MF_GO:0003849:3-deoxy-7-phosphoheptulonate synthase activity	NoCC	IPR002480:DAHP synthetase, class II
PTSG_08380	160.389166	113.701984	106.086732	52.358515	29.386025	25.151707	15.221228	66.335426	2.209e+00	3.893e-06	1.573e+00	3.352e-04	1.74944	12.2208	NoBP	NoMF	NoCC	NoDomain
PTSG_04584	28.346731	33.054636	50.005204	16.401456	3.700703	6.129769	8.273306	2.121225	3.222e+00	7.038e-11	1.485e+00	6.294e-04	2.34184	12.2121	BP_GO:0006468:protein amino acid phosphorylation; BP_GO:0007165:signal transduction	MF_GO:0005524:ATP binding; MF_GO:0004872:receptor activity; MF_GO:0004713:protein tyrosine kinase activity	NoCC	IPR000719:Protein kinase, catalytic domain; IPR001245:Serine-threonine/tyrosine-protein kinase; IPR001368:TNFR/CD27/30/40/95 cysteine-rich region; IPR003410:Hyalin; IPR008266:Tyrosine-protein kinase, active site; IPR011009:Protein kinase-like domain; IPR017441:Protein kinase, ATP binding site; IPR020635:Tyrosine-protein kinase, catalytic domain
PTSG_11265	1.549489	11.947027	12.831169	1.832679	0.000000	0.493982	0.624357	0.000000	5.268e+00	9.763e-20	2.563e+00	4.582e-07	3.89426	12.2029	BP_GO:0006468:protein amino acid phosphorylation	MF_GO:0004672:protein kinase activity; MF_GO:0005524:ATP binding; MF_GO:0005515:protein binding	NoCC	IPR000719:Protein kinase, catalytic domain; IPR001245:Serine-threonine/tyrosine-protein kinase; IPR001611:Leucine-rich repeat; IPR003591:Leucine-rich repeat, typical subtype; IPR011009:Protein kinase-like domain
PTSG_04199	4.458387	39.899641	54.901809	6.942796	5.498997	5.489345	6.504496	6.702234	2.796e+00	2.368e-08	2.558e+00	4.544e-07	2.4095	12.1636	BP_GO:0006464:protein modification process; BP_GO:0006570:tyrosine metabolic process	MF_GO:0004835:tubulin-tyrosine ligase activity	NoCC	IPR004344:Tubulin-tyrosine ligase
PTSG_04405	6.417412	30.862928	51.565528	14.350535	3.104927	3.009537	4.309762	1.795620	3.631e+00	7.920e-13	1.358e+00	1.915e-03	2.47845	12.1153	BP_GO:0009851:auxin biosynthetic process; BP_GO:0080022:primary root development; BP_GO:0010149:senescence; BP_GO:0003006:reproductive developmental process; BP_GO:0010050:vegetative phase change; BP_GO:0009594:detection of nutrient; BP_GO:0009738:abscisic acid mediated signaling pathway; BP_GO:0010182:sugar mediated signaling pathway; BP_GO:0006950:response to stress; BP_GO:0006468:protein amino…	MF_GO:0004674:protein serine/threonine kinase activity; MF_GO:0005524:ATP binding; MF_GO:0005515:protein binding	CC_GO:0000152:nuclear ubiquitin ligase complex	IPR000719:Protein kinase, catalytic domain; IPR001772:Kinase-associated KA1; IPR002290:Serine/threonine-protein kinase domain; IPR008271:Serine/threonine-protein kinase, active site; IPR011009:Protein kinase-like domain; IPR017441:Protein kinase, ATP binding site; IPR017442:Serine/threonine-protein kinase-like domain
PTSG_07710	15.341809	24.867030	40.123624	17.880552	0.129730	0.971266	3.726670	0.135528	4.733e+00	9.173e-18	8.872e-01	4.612e-02	2.55115	12.1	BP_GO:0008299:isoprenoid biosynthetic process; BP_GO:0055114:oxidation reduction	MF_GO:0016491:oxidoreductase activity; MF_GO:0005488:binding	NoCC	IPR001228:4-diphosphocytidyl-2C-methyl-D-erythritol synthase; IPR002198:Short-chain dehydrogenase/reductase SDR; IPR002347:Glucose/ribitol dehydrogenase; IPR016040:NAD(P)-binding domain; IPR018247:EF-Hand 1, calcium-binding site; IPR018294:4-diphosphocytidyl-2C-methyl-D-erythritol synthase, conserved site; IPR020904:Short-chain dehydrogenase/reductase, conserved site
PTSG_03424	19.379557	22.284043	21.082995	3.023709	3.218758	6.132160	2.136757	0.960748	3.093e+00	1.048e-09	3.091e+00	6.426e-09	2.75683	12.0928	BP_GO:0007165:signal transduction	MF_GO:0005158:insulin receptor binding	CC_GO:0005899:insulin receptor complex	IPR002404:Insulin receptor substrate-1, PTB; IPR011993:Pleckstrin homology-type
PTSG_04565	5462.911811	1400.614992	2042.709476	1807.201847	1512.353216	1637.440950	321.591245	1910.164486	1.457e+00	1.803e-03	1.004e+00	1.758e-02	1.04604	12.0667	NoBP	NoMF	CC_GO:0044464:cell part	IPR001129:Membrane-associated, eicosanoid/glutathione metabolism (MAPEG) protein; IPR023352:Membrane associated eicosanoid/glutathione metabolism-like domain
PTSG_06306	35.500487	44.167975	52.070675	10.817845	6.683200	7.537478	12.017110	10.383342	2.593e+00	1.387e-07	2.324e+00	1.371e-06	2.2105	12.0618	NoBP	NoMF	NoCC	NoDomain
PTSG_07817	9.668320	16.001239	28.820819	3.350384	1.210065	2.324491	3.443793	1.996023	3.353e+00	3.521e-11	2.745e+00	2.867e-08	2.88141	12.0529	NoBP	NoMF	NoCC	IPR018134:Lysosome-associated membrane glycoprotein, conserved site
PTSG_05583	23.129666	9.317880	35.832924	9.207404	0.000000	3.372291	4.908511	0.384131	3.717e+00	4.561e-13	1.610e+00	3.822e-04	2.67071	12.0407	NoBP	MF_GO:0005515:protein binding	NoCC	IPR002110:Ankyrin repeat; IPR020683:Ankyrin repeat-containing domain
PTSG_02609	12.657060	0.957318	0.359743	0.016608	0.000000	0.517052	0.013337	0.000000	5.435e+00	1.810e-21	8.418e+00	4.262e-23	5.41205	12.0132	NoBP	NoMF	NoCC	NoDomain
PTSG_10837	137.939345	180.534498	193.681131	49.818302	61.358774	66.600056	66.991714	33.075034	1.929e+00	4.952e-05	2.081e+00	4.840e-06	1.61927	12.0076	BP_GO:0044260:cellular macromolecule metabolic process; BP_GO:0090304:nucleic acid metabolic process	MF_GO:0005488:binding; MF_GO:0003824:catalytic activity	NoCC	IPR001763:Rhodanese-like
PTSG_12992	21.021247	56.637586	21.215384	5.801407	4.177243	9.304114	8.470383	3.927548	2.685e+00	4.114e-08	2.808e+00	7.926e-09	2.37896	11.996	NoBP	NoMF	NoCC	NoDomain
PTSG_10091	19.664421	8.961417	10.690599	2.280232	0.000000	4.240850	0.499390	0.000000	3.782e+00	1.777e-11	2.831e+00	1.741e-06	3.22246	11.9621	NoBP	NoMF	NoCC	NoDomain
PTSG_03067	16.552708	93.827504	44.270001	16.447472	2.712805	7.108614	12.949980	21.078264	2.548e+00	1.242e-07	1.956e+00	1.043e-05	2.09581	11.9208	BP_GO:0060041:retina development in camera-type eye; BP_GO:0006541:glutamine metabolic process; BP_GO:0006207:'de novo' pyrimidine base biosynthetic process; BP_GO:0006522:alanine metabolic process; BP_GO:0006531:aspartate metabolic process	MF_GO:0004086:carbamoyl-phosphate synthase activity; MF_GO:0016810:hydrolase activity, acting on carbon-nitrogen (but not peptide) bonds; MF_GO:0004070:aspartate carbamoyltransferase activity; MF_GO:0005524:ATP binding; MF_GO:0016597:amino acid binding	CC_GO:0005951:carbamoyl-phosphate synthase complex; CC_GO:0009347:aspartate carbamoyltransferase complex	IPR001317:Carbamoyl-phosphate synthase, GATase domain; IPR002082:Aspartate carbamoyltransferase, eukaryotic; IPR002474:Carbamoyl-phosphate synthase, small subunit, N-terminal; IPR005479:Carbamoyl-phosphate synthetase, large subunit, ATP-binding; IPR005480:Carbamoyl-phosphate synthetase, large subunit, oligomerisation; IPR005481:Carbamoyl-phosphate synthase, large subunit, N-terminal; IPR005483:Ca…
PTSG_03643	56.008485	31.171595	33.735521	23.016092	0.000000	16.162477	3.891082	0.000000	3.315e+00	1.671e-08	1.121e+00	5.281e-02	2.22622	11.8722	NoBP	NoMF	NoCC	NoDomain
PTSG_02061	31.466235	15.937409	39.814135	17.119379	1.658207	3.782611	2.802017	1.407510	3.925e+00	5.549e-14	1.067e+00	1.650e-02	2.44099	11.8671	NoBP	NoMF	NoCC	IPR000436:Sushi/SCR/CCP; IPR009030:Growth factor, receptor; IPR013032:EGF-like region, conserved site
PTSG_12120	11.118885	33.379310	29.492589	3.254544	5.081832	4.652467	3.920251	3.924015	2.835e+00	1.218e-08	3.225e+00	6.741e-10	2.56543	11.8633	BP_GO:0008152:metabolic process	MF_GO:0016787:hydrolase activity	NoCC	NoDomain
PTSG_07110	3.745604	5.864038	13.267033	1.703264	0.000000	0.470181	0.141494	0.000000	5.947e+00	2.014e-21	2.466e+00	1.341e-06	4.04179	11.8458	NoBP	NoMF	CC_GO:0005783:endoplasmic reticulum	IPR003388:Reticulon; IPR005069:Nucleotide-diphospho-sugar transferase, predicted
PTSG_03779	82.217361	17.861211	20.640960	14.833856	6.384395	10.580490	6.967425	4.724401	2.813e+00	1.330e-08	1.732e+00	1.498e-04	2.20985	11.7797	BP_GO:0055114:oxidation reduction; BP_GO:0006118:electron transport	MF_GO:0004497:monooxygenase activity; MF_GO:0009055:electron carrier activity; MF_GO:0020037:heme binding	NoCC	IPR001128:Cytochrome P450; IPR002401:Cytochrome P450, E-class, group I
PTSG_04920	173.390253	98.271339	121.182556	41.156781	46.622672	56.828066	38.046138	22.808873	2.013e+00	2.409e-05	1.967e+00	1.408e-05	1.67205	11.7593	BP_GO:0008152:metabolic process	MF_GO:0003824:catalytic activity	NoCC	IPR001544:Aminotransferase, class IV
PTSG_04989	1037.463463	657.170561	812.004429	334.244015	495.578268	409.533919	95.980031	469.238061	1.516e+00	1.187e-03	1.620e+00	1.838e-04	1.21106	11.7553	BP_GO:0019430:removal of superoxide radicals; BP_GO:0055114:oxidation reduction; BP_GO:0006118:electron transport; BP_GO:0006206:pyrimidine base metabolic process	MF_GO:0004791:thioredoxin-disulfide reductase activity; MF_GO:0050660:FAD binding	CC_GO:0005737:cytoplasm	IPR000103:Pyridine nucleotide-disulphide oxidoreductase, class-II; IPR001327:Pyridine nucleotide-disulphide oxidoreductase, NAD-binding region; IPR005982:Thioredoxin reductase; IPR008255:Pyridine nucleotide-disulphide oxidoreductase, class-II, active site; IPR013027:FAD-dependent pyridine nucleotide-disulphide oxidoreductase
PTSG_10790	15.674539	28.912784	21.440073	10.112333	0.000000	4.497385	3.157980	0.000000	3.810e+00	1.739e-10	1.413e+00	1.206e-02	2.63077	11.7333	NoBP	NoMF	NoCC	NoDomain
PTSG_06335	103.862478	168.834593	154.501589	58.863768	41.164408	48.527337	59.471110	20.432949	2.096e+00	1.051e-05	1.579e+00	2.892e-04	1.63994	11.7318	BP_GO:0006544:glycine metabolic process; BP_GO:0006563:L-serine metabolic process; BP_GO:0006566:threonine metabolic process; BP_GO:0006783:heme biosynthetic process; BP_GO:0042967:acyl-carrier-protein biosynthetic process	MF_GO:0030170:pyridoxal phosphate binding; MF_GO:0003870:5-aminolevulinate synthase activity	NoCC	IPR001917:Aminotransferase, class-II, pyridoxal-phosphate binding site; IPR004839:Aminotransferase, class I/classII; IPR010961:Tetrapyrrole biosynthesis, 5-aminolevulinic acid synthase; IPR015421:Pyridoxal phosphate-dependent transferase, major region, subdomain 1; IPR015422:Pyridoxal phosphate-dependent transferase, major region, subdomain 2; IPR015424:Pyridoxal phosphate-dependent transferase, …
PTSG_06314	11.025317	92.859721	82.452336	9.008969	11.456994	16.703871	20.480721	21.670296	2.159e+00	6.811e-06	3.095e+00	3.517e-10	1.96911	11.7296	BP_GO:0055114:oxidation reduction	MF_GO:0016491:oxidoreductase activity; MF_GO:0005506:iron ion binding; MF_GO:0031418:L-ascorbic acid binding	NoCC	IPR005123:Oxoglutarate/iron-dependent oxygenase; IPR006620:Prolyl 4-hydroxylase, alpha subunit; IPR019601:Oxoglutarate/iron-dependent oxygenase, C-terminal degradation domain
PTSG_02608	33.156798	13.251341	14.592277	2.970959	1.748039	7.550354	2.840206	0.702372	2.990e+00	3.681e-09	3.075e+00	1.079e-08	2.68477	11.6674	NoBP	NoMF	NoCC	NoDomain
PTSG_02679	7.346030	10.928584	6.405519	0.801322	0.000000	1.603719	0.482615	0.000000	4.276e+00	5.511e-12	3.656e+00	5.259e-07	3.83234	11.6515	NoBP	NoMF	NoCC	NoDomain
PTSG_07447	4.796609	39.542331	38.192563	15.042725	1.429739	2.676056	5.575282	0.804268	3.729e+00	5.679e-13	1.177e+00	7.872e-03	2.42982	11.6192	BP_GO:0006508:proteolysis	MF_GO:0008233:peptidase activity	NoCC	IPR001767:Peptidase C46, hedgehog protein, hint region; IPR003587:Hedgehog/intein hint, N-terminal
PTSG_10698	5.047388	19.841201	22.785139	9.239561	0.133732	0.584052	0.790928	0.046570	5.671e+00	3.304e-23	1.090e+00	1.275e-02	2.87982	11.4909	NoBP	MF_GO:0005515:protein binding; MF_GO:0003774:motor activity; MF_GO:0005524:ATP binding; MF_GO:0008270:zinc ion binding	CC_GO:0016459:myosin complex	IPR000048:IQ motif, EF-hand binding site; IPR001132:SMAD domain, Dwarfin-type; IPR001609:Myosin head, motor domain; IPR007087:Zinc finger, C2H2-type; IPR008984:SMAD/FHA domain; IPR015880:Zinc finger, C2H2-like; IPR017855:SMAD domain-like
PTSG_06592	11.945015	11.064606	8.063766	2.605979	0.000000	2.028232	0.261585	0.000000	4.483e+00	6.679e-12	2.296e+00	5.724e-04	3.40304	11.4773	NoBP	NoMF	NoCC	IPR013078:Histidine phosphatase superfamily, clade-1
PTSG_06026	10.583079	26.103388	36.735057	4.297649	4.570023	6.472087	4.407900	2.070262	2.836e+00	6.717e-09	2.819e+00	3.761e-09	2.48766	11.476	NoBP	MF_GO:0008270:zinc ion binding	NoCC	IPR010666:Zinc finger, GRF-type; IPR018838:Domain of unknown function DUF2439
PTSG_08051	3.371044	33.370609	65.426464	2.819196	13.844142	2.507633	2.641220	13.996354	2.404e+00	2.646e-06	3.887e+00	4.616e-09	2.24954	11.4498	NoBP	NoMF	NoCC	NoDomain
PTSG_10579	4.798328	7.310804	8.567751	0.963079	0.000000	0.749564	0.290019	0.000000	5.022e+00	2.403e-15	3.135e+00	1.077e-06	4.10499	11.4323	NoBP	NoMF	NoCC	NoDomain
PTSG_10422	45.237856	29.393153	29.955795	23.695828	2.309924	6.485257	3.805698	0.844608	3.707e+00	5.628e-13	8.556e-01	5.259e-02	2.23057	11.4285	NoBP	NoMF	NoCC	NoDomain
PTSG_12875	46.740056	41.102645	48.823266	12.661590	8.516538	10.915763	9.854801	12.378685	2.459e+00	5.248e-07	2.148e+00	5.822e-06	2.06787	11.393	BP_GO:0055085:transmembrane transport	NoMF	CC_GO:0016020:membrane	IPR006685:Mechanosensitive ion channel MscS; IPR010920:Like-Sm ribonucleoprotein (LSM)-related domain; IPR011014:Mechanosensitive ion channel MscS, transmembrane-2
PTSG_10155	140.519292	178.638394	311.164694	108.131004	76.659882	60.128194	52.973331	81.301629	1.973e+00	3.097e-05	1.266e+00	3.111e-03	1.47012	11.3419	BP_GO:0055114:oxidation reduction; BP_GO:0006561:proline biosynthetic process; BP_GO:0006525:arginine metabolic process	MF_GO:0003842:1-pyrroline-5-carboxylate dehydrogenase activity	CC_GO:0005759:mitochondrial matrix	IPR005931:Delta-1-pyrroline-5-carboxylate dehydrogenase 1; IPR015590:Aldehyde dehydrogenase domain; IPR016160:Aldehyde dehydrogenase, conserved site; IPR016161:Aldehyde/histidinol dehydrogenase; IPR016162:Aldehyde dehydrogenase, N-terminal; IPR016163:Aldehyde dehydrogenase, C-terminal
PTSG_05024	1156.304211	1567.669775	1448.668554	685.746691	616.114760	688.264298	710.938395	574.618059	1.442e+00	2.018e-03	1.324e+00	1.978e-03	1.08613	11.3412	BP_GO:0006950:response to stress	NoMF	NoCC	IPR006015:Universal stress protein A; IPR006016:UspA; IPR014729:Rossmann-like alpha/beta/alpha sandwich fold
PTSG_11275	8.440615	3.417330	9.995710	0.897314	0.000000	0.798147	0.576457	0.089097	4.612e+00	6.087e-15	3.325e+00	2.605e-08	3.94736	11.3086	BP_GO:0007017:microtubule-based process	MF_GO:0005515:protein binding; MF_GO:0003777:microtubule motor activity	CC_GO:0005871:kinesin complex; CC_GO:0005874:microtubule	IPR001440:Tetratricopeptide TPR-1; IPR001849:Pleckstrin homology domain; IPR002151:Kinesin light chain; IPR006597:Sel1-like; IPR011990:Tetratricopeptide-like helical; IPR011993:Pleckstrin homology-type; IPR013026:Tetratricopeptide repeat-containing; IPR019734:Tetratricopeptide repeat
PTSG_04557	32.544084	44.243146	45.752515	10.206203	4.663707	12.569906	12.766690	7.015894	2.474e+00	4.618e-07	2.303e+00	2.232e-06	2.11267	11.3073	NoBP	MF_GO:0004659:prenyltransferase activity	CC_GO:0016021:integral to membrane	IPR000537:UbiA prenyltransferase family
PTSG_11643	14.594940	21.680056	21.223911	11.989684	0.000000	2.449986	0.585492	0.241316	4.872e+00	1.360e-18	9.792e-01	2.816e-02	2.65013	11.2909	BP_GO:0007165:signal transduction	MF_GO:0004115:3',5'-cyclic-AMP phosphodiesterase activity	NoCC	IPR002073:3'5'-cyclic nucleotide phosphodiesterase, catalytic domain; IPR003607:Metal-dependent phosphohydrolase, HD domain; IPR023088:3'5'-cyclic nucleotide phosphodiesterase; IPR023174:3'5'-cyclic nucleotide phosphodiesterase, conserved site
PTSG_12750	22.375200	8.387662	20.429188	7.243482	0.107572	3.221484	1.817732	0.337138	3.953e+00	1.274e-13	1.538e+00	1.106e-03	2.74495	11.2348	BP_GO:0007165:signal transduction	MF_GO:0004872:receptor activity	NoCC	IPR000436:Sushi/SCR/CCP; IPR001368:TNFR/CD27/30/40/95 cysteine-rich region; IPR016060:Complement control module
PTSG_10148	43.568318	58.547254	81.427192	14.979279	11.543587	18.365300	19.831312	17.687299	2.194e+00	5.545e-06	2.335e+00	8.136e-07	1.89225	11.2305	BP_GO:0055114:oxidation reduction	MF_GO:0016491:oxidoreductase activity	NoCC	IPR001395:Aldo/keto reductase; IPR020471:Aldo/keto reductase subgroup; IPR023210:NADP-dependent oxidoreductase domain
PTSG_02902	51.869927	71.249359	91.627340	17.536070	17.763725	14.571884	23.902363	27.492838	2.106e+00	1.185e-05	2.334e+00	8.379e-07	1.82144	11.2229	BP_GO:0006810:transport	MF_GO:0005215:transporter activity	CC_GO:0016020:membrane	IPR001046:Natural resistance-associated macrophage protein
PTSG_09732	11.948477	13.831876	13.327613	6.202231	0.000000	1.379198	0.415049	0.000000	5.148e+00	3.628e-12	1.368e+00	2.494e-02	3.02699	11.2133	NoBP	NoMF	NoCC	NoDomain
PTSG_10854	105.381129	58.022555	95.343694	40.183870	26.046716	27.659740	28.164024	6.908457	2.305e+00	1.569e-06	1.402e+00	1.356e-03	1.74155	11.1989	NoBP	NoMF	NoCC	NoDomain
PTSG_00709	971.330273	236.126427	367.221598	193.933236	238.051837	331.320518	173.645958	178.023173	1.515e+00	1.188e-03	1.725e+00	7.235e-05	1.23501	11.1594	BP_GO:0042493:response to drug; BP_GO:0055085:transmembrane transport	MF_GO:0042626:ATPase activity, coupled to transmembrane movement of substances; MF_GO:0005515:protein binding; MF_GO:0005524:ATP binding	CC_GO:0009986:cell surface; CC_GO:0005624:membrane fraction; CC_GO:0016021:integral to membrane	IPR001140:ABC transporter, transmembrane domain; IPR003439:ABC transporter-like; IPR003593:ATPase, AAA+ type, core; IPR011527:ABC transporter, transmembrane domain, type 1; IPR017871:ABC transporter, conserved site; IPR017940:ABC transporter, integral membrane type 1
PTSG_04692	13.107207	8.000442	15.314764	3.288458	0.000000	2.925034	0.880245	0.000000	3.991e+00	1.681e-13	2.187e+00	1.523e-05	3.09717	11.1554	BP_GO:0007017:microtubule-based process	MF_GO:0005515:protein binding; MF_GO:0003777:microtubule motor activity	CC_GO:0005871:kinesin complex; CC_GO:0005874:microtubule	IPR001440:Tetratricopeptide TPR-1; IPR001849:Pleckstrin homology domain; IPR002151:Kinesin light chain; IPR011990:Tetratricopeptide-like helical; IPR011993:Pleckstrin homology-type; IPR013026:Tetratricopeptide repeat-containing; IPR019734:Tetratricopeptide repeat
PTSG_06887	139.363965	92.542503	128.161349	58.607690	28.421283	48.800342	33.674273	26.519171	2.140e+00	6.737e-06	1.334e+00	1.848e-03	1.61422	11.1497	BP_GO:0007165:signal transduction; BP_GO:0007264:small GTPase mediated signal transduction	MF_GO:0003924:GTPase activity; MF_GO:0005525:GTP binding	CC_GO:0005622:intracellular; CC_GO:0005886:plasma membrane	IPR001304:C-type lectin; IPR001806:Ras GTPase; IPR003577:Ras small GTPase, Ras type; IPR005225:Small GTP-binding protein; IPR013753:Ras; IPR016186:C-type lectin-like; IPR016187:C-type lectin fold; IPR020849:Ras small GTPase
PTSG_13041	91.680480	1.849652	10.723874	9.755165	8.295838	9.704622	8.864452	1.784303	2.603e+00	1.134e-07	2.122e+00	6.629e-06	2.17773	11.1478	BP_GO:0007165:signal transduction	MF_GO:0005488:binding; MF_GO:0004872:receptor activity	NoCC	IPR001368:TNFR/CD27/30/40/95 cysteine-rich region
PTSG_04429	167.789502	124.573540	125.918806	65.600522	50.680352	53.670149	31.551220	34.135904	2.052e+00	1.851e-05	1.387e+00	1.660e-03	1.56487	11.1471	NoBP	NoMF	NoCC	NoDomain
PTSG_10172	7.318713	9.149918	8.116817	1.603020	0.000000	0.907367	0.702150	0.000000	4.629e+00	3.127e-14	2.652e+00	6.295e-06	3.67298	11.1466	BP_GO:0006487:protein amino acid N-linked glycosylation	NoMF	CC_GO:0016020:membrane	IPR006813:Glycosyl transferase, family 17
PTSG_08400	14.190025	5.646447	1.847582	1.399420	0.053203	0.547696	0.359609	0.055581	5.121e+00	1.845e-18	2.669e+00	4.603e-07	3.9032	11.1382	NoBP	MF_GO:0005515:protein binding	NoCC	IPR000436:Sushi/SCR/CCP; IPR001258:NHL repeat; IPR011042:Six-bladed beta-propeller, TolB-like; IPR016060:Complement control module
PTSG_10322	136.184196	240.810224	168.423288	52.828739	59.340508	82.995987	95.865249	34.061924	1.760e+00	2.244e-04	2.085e+00	9.116e-06	1.48348	11.1354	NoBP	NoMF	NoCC	NoDomain
PTSG_10008	29.698851	6.520564	41.538592	3.318314	3.010541	6.573998	11.870072	0.299533	2.589e+00	1.606e-07	3.270e+00	1.282e-09	2.36985	11.1287	NoBP	NoMF	NoCC	IPR016044:Filament
PTSG_12264	14.349913	14.949206	4.571477	1.977404	0.518463	1.394967	1.971208	0.406227	3.712e+00	1.388e-12	2.811e+00	5.319e-08	3.17086	11.0885	BP_GO:0015940:pantothenate biosynthetic process; BP_GO:0055114:oxidation reduction; BP_GO:0019482:beta-alanine metabolic process	MF_GO:0003864:3-methyl-2-oxobutanoate hydroxymethyltransferase activity; MF_GO:0016491:oxidoreductase activity; MF_GO:0004592:pantoate-beta-alanine ligase activity; MF_GO:0050661:NADP or NADPH binding	CC_GO:0005737:cytoplasm	IPR003700:Ketopantoate hydroxymethyltransferase; IPR003710:Ketopantoate reductase ApbA/PanE; IPR003721:Pantoate-beta-alanine ligase; IPR004821:Cytidyltransferase-related; IPR008927:6-phosphogluconate dehydrogenase, C-terminal-like; IPR013328:Dehydrogenase, multihelical; IPR013332:Ketopantoate reductase ApbA/PanE, N-terminal; IPR013752:Ketopantoate reductase ApbA/PanE, C-terminal; IPR014729:Rossma…
PTSG_12580	14.134196	85.793175	91.799165	31.810771	18.999899	18.863471	12.353750	6.731430	2.528e+00	1.691e-07	1.318e+00	2.357e-03	1.84804	11.0844	NoBP	NoMF	NoCC	NoDomain
PTSG_12123	39.797593	48.198392	79.213945	31.065817	13.334584	11.182687	10.607886	7.960324	2.721e+00	2.389e-08	1.150e+00	7.938e-03	1.91008	11.0795	NoBP	NoMF	NoCC	NoDomain
PTSG_02903	85.957656	119.136957	159.649788	58.691888	31.913547	24.524472	25.648261	59.903410	2.104e+00	1.147e-05	1.356e+00	2.005e-03	1.59894	11.0739	BP_GO:0030001:metal ion transport; BP_GO:0055085:transmembrane transport	MF_GO:0046873:metal ion transmembrane transporter activity	CC_GO:0016020:membrane	IPR003689:Zinc/iron permease
PTSG_02278	371.143535	77.676961	78.264281	68.043095	75.254364	66.392245	28.810567	75.342076	1.834e+00	1.169e-04	1.657e+00	2.207e-04	1.48496	11.0732	BP_GO:0006545:glycine biosynthetic process; BP_GO:0009165:nucleotide biosynthetic process; BP_GO:0055114:oxidation reduction; BP_GO:0006761:dihydrofolate biosynthetic process; BP_GO:0046656:folic acid biosynthetic process	MF_GO:0004146:dihydrofolate reductase activity; MF_GO:0050661:NADP or NADPH binding	NoCC	IPR001796:Dihydrofolate reductase domain; IPR012259:Dihydrofolate reductase; IPR017925:Dihydrofolate reductase conserved site
PTSG_10488	19.287066	26.527577	21.157812	14.727143	0.099982	3.181325	2.027375	0.104450	4.362e+00	6.217e-16	9.011e-01	4.226e-02	2.47045	11.069	BP_GO:0023052:signaling; BP_GO:0006470:protein amino acid dephosphorylation; BP_GO:0006570:tyrosine metabolic process	MF_GO:0004725:protein tyrosine phosphatase activity; MF_GO:0005515:protein binding	CC_GO:0030054:cell junction; CC_GO:0005634:nucleus	IPR000242:Protein-tyrosine phosphatase, receptor/non-receptor type; IPR000387:Protein-tyrosine/Dual-specificity phosphatase; IPR016130:Protein-tyrosine phosphatase, active site
PTSG_11983	75.279216	69.780430	103.039476	21.004252	17.528963	32.809116	36.888146	15.769020	2.022e+00	2.230e-05	2.281e+00	8.921e-07	1.73755	11.0679	NoBP	NoMF	NoCC	NoDomain
PTSG_12682	136.029972	62.297612	71.614172	29.351290	18.854526	21.966339	8.777794	59.493641	2.026e+00	2.281e-05	1.912e+00	2.617e-05	1.70032	11.0377	BP_GO:0009117:nucleotide metabolic process; BP_GO:0055114:oxidation reduction; BP_GO:0006144:purine base metabolic process	MF_GO:0046872:metal ion binding; MF_GO:0003920:GMP reductase activity	NoCC	IPR001093:IMP dehydrogenase/GMP reductase; IPR005993:Guanosine monophosphate reductase 1; IPR013785:Aldolase-type TIM barrel; IPR015875:IMP dehydrogenase / GMP reductase, conserved site
PTSG_10889	4.087137	16.151759	15.063675	2.019765	0.443005	2.487531	1.746698	0.154268	3.603e+00	4.296e-11	2.836e+00	7.432e-07	3.1023	11.0341	NoBP	NoMF	NoCC	NoDomain
PTSG_04142	129.988286	45.956394	58.316129	23.416092	20.641463	21.044101	25.916191	25.057635	2.075e+00	1.362e-05	2.031e+00	6.975e-06	1.75002	11.0024	NoBP	MF_GO:0008270:zinc ion binding	CC_GO:0005622:intracellular	IPR007087:Zinc finger, C2H2-type; IPR015880:Zinc finger, C2H2-like; IPR018247:EF-Hand 1, calcium-binding site; IPR022755:Zinc finger, double-stranded RNA binding
PTSG_07675	32.947673	3.170832	12.709777	6.161157	0.000000	4.795225	1.030750	0.254900	3.730e+00	3.458e-11	1.718e+00	1.213e-03	2.73284	10.9988	BP_GO:0005975:carbohydrate metabolic process	NoMF	NoCC	IPR000757:Glycoside hydrolase, family 16; IPR008985:Concanavalin A-like lectin/glucanase; IPR013320:Concanavalin A-like lectin/glucanase, subgroup
PTSG_10736	94.628695	54.943768	34.870280	29.994397	2.657548	19.444431	10.001995	23.220181	2.457e+00	5.366e-07	1.332e+00	3.127e-03	1.84921	10.9881	NoBP	NoMF	NoCC	NoDomain
PTSG_10616	22.892908	7.146204	6.944102	2.103878	0.299945	4.210577	0.929214	0.000000	3.497e+00	3.303e-11	2.853e+00	1.188e-07	3.03051	10.9821	NoBP	MF_GO:0005488:binding	NoCC	NoDomain
PTSG_07381	4.959457	13.595433	17.177812	5.455666	0.181942	0.510814	0.845470	0.095037	5.169e+00	1.127e-18	1.427e+00	2.343e-03	3.07057	10.9749	NoBP	NoMF	NoCC	NoDomain
PTSG_04921	26.022091	19.103054	20.364774	12.504498	0.250209	4.331946	2.114001	0.653480	3.889e+00	1.870e-13	1.104e+00	1.463e-02	2.4588	10.9373	NoBP	MF_GO:0005515:protein binding	NoCC	IPR001478:PDZ/DHR/GLGF
PTSG_09736	25.416009	21.907411	21.247771	11.197523	0.081242	6.538645	3.500687	0.000000	3.501e+00	6.009e-12	1.329e+00	2.847e-03	2.42249	10.9365	BP_GO:0045449:regulation of transcription	MF_GO:0003700:transcription factor activity; MF_GO:0043565:sequence-specific DNA binding; MF_GO:0005515:protein binding	CC_GO:0005667:transcription factor complex	IPR001356:Homeobox; IPR009057:Homeodomain-like; IPR012287:Homeodomain-related
PTSG_03136	566.954363	39.660721	32.560875	47.352364	116.486545	54.094293	30.569461	152.116064	1.573e+00	8.726e-04	2.452e+00	1.870e-07	1.41095	10.9139	NoBP	NoMF	NoCC	IPR013783:Immunoglobulin-like fold; IPR014756:Immunoglobulin E-set; IPR017868:Filamin/ABP280 repeat-like
PTSG_09289	5.407716	20.947312	29.487344	4.845493	2.763246	0.861999	2.723758	4.330122	3.146e+00	3.753e-08	2.222e+00	4.128e-04	2.58377	10.8992	NoBP	NoMF	NoCC	NoDomain
PTSG_13047	4.181493	15.441539	3.679070	0.944183	0.199422	1.119782	0.758208	0.000000	4.207e+00	1.937e-13	3.332e+00	8.433e-08	3.68404	10.8953	NoBP	NoMF	NoCC	NoDomain
PTSG_03205	14.155872	19.615466	30.824759	13.426618	0.411657	3.082007	2.782450	0.000000	4.072e+00	7.324e-12	9.756e-01	5.319e-02	2.45002	10.8497	NoBP	NoMF	NoCC	NoDomain
PTSG_10427	2.859570	17.584457	28.952293	11.254772	0.000000	0.398843	1.134243	0.022261	5.729e+00	1.006e-24	8.630e-01	4.368e-02	2.68408	10.8474	BP_GO:0035023:regulation of Rho protein signal transduction; BP_GO:0043087:regulation of GTPase activity	MF_GO:0005089:Rho guanyl-nucleotide exchange factor activity; MF_GO:0005515:protein binding	CC_GO:0005622:intracellular	IPR000219:Dbl homology (DH) domain; IPR001331:Guanine-nucleotide dissociation stimulator, CDC24, conserved site; IPR001849:Pleckstrin homology domain
PTSG_01251	40.073450	23.861122	28.903257	15.454629	1.210623	6.873331	10.092095	0.337262	3.070e+00	6.004e-10	1.300e+00	3.271e-03	2.1875	10.8318	BP_GO:0007275:multicellular organismal development; BP_GO:0007165:signal transduction	MF_GO:0004872:receptor activity	CC_GO:0016020:membrane	IPR002049:EGF-like, laminin; IPR003659:Plexin/semaphorin/integrin; IPR006212:Furin-like repeat; IPR009030:Growth factor, receptor; IPR016201:Plexin-like fold
PTSG_11669	797.423491	1864.199904	1465.482126	472.704773	534.739306	603.399130	607.873527	1131.177560	1.262e+00	6.685e-03	1.848e+00	2.588e-05	1.03798	10.822	BP_GO:0055114:oxidation reduction; BP_GO:0006096:glycolysis; BP_GO:0006094:gluconeogenesis	MF_GO:0051287:NAD or NADH binding; MF_GO:0004365:glyceraldehyde-3-phosphate dehydrogenase (phosphorylating) activity	CC_GO:0005737:cytoplasm	IPR016040:NAD(P)-binding domain; IPR020828:Glyceraldehyde 3-phosphate dehydrogenase, NAD(P) binding domain; IPR020831:Glyceraldehyde/Erythrose phosphate dehydrogenase family
PTSG_01232	10.101177	6.637078	8.971005	0.899743	0.000000	2.334233	0.602102	0.000000	3.862e+00	8.312e-13	3.554e+00	1.218e-09	3.48154	10.7902	NoBP	MF_GO:0005515:protein binding	NoCC	IPR001791:Laminin G domain; IPR002035:von Willebrand factor, type A; IPR008985:Concanavalin A-like lectin/glucanase; IPR013320:Concanavalin A-like lectin/glucanase, subgroup
PTSG_09284	0.000000	34.565465	2.138120	6.840696	0.000000	0.184385	0.499390	0.205829	6.055e+00	5.660e-18	1.116e+00	2.613e-02	2.98429	10.7819	BP_GO:0009058:biosynthetic process; BP_GO:0006687:glycosphingolipid metabolic process	MF_GO:0001733:galactosylceramide sulfotransferase activity	CC_GO:0005794:Golgi apparatus; CC_GO:0016021:integral to membrane	IPR009729:Galactose-3-O-sulfotransferase
PTSG_07220	9.627315	52.251411	67.350631	26.047324	7.344337	7.738075	10.396766	2.845463	2.963e+00	1.488e-09	1.038e+00	1.513e-02	1.98596	10.7814	BP_GO:0006468:protein amino acid phosphorylation	MF_GO:0005524:ATP binding; MF_GO:0004713:protein tyrosine kinase activity	NoCC	IPR000719:Protein kinase, catalytic domain; IPR001245:Serine-threonine/tyrosine-protein kinase; IPR008266:Tyrosine-protein kinase, active site; IPR008408:Brain acid soluble protein 1; IPR011009:Protein kinase-like domain
PTSG_07842	210.934505	126.885816	120.196859	75.842501	43.937330	55.039424	44.082821	53.790336	1.959e+00	3.815e-05	1.305e+00	2.632e-03	1.48509	10.7733	NoBP	NoMF	NoCC	IPR009567:Protein of unknown function DUF1183, TMEM66
PTSG_08486	17.333580	12.389538	8.410414	6.212585	0.000000	1.496626	0.623613	0.000000	4.879e+00	1.390e-16	1.335e+00	5.363e-03	2.93115	10.7515	NoBP	NoMF	NoCC	IPR013518:Potassium channel, inwardly rectifying, Kir, cytoplasmic; IPR013521:Potassium channel, inwardly rectifying, Kir, conserved region 2; IPR014756:Immunoglobulin E-set
PTSG_06605	47.332841	208.998121	344.613996	111.061779	70.762495	61.571340	92.397764	42.766637	1.939e+00	4.475e-05	1.164e+00	6.947e-03	1.40368	10.7327	NoBP	MF_GO:0019904:protein domain specific binding	NoCC	IPR000308:14-3-3 protein; IPR023410:14-3-3 domain
PTSG_12315	20.469427	11.379123	19.781942	9.854342	0.167851	2.764679	1.191256	0.140282	4.341e+00	1.123e-16	1.105e+00	1.082e-02	2.60761	10.7047	BP_GO:0007165:signal transduction	MF_GO:0005488:binding; MF_GO:0004872:receptor activity	NoCC	IPR000001:Kringle; IPR001368:TNFR/CD27/30/40/95 cysteine-rich region; IPR008985:Concanavalin A-like lectin/glucanase; IPR009030:Growth factor, receptor; IPR013806:Kringle-like fold; IPR018056:Kringle, conserved site
PTSG_03841	34.789200	17.622777	36.891113	10.770585	4.539015	8.405335	5.222108	3.934755	2.766e+00	1.447e-08	1.768e+00	7.181e-05	2.17883	10.6669	BP_GO:0006812:cation transport; BP_GO:0055085:transmembrane transport; BP_GO:0006885:regulation of pH	MF_GO:0015299:solute:hydrogen antiporter activity	CC_GO:0016021:integral to membrane	IPR006153:Cation/H+ exchanger; IPR018418:Na+/H+ exchanger, isoforms 7/8; IPR018422:Cation/H+ exchanger, CPA1 family; IPR018490:Cyclic nucleotide-binding-like
PTSG_05375	5.459106	9.224345	10.813243	2.282719	0.000000	1.052823	0.543139	0.000000	4.716e+00	3.853e-16	2.196e+00	2.636e-05	3.45364	10.6624	BP_GO:0006470:protein amino acid dephosphorylation; BP_GO:0006570:tyrosine metabolic process	MF_GO:0004725:protein tyrosine phosphatase activity; MF_GO:0005515:protein binding	NoCC	IPR000242:Protein-tyrosine phosphatase, receptor/non-receptor type; IPR000387:Protein-tyrosine/Dual-specificity phosphatase; IPR001478:PDZ/DHR/GLGF; IPR002110:Ankyrin repeat; IPR016130:Protein-tyrosine phosphatase, active site; IPR020683:Ankyrin repeat-containing domain
PTSG_10974	25.897340	2.947133	5.679381	0.770874	1.465358	2.350906	1.414939	1.093465	3.187e+00	1.102e-09	4.206e+00	7.226e-11	3.01957	10.6427	NoBP	MF_GO:0005515:protein binding	NoCC	IPR000210:BTB/POZ-like; IPR011333:BTB/POZ fold; IPR013069:BTB/POZ
PTSG_10030	14.088708	5.093571	9.479214	2.120824	0.000000	2.305650	0.567696	0.000000	4.037e+00	3.931e-11	2.485e+00	1.229e-04	3.25776	10.6075	BP_GO:0007165:signal transduction	MF_GO:0004872:receptor activity	NoCC	IPR001368:TNFR/CD27/30/40/95 cysteine-rich region
PTSG_07269	19.497635	49.142981	74.938733	26.263814	8.149271	8.509604	10.364140	10.933124	2.676e+00	3.974e-08	1.176e+00	6.670e-03	1.89772	10.5907	NoBP	NoMF	CC_GO:0016020:membrane	IPR004263:Exostosin-like
PTSG_11670	708.910645	1595.315067	1144.382780	424.123162	447.692321	511.694052	512.707317	901.118207	1.281e+00	5.964e-03	1.744e+00	6.810e-05	1.03893	10.5626	BP_GO:0030317:sperm motility; BP_GO:0055114:oxidation reduction; BP_GO:0007286:spermatid development; BP_GO:0045821:positive regulation of glycolysis; BP_GO:0006094:gluconeogenesis	MF_GO:0004365:glyceraldehyde-3-phosphate dehydrogenase (phosphorylating) activity; MF_GO:0051287:NAD or NADH binding; MF_GO:0005515:protein binding	CC_GO:0009434:microtubule-based flagellum; CC_GO:0005737:cytoplasm	IPR020829:Glyceraldehyde 3-phosphate dehydrogenase, catalytic domain; IPR020831:Glyceraldehyde/Erythrose phosphate dehydrogenase family
PTSG_09839	9.465243	140.906841	93.473395	20.778871	14.936466	15.686824	29.165590	47.679021	1.924e+00	5.426e-05	2.277e+00	8.642e-07	1.66401	10.5579	BP_GO:0018216:peptidyl-arginine methylation	MF_GO:0035241:protein-arginine omega-N monomethyltransferase activity	CC_GO:0005737:cytoplasm; CC_GO:0043234:protein complex	IPR010456:Ribosomal L11 methyltransferase, PrmA
PTSG_12882	19.764241	12.557247	6.088757	4.197788	0.000000	3.617186	0.948081	0.000000	3.797e+00	3.218e-12	1.911e+00	1.533e-04	2.86895	10.5533	NoBP	NoMF	NoCC	IPR022657:Orn/DAP/Arg decarboxylase 2, conserved site
PTSG_11511	11.850030	5.414111	7.548383	1.372175	0.000000	2.237637	0.183650	0.000000	4.086e+00	4.227e-11	2.905e+00	2.786e-05	3.44644	10.5049	NoBP	MF_GO:0005515:protein binding	NoCC	IPR006652:Kelch repeat type 1; IPR015915:Kelch-type beta propeller
PTSG_09863	25.487879	50.821076	60.120182	16.128065	12.774131	12.961441	12.156082	6.602295	2.382e+00	9.231e-07	1.801e+00	7.557e-05	1.9072	10.503	NoBP	MF_GO:0005515:protein binding	NoCC	IPR001452:Src homology-3 domain; IPR001478:PDZ/DHR/GLGF; IPR004172:L27; IPR008144:Guanylate kinase; IPR008145:Guanylate kinase/L-type calcium channel; IPR014775:L27, C-terminal
PTSG_00115	8.934030	24.564065	20.671400	9.756911	0.751904	3.166526	1.588197	0.523673	3.914e+00	2.503e-13	1.188e+00	1.049e-02	2.51569	10.5016	NoBP	NoMF	NoCC	IPR023296:Glycosyl hydrolase family 43, five-bladed beta-propellor domain
PTSG_11571	6.254452	17.383377	17.191021	5.141930	0.884744	2.129122	1.459434	0.264082	3.867e+00	7.537e-14	1.710e+00	1.686e-04	2.78407	10.4863	NoBP	MF_GO:0005515:protein binding	NoCC	IPR002035:von Willebrand factor, type A
PTSG_06330	41.597814	0.511534	3.588204	1.987895	2.361749	4.243686	2.155061	1.282999	2.919e+00	7.932e-09	3.236e+00	2.768e-09	2.66228	10.4603	NoBP	NoMF	NoCC	NoDomain
PTSG_07992	9.246661	2.857263	16.054490	1.090546	0.471142	2.380968	0.557291	0.492199	3.601e+00	2.060e-11	3.410e+00	6.452e-09	3.2328	10.4437	BP_GO:0007165:signal transduction	MF_GO:0004872:receptor activity; MF_GO:0005509:calcium ion binding	NoCC	IPR001368:TNFR/CD27/30/40/95 cysteine-rich region; IPR018097:EGF-like calcium-binding, conserved site
PTSG_07954	31.931274	36.669670	43.695532	14.305742	7.719545	14.366646	8.004512	2.565998	2.544e+00	1.716e-07	1.691e+00	1.699e-04	1.9947	10.4247	BP_GO:0006468:protein amino acid phosphorylation; BP_GO:0009069:serine family amino acid metabolic process	MF_GO:0005524:ATP binding; MF_GO:0004674:protein serine/threonine kinase activity	NoCC	IPR000719:Protein kinase, catalytic domain; IPR008271:Serine/threonine-protein kinase, active site; IPR011009:Protein kinase-like domain; IPR017442:Serine/threonine-protein kinase-like domain
PTSG_12331	11.081822	8.255098	15.993136	5.881426	0.000000	1.426757	0.429361	0.000000	4.954e+00	3.304e-11	1.299e+00	5.626e-02	2.92791	10.4171	NoBP	NoMF	NoCC	NoDomain
PTSG_11370	77.830676	221.685390	252.975535	101.257221	61.979353	74.438024	71.421361	43.705905	1.900e+00	5.988e-05	1.173e+00	6.246e-03	1.38406	10.4148	NoBP	NoMF	NoCC	IPR010736:Protein of unknown function DUF1309
PTSG_02822	32.499573	11.006798	6.893593	2.005032	2.540916	6.539301	3.220206	0.000000	2.774e+00	1.798e-06	3.405e+00	2.276e-05	2.55382	10.395	NoBP	NoMF	NoCC	NoDomain
PTSG_12852	10.800431	13.170755	24.843706	9.032376	0.000000	4.017082	0.604440	0.000000	4.118e+00	2.387e-09	1.133e+00	6.634e-02	2.57497	10.3624	NoBP	NoMF	NoCC	NoDomain
PTSG_11874	22.386339	8.547593	19.288532	6.529332	0.964011	3.383151	3.054325	0.377661	3.436e+00	1.388e-11	1.659e+00	2.704e-04	2.54843	10.3601	NoBP	NoMF	NoCC	NoDomain
PTSG_10379	459.220976	125.600195	145.279809	138.968315	72.710584	81.290479	105.961129	93.293579	1.779e+00	1.606e-04	1.097e+00	1.023e-02	1.30575	10.3507	BP_GO:0008152:metabolic process	MF_GO:0005488:binding; MF_GO:0004753:saccharopine dehydrogenase activity	CC_GO:0005829:cytosol	IPR005097:Saccharopine dehydrogenase / Homospermidine synthase; IPR016040:NAD(P)-binding domain
PTSG_02801	41.767601	10.522982	8.787437	0.851955	2.834099	14.777122	0.684146	0.422967	2.454e+00	2.990e-06	4.901e+00	1.860e-09	2.37895	10.3428	NoBP	NoMF	NoCC	NoDomain
PTSG_04330	255.944262	95.349036	118.150575	67.899158	48.282845	67.483243	54.925085	54.067286	1.801e+00	1.369e-04	1.497e+00	5.875e-04	1.4187	10.3421	BP_GO:0008152:metabolic process	MF_GO:0003824:catalytic activity	NoCC	IPR006992:Amidohydrolase 2
PTSG_04891	2.389798	16.979624	20.074097	7.422542	0.152371	0.684466	1.184382	0.127345	4.954e+00	2.235e-20	1.138e+00	8.006e-03	2.78	10.3326	BP_GO:0006418:tRNA aminoacylation for protein translation	MF_GO:0005515:protein binding; MF_GO:0004812:aminoacyl-tRNA ligase activity; MF_GO:0005524:ATP binding	CC_GO:0005737:cytoplasm; CC_GO:0005727:extrachromosomal circular DNA	IPR000742:Epidermal growth factor-like, type 3; IPR001412:Aminoacyl-tRNA synthetase, class I, conserved site; IPR001434:Domain of unknown function DUF11; IPR002919:Protease inhibitor I8, cysteine-rich trypsin inhibitor-like; IPR006210:Epidermal growth factor-like; IPR013032:EGF-like region, conserved site
PTSG_08921	132.416374	222.489881	97.542293	61.254709	57.636026	68.823346	44.874581	47.712324	1.799e+00	1.390e-04	1.600e+00	2.530e-04	1.42774	10.3321	BP_GO:0030001:metal ion transport; BP_GO:0055085:transmembrane transport	MF_GO:0046873:metal ion transmembrane transporter activity	CC_GO:0016020:membrane	IPR003689:Zinc/iron permease
PTSG_01378	15.954630	6.148764	14.549436	2.899665	0.600931	2.288321	1.190522	1.428762	3.473e+00	5.233e-12	2.374e+00	3.299e-07	2.86102	10.3308	NoBP	MF_GO:0005515:protein binding	NoCC	IPR000742:Epidermal growth factor-like, type 3; IPR002860:BNR repeat; IPR002919:Protease inhibitor I8, cysteine-rich trypsin inhibitor-like; IPR006210:Epidermal growth factor-like; IPR011040:Neuraminidase; IPR013032:EGF-like region, conserved site
PTSG_05120	62.606588	101.009872	133.622946	47.554282	22.872967	32.044563	42.469211	23.322921	2.057e+00	1.569e-05	1.366e+00	1.692e-03	1.55787	10.3295	NoBP	MF_GO:0016757:transferase activity, transferring glycosyl groups	CC_GO:0044464:cell part	IPR001173:Glycosyl transferase, family 2
PTSG_10893	2.665602	13.384864	13.412774	2.353083	0.235420	1.432075	1.591241	0.000000	3.899e+00	1.720e-12	2.355e+00	1.035e-05	3.12934	10.3139	NoBP	NoMF	NoCC	NoDomain
PTSG_03678	12.360493	8.065734	7.394676	1.667266	0.000000	2.817716	0.535547	0.000000	3.778e+00	2.833e-11	2.782e+00	3.435e-06	3.20722	10.3052	NoBP	NoMF	NoCC	IPR012937:Domain of unknown function DUF1693
PTSG_04366	6.180247	26.219764	41.125206	5.537706	4.962565	6.614521	3.303449	5.655670	2.601e+00	1.871e-07	2.450e+00	1.288e-06	2.2326	10.3039	NoBP	NoMF	NoCC	NoDomain
PTSG_03493	246.355454	127.789174	158.457336	81.100604	69.272162	80.718040	50.064064	61.016364	1.775e+00	1.688e-04	1.427e+00	9.940e-04	1.37531	10.2762	BP_GO:0005978:glycogen biosynthetic process; BP_GO:0007507:heart development; BP_GO:0005982:starch metabolic process; BP_GO:0005985:sucrose metabolic process	MF_GO:0005536:glucose binding; MF_GO:0005515:protein binding; MF_GO:0004373:glycogen (starch) synthase activity	CC_GO:0005625:soluble fraction; CC_GO:0016234:inclusion body; CC_GO:0005829:cytosol	IPR008631:Glycogen synthase
PTSG_05555	10.108137	47.099310	24.167405	17.366247	2.226972	4.413434	4.759226	1.710665	3.390e+00	1.549e-11	9.483e-01	2.875e-02	2.15385	10.2557	BP_GO:0006468:protein amino acid phosphorylation	MF_GO:0004672:protein kinase activity; MF_GO:0005524:ATP binding	NoCC	IPR000719:Protein kinase, catalytic domain; IPR011009:Protein kinase-like domain; IPR017442:Serine/threonine-protein kinase-like domain
PTSG_13115	10.035361	10.975057	9.153126	2.270116	0.130766	1.958045	1.325799	0.273221	3.765e+00	1.021e-12	2.447e+00	1.447e-06	3.07688	10.2453	BP_GO:0006955:immune response; BP_GO:0007165:signal transduction	MF_GO:0005044:scavenger receptor activity; MF_GO:0030247:polysaccharide binding	NoCC	IPR001212:Somatomedin B domain
PTSG_09072	22.370911	36.471336	55.990594	16.015816	7.004939	8.572712	15.023704	3.096086	2.531e+00	2.248e-07	1.563e+00	5.429e-04	1.9448	10.2266	NoBP	NoMF	NoCC	IPR003409:MORN motif
PTSG_00686	28.753019	74.465106	29.506053	20.314795	6.501756	7.375390	17.478659	8.850636	2.468e+00	4.783e-07	1.423e+00	1.739e-03	1.86988	10.2233	BP_GO:0055114:oxidation reduction; BP_GO:0019878:lysine biosynthetic process via aminoadipic acid	MF_GO:0005488:binding; MF_GO:0016491:oxidoreductase activity	CC_GO:0005737:cytoplasm	IPR007698:Alanine dehydrogenase/PNT, C-terminal; IPR007886:Alanine dehydrogenase/PNT, N-terminal; IPR016040:NAD(P)-binding domain
PTSG_11898	23.321685	56.461756	55.124589	22.725493	6.752947	13.104240	11.788616	7.625372	2.537e+00	1.497e-07	1.292e+00	2.727e-03	1.85868	10.2058	NoBP	MF_GO:0005488:binding	NoCC	IPR001304:C-type lectin; IPR016186:C-type lectin-like; IPR016187:C-type lectin fold
PTSG_06698	9.298982	21.612306	15.919093	7.178508	1.364566	2.554070	2.017598	0.000000	3.723e+00	6.246e-12	1.417e+00	3.768e-03	2.57322	10.2013	NoBP	NoMF	NoCC	IPR011042:Six-bladed beta-propeller, TolB-like; IPR015916:Galactose oxidase, beta-propeller
PTSG_07444	21.136903	21.655567	16.349860	5.620051	2.328386	7.177982	4.050197	0.000000	2.875e+00	1.316e-08	2.111e+00	1.978e-05	2.36181	10.1585	NoBP	NoMF	NoCC	NoDomain
PTSG_01045	63.890016	20.003020	33.692206	15.574492	6.877413	15.630911	8.245636	5.542556	2.440e+00	4.333e-07	1.626e+00	2.436e-04	1.91767	10.1495	NoBP	MF_GO:0005515:protein binding	NoCC	IPR000372:Leucine-rich repeat-containing N-terminal; IPR001611:Leucine-rich repeat; IPR003591:Leucine-rich repeat, typical subtype
PTSG_05200	84.542840	178.542015	117.219719	37.498653	34.766065	36.423924	47.847612	75.152530	1.709e+00	3.016e-04	2.061e+00	6.109e-06	1.45193	10.1433	BP_GO:0008152:metabolic process	MF_GO:0005515:protein binding; MF_GO:0003824:catalytic activity	NoCC	IPR000644:Cystathionine beta-synthase, core; IPR013785:Aldolase-type TIM barrel
PTSG_12468	21.854785	31.688411	59.105067	6.292119	8.329786	6.196397	14.075567	14.280338	2.142e+00	1.162e-05	2.881e+00	2.540e-08	1.93282	10.11	NoBP	NoMF	NoCC	NoDomain
PTSG_12837	8.790285	47.146184	63.517596	7.803683	11.931741	11.769961	11.852049	9.938330	2.157e+00	8.383e-06	2.658e+00	6.834e-08	1.90133	10.1062	BP_GO:0009103:lipopolysaccharide biosynthetic process	NoMF	NoCC	IPR002654:Glycosyl transferase, family 25
PTSG_01758	16.646110	8.675534	9.868438	4.631931	0.216513	2.093787	1.280513	0.000000	4.022e+00	6.912e-14	1.641e+00	5.114e-04	2.83444	10.0683	NoBP	MF_GO:0016740:transferase activity; MF_GO:0005515:protein binding; MF_GO:0003774:motor activity; MF_GO:0005524:ATP binding	CC_GO:0016459:myosin complex	IPR000048:IQ motif, EF-hand binding site; IPR001202:WW/Rsp5/WWP; IPR001609:Myosin head, motor domain
PTSG_01743	80.435449	58.122462	71.611056	31.705436	19.356471	22.025998	22.858657	16.315153	2.134e+00	9.353e-06	1.444e+00	1.284e-03	1.64165	10.064	BP_GO:0000162:tryptophan biosynthetic process; BP_GO:0006571:tyrosine biosynthetic process; BP_GO:0009094:L-phenylalanine biosynthetic process	MF_GO:0004107:chorismate synthase activity	NoCC	IPR000453:Chorismate synthase; IPR020541:Chorismate synthase, conserved site
PTSG_03839	7.720680	13.196286	15.607441	6.596142	0.143488	1.435804	0.596835	0.057654	4.787e+00	1.605e-19	1.191e+00	5.480e-03	2.78535	10.0435	BP_GO:0000272:polysaccharide catabolic process; BP_GO:0007165:signal transduction	MF_GO:0004872:receptor activity; MF_GO:0005516:calmodulin binding; MF_GO:0030246:carbohydrate binding	NoCC	IPR001368:TNFR/CD27/30/40/95 cysteine-rich region; IPR001478:PDZ/DHR/GLGF; IPR002101:Myristoylated alanine-rich C-kinase substrate MARCKS; IPR002102:Cellulosome anchoring protein, cohesin domain; IPR008965:Carbohydrate-binding; IPR016134:Cellulosome enzyme, dockerin type I; IPR018247:EF-Hand 1, calcium-binding site
PTSG_03931	71.645081	115.561183	60.714682	37.041103	24.016362	27.583960	29.745163	20.242875	2.039e+00	2.216e-05	1.458e+00	1.198e-03	1.57561	10.0347	NoBP	NoMF	NoCC	NoDomain
PTSG_08471	17.296253	12.255862	9.006373	5.821207	0.000000	3.059654	0.849929	0.000000	4.019e+00	1.037e-11	1.450e+00	6.873e-03	2.72339	10.033	NoBP	NoMF	NoCC	NoDomain
PTSG_12570	63.738114	15.888448	15.742684	3.989131	6.923570	12.650362	12.674308	3.272078	2.166e+00	8.264e-06	3.291e+00	1.007e-09	2.00829	10.0224	NoBP	NoMF	NoCC	NoDomain
PTSG_09753	9.359839	5.509527	10.240594	2.072015	0.082056	1.843026	0.346644	0.000000	4.201e+00	4.800e-14	2.317e+00	1.139e-05	3.26822	10.0178	NoBP	MF_GO:0005515:protein binding	NoCC	IPR001810:F-box domain, cyclin-like
PTSG_08226	40.770665	21.591438	20.409650	2.162563	4.727450	18.370071	6.859593	0.214728	2.208e+00	5.074e-06	3.971e+00	6.881e-13	2.09303	10.0175	NoBP	MF_GO:0005515:protein binding	NoCC	IPR002035:von Willebrand factor, type A
PTSG_01815	24.199761	15.298162	26.267960	13.928646	0.548341	5.791459	2.691493	0.109114	3.599e+00	8.284e-13	9.556e-01	2.588e-02	2.24835	10.0148	BP_GO:0007156:homophilic cell adhesion; BP_GO:0007165:signal transduction	MF_GO:0004872:receptor activity; MF_GO:0005509:calcium ion binding; MF_GO:0005515:protein binding; MF_GO:0008270:zinc ion binding; MF_GO:0016787:hydrolase activity	CC_GO:0016020:membrane	IPR001368:TNFR/CD27/30/40/95 cysteine-rich region; IPR002049:EGF-like, laminin; IPR002126:Cadherin; IPR003598:Immunoglobulin subtype 2; IPR006210:Epidermal growth factor-like; IPR007110:Immunoglobulin-like; IPR013032:EGF-like region, conserved site; IPR013098:Immunoglobulin I-set; IPR013783:Immunoglobulin-like fold; IPR015919:Cadherin-like; IPR016192:APOBEC/CMP deaminase, zinc-binding
PTSG_03921	1295.562815	508.104690	525.453488	376.871687	356.606584	411.205333	222.512263	520.565014	1.355e+00	3.633e-03	1.333e+00	1.836e-03	1.04007	9.98531	BP_GO:0055114:oxidation reduction; BP_GO:0006979:response to oxidative stress; BP_GO:0006804:peroxidase reaction	MF_GO:0020037:heme binding; MF_GO:0004601:peroxidase activity	NoCC	IPR002016:Haem peroxidase, plant/fungal/bacterial; IPR002207:Plant ascorbate peroxidase; IPR010255:Haem peroxidase; IPR019793:Peroxidases heam-ligand binding site; IPR019794:Peroxidase, active site
PTSG_08428	64.193633	14.606119	16.719015	14.305742	5.647110	9.594867	4.632241	5.670398	2.638e+00	5.962e-08	1.443e+00	1.039e-03	1.99816	9.97631	BP_GO:0006468:protein amino acid phosphorylation	MF_GO:0004672:protein kinase activity; MF_GO:0005524:ATP binding; MF_GO:0005515:protein binding	NoCC	IPR000719:Protein kinase, catalytic domain; IPR001245:Serine-threonine/tyrosine-protein kinase; IPR001611:Leucine-rich repeat; IPR003591:Leucine-rich repeat, typical subtype; IPR011009:Protein kinase-like domain
PTSG_13055	2.568259	12.416221	23.802299	8.035628	0.391666	0.599796	0.812248	0.111592	5.106e+00	4.483e-21	1.000e+00	1.964e-02	2.69963	9.96846	BP_GO:0007165:signal transduction; BP_GO:0009395:phospholipid catabolic process; BP_GO:0046339:diacylglycerol metabolic process	MF_GO:0005515:protein binding; MF_GO:0004435:phosphoinositide phospholipase C activity; MF_GO:0005509:calcium ion binding	NoCC	IPR000008:C2 calcium-dependent membrane targeting; IPR000909:Phospholipase C, phosphatidylinositol-specific , X domain; IPR001192:Phosphoinositide phospholipase C; IPR001711:Phospholipase C, phosphatidylinositol-specific, Y domain; IPR011992:EF-hand-like domain; IPR011993:Pleckstrin homology-type; IPR015359:Phospholipase C, phosphoinositol-specific, EF-hand-like; IPR017946:PLC-like phosphodiester…
PTSG_09644	275.301896	538.075162	789.271634	175.394265	287.664693	250.584158	229.139268	307.119998	1.335e+00	4.185e-03	1.917e+00	1.379e-05	1.09561	9.92763	BP_GO:0006572:tyrosine catabolic process; BP_GO:0006558:L-phenylalanine metabolic process; BP_GO:0005975:carbohydrate metabolic process; BP_GO:0006090:pyruvate metabolic process	MF_GO:0046872:metal ion binding; MF_GO:0003868:4-hydroxyphenylpyruvate dioxygenase activity; MF_GO:0004462:lactoylglutathione lyase activity	CC_GO:0005789:endoplasmic reticulum membrane; CC_GO:0005794:Golgi apparatus	IPR004360:Glyoxalase/bleomycin resistance protein/dioxygenase; IPR005956:4-hydroxyphenylpyruvate dioxygenase
PTSG_08224	75.963711	116.594991	68.315799	48.139666	17.197006	18.824980	13.913234	51.392553	2.092e+00	1.146e-05	1.154e+00	7.356e-03	1.54049	9.92422	NoBP	MF_GO:0005515:protein binding	NoCC	IPR011990:Tetratricopeptide-like helical; IPR013026:Tetratricopeptide repeat-containing; IPR019734:Tetratricopeptide repeat
PTSG_12588	25.975660	37.146851	40.648692	17.583645	4.441062	6.781148	12.095989	4.151179	2.672e+00	4.008e-08	1.281e+00	3.277e-03	1.94067	9.92129	BP_GO:0001906:cell killing	MF_GO:0005524:ATP binding	NoCC	IPR010488:Zeta toxin, P-loop nucleoside triphosphate hydrolase; IPR012335:Thioredoxin fold; IPR012336:Thioredoxin-like fold
PTSG_04280	85.312338	72.785224	74.780584	55.408982	14.652372	20.568731	18.210714	21.075202	2.387e+00	7.015e-07	7.863e-01	6.695e-02	1.57896	9.91345	BP_GO:0008152:metabolic process	MF_GO:0008484:sulfuric ester hydrolase activity	NoCC	IPR000917:Sulfatase; IPR002889:Carbohydrate-binding WSC; IPR017849:Alkaline phosphatase-like, alpha/beta/alpha; IPR017850:Alkaline-phosphatase-like, core domain
PTSG_12110	27.554004	8.268058	20.211106	8.762964	2.429227	3.464234	2.932056	0.845933	3.284e+00	1.772e-10	1.394e+00	2.813e-03	2.34084	9.88593	BP_GO:0007165:signal transduction	MF_GO:0004872:receptor activity	NoCC	IPR000436:Sushi/SCR/CCP; IPR001368:TNFR/CD27/30/40/95 cysteine-rich region; IPR016060:Complement control module
PTSG_00519	10.300411	8.866587	13.134459	4.494370	0.000000	1.165989	1.654180	0.000000	4.210e+00	4.685e-13	1.561e+00	3.434e-03	2.87973	9.87336	NoBP	MF_GO:0008146:sulfotransferase activity	NoCC	IPR000863:Sulfotransferase domain
PTSG_08800	79.387708	90.561686	316.311607	68.091930	87.260405	97.655386	53.655977	12.661176	1.736e+00	2.279e-04	1.564e+00	3.280e-04	1.34367	9.86337	NoBP	NoMF	CC_GO:0016020:membrane	IPR000620:Drug/metabolite transporter
PTSG_04531	602.875314	113.363883	264.621800	96.100031	218.596633	173.264151	33.469811	200.276520	1.387e+00	2.974e-03	2.056e+00	4.145e-06	1.1796	9.85313	BP_GO:0008152:metabolic process	MF_GO:0016491:oxidoreductase activity; MF_GO:0005488:binding	NoCC	IPR000683:Oxidoreductase, N-terminal; IPR016040:NAD(P)-binding domain
PTSG_11875	32.368610	15.900416	24.347092	10.575266	1.132056	7.416079	7.274947	1.003463	2.856e+00	5.312e-09	1.492e+00	6.609e-04	2.14299	9.85188	BP_GO:0007155:cell adhesion	MF_GO:0005198:structural molecule activity	NoCC	IPR000782:FAS1 domain; IPR003129:Laminin G, thrombospondin-type, N-terminal; IPR008972:Cupredoxin; IPR008985:Concanavalin A-like lectin/glucanase; IPR012680:Laminin G, subdomain 2; IPR013320:Concanavalin A-like lectin/glucanase, subgroup
PTSG_06382	190.820754	69.023467	122.866974	61.965722	43.835438	46.560517	44.761648	43.266102	1.845e+00	1.029e-04	1.339e+00	2.346e-03	1.40785	9.84812	NoBP	NoMF	NoCC	IPR008775:Phytanoyl-CoA dioxygenase
PTSG_09250	248.100391	104.405978	150.482963	81.996356	67.315968	89.230534	61.719069	32.611102	1.757e+00	2.011e-04	1.328e+00	2.228e-03	1.33252	9.84655	BP_GO:0006096:glycolysis; BP_GO:0005982:starch metabolic process; BP_GO:0005985:sucrose metabolic process; BP_GO:0006012:galactose metabolic process; BP_GO:0006094:gluconeogenesis; BP_GO:0019872:streptomycin biosynthetic process	MF_GO:0004340:glucokinase activity; MF_GO:0005524:ATP binding	NoCC	IPR003836:Glucokinase
PTSG_10223	40.604519	124.903225	117.437519	46.441828	29.545821	24.985471	34.286638	31.610123	1.989e+00	3.495e-05	1.327e+00	2.964e-03	1.49877	9.83106	BP_GO:0045056:transcytosis; BP_GO:0017156:calcium ion-dependent exocytosis	MF_GO:0005509:calcium ion binding	CC_GO:0005829:cytosol	IPR002048:Calcium-binding EF-hand; IPR011992:EF-hand-like domain; IPR018248:EF-hand; IPR018249:EF-HAND 2
PTSG_12659	63.233079	118.405880	95.144349	55.992365	22.515339	40.386238	31.416887	12.117214	2.139e+00	7.715e-06	1.024e+00	1.802e-02	1.50592	9.83012	BP_GO:0016042:lipid catabolic process; BP_GO:0046486:glycerolipid metabolic process	MF_GO:0004806:triglyceride lipase activity	NoCC	IPR002921:Lipase, class 3
PTSG_07906	32.072417	37.224155	52.688756	23.280970	4.081763	6.835675	13.068591	9.650547	2.601e+00	1.463e-07	1.107e+00	1.389e-02	1.83673	9.81842	NoBP	NoMF	NoCC	NoDomain
PTSG_07770	9.630446	12.306440	16.724608	6.788813	0.186291	1.759262	1.259169	0.212310	4.251e+00	2.475e-16	1.230e+00	4.381e-03	2.65847	9.80409	NoBP	MF_GO:0005515:protein binding	NoCC	IPR000742:Epidermal growth factor-like, type 3; IPR002035:von Willebrand factor, type A; IPR006209:EGF; IPR006210:Epidermal growth factor-like; IPR008985:Concanavalin A-like lectin/glucanase; IPR013032:EGF-like region, conserved site
PTSG_03936	26.789635	91.744289	54.695859	30.946684	9.191671	19.641385	27.698682	3.040788	2.304e+00	1.576e-06	1.206e+00	5.230e-03	1.67336	9.7918	BP_GO:0006468:protein amino acid phosphorylation; BP_GO:0009069:serine family amino acid metabolic process	MF_GO:0005524:ATP binding; MF_GO:0004674:protein serine/threonine kinase activity	NoCC	IPR000719:Protein kinase, catalytic domain; IPR008271:Serine/threonine-protein kinase, active site; IPR011009:Protein kinase-like domain; IPR017441:Protein kinase, ATP binding site; IPR017442:Serine/threonine-protein kinase-like domain
PTSG_08983	3.824908	11.566997	1.172135	0.126267	0.000000	0.449250	0.811170	0.376124	4.043e+00	1.272e-11	5.739e+00	4.453e-10	3.96907	9.78384	NoBP	NoMF	NoCC	NoDomain
PTSG_08676	420.975803	194.082465	235.023782	132.076599	126.348985	129.323692	87.608635	141.165444	1.551e+00	9.399e-04	1.396e+00	1.225e-03	1.20041	9.77914	BP_GO:0006000:fructose metabolic process; BP_GO:0006013:mannose metabolic process; BP_GO:0006094:gluconeogenesis; BP_GO:0006096:glycolysis; BP_GO:0006098:pentose-phosphate shunt; BP_GO:0015976:carbon utilization	MF_GO:0042132:fructose 1,6-bisphosphate 1-phosphatase activity; MF_GO:0005515:protein binding	CC_GO:0005737:cytoplasm	IPR000146:Fructose-1,6-bisphosphatase class 1/Sedoheputulose-1,7-bisphosphatase; IPR020548:Fructose-1,6-bisphosphatase, active site
PTSG_12262	20.184223	17.751104	23.259313	11.183666	1.390781	4.439279	3.315354	1.167542	3.321e+00	2.533e-11	1.169e+00	6.631e-03	2.24626	9.77206	BP_GO:0007165:signal transduction	MF_GO:0004872:receptor activity	NoCC	IPR001368:TNFR/CD27/30/40/95 cysteine-rich region; IPR006212:Furin-like repeat; IPR009030:Growth factor, receptor; IPR016133:Insect antifreeze protein
PTSG_06503	30.617736	299.613361	137.188825	92.820088	33.801176	14.393007	56.402845	109.996576	1.858e+00	8.647e-05	1.056e+00	1.366e-02	1.3415	9.77098	BP_GO:0006979:response to oxidative stress; BP_GO:0055114:oxidation reduction; BP_GO:0006749:glutathione metabolic process; BP_GO:0006804:peroxidase reaction	MF_GO:0004602:glutathione peroxidase activity	NoCC	IPR000591:DEP domain; IPR000889:Glutathione peroxidase; IPR011991:Winged helix-turn-helix transcription repressor DNA-binding; IPR012335:Thioredoxin fold; IPR012336:Thioredoxin-like fold
PTSG_08405	20.766512	3.209086	3.573087	3.325593	0.065850	1.725538	0.278183	0.137587	4.365e+00	3.626e-15	1.766e+00	2.584e-04	3.05288	9.76601	BP_GO:0006468:protein amino acid phosphorylation	MF_GO:0004672:protein kinase activity; MF_GO:0005524:ATP binding; MF_GO:0005515:protein binding	NoCC	IPR000719:Protein kinase, catalytic domain; IPR001611:Leucine-rich repeat; IPR003591:Leucine-rich repeat, typical subtype; IPR011009:Protein kinase-like domain; IPR013032:EGF-like region, conserved site; IPR017442:Serine/threonine-protein kinase-like domain
PTSG_12823	1.907996	10.497087	16.744491	3.954443	0.000000	0.925636	1.002802	0.309986	4.427e+00	8.324e-15	1.594e+00	1.089e-03	2.97176	9.74868	NoBP	NoMF	NoCC	NoDomain
PTSG_07312	62.142976	43.087216	36.127745	31.075229	6.800275	11.398331	11.662528	9.012804	2.603e+00	8.821e-08	8.976e-01	3.840e-02	1.75194	9.73772	NoBP	NoMF	NoCC	NoDomain
PTSG_05478	13.962455	47.303116	68.355931	27.563032	9.654401	9.816530	11.596087	3.761768	2.669e+00	3.758e-08	9.602e-01	2.486e-02	1.79184	9.73543	NoBP	NoMF	NoCC	NoDomain
PTSG_12393	12.752890	12.666553	19.039447	4.922406	2.339256	2.736504	2.470528	0.610952	3.184e+00	1.584e-07	1.884e+00	5.879e-03	2.50211	9.73178	NoBP	NoMF	NoCC	NoDomain
PTSG_07734	60.632368	43.218888	45.694674	22.595621	6.214530	17.170738	15.608977	14.044534	2.233e+00	2.964e-06	1.440e+00	8.856e-04	1.72044	9.70239	BP_GO:0007165:signal transduction	MF_GO:0005515:protein binding; MF_GO:0004872:receptor activity	NoCC	IPR000601:PKD domain; IPR000980:SH2 motif; IPR001368:TNFR/CD27/30/40/95 cysteine-rich region; IPR006212:Furin-like repeat; IPR009030:Growth factor, receptor; IPR011641:Tyrosine-protein kinase ephrin type A/B receptor-like
PTSG_06516	2190.416060	472.780673	711.252519	552.824501	776.486060	622.718298	223.375499	724.926740	1.259e+00	6.795e-03	1.312e+00	2.177e-03	0.955402	9.68348	BP_GO:0045454:cell redox homeostasis	MF_GO:0016491:oxidoreductase activity	NoCC	IPR012335:Thioredoxin fold; IPR012336:Thioredoxin-like fold; IPR013740:Redoxin; IPR017936:Thioredoxin-like
PTSG_05212	1022.959575	1343.703543	1317.351260	421.557901	596.400632	646.139902	673.157241	858.406600	1.155e+00	1.277e-02	1.846e+00	2.581e-05	0.942128	9.66821	NoBP	NoMF	NoCC	IPR019372:Lipoma HMGIC fusion partner-like protein
PTSG_04255	17.804589	44.983806	57.814521	17.180696	10.001777	11.174942	12.589430	6.290605	2.355e+00	1.118e-06	1.534e+00	5.680e-04	1.8122	9.6575	BP_GO:0015746:citrate transport; BP_GO:0055085:transmembrane transport; BP_GO:0006813:potassium ion transport	MF_GO:0015137:citrate transmembrane transporter activity; MF_GO:0008324:cation transmembrane transporter activity	CC_GO:0016021:integral to membrane	IPR004680:Divalent ion symporter; IPR006037:Regulator of K+ conductance, C-terminal
PTSG_04480	31.599208	63.577252	81.279283	18.784992	16.795090	16.567368	17.897381	24.184665	1.977e+00	3.628e-05	1.953e+00	2.044e-05	1.64202	9.65212	BP_GO:0045454:cell redox homeostasis	NoMF	NoCC	IPR012335:Thioredoxin fold; IPR012336:Thioredoxin-like fold; IPR013766:Thioredoxin domain; IPR017936:Thioredoxin-like; IPR019345:Armet protein
PTSG_06746	113.488458	394.008957	560.711723	210.202106	137.943003	158.443581	186.771951	115.928135	1.600e+00	6.510e-04	1.073e+00	1.174e-02	1.13743	9.64088	NoBP	NoMF	NoCC	NoDomain
PTSG_12606	26.946715	54.314121	44.465627	17.911313	9.096076	13.510830	10.646495	9.502621	2.310e+00	1.594e-06	1.531e+00	5.195e-04	1.78826	9.63726	BP_GO:0009088:threonine biosynthetic process; BP_GO:0016310:phosphorylation; BP_GO:0006544:glycine metabolic process; BP_GO:0006563:L-serine metabolic process; BP_GO:0042816:vitamin B6 metabolic process	MF_GO:0030170:pyridoxal phosphate binding; MF_GO:0004413:homoserine kinase activity; MF_GO:0005524:ATP binding; MF_GO:0004795:threonine synthase activity	NoCC	IPR000634:Serine/threonine dehydratase, pyridoxal-phosphate-binding site; IPR000870:Homoserine kinase; IPR001926:Pyridoxal phosphate-dependent enzyme, beta subunit; IPR004450:Threonine synthase; IPR006203:GHMP kinase, ATP-binding, conserved site; IPR006204:GHMP kinase; IPR013750:GHMP kinase, C-terminal; IPR014721:Ribosomal protein S5 domain 2-type fold, subgroup; IPR020568:Ribosomal protein S5 do…
PTSG_03009	28.447505	27.853508	41.018488	17.151605	2.033812	4.245939	16.998495	2.451591	2.672e+00	3.487e-08	1.224e+00	4.413e-03	1.91934	9.63449	BP_GO:0006119:oxidative phosphorylation	MF_GO:0005515:protein binding; MF_GO:0000287:magnesium ion binding; MF_GO:0004427:inorganic diphosphatase activity; MF_GO:0005509:calcium ion binding	CC_GO:0005737:cytoplasm	IPR000152:EGF-type aspartate/asparagine hydroxylation site; IPR000436:Sushi/SCR/CCP; IPR000742:Epidermal growth factor-like, type 3; IPR006210:Epidermal growth factor-like; IPR008162:Inorganic pyrophosphatase; IPR013091:EGF calcium-binding; IPR016060:Complement control module; IPR018097:EGF-like calcium-binding, conserved site
PTSG_10352	12.325527	27.991828	36.306906	12.062331	5.211214	5.852325	3.874571	3.702006	2.803e+00	1.619e-08	1.388e+00	2.165e-03	2.05641	9.61324	BP_GO:0006508:proteolysis	MF_GO:0008233:peptidase activity	NoCC	IPR001767:Peptidase C46, hedgehog protein, hint region
PTSG_03506	13.934963	13.903535	15.454567	9.194376	0.539433	1.615459	1.367291	0.112709	4.308e+00	6.510e-15	9.514e-01	3.942e-02	2.49166	9.59563	NoBP	MF_GO:0005515:protein binding	NoCC	IPR002110:Ankyrin repeat; IPR020683:Ankyrin repeat-containing domain
PTSG_08223	46.660862	13.166882	26.788502	7.752789	8.473955	8.619988	7.003948	4.811247	2.334e+00	2.320e-06	2.198e+00	8.355e-06	1.97732	9.59317	NoBP	NoMF	NoCC	NoDomain
PTSG_10131	8698.102900	3467.432283	2854.159610	2504.001751	3665.906590	2702.697642	1950.330183	3757.213584	1.051e+00	2.314e-02	1.288e+00	2.501e-03	0.779814	9.5836	BP_GO:0006662:glycerol ether metabolic process; BP_GO:0045454:cell redox homeostasis; BP_GO:0006118:electron transport	MF_GO:0009055:electron carrier activity; MF_GO:0015035:protein disulfide oxidoreductase activity	NoCC	IPR005746:Thioredoxin; IPR012335:Thioredoxin fold; IPR012336:Thioredoxin-like fold; IPR013766:Thioredoxin domain; IPR017936:Thioredoxin-like; IPR017937:Thioredoxin, conserved site
PTSG_08311	58.362170	64.093261	72.493737	31.442723	19.776712	18.919416	8.911584	28.924871	2.094e+00	1.270e-05	1.350e+00	2.114e-03	1.58936	9.57111	BP_GO:0044260:cellular macromolecule metabolic process; BP_GO:0034641:cellular nitrogen compound metabolic process; BP_GO:0044238:primary metabolic process	MF_GO:0005488:binding; MF_GO:0016783:sulfurtransferase activity	CC_GO:0005737:cytoplasm	IPR000594:UBA/THIF-type NAD/FAD binding fold; IPR001763:Rhodanese-like; IPR007901:MoeZ/MoeB; IPR009036:Molybdenum cofactor biosynthesis, MoeB; IPR016040:NAD(P)-binding domain
PTSG_11594	40.263212	68.547757	25.614458	18.611178	9.430602	9.922647	16.926067	12.134222	2.218e+00	3.531e-06	1.567e+00	3.399e-04	1.74101	9.55066	BP_GO:0009085:lysine biosynthetic process; BP_GO:0006554:lysine catabolic process; BP_GO:0006810:transport; BP_GO:0042967:acyl-carrier-protein biosynthetic process	MF_GO:0004043:L-aminoadipate-semialdehyde dehydrogenase activity; MF_GO:0000062:acyl-CoA binding; MF_GO:0000036:acyl carrier activity; MF_GO:0016874:ligase activity	CC_GO:0005829:cytosol	IPR000873:AMP-dependent synthetase/ligase; IPR006163:Phosphopantetheine-binding; IPR009081:Acyl carrier protein-like; IPR010071:Amino acid adenylation; IPR010080:Thioester reductase; IPR013120:Male sterility, NAD-binding; IPR016040:NAD(P)-binding domain; IPR020845:AMP-binding, conserved site
PTSG_01102	66.763674	98.650948	106.926584	38.941761	32.449129	32.107477	26.273730	34.429105	1.874e+00	8.052e-05	1.525e+00	5.576e-04	1.46691	9.54124	BP_GO:0006812:cation transport; BP_GO:0055085:transmembrane transport	MF_GO:0008324:cation transmembrane transporter activity	CC_GO:0016020:membrane	IPR002524:Cation efflux protein
PTSG_10933	2.629892	17.657714	37.090464	2.969153	5.957637	2.054125	3.179097	6.223911	2.487e+00	2.007e-06	2.975e+00	1.805e-06	2.23003	9.49426	NoBP	NoMF	NoCC	NoDomain
PTSG_05083	6.880841	15.346016	6.798701	4.080415	0.000000	1.814734	0.630135	0.000000	4.285e+00	3.829e-13	1.540e+00	3.531e-03	2.89018	9.46329	NoBP	NoMF	NoCC	NoDomain
PTSG_07800	164.457411	161.852782	297.273540	97.676381	84.926888	98.959405	118.535118	43.491496	1.614e+00	6.333e-04	1.395e+00	1.458e-03	1.22833	9.4575	NoBP	NoMF	NoCC	NoDomain
PTSG_09904	23.670094	19.642900	19.101114	4.080415	3.579914	9.659970	4.234506	1.745294	2.453e+00	4.559e-07	2.650e+00	4.332e-08	2.1585	9.45173	NoBP	MF_GO:0005515:protein binding	NoCC	IPR011990:Tetratricopeptide-like helical; IPR019734:Tetratricopeptide repeat
PTSG_04973	28.871225	43.297421	15.036994	17.704492	4.302865	6.279977	6.340422	3.237599	2.864e+00	4.363e-09	1.013e+00	1.760e-02	1.94051	9.43356	NoBP	MF_GO:0005524:ATP binding; MF_GO:0016887:ATPase activity	NoCC	IPR003439:ABC transporter-like; IPR003593:ATPase, AAA+ type, core; IPR017871:ABC transporter, conserved site
PTSG_11196	17.609002	14.624350	20.184974	4.825387	0.611507	3.672139	5.812405	3.034479	2.735e+00	2.509e-08	2.158e+00	4.076e-06	2.28258	9.4203	BP_GO:0009987:cellular process	MF_GO:0005515:protein binding	NoCC	IPR002035:von Willebrand factor, type A; IPR009045:Hedgehog/DD-peptidase, zinc-binding motif
PTSG_04589	7.646479	36.540743	45.592677	5.438819	11.372544	6.508970	8.893902	7.364153	2.164e+00	7.239e-06	2.768e+00	1.528e-08	1.91865	9.40783	NoBP	NoMF	NoCC	IPR009053:Prefoldin
PTSG_07814	4.288783	14.447646	13.552902	4.759274	0.262230	2.024623	0.941614	0.102731	4.031e+00	1.169e-14	1.483e+00	9.573e-04	2.73373	9.37128	NoBP	MF_GO:0005488:binding	NoCC	IPR001304:C-type lectin; IPR016186:C-type lectin-like; IPR016187:C-type lectin fold; IPR021720:Malectin
PTSG_06765	6.998365	5.472678	11.350790	1.236489	0.470090	1.539774	1.191528	0.122775	3.575e+00	1.330e-10	2.983e+00	6.180e-07	3.12194	9.33226	NoBP	NoMF	NoCC	NoDomain
PTSG_10807	7.536886	7.352779	4.334183	0.840411	0.000000	1.681949	0.168719	0.208618	3.957e+00	2.707e-10	3.236e+00	1.547e-05	3.46588	9.28807	NoBP	NoMF	NoCC	NoDomain
PTSG_06285	14.147553	85.567905	13.488187	9.807745	14.759508	13.605041	9.188580	7.883489	2.080e+00	1.517e-05	2.245e+00	1.768e-06	1.77199	9.28135	BP_GO:0042967:acyl-carrier-protein biosynthetic process	MF_GO:0008080:N-acetyltransferase activity	NoCC	IPR000182:GCN5-related N-acetyltransferase (GNAT) domain; IPR016181:Acyl-CoA N-acyltransferase
PTSG_08170	6.975940	12.525813	10.718504	3.418337	0.389876	2.432448	1.098013	0.000000	3.680e+00	2.139e-11	1.856e+00	4.268e-04	2.77889	9.2606	NoBP	NoMF	NoCC	NoDomain
PTSG_03689	21.793501	8.819921	15.431973	9.248941	0.129275	3.750451	1.966021	0.000000	3.705e+00	3.378e-12	1.034e+00	2.668e-02	2.34598	9.24323	NoBP	MF_GO:0005516:calmodulin binding	NoCC	IPR000980:SH2 motif; IPR001478:PDZ/DHR/GLGF; IPR002101:Myristoylated alanine-rich C-kinase substrate MARCKS
PTSG_07577	8.492988	49.760321	63.629875	17.412987	9.990014	11.998564	14.213159	7.678089	2.242e+00	2.658e-06	1.536e+00	4.039e-04	1.72867	9.23869	BP_GO:0009395:phospholipid catabolic process	MF_GO:0004623:phospholipase A2 activity	NoCC	IPR000938:Cytoskeleton-associated protein, Gly-rich domain; IPR013090:Phospholipase A2, active site
PTSG_12581	29.590272	140.736916	146.361424	70.949766	51.357303	45.137389	23.393659	13.063264	2.030e+00	2.482e-05	8.788e-01	4.680e-02	1.37216	9.2236	NoBP	NoMF	NoCC	NoDomain
PTSG_03149	129.490882	91.959173	83.011990	58.330508	8.772210	56.153062	62.257317	9.164279	1.903e+00	6.811e-05	1.097e+00	1.274e-02	1.38214	9.21217	NoBP	MF_GO:0010181:FMN binding	CC_GO:0005773:vacuole	IPR009002:FMN-binding split barrel-related; IPR011576:Pyridoxamine 5'-phosphate oxidase-like, FMN-binding domain; IPR012349:FMN-binding split barrel
PTSG_02246	96.689573	38.073444	40.592841	26.129372	21.155505	25.919741	8.980251	16.442319	2.019e+00	2.297e-05	1.455e+00	9.225e-04	1.56719	9.19812	BP_GO:0006511:ubiquitin-dependent protein catabolic process; BP_GO:0006412:translation; BP_GO:0042254:ribosome biogenesis	MF_GO:0008270:zinc ion binding; MF_GO:0003735:structural constituent of ribosome	CC_GO:0005840:ribosome	IPR004854:Ubiquitin fusion degradation protein UFD1; IPR015880:Zinc finger, C2H2-like; IPR018271:Ribosomal protein S14, conserved site
PTSG_06110	21.804766	43.181430	41.367526	16.780929	11.005136	8.209512	8.893902	6.498307	2.382e+00	1.124e-06	1.382e+00	2.403e-03	1.78634	9.19565	NoBP	NoMF	NoCC	NoDomain
PTSG_06087	4.432554	9.974910	10.323438	4.130584	0.000000	0.565245	0.382729	0.000000	5.396e+00	2.540e-16	1.288e+00	1.359e-02	3.02079	9.19311	NoBP	NoMF	NoCC	NoDomain
PTSG_02823	10.544497	2.836467	2.652890	0.000000	0.174613	1.307297	0.442588	0.000000	3.782e+00	1.570e-09	3.324e+01	6.963e-08	3.79553	9.17793	NoBP	NoMF	NoCC	NoDomain
PTSG_05391	18.911165	12.586638	9.081276	4.402215	1.162249	3.045548	2.945930	0.971356	3.052e+00	1.657e-08	1.926e+00	6.175e-04	2.43263	9.14112	BP_GO:0045449:regulation of transcription	MF_GO:0003700:transcription factor activity; MF_GO:0043565:sequence-specific DNA binding	CC_GO:0005667:transcription factor complex	IPR004827:Basic-leucine zipper (bZIP) transcription factor
PTSG_05423	65.204437	114.574199	77.764788	39.475210	26.026906	40.806547	31.414243	22.599618	1.845e+00	1.157e-04	1.422e+00	1.578e-03	1.42081	9.12687	NoBP	NoMF	NoCC	NoDomain
PTSG_13075	3.717442	10.799903	4.809966	0.582916	0.000000	1.555486	0.936200	0.000000	3.628e+00	1.895e-06	3.734e+00	3.257e-03	3.38914	9.10869	NoBP	NoMF	NoCC	NoDomain
PTSG_07692	9.422242	54.186674	55.342345	25.039098	10.790610	9.683436	13.238266	1.853078	2.519e+00	1.963e-07	9.732e-01	2.424e-02	1.70984	9.07799	NoBP	MF_GO:0005515:protein binding	NoCC	IPR001478:PDZ/DHR/GLGF; IPR001660:Sterile alpha motif domain; IPR001849:Pleckstrin homology domain; IPR010993:Sterile alpha motif homology; IPR011510:Sterile alpha motif, type 2; IPR011993:Pleckstrin homology-type; IPR013761:Sterile alpha motif-type; IPR018466:Cell wall beta-glucan synthesis
PTSG_07313	38.918150	24.241004	24.818587	18.859391	3.664461	7.148030	5.893742	4.889080	2.768e+00	1.418e-08	9.339e-01	3.023e-02	1.8578	9.0551	NoBP	NoMF	NoCC	NoDomain
PTSG_01100	2231.069039	1502.598921	1716.020241	956.736068	1174.006212	978.298698	276.119614	1701.880998	1.136e+00	1.423e-02	1.223e+00	4.015e-03	0.836312	9.05475	BP_GO:0008152:metabolic process	MF_GO:0010181:FMN binding; MF_GO:0016491:oxidoreductase activity	NoCC	IPR001155:NADH:flavin oxidoreductase/NADH oxidase, N-terminal; IPR013785:Aldolase-type TIM barrel
PTSG_04430	6.821205	4.555620	7.152021	1.475317	0.210333	0.787363	0.414654	0.000000	4.443e+00	1.023e-14	2.368e+00	9.505e-06	3.41876	8.98019	BP_GO:0006468:protein amino acid phosphorylation; BP_GO:0009069:serine family amino acid metabolic process	MF_GO:0005524:ATP binding; MF_GO:0004674:protein serine/threonine kinase activity	NoCC	IPR000719:Protein kinase, catalytic domain; IPR008271:Serine/threonine-protein kinase, active site; IPR011009:Protein kinase-like domain; IPR017442:Serine/threonine-protein kinase-like domain
PTSG_12392	26.443745	16.955403	23.070020	9.672095	3.303686	9.073671	4.490294	1.125438	2.640e+00	6.950e-08	1.496e+00	8.957e-04	2.00158	8.94636	BP_GO:0006418:tRNA aminoacylation for protein translation	MF_GO:0004812:aminoacyl-tRNA ligase activity; MF_GO:0005524:ATP binding; MF_GO:0008270:zinc ion binding	CC_GO:0005737:cytoplasm	IPR001412:Aminoacyl-tRNA synthetase, class I, conserved site; IPR015880:Zinc finger, C2H2-like
PTSG_04088	659.069051	177.873210	363.202892	118.955007	182.810179	291.105534	194.851145	188.630253	1.226e+00	8.582e-03	2.044e+00	6.399e-06	1.0347	8.94398	NoBP	NoMF	NoCC	IPR000601:PKD domain
PTSG_00198	9.914834	6.187645	5.452205	2.383879	0.000000	1.290693	0.416159	0.000000	4.374e+00	9.308e-14	1.897e+00	3.495e-04	3.13454	8.91767	NoBP	NoMF	NoCC	NoDomain
PTSG_09571	676.496459	664.675460	793.431914	322.646009	336.222528	437.709549	445.121177	314.834156	1.230e+00	8.221e-03	1.443e+00	8.311e-04	0.938323	8.89041	NoBP	NoMF	NoCC	NoDomain
PTSG_03008	29.215711	25.095128	36.832676	15.035712	2.282547	6.454832	16.853496	2.851109	2.430e+00	4.759e-07	1.318e+00	2.446e-03	1.80483	8.88899	NoBP	MF_GO:0005515:protein binding	NoCC	IPR000436:Sushi/SCR/CCP; IPR001258:NHL repeat; IPR011042:Six-bladed beta-propeller, TolB-like; IPR013017:NHL repeat, subgroup; IPR016060:Complement control module
PTSG_06041	11.777929	7.522064	5.407515	2.621332	0.226496	1.130490	0.956824	0.552110	3.836e+00	1.538e-12	1.953e+00	1.135e-04	2.90776	8.84517	BP_GO:0007218:neuropeptide signaling pathway	MF_GO:0004930:G-protein coupled receptor activity	CC_GO:0016020:membrane	IPR000203:GPS domain; IPR000832:GPCR, family 2, secretin-like; IPR017981:GPCR, family 2-like; IPR017983:GPCR, family 2, secretin-like, conserved site
PTSG_04037	11.611954	11.275986	9.933625	5.176552	0.000000	1.927451	2.030130	0.239068	3.685e+00	9.437e-12	1.380e+00	4.719e-03	2.54499	8.78431	BP_GO:0006412:translation; BP_GO:0042254:ribosome biogenesis	MF_GO:0005515:protein binding; MF_GO:0003735:structural constituent of ribosome	CC_GO:0005840:ribosome	IPR001680:WD40 repeat; IPR011046:WD40 repeat-like-containing domain; IPR015943:WD40/YVTN repeat-like-containing domain; IPR017986:WD40-repeat-containing domain; IPR019775:WD40 repeat, conserved site; IPR019781:WD40 repeat, subgroup; IPR019782:WD40 repeat 2; IPR020472:G-protein beta WD-40 repeat; IPR020592:Ribosomal protein S16, conserved site
PTSG_05194	102.159568	98.025766	146.818391	63.793081	35.710473	56.036230	60.525415	22.090878	1.752e+00	2.023e-04	1.163e+00	6.741e-03	1.28001	8.773	BP_GO:0006468:protein amino acid phosphorylation; BP_GO:0009069:serine family amino acid metabolic process	MF_GO:0005524:ATP binding; MF_GO:0004674:protein serine/threonine kinase activity	NoCC	IPR000719:Protein kinase, catalytic domain; IPR001772:Kinase-associated KA1; IPR002290:Serine/threonine-protein kinase domain; IPR008271:Serine/threonine-protein kinase, active site; IPR011009:Protein kinase-like domain; IPR017441:Protein kinase, ATP binding site; IPR017442:Serine/threonine-protein kinase-like domain
PTSG_00824	15.723596	44.552250	87.312349	15.341208	22.001819	17.300894	15.949313	12.920663	1.886e+00	7.774e-05	1.991e+00	1.388e-05	1.55845	8.75922	BP_GO:0006544:glycine metabolic process; BP_GO:0006563:L-serine metabolic process; BP_GO:0006566:threonine metabolic process; BP_GO:0009085:lysine biosynthetic process; BP_GO:0016310:phosphorylation	MF_GO:0004072:aspartate kinase activity; MF_GO:0016597:amino acid binding	NoCC	IPR001048:Aspartate/glutamate/uridylate kinase; IPR001341:Aspartate kinase domain; IPR002912:Amino acid-binding ACT; IPR018042:Aspartate kinase, conserved site
PTSG_06088	1.314946	9.432539	6.616546	2.016092	0.000000	0.326052	0.294361	0.000000	5.476e+00	8.991e-14	1.793e+00	2.897e-03	3.45637	8.75523	NoBP	NoMF	NoCC	IPR015916:Galactose oxidase, beta-propeller
PTSG_09485	31.014841	79.395885	42.445018	11.757447	18.590958	23.768348	20.571237	12.700276	1.775e+00	1.662e-04	2.420e+00	1.228e-07	1.54362	8.75396	NoBP	NoMF	NoCC	NoDomain
PTSG_12198	13.190306	9.834982	13.300904	7.379909	0.295337	2.349335	1.185260	0.077134	3.954e+00	1.063e-13	1.016e+00	2.479e-02	2.42332	8.71903	NoBP	MF_GO:0005515:protein binding	NoCC	IPR001791:Laminin G domain; IPR006210:Epidermal growth factor-like; IPR006212:Furin-like repeat; IPR008985:Concanavalin A-like lectin/glucanase; IPR009030:Growth factor, receptor; IPR012680:Laminin G, subdomain 2; IPR013320:Concanavalin A-like lectin/glucanase, subgroup
PTSG_10907	0.237702	10.128370	3.998284	0.596368	0.283410	0.000000	0.478902	0.296077	4.474e+00	4.784e-09	3.245e+00	1.027e-03	3.85476	8.70968	NoBP	NoMF	NoCC	NoDomain
PTSG_11516	21.091318	13.933208	19.674096	5.537706	4.678512	3.831106	1.482317	6.109520	2.533e+00	6.277e-06	2.025e+00	1.865e-03	2.07482	8.69032	NoBP	NoMF	NoCC	IPR003599:Immunoglobulin subtype; IPR013783:Immunoglobulin-like fold
PTSG_10210	222.740767	29.852133	49.527506	51.290285	43.868712	70.214629	13.955789	24.651512	1.724e+00	2.482e-04	1.257e+00	3.337e-03	1.30365	8.67451	BP_GO:0055114:oxidation reduction	MF_GO:0016491:oxidoreductase activity; MF_GO:0005507:copper ion binding	NoCC	IPR001117:Multicopper oxidase, type 1; IPR002355:Multicopper oxidase, copper-binding site; IPR008972:Cupredoxin; IPR011706:Multicopper oxidase, type 2; IPR011990:Tetratricopeptide-like helical
PTSG_06223	18.670923	43.261474	71.188958	21.659677	11.722863	15.940287	18.980889	5.803366	2.113e+00	8.949e-06	1.346e+00	1.823e-03	1.58203	8.6563	BP_GO:0007050:cell cycle arrest	MF_GO:0005515:protein binding	NoCC	IPR001715:Calponin homology domain; IPR003108:Growth-arrest-specific protein 2 domain
PTSG_13073	13.064486	7.167077	9.809590	2.802213	0.645665	2.945713	1.704746	0.168631	3.199e+00	6.086e-10	2.139e+00	2.385e-05	2.59847	8.63705	BP_GO:0006468:protein amino acid phosphorylation; BP_GO:0009069:serine family amino acid metabolic process	MF_GO:0005524:ATP binding; MF_GO:0005515:protein binding; MF_GO:0004674:protein serine/threonine kinase activity	NoCC	IPR000719:Protein kinase, catalytic domain; IPR000742:Epidermal growth factor-like, type 3; IPR001245:Serine-threonine/tyrosine-protein kinase; IPR006210:Epidermal growth factor-like; IPR006652:Kelch repeat type 1; IPR008271:Serine/threonine-protein kinase, active site; IPR011009:Protein kinase-like domain; IPR013032:EGF-like region, conserved site; IPR015915:Kelch-type beta propeller
PTSG_01167	162.418076	307.246513	253.804111	50.187136	95.044989	138.252941	126.319194	156.191198	1.235e+00	8.171e-03	2.569e+00	4.422e-08	1.0911	8.63477	NoBP	MF_GO:0020037:heme binding	NoCC	IPR001199:Cytochrome b5
PTSG_06334	41.083588	69.281325	111.814473	24.546796	29.031240	31.812447	39.066912	16.873828	1.694e+00	3.311e-04	1.902e+00	2.121e-05	1.38961	8.63034	BP_GO:0006779:porphyrin biosynthetic process; BP_GO:0055114:oxidation reduction; BP_GO:0015994:chlorophyll metabolic process	MF_GO:0004729:oxygen-dependent protoporphyrinogen oxidase activity	NoCC	IPR002937:Amine oxidase; IPR004572:Protoporphyrinogen oxidase
PTSG_02446	360.243324	132.882138	158.528451	119.465491	70.993342	112.715159	85.649321	114.344483	1.496e+00	1.388e-03	1.154e+00	6.782e-03	1.11003	8.61716	BP_GO:0006098:pentose-phosphate shunt; BP_GO:0015976:carbon utilization	MF_GO:0004802:transketolase activity	NoCC	IPR005474:Transketolase, N-terminal; IPR005475:Transketolase-like, pyrimidine-binding domain; IPR005476:Transketolase, C-terminal; IPR005478:Transketolase, bacterial-like; IPR009014:Transketolase, C-terminal/Pyruvate-ferredoxin oxidoreductase, domain II; IPR015941:Transketolase-like, C-terminal; IPR020826:Transketolase binding site
PTSG_02590	181.983939	88.407368	100.481655	55.603093	47.907008	59.912683	51.003808	48.252737	1.584e+00	7.778e-04	1.448e+00	9.707e-04	1.23459	8.58018	NoBP	NoMF	NoCC	IPR021134:Bestrophin/UPF0187
PTSG_09092	6.230376	3.976094	7.876110	1.886542	0.085384	0.639257	0.432843	0.000000	4.677e+00	5.717e-15	1.978e+00	2.128e-04	3.30751	8.57164	BP_GO:0007017:microtubule-based process	MF_GO:0005515:protein binding; MF_GO:0003777:microtubule motor activity	CC_GO:0005871:kinesin complex; CC_GO:0005874:microtubule	IPR001440:Tetratricopeptide TPR-1; IPR001849:Pleckstrin homology domain; IPR002151:Kinesin light chain; IPR011990:Tetratricopeptide-like helical; IPR011993:Pleckstrin homology-type; IPR013026:Tetratricopeptide repeat-containing; IPR019734:Tetratricopeptide repeat
PTSG_05485	69.311177	69.358255	82.955050	23.185911	33.055655	30.935283	30.255892	24.460918	1.656e+00	6.854e-04	1.973e+00	8.801e-05	1.38028	8.56741	NoBP	NoMF	NoCC	NoDomain
PTSG_01095	14.132687	25.634252	17.995906	5.768863	1.872254	2.878544	3.050722	10.478214	2.390e+00	1.632e-06	2.039e+00	3.336e-05	2.00115	8.53913	BP_GO:0055085:transmembrane transport	NoMF	CC_GO:0016021:integral to membrane	IPR004776:Auxin efflux carrier
PTSG_04044	84.765768	177.169049	144.158311	49.788553	58.814047	61.051655	55.974469	67.798853	1.489e+00	1.588e-03	1.747e+00	1.060e-04	1.20577	8.5377	NoBP	MF_GO:0005515:protein binding	NoCC	IPR011990:Tetratricopeptide-like helical; IPR013026:Tetratricopeptide repeat-containing
PTSG_10760	43.239888	71.621971	151.030584	53.557253	39.577236	32.043205	36.628422	16.048823	1.871e+00	8.006e-05	1.037e+00	1.579e-02	1.31711	8.52136	NoBP	NoMF	NoCC	IPR000118:Granulin
PTSG_07231	11.250823	24.875088	14.158512	6.960110	1.102542	4.815155	6.365461	0.383940	2.725e+00	8.638e-08	1.564e+00	1.808e-03	2.09422	8.51736	NoBP	NoMF	NoCC	IPR011042:Six-bladed beta-propeller, TolB-like
PTSG_00290	124.051698	177.673583	162.628995	58.286028	60.724832	81.256365	69.908216	74.012046	1.450e+00	1.971e-03	1.713e+00	1.069e-04	1.16899	8.50337	BP_GO:0016310:phosphorylation; BP_GO:0000003:reproduction; BP_GO:0006096:glycolysis; BP_GO:0006094:gluconeogenesis; BP_GO:0015976:carbon utilization	MF_GO:0004618:phosphoglycerate kinase activity; MF_GO:0005524:ATP binding	CC_GO:0005737:cytoplasm	IPR001576:Phosphoglycerate kinase; IPR015824:Phosphoglycerate kinase, N-terminal; IPR015901:Phosphoglycerate kinase, C-terminal; IPR015911:Phosphoglycerate kinase, conserved site
PTSG_01770	199.812486	133.498800	144.900215	104.342047	65.930084	72.330121	59.682766	54.117482	1.673e+00	3.949e-04	9.096e-01	3.516e-02	1.16111	8.49531	NoBP	NoMF	NoCC	NoDomain
PTSG_02971	5472.784266	3508.573330	3383.263351	2556.529442	2792.301445	3364.458239	1465.830815	2453.970516	1.042e+00	2.430e-02	9.847e-01	1.986e-02	0.705978	8.47809	BP_GO:0055114:oxidation reduction	MF_GO:0005506:iron ion binding; MF_GO:0016491:oxidoreductase activity	NoCC	IPR002742:Desulfoferrodoxin, ferrous iron-binding domain
PTSG_12260	41.445235	2.358931	8.577400	11.589896	1.618117	4.251751	2.734274	0.845219	3.204e+00	1.877e-10	8.827e-01	4.495e-02	2.05294	8.47047	NoBP	MF_GO:0005515:protein binding	CC_GO:0044464:cell part	IPR001452:Src homology-3 domain; IPR001478:PDZ/DHR/GLGF; IPR001849:Pleckstrin homology domain; IPR011989:Armadillo-like helical; IPR011993:Pleckstrin homology-type
PTSG_06203	129.731902	107.488258	190.435506	41.437320	63.840515	71.189208	72.454636	64.868878	1.404e+00	2.700e-03	2.087e+00	3.869e-06	1.18361	8.46913	BP_GO:0006559:L-phenylalanine catabolic process; BP_GO:0006570:tyrosine metabolic process; BP_GO:0055114:oxidation reduction	MF_GO:0016702:oxidoreductase activity, acting on single donors with incorporation of molecular oxygen, incorporation of two atoms of oxygen	NoCC	IPR005708:Homogentisate 1,2-dioxygenase; IPR011051:Cupin, RmlC-type
PTSG_12499	18.809446	1.734767	1.158923	1.685389	0.533961	1.998838	0.451140	0.000000	3.626e+00	6.210e-07	2.500e+00	3.277e-03	2.95358	8.43209	NoBP	NoMF	NoCC	NoDomain
PTSG_08408	6.313899	13.508156	16.994943	4.104758	1.758367	2.725485	2.924840	0.688859	2.946e+00	3.980e-09	1.884e+00	6.132e-05	2.33018	8.42903	NoBP	NoMF	NoCC	IPR011047:Quinonprotein alcohol dehydrogenase-like
PTSG_00679	15.035335	51.723794	49.792550	24.524674	7.236620	11.810155	13.815890	6.870367	2.314e+00	1.322e-06	9.737e-01	2.197e-02	1.596	8.42666	NoBP	MF_GO:0005515:protein binding; MF_GO:0016787:hydrolase activity	NoCC	IPR001478:PDZ/DHR/GLGF; IPR015797:NUDIX hydrolase domain-like
PTSG_00624	67.290161	90.257661	78.694414	37.786955	26.228874	32.888979	31.526970	27.669799	1.749e+00	2.012e-04	1.362e+00	1.485e-03	1.33475	8.4078	BP_GO:0040035:hermaphrodite genitalia development; BP_GO:0010171:body morphogenesis; BP_GO:0002119:nematode larval development; BP_GO:0040010:positive regulation of growth rate; BP_GO:0009792:embryonic development ending in birth or egg hatching	MF_GO:0003676:nucleic acid binding; MF_GO:0005524:ATP binding; MF_GO:0008026:ATP-dependent helicase activity	NoCC	IPR000629:RNA helicase, ATP-dependent, DEAD-box, conserved site; IPR001650:Helicase, C-terminal; IPR003006:Immunoglobulin/major histocompatibility complex, conserved site; IPR011545:DNA/RNA helicase, DEAD/DEAH box type, N-terminal; IPR014001:DEAD-like helicase; IPR014014:RNA helicase, DEAD-box type, Q motif
PTSG_12355	5.339984	12.928092	12.599421	6.747980	0.093630	1.139109	0.830625	0.293443	4.450e+00	2.041e-16	9.120e-01	4.108e-02	2.49836	8.40213	NoBP	MF_GO:0008270:zinc ion binding	CC_GO:0005622:intracellular	IPR007087:Zinc finger, C2H2-type; IPR015880:Zinc finger, C2H2-like
PTSG_05734	12.862032	12.220571	9.524708	2.232479	0.964484	3.339681	3.178057	1.410627	2.699e+00	1.012e-07	2.670e+00	5.523e-07	2.37419	8.37626	NoBP	MF_GO:0005515:protein binding	NoCC	IPR000884:Thrombospondin, type 1 repeat; IPR003961:Fibronectin, type III; IPR008957:Fibronectin type III domain; IPR013783:Immunoglobulin-like fold
PTSG_12865	3.549899	13.419533	18.870793	3.755676	1.784796	1.813478	2.111148	2.344026	2.911e+00	5.472e-09	1.976e+00	2.774e-05	2.33864	8.36892	NoBP	MF_GO:0005515:protein binding	NoCC	IPR002110:Ankyrin repeat; IPR020683:Ankyrin repeat-containing domain; IPR020859:ROC GTPase
PTSG_02857	27.978144	51.896493	64.026574	19.120054	17.923759	17.007003	19.350247	11.572999	1.891e+00	7.426e-05	1.633e+00	2.767e-04	1.49695	8.35892	BP_GO:0006468:protein amino acid phosphorylation; BP_GO:0009069:serine family amino acid metabolic process	MF_GO:0005524:ATP binding; MF_GO:0004674:protein serine/threonine kinase activity	NoCC	IPR000719:Protein kinase, catalytic domain; IPR001245:Serine-threonine/tyrosine-protein kinase; IPR008271:Serine/threonine-protein kinase, active site; IPR011009:Protein kinase-like domain; IPR017441:Protein kinase, ATP binding site
PTSG_06832	12.223724	7.394954	12.940504	2.895232	1.834520	2.861407	2.066633	0.425892	2.933e+00	1.012e-08	2.209e+00	2.249e-05	2.42801	8.35245	NoBP	NoMF	NoCC	NoDomain
PTSG_04952	20.317455	30.953779	32.338252	18.875428	4.256995	4.837627	8.649228	5.188470	2.616e+00	1.021e-07	8.653e-01	4.790e-02	1.73686	8.33802	NoBP	NoMF	NoCC	IPR020683:Ankyrin repeat-containing domain
PTSG_02872	19.640614	5.071988	6.437915	3.832593	1.144848	2.922030	1.406945	0.108729	3.221e+00	8.493e-10	1.744e+00	5.467e-04	2.46317	8.3162	NoBP	NoMF	NoCC	NoDomain
PTSG_05307	21.452652	51.491811	47.944602	21.512091	13.149724	13.882026	10.364929	9.716729	2.121e+00	9.557e-06	1.212e+00	5.372e-03	1.55383	8.28592	NoBP	NoMF	NoCC	NoDomain
PTSG_08850	92.024552	67.522470	67.663267	26.410600	26.316630	53.803878	26.681707	18.187570	1.613e+00	7.376e-04	1.820e+00	1.220e-04	1.32263	8.25707	NoBP	NoMF	NoCC	NoDomain
PTSG_13207	17.145200	12.356018	13.413598	8.002879	0.475397	4.449026	3.213281	0.000000	3.111e+00	8.316e-08	1.145e+00	5.589e-02	2.14775	8.24401	NoBP	NoMF	NoCC	NoDomain
PTSG_10209	252.485686	37.385639	62.412237	55.861051	64.625513	80.172893	20.056473	35.282476	1.557e+00	8.924e-04	1.357e+00	1.647e-03	1.19757	8.23405	BP_GO:0030001:metal ion transport	MF_GO:0016846:carbon-sulfur lyase activity; MF_GO:0030170:pyridoxal phosphate binding; MF_GO:0046872:metal ion binding	NoCC	IPR006947:EGF-like, alliinase; IPR006948:Allinase, C-terminal; IPR013032:EGF-like region, conserved site; IPR015421:Pyridoxal phosphate-dependent transferase, major region, subdomain 1; IPR015422:Pyridoxal phosphate-dependent transferase, major region, subdomain 2; IPR015424:Pyridoxal phosphate-dependent transferase, major domain; IPR017969:Heavy-metal-associated, conserved site
PTSG_05720	81.635923	70.424582	26.349722	34.210014	23.224992	23.118362	12.843916	19.851562	1.920e+00	6.295e-05	1.094e+00	1.355e-02	1.39267	8.20852	NoBP	NoMF	NoCC	NoDomain
PTSG_13198	9.265091	8.793372	14.822795	8.377515	0.000000	1.325397	0.850897	0.032879	4.633e+00	7.109e-18	6.918e-01	1.131e-01	2.37198	8.19336	NoBP	MF_GO:0005515:protein binding; MF_GO:0031177:phosphopantetheine binding	NoCC	IPR002909:Cell surface receptor IPT/TIG; IPR006162:Phosphopantetheine attachment site; IPR006626:Parallel beta-helix repeat; IPR013783:Immunoglobulin-like fold; IPR014756:Immunoglobulin E-set; IPR023076:Hydroxymethylglutaryl-CoA reductase, class I/II, conserved site
PTSG_00022	4.626923	6.401012	7.055795	2.280232	0.000000	0.921924	0.166463	0.000000	4.769e+00	6.955e-12	1.694e+00	4.578e-03	3.16143	8.19335	NoBP	NoMF	NoCC	NoDomain
PTSG_03507	11.154498	10.397787	14.781686	9.594318	0.321575	1.483240	1.009159	0.095985	4.393e+00	6.475e-17	6.392e-01	1.424e-01	2.27586	8.18918	BP_GO:0007165:signal transduction	MF_GO:0004872:receptor activity; MF_GO:0030246:carbohydrate binding	NoCC	IPR001368:TNFR/CD27/30/40/95 cysteine-rich region; IPR008965:Carbohydrate-binding
PTSG_10028	71.799271	49.566197	53.923657	19.145097	17.428382	27.341039	27.122886	20.199627	1.674e+00	3.669e-04	1.908e+00	1.558e-05	1.39306	8.17535	BP_GO:0007050:cell cycle arrest	MF_GO:0005515:protein binding	CC_GO:0044464:cell part	IPR001478:PDZ/DHR/GLGF; IPR003108:Growth-arrest-specific protein 2 domain
PTSG_09836	118.749962	77.596754	73.683874	51.520657	33.479671	46.851737	33.706191	22.554634	1.734e+00	2.449e-04	1.102e+00	1.112e-02	1.25849	8.17014	NoBP	NoMF	NoCC	NoDomain
PTSG_09867	130.347020	41.713261	63.063842	48.102532	29.642095	34.323223	26.176372	21.344440	1.822e+00	1.255e-04	9.988e-01	2.134e-02	1.29603	8.15504	BP_GO:0006004:fucose metabolic process	MF_GO:0004560:alpha-L-fucosidase activity; MF_GO:0043169:cation binding	NoCC	IPR000933:Glycoside hydrolase, family 29; IPR013781:Glycoside hydrolase, subgroup, catalytic core; IPR016286:Glycoside hydrolase, family 29, bacteria/metazoa/fungi; IPR017853:Glycoside hydrolase, superfamily
PTSG_10785	39.834765	55.972956	69.922596	30.680468	19.032786	23.204516	18.146090	12.951603	1.936e+00	5.382e-05	1.153e+00	8.587e-03	1.40901	8.15497	NoBP	MF_GO:0008146:sulfotransferase activity	NoCC	IPR000863:Sulfotransferase domain
PTSG_11028	74.864817	97.168842	174.814559	47.690658	43.700549	46.988450	78.165338	37.397198	1.510e+00	1.329e-03	1.585e+00	3.480e-04	1.18677	8.13317	BP_GO:0018193:peptidyl-amino acid modification; BP_GO:0055114:oxidation reduction	MF_GO:0004597:peptide-aspartate beta-dioxygenase activity	CC_GO:0030176:integral to endoplasmic reticulum membrane	IPR007803:Aspartyl/Asparaginyl beta-hydroxylase
PTSG_10985	82.152059	46.711775	52.660325	34.982097	13.479250	19.973142	18.601272	29.806260	1.882e+00	8.633e-05	1.089e+00	1.446e-02	1.37257	8.12432	BP_GO:0044238:primary metabolic process; BP_GO:0044271:cellular nitrogen compound biosynthetic process; BP_GO:0044283:small molecule biosynthetic process; BP_GO:0009396:folic acid and derivative biosynthetic process	MF_GO:0003824:catalytic activity; MF_GO:0005488:binding	NoCC	IPR000672:Tetrahydrofolate dehydrogenase/cyclohydrolase; IPR016040:NAD(P)-binding domain; IPR020630:Tetrahydrofolate dehydrogenase/cyclohydrolase, catalytic domain; IPR020631:Tetrahydrofolate dehydrogenase/cyclohydrolase, NAD(P)-binding domain
PTSG_11749	34.494400	32.833336	27.751953	16.226768	6.459109	11.719482	7.907459	8.951157	2.184e+00	6.755e-06	1.266e+00	4.874e-03	1.62816	8.11817	BP_GO:0008033:tRNA processing; BP_GO:0055114:oxidation reduction	MF_GO:0017150:tRNA dihydrouridine synthase activity; MF_GO:0050660:FAD binding	NoCC	IPR001269:tRNA-dihydrouridine synthase; IPR013785:Aldolase-type TIM barrel; IPR018517:tRNA-dihydrouridine synthase, conserved site
PTSG_10034	311.151215	116.573815	137.645840	126.388819	77.042055	80.767242	68.154185	95.769224	1.549e+00	9.592e-04	8.683e-01	4.154e-02	1.07227	8.10431	BP_GO:0009435:NAD biosynthetic process; BP_GO:0019358:nicotinate nucleotide salvage	MF_GO:0004514:nicotinate-nucleotide diphosphorylase (carboxylating) activity; MF_GO:0004516:nicotinate phosphoribosyltransferase activity	CC_GO:0005737:cytoplasm	IPR002638:Quinolinate phosphoribosyl transferase, C-terminal domain; IPR006405:Nicotinate phosphoribosyltransferase putative; IPR007229:Nicotinate phosphoribosyltransferase-related; IPR015977:Nicotinate phosphoribosyltransferase-like
PTSG_02859	7.416296	5.851947	12.527956	2.584263	0.000000	2.068797	1.660195	0.769799	3.240e+00	3.528e-08	2.031e+00	1.670e-03	2.60168	8.07593	NoBP	NoMF	NoCC	NoDomain
PTSG_10796	624.248332	339.941206	335.219122	239.664671	299.578164	252.260807	98.707737	252.753832	1.270e+00	6.360e-03	1.148e+00	6.987e-03	0.922038	8.07584	BP_GO:0008152:metabolic process	MF_GO:0003824:catalytic activity; MF_GO:0005488:binding	NoCC	IPR005097:Saccharopine dehydrogenase / Homospermidine synthase; IPR016040:NAD(P)-binding domain
PTSG_03331	45.380113	278.419195	153.519015	68.751148	55.960080	76.441399	87.414755	81.579378	1.417e+00	2.441e-03	1.520e+00	4.600e-04	1.10382	8.07316	BP_GO:0006633:fatty acid biosynthetic process; BP_GO:0055114:oxidation reduction	MF_GO:0005525:GTP binding; MF_GO:0005506:iron ion binding; MF_GO:0016491:oxidoreductase activity	NoCC	IPR006073:GTP1/OBG; IPR006694:Fatty acid hydroxylase; IPR010674:Nucleolar GTP-binding 1
PTSG_00375	213.036737	345.953360	351.378600	104.890675	167.311847	152.523074	214.238415	130.865910	1.212e+00	9.368e-03	1.838e+00	3.772e-05	0.978877	8.07117	BP_GO:0007165:signal transduction	MF_GO:0004872:receptor activity; MF_GO:0005509:calcium ion binding	NoCC	IPR002048:Calcium-binding EF-hand; IPR011992:EF-hand-like domain; IPR018247:EF-Hand 1, calcium-binding site; IPR018248:EF-hand; IPR018249:EF-HAND 2
PTSG_01662	7.058786	6.163626	4.599505	1.656307	0.000000	1.586588	0.102313	0.063254	4.082e+00	3.561e-13	2.144e+00	4.188e-05	3.12342	8.02913	NoBP	NoMF	NoCC	NoDomain
PTSG_08187	1496.621891	498.822542	601.749451	568.288413	497.455437	725.143974	350.708207	306.285080	1.212e+00	9.041e-03	8.971e-01	3.379e-02	0.822388	8.02468	BP_GO:0045449:regulation of transcription	MF_GO:0003700:transcription factor activity; MF_GO:0043565:sequence-specific DNA binding	CC_GO:0005667:transcription factor complex	IPR004827:Basic-leucine zipper (bZIP) transcription factor
PTSG_04563	614.162010	995.828546	780.498343	484.549312	508.897837	436.746037	367.707279	440.229074	1.202e+00	9.846e-03	1.021e+00	1.710e-02	0.831974	8.01867	NoBP	NoMF	NoCC	IPR004345:TB2/DP1/HVA22-related protein
PTSG_00449	407.423903	66.329977	115.873834	58.516274	135.404929	113.981492	23.990877	141.947100	1.237e+00	8.014e-03	2.035e+00	6.473e-06	1.05237	8.01769	NoBP	NoMF	NoCC	IPR004360:Glyoxalase/bleomycin resistance protein/dioxygenase
PTSG_12352	10.542774	101.392029	62.561384	29.643017	15.604214	21.093617	36.988171	9.509288	1.827e+00	1.706e-04	1.271e+00	6.999e-03	1.36591	8.00709	NoBP	NoMF	NoCC	NoDomain
PTSG_07169	17.186641	240.518624	150.272582	68.163566	28.253416	31.671190	91.549735	92.116454	1.488e+00	1.478e-03	1.308e+00	2.366e-03	1.12505	7.97367	BP_GO:0009851:auxin biosynthetic process	MF_GO:0008026:ATP-dependent helicase activity; MF_GO:0003723:RNA binding; MF_GO:0005524:ATP binding	CC_GO:0005634:nucleus	IPR000629:RNA helicase, ATP-dependent, DEAD-box, conserved site; IPR001650:Helicase, C-terminal; IPR011545:DNA/RNA helicase, DEAD/DEAH box type, N-terminal; IPR012562:GUCT; IPR014001:DEAD-like helicase; IPR014014:RNA helicase, DEAD-box type, Q motif
PTSG_12266	2.400096	9.297004	4.658195	2.258094	0.000000	0.000000	0.604440	0.000000	NA	NA	1.521e+00	2.337e-01	3.25136	7.95517	NoBP	NoMF	NoCC	NoDomain
PTSG_12698	312.133669	182.168059	223.338487	51.685260	145.884512	174.141163	147.468089	76.979947	1.153e+00	1.332e-02	2.508e+00	8.325e-08	1.00453	7.93795	NoBP	MF_GO:0016787:hydrolase activity	NoCC	IPR009305:Protein of unknown function DUF962
PTSG_01809	310.714880	285.782554	244.963732	183.674891	103.120592	82.447925	70.489690	274.413366	1.390e+00	2.930e-03	9.098e-01	3.244e-02	0.973641	7.91744	BP_GO:0008152:metabolic process	MF_GO:0008168:methyltransferase activity	NoCC	IPR013216:Methyltransferase type 11
PTSG_02267	298.161518	375.239374	367.272392	193.523817	69.186622	129.672688	156.514578	356.301588	1.273e+00	6.289e-03	1.145e+00	7.211e-03	0.938173	7.91662	NoBP	MF_GO:0005509:calcium ion binding	NoCC	IPR002048:Calcium-binding EF-hand; IPR011992:EF-hand-like domain; IPR018247:EF-Hand 1, calcium-binding site; IPR018249:EF-HAND 2
PTSG_10576	112.895480	112.064696	187.067725	97.399659	40.168488	57.757029	87.205195	35.016149	1.661e+00	4.383e-04	8.006e-01	6.397e-02	1.11274	7.90228	NoBP	NoMF	NoCC	NoDomain
PTSG_06618	42.301688	3.099001	8.798813	2.885342	5.365527	6.248794	4.130340	5.729899	2.070e+00	2.374e-05	2.947e+00	3.444e-08	1.89074	7.89431	BP_GO:0006694:steroid biosynthetic process; BP_GO:0008207:C21-steroid hormone metabolic process; BP_GO:0008209:androgen metabolic process; BP_GO:0008210:estrogen metabolic process	MF_GO:0003854:3-beta-hydroxy-delta5-steroid dehydrogenase activity; MF_GO:0005488:binding	NoCC	IPR002225:3-beta hydroxysteroid dehydrogenase/isomerase; IPR016040:NAD(P)-binding domain
PTSG_08605	147.626269	25.595996	64.274300	34.229295	15.849563	30.706673	41.113323	44.445026	1.572e+00	9.353e-04	1.505e+00	9.052e-04	1.2507	7.88791	NoBP	NoMF	NoCC	NoDomain
PTSG_05615	75.185256	27.479753	32.226770	21.801076	13.629244	18.976935	8.706662	20.026362	1.871e+00	8.578e-05	1.339e+00	2.394e-03	1.43515	7.87998	BP_GO:0006508:proteolysis	MF_GO:0004190:aspartic-type endopeptidase activity	CC_GO:0043231:intracellular membrane-bounded organelle; CC_GO:0044444:cytoplasmic part	IPR001461:Peptidase A1; IPR001969:Peptidase aspartic, active site; IPR009007:Peptidase aspartic, catalytic; IPR021109:Peptidase aspartic
PTSG_02208	13.865938	20.631866	16.744950	3.644473	5.825647	5.746658	4.655996	2.631793	2.202e+00	8.870e-06	2.528e+00	2.018e-06	1.9241	7.87786	NoBP	NoMF	NoCC	NoDomain
PTSG_08242	155.141123	333.134676	259.614601	96.378849	129.203839	123.277630	115.346605	163.714203	1.243e+00	7.668e-03	1.676e+00	1.364e-04	0.989212	7.87583	BP_GO:0006096:glycolysis	MF_GO:0046538:2,3-bisphosphoglycerate-dependent phosphoglycerate mutase activity	NoCC	IPR005952:Phosphoglycerate mutase 1; IPR013078:Histidine phosphatase superfamily, clade-1
PTSG_06875	7.562670	0.629994	0.946962	0.510052	0.000000	0.000000	0.000000	0.000000	3.339e+01	1.977e-16	2.930e+00	4.257e-05	4.90038	7.87574	NoBP	NoMF	NoCC	NoDomain
PTSG_04309	19.677419	53.099523	97.702427	37.777471	17.665171	7.219053	47.800225	1.335684	1.984e+00	2.759e-05	9.028e-01	3.304e-02	1.34567	7.84322	NoBP	NoMF	NoCC	IPR022099:Protein of unknown function DUF3638; IPR022105:Protein of unknown function DUF3645
PTSG_09754	2.472990	5.091735	6.140119	0.531013	0.079690	0.944656	0.359091	0.000000	4.053e+00	3.568e-14	3.408e+00	4.486e-10	3.57666	7.83879	BP_GO:0017038:protein import	MF_GO:0005515:protein binding; MF_GO:0005524:ATP binding	CC_GO:0016020:membrane	IPR002035:von Willebrand factor, type A; IPR011115:SecA DEAD-like, N-terminal; IPR014018:SecA motor DEAD
PTSG_04607	371.803262	111.038301	180.212067	124.824036	118.751539	136.816863	57.088964	113.271332	1.379e+00	3.108e-03	1.116e+00	8.583e-03	1.00469	7.82455	BP_GO:0055114:oxidation reduction; BP_GO:0006118:electron transport	MF_GO:0016491:oxidoreductase activity; MF_GO:0009055:electron carrier activity; MF_GO:0051536:iron-sulfur cluster binding; MF_GO:0050660:FAD binding; MF_GO:0005506:iron ion binding	NoCC	IPR000674:Aldehyde oxidase/xanthine dehydrogenase, a/b hammerhead; IPR001041:Ferredoxin; IPR002346:Molybdopterin dehydrogenase, FAD-binding; IPR002888:[2Fe-2S]-binding; IPR005107:CO dehydrogenase flavoprotein, C-terminal; IPR006058:2Fe-2S ferredoxin, iron-sulphur binding site; IPR008274:Aldehyde oxidase/xanthine dehydrogenase, molybdopterin binding; IPR012675:Beta-grasp fold, ferredoxin-type; IPR…
PTSG_10257	72.760351	80.931187	137.813191	50.585574	34.491583	43.527881	46.582603	38.489974	1.592e+00	7.663e-04	1.247e+00	4.743e-03	1.18505	7.82419	BP_GO:0018193:peptidyl-amino acid modification; BP_GO:0055114:oxidation reduction	MF_GO:0004597:peptide-aspartate beta-dioxygenase activity	CC_GO:0030176:integral to endoplasmic reticulum membrane	IPR007803:Aspartyl/Asparaginyl beta-hydroxylase
PTSG_05308	24.433533	56.999487	51.805008	26.271910	14.933158	17.411802	13.444271	10.485641	2.003e+00	3.572e-05	1.059e+00	1.964e-02	1.42769	7.8136	BP_GO:0035023:regulation of Rho protein signal transduction; BP_GO:0043087:regulation of GTPase activity	MF_GO:0005089:Rho guanyl-nucleotide exchange factor activity	CC_GO:0005622:intracellular	IPR000219:Dbl homology (DH) domain
PTSG_01771	143.066539	100.024907	107.726421	70.501553	48.445238	56.672115	48.868647	41.623566	1.592e+00	7.029e-04	1.028e+00	1.605e-02	1.13566	7.80154	NoBP	MF_GO:0003924:GTPase activity; MF_GO:0005525:GTP binding	NoCC	IPR001401:Dynamin, GTPase domain; IPR022812:Dynamin
PTSG_11848	234.038848	497.437330	262.838010	156.962203	173.646617	154.029286	191.619857	195.604784	1.226e+00	8.474e-03	1.381e+00	1.396e-03	0.926569	7.75779	NoBP	MF_GO:0016787:hydrolase activity	NoCC	IPR002925:Dienelactone hydrolase
PTSG_01722	16.462956	1.714270	8.159763	4.580058	0.079148	2.370265	0.869329	0.000000	3.714e+00	4.119e-12	1.245e+00	9.964e-03	2.47435	7.75476	NoBP	MF_GO:0005515:protein binding	NoCC	IPR000980:SH2 motif; IPR001478:PDZ/DHR/GLGF
PTSG_00660	375.794144	380.464825	352.076377	145.135149	191.026307	222.894086	209.786504	216.711321	1.147e+00	1.366e-02	1.649e+00	1.732e-04	0.906352	7.73048	NoBP	MF_GO:0005509:calcium ion binding	NoCC	IPR002048:Calcium-binding EF-hand; IPR011992:EF-hand-like domain; IPR018247:EF-Hand 1, calcium-binding site; IPR018249:EF-HAND 2
PTSG_07752	5.245833	4.127549	6.469372	0.925399	0.000000	1.006046	0.908263	0.000000	3.754e+00	6.508e-11	2.814e+00	7.907e-06	3.21697	7.72327	BP_GO:0007017:microtubule-based process	MF_GO:0005515:protein binding; MF_GO:0003777:microtubule motor activity	CC_GO:0005871:kinesin complex; CC_GO:0005874:microtubule	IPR001440:Tetratricopeptide TPR-1; IPR001849:Pleckstrin homology domain; IPR002151:Kinesin light chain; IPR006597:Sel1-like; IPR011990:Tetratricopeptide-like helical; IPR011993:Pleckstrin homology-type; IPR013026:Tetratricopeptide repeat-containing; IPR019734:Tetratricopeptide repeat
PTSG_02713	7.988074	4.342818	6.890467	0.703201	0.167090	2.814690	0.705865	0.000000	3.112e+00	3.962e-08	3.496e+00	1.843e-06	2.86711	7.68294	NoBP	NoMF	NoCC	IPR015916:Galactose oxidase, beta-propeller
PTSG_07914	5.630891	8.157260	7.108060	4.307105	0.000000	0.766221	0.138350	0.000000	5.245e+00	2.471e-14	9.881e-01	7.030e-02	2.74039	7.67367	NoBP	NoMF	NoCC	NoDomain
PTSG_11221	3.134908	6.939068	5.794614	2.059920	0.000000	0.832849	0.000000	0.000000	4.982e+00	2.757e-12	1.644e+00	6.106e-03	3.19262	7.67231	NoBP	NoMF	NoCC	IPR015916:Galactose oxidase, beta-propeller
PTSG_01396	15.814161	37.611279	41.629192	15.847613	7.639563	12.321512	12.268354	6.452731	2.057e+00	1.628e-05	1.307e+00	2.662e-03	1.53868	7.67143	BP_GO:0009058:biosynthetic process; BP_GO:0006687:glycosphingolipid metabolic process	MF_GO:0001733:galactosylceramide sulfotransferase activity	CC_GO:0005794:Golgi apparatus; CC_GO:0016021:integral to membrane	IPR003378:Fringe-like; IPR009729:Galactose-3-O-sulfotransferase
PTSG_06656	3.811277	4.342162	4.157829	0.937459	0.000000	0.500314	0.075281	0.000000	5.137e+00	2.124e-14	2.428e+00	5.149e-05	3.76141	7.6618	BP_GO:0007017:microtubule-based process	MF_GO:0005515:protein binding; MF_GO:0003777:microtubule motor activity	CC_GO:0005871:kinesin complex; CC_GO:0005874:microtubule	IPR001440:Tetratricopeptide TPR-1; IPR001849:Pleckstrin homology domain; IPR002151:Kinesin light chain; IPR011990:Tetratricopeptide-like helical; IPR011993:Pleckstrin homology-type; IPR013026:Tetratricopeptide repeat-containing; IPR019734:Tetratricopeptide repeat
PTSG_00305	2.783431	7.853474	7.402994	3.103702	0.000000	0.575145	0.207697	0.000000	5.244e+00	4.747e-18	1.251e+00	8.775e-03	2.9516	7.63921	NoBP	MF_GO:0005515:protein binding	NoCC	IPR001680:WD40 repeat; IPR011046:WD40 repeat-like-containing domain; IPR015943:WD40/YVTN repeat-like-containing domain; IPR019781:WD40 repeat, subgroup; IPR019782:WD40 repeat 2; IPR020472:G-protein beta WD-40 repeat
PTSG_12223	15.619661	16.239241	20.385124	10.518007	2.055807	4.753254	5.415161	1.473905	2.685e+00	3.758e-08	1.030e+00	1.805e-02	1.84626	7.61071	BP_GO:0008152:metabolic process	MF_GO:0003824:catalytic activity	NoCC	IPR000873:AMP-dependent synthetase/ligase
PTSG_10574	6.697804	3.930999	6.499673	1.718599	0.000000	1.019112	0.766716	0.000000	3.956e+00	3.556e-10	2.039e+00	1.977e-03	3.02611	7.6057	NoBP	NoMF	NoCC	NoDomain
PTSG_12762	7.977138	9.065114	13.217903	2.833584	1.795458	2.316072	2.459953	0.988547	2.761e+00	1.769e-08	2.136e+00	3.727e-06	2.27869	7.59802	BP_GO:0044237:cellular metabolic process; BP_GO:0007165:signal transduction	MF_GO:0004872:receptor activity; MF_GO:0003824:catalytic activity; MF_GO:0050662:coenzyme binding	NoCC	IPR001173:Glycosyl transferase, family 2; IPR001368:TNFR/CD27/30/40/95 cysteine-rich region; IPR001509:NAD-dependent epimerase/dehydratase; IPR003410:Hyalin; IPR009030:Growth factor, receptor; IPR013032:EGF-like region, conserved site; IPR016040:NAD(P)-binding domain
PTSG_11033	6.085166	54.017976	66.679074	14.789936	9.522571	10.609215	18.389854	26.528474	1.709e+00	3.735e-04	1.820e+00	1.195e-04	1.40413	7.58404	BP_GO:0000303:response to superoxide; BP_GO:0055085:transmembrane transport; BP_GO:0006839:mitochondrial transport; BP_GO:0006631:fatty acid metabolic process	MF_GO:0017077:oxidative phosphorylation uncoupler activity; MF_GO:0005488:binding	CC_GO:0016021:integral to membrane; CC_GO:0005739:mitochondrion	IPR002030:Mitochondrial brown fat uncoupling protein; IPR018108:Mitochondrial substrate/solute carrier; IPR023395:Mitochondrial carrier domain
PTSG_08964	7.934519	3.681812	6.496710	2.566119	0.000000	1.037511	0.312223	0.077212	4.389e+00	5.585e-14	1.539e+00	2.173e-03	2.91843	7.57038	BP_GO:0007156:homophilic cell adhesion	MF_GO:0005509:calcium ion binding	CC_GO:0005886:plasma membrane	IPR002126:Cadherin; IPR015919:Cadherin-like; IPR020894:Cadherin conserved site
PTSG_02875	11.185967	2.527579	1.085507	0.877012	0.000000	1.092125	0.563415	0.000000	3.866e+00	9.529e-10	2.838e+00	7.953e-05	3.28381	7.56087	NoBP	MF_GO:0005515:protein binding	NoCC	IPR015943:WD40/YVTN repeat-like-containing domain
PTSG_02605	18.232721	3.656398	2.892649	1.682679	0.414635	3.714078	0.600553	0.990096	2.845e+00	2.133e-08	2.596e+00	7.767e-07	2.48025	7.55544	BP_GO:0016042:lipid catabolic process; BP_GO:0046486:glycerolipid metabolic process	MF_GO:0003924:GTPase activity; MF_GO:0005525:GTP binding; MF_GO:0004806:triglyceride lipase activity	NoCC	IPR000795:Protein synthesis factor, GTP-binding; IPR002921:Lipase, class 3
PTSG_01862	27.998907	29.538961	36.337995	13.278257	11.093696	11.239321	6.191335	12.971759	1.928e+00	5.841e-05	1.539e+00	6.289e-04	1.51422	7.52222	NoBP	NoMF	NoCC	NoDomain
PTSG_00494	1.704896	5.228229	3.584668	0.534675	0.000000	0.237793	0.214680	0.000000	5.192e+00	1.890e-09	2.977e+00	4.353e-03	4.15039	7.51138	BP_GO:0008152:metabolic process	MF_GO:0008168:methyltransferase activity	NoCC	IPR013216:Methyltransferase type 11; IPR023143:Mycolic acid cyclopropane synthase-like domain
PTSG_09306	51.513264	84.054086	105.634749	48.676379	28.544523	35.192811	34.278784	29.904071	1.671e+00	3.857e-04	1.031e+00	1.591e-02	1.18675	7.51111	BP_GO:0007155:cell adhesion	MF_GO:0005198:structural molecule activity	CC_GO:0015629:actin cytoskeleton	IPR006077:Vinculin/alpha-catenin; IPR017997:Vinculin
PTSG_00874	21.458378	73.608610	75.123859	23.617768	17.428232	20.811928	22.205306	32.044633	1.629e+00	5.407e-04	1.574e+00	3.361e-04	1.28865	7.50774	BP_GO:0055114:oxidation reduction; BP_GO:0006118:electron transport	MF_GO:0016491:oxidoreductase activity; MF_GO:0020037:heme binding; MF_GO:0009055:electron carrier activity; MF_GO:0010181:FMN binding	NoCC	IPR000262:FMN-dependent dehydrogenase; IPR001199:Cytochrome b5; IPR003953:Fumarate reductase/succinate dehydrogenase flavoprotein, N-terminal; IPR008259:FMN-dependent alpha-hydroxy acid dehydrogenase, active site; IPR012133:Alpha-hydroxy acid dehydrogenase, FMN-dependent; IPR013785:Aldolase-type TIM barrel; IPR018506:Cytochrome b5, heme-binding site
PTSG_09073	22.392694	71.089887	61.713125	28.992424	15.145549	19.140670	29.110901	11.387061	1.816e+00	1.194e-04	1.144e+00	7.451e-03	1.31757	7.5009	NoBP	MF_GO:0005515:protein binding	NoCC	IPR001478:PDZ/DHR/GLGF
PTSG_08475	19.842324	17.511183	5.888489	8.677643	0.434089	2.437463	5.042934	2.154078	2.827e+00	2.438e-08	1.031e+00	2.607e-02	1.9428	7.47861	BP_GO:0008152:metabolic process	MF_GO:0003824:catalytic activity	NoCC	IPR000873:AMP-dependent synthetase/ligase; IPR020459:AMP-binding; IPR020845:AMP-binding, conserved site
PTSG_12944	13.125524	9.393848	16.400728	6.397933	1.967360	4.100771	1.737765	1.775023	2.775e+00	3.747e-08	1.322e+00	4.348e-03	2.02132	7.47379	BP_GO:0006486:protein amino acid glycosylation; BP_GO:0006769:nicotinamide metabolic process; BP_GO:0046497:nicotinate nucleotide metabolic process	MF_GO:0000166:nucleotide binding; MF_GO:0008417:fucosyltransferase activity; MF_GO:0003951:NAD+ kinase activity	CC_GO:0016020:membrane	IPR001503:Glycosyl transferase, family 10; IPR002504:Inorganic polyphosphate/ATP-NAD kinase, predicted; IPR016064:ATP-NAD kinase, PpnK-type; IPR017437:ATP-NAD kinase, PpnK-type, all-beta; IPR017438:ATP-NAD kinase, PpnK-type, alpha/beta
PTSG_08015	91.467650	50.843543	97.329655	51.389916	38.317014	32.706696	22.768390	30.791979	1.697e+00	3.493e-04	9.377e-01	3.131e-02	1.18248	7.473	NoBP	NoMF	NoCC	IPR000073:Alpha/beta hydrolase fold-1
PTSG_03758	506.780225	287.277417	276.994516	195.018610	179.886376	240.008891	180.610402	173.641366	1.212e+00	9.099e-03	1.167e+00	6.166e-03	0.881179	7.47227	BP_GO:0055114:oxidation reduction; BP_GO:0019322:pentose biosynthetic process; BP_GO:0009051:pentose-phosphate shunt, oxidative branch; BP_GO:0019521:D-gluconate metabolic process	MF_GO:0050661:NADP or NADPH binding; MF_GO:0005515:protein binding; MF_GO:0004616:phosphogluconate dehydrogenase (decarboxylating) activity	CC_GO:0005737:cytoplasm	IPR006113:6-phosphogluconate dehydrogenase, decarboxylating; IPR006114:6-phosphogluconate dehydrogenase, C-terminal; IPR006115:6-phosphogluconate dehydrogenase, NAD-binding; IPR006184:6-phosphogluconate-binding site; IPR008927:6-phosphogluconate dehydrogenase, C-terminal-like; IPR012284:Fibritin/6-phosphogluconate dehydrogenase, C-terminal extension; IPR013328:Dehydrogenase, multihelical; IPR0160…
PTSG_12993	138.309658	263.337632	116.363850	44.110696	88.932061	87.269943	53.884781	156.083479	1.162e+00	1.274e-02	2.270e+00	7.482e-07	1.00467	7.46658	BP_GO:0006555:methionine metabolic process; BP_GO:0055114:oxidation reduction; BP_GO:0046653:tetrahydrofolate metabolic process	MF_GO:0004489:methylenetetrahydrofolate reductase (NADPH) activity	NoCC	IPR003171:Methylenetetrahydrofolate reductase
PTSG_11160	9.661075	6.787525	4.963387	3.564501	0.000000	1.743814	0.286241	0.176965	4.007e+00	4.863e-11	1.311e+00	1.653e-02	2.62836	7.4524	NoBP	NoMF	NoCC	IPR011043:Galactose oxidase/kelch, beta-propeller; IPR015916:Galactose oxidase, beta-propeller
PTSG_03508	104.764865	221.058411	192.965612	118.758297	72.426965	97.120164	84.310479	59.507766	1.486e+00	1.478e-03	8.488e-01	4.526e-02	1.00067	7.43902	BP_GO:0006520:cellular amino acid metabolic process; BP_GO:0055114:oxidation reduction; BP_GO:0006118:electron transport	MF_GO:0004352:glutamate dehydrogenase activity; MF_GO:0005488:binding	NoCC	IPR006096:Glutamate/phenylalanine/leucine/valine dehydrogenase, C-terminal; IPR007780:Bacterial NAD-glutamate dehydrogenase; IPR016040:NAD(P)-binding domain
PTSG_01727	149.686259	133.125169	122.132854	62.366062	67.852316	76.385511	45.744094	74.602894	1.360e+00	3.544e-03	1.413e+00	1.014e-03	1.04562	7.39944	BP_GO:0009086:methionine biosynthetic process; BP_GO:0042558:pteridine and derivative metabolic process; BP_GO:0007399:nervous system development	MF_GO:0008705:methionine synthase activity; MF_GO:0008270:zinc ion binding; MF_GO:0008898:homocysteine S-methyltransferase activity; MF_GO:0005515:protein binding; MF_GO:0031419:cobalamin binding	CC_GO:0005829:cytosol	IPR000489:Pterin-binding; IPR003726:Homocysteine S-methyltransferase; IPR003759:Methionine synthase, cobalamin (vitamin B12)-binding module, cap; IPR004223:Vitamin B12-dependent methionine synthase, activation domain; IPR006158:Cobalamin (vitamin B12)-binding; IPR011005:Dihydropteroate synthase-like; IPR011822:5-methyltetrahydrofolate--homocysteine methyltransferase
PTSG_06472	4.005715	5.911058	5.182961	2.153552	0.000000	0.638518	0.000000	0.000000	NA	NA	1.506e+00	2.337e-01	3.17208	7.39567	NoBP	NoMF	NoCC	NoDomain
PTSG_00422	34.157228	10.470681	13.354109	5.702847	3.515860	4.798403	10.273076	4.897333	2.039e+00	3.084e-05	2.063e+00	3.149e-05	1.72722	7.37967	BP_GO:0055114:oxidation reduction	MF_GO:0016491:oxidoreductase activity; MF_GO:0050660:FAD binding	NoCC	IPR001327:Pyridine nucleotide-disulphide oxidoreductase, NAD-binding region; IPR013027:FAD-dependent pyridine nucleotide-disulphide oxidoreductase
PTSG_02711	7.767990	2.975940	5.522492	1.070827	0.508885	1.428727	0.343963	0.000000	3.579e+00	2.631e-10	2.650e+00	1.058e-05	3.0156	7.35463	NoBP	NoMF	NoCC	NoDomain
PTSG_08207	0.950807	11.458359	2.050402	0.795158	0.377880	1.060922	0.319268	0.000000	3.744e+00	8.381e-07	2.840e+00	9.913e-03	3.2386	7.34835	NoBP	NoMF	NoCC	NoDomain
PTSG_09267	2.907474	10.684826	13.504457	5.517666	0.799975	1.580504	0.826092	0.371435	3.677e+00	1.129e-11	1.009e+00	3.108e-02	2.31183	7.34027	BP_GO:0007017:microtubule-based process	MF_GO:0005515:protein binding; MF_GO:0003777:microtubule motor activity	CC_GO:0005871:kinesin complex; CC_GO:0005874:microtubule	IPR001440:Tetratricopeptide TPR-1; IPR001849:Pleckstrin homology domain; IPR002151:Kinesin light chain; IPR011990:Tetratricopeptide-like helical; IPR011993:Pleckstrin homology-type; IPR013026:Tetratricopeptide repeat-containing; IPR019734:Tetratricopeptide repeat
PTSG_06905	14.381706	39.397759	40.988697	16.822089	9.037032	10.409042	10.180442	10.651313	1.989e+00	4.830e-05	1.210e+00	9.265e-03	1.46788	7.31205	BP_GO:0055085:transmembrane transport	MF_GO:0005488:binding	CC_GO:0005743:mitochondrial inner membrane	IPR002067:Mitochondrial carrier protein; IPR002167:Graves disease carrier protein; IPR018108:Mitochondrial substrate/solute carrier; IPR023395:Mitochondrial carrier domain
PTSG_04862	11.012076	10.156272	7.560391	6.766070	0.267951	2.256869	0.905561	0.000000	3.784e+00	3.027e-10	8.055e-01	1.540e-01	2.23139	7.27313	NoBP	NoMF	NoCC	NoDomain
PTSG_06749	10.022022	4.601040	3.457975	3.073178	0.265537	0.745512	0.224351	0.000000	4.603e+00	3.012e-13	1.288e+00	1.862e-02	2.80616	7.272	NoBP	NoMF	NoCC	IPR003495:Cobalamin (vitamin B12) biosynthesis CobW-like; IPR011629:Cobalamin (vitamin B12) biosynthesis CobW-like, C-terminal
PTSG_06252	42.089611	25.315634	38.879864	11.762852	11.052985	23.065898	17.067092	3.583549	1.714e+00	3.245e-04	1.891e+00	4.530e-05	1.41278	7.27134	BP_GO:0006412:translation; BP_GO:0042254:ribosome biogenesis	MF_GO:0003735:structural constituent of ribosome	CC_GO:0005840:ribosome	IPR018130:Ribosomal protein S2, conserved site; IPR020864:Membrane attack complex component/perforin (MACPF) domain
PTSG_01468	4.754036	6.649940	13.327613	1.490921	0.472350	3.094355	2.394512	0.493461	2.648e+00	2.059e-05	2.743e+00	8.507e-04	2.37509	7.22816	NoBP	NoMF	NoCC	NoDomain
PTSG_03923	8.019165	7.488405	9.526709	6.451925	0.028456	0.958701	0.721266	0.000000	4.616e+00	3.231e-18	6.734e-01	1.201e-01	2.35417	7.20581	BP_GO:0006508:proteolysis	MF_GO:0004190:aspartic-type endopeptidase activity; MF_GO:0005515:protein binding; MF_GO:0031177:phosphopantetheine binding	NoCC	IPR001969:Peptidase aspartic, active site; IPR002909:Cell surface receptor IPT/TIG; IPR006162:Phosphopantetheine attachment site; IPR006626:Parallel beta-helix repeat; IPR013783:Immunoglobulin-like fold; IPR014756:Immunoglobulin E-set
PTSG_09875	120.029584	118.709676	134.818169	32.677044	65.972820	71.619511	66.201996	67.436979	1.212e+00	9.443e-03	2.232e+00	1.222e-06	1.03466	7.20146	BP_GO:0006000:fructose metabolic process; BP_GO:0006012:galactose metabolic process; BP_GO:0009298:GDP-mannose biosynthetic process	MF_GO:0008446:GDP-mannose 4,6-dehydratase activity; MF_GO:0050662:coenzyme binding; MF_GO:0016491:oxidoreductase activity	CC_GO:0005622:intracellular	IPR001509:NAD-dependent epimerase/dehydratase; IPR006368:GDP-mannose 4,6-dehydratase; IPR016040:NAD(P)-binding domain; IPR020904:Short-chain dehydrogenase/reductase, conserved site
PTSG_05566	84.249589	29.360113	39.982839	17.553485	14.598282	14.312432	15.564329	44.299781	1.515e+00	1.692e-03	1.845e+00	1.293e-04	1.26755	7.19715	NoBP	NoMF	NoCC	IPR001251:Cellular retinaldehyde-binding/triple function, C-terminal; IPR008273:Cellular retinaldehyde-binding/triple function, N-terminal; IPR011074:Phosphatidylinositol transfer protein-like, N-terminal
PTSG_06384	34.059476	71.163689	52.562610	26.878407	12.994825	14.510600	15.470756	40.109792	1.658e+00	4.868e-04	1.272e+00	4.016e-03	1.2579	7.19124	BP_GO:0019752:carboxylic acid metabolic process	MF_GO:0016831:carboxy-lyase activity; MF_GO:0030170:pyridoxal phosphate binding	CC_GO:0043229:intracellular organelle; CC_GO:0030424:axon; CC_GO:0045202:synapse; CC_GO:0044444:cytoplasmic part; CC_GO:0016020:membrane	IPR002129:Pyridoxal phosphate-dependent decarboxylase; IPR015421:Pyridoxal phosphate-dependent transferase, major region, subdomain 1; IPR015422:Pyridoxal phosphate-dependent transferase, major region, subdomain 2; IPR015424:Pyridoxal phosphate-dependent transferase, major domain
PTSG_05798	85.647513	43.355516	60.131672	36.932577	17.116171	30.407515	34.069949	18.487310	1.663e+00	4.895e-04	1.071e+00	1.643e-02	1.20206	7.18629	BP_GO:0007417:central nervous system development; BP_GO:0045471:response to ethanol; BP_GO:0043627:response to estrogen stimulus; BP_GO:0007584:response to nutrient; BP_GO:0007339:binding of sperm to zona pellucida; BP_GO:0009268:response to pH; BP_GO:0006914:autophagy; BP_GO:0051597:response to methylmercury; BP_GO:0006687:glycosphingolipid metabolic process; BP_GO:0008209:androgen metabolic pro…	MF_GO:0005488:binding; MF_GO:0004065:arylsulfatase activity	CC_GO:0005764:lysosome; CC_GO:0031232:extrinsic to external side of plasma membrane; CC_GO:0000299:integral to membrane of membrane fraction; CC_GO:0005615:extracellular space; CC_GO:0005768:endosome; CC_GO:0001669:acrosomal vesicle	IPR000917:Sulfatase; IPR017849:Alkaline phosphatase-like, alpha/beta/alpha; IPR017850:Alkaline-phosphatase-like, core domain
PTSG_11094	6.984368	42.777162	28.597391	13.718690	6.848194	8.921206	10.322217	5.608948	2.067e+00	1.542e-05	1.237e+00	4.618e-03	1.52376	7.17243	BP_GO:0006771:riboflavin metabolic process; BP_GO:0019497:hexachlorocyclohexane metabolic process	MF_GO:0003993:acid phosphatase activity; MF_GO:0005515:protein binding; MF_GO:0008440:inositol trisphosphate 3-kinase activity; MF_GO:0005509:calcium ion binding	CC_GO:0005634:nucleus	IPR000560:Histidine phosphatase superfamily, clade-2; IPR001849:Pleckstrin homology domain; IPR005522:Inositol polyphosphate kinase; IPR011992:EF-hand-like domain
PTSG_04004	8.973660	2.336045	10.393666	1.997206	0.172568	0.807493	3.280538	0.090140	3.037e+00	4.969e-09	2.162e+00	4.674e-05	2.51052	7.16726	NoBP	NoMF	NoCC	NoDomain
PTSG_03574	112.848751	24.716592	30.665305	30.416547	24.996917	24.614006	14.141043	25.205823	1.656e+00	5.058e-04	1.177e+00	8.501e-03	1.23191	7.15657	BP_GO:0006633:fatty acid biosynthetic process; BP_GO:0055114:oxidation reduction; BP_GO:0042967:acyl-carrier-protein biosynthetic process	MF_GO:0016491:oxidoreductase activity; MF_GO:0004312:fatty-acid synthase activity	CC_GO:0005835:fatty acid synthase complex	IPR002539:MaoC-like dehydratase; IPR003965:Fatty acid synthase
PTSG_12321	19.462655	17.488241	14.432111	7.852733	3.392567	7.111887	5.618064	1.559446	2.289e+00	3.712e-06	1.426e+00	2.967e-03	1.7458	7.15474	NoBP	NoMF	NoCC	IPR013518:Potassium channel, inwardly rectifying, Kir, cytoplasmic; IPR013521:Potassium channel, inwardly rectifying, Kir, conserved region 2; IPR014756:Immunoglobulin E-set
PTSG_01015	228.555807	170.853753	194.895194	96.117088	114.219372	128.777022	90.268719	88.597513	1.246e+00	7.382e-03	1.343e+00	1.759e-03	0.935271	7.13621	NoBP	NoMF	NoCC	NoDomain
PTSG_07483	28.245659	30.158518	29.362398	12.265154	9.858456	12.997325	10.882871	7.141694	1.857e+00	9.473e-05	1.555e+00	4.951e-04	1.46069	7.1145	NoBP	MF_GO:0005515:protein binding	NoCC	IPR000008:C2 calcium-dependent membrane targeting; IPR008973:C2 calcium/lipid-binding domain, CaLB; IPR013583:Phosphoribosyltransferase C-terminal; IPR018029:C2 membrane targeting protein; IPR020477:C2 region
PTSG_01140	59.929664	200.405016	177.802475	56.971252	62.801049	54.593255	52.588567	140.838313	1.237e+00	8.219e-03	1.666e+00	1.767e-04	0.989459	7.11449	NoBP	NoMF	CC_GO:0016020:membrane	IPR002809:Protein of unknown function DUF106, transmembrane; IPR008568:Uncharacterised conserved protein UCP010045, transmembrane eukaryotic
PTSG_01151	115.814706	101.928495	100.797074	61.240518	38.391319	68.380406	55.456098	31.697625	1.466e+00	2.120e-03	1.095e+00	1.578e-02	1.05701	7.11407	NoBP	NoMF	NoCC	NoDomain
PTSG_03074	103.264881	32.323760	32.391161	19.627314	27.049498	24.441484	20.489750	28.258462	1.491e+00	2.883e-03	1.827e+00	6.529e-04	1.22382	7.10694	NoBP	NoMF	NoCC	NoDomain
PTSG_11738	5.425912	6.835056	5.821912	2.988227	0.078894	1.181326	0.266627	0.000000	4.295e+00	6.934e-14	1.311e+00	9.260e-03	2.73877	7.09777	BP_GO:0006508:proteolysis	MF_GO:0004190:aspartic-type endopeptidase activity	NoCC	IPR001461:Peptidase A1; IPR001969:Peptidase aspartic, active site; IPR009007:Peptidase aspartic, catalytic; IPR021109:Peptidase aspartic
PTSG_11148	3.755746	4.609345	6.062380	0.139942	0.000000	2.489527	0.112378	0.000000	3.217e+00	7.105e-10	5.403e+00	1.782e-13	3.13256	7.09769	BP_GO:0009987:cellular process	MF_GO:0005515:protein binding	NoCC	IPR001680:WD40 repeat; IPR007111:NACHT nucleoside triphosphatase; IPR011046:WD40 repeat-like-containing domain; IPR011047:Quinonprotein alcohol dehydrogenase-like; IPR015943:WD40/YVTN repeat-like-containing domain; IPR017986:WD40-repeat-containing domain; IPR018391:Pyrrolo-quinoline quinone beta-propeller repeat; IPR019775:WD40 repeat, conserved site; IPR019781:WD40 repeat, subgroup; IPR019782:WD…
PTSG_01633	8.828924	6.569432	6.389509	5.068409	0.000000	1.001839	0.452232	0.000000	4.607e+00	7.606e-13	8.251e-01	1.336e-01	2.477	7.08543	NoBP	NoMF	NoCC	NoDomain
PTSG_02990	3.523825	7.349934	2.104360	0.000000	0.000000	2.117190	0.000000	0.000000	3.342e+00	3.293e-06	3.200e+01	1.738e-04	3.35283	7.0847	NoBP	NoMF	NoCC	NoDomain
PTSG_01109	156.360240	36.308674	72.768768	50.780768	39.974961	49.306329	21.323131	45.803069	1.500e+00	1.458e-03	1.095e+00	1.182e-02	1.0944	7.07778	BP_GO:0006777:Mo-molybdopterin cofactor biosynthetic process	MF_GO:0051536:iron-sulfur cluster binding; MF_GO:0003824:catalytic activity; MF_GO:0046872:metal ion binding	CC_GO:0019008:molybdopterin synthase complex	IPR000385:MoaA/nifB/pqqE, iron-sulphur binding, conserved site; IPR006638:Elongator protein 3/MiaB/NifB; IPR007197:Radical SAM; IPR010505:Molybdenum cofactor synthesis C-terminal; IPR013483:Molybdenum cofactor biosynthesis protein A; IPR013785:Aldolase-type TIM barrel
PTSG_13199	211.429491	117.598943	120.649971	73.447475	65.930084	99.205471	48.058280	94.536777	1.288e+00	7.501e-03	1.331e+00	5.736e-03	0.975395	7.04995	NoBP	NoMF	NoCC	NoDomain
PTSG_03092	12.428909	139.575129	85.719667	27.034633	27.870380	36.261202	43.419310	48.147974	1.363e+00	3.637e-03	1.861e+00	3.408e-05	1.11651	7.04315	BP_GO:0016458:gene silencing	NoMF	CC_GO:0005634:nucleus	IPR018972:Something about silencing protein 10 (Sas10), C-terminal
PTSG_08240	26.885188	22.326514	34.064802	11.335305	8.512527	9.460203	16.294785	4.585448	1.856e+00	1.099e-04	1.594e+00	5.821e-04	1.46752	7.03657	NoBP	NoMF	NoCC	NoDomain
PTSG_11288	29.274853	19.949821	11.363544	10.201038	4.653888	8.075567	6.225732	3.646419	2.167e+00	8.240e-06	1.283e+00	4.841e-03	1.62219	7.03382	NoBP	MF_GO:0016887:ATPase activity; MF_GO:0005524:ATP binding	CC_GO:0016020:membrane	IPR003439:ABC transporter-like; IPR003593:ATPase, AAA+ type, core; IPR013525:ABC-2 type transporter; IPR017871:ABC transporter, conserved site
PTSG_03984	52.364651	66.040785	78.783920	19.859361	32.305932	32.611579	33.428806	28.440867	1.392e+00	3.446e-03	2.029e+00	2.569e-05	1.16421	7.03006	BP_GO:0006783:heme biosynthetic process; BP_GO:0007584:response to nutrient; BP_GO:0046685:response to arsenic; BP_GO:0042493:response to drug; BP_GO:0046686:response to cadmium ion; BP_GO:0010043:response to zinc ion; BP_GO:0045471:response to ethanol; BP_GO:0015994:chlorophyll metabolic process	MF_GO:0042802:identical protein binding; MF_GO:0046872:metal ion binding; MF_GO:0004655:porphobilinogen synthase activity	CC_GO:0005829:cytosol	IPR001731:Tetrapyrrole biosynthesis, porphobilinogen synthase; IPR013785:Aldolase-type TIM barrel
PTSG_02689	36.184864	38.245770	57.384697	17.072204	12.790155	14.113555	24.838411	21.339001	1.597e+00	8.077e-04	1.667e+00	2.800e-04	1.28503	7.01294	BP_GO:0055114:oxidation reduction	MF_GO:0005506:iron ion binding; MF_GO:0031418:L-ascorbic acid binding	NoCC	IPR006620:Prolyl 4-hydroxylase, alpha subunit
PTSG_12573	57.707122	36.534611	36.129072	28.489164	11.097374	21.601897	17.627072	10.202162	1.852e+00	1.722e-04	9.118e-01	5.478e-02	1.28743	7.00556	BP_GO:0045449:regulation of transcription	MF_GO:0003677:DNA binding	NoCC	IPR012336:Thioredoxin-like fold
PTSG_07910	13.088739	3.430861	11.842051	0.740712	2.346706	4.282542	1.883581	1.348375	2.278e+00	6.550e-06	3.980e+00	1.899e-09	2.15658	6.98928	NoBP	NoMF	NoCC	IPR006626:Parallel beta-helix repeat; IPR011050:Pectin lyase fold/virulence factor
PTSG_02230	87.442629	6.558845	30.828256	16.840696	17.592487	25.235815	14.498279	10.394553	1.625e+00	6.301e-04	1.599e+00	4.120e-04	1.29885	6.98632	BP_GO:0005975:carbohydrate metabolic process	MF_GO:0003824:catalytic activity; MF_GO:0043169:cation binding	NoCC	IPR000111:Glycoside hydrolase, clan GH-D; IPR002241:Glycoside hydrolase, family 27; IPR013780:Glycosyl hydrolase, family 13, all-beta; IPR013785:Aldolase-type TIM barrel; IPR017853:Glycoside hydrolase, superfamily
PTSG_07043	132.451912	75.393187	112.998536	49.307104	53.795713	68.113767	50.926231	38.568685	1.354e+00	3.801e-03	1.416e+00	1.192e-03	1.03638	6.986	BP_GO:0055114:oxidation reduction	MF_GO:0005488:binding; MF_GO:0016491:oxidoreductase activity	NoCC	IPR017941:Rieske [2Fe-2S] iron-sulphur domain
PTSG_07622	8.862686	5.035136	5.963024	3.409448	0.000000	1.582254	0.476155	0.147189	3.893e+00	4.091e-11	1.266e+00	1.964e-02	2.55952	6.97953	NoBP	MF_GO:0003723:RNA binding	NoCC	IPR004087:K Homology; IPR004088:K Homology, type 1; IPR018111:K Homology, type 1, subgroup
PTSG_10888	3.433470	12.225143	14.404592	5.612288	1.612669	0.696565	3.773171	0.000000	3.048e+00	6.851e-09	1.131e+00	2.115e-02	2.09911	6.97948	NoBP	NoMF	NoCC	NoDomain
PTSG_12689	69.869811	74.621466	87.351822	52.789983	20.249743	45.955720	27.041537	32.966222	1.623e+00	5.494e-04	8.529e-01	4.520e-02	1.11013	6.96278	NoBP	MF_GO:0005515:protein binding	NoCC	IPR000980:SH2 motif; IPR001304:C-type lectin; IPR016186:C-type lectin-like; IPR016187:C-type lectin fold
PTSG_07029	24.089140	4.971521	11.752144	4.458473	6.238639	5.177501	0.795621	2.213481	2.263e+00	5.350e-06	1.914e+00	1.460e-04	1.84885	6.96275	NoBP	NoMF	NoCC	NoDomain
PTSG_12704	173.289269	67.281748	42.334771	28.882939	53.458880	55.438351	14.648780	73.961126	1.261e+00	1.113e-02	2.019e+00	1.903e-04	1.05848	6.94279	NoBP	NoMF	NoCC	NoDomain
PTSG_08361	8.038274	12.250636	9.036633	7.438710	0.157114	2.499613	1.061959	0.164136	3.643e+00	6.881e-11	6.908e-01	1.680e-01	2.11006	6.94024	NoBP	NoMF	NoCC	NoDomain
PTSG_02674	8.706583	3.132997	4.247600	0.895241	0.000000	1.751868	0.862688	0.177783	3.245e+00	4.514e-08	2.905e+00	5.197e-05	2.86213	6.9346	NoBP	NoMF	NoCC	IPR011042:Six-bladed beta-propeller, TolB-like
PTSG_07189	8.081861	26.702068	15.993136	7.454605	3.684328	5.835069	6.465183	2.664690	2.191e+00	2.071e-05	1.473e+00	4.915e-03	1.69688	6.9252	NoBP	NoMF	NoCC	NoDomain
PTSG_06585	68.821043	104.972558	103.299512	51.236886	43.119425	50.251536	53.812318	23.312539	1.463e+00	1.809e-03	1.155e+00	7.315e-03	1.05852	6.91135	BP_GO:0006468:protein amino acid phosphorylation; BP_GO:0006810:transport; BP_GO:0007165:signal transduction; BP_GO:0009069:serine family amino acid metabolic process	MF_GO:0004697:protein kinase C activity; MF_GO:0005515:protein binding; MF_GO:0005524:ATP binding; MF_GO:0005215:transporter activity; MF_GO:0005509:calcium ion binding	CC_GO:0008021:synaptic vesicle; CC_GO:0016020:membrane	IPR000008:C2 calcium-dependent membrane targeting; IPR000719:Protein kinase, catalytic domain; IPR000961:AGC-kinase, C-terminal; IPR001565:Synaptotagmin; IPR002048:Calcium-binding EF-hand; IPR002290:Serine/threonine-protein kinase domain; IPR008271:Serine/threonine-protein kinase, active site; IPR008973:C2 calcium/lipid-binding domain, CaLB; IPR011009:Protein kinase-like domain; IPR011992:EF-hand…
PTSG_06281	68.570460	16.557776	24.197107	11.618012	17.094434	24.543365	7.535468	11.646822	1.590e+00	7.946e-04	1.943e+00	2.411e-05	1.33077	6.9034	BP_GO:0009311:oligosaccharide metabolic process	MF_GO:0004573:mannosyl-oligosaccharide glucosidase activity	NoCC	IPR004888:Glycoside hydrolase, family 63; IPR008928:Six-hairpin glycosidase-like; IPR012341:Six-hairpin glycosidase
PTSG_02681	6.823861	6.257786	4.816001	0.729560	0.647184	2.768779	0.468687	0.048294	2.938e+00	8.182e-09	3.332e+00	4.605e-09	2.67756	6.89935	BP_GO:0009116:nucleoside metabolic process	MF_GO:0003824:catalytic activity	NoCC	IPR000845:Nucleoside phosphorylase domain; IPR020859:ROC GTPase
PTSG_06944	103.070565	41.701561	50.816899	36.012955	30.663119	26.694155	19.078855	35.013460	1.551e+00	1.083e-03	1.153e+00	9.551e-03	1.14444	6.89722	BP_GO:0016070:RNA metabolic process; BP_GO:0006350:transcription	MF_GO:0005515:protein binding	NoCC	NoDomain
PTSG_04368	48.586845	62.233403	71.583532	24.867436	21.781563	29.925995	23.623846	35.665762	1.462e+00	1.959e-03	1.593e+00	3.763e-04	1.16193	6.88563	BP_GO:0001510:RNA methylation; BP_GO:0009452:RNA capping	MF_GO:0008168:methyltransferase activity	NoCC	IPR019012:RNA cap guanine-N2 methyltransferase
PTSG_10993	517.979788	138.436324	250.500220	89.949485	245.079071	185.925036	65.352985	261.561700	9.964e-01	3.182e-02	2.042e+00	6.392e-06	0.834096	6.87283	BP_GO:0008152:metabolic process	MF_GO:0008168:methyltransferase activity	NoCC	NoDomain
PTSG_06858	5.434573	4.732473	7.522334	1.374046	0.251147	1.739275	0.806332	0.419795	3.202e+00	6.575e-10	2.403e+00	4.295e-06	2.6831	6.86833	NoBP	NoMF	NoCC	IPR013517:FG-GAP
PTSG_11757	8.620020	6.856974	8.663778	4.730843	0.000000	2.061068	1.318025	0.191731	3.482e+00	9.798e-11	1.068e+00	2.478e-02	2.27696	6.8501	NoBP	NoMF	NoCC	NoDomain
PTSG_07496	6.263582	22.839464	35.513248	13.961090	4.038498	6.209091	9.505141	3.180990	2.260e+00	2.452e-06	9.374e-01	2.906e-02	1.54544	6.84455	NoBP	MF_GO:0005515:protein binding; MF_GO:0005509:calcium ion binding	NoCC	IPR000152:EGF-type aspartate/asparagine hydroxylation site; IPR000436:Sushi/SCR/CCP; IPR000742:Epidermal growth factor-like, type 3; IPR006210:Epidermal growth factor-like; IPR013091:EGF calcium-binding; IPR016060:Complement control module; IPR018097:EGF-like calcium-binding, conserved site
PTSG_00728	110.153808	33.797343	32.691851	29.414994	30.991702	29.206546	15.564329	26.490158	1.529e+00	1.288e-03	1.296e+00	4.050e-03	1.1609	6.82578	NoBP	MF_GO:0005515:protein binding; MF_GO:0008270:zinc ion binding	NoCC	IPR001841:Zinc finger, RING-type; IPR002867:Zinc finger, C6HC-type; IPR013083:Zinc finger, RING/FYVE/PHD-type; IPR017907:Zinc finger, RING-type, conserved site
PTSG_12199	9.848072	3.804734	8.327668	4.377359	0.092455	1.817011	0.703031	0.096587	3.748e+00	1.137e-11	1.049e+00	3.338e-02	2.37006	6.80963	NoBP	NoMF	NoCC	IPR000001:Kringle; IPR006212:Furin-like repeat; IPR009030:Growth factor, receptor; IPR013806:Kringle-like fold
PTSG_06401	8.394354	1.690452	3.587245	1.787247	0.045911	0.343725	0.426686	0.047963	4.685e+00	8.058e-16	1.657e+00	1.045e-03	3.1033	6.79064	NoBP	MF_GO:0005515:protein binding	NoCC	IPR001680:WD40 repeat; IPR011044:Quinoprotein amine dehydrogenase, beta chain-like; IPR011046:WD40 repeat-like-containing domain; IPR015943:WD40/YVTN repeat-like-containing domain; IPR017986:WD40-repeat-containing domain; IPR019775:WD40 repeat, conserved site; IPR019781:WD40 repeat, subgroup; IPR019782:WD40 repeat 2
PTSG_01061	11.955834	40.849633	25.941247	14.536479	14.693452	8.825225	7.596875	2.749284	1.992e+00	4.886e-05	1.150e+00	1.440e-02	1.43914	6.78438	BP_GO:0015780:nucleotide-sugar transport	MF_GO:0005338:nucleotide-sugar transmembrane transporter activity; MF_GO:0005351:sugar:hydrogen symporter activity	CC_GO:0016021:integral to membrane; CC_GO:0000139:Golgi membrane	IPR004689:UDP-galactose transporter; IPR007271:Nucleotide-sugar transporter
PTSG_09987	64.600109	85.710340	127.188209	57.109022	48.972758	51.790872	50.984387	16.314680	1.493e+00	1.481e-03	1.002e+00	2.013e-02	1.03842	6.78232	NoBP	MF_GO:0003676:nucleic acid binding; MF_GO:0008270:zinc ion binding	NoCC	IPR000571:Zinc finger, CCCH-type
PTSG_08360	287.004001	276.240994	257.115319	141.572668	127.387746	231.865173	209.328950	54.985677	1.154e+00	1.297e-02	1.250e+00	3.504e-03	0.837499	6.77968	BP_GO:0008152:metabolic process	MF_GO:0016491:oxidoreductase activity	NoCC	IPR002227:Tyrosinase
PTSG_13124	3.987256	19.735306	24.075688	6.669066	1.584657	3.707522	6.024902	6.621931	2.142e+00	2.199e-04	1.516e+00	2.939e-02	1.69479	6.76886	NoBP	NoMF	NoCC	NoDomain
PTSG_12857	129.998292	80.487207	85.825233	65.163528	37.160897	63.015082	42.936081	35.171872	1.479e+00	1.764e-03	8.984e-01	3.979e-02	1.02046	6.76157	BP_GO:0055085:transmembrane transport	NoMF	NoCC	IPR011701:Major facilitator superfamily MFS-1; IPR016196:Major facilitator superfamily, general substrate transporter
PTSG_05670	34.687550	18.924731	19.280262	7.047990	10.485045	7.904495	6.890138	11.562206	1.732e+00	4.685e-04	2.090e+00	8.240e-05	1.46885	6.76073	NoBP	NoMF	NoCC	IPR006674:Metal-dependent phosphohydrolase, HD subdomain; IPR006675:Uncharacterised protein family HDIG; IPR023279:HD domain
PTSG_05427	13.351055	4.309717	6.687025	1.485726	0.256748	3.484037	3.253867	0.134111	2.499e+00	1.431e-06	2.761e+00	3.326e-06	2.23592	6.75418	NoBP	NoMF	NoCC	NoDomain
PTSG_03774	29.857815	43.941423	30.116944	15.304207	8.229928	16.478729	17.140976	12.196823	1.688e+00	4.417e-04	1.479e+00	1.305e-03	1.3204	6.75293	NoBP	NoMF	NoCC	IPR011040:Neuraminidase
PTSG_07314	213.851174	197.270307	218.654039	141.150608	58.974188	128.818494	128.939012	115.144287	1.286e+00	5.770e-03	8.738e-01	3.977e-02	0.873199	6.73562	BP_GO:0015936:coenzyme A metabolic process; BP_GO:0055114:oxidation reduction; BP_GO:0008299:isoprenoid biosynthetic process; BP_GO:0006694:steroid biosynthetic process	MF_GO:0004420:hydroxymethylglutaryl-CoA reductase (NADPH) activity; MF_GO:0050661:NADP or NADPH binding	CC_GO:0016021:integral to membrane	IPR002202:Hydroxymethylglutaryl-CoA reductase, class I/II; IPR004554:Hydroxymethylglutaryl-CoA reductase, eukaryotic/arcaheal type; IPR009023:Hydroxymethylglutaryl-CoA reductase, class I/II, NAD/NADP-binding; IPR009029:Hydroxymethylglutaryl-CoA reductase, class I/II, substrate-binding; IPR023074:Hydroxymethylglutaryl-CoA reductase, class I/II, catalytic domain; IPR023076:Hydroxymethylglutaryl-CoA…
PTSG_05653	102.014552	94.783427	72.981777	61.616052	44.083229	39.448677	29.361529	44.708878	1.523e+00	1.342e-03	8.446e-01	5.506e-02	1.03638	6.72681	NoBP	NoMF	NoCC	NoDomain
PTSG_11785	96.296866	101.562723	77.260709	55.728293	36.609604	50.881618	45.409671	35.804627	1.454e+00	1.955e-03	1.018e+00	1.851e-02	1.03074	6.71935	BP_GO:0048741:skeletal muscle fiber development; BP_GO:0032878:regulation of establishment or maintenance of cell polarity; BP_GO:0031137:regulation of conjugation with cellular fusion; BP_GO:0070631:spindle pole body localization; BP_GO:0006816:calcium ion transport; BP_GO:0032465:regulation of cytokinesis; BP_GO:0031505:fungal-type cell wall organization; BP_GO:0030644:cellular chloride ion hom…	MF_GO:0046914:transition metal ion binding; MF_GO:0004723:calcium-dependent protein serine/threonine phosphatase activity; MF_GO:0005509:calcium ion binding; MF_GO:0046982:protein heterodimerization activity; MF_GO:0005516:calmodulin binding	CC_GO:0016020:membrane; CC_GO:0005792:microsome; CC_GO:0005955:calcineurin complex; CC_GO:0005829:cytosol; CC_GO:0030018:Z disc; CC_GO:0005625:soluble fraction; CC_GO:0005634:nucleus; CC_GO:0032153:cell division site; CC_GO:0005739:mitochondrion	IPR004843:Metallo-dependent phosphatase; IPR006186:Serine/threonine-specific protein phosphatase/bis(5-nucleosyl)-tetraphosphatase
PTSG_06473	5.922104	4.509542	4.518945	1.333404	0.000000	1.863781	0.152966	0.000000	3.619e+00	7.281e-09	2.210e+00	1.247e-03	2.89487	6.70791	NoBP	NoMF	NoCC	NoDomain
PTSG_07146	63.398840	32.685315	36.884538	21.456058	17.673899	20.611631	15.392030	19.600060	1.603e+00	8.370e-04	1.347e+00	3.493e-03	1.2261	6.70674	NoBP	NoMF	NoCC	NoDomain
PTSG_08527	7.074164	8.802002	10.068519	6.695957	0.076677	1.578687	1.295678	0.080104	3.824e+00	1.366e-12	6.695e-01	1.581e-01	2.15232	6.69888	NoBP	NoMF	NoCC	IPR000884:Thrombospondin, type 1 repeat
PTSG_04532	41.260169	53.275089	71.105845	29.733708	33.284556	28.014960	24.938300	7.872949	1.587e+00	8.238e-04	1.197e+00	7.206e-03	1.15649	6.69255	NoBP	MF_GO:0005515:protein binding	NoCC	IPR003347:Transcription factor jumonji/aspartyl beta-hydroxylase; IPR014710:RmlC-like jelly roll fold
PTSG_04136	87.161631	51.392473	52.151530	24.016792	31.837402	40.101681	30.790304	19.872541	1.389e+00	3.233e-03	1.702e+00	1.797e-04	1.11624	6.68655	BP_GO:0032259:methylation	MF_GO:0003676:nucleic acid binding; MF_GO:0008168:methyltransferase activity	NoCC	IPR002052:DNA methylase, N-6 adenine-specific, conserved site; IPR011042:Six-bladed beta-propeller, TolB-like; IPR013658:SMP-30/Gluconolaconase/LRE-like region
PTSG_03094	96.566354	19.788935	40.788945	28.135121	19.610134	14.876430	12.300841	41.438802	1.556e+00	1.017e-03	1.191e+00	6.957e-03	1.17044	6.68436	NoBP	MF_GO:0008270:zinc ion binding; MF_GO:0005515:protein binding	NoCC	IPR001607:Zinc finger, UBP-type; IPR001841:Zinc finger, RING-type; IPR013083:Zinc finger, RING/FYVE/PHD-type
PTSG_06038	14.643495	20.396458	12.681124	9.835628	3.161923	3.731039	3.600703	4.595818	2.406e+00	1.518e-06	9.927e-01	3.206e-02	1.67399	6.68188	NoBP	NoMF	CC_GO:0016021:integral to membrane	IPR018383:Uncharacterised protein family UPF0324, prokaryote
PTSG_01784	91.341950	33.948508	58.009001	32.325188	25.353174	23.726881	15.828131	42.795632	1.500e+00	1.451e-03	1.215e+00	5.415e-03	1.12544	6.67735	NoBP	NoMF	CC_GO:0016021:integral to membrane	IPR002781:Protein of unknown function DUF81
PTSG_10354	1.783621	5.757524	3.115546	0.335619	0.106330	0.796074	0.179675	0.000000	4.023e+00	1.587e-10	3.685e+00	2.064e-06	3.64711	6.66954	NoBP	MF_GO:0042802:identical protein binding	NoCC	IPR001440:Tetratricopeptide TPR-1; IPR006597:Sel1-like; IPR011717:Tetratricopeptide TPR-4; IPR011990:Tetratricopeptide-like helical; IPR013026:Tetratricopeptide repeat-containing; IPR019734:Tetratricopeptide repeat
PTSG_00224	5.121108	2.404498	1.054161	0.292007	0.000000	0.389604	0.000000	0.000000	5.200e+00	2.954e-11	3.630e+00	3.420e-05	4.39088	6.65644	NoBP	NoMF	NoCC	NoDomain
PTSG_12876	19.123782	11.894610	12.372048	2.925581	3.892875	6.375538	5.168532	3.485884	1.944e+00	7.758e-05	2.608e+00	1.238e-06	1.72681	6.65571	BP_GO:0005975:carbohydrate metabolic process	MF_GO:0016787:hydrolase activity; MF_GO:0043169:cation binding	NoCC	IPR013781:Glycoside hydrolase, subgroup, catalytic core; IPR017853:Glycoside hydrolase, superfamily
PTSG_07945	23.140969	26.178498	29.127770	14.558405	9.252498	12.637448	6.901829	5.747372	1.942e+00	5.056e-05	1.147e+00	9.452e-03	1.41304	6.65357	BP_GO:0006468:protein amino acid phosphorylation; BP_GO:0009069:serine family amino acid metabolic process	MF_GO:0005524:ATP binding; MF_GO:0004674:protein serine/threonine kinase activity	NoCC	IPR000719:Protein kinase, catalytic domain; IPR008271:Serine/threonine-protein kinase, active site; IPR011009:Protein kinase-like domain; IPR017442:Serine/threonine-protein kinase-like domain
PTSG_03917	59.039773	16.911106	66.726328	14.632747	20.373603	28.885521	19.687330	20.774390	1.419e+00	2.570e-03	2.002e+00	1.300e-05	1.18824	6.62046	BP_GO:0001575:globoside metabolic process; BP_GO:0006027:glycosaminoglycan catabolic process; BP_GO:0006040:amino sugar metabolic process	MF_GO:0004563:beta-N-acetylhexosaminidase activity; MF_GO:0043169:cation binding	NoCC	IPR001540:Glycoside hydrolase, family 20; IPR013781:Glycoside hydrolase, subgroup, catalytic core; IPR015882:Acetylhexosaminidase, subunit a/b; IPR015883:Glycoside hydrolase, family 20, catalytic core; IPR017853:Glycoside hydrolase, superfamily
PTSG_08532	233.456641	251.311543	319.412204	180.170448	100.670377	141.999119	183.965988	152.008290	1.222e+00	8.630e-03	8.770e-01	3.927e-02	0.820739	6.62042	BP_GO:0007265:Ras protein signal transduction; BP_GO:0007165:signal transduction; BP_GO:0008283:cell proliferation; BP_GO:0040007:growth	MF_GO:0005137:interleukin-5 receptor binding	CC_GO:0005895:interleukin-5 receptor complex	IPR001478:PDZ/DHR/GLGF
PTSG_06402	69.706641	14.868885	36.852981	19.403342	23.316476	19.235783	7.275938	16.465391	1.621e+00	5.988e-04	1.355e+00	2.012e-03	1.23976	6.61908	BP_GO:0000162:tryptophan biosynthetic process; BP_GO:0006571:tyrosine biosynthetic process; BP_GO:0009094:L-phenylalanine biosynthetic process	MF_GO:0004640:phosphoribosylanthranilate isomerase activity; MF_GO:0004425:indole-3-glycerol-phosphate synthase activity	NoCC	IPR001240:N-(5'phosphoribosyl)anthranilate isomerase (PRAI); IPR001468:Indole-3-glycerol phosphate synthase, conserved site; IPR011060:Ribulose-phosphate binding barrel; IPR013785:Aldolase-type TIM barrel; IPR013798:Indole-3-glycerol phosphate synthase
PTSG_08362	6.973287	9.886637	5.661287	4.288047	0.163023	1.525662	1.101899	0.681238	3.424e+00	1.521e-09	1.105e+00	3.790e-02	2.27415	6.6138	NoBP	NoMF	NoCC	IPR015916:Galactose oxidase, beta-propeller
PTSG_01806	600.431262	382.104593	441.854152	217.870347	301.200556	392.618412	306.742256	200.597381	9.982e-01	3.128e-02	1.422e+00	1.077e-03	0.742403	6.60083	NoBP	NoMF	NoCC	NoDomain
PTSG_11840	10.220899	14.055874	19.416228	8.568872	0.327496	11.485251	1.849516	0.063025	2.430e+00	4.090e-07	1.072e+00	1.179e-02	1.7077	6.59917	BP_GO:0006508:proteolysis; BP_GO:0055114:oxidation reduction; BP_GO:0007165:signal transduction	MF_GO:0004867:serine-type endopeptidase inhibitor activity; MF_GO:0004872:receptor activity; MF_GO:0004190:aspartic-type endopeptidase activity; MF_GO:0005515:protein binding	CC_GO:0005576:extracellular region	IPR000877:Proteinase inhibitor I12, Bowman-Birk; IPR001368:TNFR/CD27/30/40/95 cysteine-rich region; IPR001969:Peptidase aspartic, active site; IPR002909:Cell surface receptor IPT/TIG; IPR006626:Parallel beta-helix repeat; IPR013783:Immunoglobulin-like fold; IPR014756:Immunoglobulin E-set; IPR020830:Glyceraldehyde 3-phosphate dehydrogenase, active site; IPR022777:Cupin, JmjC-type
PTSG_03952	469.282949	63.693005	127.651634	148.417306	139.260847	127.164587	28.748792	168.555481	1.238e+00	7.920e-03	8.555e-01	4.574e-02	0.846923	6.59137	BP_GO:0055114:oxidation reduction	MF_GO:0016491:oxidoreductase activity; MF_GO:0005488:binding	NoCC	IPR002198:Short-chain dehydrogenase/reductase SDR; IPR002347:Glucose/ribitol dehydrogenase; IPR016040:NAD(P)-binding domain
PTSG_11259	19.231780	6.060705	11.893629	3.761902	3.342323	5.382946	3.349286	1.786454	2.174e+00	9.315e-06	2.021e+00	2.935e-05	1.81428	6.58898	BP_GO:0005975:carbohydrate metabolic process	NoMF	NoCC	IPR000322:Glycoside hydrolase, family 31; IPR017853:Glycoside hydrolase, superfamily
PTSG_10617	3.303652	24.345544	34.300793	9.097145	6.724980	7.642231	9.578049	3.312045	1.954e+00	4.911e-05	1.489e+00	1.151e-03	1.50594	6.57805	NoBP	NoMF	NoCC	NoDomain
PTSG_07673	41.748197	5.211382	12.566035	6.803468	5.714468	7.740397	6.861010	7.383791	1.839e+00	1.616e-04	1.847e+00	1.742e-04	1.52375	6.56809	NoBP	NoMF	NoCC	NoDomain
PTSG_06102	5.609135	7.637555	7.521524	4.605617	0.121595	1.024157	1.027348	0.000000	3.964e+00	8.178e-12	8.847e-01	8.258e-02	2.35226	6.56596	NoBP	NoMF	NoCC	NoDomain
PTSG_01559	22.236868	13.062767	14.126838	2.136101	5.732504	9.947214	3.128001	5.863951	1.749e+00	3.066e-04	3.248e+00	7.149e-09	1.6196	6.54683	NoBP	NoMF	NoCC	NoDomain
PTSG_12444	6.591928	4.855375	7.275513	4.238527	0.023944	0.750660	0.561378	0.037521	4.515e+00	6.289e-18	8.597e-01	4.421e-02	2.47517	6.53881	BP_GO:0006508:proteolysis; BP_GO:0007156:homophilic cell adhesion	MF_GO:0004190:aspartic-type endopeptidase activity; MF_GO:0005509:calcium ion binding; MF_GO:0005515:protein binding	CC_GO:0016020:membrane	IPR001969:Peptidase aspartic, active site; IPR002126:Cadherin; IPR002909:Cell surface receptor IPT/TIG; IPR008979:Galactose-binding domain-like; IPR010221:VCBS repeat; IPR013783:Immunoglobulin-like fold; IPR014756:Immunoglobulin E-set; IPR015919:Cadherin-like
PTSG_07982	28.567503	16.669373	22.357838	9.011008	6.591139	10.711500	10.170585	4.659204	1.824e+00	1.187e-04	1.621e+00	2.544e-04	1.45321	6.53055	NoBP	MF_GO:0005488:binding	NoCC	IPR001304:C-type lectin; IPR001791:Laminin G domain; IPR008985:Concanavalin A-like lectin/glucanase; IPR012680:Laminin G, subdomain 2; IPR013320:Concanavalin A-like lectin/glucanase, subgroup; IPR016186:C-type lectin-like; IPR016187:C-type lectin fold
PTSG_00990	38.330015	28.211868	20.354900	15.505578	10.122599	13.931293	12.199919	5.443027	1.810e+00	1.655e-04	1.200e+00	8.180e-03	1.34019	6.50832	NoBP	MF_GO:0016491:oxidoreductase activity	NoCC	IPR006076:FAD dependent oxidoreductase
PTSG_12022	4.988874	17.209725	18.401741	8.967081	2.604184	3.240284	2.700317	2.875155	2.588e+00	1.070e-07	9.020e-01	3.661e-02	1.73081	6.50516	BP_GO:0023034:intracellular signaling pathway; BP_GO:0010038:response to metal ion; BP_GO:0048522:positive regulation of cellular process; BP_GO:0007186:G-protein coupled receptor protein signaling pathway; BP_GO:0009725:response to hormone stimulus; BP_GO:0007165:signal transduction; BP_GO:0009395:phospholipid catabolic process; BP_GO:0046339:diacylglycerol metabolic process	MF_GO:0005515:protein binding; MF_GO:0005543:phospholipid binding; MF_GO:0004435:phosphoinositide phospholipase C activity	CC_GO:0016020:membrane; CC_GO:0043231:intracellular membrane-bounded organelle; CC_GO:0044444:cytoplasmic part	IPR000008:C2 calcium-dependent membrane targeting; IPR000909:Phospholipase C, phosphatidylinositol-specific , X domain; IPR001192:Phosphoinositide phospholipase C; IPR001711:Phospholipase C, phosphatidylinositol-specific, Y domain; IPR001849:Pleckstrin homology domain; IPR008973:C2 calcium/lipid-binding domain, CaLB; IPR011993:Pleckstrin homology-type; IPR017946:PLC-like phosphodiesterase, TIM be…
PTSG_05560	14.115378	30.047878	9.378691	5.264239	6.822830	0.851357	5.380262	11.879622	1.851e+00	4.317e-04	2.053e+00	6.237e-04	1.56317	6.49908	BP_GO:0015904:tetracycline transport; BP_GO:0046677:response to antibiotic; BP_GO:0055085:transmembrane transport; BP_GO:0006812:cation transport; BP_GO:0006885:regulation of pH	MF_GO:0015520:tetracycline:hydrogen antiporter activity	CC_GO:0016021:integral to membrane	IPR001958:Tetracycline resistance protein, TetA; IPR011701:Major facilitator superfamily MFS-1; IPR016196:Major facilitator superfamily, general substrate transporter; IPR020846:Major facilitator superfamily
PTSG_06619	16.458266	74.594981	59.539663	31.460593	17.754190	14.616501	39.361963	10.319776	1.641e+00	5.277e-04	9.808e-01	2.376e-02	1.14476	6.46738	BP_GO:0009101:glycoprotein biosynthetic process; BP_GO:0044267:cellular protein metabolic process; BP_GO:0006508:proteolysis; BP_GO:0044085:cellular component biogenesis	MF_GO:0005488:binding; MF_GO:0004222:metalloendopeptidase activity	CC_GO:0005739:mitochondrion; CC_GO:0005789:endoplasmic reticulum membrane	IPR001915:Peptidase M48
PTSG_07040	20.715430	42.729797	28.026914	17.252382	8.608722	12.276589	9.091820	14.239684	1.794e+00	1.716e-04	1.124e+00	1.088e-02	1.31043	6.46081	BP_GO:0005991:trehalose metabolic process	MF_GO:0003824:catalytic activity	NoCC	IPR001661:Glycoside hydrolase, family 37; IPR008928:Six-hairpin glycosidase-like; IPR018232:Glycoside hydrolase, family 37, conserved site
PTSG_06400	5.868483	4.735862	4.508451	2.530584	0.000000	0.613886	0.554219	0.000000	4.372e+00	7.522e-10	1.301e+00	5.626e-02	2.76765	6.45621	NoBP	NoMF	NoCC	NoDomain
PTSG_09442	63.721798	57.742959	41.472883	18.780048	21.282144	31.910016	29.775239	23.189611	1.364e+00	3.900e-03	1.831e+00	8.242e-05	1.12009	6.45531	NoBP	NoMF	NoCC	IPR008907:P25-alpha
PTSG_01108	121.361279	29.233401	63.866978	44.265099	40.369537	31.635070	16.232106	40.395418	1.479e+00	1.793e-03	9.883e-01	2.539e-02	1.04777	6.45385	BP_GO:0006777:Mo-molybdopterin cofactor biosynthetic process	NoMF	CC_GO:0016020:membrane; CC_GO:0009536:plastid	IPR002820:Molybdopterin cofactor biosynthesis C (MoaC) domain; IPR023045:Molybdenum cofactor biosynthesis C
PTSG_05956	61.802466	147.321752	55.360855	56.383920	60.804298	35.685543	31.781707	36.067528	1.447e+00	2.454e-03	9.435e-01	3.611e-02	0.997914	6.4486	BP_GO:0008152:metabolic process	MF_GO:0003824:catalytic activity; MF_GO:0005488:binding	NoCC	IPR003781:CoA-binding; IPR016040:NAD(P)-binding domain
PTSG_09586	12.966730	34.572441	23.096354	4.436201	6.023425	9.019279	13.571077	11.116995	1.575e+00	1.125e-03	2.706e+00	4.264e-07	1.41439	6.44588	NoBP	NoMF	NoCC	NoDomain
PTSG_12592	57.167281	71.819354	58.641498	38.763945	29.474626	37.353279	21.790061	20.527986	1.537e+00	1.597e-03	9.898e-01	3.589e-02	1.08013	6.44489	NoBP	NoMF	NoCC	NoDomain
PTSG_02217	13.369821	43.522461	54.674888	20.976467	11.854511	18.069931	19.121077	9.194436	1.703e+00	3.073e-04	1.137e+00	8.101e-03	1.23101	6.42195	BP_GO:0007165:signal transduction	MF_GO:0005515:protein binding	NoCC	IPR000159:Ras-association; IPR000253:Forkhead-associated (FHA) domain; IPR008984:SMAD/FHA domain
PTSG_09016	97.406061	55.801672	31.870379	26.123528	45.653632	38.227771	17.820029	18.129335	1.383e+00	3.522e-03	1.536e+00	7.632e-04	1.07959	6.42035	NoBP	NoMF	NoCC	NoDomain
PTSG_11859	47.914272	68.143207	63.568222	34.408446	19.560057	28.959284	38.123863	20.109930	1.504e+00	1.376e-03	1.102e+00	1.066e-02	1.08461	6.40342	BP_GO:0007050:cell cycle arrest	MF_GO:0005509:calcium ion binding	NoCC	IPR002048:Calcium-binding EF-hand; IPR003108:Growth-arrest-specific protein 2 domain; IPR011992:EF-hand-like domain; IPR018247:EF-Hand 1, calcium-binding site; IPR018249:EF-HAND 2
PTSG_06599	4.731289	5.421769	3.213932	1.483787	0.000000	1.187826	0.178729	0.000000	4.017e+00	3.974e-12	1.887e+00	4.540e-04	2.96643	6.39456	NoBP	MF_GO:0005515:protein binding	NoCC	IPR006210:Epidermal growth factor-like
PTSG_07454	9.023160	4.947556	5.277735	4.031450	0.147373	1.103358	0.871602	0.000000	3.888e+00	7.716e-11	9.812e-01	6.954e-02	2.38216	6.38826	NoBP	NoMF	NoCC	IPR015916:Galactose oxidase, beta-propeller
PTSG_13053	272.146521	39.943152	72.989393	59.266140	71.516949	86.105874	56.622249	67.745712	1.183e+00	1.094e-02	1.400e+00	1.157e-03	0.911262	6.38252	BP_GO:0005975:carbohydrate metabolic process	MF_GO:0004553:hydrolase activity, hydrolyzing O-glycosyl compounds	NoCC	IPR000322:Glycoside hydrolase, family 31; IPR017853:Glycoside hydrolase, superfamily
PTSG_11110	58.580537	11.219804	47.878345	12.125215	21.651976	27.235348	16.228211	7.904734	1.447e+00	2.155e-03	1.993e+00	1.676e-05	1.20382	6.37272	BP_GO:0006508:proteolysis	MF_GO:0004177:aminopeptidase activity; MF_GO:0008239:dipeptidyl-peptidase activity	NoCC	IPR000383:Peptidase S9/S15; IPR005674:CocE/NonD hydrolase; IPR008979:Galactose-binding domain-like; IPR013736:Peptidase S15/CocE/NonD, C-terminal
PTSG_12686	7.725308	7.627873	5.879829	2.280232	0.541813	2.535290	0.915549	1.132058	2.796e+00	2.205e-05	1.939e+00	1.536e-02	2.25671	6.3713	NoBP	NoMF	NoCC	NoDomain
PTSG_10975	3.104909	15.272590	8.991356	4.080415	0.705135	2.309662	4.170347	0.184163	2.618e+00	6.404e-07	1.445e+00	6.162e-03	1.99419	6.36047	NoBP	NoMF	NoCC	NoDomain
PTSG_05019	10.471825	7.243505	4.839073	3.166797	0.891819	2.086533	1.318612	0.815219	2.882e+00	4.713e-08	1.553e+00	3.024e-03	2.18285	6.3529	BP_GO:0006310:DNA recombination; BP_GO:0002520:immune system development; BP_GO:0030154:cell differentiation; BP_GO:0065007:biological regulation; BP_GO:0006281:DNA repair; BP_GO:0006260:DNA replication	MF_GO:0003910:DNA ligase (ATP) activity; MF_GO:0005524:ATP binding	CC_GO:0044424:intracellular part	IPR001357:BRCT; IPR012309:DNA ligase, ATP-dependent, C-terminal; IPR012310:DNA ligase, ATP-dependent, central; IPR012340:Nucleic acid-binding, OB-fold; IPR016027:Nucleic acid-binding, OB-fold-like
PTSG_02180	270.165068	125.398872	134.799287	95.986911	124.916271	80.124837	46.841220	142.229617	1.168e+00	1.306e-02	1.179e+00	8.009e-03	0.850871	6.3525	NoBP	NoMF	CC_GO:0005737:cytoplasm	IPR010625:CHCH
PTSG_01608	41.942348	79.978607	53.010956	32.404916	28.315511	23.244910	32.457747	21.277603	1.489e+00	1.616e-03	1.150e+00	8.719e-03	1.08223	6.34803	BP_GO:0009089:lysine biosynthetic process via diaminopimelate	MF_GO:0008836:diaminopimelate decarboxylase activity	NoCC	IPR000183:Ornithine/DAP/Arg decarboxylase; IPR002986:Diaminopimelate decarboxylase; IPR009006:Alanine racemase/group IV decarboxylase, C-terminal; IPR022643:Orn/DAP/Arg decarboxylase 2, C-terminal; IPR022644:Orn/DAP/Arg decarboxylase 2, N-terminal; IPR022653:Orn/DAP/Arg decarboxylase 2, pyridoxal-phosphate binding site; IPR022657:Orn/DAP/Arg decarboxylase 2, conserved site
PTSG_04379	6.238006	6.562932	11.658548	5.796478	0.000000	1.933455	1.512795	0.287776	3.433e+00	7.019e-10	7.898e-01	1.130e-01	2.09673	6.34756	NoBP	NoMF	NoCC	IPR006212:Furin-like repeat; IPR008972:Cupredoxin; IPR009030:Growth factor, receptor
PTSG_11906	4.655251	7.047209	10.177450	1.812340	0.765575	2.865866	1.617073	0.799792	2.594e+00	2.271e-06	2.298e+00	3.403e-04	2.21385	6.34616	BP_GO:0006468:protein amino acid phosphorylation	MF_GO:0004672:protein kinase activity; MF_GO:0005524:ATP binding	NoCC	IPR000719:Protein kinase, catalytic domain; IPR001245:Serine-threonine/tyrosine-protein kinase; IPR011009:Protein kinase-like domain
PTSG_08883	34.712581	49.060659	27.919706	8.973816	3.775213	3.140489	8.978285	55.361290	1.352e+00	4.352e-03	2.352e+00	1.057e-06	1.21431	6.33679	NoBP	MF_GO:0016831:carboxy-lyase activity	NoCC	IPR010451:Acetoacetate decarboxylase; IPR023375:Acetoacetate decarboxylase beta barrel domain
PTSG_07760	10.300411	15.612903	9.850844	4.494370	3.737724	2.498547	4.511400	2.231303	2.204e+00	1.217e-04	1.700e+00	1.262e-02	1.77033	6.32978	NoBP	NoMF	NoCC	NoDomain
PTSG_05530	48.831578	130.700059	129.985363	52.323350	55.795588	46.257053	41.504878	71.911309	1.275e+00	6.682e-03	1.285e+00	3.670e-03	0.94587	6.32684	NoBP	NoMF	NoCC	NoDomain
PTSG_11905	3.616102	6.437708	8.365204	0.756034	0.457275	2.995599	1.545394	0.000000	2.630e+00	2.116e-07	3.320e+00	1.520e-08	2.41545	6.32403	NoBP	MF_GO:0005515:protein binding	NoCC	IPR001611:Leucine-rich repeat; IPR003591:Leucine-rich repeat, typical subtype
PTSG_04792	5.861677	1.316277	5.935597	1.918216	0.000000	0.426556	0.128366	0.317443	4.669e+00	3.157e-11	1.503e+00	1.465e-02	2.96939	6.31892	NoBP	NoMF	NoCC	NoDomain
PTSG_04502	393.400418	152.705604	210.939365	75.724916	202.087240	161.631926	44.055842	246.156808	9.468e-01	4.047e-02	2.030e+00	5.073e-06	0.79013	6.30466	BP_GO:0031100:organ regeneration; BP_GO:0006188:IMP biosynthetic process; BP_GO:0006144:purine base metabolic process	MF_GO:0004643:phosphoribosylaminoimidazolecarboxamide formyltransferase activity; MF_GO:0005515:protein binding; MF_GO:0003937:IMP cyclohydrolase activity	CC_GO:0042720:mitochondrial inner membrane peptidase complex	IPR002695:AICARFT/IMPCHase bienzyme; IPR011607:Methylglyoxal synthase-like domain; IPR013982:AICARFT/IMPCHase bienzyme, transformylase domain; IPR016193:Cytidine deaminase-like
PTSG_12411	5.177170	5.640263	2.930679	2.232479	0.000000	0.902616	0.000000	0.000000	4.661e+00	1.022e-10	1.342e+00	4.925e-02	2.86962	6.30226	NoBP	NoMF	NoCC	IPR015916:Galactose oxidase, beta-propeller
PTSG_12767	16.953071	32.429317	50.022072	21.491766	13.689231	15.213215	11.385228	8.156076	1.803e+00	1.590e-04	9.313e-01	3.345e-02	1.24425	6.28381	BP_GO:0009851:auxin biosynthetic process; BP_GO:0006468:protein amino acid phosphorylation; BP_GO:0009069:serine family amino acid metabolic process	MF_GO:0005524:ATP binding; MF_GO:0004674:protein serine/threonine kinase activity	NoCC	IPR000719:Protein kinase, catalytic domain; IPR002290:Serine/threonine-protein kinase domain; IPR008271:Serine/threonine-protein kinase, active site; IPR011009:Protein kinase-like domain; IPR017442:Serine/threonine-protein kinase-like domain
PTSG_04482	3.545596	5.845843	5.999190	1.642250	0.260147	1.278162	0.879185	0.000000	3.405e+00	2.445e-10	1.941e+00	2.169e-04	2.65956	6.27396	BP_GO:0006468:protein amino acid phosphorylation; BP_GO:0009069:serine family amino acid metabolic process	MF_GO:0005524:ATP binding; MF_GO:0004674:protein serine/threonine kinase activity	NoCC	IPR000719:Protein kinase, catalytic domain; IPR008271:Serine/threonine-protein kinase, active site; IPR011009:Protein kinase-like domain; IPR017442:Serine/threonine-protein kinase-like domain
PTSG_12405	9.510987	3.473789	6.030520	2.994640	0.406609	1.818072	0.725254	0.283188	3.297e+00	1.950e-10	1.384e+00	3.470e-03	2.34734	6.25362	BP_GO:0006917:induction of apoptosis; BP_GO:0060707:trophoblast giant cell differentiation; BP_GO:0051918:negative regulation of fibrinolysis; BP_GO:0051919:positive regulation of fibrinolysis; BP_GO:0060716:labyrinthine layer blood vessel development; BP_GO:0051603:proteolysis involved in cellular protein catabolic process; BP_GO:0046716:muscle cell homeostasis; BP_GO:0045445:myoblast differenti…	MF_GO:0034185:apolipoprotein binding; MF_GO:0004252:serine-type endopeptidase activity	CC_GO:0005615:extracellular space; CC_GO:0005792:microsome	IPR000001:Kringle; IPR008985:Concanavalin A-like lectin/glucanase; IPR009030:Growth factor, receptor; IPR013320:Concanavalin A-like lectin/glucanase, subgroup; IPR013806:Kringle-like fold
PTSG_01395	17.001722	37.870846	30.338999	7.378795	10.952110	11.058759	12.824845	15.656938	1.504e+00	1.496e-03	2.248e+00	1.885e-06	1.29516	6.25306	BP_GO:0009311:oligosaccharide metabolic process	MF_GO:0004573:mannosyl-oligosaccharide glucosidase activity	NoCC	IPR004888:Glycoside hydrolase, family 63; IPR008928:Six-hairpin glycosidase-like
PTSG_12189	8.981834	11.417066	16.559158	6.538497	2.718857	3.634935	3.656680	2.086806	2.368e+00	1.242e-06	1.218e+00	6.478e-03	1.72478	6.24864	BP_GO:0006814:sodium ion transport; BP_GO:0006885:regulation of pH; BP_GO:0055085:transmembrane transport; BP_GO:0015992:proton transport	MF_GO:0015385:sodium:hydrogen antiporter activity	CC_GO:0016021:integral to membrane	IPR004709:Na+/H+ exchanger; IPR006153:Cation/H+ exchanger; IPR018422:Cation/H+ exchanger, CPA1 family
PTSG_04483	7.397801	0.796003	2.193572	0.000000	0.000000	1.547728	0.000000	0.000000	3.496e+00	2.922e-07	3.257e+01	6.764e-06	3.48357	6.24186	NoBP	NoMF	NoCC	NoDomain
PTSG_04140	49.953121	29.099738	30.964154	18.653327	14.127875	22.036058	14.277054	10.707737	1.596e+00	9.544e-04	1.276e+00	6.978e-03	1.2002	6.23698	NoBP	NoMF	NoCC	NoDomain
PTSG_11615	9.251866	21.502801	18.195783	3.713911	4.412369	5.781070	8.947159	5.070535	1.756e+00	8.059e-04	2.421e+00	2.079e-04	1.54673	6.23068	NoBP	NoMF	NoCC	NoDomain
PTSG_09704	1.784909	4.033177	3.464217	0.839652	0.133008	0.124476	0.000000	0.000000	5.946e+00	5.742e-12	2.161e+00	2.602e-03	3.81771	6.22103	BP_GO:0007017:microtubule-based process	MF_GO:0005515:protein binding; MF_GO:0003777:microtubule motor activity	CC_GO:0005871:kinesin complex; CC_GO:0005874:microtubule	IPR001440:Tetratricopeptide TPR-1; IPR002151:Kinesin light chain; IPR011990:Tetratricopeptide-like helical; IPR013026:Tetratricopeptide repeat-containing; IPR019734:Tetratricopeptide repeat
PTSG_09549	11.716997	1.731004	2.532536	3.228927	0.255745	0.299175	0.486174	0.200382	4.412e+00	7.232e-16	1.021e+00	2.597e-02	2.5748	6.21371	NoBP	MF_GO:0005515:protein binding; MF_GO:0005509:calcium ion binding	NoCC	IPR000152:EGF-type aspartate/asparagine hydroxylation site; IPR000436:Sushi/SCR/CCP; IPR000742:Epidermal growth factor-like, type 3; IPR006210:Epidermal growth factor-like; IPR008969:Carboxypeptidase-like, regulatory domain; IPR013091:EGF calcium-binding; IPR016060:Complement control module; IPR018097:EGF-like calcium-binding, conserved site
PTSG_11993	16.229487	28.065398	18.374294	11.633728	4.837570	9.216212	8.028493	5.414768	1.938e+00	5.487e-05	1.145e+00	1.049e-02	1.41642	6.21061	NoBP	MF_GO:0005515:protein binding	NoCC	IPR001680:WD40 repeat; IPR011046:WD40 repeat-like-containing domain; IPR015943:WD40/YVTN repeat-like-containing domain; IPR017986:WD40-repeat-containing domain; IPR019775:WD40 repeat, conserved site; IPR019781:WD40 repeat, subgroup; IPR019782:WD40 repeat 2; IPR020472:G-protein beta WD-40 repeat
PTSG_11630	301.521124	88.262843	204.760602	81.051885	136.208498	123.291943	33.958537	190.117143	1.037e+00	2.834e-02	1.591e+00	6.438e-04	0.811446	6.19188	BP_GO:0006979:response to oxidative stress; BP_GO:0055114:oxidation reduction; BP_GO:0006804:peroxidase reaction; BP_GO:0019852:L-ascorbic acid metabolic process	MF_GO:0016688:L-ascorbate peroxidase activity; MF_GO:0020037:heme binding	CC_GO:0005829:cytosol	IPR002016:Haem peroxidase, plant/fungal/bacterial; IPR010255:Haem peroxidase
PTSG_12036	3.372701	17.183916	33.692520	10.786820	5.216748	5.661899	7.345996	3.481886	2.092e+00	1.229e-05	1.059e+00	1.447e-02	1.47642	6.16636	BP_GO:0009987:cellular process; BP_GO:0007264:small GTPase mediated signal transduction; BP_GO:0043087:regulation of GTPase activity	MF_GO:0005488:binding; MF_GO:0005085:guanyl-nucleotide exchange factor activity	CC_GO:0005622:intracellular	IPR001895:Guanine-nucleotide dissociation stimulator CDC25; IPR008937:Ras guanine nucleotide exchange factor; IPR023578:Ras guanine nucleotide exchange factor, domain
PTSG_00555	7.897678	6.150857	3.892853	2.044346	0.448397	1.958293	1.262826	0.000000	3.015e+00	5.631e-08	1.857e+00	1.508e-03	2.38772	6.16094	NoBP	NoMF	NoCC	NoDomain
PTSG_08849	10.312103	5.434684	3.993746	0.527999	2.174632	2.269963	1.201333	0.699023	2.394e+00	2.626e-06	3.946e+00	3.136e-09	2.25912	6.14058	NoBP	MF_GO:0005488:binding	NoCC	IPR011989:Armadillo-like helical
PTSG_09725	19.183834	37.929289	53.310452	21.808992	13.970557	17.635248	21.411247	6.381054	1.662e+00	4.277e-04	1.063e+00	1.391e-02	1.18034	6.14006	BP_GO:0055085:transmembrane transport	NoMF	CC_GO:0016020:membrane	IPR006685:Mechanosensitive ion channel MscS; IPR010920:Like-Sm ribonucleoprotein (LSM)-related domain
PTSG_06237	65.981281	5.963647	45.247484	18.761198	15.209327	24.540890	23.484967	5.479000	1.522e+00	1.498e-03	1.361e+00	3.382e-03	1.15889	6.12794	BP_GO:0006633:fatty acid biosynthetic process; BP_GO:0055114:oxidation reduction	MF_GO:0005506:iron ion binding; MF_GO:0016491:oxidoreductase activity	NoCC	IPR006694:Fatty acid hydroxylase
PTSG_00478	42.753761	98.382677	84.347360	28.940205	51.227303	54.081566	24.945569	31.108335	1.246e+00	8.161e-03	1.681e+00	2.330e-04	0.981692	6.11783	NoBP	NoMF	NoCC	NoDomain
PTSG_05666	42.107175	3.946118	20.796935	7.667594	7.962468	12.377418	12.200610	3.101756	1.656e+00	5.667e-04	1.840e+00	1.369e-04	1.3632	6.10427	BP_GO:0042221:response to chemical stimulus; BP_GO:0008152:metabolic process	MF_GO:0008484:sulfuric ester hydrolase activity	CC_GO:0043231:intracellular membrane-bounded organelle; CC_GO:0044444:cytoplasmic part	IPR000917:Sulfatase; IPR017849:Alkaline phosphatase-like, alpha/beta/alpha; IPR017850:Alkaline-phosphatase-like, core domain
PTSG_10801	237.020212	187.342401	202.350427	121.293634	106.700258	147.188605	121.948472	106.778637	1.125e+00	1.534e-02	1.084e+00	1.101e-02	0.790438	6.09167	BP_GO:0055082:cellular chemical homeostasis	MF_GO:0048306:calcium-dependent protein binding; MF_GO:0005509:calcium ion binding; MF_GO:0005544:calcium-dependent phospholipid binding	CC_GO:0000267:cell fraction; CC_GO:0005634:nucleus	IPR001464:Annexin; IPR013286:Annexin, type VII; IPR018252:Annexin repeat, conserved site; IPR018502:Annexin repeat
PTSG_11016	540.718242	130.305157	258.853227	149.435231	201.556921	315.358625	121.720577	142.886830	9.951e-01	3.128e-02	1.343e+00	1.697e-03	0.735288	6.08519	BP_GO:0008152:metabolic process	MF_GO:0008168:methyltransferase activity; MF_GO:0005488:binding	NoCC	IPR005532:Sulphatase-modifying factor; IPR013217:Methyltransferase type 12; IPR016187:C-type lectin fold
PTSG_10967	39.209302	20.219934	17.323319	14.995723	4.275816	8.670007	14.450441	9.529433	1.788e+00	2.074e-04	1.070e+00	1.927e-02	1.30085	6.08431	NoBP	NoMF	NoCC	NoDomain
PTSG_11222	5.101619	5.269764	3.206171	1.828488	0.173789	0.975848	0.293667	0.000000	3.956e+00	1.275e-09	1.612e+00	1.690e-02	2.79004	6.07724	NoBP	NoMF	NoCC	IPR018247:EF-Hand 1, calcium-binding site
PTSG_10885	0.289473	4.858973	3.370919	0.544692	0.000000	0.000000	0.145802	0.180281	5.432e+00	1.190e-09	2.625e+00	1.350e-03	4.02734	6.06429	NoBP	NoMF	NoCC	NoDomain
PTSG_05818	79.617973	43.360324	35.086981	27.490757	22.369136	26.739553	23.822953	26.707329	1.405e+00	2.983e-03	1.235e+00	5.472e-03	1.05118	6.01213	NoBP	MF_GO:0008270:zinc ion binding; MF_GO:0005516:calmodulin binding	NoCC	IPR001478:PDZ/DHR/GLGF; IPR001781:Zinc finger, LIM-type; IPR002101:Myristoylated alanine-rich C-kinase substrate MARCKS
PTSG_02436	2.588933	3.514254	4.809966	0.749464	0.000000	0.592566	0.601843	0.000000	3.889e+00	5.457e-11	2.573e+00	6.030e-05	3.22603	6.01019	NoBP	MF_GO:0005515:protein binding; MF_GO:0008270:zinc ion binding; MF_GO:0003676:nucleic acid binding	CC_GO:0005622:intracellular	IPR001841:Zinc finger, RING-type; IPR007087:Zinc finger, C2H2-type; IPR011011:Zinc finger, FYVE/PHD-type; IPR013087:Zinc finger, C2H2-type/integrase, DNA-binding; IPR015880:Zinc finger, C2H2-like
PTSG_12575	4.187303	6.980726	5.006428	1.595771	0.252784	1.715126	1.281454	0.066021	3.022e+00	6.586e-09	2.054e+00	9.030e-05	2.45655	5.97109	NoBP	NoMF	NoCC	NoDomain
PTSG_12217	19.261307	13.419162	24.922039	10.429761	6.278227	6.803219	7.677472	5.178023	1.904e+00	1.022e-04	1.183e+00	1.237e-02	1.40048	5.97037	NoBP	NoMF	NoCC	IPR011611:Carbohydrate/purine kinase
PTSG_05243	11.378361	3.247645	2.479556	3.305453	0.000000	1.470075	0.603269	0.149186	3.662e+00	7.607e-10	1.114e+00	4.211e-02	2.3666	5.94355	NoBP	NoMF	NoCC	NoDomain
PTSG_07131	6.874735	4.710060	9.031311	3.431995	1.630974	1.487217	1.095333	0.174756	3.000e+00	3.258e-09	1.304e+00	4.503e-03	2.13545	5.93813	NoBP	NoMF	NoCC	IPR003645:Follistatin-like, N-terminal
PTSG_12712	36.911621	11.050429	27.556883	12.784726	10.203953	13.704505	7.963145	7.323674	1.696e+00	3.599e-04	1.276e+00	4.087e-03	1.27585	5.93756	NoBP	MF_GO:0005529:sugar binding; MF_GO:0003824:catalytic activity	NoCC	IPR000922:D-galactoside/L-rhamnose binding SUEL lectin domain; IPR008902:Bacterial alpha-L-rhamnosidase; IPR008928:Six-hairpin glycosidase-like; IPR013737:Bacterial alpha-L-rhamnosidase N-terminal
PTSG_03901	9.399429	16.915687	13.044047	3.482340	4.587264	6.684057	4.366352	2.547800	1.874e+00	9.552e-05	2.215e+00	3.846e-06	1.59811	5.93484	BP_GO:0006508:proteolysis	MF_GO:0004222:metalloendopeptidase activity	NoCC	IPR001590:Peptidase M12B, ADAM/reprolysin; IPR001762:Blood coagulation inhibitor, Disintegrin
PTSG_10873	17.831372	11.229616	18.482633	9.020541	2.548906	5.096093	3.523999	8.049004	2.039e+00	2.353e-05	1.114e+00	1.236e-02	1.48855	5.93369	BP_GO:0030324:lung development; BP_GO:0060445:branching involved in salivary gland morphogenesis; BP_GO:0048699:generation of neurons; BP_GO:0007267:cell-cell signaling; BP_GO:0060485:mesenchyme development; BP_GO:0007498:mesoderm development; BP_GO:0001708:cell fate specification; BP_GO:0022603:regulation of anatomical structure morphogenesis; BP_GO:0048468:cell development; BP_GO:0051239:regula…	MF_GO:0005515:protein binding; MF_GO:0004714:transmembrane receptor protein tyrosine kinase activity; MF_GO:0005524:ATP binding	NoCC	IPR000719:Protein kinase, catalytic domain; IPR001245:Serine-threonine/tyrosine-protein kinase; IPR003599:Immunoglobulin subtype; IPR007110:Immunoglobulin-like; IPR009647:Penicillin-binding, C-terminal; IPR011009:Protein kinase-like domain; IPR013783:Immunoglobulin-like fold
PTSG_00935	300.660648	264.354380	256.569417	143.681031	196.876844	232.440128	99.515557	152.176575	1.023e+00	2.741e-02	1.230e+00	4.240e-03	0.731522	5.92335	BP_GO:0007283:spermatogenesis; BP_GO:0030324:lung development	NoMF	NoCC	IPR006214:Inhibitor of apoptosis-promoting Bax1-related
PTSG_13071	659.188088	157.673907	163.788700	159.802385	294.062710	303.986500	141.609408	101.402157	9.705e-01	3.568e-02	1.318e+00	2.099e-03	0.707534	5.90977	NoBP	MF_GO:0005524:ATP binding; MF_GO:0016887:ATPase activity	CC_GO:0016020:membrane	IPR003439:ABC transporter-like; IPR003593:ATPase, AAA+ type, core; IPR013525:ABC-2 type transporter
PTSG_05454	13.153478	12.108038	14.494797	7.736999	2.251117	4.564556	4.881684	2.665293	2.216e+00	5.781e-06	1.078e+00	1.768e-02	1.58413	5.90587	BP_GO:0005975:carbohydrate metabolic process	MF_GO:0003824:catalytic activity; MF_GO:0043169:cation binding	NoCC	IPR006103:Glycoside hydrolase, family 2, TIM barrel; IPR006104:Glycoside hydrolase, family 2, N-terminal domain; IPR008979:Galactose-binding domain-like; IPR013781:Glycoside hydrolase, subgroup, catalytic core; IPR017853:Glycoside hydrolase, superfamily; IPR023232:Glycoside hydrolase, family 2, active site
PTSG_04746	131.710174	30.835788	50.938325	14.162003	42.624313	61.692464	40.970272	23.616799	1.084e+00	2.022e-02	2.622e+00	4.797e-08	0.958731	5.89909	NoBP	NoMF	NoCC	NoDomain
PTSG_00149	379.339277	353.593372	461.870731	211.865009	264.890495	251.465844	141.689066	371.627332	9.586e-01	3.896e-02	1.213e+00	5.119e-03	0.681611	5.88748	NoBP	NoMF	NoCC	IPR001763:Rhodanese-like
PTSG_06729	6.558882	3.125717	4.658195	2.439780	0.123345	0.900380	0.354327	0.103087	4.013e+00	3.885e-14	1.271e+00	4.999e-03	2.60803	5.88708	NoBP	MF_GO:0005515:protein binding	NoCC	IPR000742:Epidermal growth factor-like, type 3; IPR001791:Laminin G domain; IPR006209:EGF; IPR006210:Epidermal growth factor-like; IPR006212:Furin-like repeat; IPR008985:Concanavalin A-like lectin/glucanase; IPR009030:Growth factor, receptor; IPR012680:Laminin G, subdomain 2; IPR013032:EGF-like region, conserved site; IPR013320:Concanavalin A-like lectin/glucanase, subgroup
PTSG_11262	85.086186	9.650146	17.108936	13.702604	18.850051	25.018010	11.293188	16.470128	1.383e+00	4.202e-03	1.751e+00	3.767e-04	1.12728	5.88485	NoBP	NoMF	NoCC	NoDomain
PTSG_02876	6.196771	3.520557	4.490051	2.591173	0.000000	0.921924	0.332927	0.000000	4.213e+00	3.325e-12	1.178e+00	2.714e-02	2.62217	5.88313	NoBP	NoMF	NoCC	NoDomain
PTSG_12652	46.147657	11.952315	10.039744	11.441341	8.115260	9.417431	9.187754	7.799730	1.719e+00	3.871e-04	1.290e+00	5.836e-03	1.30504	5.87981	BP_GO:0030001:metal ion transport; BP_GO:0055085:transmembrane transport	MF_GO:0046873:metal ion transmembrane transporter activity	CC_GO:0016020:membrane	IPR003689:Zinc/iron permease
PTSG_00691	132.219822	29.743369	67.122706	38.529012	53.590229	39.495216	26.034878	41.522517	1.258e+00	7.398e-03	1.283e+00	3.843e-03	0.938843	5.87226	NoBP	MF_GO:0005515:protein binding	NoCC	IPR001849:Pleckstrin homology domain; IPR010007:SPANX family protein; IPR011993:Pleckstrin homology-type
PTSG_08625	59.671347	53.834529	77.561759	43.939326	22.868244	32.742234	41.780109	20.214893	1.455e+00	1.896e-03	8.387e-01	4.963e-02	0.979118	5.86783	BP_GO:0006801:superoxide metabolic process; BP_GO:0055114:oxidation reduction	MF_GO:0046872:metal ion binding	NoCC	IPR001424:Superoxide dismutase, copper/zinc binding
PTSG_03146	4.296917	22.664885	18.808495	3.325901	6.322220	4.998573	3.591768	8.882302	1.697e+00	4.460e-04	2.498e+00	9.689e-07	1.49198	5.86554	BP_GO:0016568:chromatin modification; BP_GO:0010468:regulation of gene expression; BP_GO:0090304:nucleic acid metabolic process; BP_GO:0006479:protein amino acid methylation	MF_GO:0005488:binding; MF_GO:0016274:protein-arginine N-methyltransferase activity	CC_GO:0005737:cytoplasm	IPR010456:Ribosomal L11 methyltransferase, PrmA
PTSG_11597	3.409144	10.701827	19.343924	5.375162	3.318879	4.816025	3.465741	0.428532	2.252e+00	3.289e-06	1.362e+00	2.286e-03	1.67973	5.84408	NoBP	NoMF	NoCC	IPR021720:Malectin
PTSG_01101	58.329072	66.808702	60.284204	41.017663	26.275829	26.327714	24.251397	38.639160	1.426e+00	2.440e-03	8.928e-01	3.932e-02	0.981509	5.83969	BP_GO:0009058:biosynthetic process	NoMF	NoCC	IPR001296:Glycosyl transferase, group 1
PTSG_01836	26.682635	7.081165	14.737702	6.747308	3.898095	6.590025	6.586952	5.780064	1.824e+00	1.822e-04	1.564e+00	1.146e-03	1.44928	5.81886	BP_GO:0006094:gluconeogenesis; BP_GO:0006096:glycolysis; BP_GO:0019643:reductive tricarboxylic acid cycle	MF_GO:0003987:acetate-CoA ligase activity; MF_GO:0016208:AMP binding	NoCC	IPR000873:AMP-dependent synthetase/ligase; IPR020845:AMP-binding, conserved site
PTSG_12716	23.890029	65.046474	34.942986	14.984382	19.814875	13.907879	18.310976	30.403845	1.333e+00	6.461e-03	1.755e+00	9.450e-04	1.08358	5.81647	NoBP	NoMF	NoCC	NoDomain
PTSG_06316	3.811606	4.218464	4.931804	1.707663	0.000000	1.367046	0.137131	0.000000	3.832e+00	1.902e-09	1.634e+00	1.487e-02	2.74977	5.80542	BP_GO:0005975:carbohydrate metabolic process; BP_GO:0001575:globoside metabolic process; BP_GO:0009247:glycolipid biosynthetic process	MF_GO:0008107:galactoside 2-alpha-L-fucosyltransferase activity	CC_GO:0016020:membrane	IPR002516:Glycosyl transferase, family 11
PTSG_02728	12.188421	1.481193	2.597493	0.899395	0.854833	2.879996	0.577794	0.000000	2.665e+00	2.446e-06	2.936e+00	4.257e-05	2.37901	5.80222	NoBP	NoMF	NoCC	IPR011042:Six-bladed beta-propeller, TolB-like
PTSG_11807	21.818073	21.218134	31.968329	17.308957	5.897130	14.441864	8.847338	6.131911	1.840e+00	9.961e-05	8.347e-01	5.104e-02	1.24813	5.79624	BP_GO:0007267:cell-cell signaling; BP_GO:0007275:multicellular organismal development; BP_GO:0007156:homophilic cell adhesion; BP_GO:0007165:signal transduction	MF_GO:0004872:receptor activity; MF_GO:0005515:protein binding; MF_GO:0005509:calcium ion binding	CC_GO:0005886:plasma membrane	IPR000320:Hedgehog, N-terminal signaling domain; IPR001368:TNFR/CD27/30/40/95 cysteine-rich region; IPR002035:von Willebrand factor, type A; IPR002126:Cadherin; IPR006212:Furin-like repeat; IPR009030:Growth factor, receptor; IPR009045:Hedgehog/DD-peptidase, zinc-binding motif; IPR015919:Cadherin-like; IPR020894:Cadherin conserved site
PTSG_04170	326.670180	78.922367	133.569046	88.603303	108.505491	125.037182	56.784146	147.192427	1.036e+00	2.761e-02	1.318e+00	3.594e-03	0.772283	5.78411	NoBP	NoMF	NoCC	IPR009069:MTCP1; IPR010625:CHCH
PTSG_07399	6.562589	4.568380	5.980813	2.505518	0.884511	1.082473	0.459888	0.852963	3.139e+00	3.020e-09	1.489e+00	3.136e-03	2.30148	5.78123	NoBP	NoMF	NoCC	NoDomain
PTSG_00221	51.747303	15.199863	30.145792	11.383063	22.222932	19.155528	12.105589	7.942376	1.420e+00	3.260e-03	1.812e+00	2.448e-04	1.1522	5.77982	BP_GO:0005975:carbohydrate metabolic process	MF_GO:0003824:catalytic activity; MF_GO:0043169:cation binding	NoCC	IPR001223:Glycoside hydrolase, family 18, catalytic domain; IPR013781:Glycoside hydrolase, subgroup, catalytic core; IPR017853:Glycoside hydrolase, superfamily
PTSG_12890	2.832208	3.179404	6.145394	2.307523	0.011604	0.282355	0.196086	0.000000	5.366e+00	1.319e-21	1.118e+00	1.066e-02	2.85651	5.76661	BP_GO:0006508:proteolysis	MF_GO:0004190:aspartic-type endopeptidase activity; MF_GO:0005515:protein binding	NoCC	IPR001969:Peptidase aspartic, active site; IPR002909:Cell surface receptor IPT/TIG; IPR006626:Parallel beta-helix repeat; IPR013783:Immunoglobulin-like fold; IPR014756:Immunoglobulin E-set; IPR018073:Proteinase inhibitor I25, cystatin, conserved site
PTSG_11144	7.800311	1.743188	1.552732	0.940872	0.000000	0.836892	0.453330	0.000000	3.812e+00	8.857e-09	2.329e+00	1.760e-03	3.05121	5.75772	NoBP	MF_GO:0005515:protein binding	NoCC	IPR015943:WD40/YVTN repeat-like-containing domain
PTSG_01139	254.297701	317.634626	358.335713	122.635026	246.721169	220.092997	142.712927	225.341300	9.106e-01	4.831e-02	1.643e+00	1.554e-04	0.695335	5.75497	BP_GO:0006550:isoleucine catabolic process; BP_GO:0006552:leucine catabolic process; BP_GO:0006574:valine catabolic process; BP_GO:0006633:fatty acid biosynthetic process	MF_GO:0004658:propionyl-CoA carboxylase activity; MF_GO:0005524:ATP binding; MF_GO:0004075:biotin carboxylase activity	CC_GO:0009343:biotin carboxylase complex	IPR000089:Biotin/lipoyl attachment; IPR001882:Biotin-binding site; IPR005479:Carbamoyl-phosphate synthetase, large subunit, ATP-binding; IPR005481:Carbamoyl-phosphate synthase, large subunit, N-terminal; IPR005482:Biotin carboxylase, C-terminal; IPR011053:Single hybrid motif; IPR011054:Rudiment single hybrid motif; IPR011761:ATP-grasp fold; IPR011764:Biotin carboxylation domain; IPR013815:ATP-gra…
PTSG_06776	1.545062	4.654958	4.331474	0.646066	0.000000	1.005665	0.129703	0.160375	3.752e+00	1.879e-08	2.714e+00	3.887e-04	3.1762	5.75426	NoBP	NoMF	NoCC	NoDomain
PTSG_05174	214.056356	142.847695	143.378695	101.712975	85.717024	130.883077	104.185714	63.514067	1.130e+00	1.513e-02	1.011e+00	1.874e-02	0.778713	5.74818	NoBP	NoMF	NoCC	NoDomain
PTSG_03107	4.714827	54.625488	33.799926	9.111525	12.154485	14.218536	15.275507	18.729142	1.378e+00	3.742e-03	2.072e+00	1.354e-05	1.15958	5.74731	NoBP	NoMF	NoCC	NoDomain
PTSG_10452	13.534012	10.617784	15.959886	4.727966	3.983058	5.304608	4.659591	4.374467	1.880e+00	8.583e-05	1.802e+00	9.516e-05	1.53624	5.74706	BP_GO:0006471:protein amino acid ADP-ribosylation	MF_GO:0003950:NAD+ ADP-ribosyltransferase activity	CC_GO:0005622:intracellular	IPR001357:BRCT; IPR004102:Poly(ADP-ribose) polymerase, regulatory domain; IPR008893:WGR domain; IPR012317:Poly(ADP-ribose) polymerase, catalytic domain
PTSG_06784	99.940064	80.809400	112.947304	65.179038	44.460670	69.469098	69.284251	19.650999	1.294e+00	5.508e-03	8.887e-01	3.678e-02	0.868821	5.7457	NoBP	NoMF	NoCC	IPR002889:Carbohydrate-binding WSC
PTSG_10395	96.047112	87.910029	137.121475	37.111711	74.652946	41.828136	41.640960	101.209701	1.054e+00	2.386e-02	1.832e+00	5.243e-05	0.852135	5.74494	NoBP	NoMF	NoCC	NoDomain
PTSG_11287	4.276697	4.331033	4.014559	1.262327	0.099982	1.029252	0.591318	0.104450	3.510e+00	1.228e-09	2.037e+00	5.704e-04	2.76851	5.73896	BP_GO:0007017:microtubule-based process	MF_GO:0005515:protein binding; MF_GO:0003777:microtubule motor activity	CC_GO:0005871:kinesin complex; CC_GO:0005874:microtubule	IPR001440:Tetratricopeptide TPR-1; IPR001849:Pleckstrin homology domain; IPR002151:Kinesin light chain; IPR006597:Sel1-like; IPR011990:Tetratricopeptide-like helical; IPR011993:Pleckstrin homology-type; IPR013026:Tetratricopeptide repeat-containing; IPR019734:Tetratricopeptide repeat
PTSG_11995	42.133663	47.680382	31.686868	17.053717	16.553612	19.364715	18.842308	24.378985	1.360e+00	3.898e-03	1.547e+00	5.499e-04	1.07392	5.73458	NoBP	MF_GO:0016787:hydrolase activity	NoCC	IPR002018:Carboxylesterase, type B; IPR019826:Carboxylesterase type B, active site
PTSG_10305	72.196518	10.518996	16.356616	13.391181	13.062618	10.657439	12.168476	25.893255	1.410e+00	3.765e-03	1.610e+00	1.089e-03	1.13523	5.72773	NoBP	NoMF	NoCC	IPR018108:Mitochondrial substrate/solute carrier; IPR023395:Mitochondrial carrier domain
PTSG_02647	6.632460	2.530221	2.925574	1.134554	0.000000	1.513754	0.151847	0.000000	3.591e+00	2.237e-08	2.159e+00	3.257e-03	2.84699	5.72407	NoBP	NoMF	NoCC	IPR015916:Galactose oxidase, beta-propeller
PTSG_12578	24.777556	28.158008	23.312649	13.323443	9.021124	14.549434	11.468453	5.971671	1.650e+00	4.436e-04	1.233e+00	4.011e-03	1.22581	5.72168	BP_GO:0008104:protein localization	NoMF	NoCC	IPR009543:Vacuolar protein sorting-associated protein; IPR015412:Autophagy-related, C-terminal; IPR023341:MABP domain
PTSG_00070	2.683777	4.295007	2.983429	0.474177	0.180273	0.717014	0.266545	0.047083	3.779e+00	9.900e-12	3.105e+00	1.701e-07	3.3006	5.71499	BP_GO:0006468:protein amino acid phosphorylation	MF_GO:0004672:protein kinase activity; MF_GO:0005524:ATP binding; MF_GO:0005515:protein binding	NoCC	IPR000719:Protein kinase, catalytic domain; IPR001245:Serine-threonine/tyrosine-protein kinase; IPR001611:Leucine-rich repeat; IPR003591:Leucine-rich repeat, typical subtype; IPR011009:Protein kinase-like domain
PTSG_07655	12.275346	45.961699	56.860402	21.570140	12.746394	19.661357	23.087386	13.316087	1.504e+00	1.324e-03	1.143e+00	7.495e-03	1.08572	5.71279	BP_GO:0001666:response to hypoxia; BP_GO:0006816:calcium ion transport; BP_GO:0055085:transmembrane transport; BP_GO:0007165:signal transduction	MF_GO:0005515:protein binding; MF_GO:0005262:calcium channel activity; MF_GO:0008095:inositol-1,4,5-trisphosphate receptor activity	CC_GO:0031095:platelet dense tubular network membrane; CC_GO:0044425:membrane part; CC_GO:0031088:platelet dense granule membrane; CC_GO:0005783:endoplasmic reticulum	IPR000493:Inositol 1,4,5-trisphosphate-binding protein receptor; IPR000699:Intracellular calcium-release channel; IPR003608:MIR; IPR005821:Ion transport; IPR013662:RyR/IP3R Homology associated domain; IPR014821:Inositol 1,4,5-trisphosphate/ryanodine receptor; IPR015925:Ryanodine receptor-related; IPR016093:MIR motif; IPR019825:Legume lectin, beta chain, Mn/Ca-binding site
PTSG_11100	111.008252	84.373764	126.315212	39.998465	55.851600	76.426896	78.515597	47.560859	1.069e+00	2.264e-02	1.725e+00	2.011e-04	0.845647	5.70354	NoBP	NoMF	NoCC	NoDomain
PTSG_12155	71.946811	12.292314	29.785196	16.738976	15.816561	17.936540	17.293699	21.772106	1.380e+00	3.326e-03	1.476e+00	8.983e-04	1.08542	5.69654	NoBP	NoMF	NoCC	NoDomain
PTSG_00052	42.885742	43.085544	34.053825	23.287845	14.008853	25.433880	14.558270	18.001014	1.482e+00	1.748e-03	1.080e+00	1.403e-02	1.06991	5.69431	NoBP	MF_GO:0005509:calcium ion binding	NoCC	IPR002048:Calcium-binding EF-hand; IPR010504:Arfaptin-like; IPR011992:EF-hand-like domain; IPR018247:EF-Hand 1, calcium-binding site; IPR018249:EF-HAND 2
PTSG_12412	6.894871	4.358590	7.294952	4.820154	0.214081	0.881533	0.614976	0.357838	3.903e+00	2.503e-13	6.612e-01	1.493e-01	2.16598	5.69276	BP_GO:0006955:immune response; BP_GO:0007165:signal transduction	MF_GO:0005044:scavenger receptor activity; MF_GO:0030247:polysaccharide binding; MF_GO:0005515:protein binding	NoCC	IPR001212:Somatomedin B domain; IPR002035:von Willebrand factor, type A; IPR008985:Concanavalin A-like lectin/glucanase; IPR009030:Growth factor, receptor
PTSG_00205	13.076673	7.761130	7.818683	2.085592	1.791655	2.675630	3.414007	4.380649	1.957e+00	4.760e-05	2.494e+00	3.500e-07	1.73502	5.64893	NoBP	MF_GO:0005515:protein binding; MF_GO:0000166:nucleotide binding; MF_GO:0017111:nucleoside-triphosphatase activity	NoCC	IPR001680:WD40 repeat; IPR003593:ATPase, AAA+ type, core; IPR011046:WD40 repeat-like-containing domain; IPR011047:Quinonprotein alcohol dehydrogenase-like; IPR015943:WD40/YVTN repeat-like-containing domain; IPR017986:WD40-repeat-containing domain; IPR019775:WD40 repeat, conserved site; IPR019781:WD40 repeat, subgroup; IPR019782:WD40 repeat 2
PTSG_08533	34.418447	54.334877	68.019586	32.933595	26.808730	24.107933	24.675156	23.547728	1.419e+00	2.464e-03	9.723e-01	2.338e-02	0.984305	5.61799	BP_GO:0055085:transmembrane transport	NoMF	CC_GO:0016020:membrane	IPR004841:Amino acid permease domain
PTSG_11263	81.943449	10.687404	11.423668	12.459839	16.776852	20.318542	13.618788	17.870345	1.337e+00	5.681e-03	1.784e+00	3.907e-04	1.09752	5.61516	NoBP	NoMF	NoCC	NoDomain
PTSG_10932	1.457605	13.927233	15.842257	4.022674	1.390313	1.301130	1.762000	7.988485	2.077e+00	1.979e-04	1.638e+00	6.423e-03	1.66039	5.61172	NoBP	NoMF	NoCC	NoDomain
PTSG_13237	10.119702	4.199962	2.805813	2.720277	0.430916	0.403274	0.728156	1.800701	3.137e+00	1.004e-05	1.419e+00	7.764e-02	2.23018	5.60469	NoBP	NoMF	NoCC	NoDomain
PTSG_02864	4.266011	2.683516	3.962901	0.686088	0.000000	1.464635	0.110190	0.000000	3.523e+00	1.729e-08	2.714e+00	1.888e-04	3.00796	5.60365	NoBP	NoMF	NoCC	NoDomain
PTSG_02886	10.173727	19.326979	23.755178	8.581611	6.692441	8.089903	7.303602	4.369723	1.771e+00	2.090e-04	1.353e+00	2.646e-03	1.34102	5.56511	BP_GO:0006118:electron transport	MF_GO:0005507:copper ion binding; MF_GO:0009055:electron carrier activity; MF_GO:0005515:protein binding	NoCC	IPR000923:Blue (type 1) copper domain; IPR002110:Ankyrin repeat; IPR020683:Ankyrin repeat-containing domain
PTSG_06767	8.678145	91.761604	53.411611	15.299622	20.274292	21.852568	35.676869	36.956218	1.173e+00	1.215e-02	2.052e+00	8.785e-06	0.97933	5.56302	NoBP	NoMF	NoCC	IPR013078:Histidine phosphatase superfamily, clade-1
PTSG_11822	37.852550	74.670406	77.395893	43.233889	29.391049	51.100720	37.660381	4.802152	1.397e+00	2.921e-03	8.557e-01	4.855e-02	0.929533	5.56259	NoBP	MF_GO:0020037:heme binding	NoCC	IPR000898:Indoleamine 2,3-dioxygenase
PTSG_11662	129.209568	110.115186	78.985707	53.585453	61.224866	59.494816	52.644055	72.451715	1.115e+00	1.670e-02	1.283e+00	3.235e-03	0.825322	5.55386	NoBP	NoMF	NoCC	NoDomain
PTSG_04212	60.295089	10.287712	30.370240	9.724753	20.539809	33.638976	7.592356	7.510239	1.298e+00	6.687e-03	2.094e+00	3.451e-05	1.09062	5.53226	NoBP	NoMF	NoCC	IPR018711:Phosphodiester alpha-GlcNAcase
PTSG_06543	16.514019	28.430514	39.173470	10.357977	13.723004	17.030583	11.090372	11.219749	1.423e+00	3.460e-03	1.735e+00	5.360e-04	1.14441	5.5039	NoBP	NoMF	NoCC	NoDomain
PTSG_10577	5.816703	1.877630	1.881545	0.912093	0.000000	0.000000	0.732439	0.000000	NA	NA	NA	NA	3.27869	5.48997	NoBP	NoMF	NoCC	NoDomain
PTSG_09901	5.859376	2.882141	2.888151	1.750065	0.000000	0.466997	0.562143	0.000000	4.175e+00	6.317e-10	1.471e+00	3.578e-02	2.80203	5.47735	BP_GO:0009312:oligosaccharide biosynthetic process	NoMF	CC_GO:0005795:Golgi stack; CC_GO:0016021:integral to membrane	IPR007754:N-acetylglucosaminyltransferase II
PTSG_04084	17.353052	49.495757	119.350386	37.024251	33.069920	26.504726	38.615298	28.878553	1.318e+00	4.813e-03	1.059e+00	1.376e-02	0.919302	5.47512	BP_GO:0046649:lymphocyte activation; BP_GO:0051239:regulation of multicellular organismal process; BP_GO:0030099:myeloid cell differentiation; BP_GO:0048872:homeostasis of number of cells; BP_GO:0048522:positive regulation of cellular process; BP_GO:0045595:regulation of cell differentiation; BP_GO:0002682:regulation of immune system process; BP_GO:0007165:signal transduction; BP_GO:0045449:regul…	MF_GO:0005515:protein binding; MF_GO:0003700:transcription factor activity; MF_GO:0004871:signal transducer activity; MF_GO:0005509:calcium ion binding	CC_GO:0005667:transcription factor complex	IPR000980:SH2 motif; IPR001217:STAT transcription factor, core; IPR008967:p53-like transcription factor, DNA-binding; IPR011992:EF-hand-like domain; IPR012345:STAT transcription factor, DNA-binding, subdomain; IPR013799:STAT transcription factor, protein interaction; IPR013800:STAT transcription factor, all-alpha; IPR013801:STAT transcription factor, DNA-binding; IPR015988:STAT transcription fact…
PTSG_07530	41.201644	46.720093	49.893116	33.462893	19.838690	18.271427	34.853455	9.211276	1.503e+00	1.669e-03	7.581e-01	1.008e-01	0.990084	5.46688	NoBP	NoMF	NoCC	NoDomain
PTSG_05246	7.213344	5.761966	5.378503	4.907799	0.000000	1.295982	0.985279	0.000000	3.724e+00	1.141e-11	6.200e-01	2.107e-01	2.08917	5.45911	BP_GO:0045449:regulation of transcription	MF_GO:0003677:DNA binding; MF_GO:0005515:protein binding	NoCC	IPR001005:SANT domain, DNA binding; IPR001715:Calponin homology domain; IPR009057:Homeodomain-like; IPR012287:Homeodomain-related
PTSG_11142	10.626668	2.527579	1.809178	2.104830	0.000000	2.808322	0.000000	0.000000	3.168e+00	4.650e-06	1.612e+00	3.372e-02	2.34369	5.43363	NoBP	NoMF	NoCC	NoDomain
PTSG_01488	1.716735	15.516527	37.761571	9.475631	4.093698	7.662211	10.722093	5.559663	1.717e+00	8.747e-04	1.231e+00	2.022e-02	1.28886	5.40839	NoBP	NoMF	NoCC	NoDomain
PTSG_01138	4.478440	12.833545	16.374459	3.769472	4.202787	4.868137	3.201639	3.131022	1.893e+00	7.392e-05	1.882e+00	3.965e-05	1.55005	5.40833	NoBP	MF_GO:0005515:protein binding	NoCC	IPR011990:Tetratricopeptide-like helical; IPR013026:Tetratricopeptide repeat-containing; IPR019734:Tetratricopeptide repeat
PTSG_11301	19.500277	7.593588	17.488320	2.459148	6.150798	8.634378	5.716448	5.526106	1.527e+00	1.585e-03	2.898e+00	8.760e-08	1.38314	5.38516	NoBP	NoMF	NoCC	NoDomain
PTSG_05550	8.201823	5.817144	7.174491	4.927006	0.413196	1.804558	1.978270	0.287776	2.966e+00	4.609e-08	8.240e-01	1.084e-01	1.90819	5.38222	NoBP	MF_GO:0005515:protein binding; MF_GO:0008270:zinc ion binding	NoCC	IPR001841:Zinc finger, RING-type; IPR013083:Zinc finger, RING/FYVE/PHD-type
PTSG_05587	18.246647	16.880084	16.581976	16.372684	2.840989	5.700749	7.763243	2.112336	2.241e+00	2.894e-06	3.744e-01	4.085e-01	1.3087	5.37532	BP_GO:0006468:protein amino acid phosphorylation	MF_GO:0005524:ATP binding; MF_GO:0005515:protein binding; MF_GO:0004713:protein tyrosine kinase activity	NoCC	IPR000719:Protein kinase, catalytic domain; IPR001245:Serine-threonine/tyrosine-protein kinase; IPR001611:Leucine-rich repeat; IPR006626:Parallel beta-helix repeat; IPR008266:Tyrosine-protein kinase, active site; IPR009030:Growth factor, receptor; IPR011009:Protein kinase-like domain; IPR011050:Pectin lyase fold/virulence factor; IPR012334:Pectin lyase fold; IPR017441:Protein kinase, ATP binding …
PTSG_11786	17.953553	15.218045	21.535528	9.485641	3.978974	9.474327	12.340822	2.209951	1.721e+00	2.850e-04	1.245e+00	4.694e-03	1.2822	5.37074	BP_GO:0006468:protein amino acid phosphorylation	MF_GO:0004672:protein kinase activity; MF_GO:0005524:ATP binding	NoCC	IPR000152:EGF-type aspartate/asparagine hydroxylation site; IPR009030:Growth factor, receptor; IPR011641:Tyrosine-protein kinase ephrin type A/B receptor-like; IPR017441:Protein kinase, ATP binding site
PTSG_09218	7.529956	2.568253	3.676583	1.425800	0.169394	2.060871	0.572481	0.000000	3.027e+00	3.028e-07	2.013e+00	3.080e-03	2.44076	5.36723	NoBP	MF_GO:0005515:protein binding	NoCC	IPR015943:WD40/YVTN repeat-like-containing domain
PTSG_01480	57.158350	61.656093	122.336703	39.137393	51.963936	38.266766	58.658628	35.449340	1.150e+00	1.357e-02	1.345e+00	2.070e-03	0.846786	5.35916	NoBP	MF_GO:0005515:protein binding	NoCC	IPR003347:Transcription factor jumonji/aspartyl beta-hydroxylase; IPR013109:Cupin 4; IPR014710:RmlC-like jelly roll fold; IPR022777:Cupin, JmjC-type
PTSG_07674	26.555747	6.483692	10.120656	8.419044	4.202437	5.764617	5.204323	3.969279	1.913e+00	6.765e-05	1.069e+00	1.720e-02	1.38411	5.3242	BP_GO:0008299:isoprenoid biosynthetic process; BP_GO:0045449:regulation of transcription	MF_GO:0030528:transcription regulator activity; MF_GO:0043565:sequence-specific DNA binding; MF_GO:0003824:catalytic activity	CC_GO:0005634:nucleus	IPR003659:Plexin/semaphorin/integrin; IPR017970:Homeobox, conserved site; IPR018294:4-diphosphocytidyl-2C-methyl-D-erythritol synthase, conserved site
PTSG_04949	6.445656	15.666117	6.132337	4.518497	0.904130	2.749935	2.864600	4.014292	2.158e+00	5.423e-05	1.348e+00	1.804e-02	1.64501	5.32148	NoBP	NoMF	NoCC	IPR008775:Phytanoyl-CoA dioxygenase
PTSG_06991	4.513663	17.932423	17.969815	6.968799	4.967634	3.099321	6.295684	3.892245	1.893e+00	4.027e-04	1.227e+00	3.538e-02	1.41711	5.31684	NoBP	NoMF	NoCC	NoDomain
PTSG_02231	69.898509	22.459720	40.968149	21.217101	27.429370	22.718307	9.932101	32.050017	1.272e+00	6.627e-03	1.363e+00	1.981e-03	0.971185	5.31613	BP_GO:0055085:transmembrane transport	NoMF	NoCC	IPR011701:Major facilitator superfamily MFS-1; IPR016196:Major facilitator superfamily, general substrate transporter; IPR020846:Major facilitator superfamily
PTSG_05843	4.393540	6.618424	6.063748	4.592884	0.000000	0.490236	1.475292	0.000000	3.785e+00	7.181e-10	6.011e-01	2.953e-01	2.11749	5.31259	NoBP	NoMF	NoCC	IPR011042:Six-bladed beta-propeller, TolB-like
PTSG_01352	18.034883	47.993163	23.619756	15.174498	14.160407	15.215352	16.173609	9.862200	1.449e+00	2.643e-03	1.275e+00	7.708e-03	1.08185	5.3024	NoBP	NoMF	NoCC	NoDomain
PTSG_05399	20.377274	10.724278	16.353582	7.895161	0.492064	5.295752	17.669022	0.257028	1.746e+00	2.423e-04	1.303e+00	3.620e-03	1.32319	5.27097	NoBP	NoMF	NoCC	IPR001791:Laminin G domain; IPR006212:Furin-like repeat; IPR008985:Concanavalin A-like lectin/glucanase; IPR009030:Growth factor, receptor; IPR012680:Laminin G, subdomain 2; IPR013320:Concanavalin A-like lectin/glucanase, subgroup
PTSG_04948	6.024067	9.650816	12.557787	4.618087	0.798049	7.095152	2.697068	0.000000	2.162e+00	1.702e-05	1.323e+00	9.017e-03	1.62947	5.27024	NoBP	MF_GO:0005515:protein binding	NoCC	IPR000225:Armadillo; IPR011989:Armadillo-like helical; IPR016024:Armadillo-type fold; IPR019775:WD40 repeat, conserved site
PTSG_06854	23.459051	39.899641	41.029511	20.498212	18.710986	15.525004	19.068341	11.486537	1.449e+00	2.360e-03	1.065e+00	1.892e-02	1.02849	5.26674	NoBP	NoMF	NoCC	NoDomain
PTSG_10473	51.655793	59.154692	73.003493	26.999763	37.026582	34.479950	27.721542	40.021913	1.152e+00	1.403e-02	1.485e+00	8.739e-04	0.88186	5.23573	BP_GO:0006260:DNA replication	MF_GO:0003677:DNA binding; MF_GO:0003887:DNA-directed DNA polymerase activity	CC_GO:0042575:DNA polymerase complex	IPR003141:Polymerase/histidinol phosphatase, N-terminal; IPR004013:PHP, C-terminal; IPR016195:Polymerase/histidinol phosphatase-like
PTSG_06037	19.691007	44.304964	30.523177	11.494671	15.341682	17.403129	11.390929	20.398472	1.299e+00	6.408e-03	1.754e+00	2.493e-04	1.05102	5.23153	BP_GO:0000105:histidine biosynthetic process	MF_GO:0004401:histidinol-phosphatase activity	CC_GO:0005634:nucleus; CC_GO:0005829:cytosol	IPR004013:PHP, C-terminal; IPR010140:Histidinol phosphate phosphatase, HisJ; IPR016195:Polymerase/histidinol phosphatase-like
PTSG_05673	29.513831	13.028454	24.152899	6.961688	13.233505	10.414352	6.352787	12.568155	1.401e+00	4.265e-03	1.981e+00	2.072e-04	1.16623	5.21835	NoBP	NoMF	NoCC	NoDomain
PTSG_06381	53.051675	30.366099	41.044331	24.699151	20.214898	28.072172	16.528491	16.349723	1.369e+00	5.243e-03	1.054e+00	4.185e-02	0.970456	5.21581	NoBP	NoMF	NoCC	NoDomain
PTSG_07553	21.430385	2.499306	3.398989	2.948488	3.626632	3.702545	3.342675	1.033288	1.974e+00	1.048e-04	1.953e+00	6.239e-04	1.63613	5.21497	BP_GO:0055114:oxidation reduction	MF_GO:0004497:monooxygenase activity	NoCC	IPR002938:Monooxygenase, FAD-binding; IPR003042:Aromatic-ring hydroxylase-like
PTSG_06226	137.705496	142.941433	154.496797	64.355676	102.660408	100.761796	83.412716	87.816930	9.695e-01	3.742e-02	1.474e+00	8.983e-04	0.724214	5.20014	NoBP	NoMF	NoCC	NoDomain
PTSG_12134	31.748898	88.754314	72.387884	36.347240	30.687422	34.909875	38.348023	36.282319	1.214e+00	9.636e-03	1.128e+00	9.973e-03	0.864469	5.19259	BP_GO:0048034:heme O biosynthetic process	MF_GO:0008495:protoheme IX farnesyltransferase activity	CC_GO:0016021:integral to membrane	IPR000537:UbiA prenyltransferase family; IPR006369:Protohaem IX farnesyltransferase
PTSG_12344	10.494758	7.528234	7.543932	8.045347	2.085469	2.602260	0.587333	0.000000	3.037e+00	1.997e-05	3.982e-01	6.961e-01	1.67761	5.1859	NoBP	NoMF	NoCC	NoDomain
PTSG_03818	6.516956	6.871994	7.589010	6.403885	0.000000	1.817924	1.531814	0.000000	3.359e+00	1.567e-09	4.260e-01	4.505e-01	1.84183	5.16788	NoBP	NoMF	NoCC	NoDomain
PTSG_08701	54.901447	78.413191	48.019092	23.277605	23.587014	46.030306	55.305507	16.809517	1.109e+00	1.758e-02	1.677e+00	2.053e-04	0.873057	5.16635	NoBP	MF_GO:0005509:calcium ion binding	NoCC	IPR002048:Calcium-binding EF-hand; IPR011992:EF-hand-like domain; IPR018247:EF-Hand 1, calcium-binding site; IPR018248:EF-hand; IPR018249:EF-HAND 2
PTSG_07600	5.235912	1.690151	5.806887	1.407465	0.222955	1.043266	1.036052	0.116460	3.117e+00	4.388e-08	1.901e+00	1.435e-03	2.47155	5.15449	NoBP	MF_GO:0005515:protein binding	NoCC	IPR001440:Tetratricopeptide TPR-1; IPR006597:Sel1-like; IPR011990:Tetratricopeptide-like helical; IPR013026:Tetratricopeptide repeat-containing; IPR019734:Tetratricopeptide repeat
PTSG_05342	6.638043	56.893933	54.495129	20.243393	17.739358	12.131834	17.639573	32.502644	1.310e+00	5.435e-03	1.266e+00	4.335e-03	0.972384	5.1517	NoBP	MF_GO:0008270:zinc ion binding	CC_GO:0005622:intracellular	IPR007087:Zinc finger, C2H2-type; IPR015880:Zinc finger, C2H2-like; IPR019446:Domain of unknown function DUF2431
PTSG_00696	67.152857	99.537621	88.725170	57.666505	34.760270	52.877380	65.557175	33.049695	1.210e+00	9.461e-03	8.654e-01	4.399e-02	0.803459	5.15157	NoBP	MF_GO:0016853:isomerase activity	NoCC	IPR002937:Amine oxidase
PTSG_06255	6.253821	2.137481	4.680531	1.999727	0.000000	1.436665	0.617632	0.000000	3.392e+00	8.713e-10	1.433e+00	6.919e-03	2.426	5.15144	NoBP	MF_GO:0005515:protein binding	NoCC	IPR001440:Tetratricopeptide TPR-1; IPR006597:Sel1-like; IPR011990:Tetratricopeptide-like helical; IPR013026:Tetratricopeptide repeat-containing; IPR013618:Domain of unknown function DUF1736; IPR019734:Tetratricopeptide repeat
PTSG_12308	4.843977	2.012955	4.034305	1.117519	0.132769	0.807638	0.336526	0.277405	3.547e+00	3.351e-10	2.008e+00	4.030e-04	2.76422	5.14181	NoBP	NoMF	NoCC	IPR002049:EGF-like, laminin; IPR006212:Furin-like repeat; IPR009030:Growth factor, receptor
PTSG_06164	122.184187	257.742510	284.016031	151.491279	133.398091	134.352910	143.120269	138.033009	1.031e+00	2.671e-02	8.535e-01	4.795e-02	0.659852	5.14021	BP_GO:0006470:protein amino acid dephosphorylation; BP_GO:0008633:activation of pro-apoptotic gene products; BP_GO:0001837:epithelial to mesenchymal transition; BP_GO:0060487:lung epithelial cell differentiation; BP_GO:0034504:protein localization in nucleus; BP_GO:0007507:heart development	MF_GO:0005516:calmodulin binding; MF_GO:0005509:calcium ion binding; MF_GO:0004723:calcium-dependent protein serine/threonine phosphatase activity	CC_GO:0005829:cytosol; CC_GO:0005955:calcineurin complex	IPR001125:Recoverin; IPR002048:Calcium-binding EF-hand; IPR011992:EF-hand-like domain; IPR018247:EF-Hand 1, calcium-binding site; IPR018249:EF-HAND 2
PTSG_08575	17.124433	28.594743	42.981552	19.058940	10.592444	12.786315	17.639573	11.226242	1.519e+00	1.434e-03	9.375e-01	3.689e-02	1.05194	5.13968	NoBP	NoMF	NoCC	IPR013057:Amino acid transporter, transmembrane
PTSG_00061	6.038797	5.268439	4.293932	1.910899	0.908109	2.003237	0.657648	0.338820	2.749e+00	1.064e-07	1.746e+00	8.346e-04	2.15985	5.13746	NoBP	NoMF	NoCC	NoDomain
PTSG_08687	41.009113	17.401713	23.665855	11.834475	19.971125	15.252813	10.667142	7.194388	1.389e+00	3.969e-03	1.512e+00	1.555e-03	1.07528	5.13332	BP_GO:0008152:metabolic process	MF_GO:0008484:sulfuric ester hydrolase activity	NoCC	IPR000917:Sulfatase; IPR017849:Alkaline phosphatase-like, alpha/beta/alpha; IPR017850:Alkaline-phosphatase-like, core domain
PTSG_07127	66.190807	41.709684	88.798180	42.510362	36.770613	44.613111	45.802720	12.146737	1.262e+00	7.033e-03	9.283e-01	3.181e-02	0.850255	5.13119	BP_GO:0006771:riboflavin metabolic process; BP_GO:0019497:hexachlorocyclohexane metabolic process	MF_GO:0003993:acid phosphatase activity; MF_GO:0046872:metal ion binding	NoCC	IPR004843:Metallo-dependent phosphatase; IPR008963:Purple acid phosphatase-like, N-terminal; IPR015914:Purple acid phosphatase, N-terminal
PTSG_12384	31.909527	32.930606	32.538817	21.576860	17.254819	18.795213	11.949581	10.342795	1.497e+00	1.647e-03	8.901e-01	4.588e-02	1.02203	5.13118	BP_GO:0005975:carbohydrate metabolic process	MF_GO:0016787:hydrolase activity; MF_GO:0043169:cation binding	NoCC	IPR000514:Glycoside hydrolase, family 39; IPR013781:Glycoside hydrolase, subgroup, catalytic core; IPR017853:Glycoside hydrolase, superfamily
PTSG_05418	5.153251	5.710061	7.282504	5.409989	0.348606	0.815611	0.773154	0.364187	3.722e+00	2.481e-12	4.624e-01	3.319e-01	1.97151	5.11922	BP_GO:0007165:signal transduction; BP_GO:0045087:innate immune response; BP_GO:0006006:glucose metabolic process	MF_GO:0004888:transmembrane receptor activity; MF_GO:0005515:protein binding; MF_GO:0003824:catalytic activity; MF_GO:0050661:NADP or NADPH binding	CC_GO:0031224:intrinsic to membrane	IPR000157:Toll-Interleukin receptor; IPR002110:Ankyrin repeat; IPR016040:NAD(P)-binding domain; IPR020683:Ankyrin repeat-containing domain; IPR020859:ROC GTPase; IPR022674:Glucose-6-phosphate dehydrogenase, NAD-binding; IPR023076:Hydroxymethylglutaryl-CoA reductase, class I/II, conserved site
PTSG_07001	28.407980	35.314597	31.477932	9.288182	18.556763	21.581583	13.090781	15.621848	1.221e+00	9.948e-03	2.073e+00	1.775e-05	1.02189	5.09712	NoBP	NoMF	NoCC	NoDomain
PTSG_02986	58.838319	30.427065	22.628178	22.867939	17.670639	26.624806	13.884725	13.845314	1.381e+00	3.646e-03	1.003e+00	2.493e-02	0.974713	5.089	NoBP	NoMF	NoCC	IPR000631:Uncharacterised protein family, carbohydrate kinase-related; IPR004443:YjeF-related protein, N-terminal
PTSG_08987	37.924241	38.992831	32.193975	14.599408	14.474147	20.374516	21.021951	21.869303	1.232e+00	8.793e-03	1.617e+00	3.580e-04	0.977749	5.06933	NoBP	NoMF	NoCC	NoDomain
PTSG_07547	14.952210	38.980295	43.852146	20.721740	16.129548	11.758140	19.509205	13.125613	1.452e+00	2.285e-03	9.569e-01	3.339e-02	1.00431	5.04823	NoBP	NoMF	NoCC	NoDomain
PTSG_10031	4.615029	20.999811	31.223666	11.927368	7.690186	7.227916	10.446234	4.293978	1.710e+00	2.991e-04	9.795e-01	2.327e-02	1.18775	5.04062	NoBP	NoMF	NoCC	NoDomain
PTSG_06450	45.073979	55.199504	59.723740	26.231241	34.719484	26.270438	29.490308	28.746898	1.180e+00	1.188e-02	1.326e+00	2.989e-03	0.874404	5.0164	BP_GO:0019441:tryptophan catabolic process to kynurenine; BP_GO:0055114:oxidation reduction	MF_GO:0004833:tryptophan 2,3-dioxygenase activity; MF_GO:0005506:iron ion binding	CC_GO:0005829:cytosol	IPR004981:Tryptophan 2,3-dioxygenase
PTSG_07654	3.504652	3.600699	4.047043	2.080017	0.044931	0.588682	0.265732	0.000000	4.354e+00	4.441e-14	1.138e+00	2.036e-02	2.64124	5.00335	NoBP	MF_GO:0005515:protein binding	NoCC	IPR001680:WD40 repeat; IPR011046:WD40 repeat-like-containing domain; IPR015943:WD40/YVTN repeat-like-containing domain; IPR017986:WD40-repeat-containing domain; IPR019775:WD40 repeat, conserved site; IPR019781:WD40 repeat, subgroup; IPR019782:WD40 repeat 2; IPR022364:F-box domain, Skp2-like
PTSG_01302	175.671394	62.582314	134.599764	59.473450	86.051776	101.314374	75.156521	56.284996	9.778e-01	3.475e-02	1.361e+00	1.675e-03	0.716113	4.98236	BP_GO:0006629:lipid metabolic process	MF_GO:0004091:carboxylesterase activity	NoCC	IPR001087:Lipase, GDSL; IPR008138:Saposin-like type B, 2; IPR008139:Saposin B; IPR011001:Saposin-like; IPR013831:Esterase, SGNH hydrolase-type, subgroup; IPR021655:Protein metal binding site, Cu-binding, MopE
PTSG_07478	45.181349	54.106332	41.800241	24.080632	17.026062	25.859963	25.233079	34.116113	1.204e+00	1.127e-02	1.266e+00	5.977e-03	0.896528	4.98065	NoBP	MF_GO:0005515:protein binding	NoCC	IPR002110:Ankyrin repeat; IPR020683:Ankyrin repeat-containing domain
PTSG_05839	1.614344	6.288058	0.870327	0.978802	0.000000	0.480348	0.081311	0.033513	4.610e+00	3.418e-15	1.871e+00	2.232e-04	3.21558	4.97791	NoBP	MF_GO:0005515:protein binding	NoCC	IPR001680:WD40 repeat; IPR011046:WD40 repeat-like-containing domain; IPR015943:WD40/YVTN repeat-like-containing domain; IPR017986:WD40-repeat-containing domain; IPR018391:Pyrrolo-quinoline quinone beta-propeller repeat; IPR019775:WD40 repeat, conserved site; IPR019781:WD40 repeat, subgroup; IPR019782:WD40 repeat 2; IPR020472:G-protein beta WD-40 repeat
PTSG_06623	37.157311	4.650878	3.679402	4.994128	11.301620	6.346003	3.628494	5.194966	1.537e+00	1.985e-03	1.923e+00	3.636e-04	1.26868	4.97632	BP_GO:0006281:DNA repair; BP_GO:0055114:oxidation reduction; BP_GO:0070988:demethylation	MF_GO:0003684:damaged DNA binding; MF_GO:0004519:endonuclease activity; MF_GO:0010302:2-oxoglutarate-dependent dioxygenase activity; MF_GO:0051747:DNA demethylase activity; MF_GO:0004527:exonuclease activity	CC_GO:0005654:nucleoplasm	IPR005123:Oxoglutarate/iron-dependent oxygenase
PTSG_05446	6.081250	5.843426	8.661424	2.542867	2.360668	3.156060	1.757071	0.117437	2.245e+00	5.474e-06	1.734e+00	3.880e-04	1.78818	4.96871	BP_GO:0006811:ion transport; BP_GO:0055085:transmembrane transport	MF_GO:0016787:hydrolase activity; MF_GO:0005216:ion channel activity	CC_GO:0016020:membrane	IPR000086:NUDIX hydrolase domain; IPR005821:Ion transport; IPR015797:NUDIX hydrolase domain-like
PTSG_06764	10.832792	107.056565	57.683108	21.429057	22.685527	28.048858	46.448156	44.285093	1.061e+00	2.315e-02	1.756e+00	1.064e-04	0.845077	4.96141	BP_GO:0007417:central nervous system development; BP_GO:0006355:regulation of transcription, DNA-dependent; BP_GO:0007402:ganglion mother cell fate determination; BP_GO:0007601:visual perception; BP_GO:0006366:transcription from RNA polymerase II promoter; BP_GO:0006418:tRNA aminoacylation for protein translation	MF_GO:0003723:RNA binding; MF_GO:0003700:transcription factor activity; MF_GO:0004812:aminoacyl-tRNA ligase activity; MF_GO:0005524:ATP binding	CC_GO:0005730:nucleolus; CC_GO:0005667:transcription factor complex	IPR004154:Anticodon-binding; IPR007109:Brix domain
PTSG_06005	35.501035	103.708609	103.161830	45.865736	42.890081	45.797797	50.138526	50.095729	1.115e+00	1.666e-02	1.125e+00	9.367e-03	0.782828	4.96008	NoBP	MF_GO:0016787:hydrolase activity	NoCC	IPR000407:Nucleoside phosphatase GDA1/CD39
PTSG_01236	9.758284	24.849777	30.162493	10.881107	9.372414	10.283494	5.734227	13.505254	1.488e+00	2.571e-03	1.282e+00	1.105e-02	1.11684	4.95017	NoBP	NoMF	NoCC	NoDomain
PTSG_04749	109.374402	118.962768	134.495780	78.901078	66.943292	79.545627	80.543968	63.004252	1.076e+00	2.017e-02	9.192e-01	3.021e-02	0.712895	4.93195	BP_GO:0048739:cardiac muscle fiber development; BP_GO:0048251:elastic fiber assembly; BP_GO:0006936:muscle contraction	MF_GO:0008307:structural constituent of muscle; MF_GO:0005515:protein binding; MF_GO:0003774:motor activity; MF_GO:0005524:ATP binding	CC_GO:0005859:muscle myosin complex	IPR000048:IQ motif, EF-hand binding site; IPR001609:Myosin head, motor domain; IPR002928:Myosin tail; IPR004009:Myosin, N-terminal, SH3-like
PTSG_08080	23.653364	46.881336	53.231062	22.282774	18.051288	21.874101	28.277709	18.743442	1.266e+00	6.658e-03	1.196e+00	5.596e-03	0.917218	4.92226	NoBP	MF_GO:0005515:protein binding; MF_GO:0003774:motor activity; MF_GO:0005524:ATP binding	CC_GO:0016459:myosin complex	IPR000048:IQ motif, EF-hand binding site; IPR001609:Myosin head, motor domain; IPR010926:Myosin tail 2
PTSG_05146	10.482719	10.239731	10.496970	8.233050	4.021243	2.542769	1.101899	3.065573	2.301e+00	4.655e-06	6.387e-01	1.862e-01	1.45611	4.92079	NoBP	NoMF	NoCC	NoDomain
PTSG_07498	45.683066	15.587873	33.814566	16.348834	16.520184	22.195750	13.543212	11.448738	1.329e+00	4.681e-03	1.253e+00	4.438e-03	0.985165	4.91222	BP_GO:0005975:carbohydrate metabolic process	MF_GO:0016798:hydrolase activity, acting on glycosyl bonds	NoCC	IPR000772:Ricin B lectin; IPR001764:Glycoside hydrolase, family 3, N-terminal; IPR002772:Glycoside hydrolase, family 3, C-terminal; IPR008997:Ricin B-related lectin; IPR017853:Glycoside hydrolase, superfamily
PTSG_11051	6.036996	1.321180	1.853509	0.770145	0.000000	0.799204	0.309225	0.000000	3.768e+00	4.176e-09	2.336e+00	1.112e-03	3.03079	4.90533	NoBP	MF_GO:0005515:protein binding	NoCC	IPR011990:Tetratricopeptide-like helical; IPR013026:Tetratricopeptide repeat-containing; IPR019734:Tetratricopeptide repeat
PTSG_08012	11.950753	97.434483	41.970936	14.563250	20.355405	23.621623	41.963495	37.852018	1.036e+00	2.911e-02	2.089e+00	3.154e-05	0.866528	4.90181	BP_GO:0042255:ribosome assembly	MF_GO:0003723:RNA binding; MF_GO:0005515:protein binding	CC_GO:0005730:nucleolus	IPR002478:Pseudouridine synthase/archaeosine transglycosylase; IPR005155:Ribosome biogenesis factor NIP7-like; IPR015947:Pseudouridine synthase/archaeosine transglycosylase-like; IPR016686:Ribosome biogenesis factor, NIP7
PTSG_13227	17.751772	17.403035	26.797009	10.721942	3.919498	10.270623	17.220109	5.323081	1.495e+00	2.816e-03	1.244e+00	1.903e-02	1.12155	4.89905	NoBP	NoMF	NoCC	IPR011009:Protein kinase-like domain
PTSG_07428	3.490022	50.508252	25.777172	9.941812	9.709289	10.465679	17.578537	17.388412	1.283e+00	6.420e-03	1.725e+00	1.554e-04	1.03061	4.87778	NoBP	MF_GO:0003723:RNA binding	NoCC	IPR001313:Pumilio RNA-binding repeat; IPR011989:Armadillo-like helical; IPR016024:Armadillo-type fold
PTSG_03014	12.346463	158.058738	101.568212	40.039943	39.979771	48.843335	69.606649	71.125627	9.973e-01	3.126e-02	1.490e+00	6.039e-04	0.749637	4.87441	BP_GO:0006364:rRNA processing	MF_GO:0003723:RNA binding; MF_GO:0008757:S-adenosylmethionine-dependent methyltransferase activity	NoCC	IPR001678:Bacterial Fmu (Sun)/eukaryotic nucleolar NOL1/Nop2p; IPR011023:Nop2p; IPR018247:EF-Hand 1, calcium-binding site; IPR018314:Bacterial Fmu (Sun)/eukaryotic nucleolar NOL1/Nop2p, conserved site; IPR023267:RNA (C5-cytosine) methyltransferase; IPR023273:RNA (C5-cytosine) methyltransferase, NOP2
PTSG_11408	3.733899	3.823716	1.999142	0.053839	0.000000	2.059219	0.000000	0.000000	2.954e+00	3.731e-08	6.189e+00	6.089e-12	2.91416	4.87119	NoBP	MF_GO:0005515:protein binding	NoCC	IPR001680:WD40 repeat; IPR011046:WD40 repeat-like-containing domain; IPR015943:WD40/YVTN repeat-like-containing domain; IPR017986:WD40-repeat-containing domain; IPR019775:WD40 repeat, conserved site; IPR019781:WD40 repeat, subgroup; IPR019782:WD40 repeat 2; IPR020472:G-protein beta WD-40 repeat
PTSG_06030	3.506523	3.395714	7.372722	2.749216	0.000000	1.467232	0.000000	1.091914	NA	NA	1.069e+00	2.232e-01	2.16411	4.87022	NoBP	NoMF	NoCC	NoDomain
PTSG_08321	29.929496	5.879192	17.027732	9.055369	6.951563	9.541621	7.887046	5.533150	1.566e+00	9.782e-04	1.257e+00	4.819e-03	1.17618	4.86762	NoBP	MF_GO:0005529:sugar binding; MF_GO:0003824:catalytic activity	NoCC	IPR000922:D-galactoside/L-rhamnose binding SUEL lectin domain; IPR008902:Bacterial alpha-L-rhamnosidase; IPR008928:Six-hairpin glycosidase-like; IPR013737:Bacterial alpha-L-rhamnosidase N-terminal
PTSG_01632	5.614811	3.420699	4.348741	3.868954	0.000000	0.397082	0.358487	0.049251	4.760e+00	3.632e-16	5.084e-01	2.901e-01	2.25484	4.86482	BP_GO:0006811:ion transport; BP_GO:0055085:transmembrane transport	MF_GO:0005509:calcium ion binding; MF_GO:0005216:ion channel activity	CC_GO:0016020:membrane	IPR002048:Calcium-binding EF-hand; IPR005821:Ion transport; IPR011992:EF-hand-like domain; IPR018247:EF-Hand 1, calcium-binding site; IPR018249:EF-HAND 2
PTSG_04722	74.868675	55.710635	57.544550	30.590428	30.116103	31.575760	22.981361	63.054801	1.080e+00	1.988e-02	1.334e+00	1.933e-03	0.814189	4.86118	BP_GO:0006810:transport; BP_GO:0051384:response to glucocorticoid stimulus	MF_GO:0016887:ATPase activity; MF_GO:0005215:transporter activity; MF_GO:0005524:ATP binding	CC_GO:0042599:lamellar body; CC_GO:0005886:plasma membrane	IPR003439:ABC transporter-like; IPR003593:ATPase, AAA+ type, core
PTSG_00636	2.974450	4.267341	2.565744	1.243763	0.000000	0.368770	0.665854	0.000000	NA	NA	1.685e+00	1.390e-01	2.84284	4.85821	NoBP	NoMF	NoCC	NoDomain
PTSG_02819	9.679904	4.999473	2.697637	1.120885	0.887790	3.821874	1.500176	0.370988	2.142e+00	7.109e-05	2.692e+00	1.039e-04	1.91089	4.84248	NoBP	NoMF	NoCC	NoDomain
PTSG_01273	5.430797	22.719655	22.485955	7.085150	6.345592	6.423330	8.206149	9.199713	1.499e+00	1.884e-03	1.552e+00	1.188e-03	1.17952	4.80907	NoBP	MF_GO:0005515:protein binding	NoCC	IPR001810:F-box domain, cyclin-like; IPR003347:Transcription factor jumonji/aspartyl beta-hydroxylase; IPR013129:Transcription factor jumonji; IPR022364:F-box domain, Skp2-like
PTSG_00812	9.229834	19.486808	14.363159	8.292590	3.940856	6.262756	6.219449	5.515213	1.722e+00	3.319e-04	1.093e+00	1.478e-02	1.24796	4.79712	BP_GO:0006464:protein modification process; BP_GO:0006570:tyrosine metabolic process	MF_GO:0004835:tubulin-tyrosine ligase activity	NoCC	IPR004344:Tubulin-tyrosine ligase
PTSG_07073	35.791327	45.138988	44.263830	23.388885	18.409236	24.797702	28.885718	17.262170	1.240e+00	7.821e-03	1.138e+00	8.124e-03	0.888087	4.78063	NoBP	MF_GO:0005515:protein binding	NoCC	IPR000008:C2 calcium-dependent membrane targeting; IPR008973:C2 calcium/lipid-binding domain, CaLB; IPR018029:C2 membrane targeting protein; IPR020477:C2 region
PTSG_11126	10.720836	31.873183	39.516567	15.143932	13.534267	10.856661	17.515543	11.333782	1.387e+00	3.360e-03	1.160e+00	9.165e-03	1.00087	4.77868	NoBP	NoMF	NoCC	NoDomain
PTSG_01753	3.748674	1.700640	3.408373	0.254190	0.000000	0.226098	0.918551	0.378590	3.243e+00	2.430e-07	3.851e+00	7.087e-06	3.0541	4.77041	BP_GO:0007017:microtubule-based process	MF_GO:0005515:protein binding; MF_GO:0003777:microtubule motor activity	CC_GO:0005871:kinesin complex; CC_GO:0005874:microtubule	IPR001440:Tetratricopeptide TPR-1; IPR002151:Kinesin light chain; IPR011990:Tetratricopeptide-like helical; IPR013026:Tetratricopeptide repeat-containing; IPR019734:Tetratricopeptide repeat
PTSG_07492	7.042607	63.839426	44.260073	12.079927	19.706872	16.678674	23.744651	30.254910	1.101e+00	1.906e-02	1.972e+00	2.722e-05	0.905251	4.76371	BP_GO:0007004:telomere maintenance via telomerase	MF_GO:0005515:protein binding; MF_GO:0003676:nucleic acid binding	CC_GO:0005730:nucleolus; CC_GO:0000781:chromosome, telomeric region	IPR000467:D111/G-patch
PTSG_00953	19.423632	15.769858	17.897080	10.337052	6.842324	7.224371	7.263354	8.247852	1.591e+00	1.086e-03	1.077e+00	2.529e-02	1.14849	4.76097	NoBP	NoMF	NoCC	NoDomain
PTSG_06996	50.780216	47.408314	43.194060	35.192778	13.373821	28.235550	31.790449	21.639245	1.316e+00	4.737e-03	7.210e-01	9.098e-02	0.855487	4.75522	BP_GO:0006816:calcium ion transport	MF_GO:0005262:calcium channel activity; MF_GO:0005488:binding	CC_GO:0005783:endoplasmic reticulum; CC_GO:0016020:membrane	IPR000493:Inositol 1,4,5-trisphosphate-binding protein receptor; IPR000699:Intracellular calcium-release channel; IPR003608:MIR; IPR013662:RyR/IP3R Homology associated domain; IPR014821:Inositol 1,4,5-trisphosphate/ryanodine receptor; IPR015925:Ryanodine receptor-related; IPR016024:Armadillo-type fold; IPR016093:MIR motif
PTSG_13168	11.624062	12.958061	10.836470	6.611607	2.410308	5.880926	7.709434	0.899298	1.818e+00	1.761e-04	1.137e+00	1.496e-02	1.3281	4.72999	BP_GO:0006605:protein targeting; BP_GO:0015758:glucose transport; BP_GO:0008286:insulin receptor signaling pathway	MF_GO:0005515:protein binding	NoCC	IPR001202:WW/Rsp5/WWP; IPR001478:PDZ/DHR/GLGF
PTSG_09603	63.574580	14.872985	36.113532	23.619608	17.431230	23.480970	17.405271	20.417620	1.283e+00	7.268e-03	9.952e-01	2.984e-02	0.899508	4.72692	NoBP	MF_GO:0016740:transferase activity; MF_GO:0005515:protein binding; MF_GO:0008270:zinc ion binding	NoCC	IPR000306:Zinc finger, FYVE-type; IPR000980:SH2 motif; IPR011011:Zinc finger, FYVE/PHD-type; IPR013083:Zinc finger, RING/FYVE/PHD-type; IPR017455:Zinc finger, FYVE-related
PTSG_00372	121.855104	120.612289	122.260779	74.959195	69.735899	88.235439	91.098207	54.859806	1.017e+00	2.786e-02	9.988e-01	1.854e-02	0.682016	4.72345	BP_GO:0051056:regulation of small GTPase mediated signal transduction; BP_GO:0007165:signal transduction	MF_GO:0005515:protein binding; MF_GO:0005099:Ras GTPase activator activity	CC_GO:0005622:intracellular	IPR000048:IQ motif, EF-hand binding site; IPR000593:RasGAP protein, C-terminal; IPR001202:WW/Rsp5/WWP; IPR001715:Calponin homology domain; IPR001936:Ras GTPase-activating protein; IPR008936:Rho GTPase activation protein; IPR023152:Ras GTPase-activating protein, conserved site
PTSG_07883	16.710448	11.146738	16.578746	10.435183	3.135333	7.551805	5.340261	5.454758	1.791e+00	1.482e-04	8.057e-01	5.914e-02	1.21435	4.72223	BP_GO:0045454:cell redox homeostasis	MF_GO:0008270:zinc ion binding; MF_GO:0005509:calcium ion binding; MF_GO:0005515:protein binding	CC_GO:0005622:intracellular	IPR001876:Zinc finger, RanBP2-type; IPR002048:Calcium-binding EF-hand; IPR002110:Ankyrin repeat; IPR011992:EF-hand-like domain; IPR012335:Thioredoxin fold; IPR012336:Thioredoxin-like fold; IPR013766:Thioredoxin domain; IPR017936:Thioredoxin-like; IPR017937:Thioredoxin, conserved site; IPR018247:EF-Hand 1, calcium-binding site; IPR018249:EF-HAND 2; IPR020683:Ankyrin repeat-containing domain; IPR02…
PTSG_08148	33.519982	38.547111	28.123523	22.338545	15.611560	21.330817	14.245318	14.026007	1.370e+00	4.488e-03	8.800e-01	5.941e-02	0.931494	4.71489	NoBP	NoMF	NoCC	IPR019194:Transcription elognation factor Eaf, N-terminal
PTSG_04605	10.631158	38.069382	22.008902	15.470015	11.323394	8.857235	9.709857	12.182606	1.502e+00	1.771e-03	9.063e-01	4.645e-02	1.03422	4.71487	NoBP	NoMF	CC_GO:0016021:integral to membrane	IPR002781:Protein of unknown function DUF81
PTSG_11450	72.039685	46.019218	44.152829	21.403405	22.603241	46.537356	32.083525	30.697525	1.041e+00	2.870e-02	1.638e+00	7.957e-04	0.818253	4.71049	NoBP	NoMF	NoCC	NoDomain
PTSG_08528	129.068134	11.462880	18.113773	16.704904	41.932133	32.765478	39.211791	19.138661	9.981e-01	3.591e-02	1.965e+00	7.153e-05	0.820183	4.69529	BP_GO:0006811:ion transport; BP_GO:0007165:signal transduction	MF_GO:0004872:receptor activity; MF_GO:0005216:ion channel activity; MF_GO:0005524:ATP binding	CC_GO:0016020:membrane	IPR001429:P2X purinoreceptor
PTSG_06313	13.498960	42.419619	60.605567	19.994035	15.900785	25.950699	23.756082	19.244987	1.215e+00	1.012e-02	1.263e+00	5.332e-03	0.889318	4.69517	BP_GO:0009851:auxin biosynthetic process; BP_GO:0007409:axonogenesis	MF_GO:0005524:ATP binding; MF_GO:0019901:protein kinase binding	CC_GO:0005829:cytosol; CC_GO:0030863:cortical cytoskeleton; CC_GO:0043234:protein complex; CC_GO:0030424:axon; CC_GO:0005625:soluble fraction	IPR004000:Actin-like; IPR004001:Actin, conserved site; IPR020902:Actin/actin-like conserved site
PTSG_08146	2.715256	4.866448	4.771722	2.389384	0.144957	1.040051	0.408245	0.201915	3.523e+00	7.110e-11	1.083e+00	2.696e-02	2.29873	4.69373	BP_GO:0006468:protein amino acid phosphorylation	MF_GO:0004672:protein kinase activity; MF_GO:0005524:ATP binding; MF_GO:0005515:protein binding	NoCC	IPR000719:Protein kinase, catalytic domain; IPR001245:Serine-threonine/tyrosine-protein kinase; IPR001611:Leucine-rich repeat; IPR003591:Leucine-rich repeat, typical subtype; IPR011009:Protein kinase-like domain
PTSG_03619	109.518901	104.352908	94.204582	59.747277	38.627715	63.655293	80.659587	73.087087	1.007e+00	2.949e-02	1.081e+00	1.105e-02	0.701345	4.68651	BP_GO:0006754:ATP biosynthetic process; BP_GO:0006816:calcium ion transport	MF_GO:0005515:protein binding; MF_GO:0005524:ATP binding; MF_GO:0005388:calcium-transporting ATPase activity	CC_GO:0016021:integral to membrane; CC_GO:0005886:plasma membrane; CC_GO:0016529:sarcoplasmic reticulum	IPR001478:PDZ/DHR/GLGF; IPR001757:ATPase, P-type, K/Mg/Cd/Cu/Zn/Na/Ca/Na/H-transporter; IPR004014:ATPase, P-type cation-transporter, N-terminal; IPR005479:Carbamoyl-phosphate synthetase, large subunit, ATP-binding; IPR005834:Haloacid dehalogenase-like hydrolase; IPR006068:ATPase, P-type cation-transporter, C-terminal; IPR006408:ATPase, P-type, calcium-transporting, PMCA-type; IPR008250:ATPase, P-…
PTSG_10808	4.742635	2.487747	1.917642	0.743673	0.000000	0.992229	0.298596	0.000000	3.541e+00	1.500e-07	2.366e+00	3.631e-03	2.90575	4.6739	NoBP	NoMF	NoCC	NoDomain
PTSG_10193	5.976502	6.839938	6.385538	4.486962	0.863725	2.273403	1.641951	0.281978	2.673e+00	1.115e-07	8.128e-01	8.101e-02	1.74495	4.67336	BP_GO:0006468:protein amino acid phosphorylation	MF_GO:0004672:protein kinase activity; MF_GO:0005524:ATP binding	NoCC	IPR000719:Protein kinase, catalytic domain; IPR003591:Leucine-rich repeat, typical subtype; IPR011009:Protein kinase-like domain; IPR013032:EGF-like region, conserved site; IPR017442:Serine/threonine-protein kinase-like domain
PTSG_03606	4.427639	2.620275	4.535367	1.851412	0.000000	1.029252	0.557528	0.229791	3.389e+00	2.518e-07	1.369e+00	5.778e-02	2.39595	4.66973	NoBP	NoMF	NoCC	NoDomain
PTSG_00749	133.688493	26.879758	56.186411	28.562907	55.652747	53.534660	50.133524	26.132666	9.744e-01	3.638e-02	1.633e+00	2.767e-04	0.755306	4.66398	NoBP	NoMF	NoCC	IPR004170:WWE domain; IPR008893:WGR domain
PTSG_04427	179.289579	93.663400	210.818608	92.093736	126.681346	142.238502	94.455041	63.450138	9.415e-01	4.176e-02	1.110e+00	9.616e-03	0.635782	4.66233	BP_GO:0005975:carbohydrate metabolic process	MF_GO:0003824:catalytic activity; MF_GO:0043169:cation binding	NoCC	IPR001579:Glycoside hydrolase, chitinase active site; IPR013781:Glycoside hydrolase, subgroup, catalytic core; IPR017853:Glycoside hydrolase, superfamily
PTSG_00724	32.545519	52.711453	50.327023	24.183012	32.719539	24.167598	20.904751	23.729598	1.177e+00	1.211e-02	1.206e+00	6.157e-03	0.84612	4.65204	NoBP	NoMF	NoCC	NoDomain
PTSG_02959	3.407655	3.999964	1.402907	0.777222	0.184678	0.691327	0.000000	0.192932	3.811e+00	1.157e-07	2.226e+00	5.206e-03	2.99167	4.64983	NoBP	NoMF	NoCC	NoDomain
PTSG_05868	11.898103	8.300290	6.493563	4.173490	1.546342	4.530212	3.181031	2.598776	1.910e+00	9.463e-05	1.393e+00	3.011e-03	1.47261	4.64368	NoBP	MF_GO:0005515:protein binding	NoCC	IPR001680:WD40 repeat; IPR011046:WD40 repeat-like-containing domain; IPR015943:WD40/YVTN repeat-like-containing domain; IPR017986:WD40-repeat-containing domain; IPR019775:WD40 repeat, conserved site; IPR019781:WD40 repeat, subgroup; IPR019782:WD40 repeat 2; IPR020472:G-protein beta WD-40 repeat
PTSG_07016	3.799631	2.320953	3.781777	1.558257	0.026136	0.627798	0.309152	0.027304	4.063e+00	5.965e-15	1.384e+00	1.794e-03	2.69501	4.64299	BP_GO:0007156:homophilic cell adhesion; BP_GO:0006260:DNA replication	MF_GO:0003676:nucleic acid binding; MF_GO:0005524:ATP binding; MF_GO:0008026:ATP-dependent helicase activity; MF_GO:0005509:calcium ion binding; MF_GO:0005198:structural molecule activity; MF_GO:0030414:peptidase inhibitor activity; MF_GO:0003887:DNA-directed DNA polymerase activity	CC_GO:0005576:extracellular region; CC_GO:0005886:plasma membrane; CC_GO:0042575:DNA polymerase complex	IPR000629:RNA helicase, ATP-dependent, DEAD-box, conserved site; IPR001791:Laminin G domain; IPR002126:Cadherin; IPR003129:Laminin G, thrombospondin-type, N-terminal; IPR008197:Whey acidic protein, 4-disulphide core; IPR008985:Concanavalin A-like lectin/glucanase; IPR013320:Concanavalin A-like lectin/glucanase, subgroup; IPR015919:Cadherin-like; IPR017964:DNA-directed DNA polymerase, family B, co…
PTSG_03478	30.901233	17.324844	28.145815	7.650779	16.967301	17.466817	12.287628	9.622493	1.196e+00	1.269e-02	2.037e+00	5.800e-05	0.992051	4.63289	NoBP	NoMF	NoCC	NoDomain
PTSG_12227	7.786138	38.014619	42.658856	19.534586	12.692076	13.846279	22.304787	8.031372	1.404e+00	2.834e-03	9.031e-01	3.769e-02	0.948242	4.6293	NoBP	MF_GO:0005515:protein binding; MF_GO:0005509:calcium ion binding	NoCC	IPR001680:WD40 repeat; IPR011046:WD40 repeat-like-containing domain; IPR011992:EF-hand-like domain; IPR015943:WD40/YVTN repeat-like-containing domain; IPR017986:WD40-repeat-containing domain; IPR018247:EF-Hand 1, calcium-binding site; IPR018249:EF-HAND 2; IPR019775:WD40 repeat, conserved site; IPR019781:WD40 repeat, subgroup; IPR019782:WD40 repeat 2; IPR020472:G-protein beta WD-40 repeat
PTSG_03185	13.719082	128.126003	85.135873	32.247592	38.590162	33.588227	54.206802	67.689264	9.763e-01	3.591e-02	1.539e+00	5.162e-04	0.741161	4.62593	BP_GO:0000055:ribosomal large subunit export from nucleus	MF_GO:0043023:ribosomal large subunit binding	CC_GO:0005737:cytoplasm; CC_GO:0005634:nucleus	IPR007064:NMD3
PTSG_06571	18.484299	44.818775	49.111342	24.338093	17.748704	14.878335	25.371989	19.157110	1.300e+00	5.619e-03	9.294e-01	3.228e-02	0.884395	4.62337	BP_GO:0006814:sodium ion transport; BP_GO:0007623:circadian rhythm; BP_GO:0051384:response to glucocorticoid stimulus; BP_GO:0006898:receptor-mediated endocytosis; BP_GO:0006885:regulation of pH; BP_GO:0055085:transmembrane transport; BP_GO:0015992:proton transport	MF_GO:0015385:sodium:hydrogen antiporter activity; MF_GO:0005515:protein binding	CC_GO:0031526:brush border membrane; CC_GO:0009986:cell surface; CC_GO:0016324:apical plasma membrane; CC_GO:0016021:integral to membrane	IPR004709:Na+/H+ exchanger; IPR006153:Cation/H+ exchanger; IPR018416:Na+/H+ exchanger, isoforms 3/9; IPR018422:Cation/H+ exchanger, CPA1 family
PTSG_12243	8.490435	6.458728	3.065777	4.375909	0.863208	1.615674	1.193431	0.655846	2.799e+00	8.424e-08	7.604e-01	1.216e-01	1.7864	4.61992	NoBP	MF_GO:0005515:protein binding	NoCC	IPR002110:Ankyrin repeat; IPR020683:Ankyrin repeat-containing domain
PTSG_08027	16.161420	26.084511	48.211753	19.147324	14.451844	13.691796	18.993758	12.301880	1.366e+00	4.112e-03	9.592e-01	3.470e-02	0.939926	4.61899	NoBP	MF_GO:0005515:protein binding	NoCC	IPR002110:Ankyrin repeat; IPR020683:Ankyrin repeat-containing domain
PTSG_04220	117.253691	133.261648	151.871576	64.504430	103.831068	98.669897	83.050769	76.371410	9.104e-01	4.896e-02	1.359e+00	1.708e-03	0.653253	4.61685	NoBP	NoMF	NoCC	IPR000073:Alpha/beta hydrolase fold-1; IPR022742:Alpha/beta hydrolase, N-terminal
PTSG_11458	2.009273	2.773293	4.123791	0.000000	0.000000	1.700805	0.069795	0.172601	2.937e+00	2.982e-07	3.343e+01	1.137e-08	2.93337	4.60504	BP_GO:0006511:ubiquitin-dependent protein catabolic process; BP_GO:0016579:protein deubiquitination	MF_GO:0004221:ubiquitin thiolesterase activity	NoCC	IPR001394:Peptidase C19, ubiquitin carboxyl-terminal hydrolase 2
PTSG_06598	0.335883	12.432497	1.158923	1.966287	0.400470	1.873910	1.127850	0.139456	2.697e+00	1.225e-06	1.503e+00	9.119e-03	2.07529	4.59652	NoBP	NoMF	NoCC	NoDomain
PTSG_00079	61.802466	212.670815	196.279393	93.107657	85.321285	79.848306	109.918421	138.858565	9.355e-01	4.396e-02	1.060e+00	1.451e-02	0.62979	4.59361	NoBP	MF_GO:0016787:hydrolase activity	NoCC	IPR002637:Ham1-like protein
PTSG_08674	35.280613	8.666942	19.700154	8.009504	14.542117	17.628160	7.091562	4.282328	1.306e+00	5.765e-03	1.704e+00	2.502e-04	1.041	4.58776	NoBP	NoMF	NoCC	IPR012878:Protein of unknown function DUF1680
PTSG_08305	33.528077	40.454659	35.224449	19.531756	17.311218	15.881028	10.296032	35.574968	1.201e+00	1.056e-02	1.199e+00	6.699e-03	0.884449	4.58672	BP_GO:0006468:protein amino acid phosphorylation	MF_GO:0004672:protein kinase activity; MF_GO:0005524:ATP binding	NoCC	IPR000719:Protein kinase, catalytic domain; IPR004147:ABC-1; IPR011009:Protein kinase-like domain
PTSG_06529	33.125641	15.292275	18.669030	14.102836	8.816583	11.202630	12.717934	8.237154	1.456e+00	2.065e-03	9.624e-01	2.834e-02	1.02154	4.57956	NoBP	NoMF	NoCC	IPR000938:Cytoskeleton-associated protein, Gly-rich domain; IPR007941:Protein of unknown function DUF726
PTSG_09612	49.357601	22.877610	32.341068	19.977323	16.346849	17.063457	10.517874	29.951242	1.234e+00	8.863e-03	1.102e+00	1.296e-02	0.892989	4.57518	NoBP	NoMF	NoCC	NoDomain
PTSG_09411	66.952672	127.826628	42.944531	50.967409	51.171225	69.598418	35.740312	32.787755	1.083e+00	2.282e-02	9.341e-01	4.454e-02	0.721626	4.55215	NoBP	NoMF	NoCC	NoDomain
PTSG_09418	72.581966	91.166041	72.527011	50.708649	30.631334	46.708305	47.959852	62.658097	1.069e+00	2.194e-02	9.362e-01	3.155e-02	0.72244	4.55091	BP_GO:0006012:galactose metabolic process; BP_GO:0009117:nucleotide metabolic process; BP_GO:0009225:nucleotide-sugar metabolic process	MF_GO:0050662:coenzyme binding; MF_GO:0003978:UDP-glucose 4-epimerase activity	NoCC	IPR001509:NAD-dependent epimerase/dehydratase; IPR005886:UDP-glucose 4-epimerase; IPR008089:Nucleotide sugar epimerase; IPR016040:NAD(P)-binding domain
PTSG_03350	4.583002	4.218464	3.229157	2.675338	0.270509	0.708839	0.502812	0.000000	3.752e+00	1.696e-11	8.856e-01	7.516e-02	2.26989	4.54813	BP_GO:0007165:signal transduction; BP_GO:0045087:innate immune response	MF_GO:0004888:transmembrane receptor activity; MF_GO:0005515:protein binding	CC_GO:0031224:intrinsic to membrane	IPR000157:Toll-Interleukin receptor; IPR002110:Ankyrin repeat; IPR020683:Ankyrin repeat-containing domain; IPR020859:ROC GTPase
PTSG_07347	14.321427	26.457516	37.488366	10.226495	10.507888	10.571393	17.756098	17.701271	1.218e+00	9.797e-03	1.655e+00	3.437e-04	0.966327	4.54694	BP_GO:0006396:RNA processing	MF_GO:0003723:RNA binding; MF_GO:0016779:nucleotidyltransferase activity	NoCC	IPR002646:Poly A polymerase, head domain
PTSG_06413	83.478267	59.661739	82.770292	51.066275	49.796737	64.771575	43.244603	18.306609	1.121e+00	1.575e-02	8.609e-01	4.328e-02	0.728843	4.54407	NoBP	NoMF	CC_GO:0016021:integral to membrane	IPR000884:Thrombospondin, type 1 repeat; IPR002860:BNR repeat; IPR006581:VPS10
PTSG_06347	32.212540	15.312039	19.770112	10.871069	9.176832	18.830379	13.611609	3.124647	1.342e+00	4.321e-03	1.343e+00	2.562e-03	1.012	4.54131	BP_GO:0045449:regulation of transcription	MF_GO:0005515:protein binding; MF_GO:0003700:transcription factor activity; MF_GO:0043565:sequence-specific DNA binding	CC_GO:0005667:transcription factor complex	IPR002110:Ankyrin repeat; IPR004827:Basic-leucine zipper (bZIP) transcription factor; IPR020683:Ankyrin repeat-containing domain
PTSG_02098	7.077583	20.235401	34.095796	10.305343	7.609758	11.211272	13.240820	7.320179	1.403e+00	3.017e-03	1.298e+00	3.520e-03	1.04253	4.54065	BP_GO:0006468:protein amino acid phosphorylation; BP_GO:0009069:serine family amino acid metabolic process	MF_GO:0004674:protein serine/threonine kinase activity; MF_GO:0005524:ATP binding	NoCC	IPR004166:MHCK/EF2 kinase; IPR011009:Protein kinase-like domain
PTSG_05353	26.414894	43.202054	57.397346	26.824440	25.195406	25.357033	29.059046	12.220697	1.234e+00	8.378e-03	9.644e-01	2.632e-02	0.835164	4.51313	BP_GO:0006813:potassium ion transport	MF_GO:0005515:protein binding; MF_GO:0005249:voltage-gated potassium channel activity	CC_GO:0008076:voltage-gated potassium channel complex	IPR000210:BTB/POZ-like; IPR001646:Pentapeptide repeat; IPR003131:Potassium channel, voltage dependent, Kv, tetramerisation; IPR011333:BTB/POZ fold
PTSG_09692	11.522494	6.762651	9.874696	4.317534	2.319432	4.341301	3.919347	2.982274	1.798e+00	4.209e-04	1.426e+00	7.476e-03	1.39227	4.49787	NoBP	NoMF	NoCC	IPR011042:Six-bladed beta-propeller, TolB-like
PTSG_01589	53.741275	195.257665	105.268828	59.363143	83.475843	76.955251	74.588477	81.070669	9.208e-01	4.673e-02	1.298e+00	2.796e-03	0.65317	4.49625	BP_GO:0055114:oxidation reduction; BP_GO:0046168:glycerol-3-phosphate catabolic process	MF_GO:0051287:NAD or NADH binding; MF_GO:0016616:oxidoreductase activity, acting on the CH-OH group of donors, NAD or NADP as acceptor	CC_GO:0005737:cytoplasm	IPR003421:Opine dehydrogenase; IPR008927:6-phosphogluconate dehydrogenase, C-terminal-like; IPR011128:Glycerol-3-phosphate dehydrogenase, NAD-dependent, N-terminal; IPR013328:Dehydrogenase, multihelical; IPR016040:NAD(P)-binding domain
PTSG_00195	70.782312	88.665869	74.953585	55.661049	43.456179	55.993082	41.150136	41.889373	1.113e+00	1.725e-02	7.907e-01	6.954e-02	0.714083	4.49007	BP_GO:0044260:cellular macromolecule metabolic process; BP_GO:0090304:nucleic acid metabolic process; BP_GO:0010467:gene expression	MF_GO:0032452:histone demethylase activity; MF_GO:0016491:oxidoreductase activity; MF_GO:0008270:zinc ion binding; MF_GO:0005515:protein binding	NoCC	IPR001781:Zinc finger, LIM-type; IPR003347:Transcription factor jumonji/aspartyl beta-hydroxylase
PTSG_05873	98.132295	12.401240	29.987130	19.905810	30.121873	22.831318	14.512685	46.552063	1.030e+00	2.918e-02	1.532e+00	9.105e-04	0.806332	4.47488	NoBP	NoMF	NoCC	NoDomain
PTSG_07748	28.653261	14.642865	15.107522	8.249439	11.361012	12.054879	10.004433	5.516478	1.338e+00	4.586e-03	1.537e+00	7.596e-04	1.04466	4.47431	BP_GO:0009311:oligosaccharide metabolic process	MF_GO:0004573:mannosyl-oligosaccharide glucosidase activity	NoCC	IPR004888:Glycoside hydrolase, family 63; IPR008928:Six-hairpin glycosidase-like
PTSG_01775	289.408324	80.228311	125.537517	109.414361	124.593680	111.967150	78.825797	117.125404	9.349e-01	4.344e-02	8.850e-01	3.930e-02	0.606802	4.47021	BP_GO:0055114:oxidation reduction	MF_GO:0008270:zinc ion binding; MF_GO:0016491:oxidoreductase activity; MF_GO:0004857:enzyme inhibitor activity	NoCC	IPR002085:Alcohol dehydrogenase superfamily, zinc-containing; IPR008683:Microvirus A*; IPR011032:GroES-like; IPR013154:Alcohol dehydrogenase GroES-like; IPR016040:NAD(P)-binding domain; IPR020578:Aminotransferase class-V pyridoxal-phosphate binding site
PTSG_06556	6.550492	18.754670	12.160679	5.716342	5.433111	7.944689	3.729701	3.902209	1.587e+00	2.152e-03	1.411e+00	1.410e-02	1.22429	4.45953	NoBP	NoMF	NoCC	IPR010994:RuvA domain 2-like
PTSG_06029	1.835717	3.160368	5.806089	1.791073	0.243190	0.682771	0.410939	0.254059	3.488e+00	1.026e-06	1.276e+00	7.823e-02	2.41233	4.45869	BP_GO:0006468:protein amino acid phosphorylation	MF_GO:0004672:protein kinase activity; MF_GO:0005524:ATP binding	NoCC	IPR000719:Protein kinase, catalytic domain; IPR001245:Serine-threonine/tyrosine-protein kinase; IPR011009:Protein kinase-like domain; IPR017442:Serine/threonine-protein kinase-like domain
PTSG_12397	24.527770	37.630057	50.833588	22.958759	16.509886	25.990966	36.656935	2.239538	1.243e+00	7.576e-03	1.021e+00	1.682e-02	0.851663	4.45855	NoBP	MF_GO:0005515:protein binding	NoCC	IPR011990:Tetratricopeptide-like helical; IPR011993:Pleckstrin homology-type; IPR013026:Tetratricopeptide repeat-containing; IPR019734:Tetratricopeptide repeat; IPR019793:Peroxidases heam-ligand binding site
PTSG_10833	1.156169	18.321264	12.647633	1.450352	3.634201	4.925707	5.293990	6.414996	1.413e+00	3.703e-03	3.175e+00	6.800e-08	1.30169	4.45265	NoBP	NoMF	CC_GO:0016020:membrane	IPR000494:EGF receptor, L domain
PTSG_06366	4.310388	0.391941	3.377725	0.761571	0.144767	0.406443	0.244626	0.000000	4.068e+00	9.434e-11	2.143e+00	8.872e-04	3.11218	4.44855	BP_GO:0006108:malate metabolic process; BP_GO:0055114:oxidation reduction; BP_GO:0006099:tricarboxylic acid cycle	MF_GO:0016615:malate dehydrogenase activity	NoCC	IPR001252:Malate dehydrogenase, active site
PTSG_12419	30.801552	127.421435	84.995778	38.388810	48.728212	57.281208	55.228265	50.036966	9.608e-01	3.825e-02	1.386e+00	1.463e-03	0.699232	4.43393	NoBP	MF_GO:0003723:RNA binding	NoCC	IPR004087:K Homology; IPR004088:K Homology, type 1; IPR018111:K Homology, type 1, subgroup
PTSG_10896	4.301796	1.481193	1.855352	0.359758	0.000000	0.799999	0.144449	0.000000	3.744e+00	2.338e-07	3.165e+00	2.928e-03	3.28705	4.4319	NoBP	NoMF	NoCC	IPR011043:Galactose oxidase/kelch, beta-propeller; IPR015916:Galactose oxidase, beta-propeller
PTSG_09872	62.069432	22.061141	21.243582	20.428515	17.029076	19.660274	24.472639	15.129968	1.207e+00	1.051e-02	1.079e+00	1.589e-02	0.860597	4.41866	BP_GO:0030041:actin filament polymerization; BP_GO:0008624:induction of apoptosis by extracellular signals; BP_GO:0043087:regulation of GTPase activity	MF_GO:0005083:small GTPase regulator activity; MF_GO:0005543:phospholipid binding; MF_GO:0005085:guanyl-nucleotide exchange factor activity; MF_GO:0005515:protein binding	CC_GO:0005829:cytosol; CC_GO:0016020:membrane	IPR000591:DEP domain; IPR000980:SH2 motif; IPR011991:Winged helix-turn-helix transcription repressor DNA-binding
PTSG_06757	45.611961	30.795779	44.375320	26.643388	15.567584	24.864415	38.932745	7.372727	1.232e+00	9.123e-03	8.969e-01	4.531e-02	0.828209	4.41544	BP_GO:0007165:signal transduction	MF_GO:0005515:protein binding	CC_GO:0005622:intracellular	IPR000198:Rho GTPase-activating protein domain; IPR001849:Pleckstrin homology domain; IPR008936:Rho GTPase activation protein; IPR011993:Pleckstrin homology-type
PTSG_04449	56.037311	76.821697	69.820779	37.606812	29.419636	31.649507	27.411804	78.128902	1.016e+00	3.048e-02	1.147e+00	9.854e-03	0.726064	4.41309	NoBP	NoMF	NoCC	NoDomain
PTSG_01671	6.093201	11.613980	4.317396	5.459711	0.345946	3.075676	3.799742	0.000000	2.328e+00	1.072e-05	7.209e-01	1.998e-01	1.5334	4.41018	NoBP	NoMF	NoCC	NoDomain
PTSG_08876	29.956654	18.120361	16.761365	11.510691	9.009711	12.647667	10.330909	10.757023	1.346e+00	6.248e-03	1.215e+00	1.668e-02	0.994029	4.40734	NoBP	MF_GO:0005515:protein binding	NoCC	IPR006210:Epidermal growth factor-like; IPR013032:EGF-like region, conserved site
PTSG_08490	31.966793	11.557137	6.617849	6.416101	5.590015	8.560539	5.581690	13.272405	1.350e+00	1.021e-02	1.712e+00	4.297e-03	1.08402	4.40435	NoBP	NoMF	NoCC	NoDomain
PTSG_04157	31.060108	27.488699	33.661645	10.762226	10.418409	17.594525	19.205342	24.934379	1.091e+00	1.901e-02	1.816e+00	4.864e-05	0.890268	4.39962	NoBP	MF_GO:0005515:protein binding	NoCC	IPR001680:WD40 repeat; IPR007111:NACHT nucleoside triphosphatase; IPR011046:WD40 repeat-like-containing domain; IPR011047:Quinonprotein alcohol dehydrogenase-like; IPR015943:WD40/YVTN repeat-like-containing domain; IPR017986:WD40-repeat-containing domain; IPR019775:WD40 repeat, conserved site; IPR019781:WD40 repeat, subgroup; IPR019782:WD40 repeat 2
PTSG_12710	26.595324	42.843057	66.528823	23.353688	34.729323	32.218970	27.684094	12.619663	1.113e+00	1.753e-02	1.263e+00	4.620e-03	0.795002	4.37422	BP_GO:0006544:glycine metabolic process; BP_GO:0006563:L-serine metabolic process; BP_GO:0006566:threonine metabolic process	MF_GO:0004794:L-threonine ammonia-lyase activity; MF_GO:0030170:pyridoxal phosphate binding; MF_GO:0016597:amino acid binding	NoCC	IPR001926:Pyridoxal phosphate-dependent enzyme, beta subunit; IPR002912:Amino acid-binding ACT; IPR005789:Threonine dehydratase II
PTSG_06888	3.531570	1.628557	0.326391	0.000000	0.000000	0.281469	0.000000	0.000000	5.037e+00	5.514e-08	3.194e+01	2.166e-04	5.02181	4.37364	BP_GO:0006813:potassium ion transport	MF_GO:0005249:voltage-gated potassium channel activity	CC_GO:0008076:voltage-gated potassium channel complex	IPR001646:Pentapeptide repeat; IPR003131:Potassium channel, voltage dependent, Kv, tetramerisation; IPR011333:BTB/POZ fold
PTSG_06191	9.567423	17.733174	8.984908	5.226599	5.795572	6.715196	3.575327	4.805240	1.550e+00	1.304e-03	1.509e+00	1.655e-03	1.21132	4.35634	BP_GO:0006119:oxidative phosphorylation	MF_GO:0000287:magnesium ion binding; MF_GO:0004427:inorganic diphosphatase activity	CC_GO:0005737:cytoplasm	IPR008162:Inorganic pyrophosphatase
PTSG_09648	1.939408	3.672770	2.174799	0.324384	0.000000	1.009873	0.130245	0.000000	3.487e+00	4.701e-07	3.284e+00	1.027e-03	3.14762	4.33144	NoBP	NoMF	NoCC	IPR015916:Galactose oxidase, beta-propeller
PTSG_00588	4.184542	38.029346	20.407908	5.451180	8.251360	9.517903	10.376220	19.044518	1.151e+00	1.619e-02	2.232e+00	1.750e-05	0.987437	4.32856	NoBP	MF_GO:0005515:protein binding	NoCC	IPR001680:WD40 repeat; IPR011046:WD40 repeat-like-containing domain; IPR015943:WD40/YVTN repeat-like-containing domain; IPR017986:WD40-repeat-containing domain; IPR019781:WD40 repeat, subgroup; IPR019782:WD40 repeat 2
PTSG_10670	16.494577	55.535987	30.797592	18.072380	21.657875	17.938893	17.877946	19.765122	1.168e+00	1.427e-02	1.222e+00	8.588e-03	0.846465	4.31624	BP_GO:0055085:transmembrane transport	MF_GO:0005488:binding	CC_GO:0005743:mitochondrial inner membrane	IPR002067:Mitochondrial carrier protein; IPR018108:Mitochondrial substrate/solute carrier; IPR023395:Mitochondrial carrier domain
[truncated: 248 more rows]
