# Supplementary material for: Premetazoan genome evolution and the regulation of cell differentiation in the choanoflagellate Salpingoeca rosetta
Source: Genome Biol. 2013 Feb 18;14(2):R15. doi: 10.1186/gb-2013-14-2-r15 (PMC4054682; doi:10.1186/gb-2013-14-2-r15)
Supplement: Additional file 12 — Genes identified as upregulated in thecate cells. [file gb-2013-14-2-r15-S12.TXT]

#Gene	AtA	AtB	AtAB	SwB	CoA1	CoA2	CoAB	ChB	log2Fold(Swim/Attach)	Pvalue(SwimVsAttach)	log2Fold(Swim/Colony)	Pvalue(SwimVsColony)	log2Fold(Swim/Other)	log2Fold(Swim/Other)*log2(Avg_Swim)	BPGO	MFGO	CCGO	IPRdomain
PTSG_02101	0.193133	49.126433	0.249893	908.529960	56.646547	79.734885	181.129882	19.726112	5.500e+00	2.856e-52	3.444e+00	2.317e-28	4.03928	39.6956	NoBP	MF_GO:0003677:DNA binding; MF_GO:0005515:protein binding	NoCC	IPR000910:High mobility group, HMG1/HMG2; IPR009071:High mobility group, superfamily
PTSG_02782	8.240329	62.900611	4.703863	680.725276	25.429089	43.539388	137.942683	16.301636	4.462e+00	9.944e-37	3.617e+00	9.068e-31	3.994	37.5873	BP_GO:0006633:fatty acid biosynthetic process; BP_GO:0055114:oxidation reduction; BP_GO:0042967:acyl-carrier-protein biosynthetic process	MF_GO:0004314:[acyl-carrier-protein] S-malonyltransferase activity; MF_GO:0005488:binding	CC_GO:0005739:mitochondrion; CC_GO:0005835:fatty acid synthase complex	IPR001227:Acyl transferase domain; IPR003965:Fatty acid synthase; IPR014043:Acyl transferase; IPR016035:Acyl transferase/acyl hydrolase/lysophospholipase; IPR016036:Malonyl-CoA ACP transacylase, ACP-binding
PTSG_05393	36.545480	68.788869	140.701766	774.973270	8.230431	21.385725	104.553024	5.462440	2.929e+00	3.755e-18	4.495e+00	3.365e-47	3.81414	36.6081	NoBP	NoMF	NoCC	NoDomain
PTSG_10444	13.461923	50.565882	9.500873	510.455909	10.943549	28.676394	136.226407	9.146132	4.099e+00	9.706e-29	3.456e+00	1.570e-26	3.78886	34.0832	NoBP	NoMF	NoCC	NoDomain
PTSG_03624	0.302953	2.738211	0.000000	67.266846	0.000000	1.014116	5.188110	1.132058	5.833e+00	8.254e-31	5.108e+00	7.982e-36	5.50408	33.4198	NoBP	NoMF	NoCC	NoDomain
PTSG_00031	20.600822	90.384902	14.415582	680.346789	34.086302	65.441538	151.408101	50.534455	3.728e+00	2.596e-27	3.171e+00	4.751e-24	3.47983	32.7457	BP_GO:0006909:phagocytosis	NoMF	CC_GO:0005856:cytoskeleton	IPR006816:Engulfment/cell motility, ELMO
PTSG_00226	2.964694	9.422794	14.606277	136.317489	0.951671	1.526787	16.655555	0.852177	3.629e+00	1.696e-24	4.742e+00	2.144e-47	4.34421	30.8041	NoBP	MF_GO:0008270:zinc ion binding	CC_GO:0005622:intracellular	IPR007087:Zinc finger, C2H2-type; IPR015880:Zinc finger, C2H2-like
PTSG_06294	7.232204	29.712499	5.954891	233.408434	10.190695	10.270623	51.660327	3.275742	3.748e+00	1.955e-24	3.616e+00	2.479e-28	3.7878	29.7975	BP_GO:0006771:riboflavin metabolic process; BP_GO:0019497:hexachlorocyclohexane metabolic process	MF_GO:0003993:acid phosphatase activity	NoCC	IPR000560:Histidine phosphatase superfamily, clade-2
PTSG_07788	0.000000	7.979928	0.112628	102.205782	0.934055	3.496558	22.009277	0.325267	4.993e+00	9.197e-40	3.927e+00	2.123e-34	4.35928	29.0996	NoBP	NoMF	NoCC	IPR005135:Endonuclease/exonuclease/phosphatase
PTSG_04710	0.295000	17.331109	0.000000	176.334318	5.627614	13.824897	38.335054	8.634982	4.647e+00	4.851e-36	3.401e+00	2.211e-26	3.87637	28.9261	BP_GO:0009058:biosynthetic process	NoMF	NoCC	IPR001031:Thioesterase
PTSG_12979	0.000000	5.264894	0.000000	67.999883	0.476627	2.051847	12.483679	0.298758	5.038e+00	3.206e-38	4.127e+00	2.471e-36	4.53194	27.588	NoBP	NoMF	NoCC	NoDomain
PTSG_08972	11.179714	80.285863	13.815209	212.728966	3.294928	6.307308	11.768151	1.408170	2.300e+00	2.249e-11	5.204e+00	2.443e-56	3.53956	27.371	NoBP	NoMF	NoCC	NoDomain
PTSG_02004	3.304229	12.440394	4.008939	130.224645	4.270973	10.520864	24.606365	2.448896	4.003e+00	6.623e-32	3.656e+00	3.712e-32	3.88734	27.308	BP_GO:0006810:transport; BP_GO:0042967:acyl-carrier-protein biosynthetic process	MF_GO:0003824:catalytic activity; MF_GO:0031177:phosphopantetheine binding; MF_GO:0048037:cofactor binding; MF_GO:0000036:acyl carrier activity	NoCC	IPR000794:Beta-ketoacyl synthase; IPR006162:Phosphopantetheine attachment site; IPR006163:Phosphopantetheine-binding; IPR009081:Acyl carrier protein-like; IPR011989:Armadillo-like helical; IPR013968:Polyketide synthase, KR; IPR014030:Beta-ketoacyl synthase, N-terminal; IPR014031:Beta-ketoacyl synthase, C-terminal; IPR016038:Thiolase-like, subgroup; IPR016039:Thiolase-like; IPR016040:NAD(P)-bindin…
PTSG_10318	0.207217	3.411369	0.938407	139.004322	16.059100	16.358468	31.363493	8.840111	6.259e+00	7.108e-60	2.938e+00	1.039e-20	3.65622	26.0286	NoBP	NoMF	NoCC	NoDomain
PTSG_02636	0.766146	9.123058	0.330437	103.370520	4.465852	6.174096	24.354102	4.453385	4.655e+00	2.318e-36	3.386e+00	3.336e-26	3.86482	25.8621	BP_GO:0008152:metabolic process	MF_GO:0016740:transferase activity	NoCC	IPR001227:Acyl transferase domain; IPR014043:Acyl transferase; IPR016035:Acyl transferase/acyl hydrolase/lysophospholipase
PTSG_13094	0.364368	5.935185	0.398922	122.075662	12.331221	11.415131	27.924030	6.109520	5.490e+00	5.564e-52	3.086e+00	5.479e-23	3.72825	25.8428	NoBP	MF_GO:0005515:protein binding	NoCC	IPR002110:Ankyrin repeat; IPR020683:Ankyrin repeat-containing domain; IPR023005:Nucleoside diphosphate kinase, active site
PTSG_09423	0.217998	6.192537	0.423099	83.817631	4.678512	3.770294	16.470190	6.109520	4.959e+00	7.366e-37	3.416e+00	1.379e-25	3.95385	25.2619	BP_GO:0006468:protein amino acid phosphorylation; BP_GO:0009069:serine family amino acid metabolic process	MF_GO:0005524:ATP binding; MF_GO:0004674:protein serine/threonine kinase activity	NoCC	IPR000719:Protein kinase, catalytic domain; IPR002290:Serine/threonine-protein kinase domain; IPR008271:Serine/threonine-protein kinase, active site; IPR011009:Protein kinase-like domain; IPR017441:Protein kinase, ATP binding site; IPR017442:Serine/threonine-protein kinase-like domain
PTSG_03207	0.000000	2.406009	0.000000	174.924736	33.140440	24.777050	51.151112	6.963010	7.577e+00	5.693e-62	2.599e+00	5.587e-16	3.36995	25.1081	NoBP	NoMF	NoCC	IPR018608:Gluconate transport inducer 1/Pac2
PTSG_08072	1.256999	3.246073	0.542140	64.913182	2.497850	5.376535	11.185213	1.304745	4.995e+00	5.512e-30	3.635e+00	6.471e-25	4.16049	25.048	NoBP	NoMF	NoCC	NoDomain
PTSG_11747	89.372340	126.373585	145.959659	466.031963	8.491760	23.584799	79.152425	10.302149	1.646e+00	1.635e-06	3.939e+00	1.473e-35	2.75505	24.4216	NoBP	MF_GO:0005515:protein binding	CC_GO:0030017:sarcomere	IPR002110:Ankyrin repeat; IPR020683:Ankyrin repeat-containing domain; IPR021129:Sterile alpha motif, type 1
PTSG_00796	0.000000	2.739890	0.000000	39.595789	0.000000	1.479826	7.214367	0.000000	5.254e+00	3.197e-23	4.083e+00	4.229e-24	4.59936	24.4101	NoBP	MF_GO:0005515:protein binding; MF_GO:0008270:zinc ion binding	NoCC	IPR001841:Zinc finger, RING-type; IPR013083:Zinc finger, RING/FYVE/PHD-type; IPR018957:Zinc finger, C3HC4 RING-type
PTSG_00356	7.773094	13.985441	4.286820	143.226782	12.914140	16.066946	33.375057	6.190140	3.748e+00	5.443e-26	3.062e+00	1.232e-21	3.40587	24.3934	NoBP	MF_GO:0003924:GTPase activity; MF_GO:0005525:GTP binding	NoCC	IPR001401:Dynamin, GTPase domain
PTSG_00399	0.000000	4.987455	0.000000	47.378155	0.511712	2.394441	8.214507	0.000000	4.646e+00	4.775e-18	3.990e+00	2.244e-20	4.36379	24.2895	NoBP	NoMF	NoCC	NoDomain
PTSG_08071	2.407888	7.254480	1.730859	75.178560	4.146863	4.776443	21.021951	3.332465	4.036e+00	1.640e-22	3.142e+00	2.631e-19	3.55834	22.1765	NoBP	NoMF	NoCC	NoDomain
PTSG_13261	0.687870	2.664531	0.410783	39.095828	1.387932	2.243558	7.462350	0.593167	4.689e+00	2.848e-34	3.726e+00	7.663e-30	4.14674	21.9319	NoBP	MF_GO:0005488:binding	NoCC	IPR011989:Armadillo-like helical
PTSG_10327	61.417538	33.963016	41.006621	218.741320	10.810762	24.004727	36.837374	10.654664	1.970e+00	6.310e-09	3.411e+00	7.247e-28	2.80766	21.8242	NoBP	MF_GO:0005515:protein binding	NoCC	IPR002110:Ankyrin repeat; IPR020683:Ankyrin repeat-containing domain
PTSG_09302	33.567222	55.703029	77.143361	235.015917	11.414193	13.656765	46.876098	8.905523	1.777e+00	2.292e-07	3.540e+00	3.657e-29	2.73405	21.535	BP_GO:0005975:carbohydrate metabolic process	MF_GO:0003824:catalytic activity	NoCC	IPR002509:Polysaccharide deacetylase; IPR011330:Glycoside hydrolase/deacetylase, beta/alpha-barrel
PTSG_06817	7.661463	16.487455	5.853450	101.326298	6.176796	9.525748	27.710754	3.908073	3.044e+00	2.033e-18	3.102e+00	1.854e-22	3.19738	21.3037	NoBP	MF_GO:0005488:binding	NoCC	IPR016024:Armadillo-type fold
PTSG_00653	57.607729	44.413175	65.492253	282.047165	28.007563	25.898967	83.667073	21.596184	2.035e+00	4.749e-09	2.821e+00	1.853e-18	2.5954	21.126	NoBP	NoMF	NoCC	NoDomain
PTSG_06267	26.052117	29.709887	10.334026	220.656302	38.770469	36.707886	81.413415	24.633583	3.025e+00	3.896e-18	2.280e+00	1.516e-12	2.64102	20.5621	NoBP	NoMF	NoCC	NoDomain
PTSG_07884	4.640845	42.530387	90.071232	156.475704	1.484528	3.662705	13.226829	0.140989	1.462e+00	2.457e-05	5.053e+00	3.876e-53	2.81399	20.5134	NoBP	NoMF	NoCC	NoDomain
PTSG_01875	19.763914	65.668160	74.967824	177.587323	1.611894	3.376162	21.660358	1.683936	1.422e+00	3.389e-05	4.648e+00	1.497e-48	2.71954	20.3214	NoBP	MF_GO:0005515:protein binding; MF_GO:0003774:motor activity; MF_GO:0005524:ATP binding	CC_GO:0016459:myosin complex	IPR000048:IQ motif, EF-hand binding site; IPR000980:SH2 motif; IPR001609:Myosin head, motor domain
PTSG_11879	15.529527	36.109379	74.248010	144.840154	1.129008	4.648982	11.319512	0.786312	1.476e+00	1.749e-05	5.007e+00	1.706e-54	2.81805	20.2289	NoBP	NoMF	NoCC	NoDomain
PTSG_10424	18.777007	19.588556	16.733261	136.960739	18.236313	24.142903	33.696616	9.138465	2.598e+00	7.629e-14	2.683e+00	7.350e-17	2.77247	19.6779	NoBP	NoMF	NoCC	NoDomain
PTSG_11888	14.141242	26.205273	20.330257	87.054622	0.156116	2.629827	10.420187	0.000000	1.806e+00	3.010e-07	4.669e+00	8.092e-43	3.04404	19.6153	NoBP	NoMF	NoCC	NoDomain
PTSG_09121	38.245473	38.289342	37.293411	217.634346	29.408539	25.357452	29.313983	70.075916	2.219e+00	2.323e-10	2.455e+00	6.576e-14	2.50711	19.4696	BP_GO:0006550:isoleucine catabolic process; BP_GO:0006552:leucine catabolic process; BP_GO:0006574:valine catabolic process; BP_GO:0046950:cellular ketone body metabolic process	MF_GO:0004419:hydroxymethylglutaryl-CoA lyase activity	NoCC	IPR000891:Pyruvate carboxyltransferase; IPR013785:Aldolase-type TIM barrel
PTSG_10877	1.198386	11.715684	3.765697	119.620595	23.269441	18.911441	36.043710	29.853719	4.163e+00	1.704e-28	2.125e+00	1.045e-10	2.74669	18.9585	NoBP	NoMF	NoCC	NoDomain
PTSG_02115	9.575030	11.988625	18.020435	79.347793	7.610819	5.180086	14.322106	3.614082	2.296e+00	1.303e-09	3.343e+00	4.944e-21	2.98179	18.8155	NoBP	NoMF	NoCC	NoDomain
PTSG_08515	31.807133	17.935344	37.247857	106.316748	0.000000	4.267877	17.034575	0.250749	1.572e+00	9.678e-06	4.253e+00	9.444e-36	2.77745	18.6984	BP_GO:0045449:regulation of transcription	MF_GO:0003700:transcription factor activity; MF_GO:0043565:sequence-specific DNA binding	CC_GO:0005667:transcription factor complex	IPR004827:Basic-leucine zipper (bZIP) transcription factor
PTSG_07585	0.000000	1.922874	0.481721	114.890728	24.858118	34.064529	49.130774	10.665896	6.986e+00	8.429e-39	1.945e+00	1.380e-08	2.73113	18.6922	NoBP	NoMF	NoCC	NoDomain
PTSG_03035	27.663961	56.550401	24.716664	265.306480	63.478902	86.244655	89.370244	32.891432	2.568e+00	2.556e-14	1.965e+00	6.278e-10	2.28554	18.4021	BP_GO:0006633:fatty acid biosynthetic process	MF_GO:0005515:protein binding; MF_GO:0005524:ATP binding; MF_GO:0004075:biotin carboxylase activity; MF_GO:0003989:acetyl-CoA carboxylase activity	CC_GO:0009343:biotin carboxylase complex	IPR000022:Carboxyl transferase; IPR000089:Biotin/lipoyl attachment; IPR001882:Biotin-binding site; IPR005479:Carbamoyl-phosphate synthetase, large subunit, ATP-binding; IPR005481:Carbamoyl-phosphate synthase, large subunit, N-terminal; IPR005482:Biotin carboxylase, C-terminal; IPR011053:Single hybrid motif; IPR011054:Rudiment single hybrid motif; IPR011761:ATP-grasp fold; IPR011762:Acetyl-coenzym…
PTSG_04769	0.134499	1.302491	0.348055	166.697617	52.358353	65.508154	82.987175	5.444719	7.902e+00	4.834e-76	1.709e+00	1.107e-07	2.48743	18.3599	NoBP	MF_GO:0005488:binding	NoCC	IPR011989:Armadillo-like helical; IPR016024:Armadillo-type fold
PTSG_09821	9.425582	48.171074	76.022166	140.470624	3.903033	5.856868	19.444751	2.601149	1.344e+00	9.199e-05	4.145e+00	2.476e-39	2.57145	18.345	BP_GO:0007218:neuropeptide signaling pathway	MF_GO:0004930:G-protein coupled receptor activity	CC_GO:0016020:membrane	IPR000203:GPS domain; IPR000832:GPCR, family 2, secretin-like; IPR017981:GPCR, family 2-like
PTSG_03880	2.581826	6.667303	2.923027	106.879180	17.507774	7.382130	34.460969	43.615270	4.440e+00	3.555e-31	2.017e+00	1.079e-09	2.69997	18.1974	NoBP	NoMF	NoCC	NoDomain
PTSG_02116	6.250677	7.161474	16.631039	63.060435	3.988731	5.992242	11.440447	2.412477	2.354e+00	2.781e-11	3.392e+00	4.353e-25	3.03442	18.1418	BP_GO:0007218:neuropeptide signaling pathway; BP_GO:0007165:signal transduction	MF_GO:0004888:transmembrane receptor activity	CC_GO:0016020:membrane	IPR000203:GPS domain; IPR017981:GPCR, family 2-like
PTSG_11899	1.710795	7.179174	0.830094	46.945954	3.824562	4.056465	14.433357	2.130933	3.593e+00	5.316e-18	2.909e+00	4.307e-16	3.26582	18.1349	NoBP	NoMF	NoCC	NoDomain
PTSG_00939	27.618685	65.476334	91.096433	172.378861	8.097425	7.072810	18.015854	6.203512	1.184e+00	7.426e-04	4.110e+00	3.762e-35	2.43214	18.0694	NoBP	MF_GO:0005515:protein binding	NoCC	IPR001562:Zinc finger, Btk motif; IPR001849:Pleckstrin homology domain; IPR011993:Pleckstrin homology-type
PTSG_02985	7.613347	17.347670	9.850844	83.145853	10.145252	14.491573	18.045599	4.462606	2.560e+00	1.599e-10	2.794e+00	2.544e-14	2.82813	18.0366	NoBP	NoMF	NoCC	NoDomain
PTSG_05045	2.318800	2.495027	0.708398	26.421699	2.188710	1.976443	2.335866	1.203438	3.539e+00	4.954e-23	3.766e+00	2.237e-30	3.80562	17.9764	BP_GO:0006468:protein amino acid phosphorylation; BP_GO:0009190:cyclic nucleotide biosynthetic process	MF_GO:0004672:protein kinase activity; MF_GO:0005524:ATP binding; MF_GO:0005515:protein binding; MF_GO:0016849:phosphorus-oxygen lyase activity	NoCC	IPR000719:Protein kinase, catalytic domain; IPR000742:Epidermal growth factor-like, type 3; IPR001054:Adenylyl cyclase class-3/4/guanylyl cyclase; IPR001245:Serine-threonine/tyrosine-protein kinase; IPR001828:Extracellular ligand-binding receptor; IPR006210:Epidermal growth factor-like; IPR011009:Protein kinase-like domain; IPR013032:EGF-like region, conserved site; IPR018297:Adenylyl cyclase cla…
PTSG_13177	0.225556	5.242289	0.000000	18.108704	0.000000	0.503357	0.000000	0.561897	3.097e+00	3.357e-10	6.128e+00	8.393e-24	4.2782	17.8769	BP_GO:0006333:chromatin assembly or disassembly	MF_GO:0003682:chromatin binding	CC_GO:0000785:chromatin; CC_GO:0005634:nucleus	IPR000953:Chromo domain; IPR016197:Chromo domain-like
PTSG_00118	4.275642	39.397759	51.550202	111.903464	5.329531	5.855086	16.641107	3.994243	1.509e+00	1.438e-05	3.804e+00	3.762e-32	2.62429	17.8612	NoBP	NoMF	NoCC	NoDomain
PTSG_07587	2.291633	7.304917	7.876110	41.234417	1.366147	2.956566	6.348371	0.802804	2.532e+00	1.839e-12	3.821e+00	3.634e-30	3.31781	17.8026	NoBP	NoMF	NoCC	NoDomain
PTSG_09207	7.337279	54.474853	5.294531	326.130450	37.263868	50.381663	147.967733	218.373481	3.567e+00	1.543e-25	1.471e+00	5.233e-06	2.13126	17.7946	BP_GO:0006508:proteolysis; BP_GO:0006284:base-excision repair; BP_GO:0016539:intein-mediated protein splicing	MF_GO:0008233:peptidase activity; MF_GO:0004844:uracil DNA N-glycosylase activity; MF_GO:0005488:binding	NoCC	IPR001767:Peptidase C46, hedgehog protein, hint region; IPR002043:Uracil-DNA glycosylase; IPR003587:Hedgehog/intein hint, N-terminal; IPR005122:Uracil-DNA glycosylase-like; IPR006141:Intein splice site; IPR011989:Armadillo-like helical; IPR018085:Uracil-DNA glycosylase, active site
PTSG_03051	2.926253	4.685185	1.968852	48.454931	4.186737	5.746658	14.503125	3.571986	3.627e+00	8.259e-24	2.785e+00	8.939e-18	3.1737	17.7682	NoBP	NoMF	NoCC	NoDomain
PTSG_10886	0.525233	1.638937	1.076025	48.043133	8.245380	5.762938	19.797121	0.272592	5.203e+00	5.385e-42	2.511e+00	5.167e-15	3.1718	17.7185	BP_GO:0032259:methylation; BP_GO:0006811:ion transport; BP_GO:0055085:transmembrane transport	MF_GO:0005515:protein binding; MF_GO:0003676:nucleic acid binding; MF_GO:0008168:methyltransferase activity; MF_GO:0005216:ion channel activity	CC_GO:0016020:membrane	IPR001680:WD40 repeat; IPR002052:DNA methylase, N-6 adenine-specific, conserved site; IPR005821:Ion transport; IPR011046:WD40 repeat-like-containing domain; IPR015943:WD40/YVTN repeat-like-containing domain; IPR017986:WD40-repeat-containing domain; IPR019775:WD40 repeat, conserved site; IPR019781:WD40 repeat, subgroup; IPR019782:WD40 repeat 2
PTSG_05043	1.813395	4.050083	0.317072	26.621393	2.454271	1.749974	2.517941	1.037795	3.399e+00	2.926e-20	3.765e+00	7.315e-29	3.74066	17.7102	BP_GO:0006468:protein amino acid phosphorylation; BP_GO:0009190:cyclic nucleotide biosynthetic process	MF_GO:0004672:protein kinase activity; MF_GO:0005524:ATP binding; MF_GO:0016849:phosphorus-oxygen lyase activity	NoCC	IPR000719:Protein kinase, catalytic domain; IPR001054:Adenylyl cyclase class-3/4/guanylyl cyclase; IPR001828:Extracellular ligand-binding receptor; IPR011009:Protein kinase-like domain; IPR017442:Serine/threonine-protein kinase-like domain
PTSG_12840	9.230543	25.500680	27.402947	122.610446	16.340652	21.592448	27.305427	19.434664	2.257e+00	2.680e-11	2.519e+00	1.254e-15	2.54751	17.6745	BP_GO:0051056:regulation of small GTPase mediated signal transduction; BP_GO:0007165:signal transduction	MF_GO:0005515:protein binding; MF_GO:0005096:GTPase activator activity	CC_GO:0005622:intracellular	IPR001849:Pleckstrin homology domain; IPR001936:Ras GTPase-activating protein; IPR008936:Rho GTPase activation protein
PTSG_10423	10.589492	11.905063	9.449416	83.826315	13.605348	12.630765	20.967014	7.504692	2.677e+00	1.994e-14	2.610e+00	7.044e-16	2.75953	17.6315	NoBP	NoMF	NoCC	IPR018731:Autophagy-related protein 13
PTSG_05723	0.077837	4.924641	0.000000	67.128998	8.027567	14.504160	29.050801	6.398837	5.068e+00	1.022e-42	2.216e+00	4.327e-12	2.89931	17.5955	NoBP	MF_GO:0005524:ATP binding; MF_GO:0016887:ATPase activity; MF_GO:0031177:phosphopantetheine binding	NoCC	IPR003439:ABC transporter-like; IPR003593:ATPase, AAA+ type, core; IPR006162:Phosphopantetheine attachment site; IPR017871:ABC transporter, conserved site
PTSG_09051	0.164150	5.016157	0.070797	54.842660	7.437157	10.684358	19.650052	3.475854	4.694e+00	8.937e-39	2.419e+00	2.779e-14	3.04547	17.5944	NoBP	MF_GO:0005516:calmodulin binding	NoCC	IPR000225:Armadillo; IPR002101:Myristoylated alanine-rich C-kinase substrate MARCKS; IPR011989:Armadillo-like helical; IPR016024:Armadillo-type fold
PTSG_09480	15.989592	28.996832	9.763251	133.870833	23.562564	26.862287	44.159260	19.244987	2.578e+00	3.052e-13	2.225e+00	9.510e-12	2.47477	17.4835	NoBP	NoMF	NoCC	NoDomain
PTSG_09177	2.874533	10.206885	11.158002	78.429377	8.996615	12.829749	18.821980	15.216966	3.016e+00	7.657e-14	2.466e+00	6.394e-12	2.77686	17.4757	NoBP	NoMF	NoCC	NoDomain
PTSG_05838	3.991409	3.324970	2.498927	25.035048	0.153514	0.430999	2.464352	0.160375	2.626e+00	2.586e-11	4.863e+00	2.898e-32	3.75007	17.4224	NoBP	NoMF	NoCC	NoDomain
PTSG_11436	9.458624	21.698765	10.812595	97.917840	11.715397	18.136556	27.567133	11.552711	2.509e+00	5.622e-13	2.497e+00	9.672e-15	2.6272	17.375	NoBP	MF_GO:0005515:protein binding; MF_GO:0008270:zinc ion binding	NoCC	IPR001965:Zinc finger, PHD-type; IPR011011:Zinc finger, FYVE/PHD-type; IPR013083:Zinc finger, RING/FYVE/PHD-type; IPR019786:Zinc finger, PHD-type, conserved site; IPR019787:Zinc finger, PHD-finger
PTSG_07613	14.115378	38.668171	13.821228	154.337929	32.977012	28.094774	49.959575	29.223869	2.502e+00	1.212e-12	2.125e+00	8.019e-11	2.38479	17.3373	BP_GO:0008152:metabolic process	MF_GO:0005515:protein binding; MF_GO:0003824:catalytic activity	NoCC	IPR000644:Cystathionine beta-synthase, core; IPR013785:Aldolase-type TIM barrel
PTSG_06880	13.157459	36.501862	26.947072	89.694676	2.151433	4.949677	13.557250	2.060291	1.509e+00	1.358e-05	3.970e+00	7.026e-35	2.66022	17.2567	BP_GO:0006955:immune response; BP_GO:0007165:signal transduction	MF_GO:0005044:scavenger receptor activity; MF_GO:0030247:polysaccharide binding; MF_GO:0005515:protein binding	NoCC	IPR001212:Somatomedin B domain; IPR006652:Kelch repeat type 1; IPR015916:Galactose oxidase, beta-propeller
PTSG_02355	0.000000	10.277180	0.000000	108.069180	39.076209	27.166021	47.636280	5.831814	4.778e+00	1.967e-25	1.848e+00	1.276e-07	2.54094	17.1661	NoBP	MF_GO:0005515:protein binding	NoCC	IPR002110:Ankyrin repeat; IPR020683:Ankyrin repeat-containing domain
PTSG_09822	9.494792	45.249314	74.604851	123.005144	4.322396	4.623010	14.955668	2.365306	1.206e+00	6.375e-04	4.203e+00	2.194e-36	2.46809	17.1349	NoBP	NoMF	NoCC	IPR008985:Concanavalin A-like lectin/glucanase; IPR013320:Concanavalin A-like lectin/glucanase, subgroup
PTSG_10046	1.131519	6.609356	6.832290	57.791060	5.781858	7.395002	14.600888	11.946321	3.281e+00	1.810e-20	2.516e+00	6.377e-15	2.89732	16.9573	NoBP	MF_GO:0005515:protein binding	NoCC	IPR000980:SH2 motif
PTSG_13197	0.061556	7.073841	0.000000	17.605935	0.000000	0.068685	0.186028	0.076673	2.629e+00	8.830e-12	7.650e+00	2.192e-54	4.04486	16.7376	BP_GO:0006278:RNA-dependent DNA replication; BP_GO:0015074:DNA integration	MF_GO:0003723:RNA binding; MF_GO:0003964:RNA-directed DNA polymerase activity; MF_GO:0003677:DNA binding; MF_GO:0008270:zinc ion binding	NoCC	IPR000477:Reverse transcriptase; IPR001584:Integrase, catalytic core; IPR001878:Zinc finger, CCHC-type; IPR012337:Ribonuclease H-like; IPR018061:Peptidase A2A, retrovirus RVP subgroup; IPR021109:Peptidase aspartic
PTSG_10117	16.647129	60.185317	36.886525	172.284200	25.058394	29.487904	56.807182	32.398968	1.885e+00	7.973e-08	2.246e+00	6.001e-12	2.22773	16.549	BP_GO:0055085:transmembrane transport	MF_GO:0005488:binding	CC_GO:0016021:integral to membrane	IPR018108:Mitochondrial substrate/solute carrier; IPR023395:Mitochondrial carrier domain
PTSG_09106	19.632738	15.899857	12.626160	119.206417	20.568524	17.239975	38.150160	35.234243	2.594e+00	3.236e-14	2.074e+00	9.906e-11	2.3886	16.4749	NoBP	MF_GO:0005515:protein binding; MF_GO:0003676:nucleic acid binding; MF_GO:0008408:3'-5' exonuclease activity	CC_GO:0005622:intracellular	IPR002110:Ankyrin repeat; IPR002562:3'-5' exonuclease; IPR012337:Ribonuclease H-like; IPR020683:Ankyrin repeat-containing domain
PTSG_10878	2.308285	8.845222	4.239144	88.643334	22.194748	17.447686	26.703138	26.618367	3.823e+00	8.527e-27	1.908e+00	4.306e-09	2.51765	16.289	NoBP	MF_GO:0005515:protein binding	NoCC	IPR001440:Tetratricopeptide TPR-1; IPR001849:Pleckstrin homology domain; IPR011990:Tetratricopeptide-like helical; IPR011993:Pleckstrin homology-type; IPR013026:Tetratricopeptide repeat-containing; IPR019734:Tetratricopeptide repeat
PTSG_07793	0.000000	3.989964	0.000000	13.567381	0.000000	0.000000	0.518811	0.641500	3.171e+00	1.147e-05	NA	NA	4.20477	15.8186	BP_GO:0045449:regulation of transcription	MF_GO:0003700:transcription factor activity; MF_GO:0043565:sequence-specific DNA binding; MF_GO:0005515:protein binding	CC_GO:0005667:transcription factor complex	IPR001356:Homeobox; IPR009057:Homeodomain-like; IPR012287:Homeodomain-related
PTSG_12692	9.668109	10.350204	15.043048	66.858210	9.265538	8.671195	18.862118	5.640115	2.214e+00	1.795e-10	2.653e+00	1.594e-16	2.59426	15.7291	NoBP	MF_GO:0005488:binding	NoCC	IPR006597:Sel1-like; IPR011990:Tetratricopeptide-like helical
PTSG_06243	19.668275	31.087786	17.111997	110.921247	24.764346	24.783942	28.523929	11.932420	1.994e+00	7.551e-09	2.298e+00	9.298e-13	2.29813	15.6121	NoBP	MF_GO:0005515:protein binding	NoCC	IPR002110:Ankyrin repeat; IPR003903:Ubiquitin interacting motif; IPR020683:Ankyrin repeat-containing domain; IPR021832:Protein of unknown function DUF3424
PTSG_09132	1.318062	3.214663	1.705429	78.630182	14.492855	12.909555	60.929554	6.749427	4.969e+00	1.160e-34	1.732e+00	1.808e-07	2.4416	15.3748	NoBP	NoMF	NoCC	NoDomain
PTSG_08149	16.505110	47.832211	30.372721	202.446715	81.776781	58.319204	101.052678	18.045744	2.382e+00	7.454e-12	1.652e+00	4.183e-07	2.00154	15.3346	BP_GO:0006812:cation transport; BP_GO:0055085:transmembrane transport	MF_GO:0008324:cation transmembrane transporter activity	CC_GO:0016020:membrane	IPR004686:Tricarboxylate/iron carrier
PTSG_02569	103.687550	107.407565	83.755521	472.699670	195.566238	182.531301	174.379500	164.175243	1.966e+00	7.659e-09	1.382e+00	2.007e-05	1.70985	15.1916	NoBP	NoMF	NoCC	NoDomain
PTSG_10546	0.000000	5.994312	0.563139	164.701268	84.929820	73.978109	75.994847	37.405749	6.011e+00	5.449e-50	1.271e+00	1.102e-04	2.04764	15.0782	NoBP	NoMF	NoCC	NoDomain
PTSG_03813	27.413371	13.115526	13.617918	111.302416	28.453228	31.680588	42.902072	10.365617	2.323e+00	2.503e-11	1.975e+00	1.365e-09	2.21726	15.0737	NoBP	MF_GO:0005515:protein binding; MF_GO:0008270:zinc ion binding	NoCC	IPR001841:Zinc finger, RING-type; IPR013083:Zinc finger, RING/FYVE/PHD-type; IPR018957:Zinc finger, C3HC4 RING-type
PTSG_06723	16.508403	16.747998	10.590292	85.794051	13.976464	17.878493	32.491192	11.318039	2.254e+00	6.635e-11	2.178e+00	1.462e-11	2.32916	14.9598	NoBP	NoMF	NoCC	NoDomain
PTSG_00148	95.268624	102.824372	53.099739	383.349369	109.219216	122.928518	157.981018	167.347712	1.897e+00	3.490e-08	1.433e+00	1.119e-05	1.73047	14.8518	NoBP	MF_GO:0003677:DNA binding; MF_GO:0005515:protein binding	NoCC	IPR000910:High mobility group, HMG1/HMG2; IPR009071:High mobility group, superfamily
PTSG_05975	0.159696	0.824799	0.206630	16.026437	1.713641	1.247337	1.930459	2.585890	5.106e+00	4.453e-19	3.088e+00	2.008e-13	3.69397	14.7847	NoBP	NoMF	NoCC	NoDomain
PTSG_12063	15.008234	15.655214	22.895793	53.110304	0.312562	2.193846	6.668069	0.081633	1.270e+00	2.867e-04	4.487e+00	2.387e-41	2.56523	14.7011	NoBP	MF_GO:0003677:DNA binding	NoCC	IPR003150:DNA-binding RFX; IPR011991:Winged helix-turn-helix transcription repressor DNA-binding
PTSG_06833	1.670337	8.411276	5.619210	25.353715	0.796612	0.745512	1.009578	1.872485	2.007e+00	7.322e-07	4.517e+00	5.121e-26	3.14056	14.648	NoBP	NoMF	NoCC	NoDomain
PTSG_03991	37.552356	15.047865	25.741333	101.598454	17.404065	13.923332	33.322488	13.489819	1.660e+00	1.839e-06	2.371e+00	2.918e-13	2.18424	14.5617	NoBP	NoMF	NoCC	NoDomain
PTSG_07850	72.102878	28.119747	21.704970	186.805297	61.405471	45.973267	53.066951	63.050243	1.898e+00	6.575e-08	1.718e+00	2.197e-07	1.92053	14.4911	NoBP	NoMF	NoCC	IPR012445:Autophagy-related protein 1010
PTSG_09084	7.952523	7.774562	5.365344	63.347697	10.429900	14.514538	27.695351	9.268725	2.871e+00	1.659e-16	2.030e+00	3.689e-10	2.41752	14.4694	NoBP	MF_GO:0005515:protein binding	NoCC	IPR001680:WD40 repeat; IPR011046:WD40 repeat-like-containing domain; IPR015943:WD40/YVTN repeat-like-containing domain; IPR018247:EF-Hand 1, calcium-binding site; IPR019781:WD40 repeat, subgroup
PTSG_07430	16.276900	9.223494	14.162984	56.485242	3.983058	6.106857	18.437331	2.523207	1.795e+00	1.793e-07	2.870e+00	1.512e-19	2.48324	14.452	BP_GO:0016070:RNA metabolic process	MF_GO:0003676:nucleic acid binding; MF_GO:0003824:catalytic activity	CC_GO:0005622:intracellular	IPR001374:Single-stranded nucleic acid binding R3H; IPR007547:Uncharacterised protein family UPF0248; IPR009097:RNA ligase/cyclic nucleotide phosphodiesterase; IPR019510:Protein kinase A anchor protein, nuclear localisation signal domain
PTSG_07267	3.998003	15.594199	10.992587	38.137035	1.291005	1.394068	5.705522	1.141212	1.607e+00	7.769e-06	3.966e+00	8.112e-31	2.73435	14.3639	NoBP	NoMF	NoCC	NoDomain
PTSG_01325	9.057689	96.663746	67.533768	150.598711	18.973545	19.152426	52.880911	4.674896	1.072e+00	1.809e-03	2.671e+00	2.312e-17	1.97079	14.2578	NoBP	MF_GO:0005515:protein binding; MF_GO:0008270:zinc ion binding	CC_GO:0005622:intracellular	IPR001810:F-box domain, cyclin-like; IPR007087:Zinc finger, C2H2-type; IPR022364:F-box domain, Skp2-like
PTSG_06222	19.198012	17.614455	16.106324	83.014753	15.236262	21.553267	26.496276	10.292460	1.935e+00	1.128e-08	2.173e+00	6.615e-12	2.19969	14.0237	NoBP	MF_GO:0008270:zinc ion binding	CC_GO:0005622:intracellular	IPR000315:Zinc finger, B-box; IPR007087:Zinc finger, C2H2-type
PTSG_06930	1.465671	28.912784	1.053566	307.966519	90.482053	171.536617	235.002916	137.022278	4.588e+00	5.852e-39	9.462e-01	3.662e-03	1.69574	14.0181	NoBP	MF_GO:0005488:binding	NoCC	IPR001304:C-type lectin; IPR016186:C-type lectin-like; IPR016187:C-type lectin fold
PTSG_10619	0.080946	2.351649	0.052368	70.318355	22.680213	24.296285	47.294360	5.394142	6.166e+00	1.933e-55	1.511e+00	3.210e-06	2.26864	13.92	NoBP	MF_GO:0005515:protein binding	NoCC	IPR011046:WD40 repeat-like-containing domain; IPR015943:WD40/YVTN repeat-like-containing domain
PTSG_08556	10.419353	11.794813	4.616956	79.139324	20.251042	23.729850	32.638363	17.067148	2.843e+00	3.146e-15	1.746e+00	1.547e-07	2.20058	13.8776	NoBP	NoMF	NoCC	NoDomain
PTSG_05913	27.787876	28.319745	67.459768	99.445549	9.640197	8.192229	16.196264	6.135244	9.646e-01	5.524e-03	3.299e+00	1.168e-24	2.088	13.8556	NoBP	NoMF	NoCC	NoDomain
PTSG_11657	21.662720	100.366108	89.858340	147.063214	18.991383	14.218536	25.673120	0.793608	7.629e-01	3.962e-02	3.277e+00	1.366e-19	1.9225	13.8426	NoBP	NoMF	NoCC	NoDomain
PTSG_07002	3.632297	5.172814	4.768913	29.550388	0.573188	1.668865	13.237079	0.066534	2.410e+00	1.557e-11	2.920e+00	6.299e-19	2.82854	13.8177	NoBP	NoMF	NoCC	NoDomain
PTSG_06490	0.210690	2.992473	0.954136	105.235301	37.764364	55.990737	63.566136	15.877114	5.980e+00	4.859e-57	1.287e+00	7.382e-05	2.05433	13.7999	NoBP	MF_GO:0005515:protein binding	NoCC	IPR000980:SH2 motif
PTSG_12489	13.009061	8.082173	7.172029	53.735011	7.058445	12.832684	17.131208	5.964889	2.213e+00	1.167e-10	2.319e+00	4.944e-13	2.40032	13.7965	BP_GO:0006119:oxidative phosphorylation	MF_GO:0005515:protein binding; MF_GO:0000287:magnesium ion binding; MF_GO:0004427:inorganic diphosphatase activity	CC_GO:0005737:cytoplasm	IPR002110:Ankyrin repeat; IPR008162:Inorganic pyrophosphatase; IPR020683:Ankyrin repeat-containing domain
PTSG_01021	8.868515	22.544192	10.399124	74.945282	5.758976	9.895591	37.450109	20.514835	2.126e+00	5.678e-10	2.009e+00	3.983e-10	2.18423	13.6029	BP_GO:0006541:glutamine metabolic process; BP_GO:0009058:biosynthetic process	MF_GO:0004086:carbamoyl-phosphate synthase activity; MF_GO:0005524:ATP binding; MF_GO:0016740:transferase activity	CC_GO:0005951:carbamoyl-phosphate synthase complex	IPR001317:Carbamoyl-phosphate synthase, GATase domain; IPR002474:Carbamoyl-phosphate synthase, small subunit, N-terminal; IPR005479:Carbamoyl-phosphate synthetase, large subunit, ATP-binding; IPR005480:Carbamoyl-phosphate synthetase, large subunit, oligomerisation; IPR005481:Carbamoyl-phosphate synthase, large subunit, N-terminal; IPR005483:Carbamoyl-phosphate synthase, large subunit, CPS-domain;…
PTSG_02291	4.680393	9.064979	6.744093	54.843309	11.033961	12.225249	24.752909	6.624780	2.712e+00	8.790e-14	2.001e+00	1.675e-09	2.35335	13.5959	NoBP	NoMF	NoCC	NoDomain
PTSG_13229	0.000000	4.092271	0.215832	10.881107	0.099442	0.186127	0.168036	0.207773	2.692e+00	8.203e-10	6.026e+00	5.646e-32	3.93801	13.5615	NoBP	MF_GO:0003676:nucleic acid binding; MF_GO:0008270:zinc ion binding	NoCC	IPR001878:Zinc finger, CCHC-type
PTSG_13089	28.456186	14.710474	15.212326	94.625792	21.771030	29.255715	32.229167	17.689836	1.985e+00	6.898e-09	1.898e+00	3.795e-09	2.05569	13.4939	NoBP	NoMF	NoCC	NoDomain
PTSG_04644	0.457796	13.004328	0.000000	218.226653	127.177552	95.011419	193.689431	30.221757	5.385e+00	8.517e-37	9.761e-01	3.651e-03	1.73292	13.4642	NoBP	NoMF	NoCC	NoDomain
PTSG_00027	23.091771	36.509476	28.484506	102.188177	16.936672	21.258880	39.266870	11.320580	1.497e+00	1.426e-05	2.203e+00	6.382e-12	2.0159	13.4563	NoBP	NoMF	NoCC	IPR022348:GPCR 162
PTSG_04045	111.874412	82.463933	66.052494	326.461905	66.952467	128.708988	163.028827	131.907643	1.614e+00	2.308e-06	1.391e+00	1.780e-05	1.60548	13.407	BP_GO:0006541:glutamine metabolic process; BP_GO:0006002:fructose 6-phosphate metabolic process; BP_GO:0006112:energy reserve metabolic process; BP_GO:0006040:amino sugar metabolic process; BP_GO:0016051:carbohydrate biosynthetic process	MF_GO:0004360:glutamine-fructose-6-phosphate transaminase (isomerizing) activity; MF_GO:0005529:sugar binding	NoCC	IPR000583:Glutamine amidotransferase, class-II; IPR001347:Sugar isomerase (SIS); IPR017932:Glutamine amidotransferase, type II
PTSG_13260	1.398246	1.925775	0.964895	46.072381	15.337475	18.306097	16.526829	5.573209	4.713e+00	4.772e-32	1.722e+00	2.636e-07	2.42551	13.403	NoBP	NoMF	NoCC	NoDomain
PTSG_02877	13.984002	32.412954	38.217593	69.056299	3.985256	6.013060	8.108569	3.313706	9.855e-01	4.637e-03	3.675e+00	7.437e-30	2.18866	13.3721	NoBP	MF_GO:0008270:zinc ion binding	NoCC	IPR001781:Zinc finger, LIM-type
PTSG_10438	22.163643	22.013595	21.232266	128.856700	48.023313	37.333463	62.471997	27.872050	2.263e+00	1.831e-10	1.546e+00	3.288e-06	1.90343	13.3423	NoBP	NoMF	NoCC	NoDomain
PTSG_09146	14.060879	12.877662	14.808459	103.370520	25.341940	23.716368	34.093293	56.818533	2.592e+00	3.046e-13	1.524e+00	4.753e-06	1.99349	13.3398	NoBP	MF_GO:0005515:protein binding	NoCC	IPR003121:SWIB/MDM2 domain; IPR014876:DEK, C-terminal; IPR019835:SWIB domain
PTSG_12418	0.754839	5.726055	3.662550	24.974633	2.699966	2.421493	6.178207	2.585586	2.617e+00	1.221e-11	2.824e+00	9.611e-16	2.86306	13.2914	NoBP	NoMF	NoCC	NoDomain
PTSG_08091	15.717007	15.650290	5.342535	124.144875	43.830801	46.666829	62.794018	41.476265	3.041e+00	4.801e-18	1.337e+00	4.965e-05	1.90851	13.2754	NoBP	MF_GO:0005515:protein binding	NoCC	IPR001810:F-box domain, cyclin-like; IPR006553:Leucine-rich repeat, cysteine-containing subtype; IPR022364:F-box domain, Skp2-like
PTSG_13072	0.830958	1.072932	0.268792	15.505578	1.733802	1.390788	3.557561	1.811293	4.108e+00	8.406e-19	2.840e+00	7.757e-14	3.34711	13.2369	NoBP	NoMF	NoCC	NoDomain
PTSG_02082	44.934981	42.077569	34.919510	91.069879	4.263524	11.066709	16.515860	2.941374	8.647e-01	1.213e-02	3.386e+00	2.443e-26	2.02422	13.1754	BP_GO:0005975:carbohydrate metabolic process	MF_GO:0003824:catalytic activity; MF_GO:0008270:zinc ion binding; MF_GO:0030246:carbohydrate binding	CC_GO:0005622:intracellular	IPR001876:Zinc finger, RanBP2-type; IPR002044:Glycoside hydrolase, carbohydrate-binding; IPR004193:Glycoside hydrolase, family 13, N-terminal; IPR006047:Glycosyl hydrolase, family 13, catalytic domain; IPR006048:Alpha-amylase, C-terminal all beta; IPR013780:Glycosyl hydrolase, family 13, all-beta; IPR013781:Glycoside hydrolase, subgroup, catalytic core; IPR013783:Immunoglobulin-like fold; IPR0137…
PTSG_07019	1.813015	10.052369	7.072029	33.613257	1.207976	3.897216	10.877573	4.051576	2.110e+00	1.093e-09	2.736e+00	1.222e-17	2.59396	13.1539	NoBP	MF_GO:0005515:protein binding; MF_GO:0005509:calcium ion binding	NoCC	IPR000152:EGF-type aspartate/asparagine hydroxylation site; IPR000436:Sushi/SCR/CCP; IPR000742:Epidermal growth factor-like, type 3; IPR001881:EGF-like calcium-binding; IPR003961:Fibronectin, type III; IPR013091:EGF calcium-binding; IPR016060:Complement control module; IPR018097:EGF-like calcium-binding, conserved site
PTSG_03072	0.000000	5.410121	0.000000	96.800360	49.124376	33.505940	49.946548	32.618622	5.554e+00	2.374e-31	1.216e+00	4.285e-04	1.98977	13.1264	NoBP	NoMF	NoCC	NoDomain
PTSG_10284	2.809203	9.672640	3.345073	238.712357	116.354872	181.576234	176.969910	37.856081	5.200e+00	1.201e-49	9.058e-01	5.248e-03	1.6605	13.1165	BP_GO:0007166:cell surface receptor linked signaling pathway; BP_GO:0007165:signal transduction; BP_GO:0006118:electron transport	MF_GO:0004872:receptor activity; MF_GO:0005515:protein binding; MF_GO:0009055:electron carrier activity	CC_GO:0044464:cell part	IPR001368:TNFR/CD27/30/40/95 cysteine-rich region; IPR003961:Fibronectin, type III; IPR006058:2Fe-2S ferredoxin, iron-sulphur binding site; IPR006212:Furin-like repeat; IPR008957:Fibronectin type III domain; IPR009030:Growth factor, receptor; IPR011047:Quinonprotein alcohol dehydrogenase-like; IPR013783:Immunoglobulin-like fold
PTSG_12955	142.795430	187.206385	255.342730	703.342874	321.680590	394.706913	419.742181	163.464754	1.544e+00	5.682e-06	1.115e+00	5.892e-04	1.38514	13.1008	BP_GO:0045449:regulation of transcription	MF_GO:0030528:transcription regulator activity	CC_GO:0005634:nucleus	IPR001092:Helix-loop-helix DNA-binding domain; IPR011598:Helix-loop-helix DNA-binding
PTSG_10910	3.150096	8.166090	8.402588	45.823679	7.583895	14.776156	19.381419	1.041289	2.495e+00	1.986e-13	2.117e+00	2.731e-11	2.35956	13.0201	NoBP	MF_GO:0005515:protein binding	NoCC	IPR002035:von Willebrand factor, type A
PTSG_01020	46.351850	39.101648	30.386958	137.224365	40.527611	38.847411	43.372598	32.844778	1.529e+00	1.400e-05	1.804e+00	4.618e-08	1.8233	12.9461	NoBP	NoMF	NoCC	NoDomain
PTSG_06344	12.705037	15.570592	44.022917	65.101817	7.702428	6.247238	14.317014	3.218674	1.133e+00	1.996e-03	3.028e+00	3.016e-18	2.13454	12.8598	NoBP	NoMF	NoCC	NoDomain
PTSG_09171	2.851325	2.024895	1.844652	18.867802	1.189864	2.147540	4.739311	1.331833	2.763e+00	4.686e-13	2.975e+00	3.300e-17	3.03359	12.8559	NoBP	NoMF	NoCC	NoDomain
PTSG_02316	20.428970	8.820359	11.673822	53.194319	5.378581	9.923323	19.670456	2.809487	1.663e+00	1.796e-06	2.495e+00	1.432e-14	2.24217	12.8548	BP_GO:0045449:regulation of transcription	MF_GO:0003700:transcription factor activity; MF_GO:0043565:sequence-specific DNA binding	CC_GO:0005667:transcription factor complex	IPR001766:Transcription factor, fork head; IPR011991:Winged helix-turn-helix transcription repressor DNA-binding; IPR018122:Transcription factor, fork head, conserved site
PTSG_08489	0.406595	0.612494	0.087682	40.379109	6.221344	5.066133	4.437199	36.379778	6.466e+00	2.989e-47	1.557e+00	3.411e-06	2.40923	12.8545	NoBP	NoMF	NoCC	NoDomain
PTSG_06931	0.611906	19.258490	0.494837	178.275767	49.519560	104.549354	127.134373	78.409031	4.432e+00	8.715e-36	9.743e-01	2.838e-03	1.71555	12.8288	BP_GO:0006412:translation; BP_GO:0042254:ribosome biogenesis	MF_GO:0003735:structural constituent of ribosome	CC_GO:0005840:ribosome	IPR000589:Ribosomal protein S15; IPR021720:Malectin
PTSG_01883	0.421860	2.723525	0.682301	47.628055	17.227064	19.534716	12.217733	15.106986	4.977e+00	6.127e-33	1.553e+00	4.076e-06	2.29545	12.7942	NoBP	NoMF	NoCC	NoDomain
PTSG_09497	0.000000	10.175747	1.073365	66.601140	7.912651	11.107635	38.858594	38.748296	3.943e+00	1.133e-17	1.430e+00	8.853e-05	2.1116	12.791	NoBP	NoMF	NoCC	NoDomain
PTSG_04431	76.952275	59.955390	58.665086	154.781345	34.039280	32.038892	26.445586	32.358827	9.490e-01	5.626e-03	2.287e+00	6.415e-13	1.75746	12.7839	BP_GO:0055085:transmembrane transport	MF_GO:0042626:ATPase activity, coupled to transmembrane movement of substances; MF_GO:0005515:protein binding; MF_GO:0005524:ATP binding	CC_GO:0009986:cell surface; CC_GO:0016021:integral to membrane	IPR001140:ABC transporter, transmembrane domain; IPR003439:ABC transporter-like; IPR003593:ATPase, AAA+ type, core; IPR011527:ABC transporter, transmembrane domain, type 1; IPR017871:ABC transporter, conserved site; IPR017940:ABC transporter, integral membrane type 1
PTSG_01778	17.854046	68.340924	76.274955	138.887570	18.264191	24.047555	50.657236	24.607265	1.050e+00	2.489e-03	2.229e+00	4.253e-12	1.79561	12.7807	BP_GO:0006468:protein amino acid phosphorylation; BP_GO:0009069:serine family amino acid metabolic process	MF_GO:0005524:ATP binding; MF_GO:0004674:protein serine/threonine kinase activity	CC_GO:0005737:cytoplasm	IPR000719:Protein kinase, catalytic domain; IPR001772:Kinase-associated KA1; IPR002290:Serine/threonine-protein kinase domain; IPR008271:Serine/threonine-protein kinase, active site; IPR011009:Protein kinase-like domain; IPR017441:Protein kinase, ATP binding site; IPR017442:Serine/threonine-protein kinase-like domain
PTSG_02092	12.489493	14.044371	12.442478	60.959430	11.570329	14.835538	20.171607	10.371112	1.929e+00	1.379e-08	2.091e+00	4.962e-11	2.1533	12.7686	NoBP	MF_GO:0008270:zinc ion binding; MF_GO:0005515:protein binding	CC_GO:0005622:intracellular	IPR000315:Zinc finger, B-box; IPR000408:Regulator of chromosome condensation, RCC1; IPR001841:Zinc finger, RING-type; IPR009091:Regulator of chromosome condensation/beta-lactamase-inhibitor protein II
PTSG_04624	5.388471	5.821656	7.968110	22.347897	0.524460	0.858931	1.218560	0.000000	1.508e+00	7.379e-05	5.037e+00	1.011e-33	2.84448	12.7492	NoBP	NoMF	NoCC	NoDomain
PTSG_06023	10.204957	12.033759	20.345101	41.343854	0.496624	8.133434	5.297379	0.194558	1.238e+00	4.167e-04	3.539e+00	1.866e-27	2.35153	12.6268	NoBP	MF_GO:0008270:zinc ion binding	CC_GO:0005622:intracellular	IPR007087:Zinc finger, C2H2-type; IPR015880:Zinc finger, C2H2-like
PTSG_09520	138.086323	211.571160	145.989002	356.671206	67.636653	97.014620	135.369462	93.881449	8.079e-01	1.773e-02	1.841e+00	8.185e-09	1.48887	12.6233	BP_GO:0015936:coenzyme A metabolic process; BP_GO:0008610:lipid biosynthetic process; BP_GO:0006200:ATP catabolic process; BP_GO:0044262:cellular carbohydrate metabolic process; BP_GO:0006101:citrate metabolic process; BP_GO:0019643:reductive tricarboxylic acid cycle	MF_GO:0046872:metal ion binding; MF_GO:0003878:ATP citrate synthase activity; MF_GO:0008815:citrate (pro-3S)-lyase activity; MF_GO:0004775:succinate-CoA ligase (ADP-forming) activity; MF_GO:0005524:ATP binding; MF_GO:0005515:protein binding	CC_GO:0005829:cytosol; CC_GO:0009346:citrate lyase complex; CC_GO:0042709:succinate-CoA ligase complex	IPR002020:Citrate synthase-like; IPR003781:CoA-binding; IPR005810:Succinyl-CoA ligase, alpha subunit; IPR005811:ATP-citrate lyase/succinyl-CoA ligase; IPR013650:ATP-grasp fold, succinyl-CoA synthetase-type; IPR013816:ATP-grasp fold, subdomain 2; IPR014608:ATP-citrate synthase; IPR016040:NAD(P)-binding domain; IPR016102:Succinyl-CoA synthetase-like; IPR016141:Citrate synthase-like, core; IPR016143…
PTSG_08862	5.951349	9.457693	14.216121	38.476805	0.000000	2.043256	19.830108	0.000000	1.685e+00	1.570e-04	2.721e+00	2.935e-11	2.38681	12.5688	NoBP	NoMF	NoCC	NoDomain
PTSG_03313	8.767824	13.253860	9.499960	57.855300	16.233142	13.839703	21.111478	9.500409	2.162e+00	7.061e-10	1.925e+00	3.986e-09	2.13494	12.4988	BP_GO:0071557:histone H3-K27 demethylation; BP_GO:0033169:histone H3-K9 demethylation; BP_GO:0045893:positive regulation of transcription, DNA-dependent	MF_GO:0008270:zinc ion binding; MF_GO:0032454:histone demethylase activity (H3-K9 specific); MF_GO:0035064:methylated histone residue binding; MF_GO:0071558:histone demethylase activity (H3-K27 specific); MF_GO:0016706:oxidoreductase activity, acting on paired donors, with incorporation or reduction of molecular oxygen, 2-oxoglutarate as one donor, and incorporation of one atom each of oxygen int…	NoCC	IPR001965:Zinc finger, PHD-type; IPR003347:Transcription factor jumonji/aspartyl beta-hydroxylase; IPR011011:Zinc finger, FYVE/PHD-type; IPR013032:EGF-like region, conserved site; IPR013083:Zinc finger, RING/FYVE/PHD-type; IPR013129:Transcription factor jumonji; IPR019786:Zinc finger, PHD-type, conserved site; IPR019787:Zinc finger, PHD-finger
PTSG_01935	15.651274	5.570404	10.904411	47.699789	5.861431	12.426216	18.798476	2.249414	1.850e+00	2.138e-07	2.275e+00	7.876e-12	2.22417	12.4018	NoBP	MF_GO:0005515:protein binding; MF_GO:0008270:zinc ion binding	NoCC	IPR001841:Zinc finger, RING-type; IPR013083:Zinc finger, RING/FYVE/PHD-type; IPR018957:Zinc finger, C3HC4 RING-type
PTSG_01027	31.391729	54.677286	35.540302	182.949412	70.177681	62.574725	91.738957	65.575511	1.874e+00	6.711e-08	1.320e+00	5.914e-05	1.63729	12.3047	BP_GO:0044237:cellular metabolic process	NoMF	NoCC	IPR000649:Initiation factor 2B-related
PTSG_12967	55.723535	36.255412	30.150994	107.939884	20.967020	18.733837	15.600780	36.416743	1.110e+00	1.292e-03	2.194e+00	9.617e-12	1.821	12.2992	BP_GO:0055085:transmembrane transport	MF_GO:0016887:ATPase activity; MF_GO:0005524:ATP binding	CC_GO:0016021:integral to membrane	IPR001140:ABC transporter, transmembrane domain; IPR003439:ABC transporter-like; IPR003593:ATPase, AAA+ type, core; IPR011527:ABC transporter, transmembrane domain, type 1; IPR017871:ABC transporter, conserved site; IPR017940:ABC transporter, integral membrane type 1
PTSG_03169	22.448837	26.990934	17.757085	96.795851	22.214332	29.713604	38.910823	28.527863	1.812e+00	1.728e-07	1.680e+00	2.708e-07	1.8607	12.2748	NoBP	MF_GO:0005488:binding	NoCC	IPR016024:Armadillo-type fold
PTSG_06827	10.016914	4.392621	7.580844	25.131365	0.000000	1.687092	4.569344	0.000000	1.464e+00	1.891e-04	3.911e+00	1.684e-21	2.63876	12.274	NoBP	MF_GO:0005515:protein binding	NoCC	IPR001478:PDZ/DHR/GLGF
PTSG_00189	6.272489	14.292409	6.922402	85.627819	37.173222	27.583960	42.000459	25.047207	2.934e+00	1.608e-15	1.367e+00	4.930e-05	1.91183	12.274	BP_GO:0008152:metabolic process	MF_GO:0016491:oxidoreductase activity; MF_GO:0005515:protein binding	NoCC	IPR003347:Transcription factor jumonji/aspartyl beta-hydroxylase; IPR022777:Cupin, JmjC-type
PTSG_04595	12.421836	52.770493	77.584567	106.769178	17.370282	20.362849	22.323033	8.691284	8.545e-01	1.350e-02	2.632e+00	1.860e-16	1.82102	12.2707	NoBP	NoMF	NoCC	NoDomain
PTSG_02204	341.898048	415.102689	380.754012	1005.017508	504.313552	356.820036	471.784807	537.447155	1.104e+00	1.361e-03	1.079e+00	9.965e-04	1.22571	12.224	BP_GO:0006511:ubiquitin-dependent protein catabolic process	MF_GO:0005515:protein binding; MF_GO:0016874:ligase activity	NoCC	IPR001232:SKP1 component; IPR011333:BTB/POZ fold; IPR016072:SKP1 component, dimerisation
PTSG_10065	164.950137	36.285040	45.555361	167.549386	23.171472	47.755332	21.909369	34.667799	7.394e-01	2.982e-02	2.367e+00	8.577e-14	1.64777	12.1744	BP_GO:0055114:oxidation reduction; BP_GO:0015992:proton transport; BP_GO:0006769:nicotinamide metabolic process; BP_GO:0046497:nicotinate nucleotide metabolic process	MF_GO:0008750:NAD(P)+ transhydrogenase (AB-specific) activity; MF_GO:0005488:binding	NoCC	IPR004003:NAD(P) transhydrogenase, beta subunit; IPR004571:NAD(P) transhydrogenase, alpha subunit; IPR007698:Alanine dehydrogenase/PNT, C-terminal; IPR007886:Alanine dehydrogenase/PNT, N-terminal; IPR008143:Alanine dehydrogenase/pyridine nucleotide transhydrogenase, conserved site-2; IPR016040:NAD(P)-binding domain
PTSG_13251	4.061619	24.095698	15.907915	46.957390	2.094112	7.961623	17.582439	0.410195	1.380e+00	1.257e-04	2.732e+00	3.146e-16	2.18844	12.153	NoBP	NoMF	NoCC	NoDomain
PTSG_04148	28.110154	21.365614	23.473796	115.041385	40.289912	47.715802	53.922870	20.983244	1.942e+00	1.970e-08	1.496e+00	4.758e-06	1.77157	12.1282	NoBP	MF_GO:0005515:protein binding	NoCC	IPR002110:Ankyrin repeat; IPR020683:Ankyrin repeat-containing domain
PTSG_02637	6.180247	7.052030	3.161434	27.585505	0.856821	4.330040	10.858834	1.074139	2.032e+00	1.283e-07	2.650e+00	1.533e-13	2.52652	12.0915	NoBP	NoMF	NoCC	IPR011042:Six-bladed beta-propeller, TolB-like
PTSG_11809	0.000000	3.109063	2.769374	52.356497	21.691283	22.091050	13.475610	21.661024	4.538e+00	3.274e-22	1.388e+00	1.126e-04	2.1117	12.0584	NoBP	NoMF	NoCC	NoDomain
PTSG_01200	1.350203	3.724495	4.764589	20.402076	2.414753	1.985936	4.636841	2.140455	2.351e+00	2.817e-10	2.849e+00	1.194e-16	2.76449	12.0273	NoBP	NoMF	NoCC	NoDomain
PTSG_03536	1.175590	0.650538	1.412437	13.799122	2.302705	1.311737	1.353420	2.510216	3.370e+00	2.136e-15	2.875e+00	2.946e-14	3.17208	12.0111	NoBP	MF_GO:0005488:binding	NoCC	IPR011989:Armadillo-like helical; IPR016024:Armadillo-type fold
PTSG_08677	8.711287	42.044783	45.384915	102.844968	19.394827	38.928976	40.558939	12.452109	1.370e+00	5.936e-05	1.889e+00	3.140e-09	1.79488	11.9976	BP_GO:0006468:protein amino acid phosphorylation	MF_GO:0005515:protein binding; MF_GO:0004672:protein kinase activity; MF_GO:0005524:ATP binding	NoCC	IPR000980:SH2 motif; IPR002909:Cell surface receptor IPT/TIG; IPR006626:Parallel beta-helix repeat; IPR011050:Pectin lyase fold/virulence factor; IPR013783:Immunoglobulin-like fold; IPR014756:Immunoglobulin E-set; IPR017441:Protein kinase, ATP binding site; IPR019316:G8 domain
PTSG_02172	22.655352	12.260267	10.561505	93.200644	35.353662	35.874018	42.959227	24.691681	2.314e+00	7.367e-11	1.415e+00	2.226e-05	1.82328	11.9284	NoBP	MF_GO:0003824:catalytic activity	NoCC	IPR001932:Protein phosphatase 2C-like; IPR014045:Protein phosphatase 2C, N-terminal; IPR015655:Protein phosphatase 2C
PTSG_05603	14.554164	10.349395	9.756904	64.496325	24.897508	25.654024	23.904260	4.991874	2.181e+00	2.633e-10	1.705e+00	1.585e-07	1.98424	11.9276	BP_GO:0009987:cellular process; BP_GO:0007276:gamete generation; BP_GO:0032502:developmental process	MF_GO:0005488:binding; MF_GO:0016787:hydrolase activity	NoCC	NoDomain
PTSG_00155	12.267030	9.503506	17.686171	37.664778	3.760940	5.996513	4.236793	1.018638	1.216e+00	8.121e-04	3.311e+00	2.421e-21	2.27512	11.9106	NoBP	MF_GO:0005516:calmodulin binding	NoCC	IPR002101:Myristoylated alanine-rich C-kinase substrate MARCKS
PTSG_11913	0.000000	24.665233	4.361764	35.239950	0.446585	0.417939	15.470000	4.198906	1.620e+00	2.015e-04	2.712e+00	2.868e-11	2.31538	11.8991	NoBP	MF_GO:0005488:binding	NoCC	NoDomain
PTSG_06647	0.064110	0.827793	0.497712	82.433700	41.276706	49.287730	55.863671	11.578934	7.260e+00	3.981e-62	1.069e+00	1.131e-03	1.85604	11.814	NoBP	NoMF	NoCC	NoDomain
PTSG_10564	0.000000	3.011294	1.508786	8.776742	0.000000	0.000000	0.000000	0.000000	NA	NA	NA	NA	3.7647	11.7974	NoBP	NoMF	NoCC	NoDomain
PTSG_13265	18.051215	11.456333	8.709133	64.478641	11.673119	12.972655	17.567659	35.441263	2.026e+00	1.029e-07	1.698e+00	2.016e-06	1.96172	11.7914	BP_GO:0016068:type I hypersensitivity	NoMF	NoCC	IPR001778:Pollen allergen Poa pIX/Phl pVI
PTSG_01437	12.645006	4.081805	5.521927	77.726171	30.341527	26.631573	33.437434	35.635219	3.069e+00	2.693e-17	1.279e+00	1.449e-04	1.87536	11.7779	NoBP	NoMF	CC_GO:0005634:nucleus	IPR004367:Cyclin, C-terminal; IPR006670:Cyclin; IPR006671:Cyclin, N-terminal; IPR011028:Cyclin-like; IPR013763:Cyclin-related; IPR014400:Cyclin, A/B/D/E
PTSG_05976	1.108564	2.147066	0.717181	14.775495	1.652165	2.473898	2.652218	1.898609	3.195e+00	3.216e-12	2.743e+00	1.004e-11	3.03146	11.7776	NoBP	NoMF	NoCC	NoDomain
PTSG_12693	3.109230	8.657258	4.922002	32.444921	5.798830	8.450398	10.761172	3.202089	2.242e+00	6.231e-11	2.203e+00	5.544e-12	2.3386	11.7396	BP_GO:0008340:determination of adult lifespan; BP_GO:0008354:germ cell migration; BP_GO:0006974:response to DNA damage stimulus; BP_GO:0006355:regulation of transcription, DNA-dependent; BP_GO:0045454:cell redox homeostasis; BP_GO:0001666:response to hypoxia; BP_GO:0051568:histone H3-K4 methylation; BP_GO:0006094:gluconeogenesis; BP_GO:0006118:electron transport; BP_GO:0006749:glutathione metabol…	MF_GO:0004362:glutathione-disulfide reductase activity; MF_GO:0043565:sequence-specific DNA binding; MF_GO:0004791:thioredoxin-disulfide reductase activity; MF_GO:0042800:histone methyltransferase activity (H3-K4 specific); MF_GO:0042803:protein homodimerization activity; MF_GO:0008270:zinc ion binding	CC_GO:0035097:histone methyltransferase complex; CC_GO:0005739:mitochondrion	IPR001214:SET domain; IPR001841:Zinc finger, RING-type; IPR001965:Zinc finger, PHD-type; IPR003616:Post-SET domain; IPR003888:FY-rich, N-terminal; IPR011011:Zinc finger, FYVE/PHD-type; IPR013083:Zinc finger, RING/FYVE/PHD-type; IPR016197:Chromo domain-like; IPR019786:Zinc finger, PHD-type, conserved site; IPR019787:Zinc finger, PHD-finger
PTSG_12323	0.310565	4.277348	0.669729	22.206481	4.443411	3.696343	8.759824	3.094671	3.422e+00	1.926e-16	2.134e+00	1.729e-09	2.62194	11.7277	NoBP	NoMF	NoCC	NoDomain
PTSG_10330	1.240183	1.868211	0.802331	22.039701	0.739330	2.306351	3.331495	14.675107	3.786e+00	7.779e-15	2.045e+00	2.966e-07	2.62767	11.7247	NoBP	NoMF	NoCC	NoDomain
PTSG_03734	6.715811	12.842526	21.888817	40.096955	5.980065	4.647916	6.679602	2.858953	1.235e+00	5.401e-04	2.980e+00	6.427e-19	2.1876	11.6499	NoBP	MF_GO:0008270:zinc ion binding	CC_GO:0005622:intracellular	IPR015880:Zinc finger, C2H2-like
PTSG_12425	2.992106	3.197300	1.601984	24.073769	4.674607	5.065502	8.938446	2.570282	2.906e+00	1.217e-13	2.165e+00	7.306e-10	2.53676	11.6422	BP_GO:0008283:cell proliferation; BP_GO:0007275:multicellular organismal development; BP_GO:0032313:regulation of Rab GTPase activity	MF_GO:0005515:protein binding; MF_GO:0005097:Rab GTPase activator activity	CC_GO:0043229:intracellular organelle	IPR000195:Rab-GAP/TBC domain
PTSG_08596	3.169357	5.115339	2.733869	32.137630	7.872496	7.662211	16.229472	2.302819	2.841e+00	6.647e-11	1.893e+00	4.939e-07	2.31895	11.6091	NoBP	NoMF	NoCC	NoDomain
PTSG_11690	0.936401	13.299880	3.634804	24.667965	0.558232	5.224235	7.074695	0.000000	1.818e+00	2.361e-04	2.859e+00	1.406e-09	2.49043	11.5172	NoBP	NoMF	NoCC	NoDomain
PTSG_08267	24.826632	8.184542	6.834673	53.010523	13.225794	11.788017	22.348780	5.921534	1.655e+00	4.608e-05	1.968e+00	4.089e-07	1.99439	11.4243	NoBP	NoMF	NoCC	NoDomain
PTSG_09802	28.849974	17.258517	9.589032	109.070286	49.229568	37.507098	67.589850	27.857840	2.253e+00	1.071e-10	1.256e+00	1.407e-04	1.68237	11.3881	BP_GO:0006468:protein amino acid phosphorylation; BP_GO:0009069:serine family amino acid metabolic process	MF_GO:0005524:ATP binding; MF_GO:0004674:protein serine/threonine kinase activity	NoCC	IPR000719:Protein kinase, catalytic domain; IPR008271:Serine/threonine-protein kinase, active site; IPR011009:Protein kinase-like domain; IPR017441:Protein kinase, ATP binding site; IPR017442:Serine/threonine-protein kinase-like domain
PTSG_02568	5.911754	16.506906	31.011003	41.962086	2.408250	4.919818	5.955263	1.349987	9.246e-01	7.372e-03	3.518e+00	1.327e-28	2.10957	11.3727	NoBP	MF_GO:0005515:protein binding; MF_GO:0005529:sugar binding	NoCC	IPR000742:Epidermal growth factor-like, type 3; IPR000922:D-galactoside/L-rhamnose binding SUEL lectin domain; IPR006150:Cysteine-rich repeat; IPR006209:EGF; IPR006210:Epidermal growth factor-like; IPR013032:EGF-like region, conserved site
PTSG_03667	77.112367	29.942900	42.531836	191.489652	95.832800	91.820924	103.308590	33.371999	1.645e+00	1.693e-06	1.243e+00	1.413e-04	1.49998	11.3715	NoBP	MF_GO:0003924:GTPase activity; MF_GO:0005525:GTP binding	NoCC	IPR000795:Protein synthesis factor, GTP-binding; IPR004160:Translation elongation factor EFTu/EF1A, C-terminal; IPR004161:Translation elongation factor EFTu/EF1A, domain 2; IPR009000:Translation elongation/initiation factor/Ribosomal, beta-barrel; IPR009001:Translation elongation factor EF1A/initiation factor IF2gamma, C-terminal
PTSG_05844	4.545227	6.357859	6.779521	52.503566	17.010382	17.821098	28.235188	12.109205	2.857e+00	6.738e-16	1.477e+00	7.470e-06	1.98474	11.3415	BP_GO:0006468:protein amino acid phosphorylation; BP_GO:0009069:serine family amino acid metabolic process	MF_GO:0005524:ATP binding; MF_GO:0004674:protein serine/threonine kinase activity	NoCC	IPR000719:Protein kinase, catalytic domain; IPR008271:Serine/threonine-protein kinase, active site; IPR011009:Protein kinase-like domain; IPR017441:Protein kinase, ATP binding site; IPR017442:Serine/threonine-protein kinase-like domain
PTSG_10561	23.227086	15.589926	21.315355	198.183877	95.158146	138.719005	177.701349	24.597897	3.004e+00	2.071e-18	8.745e-01	7.411e-03	1.48296	11.316	NoBP	MF_GO:0005488:binding	NoCC	NoDomain
PTSG_09183	3.932884	2.176344	3.271323	29.601558	5.693962	6.269082	3.395854	17.145534	2.924e+00	8.566e-11	1.848e+00	2.777e-06	2.30659	11.2737	NoBP	NoMF	NoCC	NoDomain
PTSG_10479	2.432970	15.027138	20.380863	37.096340	5.083894	4.114085	9.550838	1.687061	1.245e+00	3.250e-04	2.865e+00	2.110e-19	2.15571	11.2381	NoBP	NoMF	NoCC	IPR018249:EF-HAND 2
PTSG_05554	1.426968	6.099308	1.464340	74.009506	29.920500	30.307217	63.893059	14.954703	4.341e+00	1.459e-33	1.097e+00	8.175e-04	1.8069	11.2202	NoBP	NoMF	NoCC	NoDomain
PTSG_11591	88.673104	75.513387	71.171499	308.723592	146.430846	141.094426	160.340456	161.638201	1.677e+00	1.048e-06	9.964e-01	2.312e-03	1.35495	11.2057	BP_GO:0006550:isoleucine catabolic process; BP_GO:0006552:leucine catabolic process; BP_GO:0006574:valine catabolic process; BP_GO:0009097:isoleucine biosynthetic process; BP_GO:0009098:leucine biosynthetic process; BP_GO:0009099:valine biosynthetic process; BP_GO:0015940:pantothenate biosynthetic process	MF_GO:0004084:branched-chain-amino-acid transaminase activity	CC_GO:0005737:cytoplasm	IPR001544:Aminotransferase, class IV; IPR005786:Branched-chain amino acid aminotransferase II; IPR018300:Aminotransferase, class IV, conserved site
PTSG_01181	21.569396	12.915074	13.303513	62.176527	14.457491	20.451037	24.317505	11.484350	1.666e+00	1.507e-06	1.807e+00	2.773e-08	1.87693	11.1833	NoBP	MF_GO:0005515:protein binding; MF_GO:0008270:zinc ion binding	NoCC	IPR001841:Zinc finger, RING-type; IPR002867:Zinc finger, C6HC-type; IPR013083:Zinc finger, RING/FYVE/PHD-type; IPR017907:Zinc finger, RING-type, conserved site
PTSG_02969	2.296713	14.018793	8.014578	128.863925	83.644208	67.329092	85.463592	38.143217	3.696e+00	4.241e-26	9.067e-01	5.558e-03	1.59349	11.1699	NoBP	NoMF	NoCC	NoDomain
PTSG_09166	26.547942	108.917727	132.598978	196.594972	49.181102	71.667333	77.066794	34.134295	8.276e-01	1.647e-02	1.756e+00	6.128e-08	1.46032	11.1263	NoBP	NoMF	NoCC	NoDomain
PTSG_07633	3.835148	9.254444	9.599135	28.392717	1.948983	3.577777	8.803425	3.210761	1.611e+00	7.710e-06	2.676e+00	1.338e-15	2.30462	11.1254	NoBP	NoMF	NoCC	NoDomain
PTSG_05679	10.107880	7.830771	8.594442	44.560423	14.461849	12.567459	16.437095	6.474949	2.029e+00	3.771e-08	1.827e+00	1.011e-07	2.02814	11.1095	NoBP	NoMF	NoCC	NoDomain
PTSG_06092	3.182241	6.704005	10.835458	34.316771	11.116221	7.849094	11.922810	2.016638	2.013e+00	1.437e-08	2.064e+00	3.635e-10	2.16332	11.0347	NoBP	MF_GO:0005515:protein binding	NoCC	IPR000048:IQ motif, EF-hand binding site; IPR000980:SH2 motif
PTSG_11779	46.272616	21.552627	17.496764	100.985046	18.390151	30.530965	75.879431	14.080093	1.531e+00	1.046e-05	1.547e+00	2.332e-06	1.65669	11.0302	NoBP	MF_GO:0003924:GTPase activity; MF_GO:0005525:GTP binding; MF_GO:0005524:ATP binding; MF_GO:0008134:transcription factor binding	CC_GO:0005667:transcription factor complex	IPR000795:Protein synthesis factor, GTP-binding; IPR002078:RNA polymerase sigma factor 54, interaction; IPR004161:Translation elongation factor EFTu/EF1A, domain 2; IPR009000:Translation elongation/initiation factor/Ribosomal, beta-barrel
PTSG_12883	56.796376	42.387248	43.221508	144.931863	52.741783	67.199510	58.284096	30.383838	1.312e+00	1.227e-04	1.470e+00	5.220e-06	1.5312	10.9928	BP_GO:0045449:regulation of transcription; BP_GO:0016567:protein ubiquitination	MF_GO:0004842:ubiquitin-protein ligase activity; MF_GO:0046872:metal ion binding	CC_GO:0005634:nucleus	IPR000569:HECT; IPR004092:Mbt repeat; IPR008979:Galactose-binding domain-like; IPR010606:Mib-herc2; IPR011989:Armadillo-like helical; IPR012919:Sad1/UNC-like, C-terminal; IPR016024:Armadillo-type fold
PTSG_10538	0.000000	8.139527	0.000000	62.487479	21.663850	22.756767	20.295885	49.267166	4.288e+00	1.052e-27	1.089e+00	1.271e-03	1.84066	10.9805	NoBP	NoMF	NoCC	NoDomain
PTSG_10904	185.901819	234.290693	202.153236	514.785189	163.289427	192.536042	202.211766	373.198785	1.010e+00	3.612e-03	1.103e+00	8.452e-04	1.2138	10.9337	NoBP	NoMF	NoCC	IPR006760:Endosulphine
PTSG_07981	6.638803	5.213907	3.719334	59.068868	32.151170	22.222958	30.611571	14.492349	3.204e+00	1.370e-19	1.244e+00	1.675e-04	1.84556	10.8599	NoBP	MF_GO:0005515:protein binding	NoCC	IPR000225:Armadillo; IPR011989:Armadillo-like helical; IPR016024:Armadillo-type fold
PTSG_07192	0.845885	10.614875	0.786660	121.464782	30.918101	66.983719	137.615832	39.148485	4.602e+00	1.644e-39	8.269e-01	1.092e-02	1.56728	10.8525	NoBP	MF_GO:0005515:protein binding; MF_GO:0005509:calcium ion binding	NoCC	IPR000152:EGF-type aspartate/asparagine hydroxylation site; IPR000436:Sushi/SCR/CCP; IPR000742:Epidermal growth factor-like, type 3; IPR006210:Epidermal growth factor-like; IPR013091:EGF calcium-binding; IPR016060:Complement control module; IPR018097:EGF-like calcium-binding, conserved site
PTSG_11668	1.895135	16.494571	19.662203	29.100474	0.711341	0.665712	3.676752	0.349710	8.892e-01	1.093e-02	4.402e+00	4.074e-40	2.22886	10.8389	NoBP	MF_GO:0005515:protein binding; MF_GO:0005509:calcium ion binding	NoCC	IPR000152:EGF-type aspartate/asparagine hydroxylation site; IPR000742:Epidermal growth factor-like, type 3; IPR001881:EGF-like calcium-binding; IPR003659:Plexin/semaphorin/integrin; IPR006209:EGF; IPR006210:Epidermal growth factor-like; IPR013032:EGF-like region, conserved site; IPR013091:EGF calcium-binding; IPR013111:EGF, extracellular; IPR018097:EGF-like calcium-binding, conserved site; IPR018…
PTSG_01617	28.031150	16.923377	15.101877	82.928439	29.200868	29.355995	37.007445	22.998653	1.751e+00	5.044e-07	1.473e+00	7.767e-06	1.7004	10.838	NoBP	MF_GO:0005515:protein binding	NoCC	IPR001680:WD40 repeat; IPR011046:WD40 repeat-like-containing domain; IPR015943:WD40/YVTN repeat-like-containing domain; IPR017986:WD40-repeat-containing domain; IPR019781:WD40 repeat, subgroup; IPR019782:WD40 repeat 2
PTSG_07918	1.119610	1.445639	0.869192	36.235862	16.018818	16.490411	16.692179	7.251734	4.688e+00	2.569e-22	1.350e+00	1.832e-04	2.08252	10.7861	NoBP	NoMF	NoCC	NoDomain
PTSG_09002	25.761669	13.169355	18.979457	71.200717	18.935468	29.831569	30.437268	10.954533	1.586e+00	3.267e-06	1.660e+00	2.377e-07	1.75104	10.7756	BP_GO:0006511:ubiquitin-dependent protein catabolic process; BP_GO:0016579:protein deubiquitination	MF_GO:0004221:ubiquitin thiolesterase activity; MF_GO:0005515:protein binding	NoCC	IPR001394:Peptidase C19, ubiquitin carboxyl-terminal hydrolase 2; IPR009060:UBA-like; IPR015940:Ubiquitin-associated/translation elongation factor EF1B, N-terminal, eukaryote; IPR018200:Peptidase C19, ubiquitin carboxyl-terminal hydrolase 2, conserved site
PTSG_01620	3.433470	18.889685	29.359380	35.018636	0.177987	0.499709	4.060260	0.743768	7.264e-01	4.880e-02	4.595e+00	3.394e-32	2.10037	10.775	BP_GO:0007165:signal transduction	MF_GO:0005515:protein binding; MF_GO:0005096:GTPase activator activity	NoCC	IPR000980:SH2 motif; IPR003109:GoLoco motif
PTSG_11272	38.264418	11.455561	17.023943	79.193528	19.141237	36.163542	42.558713	5.187125	1.536e+00	8.509e-06	1.630e+00	5.251e-07	1.70702	10.7667	NoBP	MF_GO:0003676:nucleic acid binding; MF_GO:0000166:nucleotide binding	CC_GO:0005844:polysome; CC_GO:0005739:mitochondrion	IPR000504:RNA recognition motif domain; IPR012677:Nucleotide-binding, alpha-beta plait
PTSG_09112	32.764624	28.070099	18.283610	90.968655	27.030750	21.658260	36.290697	38.296557	1.487e+00	2.468e-05	1.536e+00	4.094e-06	1.65362	10.7606	NoBP	NoMF	CC_GO:0016021:integral to membrane	IPR009637:Transmembrane receptor, eukaryota
PTSG_11998	49.347205	24.560349	26.801202	117.268364	42.856041	53.400493	51.346944	30.690800	1.508e+00	1.151e-05	1.387e+00	2.071e-05	1.55689	10.7015	NoBP	MF_GO:0005515:protein binding	NoCC	IPR001680:WD40 repeat; IPR011046:WD40 repeat-like-containing domain; IPR015943:WD40/YVTN repeat-like-containing domain; IPR022175:Breast carcinoma amplified sequence 3
PTSG_04492	35.739305	49.975308	33.420000	113.942505	35.354665	45.799126	44.963618	24.104832	1.220e+00	4.086e-04	1.594e+00	9.574e-07	1.56614	10.7001	BP_GO:0009987:cellular process; BP_GO:0032502:developmental process	MF_GO:0005515:protein binding	CC_GO:0005783:endoplasmic reticulum	IPR001849:Pleckstrin homology domain; IPR002913:Lipid-binding START; IPR011993:Pleckstrin homology-type; IPR023393:START-like domain
PTSG_00203	39.679182	29.118445	29.179162	129.093784	56.158352	55.741259	64.989162	40.356693	1.683e+00	1.302e-06	1.239e+00	1.769e-04	1.51941	10.6545	BP_GO:0046856:phosphoinositide dephosphorylation; BP_GO:0006470:protein amino acid dephosphorylation; BP_GO:0006811:ion transport; BP_GO:0055085:transmembrane transport; BP_GO:0006570:tyrosine metabolic process	MF_GO:0016314:phosphatidylinositol-3,4,5-trisphosphate 3-phosphatase activity; MF_GO:0008138:protein tyrosine/serine/threonine phosphatase activity; MF_GO:0005216:ion channel activity; MF_GO:0005515:protein binding; MF_GO:0004725:protein tyrosine phosphatase activity	CC_GO:0016020:membrane	IPR000340:Dual specificity phosphatase, catalytic domain; IPR005821:Ion transport; IPR008973:C2 calcium/lipid-binding domain, CaLB; IPR014019:Phosphatase tensin type; IPR014020:Tensin phosphatase, C2 domain; IPR016130:Protein-tyrosine phosphatase, active site
PTSG_03752	20.377204	30.425507	21.266313	96.357594	35.993437	31.813251	45.109101	35.408687	1.703e+00	9.221e-07	1.361e+00	3.321e-05	1.61374	10.6351	BP_GO:0009749:response to glucose stimulus; BP_GO:0032057:negative regulation of translational initiation in response to stress; BP_GO:0043434:response to peptide hormone stimulus; BP_GO:0009408:response to heat; BP_GO:0007399:nervous system development; BP_GO:0016070:RNA metabolic process; BP_GO:0043087:regulation of GTPase activity	MF_GO:0031369:translation initiation factor binding; MF_GO:0005085:guanyl-nucleotide exchange factor activity; MF_GO:0016779:nucleotidyltransferase activity	CC_GO:0005851:eukaryotic translation initiation factor 2B complex	IPR003307:eIF4-gamma/eIF5/eIF2-epsilon; IPR005835:Nucleotidyl transferase; IPR016021:MIF4-like, type 1/2/3; IPR016024:Armadillo-type fold
PTSG_12777	1.480299	2.070640	0.957673	19.343286	5.883159	4.266980	7.455966	2.304789	3.389e+00	3.296e-15	1.944e+00	1.023e-07	2.47115	10.5611	BP_GO:0055114:oxidation reduction	MF_GO:0016705:oxidoreductase activity, acting on paired donors, with incorporation or reduction of molecular oxygen; MF_GO:0005506:iron ion binding; MF_GO:0031418:L-ascorbic acid binding	NoCC	IPR006620:Prolyl 4-hydroxylase, alpha subunit
PTSG_12598	0.000000	1.166017	0.000000	4.672914	0.000000	0.000000	0.056856	0.000000	3.388e+00	3.730e-11	8.181e+00	1.896e-28	4.7414	10.5464	BP_GO:0006333:chromatin assembly or disassembly; BP_GO:0015074:DNA integration	MF_GO:0003682:chromatin binding; MF_GO:0003677:DNA binding; MF_GO:0008270:zinc ion binding	CC_GO:0000785:chromatin; CC_GO:0005634:nucleus	IPR000953:Chromo domain; IPR001584:Integrase, catalytic core; IPR001878:Zinc finger, CCHC-type; IPR012337:Ribonuclease H-like; IPR016197:Chromo domain-like
PTSG_07134	203.167552	66.391524	103.501348	306.158805	127.307842	160.773256	142.910481	82.153571	1.007e+00	3.237e-03	1.248e+00	1.195e-04	1.27399	10.5208	NoBP	MF_GO:0005515:protein binding	NoCC	IPR000270:Phox/Bem1p
PTSG_04885	156.437493	168.504735	251.320705	345.587491	85.529048	154.082278	150.640473	53.095544	5.422e-01	1.076e-01	1.641e+00	3.723e-07	1.24646	10.5113	BP_GO:0006470:protein amino acid dephosphorylation; BP_GO:0006570:tyrosine metabolic process	MF_GO:0008138:protein tyrosine/serine/threonine phosphatase activity; MF_GO:0004725:protein tyrosine phosphatase activity	NoCC	IPR000340:Dual specificity phosphatase, catalytic domain; IPR000387:Protein-tyrosine/Dual-specificity phosphatase; IPR001763:Rhodanese-like; IPR016130:Protein-tyrosine phosphatase, active site; IPR020422:Dual specificity phosphatase, subgroup, catalytic domain
PTSG_10596	1.535465	1.486943	0.496681	17.816968	5.034486	4.283224	7.347137	1.434409	3.593e+00	1.469e-09	1.941e+00	2.191e-05	2.52835	10.5057	NoBP	NoMF	NoCC	NoDomain
PTSG_09851	3.437622	4.245669	0.386775	40.310753	15.058077	16.760508	20.100004	12.193922	3.597e+00	2.541e-22	1.319e+00	7.824e-05	1.96687	10.4895	NoBP	NoMF	NoCC	NoDomain
PTSG_00173	18.528305	26.332158	21.238369	108.258261	42.996185	48.840815	60.127791	42.129871	1.996e+00	1.086e-08	1.143e+00	5.373e-04	1.54225	10.423	BP_GO:0009058:biosynthetic process	MF_GO:0016779:nucleotidyltransferase activity	NoCC	IPR005835:Nucleotidyl transferase
PTSG_01759	16.313341	14.472136	12.767939	61.142208	17.376020	22.084989	32.119834	11.580740	1.775e+00	2.176e-07	1.556e+00	1.554e-06	1.75601	10.4203	BP_GO:0065007:biological regulation; BP_GO:0044249:cellular biosynthetic process	MF_GO:0003676:nucleic acid binding; MF_GO:0005524:ATP binding; MF_GO:0008026:ATP-dependent helicase activity	CC_GO:0005622:intracellular	IPR001650:Helicase, C-terminal; IPR003593:ATPase, AAA+ type, core; IPR004179:Sec63 domain; IPR011545:DNA/RNA helicase, DEAD/DEAH box type, N-terminal; IPR014001:DEAD-like helicase; IPR023290:Sec63-domain
PTSG_06956	1.490598	5.107746	18.248198	48.400992	16.883656	17.911662	21.772735	12.710975	2.244e+00	1.696e-10	1.473e+00	7.833e-06	1.8478	10.3421	BP_GO:0007218:neuropeptide signaling pathway	MF_GO:0004930:G-protein coupled receptor activity	CC_GO:0016020:membrane	IPR000203:GPS domain; IPR000832:GPCR, family 2, secretin-like; IPR017981:GPCR, family 2-like; IPR017983:GPCR, family 2, secretin-like, conserved site
PTSG_06788	0.559298	0.722165	0.000000	27.362785	8.002161	9.049037	16.339024	8.011488	5.667e+00	6.669e-21	1.380e+00	3.218e-04	2.1659	10.3403	NoBP	NoMF	NoCC	NoDomain
PTSG_03990	42.762313	23.174034	19.789486	68.913680	10.234245	12.712305	22.481809	18.078624	9.701e-01	6.278e-03	2.095e+00	4.689e-10	1.69265	10.3365	NoBP	MF_GO:0005515:protein binding	NoCC	IPR011048:Cytochrome cd1-nitrite reductase-like, C-terminal haem d1; IPR015943:WD40/YVTN repeat-like-containing domain; IPR019405:Lactonase, 7-bladed beta propeller
PTSG_13116	10.066311	23.577061	11.640026	105.258374	31.061598	44.592576	54.778354	78.937771	2.500e+00	1.974e-13	9.687e-01	2.978e-03	1.53275	10.2967	BP_GO:0051056:regulation of small GTPase mediated signal transduction; BP_GO:0043087:regulation of GTPase activity; BP_GO:0006119:oxidative phosphorylation	MF_GO:0005085:guanyl-nucleotide exchange factor activity; MF_GO:0005515:protein binding; MF_GO:0000287:magnesium ion binding; MF_GO:0004427:inorganic diphosphatase activity	CC_GO:0005737:cytoplasm	IPR000595:Cyclic nucleotide-binding domain; IPR000651:Ras-like guanine nucleotide exchange factor, N-terminal; IPR000980:SH2 motif; IPR001895:Guanine-nucleotide dissociation stimulator CDC25; IPR002110:Ankyrin repeat; IPR006020:Phosphotyrosine interaction domain; IPR008162:Inorganic pyrophosphatase; IPR008937:Ras guanine nucleotide exchange factor; IPR014710:RmlC-like jelly roll fold; IPR018490:C…
PTSG_12735	0.584144	2.413589	0.906983	15.974556	3.900234	4.171487	3.883727	2.910395	3.364e+00	5.649e-14	2.087e+00	3.355e-08	2.57466	10.2927	NoBP	NoMF	NoCC	NoDomain
PTSG_07161	5.421269	1.749984	1.753633	34.003460	16.482521	15.122785	12.014570	6.752627	3.153e+00	3.642e-13	1.422e+00	1.337e-04	2.00507	10.201	NoBP	NoMF	NoCC	NoDomain
PTSG_01152	0.000000	3.577746	0.000000	39.066198	16.302973	15.929334	23.058266	13.055079	4.800e+00	7.732e-34	1.183e+00	3.810e-04	1.92682	10.1887	NoBP	MF_GO:0005515:protein binding; MF_GO:0005509:calcium ion binding	NoCC	IPR001680:WD40 repeat; IPR011046:WD40 repeat-like-containing domain; IPR011992:EF-hand-like domain; IPR015943:WD40/YVTN repeat-like-containing domain; IPR017986:WD40-repeat-containing domain; IPR018247:EF-Hand 1, calcium-binding site; IPR018249:EF-HAND 2; IPR019775:WD40 repeat, conserved site; IPR019781:WD40 repeat, subgroup; IPR019782:WD40 repeat 2; IPR020472:G-protein beta WD-40 repeat
PTSG_03692	60.149994	21.336707	21.381198	127.692995	56.742595	69.328670	51.270732	45.693979	1.590e+00	8.692e-06	1.180e+00	5.138e-04	1.45559	10.1841	NoBP	NoMF	NoCC	IPR005373:Uncharacterised protein family UPF0183
PTSG_07851	31.491703	20.669878	18.166301	101.230684	39.894000	46.266090	65.958389	23.371831	1.810e+00	2.231e-07	1.204e+00	2.703e-04	1.52741	10.1748	NoBP	NoMF	NoCC	IPR012664:Conserved hypothetical protein CHP02452; IPR019261:Domain of unknown function DUF2263
PTSG_10041	0.269880	3.310451	0.960287	11.679966	1.850209	1.656242	3.058493	0.168078	2.697e+00	4.497e-11	2.769e+00	4.050e-14	2.85844	10.1359	NoBP	MF_GO:0005516:calmodulin binding	NoCC	IPR002101:Myristoylated alanine-rich C-kinase substrate MARCKS; IPR003006:Immunoglobulin/major histocompatibility complex, conserved site; IPR016024:Armadillo-type fold
PTSG_12369	6.566048	11.208303	8.495753	33.505451	5.572933	7.409257	14.162979	5.359948	1.635e+00	2.925e-06	2.037e+00	3.845e-10	1.99654	10.1151	BP_GO:0045449:regulation of transcription	MF_GO:0003700:transcription factor activity; MF_GO:0043565:sequence-specific DNA binding	CC_GO:0005667:transcription factor complex	IPR004827:Basic-leucine zipper (bZIP) transcription factor
PTSG_01782	9.430832	12.532987	8.839787	42.703320	10.375744	16.322780	18.286475	6.229024	1.755e+00	2.987e-07	1.738e+00	7.052e-08	1.86577	10.1055	NoBP	MF_GO:0005515:protein binding	CC_GO:0016021:integral to membrane	IPR000980:SH2 motif; IPR007735:Pecanex
PTSG_03387	8.857847	17.188543	17.879304	37.589280	3.681311	5.986691	12.492254	2.963192	1.057e+00	2.568e-03	2.576e+00	2.739e-15	1.93005	10.0985	NoBP	MF_GO:0005515:protein binding	NoCC	IPR002035:von Willebrand factor, type A
PTSG_00030	17.409145	38.053179	30.248587	81.115700	23.573770	30.525509	32.068155	16.728037	1.204e+00	6.464e-04	1.648e+00	6.434e-07	1.59003	10.0838	BP_GO:0021634:optic nerve formation; BP_GO:0060059:embryonic retina morphogenesis in camera-type eye; BP_GO:0010842:retina layer formation; BP_GO:0043524:negative regulation of neuron apoptosis; BP_GO:0030182:neuron differentiation; BP_GO:0006468:protein amino acid phosphorylation; BP_GO:0009069:serine family amino acid metabolic process	MF_GO:0035173:histone kinase activity; MF_GO:0005524:ATP binding; MF_GO:0004674:protein serine/threonine kinase activity	NoCC	IPR000719:Protein kinase, catalytic domain; IPR002290:Serine/threonine-protein kinase domain; IPR008271:Serine/threonine-protein kinase, active site; IPR011009:Protein kinase-like domain; IPR017441:Protein kinase, ATP binding site; IPR017442:Serine/threonine-protein kinase-like domain
PTSG_03373	6.145623	9.611678	9.855714	36.049383	10.836260	8.789007	11.945732	8.409574	1.780e+00	8.182e-07	1.836e+00	5.011e-08	1.94378	10.053	NoBP	MF_GO:0005515:protein binding	NoCC	IPR003347:Transcription factor jumonji/aspartyl beta-hydroxylase; IPR013129:Transcription factor jumonji
PTSG_04218	106.510634	211.100229	88.472666	326.057012	137.443734	136.941647	185.005786	126.116084	9.686e-01	5.622e-03	1.141e+00	5.901e-04	1.20274	10.0417	NoBP	NoMF	NoCC	NoDomain
PTSG_08220	7.618310	6.963095	4.430232	32.965460	9.593542	11.461479	15.176299	2.878751	2.076e+00	1.047e-08	1.752e+00	2.137e-07	1.98923	10.0314	BP_GO:0005975:carbohydrate metabolic process	MF_GO:0016798:hydrolase activity, acting on glycosyl bonds; MF_GO:0043169:cation binding	NoCC	IPR006047:Glycosyl hydrolase, family 13, catalytic domain; IPR006589:Glycosyl hydrolase, family 13, subfamily, catalytic domain; IPR013780:Glycosyl hydrolase, family 13, all-beta; IPR013781:Glycoside hydrolase, subgroup, catalytic core; IPR013783:Immunoglobulin-like fold; IPR015902:Alpha amylase; IPR017853:Glycoside hydrolase, superfamily
PTSG_06664	1.051957	6.451857	5.444472	56.743817	29.474626	19.660908	42.652885	15.723564	3.469e+00	9.243e-17	1.070e+00	2.169e-03	1.72133	10.0291	BP_GO:0015671:oxygen transport	MF_GO:0020037:heme binding; MF_GO:0019825:oxygen binding	NoCC	IPR000971:Globin, subset; IPR009050:Globin-like; IPR012292:Globin
PTSG_05491	66.315654	65.485673	110.404463	183.186621	56.870826	79.220479	68.622282	62.328812	8.764e-01	1.021e-02	1.438e+00	8.371e-06	1.3323	10.0151	BP_GO:0006468:protein amino acid phosphorylation; BP_GO:0007156:homophilic cell adhesion; BP_GO:0007165:signal transduction	MF_GO:0005524:ATP binding; MF_GO:0004872:receptor activity; MF_GO:0005509:calcium ion binding; MF_GO:0004713:protein tyrosine kinase activity	CC_GO:0016020:membrane	IPR000719:Protein kinase, catalytic domain; IPR000938:Cytoskeleton-associated protein, Gly-rich domain; IPR001245:Serine-threonine/tyrosine-protein kinase; IPR001304:C-type lectin; IPR001368:TNFR/CD27/30/40/95 cysteine-rich region; IPR002126:Cadherin; IPR003410:Hyalin; IPR008266:Tyrosine-protein kinase, active site; IPR011009:Protein kinase-like domain; IPR015919:Cadherin-like; IPR016186:C-type l…
PTSG_02809	3.184478	2.335094	1.627800	28.407166	10.921736	11.317846	11.405921	6.561904	3.269e+00	6.020e-20	1.490e+00	6.652e-06	2.0701	9.99482	BP_GO:0006310:DNA recombination	MF_GO:0003676:nucleic acid binding; MF_GO:0008270:zinc ion binding; MF_GO:0008026:ATP-dependent helicase activity; MF_GO:0005524:ATP binding	NoCC	IPR001878:Zinc finger, CCHC-type; IPR004589:DNA helicase, ATP-dependent, RecQ type; IPR011545:DNA/RNA helicase, DEAD/DEAH box type, N-terminal; IPR013084:Zinc finger, CCHC retroviral-type; IPR014001:DEAD-like helicase; IPR021110:DNA replication/checkpoint protein
PTSG_12115	0.465380	1.081617	0.963442	19.849008	8.988873	6.958303	6.657032	2.782408	4.308e+00	1.676e-22	1.638e+00	3.659e-06	2.31631	9.98561	BP_GO:0007165:signal transduction	MF_GO:0004872:receptor activity	NoCC	IPR000436:Sushi/SCR/CCP; IPR001368:TNFR/CD27/30/40/95 cysteine-rich region; IPR016060:Complement control module
PTSG_11076	113.883197	67.425911	58.581598	252.096307	146.710778	131.721158	101.710269	122.302973	1.361e+00	7.642e-05	9.840e-01	2.660e-03	1.24926	9.96638	NoBP	MF_GO:0005515:protein binding	NoCC	IPR001680:WD40 repeat; IPR011046:WD40 repeat-like-containing domain; IPR015943:WD40/YVTN repeat-like-containing domain; IPR019781:WD40 repeat, subgroup
PTSG_03881	4.708759	5.826614	9.900513	31.503397	8.889173	2.408124	14.032602	9.530851	1.921e+00	1.546e-06	1.833e+00	6.111e-07	1.99567	9.93333	NoBP	NoMF	NoCC	NoDomain
PTSG_00293	1.091916	5.357549	7.346670	29.038715	9.633932	4.629817	14.739365	6.528335	2.404e+00	1.229e-08	1.691e+00	5.116e-06	2.04294	9.9285	NoBP	NoMF	NoCC	NoDomain
PTSG_11246	14.680226	19.673507	13.290695	63.729644	20.871056	26.504671	31.171773	15.513272	1.704e+00	7.449e-07	1.432e+00	1.127e-05	1.6545	9.91689	NoBP	MF_GO:0005515:protein binding	NoCC	IPR001024:Lipoxygenase, LH2; IPR001194:DENN; IPR004012:RUN; IPR005112:dDENN; IPR005113:uDENN; IPR008976:Lipase/lipooxygenase, PLAT/LH2
PTSG_05744	23.813794	20.498898	12.471711	82.506745	34.477200	29.735003	47.978116	27.543284	1.814e+00	4.942e-06	1.224e+00	7.756e-04	1.55528	9.9016	NoBP	NoMF	NoCC	IPR002816:Pheromone shutdown-related, TraB
PTSG_12804	12.268039	19.559548	12.376736	29.753224	0.127192	1.825176	5.194080	0.044292	7.128e-01	3.974e-02	4.028e+00	8.759e-35	2.01877	9.88182	NoBP	MF_GO:0005515:protein binding	CC_GO:0044464:cell part	IPR001478:PDZ/DHR/GLGF
PTSG_08506	0.134353	2.428674	0.000000	57.471762	28.513497	28.183612	38.572468	27.110329	5.858e+00	6.671e-39	8.944e-01	7.825e-03	1.68701	9.8602	NoBP	NoMF	NoCC	NoDomain
PTSG_01145	46.187482	27.377945	23.606889	103.920363	33.511709	26.960387	75.172399	30.095884	1.382e+00	8.475e-05	1.320e+00	7.108e-05	1.46825	9.83629	BP_GO:0006928:cellular component movement	MF_GO:0005515:protein binding	NoCC	IPR002589:Appr-1-p processing; IPR012816:Conserved hypothetical protein CHP02464
PTSG_13118	12.685072	16.721072	24.369676	55.493793	12.715474	23.898215	24.856217	4.524188	1.324e+00	1.070e-04	1.760e+00	3.910e-08	1.69749	9.83568	NoBP	MF_GO:0005524:ATP binding; MF_GO:0008134:transcription factor binding	CC_GO:0005667:transcription factor complex	IPR002078:RNA polymerase sigma factor 54, interaction
PTSG_03073	0.301475	4.671178	0.000000	60.320480	31.631306	30.443273	39.632097	27.036860	4.956e+00	1.257e-31	8.923e-01	8.315e-03	1.6589	9.8117	NoBP	MF_GO:0005515:protein binding	NoCC	IPR002110:Ankyrin repeat; IPR020683:Ankyrin repeat-containing domain
PTSG_05224	8.583676	14.663971	9.397676	55.164075	21.570640	19.008178	28.601118	18.422552	2.045e+00	1.590e-08	1.319e+00	9.615e-05	1.68314	9.73808	NoBP	NoMF	NoCC	IPR019312:Protein of unknown function DUF2363
PTSG_09453	0.129294	1.335553	0.501877	11.029072	0.616624	0.000000	8.465953	0.000000	3.859e+00	2.611e-13	2.207e+00	4.245e-08	2.80471	9.71338	NoBP	NoMF	NoCC	NoDomain
PTSG_08045	8.735541	4.373615	3.613834	33.471176	10.061050	12.465828	17.180625	5.625458	2.280e+00	1.233e-10	1.559e+00	2.813e-06	1.91671	9.70785	BP_GO:0007186:G-protein coupled receptor protein signaling pathway; BP_GO:0006468:protein amino acid phosphorylation; BP_GO:0007178:transmembrane receptor protein serine/threonine kinase signaling pathway; BP_GO:0009069:serine family amino acid metabolic process	MF_GO:0005524:ATP binding; MF_GO:0004709:MAP kinase kinase kinase activity	CC_GO:0016021:integral to membrane	IPR000276:GPCR, rhodopsin-like, 7TM; IPR000719:Protein kinase, catalytic domain; IPR001245:Serine-threonine/tyrosine-protein kinase; IPR008271:Serine/threonine-protein kinase, active site; IPR011009:Protein kinase-like domain; IPR015785:Mitogen activated protein kinase kinase kinase 9/10/11-like; IPR017441:Protein kinase, ATP binding site
PTSG_09789	10.953254	8.991468	8.916361	43.131713	11.156769	10.845806	25.502117	11.294006	1.863e+00	1.403e-07	1.543e+00	3.397e-06	1.78419	9.68936	NoBP	MF_GO:0017111:nucleoside-triphosphatase activity; MF_GO:0005524:ATP binding	NoCC	IPR003593:ATPase, AAA+ type, core; IPR003959:ATPase, AAA-type, core; IPR003960:ATPase, AAA-type, conserved site; IPR014851:BCS1, N-terminal
PTSG_11321	15.770600	6.846684	8.753639	48.340245	16.841086	19.127191	21.826900	12.924888	1.909e+00	3.480e-08	1.441e+00	1.105e-05	1.7288	9.6729	BP_GO:0006468:protein amino acid phosphorylation; BP_GO:0009069:serine family amino acid metabolic process	MF_GO:0005515:protein binding; MF_GO:0005524:ATP binding; MF_GO:0004674:protein serine/threonine kinase activity	NoCC	IPR000357:HEAT; IPR000719:Protein kinase, catalytic domain; IPR001680:WD40 repeat; IPR008271:Serine/threonine-protein kinase, active site; IPR009071:High mobility group, superfamily; IPR011009:Protein kinase-like domain; IPR011046:WD40 repeat-like-containing domain; IPR011989:Armadillo-like helical; IPR015943:WD40/YVTN repeat-like-containing domain; IPR016024:Armadillo-type fold; IPR017442:Serine…
PTSG_02426	2.194170	2.360926	1.734956	23.854735	7.121581	8.704997	10.806004	5.769700	3.206e+00	5.683e-15	1.543e+00	1.393e-05	2.10958	9.65386	NoBP	NoMF	NoCC	NoDomain
PTSG_12678	1.471487	0.633328	0.000000	9.844811	1.754442	2.189203	2.470528	0.610952	3.388e+00	1.473e-05	2.442e+00	7.866e-05	2.91611	9.6213	NoBP	NoMF	NoCC	NoDomain
PTSG_08000	41.156467	25.433105	24.960047	90.279188	29.787040	40.327427	39.502450	25.772526	1.268e+00	2.241e-04	1.404e+00	1.568e-05	1.47752	9.59844	BP_GO:0043687:post-translational protein modification	MF_GO:0016881:acid-amino acid ligase activity	NoCC	IPR000608:Ubiquitin-conjugating enzyme, E2; IPR016135:Ubiquitin-conjugating enzyme/RWD-like
PTSG_12388	32.335468	48.148934	27.667450	130.521637	51.611687	57.321099	71.714125	66.261220	1.557e+00	1.187e-05	1.059e+00	1.601e-03	1.36358	9.58344	BP_GO:0006412:translation; BP_GO:0050896:response to stimulus; BP_GO:0007399:nervous system development	MF_GO:0005488:binding	NoCC	IPR000649:Initiation factor 2B-related
PTSG_08046	9.151278	5.341534	5.677077	39.786118	17.039084	14.966956	22.983431	4.840524	2.256e+00	1.047e-09	1.411e+00	3.621e-05	1.79962	9.56352	NoBP	MF_GO:0005515:protein binding	NoCC	IPR000095:PAK-box/P21-Rho-binding
PTSG_02406	6.764449	27.949599	18.380171	56.005222	10.778035	15.232933	30.416261	15.778974	1.359e+00	1.038e-04	1.621e+00	7.943e-07	1.6456	9.55681	NoBP	MF_GO:0016787:hydrolase activity	NoCC	IPR001279:Beta-lactamase-like
PTSG_01738	19.948897	43.687582	69.590385	122.670712	54.565367	59.357889	58.119964	30.450929	1.161e+00	1.002e-03	1.270e+00	1.371e-04	1.35488	9.40104	NoBP	NoMF	NoCC	IPR018902:Uncharacterised protein family UPF0573/UPF0605
PTSG_10105	0.487273	1.363194	0.525399	8.150107	0.580972	0.906175	1.472578	1.315032	3.098e+00	2.479e-11	2.904e+00	2.105e-12	3.10069	9.38523	BP_GO:0001764:neuron migration; BP_GO:0016358:dendrite development; BP_GO:0030900:forebrain development; BP_GO:0007165:signal transduction; BP_GO:0001932:regulation of protein amino acid phosphorylation; BP_GO:0009069:serine family amino acid metabolic process; BP_GO:0045859:regulation of protein kinase activity	MF_GO:0005515:protein binding; MF_GO:0030553:cGMP binding; MF_GO:0005524:ATP binding; MF_GO:0004674:protein serine/threonine kinase activity; MF_GO:0008603:cAMP-dependent protein kinase regulator activity	CC_GO:0005794:Golgi apparatus; CC_GO:0005952:cAMP-dependent protein kinase complex	IPR000595:Cyclic nucleotide-binding domain; IPR000719:Protein kinase, catalytic domain; IPR000961:AGC-kinase, C-terminal; IPR002290:Serine/threonine-protein kinase domain; IPR002373:cAMP/cGMP-dependent protein kinase; IPR008271:Serine/threonine-protein kinase, active site; IPR011009:Protein kinase-like domain; IPR014710:RmlC-like jelly roll fold; IPR017441:Protein kinase, ATP binding site; IPR017…
PTSG_12736	0.313718	0.540097	0.405917	11.937459	3.989797	2.800402	3.054928	2.605074	4.558e+00	1.408e-18	1.926e+00	4.398e-07	2.60763	9.32859	NoBP	NoMF	NoCC	NoDomain
PTSG_01157	22.396307	18.302588	15.406232	109.534817	79.094753	56.306708	68.540166	36.018140	2.246e+00	7.584e-10	8.625e-01	1.104e-02	1.37283	9.30127	NoBP	MF_GO:0005515:protein binding; MF_GO:0008270:zinc ion binding	NoCC	IPR001841:Zinc finger, RING-type; IPR013083:Zinc finger, RING/FYVE/PHD-type; IPR017907:Zinc finger, RING-type, conserved site
PTSG_10911	8.167664	18.990255	40.477359	60.640803	11.594748	29.978445	32.868327	0.916848	1.114e+00	1.138e-03	1.706e+00	1.048e-07	1.56976	9.29646	NoBP	NoMF	NoCC	NoDomain
PTSG_05750	8.311828	4.587160	6.851723	33.634659	10.709327	11.817423	18.434108	5.927957	2.049e+00	8.654e-09	1.517e+00	5.536e-06	1.82093	9.23554	NoBP	MF_GO:0003824:catalytic activity	NoCC	IPR001932:Protein phosphatase 2C-like; IPR014045:Protein phosphatase 2C, N-terminal; IPR015655:Protein phosphatase 2C
PTSG_09034	6.428625	4.150317	7.372722	17.045139	1.219399	0.815129	3.532330	1.455886	1.207e+00	2.477e-03	3.237e+00	1.639e-15	2.25626	9.23101	NoBP	NoMF	NoCC	NoDomain
PTSG_12457	0.686694	3.103305	4.442538	37.471813	11.462354	20.687970	33.895650	2.993665	3.542e+00	2.019e-13	1.103e+00	2.923e-03	1.76321	9.21759	NoBP	MF_GO:0003677:DNA binding; MF_GO:0005515:protein binding	NoCC	IPR000910:High mobility group, HMG1/HMG2; IPR009071:High mobility group, superfamily
PTSG_09122	30.651358	30.328029	24.787205	112.216919	45.284466	40.892663	46.147607	89.429535	1.673e+00	1.950e-06	9.761e-01	3.414e-03	1.35296	9.21386	BP_GO:0009851:auxin biosynthetic process; BP_GO:0007243:intracellular protein kinase cascade; BP_GO:0051128:regulation of cellular component organization; BP_GO:0006468:protein amino acid phosphorylation; BP_GO:0009069:serine family amino acid metabolic process	MF_GO:0004674:protein serine/threonine kinase activity; MF_GO:0005524:ATP binding; MF_GO:0005515:protein binding; MF_GO:0000287:magnesium ion binding	CC_GO:0015629:actin cytoskeleton; CC_GO:0005737:cytoplasm; CC_GO:0005634:nucleus	IPR000719:Protein kinase, catalytic domain; IPR002290:Serine/threonine-protein kinase domain; IPR008271:Serine/threonine-protein kinase, active site; IPR011009:Protein kinase-like domain; IPR017441:Protein kinase, ATP binding site; IPR017442:Serine/threonine-protein kinase-like domain
PTSG_03693	1.002880	5.179669	0.162202	47.334472	32.583511	19.443055	31.444365	15.614594	4.222e+00	9.023e-26	9.280e-01	6.124e-03	1.65203	9.19325	NoBP	MF_GO:0005488:binding	NoCC	IPR011989:Armadillo-like helical
PTSG_03286	72.234596	14.490407	47.447666	145.340008	73.498108	89.594960	91.873330	29.925708	1.401e+00	5.547e-05	1.030e+00	1.796e-03	1.27961	9.19181	BP_GO:0080090:regulation of primary metabolic process; BP_GO:0031323:regulation of cellular metabolic process; BP_GO:0044260:cellular macromolecule metabolic process; BP_GO:0060255:regulation of macromolecule metabolic process	MF_GO:0005488:binding	CC_GO:0044424:intracellular part	IPR003891:Initiation factor eIF-4 gamma, MA3; IPR016024:Armadillo-type fold
PTSG_09981	38.542898	32.797540	35.134336	82.446831	20.918815	38.541685	33.568800	13.018913	9.160e-01	7.306e-03	1.636e+00	3.448e-07	1.44127	9.17425	BP_GO:0006464:protein modification process; BP_GO:0005975:carbohydrate metabolic process	MF_GO:0016881:acid-amino acid ligase activity; MF_GO:0005524:ATP binding; MF_GO:0016887:ATPase activity	CC_GO:0005622:intracellular	IPR000569:HECT; IPR001870:B302/SPRY domain; IPR017871:ABC transporter, conserved site; IPR018087:Glycoside hydrolase, family 5, conserved site
PTSG_03798	10.875112	20.206685	10.639210	45.585068	15.180065	5.327374	23.780692	14.867372	1.420e+00	2.354e-04	1.605e+00	8.562e-06	1.6614	9.15513	NoBP	NoMF	NoCC	NoDomain
PTSG_11973	19.819412	45.265455	32.399887	83.008310	20.708466	27.227271	46.800328	22.695812	1.051e+00	2.760e-03	1.490e+00	6.493e-06	1.4349	9.14775	BP_GO:0045449:regulation of transcription	MF_GO:0003700:transcription factor activity; MF_GO:0043565:sequence-specific DNA binding	CC_GO:0005667:transcription factor complex	IPR000232:Heat shock factor (HSF)-type, DNA-binding; IPR011991:Winged helix-turn-helix transcription repressor DNA-binding
PTSG_13241	0.000000	0.526728	0.000000	22.004616	4.863800	7.510484	16.026636	8.383955	6.799e+00	1.950e-23	1.234e+00	1.026e-03	2.04554	9.12256	NoBP	NoMF	NoCC	NoDomain
PTSG_01104	9.844641	7.768072	5.897174	42.994818	19.128076	13.425821	23.874487	14.078928	2.148e+00	1.266e-08	1.273e+00	2.762e-04	1.67859	9.10818	BP_GO:0015780:nucleotide-sugar transport	MF_GO:0005338:nucleotide-sugar transmembrane transporter activity; MF_GO:0005351:sugar:hydrogen symporter activity	CC_GO:0016021:integral to membrane; CC_GO:0000139:Golgi membrane	IPR004689:UDP-galactose transporter; IPR007271:Nucleotide-sugar transporter; IPR021189:UDP/CMP-sugar transporter
PTSG_10443	11.542707	7.864437	10.140376	39.859274	10.766059	17.584537	20.166050	7.109106	1.716e+00	8.318e-07	1.517e+00	3.799e-06	1.71187	9.10174	NoBP	MF_GO:0005524:ATP binding	NoCC	IPR011989:Armadillo-like helical; IPR020003:ATPase, alpha/beta subunit, nucleotide-binding domain, active site
PTSG_00055	22.863791	25.894464	15.548882	69.892567	21.584953	30.126421	36.238161	22.744075	1.406e+00	5.393e-05	1.324e+00	5.971e-05	1.4832	9.08767	BP_GO:0007165:signal transduction; BP_GO:0045087:innate immune response	MF_GO:0004888:transmembrane receptor activity; MF_GO:0005515:protein binding	CC_GO:0031224:intrinsic to membrane	IPR000157:Toll-Interleukin receptor; IPR000225:Armadillo; IPR011989:Armadillo-like helical; IPR016024:Armadillo-type fold
PTSG_03317	108.571901	66.319674	45.926234	282.872031	185.212176	171.933806	200.653650	136.275312	1.643e+00	2.758e-06	6.933e-01	3.540e-02	1.1139	9.07161	BP_GO:0006511:ubiquitin-dependent protein catabolic process; BP_GO:0051246:regulation of protein metabolic process; BP_GO:0006301:postreplication repair; BP_GO:0016567:protein ubiquitination	MF_GO:0005515:protein binding; MF_GO:0004842:ubiquitin-protein ligase activity	CC_GO:0031372:UBC13-MMS2 complex	IPR000608:Ubiquitin-conjugating enzyme, E2; IPR016135:Ubiquitin-conjugating enzyme/RWD-like; IPR023313:Ubiquitin-conjugating enzyme, active site
PTSG_09908	0.554056	0.715397	0.065172	8.466779	1.321193	1.798465	1.826621	1.442982	3.931e+00	1.202e-18	2.386e+00	8.725e-11	2.93984	9.06003	NoBP	NoMF	NoCC	IPR018928:Generative cell specific-1, HAP2-GCS1
PTSG_02028	25.665191	49.098725	31.319891	84.526935	22.617682	32.660175	47.471204	13.150741	9.552e-01	5.997e-03	1.546e+00	2.304e-06	1.41438	9.05393	NoBP	NoMF	NoCC	NoDomain
PTSG_07104	25.306484	32.759705	45.033303	97.929966	37.696495	41.593708	70.383535	12.965044	1.206e+00	4.854e-04	1.278e+00	9.299e-05	1.36717	9.04202	BP_GO:0006418:tRNA aminoacylation for protein translation	MF_GO:0004812:aminoacyl-tRNA ligase activity; MF_GO:0005524:ATP binding	CC_GO:0005737:cytoplasm	IPR001412:Aminoacyl-tRNA synthetase, class I, conserved site
PTSG_09900	2.265671	2.925432	3.420121	12.631835	0.750372	1.264031	5.325473	0.000000	1.850e+00	1.534e-05	2.716e+00	7.594e-12	2.47076	9.04049	NoBP	MF_GO:0005515:protein binding	NoCC	IPR002035:von Willebrand factor, type A
PTSG_13268	15.450617	77.804300	155.133417	226.381438	119.740668	156.883774	151.907854	37.335274	1.143e+00	1.213e-03	9.629e-01	3.616e-03	1.14967	8.99342	NoBP	NoMF	NoCC	NoDomain
PTSG_07185	1.103615	0.569995	0.571183	17.720661	6.315991	7.388561	8.449207	3.299141	4.217e+00	8.385e-15	1.458e+00	2.353e-04	2.16302	8.97082	NoBP	NoMF	NoCC	NoDomain
PTSG_08083	3.149170	20.458096	23.811436	42.097150	14.666912	8.674892	17.943590	4.535443	1.112e+00	1.950e-03	1.876e+00	2.374e-08	1.66013	8.95748	NoBP	MF_GO:0005509:calcium ion binding	NoCC	IPR002048:Calcium-binding EF-hand; IPR011990:Tetratricopeptide-like helical; IPR011992:EF-hand-like domain; IPR018247:EF-Hand 1, calcium-binding site; IPR018249:EF-HAND 2
PTSG_13117	16.763257	16.777752	22.359850	59.339351	13.898791	19.819925	32.111286	23.354984	1.368e+00	6.230e-05	1.393e+00	1.634e-05	1.51751	8.93953	NoBP	MF_GO:0005515:protein binding	CC_GO:0005727:extrachromosomal circular DNA	IPR001434:Domain of unknown function DUF11; IPR006210:Epidermal growth factor-like
PTSG_09212	7.375603	8.538195	10.201383	37.966333	9.400344	12.770352	13.578756	19.957764	1.831e+00	3.985e-06	1.420e+00	1.073e-04	1.69958	8.9171	NoBP	MF_GO:0005515:protein binding	NoCC	IPR001849:Pleckstrin homology domain; IPR011993:Pleckstrin homology-type
PTSG_09192	7.858759	15.316561	24.097143	39.656781	7.283797	6.022410	10.515631	15.809701	1.023e+00	3.137e-03	1.962e+00	1.397e-09	1.6755	8.89607	NoBP	MF_GO:0042578:phosphoric ester hydrolase activity	NoCC	IPR002013:Synaptojanin, N-terminal; IPR022158:Inositol phosphatase
PTSG_08894	77.896859	42.808990	52.616306	93.948728	20.340562	26.099407	27.453747	9.488848	4.037e-01	2.241e-01	2.169e+00	2.732e-11	1.35719	8.89475	NoBP	MF_GO:0005515:protein binding	NoCC	IPR001810:F-box domain, cyclin-like; IPR022364:F-box domain, Skp2-like
PTSG_09107	16.080642	23.087559	18.477506	74.968717	18.457411	20.888824	32.156206	65.918751	1.664e+00	2.518e-06	1.076e+00	1.304e-03	1.42775	8.89234	NoBP	MF_GO:0003824:catalytic activity	NoCC	IPR001932:Protein phosphatase 2C-like; IPR014045:Protein phosphatase 2C, N-terminal; IPR015655:Protein phosphatase 2C
PTSG_01516	32.811491	6.757030	6.563417	63.512458	24.728063	39.584774	28.686878	20.034781	1.757e+00	2.800e-07	1.157e+00	3.943e-04	1.48193	8.87523	NoBP	NoMF	NoCC	NoDomain
PTSG_00141	9.068840	7.806452	13.037882	46.769542	15.618348	17.614757	26.053334	18.826618	1.933e+00	1.581e-06	1.240e+00	7.308e-04	1.59961	8.87384	NoBP	NoMF	NoCC	NoDomain
PTSG_09837	25.220400	22.005257	20.677994	68.991991	32.079706	28.698464	33.455447	14.462899	1.308e+00	1.667e-04	1.342e+00	4.268e-05	1.45137	8.86549	BP_GO:0045941:positive regulation of transcription	MF_GO:0005515:protein binding; MF_GO:0008270:zinc ion binding	CC_GO:0005737:cytoplasm	IPR001841:Zinc finger, RING-type; IPR013083:Zinc finger, RING/FYVE/PHD-type; IPR017907:Zinc finger, RING-type, conserved site; IPR018957:Zinc finger, C3HC4 RING-type
PTSG_03488	4.156081	7.453233	6.074603	14.385623	0.091764	0.772901	1.783211	0.191731	9.919e-01	8.968e-03	4.265e+00	3.222e-27	2.2947	8.8267	NoBP	NoMF	CC_GO:0016020:membrane	IPR000772:Ricin B lectin; IPR003378:Fringe-like; IPR008997:Ricin B-related lectin
PTSG_04191	24.737645	17.207392	14.656782	63.526896	24.131853	29.740119	33.645801	16.288210	1.452e+00	3.355e-05	1.285e+00	1.035e-04	1.47105	8.81056	NoBP	MF_GO:0005515:protein binding	NoCC	IPR000626:Ubiquitin; IPR001012:UBX; IPR011989:Armadillo-like helical
PTSG_09213	8.809260	7.908838	11.131080	37.641604	10.749376	12.210049	17.193558	14.058699	1.718e+00	1.348e-06	1.454e+00	1.410e-05	1.68299	8.80921	BP_GO:0032313:regulation of Rab GTPase activity	MF_GO:0005097:Rab GTPase activator activity	CC_GO:0005622:intracellular	IPR000195:Rab-GAP/TBC domain; IPR022398:Peptidase S8/S53, subtilisin, active site
PTSG_06836	142.707513	122.930465	160.724406	209.773811	51.885085	77.850599	81.912106	29.010625	2.598e-01	4.065e-01	1.802e+00	2.226e-08	1.13846	8.78059	BP_GO:0045449:regulation of transcription	MF_GO:0003700:transcription factor activity; MF_GO:0043565:sequence-specific DNA binding	CC_GO:0005667:transcription factor complex	IPR001766:Transcription factor, fork head; IPR011991:Winged helix-turn-helix transcription repressor DNA-binding
PTSG_02396	147.458516	251.997734	180.974957	415.522287	234.633535	237.125272	244.660334	148.557793	8.009e-01	2.154e-02	9.334e-01	4.849e-03	1.00887	8.77594	NoBP	NoMF	CC_GO:0005634:nucleus	IPR004910:Yippee-like protein
PTSG_01313	28.164409	11.565113	17.126305	83.645227	49.836324	48.860477	45.414758	25.659982	1.841e+00	1.236e-07	9.724e-01	3.297e-03	1.36939	8.74521	NoBP	NoMF	NoCC	NoDomain
PTSG_05917	0.371806	7.974594	6.681624	17.179476	2.659809	1.889944	3.745427	4.193761	1.474e+00	2.793e-05	2.432e+00	8.940e-14	2.12772	8.72921	BP_GO:0017038:protein import	MF_GO:0005515:protein binding; MF_GO:0005524:ATP binding	CC_GO:0016020:membrane	IPR002035:von Willebrand factor, type A; IPR011115:SecA DEAD-like, N-terminal; IPR014018:SecA motor DEAD
PTSG_03011	6.347280	6.685886	5.403086	26.401390	7.966115	10.250796	8.413151	6.449671	1.802e+00	4.607e-06	1.658e+00	5.552e-06	1.84295	8.70341	NoBP	NoMF	NoCC	NoDomain
PTSG_07160	21.134086	23.374449	20.699563	70.979213	28.209707	33.728344	43.172990	16.360861	1.407e+00	5.843e-05	1.222e+00	2.126e-04	1.41226	8.68444	BP_GO:0006629:lipid metabolic process; BP_GO:0030328:prenylcysteine catabolic process; BP_GO:0055114:oxidation reduction	MF_GO:0016670:oxidoreductase activity, acting on sulfur group of donors, oxygen as acceptor	CC_GO:0044464:cell part	IPR010795:Prenylcysteine lyase
PTSG_01176	26.403871	32.219429	39.419701	110.286153	53.967625	46.620778	91.193817	28.189840	1.455e+00	6.040e-05	1.002e+00	3.038e-03	1.27951	8.68162	NoBP	MF_GO:0005515:protein binding; MF_GO:0008270:zinc ion binding	NoCC	IPR001841:Zinc finger, RING-type; IPR013083:Zinc finger, RING/FYVE/PHD-type; IPR017907:Zinc finger, RING-type, conserved site
PTSG_09546	7.719763	3.036154	2.956376	26.297149	8.146253	13.514754	12.670459	3.398612	2.225e+00	1.100e-10	1.482e+00	5.838e-06	1.8393	8.67567	BP_GO:0016192:vesicle-mediated transport	NoMF	CC_GO:0016020:membrane	IPR009053:Prefoldin; IPR010989:t-SNARE
PTSG_04357	0.446765	4.038036	0.385377	18.027570	8.522783	5.982064	8.175961	2.318673	3.218e+00	1.291e-15	1.524e+00	1.219e-05	2.07888	8.67336	NoBP	MF_GO:0005515:protein binding	NoCC	IPR002110:Ankyrin repeat; IPR020683:Ankyrin repeat-containing domain
PTSG_03312	4.932019	9.906118	9.690422	35.212175	10.454054	11.685816	23.124146	6.749966	1.807e+00	3.793e-07	1.435e+00	1.588e-05	1.68717	8.66868	NoBP	MF_GO:0005515:protein binding	NoCC	IPR000357:HEAT; IPR011989:Armadillo-like helical; IPR016024:Armadillo-type fold
PTSG_10293	2.073039	20.409879	12.237934	70.539003	42.018335	33.973955	53.055764	23.077846	2.308e+00	3.409e-11	8.881e-01	6.915e-03	1.40199	8.60871	BP_GO:0006182:cGMP biosynthetic process; BP_GO:0006144:purine base metabolic process; BP_GO:0046039:GTP metabolic process	MF_GO:0004383:guanylate cyclase activity; MF_GO:0020037:heme binding	NoCC	IPR001054:Adenylyl cyclase class-3/4/guanylyl cyclase; IPR011644:Haem NO binding; IPR011645:Haem NO binding associated; IPR018297:Adenylyl cyclase class-3/4/guanylyl cyclase, conserved site
PTSG_10324	19.050451	10.694749	10.387294	48.914504	15.648899	23.460585	31.192841	8.015438	1.571e+00	6.793e-06	1.323e+00	6.112e-05	1.53141	8.59456	NoBP	MF_GO:0005515:protein binding	CC_GO:0005634:nucleus	IPR000225:Armadillo; IPR011989:Armadillo-like helical; IPR016024:Armadillo-type fold
PTSG_03623	0.000000	0.329749	0.000000	4.164721	0.152245	0.427437	0.385892	0.318099	5.073e+00	2.805e-09	3.666e+00	3.680e-09	4.17545	8.59399	NoBP	NoMF	NoCC	NoDomain
PTSG_04971	3.153187	2.442835	0.543984	18.459021	6.767133	6.802167	8.258624	3.403875	2.831e+00	6.549e-10	1.531e+00	1.079e-04	2.04221	8.59005	BP_GO:0009059:macromolecule biosynthetic process; BP_GO:0015940:pantothenate biosynthetic process	MF_GO:0000287:magnesium ion binding; MF_GO:0008897:holo-[acyl-carrier-protein] synthase activity	CC_GO:0005737:cytoplasm	IPR008278:4'-phosphopantetheinyl transferase
PTSG_12901	7.768709	4.875378	6.626369	38.600614	14.230200	17.336829	25.182735	11.298321	2.285e+00	5.585e-11	1.176e+00	3.641e-04	1.62969	8.58936	NoBP	MF_GO:0005515:protein binding	NoCC	IPR001202:WW/Rsp5/WWP; IPR022043:Chromatin assembly factor 1 subunit A
PTSG_06421	14.095299	14.999865	11.423668	65.286644	31.949312	28.862916	35.263543	34.148999	1.973e+00	4.333e-08	9.830e-01	3.682e-03	1.42039	8.56313	BP_GO:0032313:regulation of Rab GTPase activity	MF_GO:0005097:Rab GTPase activator activity	CC_GO:0005622:intracellular	IPR000195:Rab-GAP/TBC domain
PTSG_06073	41.816594	50.023431	45.751508	110.409744	58.381022	55.751163	54.591304	16.276855	9.657e-01	5.168e-03	1.259e+00	1.199e-04	1.26051	8.55473	NoBP	NoMF	NoCC	NoDomain
PTSG_09717	2.989321	3.096823	6.341485	14.956168	3.729916	3.141593	3.011321	0.606141	1.551e+00	1.595e-05	2.510e+00	7.240e-14	2.1917	8.55348	BP_GO:0007218:neuropeptide signaling pathway; BP_GO:0006605:protein targeting	MF_GO:0004930:G-protein coupled receptor activity	CC_GO:0016020:membrane	IPR000203:GPS domain; IPR000832:GPCR, family 2, secretin-like; IPR001901:Protein translocase complex, SecE/Sec61-gamma subunit; IPR017981:GPCR, family 2-like
PTSG_08230	19.097113	23.493219	17.705296	64.323626	21.514325	32.382630	31.810308	21.914000	1.379e+00	1.195e-04	1.243e+00	2.326e-04	1.42303	8.54854	BP_GO:0008152:metabolic process	MF_GO:0008168:methyltransferase activity	NoCC	IPR013216:Methyltransferase type 11
PTSG_02853	99.547597	49.807606	46.154687	153.494816	62.930304	86.662694	87.327378	42.752286	9.412e-01	6.256e-03	1.129e+00	5.700e-04	1.17706	8.54787	BP_GO:0045941:positive regulation of transcription; BP_GO:0000089:mitotic metaphase; BP_GO:0018105:peptidyl-serine phosphorylation; BP_GO:0001556:oocyte maturation; BP_GO:0006418:tRNA aminoacylation for protein translation; BP_GO:0009069:serine family amino acid metabolic process	MF_GO:0004711:ribosomal protein S6 kinase activity; MF_GO:0008134:transcription factor binding; MF_GO:0005524:ATP binding; MF_GO:0004812:aminoacyl-tRNA ligase activity	CC_GO:0005737:cytoplasm; CC_GO:0005819:spindle; CC_GO:0005667:transcription factor complex	IPR000719:Protein kinase, catalytic domain; IPR001412:Aminoacyl-tRNA synthetase, class I, conserved site; IPR002290:Serine/threonine-protein kinase domain; IPR008271:Serine/threonine-protein kinase, active site; IPR011009:Protein kinase-like domain; IPR017441:Protein kinase, ATP binding site; IPR017442:Serine/threonine-protein kinase-like domain
PTSG_07699	44.753510	27.141762	31.710528	66.834388	14.783511	21.077086	28.396362	8.204759	6.536e-01	5.835e-02	1.881e+00	1.082e-08	1.40989	8.54749	NoBP	NoMF	NoCC	NoDomain
PTSG_10419	6.487794	7.790830	10.005184	28.053338	5.884448	9.543266	14.723413	2.900429	1.489e+00	1.472e-05	1.771e+00	4.014e-08	1.7761	8.54322	BP_GO:0006468:protein amino acid phosphorylation; BP_GO:0009069:serine family amino acid metabolic process	MF_GO:0005524:ATP binding; MF_GO:0004674:protein serine/threonine kinase activity	NoCC	IPR000719:Protein kinase, catalytic domain; IPR008271:Serine/threonine-protein kinase, active site; IPR011009:Protein kinase-like domain; IPR017441:Protein kinase, ATP binding site; IPR017442:Serine/threonine-protein kinase-like domain
PTSG_09392	60.119408	44.844508	42.428132	104.330747	30.916726	55.798156	39.340073	29.011829	7.890e-01	2.044e-02	1.416e+00	1.137e-05	1.27178	8.52731	NoBP	MF_GO:0016209:antioxidant activity; MF_GO:0016491:oxidoreductase activity; MF_GO:0008270:zinc ion binding; MF_GO:0005515:protein binding; MF_GO:0005509:calcium ion binding	CC_GO:0005622:intracellular	IPR000866:Alkyl hydroperoxide reductase subunit C/ Thiol specific antioxidant; IPR001876:Zinc finger, RanBP2-type; IPR009060:UBA-like; IPR011992:EF-hand-like domain; IPR012335:Thioredoxin fold; IPR012336:Thioredoxin-like fold; IPR014001:DEAD-like helicase; IPR015940:Ubiquitin-associated/translation elongation factor EF1B, N-terminal, eukaryote; IPR018247:EF-Hand 1, calcium-binding site; IPR018249…
PTSG_10086	2.072644	9.123394	8.654822	53.891338	23.476360	24.388258	37.961779	30.275650	2.738e+00	3.584e-14	8.730e-01	8.890e-03	1.47237	8.46904	BP_GO:0006508:proteolysis; BP_GO:0006446:regulation of translational initiation	MF_GO:0008233:peptidase activity; MF_GO:0003743:translation initiation factor activity	CC_GO:0005840:ribosome	IPR001767:Peptidase C46, hedgehog protein, hint region; IPR007783:Eukaryotic translation initiation factor 3, subunit 7
PTSG_07354	18.782156	11.782863	9.870763	38.400533	9.556226	16.108602	16.391184	5.653215	1.212e+00	5.100e-04	1.684e+00	2.965e-07	1.6086	8.46614	BP_GO:0009851:auxin biosynthetic process; BP_GO:0006468:protein amino acid phosphorylation; BP_GO:0009069:serine family amino acid metabolic process	MF_GO:0005524:ATP binding; MF_GO:0004674:protein serine/threonine kinase activity	NoCC	IPR000719:Protein kinase, catalytic domain; IPR001772:Kinase-associated KA1; IPR002290:Serine/threonine-protein kinase domain; IPR008271:Serine/threonine-protein kinase, active site; IPR011009:Protein kinase-like domain; IPR017441:Protein kinase, ATP binding site; IPR017442:Serine/threonine-protein kinase-like domain
PTSG_10152	178.077727	104.857548	189.029381	272.287980	116.190405	135.224603	143.812724	57.060608	4.905e-01	1.421e-01	1.268e+00	9.436e-05	1.0442	8.44652	BP_GO:0009069:serine family amino acid metabolic process; BP_GO:0016310:phosphorylation	MF_GO:0004674:protein serine/threonine kinase activity; MF_GO:0005524:ATP binding	NoCC	IPR000687:RIO kinase; IPR011009:Protein kinase-like domain; IPR018934:RIO-like kinase
PTSG_06681	41.831880	17.394107	18.347766	85.829155	41.985844	46.544637	52.972287	22.519946	1.432e+00	4.145e-05	1.062e+00	1.395e-03	1.3143	8.44227	NoBP	NoMF	NoCC	IPR011677:Domain of unknown function DUF1619
PTSG_10556	8.149776	42.267312	100.352533	131.201044	64.293552	82.448760	80.181951	22.163457	1.073e+00	2.177e-03	1.078e+00	1.073e-03	1.19965	8.44031	NoBP	NoMF	NoCC	NoDomain
PTSG_02562	1.912121	3.086160	1.767197	32.638813	16.202902	15.620751	28.136180	4.848461	3.563e+00	1.980e-21	1.016e+00	2.462e-03	1.67451	8.42031	NoBP	MF_GO:0005509:calcium ion binding	NoCC	IPR011992:EF-hand-like domain; IPR018247:EF-Hand 1, calcium-binding site; IPR018249:EF-HAND 2
PTSG_04542	29.352299	11.499897	17.335918	58.000188	18.006115	24.628536	35.497593	13.794652	1.281e+00	2.491e-04	1.331e+00	5.602e-05	1.43542	8.40868	BP_GO:0006855:drug transmembrane transport	MF_GO:0015238:drug transmembrane transporter activity; MF_GO:0015297:antiporter activity	CC_GO:0016020:membrane	IPR002528:Multi antimicrobial extrusion protein
PTSG_09114	0.872212	0.804428	0.322442	5.470718	0.148562	0.278064	1.129669	0.000000	2.709e+00	6.635e-07	3.700e+00	5.314e-12	3.42908	8.40718	NoBP	NoMF	NoCC	NoDomain
PTSG_09374	10.673614	17.829550	23.564765	57.209590	30.346762	25.901605	27.820299	11.621369	1.417e+00	5.320e-05	1.256e+00	1.468e-04	1.43845	8.39794	NoBP	NoMF	NoCC	NoDomain
PTSG_04574	0.000000	2.296382	0.000000	15.059374	4.240953	7.937830	4.926838	4.430501	4.123e+00	2.032e-08	1.464e+00	2.273e-03	2.14509	8.39286	NoBP	NoMF	NoCC	NoDomain
PTSG_03866	28.155316	27.265587	28.623510	61.711812	10.605701	25.201866	37.401142	5.780722	8.383e-01	1.593e-02	1.650e+00	5.091e-07	1.4058	8.36095	NoBP	NoMF	NoCC	NoDomain
PTSG_07048	7.974512	16.633101	12.897690	46.362832	16.273212	17.282754	22.863729	20.056810	1.596e+00	1.590e-05	1.257e+00	2.735e-04	1.50959	8.35543	NoBP	MF_GO:0005515:protein binding	NoCC	IPR011990:Tetratricopeptide-like helical; IPR019734:Tetratricopeptide repeat
PTSG_00630	9.299431	27.767148	33.339922	49.578964	9.701679	17.510194	15.417956	11.100557	7.811e-01	3.432e-02	1.866e+00	8.026e-08	1.48323	8.35305	NoBP	NoMF	NoCC	NoDomain
PTSG_12524	0.946328	1.409881	0.565128	9.953522	1.822636	2.274296	2.199905	2.992153	3.057e+00	1.658e-12	2.079e+00	3.815e-08	2.51253	8.32956	BP_GO:0006952:defense response	NoMF	NoCC	IPR001010:Thionin
PTSG_11748	4.602311	1.697857	3.402795	18.144825	5.487297	8.069776	4.636183	4.094678	2.148e+00	2.872e-04	1.687e+00	1.322e-03	1.98925	8.31803	NoBP	NoMF	NoCC	NoDomain
PTSG_05726	8.619146	29.182795	39.817621	73.523350	29.535524	30.846732	42.769748	22.903125	1.198e+00	5.728e-04	1.214e+00	2.215e-04	1.33736	8.29181	NoBP	NoMF	NoCC	NoDomain
PTSG_11701	37.762805	31.632710	29.541660	89.105550	36.756863	45.910364	44.417359	31.357742	1.135e+00	9.162e-04	1.157e+00	3.739e-04	1.27704	8.27195	BP_GO:0006511:ubiquitin-dependent protein catabolic process; BP_GO:0016579:protein deubiquitination	MF_GO:0008233:peptidase activity; MF_GO:0004221:ubiquitin thiolesterase activity	NoCC	IPR001394:Peptidase C19, ubiquitin carboxyl-terminal hydrolase 2; IPR018200:Peptidase C19, ubiquitin carboxyl-terminal hydrolase 2, conserved site
PTSG_01465	27.617977	46.739580	49.978549	113.246096	53.850405	39.528800	78.544276	45.947406	1.144e+00	8.372e-04	1.046e+00	1.313e-03	1.21195	8.26952	BP_GO:0007156:homophilic cell adhesion	MF_GO:0005515:protein binding; MF_GO:0003676:nucleic acid binding; MF_GO:0008270:zinc ion binding; MF_GO:0005509:calcium ion binding	CC_GO:0016020:membrane	IPR000152:EGF-type aspartate/asparagine hydroxylation site; IPR000742:Epidermal growth factor-like, type 3; IPR001878:Zinc finger, CCHC-type; IPR001881:EGF-like calcium-binding; IPR002126:Cadherin; IPR006209:EGF; IPR006210:Epidermal growth factor-like; IPR013032:EGF-like region, conserved site; IPR015919:Cadherin-like; IPR018097:EGF-like calcium-binding, conserved site
PTSG_00523	10.998744	12.849037	9.826291	31.208261	5.620162	11.688119	14.772923	3.261862	1.176e+00	3.258e-03	1.797e+00	1.650e-06	1.66233	8.25157	NoBP	NoMF	NoCC	NoDomain
PTSG_11846	1.437267	9.278986	7.438668	18.630733	3.427282	3.742010	4.826149	3.580463	1.383e+00	8.302e-03	2.234e+00	5.735e-06	1.95097	8.23233	NoBP	NoMF	NoCC	NoDomain
PTSG_09225	3.950158	4.196564	6.534412	15.555758	1.967360	2.622262	5.893290	0.622815	1.369e+00	1.877e-04	2.473e+00	4.904e-13	2.07817	8.22826	BP_GO:0006468:protein amino acid phosphorylation; BP_GO:0009069:serine family amino acid metabolic process	MF_GO:0005524:ATP binding; MF_GO:0004674:protein serine/threonine kinase activity	NoCC	IPR000719:Protein kinase, catalytic domain; IPR001245:Serine-threonine/tyrosine-protein kinase; IPR008271:Serine/threonine-protein kinase, active site; IPR011009:Protein kinase-like domain; IPR017441:Protein kinase, ATP binding site
PTSG_12164	61.337786	44.999595	62.529553	124.161207	41.552574	68.441405	68.342619	35.885389	8.394e-01	2.092e-02	1.201e+00	4.904e-04	1.18189	8.22131	NoBP	NoMF	NoCC	NoDomain
PTSG_08659	15.487847	13.075545	6.744093	71.363022	33.736018	36.390887	36.604302	56.019142	2.296e+00	1.530e-10	7.777e-01	2.026e-02	1.33468	8.21776	NoBP	MF_GO:0005515:protein binding	NoCC	IPR001680:WD40 repeat; IPR011046:WD40 repeat-like-containing domain; IPR015943:WD40/YVTN repeat-like-containing domain; IPR017986:WD40-repeat-containing domain; IPR019781:WD40 repeat, subgroup; IPR019782:WD40 repeat 2
PTSG_08335	11.781741	31.759581	13.372187	74.934984	35.980731	27.906849	35.397137	54.323642	1.688e+00	3.588e-06	9.325e-01	6.222e-03	1.3171	8.20233	BP_GO:0006810:transport	NoMF	CC_GO:0016020:membrane	IPR018108:Mitochondrial substrate/solute carrier; IPR023395:Mitochondrial carrier domain
PTSG_07363	22.792399	47.539998	29.490889	142.409386	104.258650	76.296060	127.384652	43.676566	1.799e+00	3.667e-07	6.966e-01	3.460e-02	1.14286	8.17591	BP_GO:0006333:chromatin assembly or disassembly	MF_GO:0003682:chromatin binding	CC_GO:0000785:chromatin; CC_GO:0005634:nucleus	IPR000953:Chromo domain; IPR008676:MRG; IPR016197:Chromo domain-like
PTSG_12744	15.119532	22.989793	17.040305	46.470586	12.324955	16.788452	18.195442	14.571204	1.036e+00	2.722e-03	1.569e+00	1.534e-06	1.47487	8.1682	BP_GO:0000278:mitotic cell cycle; BP_GO:0019941:modification-dependent protein catabolic process	MF_GO:0016874:ligase activity; MF_GO:0005515:protein binding; MF_GO:0008270:zinc ion binding	CC_GO:0005634:nucleus	IPR000253:Forkhead-associated (FHA) domain; IPR001841:Zinc finger, RING-type; IPR002110:Ankyrin repeat; IPR008984:SMAD/FHA domain; IPR013083:Zinc finger, RING/FYVE/PHD-type; IPR018957:Zinc finger, C3HC4 RING-type; IPR020683:Ankyrin repeat-containing domain
PTSG_10675	30.822604	16.142603	20.144026	55.630700	14.249819	19.126283	27.960347	18.314568	1.015e+00	3.575e-03	1.466e+00	9.437e-06	1.40785	8.16245	BP_GO:0006508:proteolysis	MF_GO:0004181:metallocarboxypeptidase activity; MF_GO:0008270:zinc ion binding	NoCC	IPR000834:Peptidase M14, carboxypeptidase A; IPR013785:Aldolase-type TIM barrel; IPR017853:Glycoside hydrolase, superfamily
PTSG_09716	13.334350	7.327025	8.578136	32.820140	10.226802	13.248660	14.753098	7.348086	1.454e+00	2.338e-05	1.520e+00	2.890e-06	1.61859	8.15204	BP_GO:0055114:oxidation reduction; BP_GO:0006118:electron transport	MF_GO:0005515:protein binding; MF_GO:0003995:acyl-CoA dehydrogenase activity	NoCC	IPR001870:B302/SPRY domain; IPR003877:SPla/RYanodine receptor SPRY; IPR006089:Acyl-CoA dehydrogenase, conserved site; IPR008985:Concanavalin A-like lectin/glucanase; IPR011989:Armadillo-like helical; IPR016024:Armadillo-type fold
PTSG_06648	2.337682	2.829762	2.079486	22.543571	5.574397	5.542876	23.107326	3.457728	2.925e+00	3.018e-12	1.246e+00	5.140e-04	1.81242	8.14618	NoBP	NoMF	NoCC	NoDomain
PTSG_10071	103.926536	34.043724	38.391483	124.488191	34.826983	68.016419	93.153672	14.840661	7.908e-01	2.103e-02	1.250e+00	1.276e-04	1.17028	8.145	NoBP	NoMF	NoCC	NoDomain
PTSG_05880	4.991173	5.496863	5.255068	22.650666	6.534359	8.790613	9.612175	4.571256	1.810e+00	4.313e-07	1.609e+00	1.710e-06	1.80894	8.14291	NoBP	NoMF	NoCC	NoDomain
PTSG_11549	4.209138	2.319747	3.320834	19.897108	7.650183	4.982983	13.289145	1.918105	2.293e+00	2.659e-10	1.519e+00	7.101e-06	1.88573	8.13596	NoBP	MF_GO:0005515:protein binding; MF_GO:0005509:calcium ion binding	NoCC	IPR001611:Leucine-rich repeat; IPR002048:Calcium-binding EF-hand; IPR011992:EF-hand-like domain; IPR018247:EF-Hand 1, calcium-binding site; IPR018249:EF-HAND 2
PTSG_05314	18.065336	11.049131	11.423668	29.818419	4.210661	3.940566	12.588293	4.906414	8.381e-01	2.115e-02	2.195e+00	5.613e-10	1.65707	8.11654	NoBP	NoMF	NoCC	NoDomain
PTSG_12867	103.668653	54.057578	38.370628	193.819725	134.299706	99.546953	111.962756	105.537025	1.271e+00	2.588e-04	7.629e-01	2.088e-02	1.06732	8.11011	NoBP	NoMF	NoCC	NoDomain
PTSG_04890	40.858297	22.609797	36.873063	72.790074	27.837147	27.200850	29.053415	20.955652	8.181e-01	2.651e-02	1.456e+00	3.595e-05	1.31082	8.1083	NoBP	MF_GO:0005515:protein binding	NoCC	IPR001849:Pleckstrin homology domain; IPR011993:Pleckstrin homology-type
PTSG_11078	2.792280	5.928862	4.576349	22.262025	6.584442	9.277738	11.626366	3.864455	2.035e+00	3.045e-08	1.500e+00	1.052e-05	1.80326	8.07231	NoBP	NoMF	NoCC	NoDomain
PTSG_06718	63.555074	67.650735	53.708292	132.028839	52.790375	61.034658	63.929902	55.494499	7.990e-01	2.017e-02	1.161e+00	4.006e-04	1.14414	8.06013	BP_GO:0006511:ubiquitin-dependent protein catabolic process; BP_GO:0016579:protein deubiquitination	MF_GO:0004221:ubiquitin thiolesterase activity; MF_GO:0008270:zinc ion binding	NoCC	IPR001394:Peptidase C19, ubiquitin carboxyl-terminal hydrolase 2; IPR001607:Zinc finger, UBP-type; IPR013083:Zinc finger, RING/FYVE/PHD-type
PTSG_04957	10.026066	7.342307	3.291565	15.111368	0.089209	0.834866	3.768603	0.093196	8.296e-01	2.375e-02	3.588e+00	4.285e-22	2.05556	8.05278	NoBP	NoMF	NoCC	NoDomain
PTSG_09280	24.055618	21.643284	14.238195	54.413985	18.154661	20.559473	26.166119	19.922347	1.146e+00	1.365e-03	1.342e+00	7.240e-05	1.39595	8.04892	NoBP	NoMF	NoCC	NoDomain
PTSG_01331	17.120091	19.853710	26.609364	48.128119	13.058700	19.173985	19.816937	8.529781	8.785e-01	1.049e-02	1.665e+00	2.520e-07	1.44008	8.04833	NoBP	NoMF	NoCC	IPR015412:Autophagy-related, C-terminal
PTSG_09665	1.533560	2.178144	1.190556	12.504498	4.205437	3.422328	3.244178	3.247293	2.642e+00	1.199e-08	1.811e+00	7.984e-06	2.20217	8.02554	BP_GO:0006118:electron transport	MF_GO:0003824:catalytic activity; MF_GO:0005515:protein binding; MF_GO:0008270:zinc ion binding; MF_GO:0009055:electron carrier activity	NoCC	IPR001841:Zinc finger, RING-type; IPR002110:Ankyrin repeat; IPR006058:2Fe-2S ferredoxin, iron-sulphur binding site; IPR013083:Zinc finger, RING/FYVE/PHD-type; IPR020683:Ankyrin repeat-containing domain
PTSG_01487	32.351472	20.742052	18.475825	69.971020	26.867664	29.874325	37.084683	32.237090	1.249e+00	5.711e-04	1.131e+00	1.006e-03	1.30936	8.02466	NoBP	NoMF	NoCC	IPR019438:Protein of unknown function DUF2419
PTSG_03476	1.018722	7.892237	2.636231	50.265335	14.980236	27.280840	38.996341	38.912940	3.469e+00	5.239e-15	7.149e-01	4.522e-02	1.41754	8.01121	NoBP	NoMF	NoCC	NoDomain
PTSG_12163	58.774283	33.768071	54.853962	103.428076	31.345510	55.905131	58.929532	22.288181	7.733e-01	2.565e-02	1.293e+00	9.292e-05	1.19668	8.00876	BP_GO:0018108:peptidyl-tyrosine phosphorylation; BP_GO:0007399:nervous system development; BP_GO:0046777:protein amino acid autophosphorylation; BP_GO:0009069:serine family amino acid metabolic process	MF_GO:0004674:protein serine/threonine kinase activity; MF_GO:0043621:protein self-association; MF_GO:0004715:non-membrane spanning protein tyrosine kinase activity; MF_GO:0005524:ATP binding	CC_GO:0016607:nuclear speck	IPR000719:Protein kinase, catalytic domain; IPR002290:Serine/threonine-protein kinase domain; IPR008271:Serine/threonine-protein kinase, active site; IPR011009:Protein kinase-like domain; IPR017441:Protein kinase, ATP binding site; IPR017442:Serine/threonine-protein kinase-like domain
PTSG_12043	29.756743	37.498274	33.504139	61.914634	12.792806	15.324422	24.067065	17.819432	5.814e-01	9.520e-02	1.803e+00	8.709e-08	1.34371	7.99804	NoBP	MF_GO:0005515:protein binding	NoCC	IPR001060:Fps/Fes/Fer/CIP4 homology; IPR001452:Src homology-3 domain
PTSG_04665	3.290409	3.602051	2.221269	17.048957	4.861266	5.427400	7.133651	4.276664	2.187e+00	8.568e-09	1.636e+00	2.738e-06	1.95351	7.993	NoBP	NoMF	NoCC	NoDomain
PTSG_11086	34.395366	21.994149	25.148217	131.222118	88.658216	84.920584	117.474938	45.426329	1.972e+00	1.134e-08	6.408e-01	4.906e-02	1.1358	7.99134	NoBP	NoMF	NoCC	IPR013658:SMP-30/Gluconolaconase/LRE-like region
PTSG_08514	3.899209	4.531190	4.414509	17.119723	6.508592	4.350782	4.124302	3.278326	1.702e+00	1.170e-05	1.896e+00	1.941e-07	1.94578	7.97301	NoBP	NoMF	NoCC	NoDomain
PTSG_05719	3.056166	5.699949	2.343317	18.033044	5.803154	6.062409	8.323780	2.537800	1.994e+00	5.102e-07	1.653e+00	4.864e-06	1.89984	7.92722	NoBP	NoMF	NoCC	NoDomain
PTSG_09911	9.872166	23.398477	21.347512	76.425196	39.826218	49.720541	57.761712	20.381999	1.766e+00	3.670e-07	8.666e-01	8.365e-03	1.26691	7.92576	NoBP	MF_GO:0008270:zinc ion binding; MF_GO:0003676:nucleic acid binding	CC_GO:0005622:intracellular	IPR007087:Zinc finger, C2H2-type; IPR013087:Zinc finger, C2H2-type/integrase, DNA-binding; IPR015880:Zinc finger, C2H2-like
PTSG_08823	57.902311	63.916901	47.358315	222.798596	188.866535	141.602126	197.349651	75.111502	1.682e+00	1.624e-06	5.637e-01	8.327e-02	1.01429	7.91106	NoBP	NoMF	NoCC	IPR003307:eIF4-gamma/eIF5/eIF2-epsilon
PTSG_02427	1.549489	1.371907	1.661178	14.383756	3.325397	6.026582	7.001718	3.308594	2.934e+00	8.257e-15	1.536e+00	6.977e-06	2.05412	7.90091	NoBP	NoMF	NoCC	NoDomain
PTSG_13257	0.556779	22.645742	15.849053	61.812777	42.817869	34.479950	42.346193	13.870261	1.977e+00	3.461e-07	8.859e-01	1.095e-02	1.32619	7.89061	NoBP	NoMF	NoCC	NoDomain
PTSG_12938	14.341474	12.789201	1.868981	25.238629	4.551591	10.361254	3.845611	6.939762	1.082e+00	3.025e-03	1.952e+00	2.781e-08	1.6915	7.87826	NoBP	NoMF	NoCC	IPR003006:Immunoglobulin/major histocompatibility complex, conserved site
PTSG_08498	33.139206	41.566757	44.215006	87.947725	30.275121	30.974329	40.536624	43.743480	8.462e-01	1.376e-02	1.247e+00	1.322e-04	1.21907	7.87345	NoBP	NoMF	NoCC	NoDomain
PTSG_09065	18.128723	10.639904	7.818866	39.280798	12.117346	21.454191	18.262146	9.921860	1.373e+00	4.286e-04	1.331e+00	2.691e-04	1.48335	7.85545	NoBP	NoMF	NoCC	NoDomain
PTSG_03694	0.000000	4.959277	0.000000	28.032683	13.321865	11.298515	22.862857	10.872874	3.893e+00	6.258e-13	9.229e-01	1.749e-02	1.63191	7.84792	NoBP	NoMF	NoCC	NoDomain
PTSG_10714	86.178738	125.580544	90.160506	168.337450	52.549383	67.036716	78.875804	65.632306	4.409e-01	1.927e-01	1.331e+00	6.229e-05	1.05787	7.82317	BP_GO:0055114:oxidation reduction	MF_GO:0016491:oxidoreductase activity; MF_GO:0050662:coenzyme binding	NoCC	IPR003421:Opine dehydrogenase; IPR008927:6-phosphogluconate dehydrogenase, C-terminal-like; IPR013328:Dehydrogenase, multihelical
PTSG_05967	5.819963	10.556407	5.199562	29.377160	7.269527	10.977921	18.705113	9.147841	1.737e+00	5.001e-06	1.333e+00	1.592e-04	1.6034	7.81917	NoBP	NoMF	NoCC	NoDomain
PTSG_07643	82.756042	40.992782	36.148868	172.844713	121.380951	119.735170	99.782275	83.043436	1.399e+00	6.194e-05	6.923e-01	3.523e-02	1.05126	7.81436	NoBP	NoMF	NoCC	IPR005135:Endonuclease/exonuclease/phosphatase
PTSG_06158	32.801309	25.087153	27.283713	58.817969	16.658682	25.696570	25.530393	11.068314	7.516e-01	2.782e-02	1.572e+00	1.203e-06	1.32688	7.79965	BP_GO:0007264:small GTPase mediated signal transduction; BP_GO:0043087:regulation of GTPase activity	MF_GO:0005515:protein binding; MF_GO:0005085:guanyl-nucleotide exchange factor activity	CC_GO:0005622:intracellular	IPR001849:Pleckstrin homology domain; IPR001895:Guanine-nucleotide dissociation stimulator CDC25; IPR008937:Ras guanine nucleotide exchange factor; IPR011993:Pleckstrin homology-type; IPR019804:Ras guanine-nucleotide exchange factor, conserved site; IPR023578:Ras guanine nucleotide exchange factor, domain
PTSG_11361	107.845989	31.495060	60.107240	121.878656	43.460368	60.550157	71.023037	16.556663	5.803e-01	8.640e-02	1.354e+00	3.205e-05	1.12549	7.79886	BP_GO:0045449:regulation of transcription	MF_GO:0003700:transcription factor activity	CC_GO:0005667:transcription factor complex	IPR018334:Transcription regulator ArsR, conserved site
PTSG_10989	31.718218	6.329337	22.634142	87.776522	52.027528	64.348274	67.873063	21.070717	1.816e+00	1.730e-07	7.762e-01	1.833e-02	1.20783	7.79746	BP_GO:0010552:positive regulation of gene-specific transcription from RNA polymerase II promoter; BP_GO:0070555:response to interleukin-1; BP_GO:0008284:positive regulation of cell proliferation; BP_GO:0042113:B cell activation; BP_GO:0014894:response to denervation involved in regulation of muscle adaptation; BP_GO:0045668:negative regulation of osteoblast differentiation; BP_GO:0043433:negative…	MF_GO:0016566:specific transcriptional repressor activity; MF_GO:0033613:transcription activator binding; MF_GO:0030955:potassium ion binding; MF_GO:0070491:transcription repressor binding; MF_GO:0003714:transcription corepressor activity; MF_GO:0010843:promoter binding; MF_GO:0008270:zinc ion binding; MF_GO:0016563:transcription activator activity; MF_GO:0004407:histone deacetylase activity; MF_…	CC_GO:0030017:sarcomere; CC_GO:0031594:neuromuscular junction; CC_GO:0000118:histone deacetylase complex; CC_GO:0005829:cytosol; CC_GO:0042641:actomyosin; CC_GO:0017053:transcriptional repressor complex; CC_GO:0005667:transcription factor complex	IPR000286:Histone deacetylase superfamily
PTSG_08097	15.362327	5.699949	6.397254	36.991879	16.421577	17.732546	16.364780	13.856391	1.697e+00	5.711e-06	1.185e+00	8.022e-04	1.49552	7.79037	NoBP	MF_GO:0005515:protein binding	NoCC	IPR001680:WD40 repeat; IPR001810:F-box domain, cyclin-like; IPR011046:WD40 repeat-like-containing domain; IPR015943:WD40/YVTN repeat-like-containing domain; IPR017986:WD40-repeat-containing domain; IPR019775:WD40 repeat, conserved site; IPR019781:WD40 repeat, subgroup; IPR019782:WD40 repeat 2; IPR022364:F-box domain, Skp2-like
PTSG_10929	46.421135	79.262516	76.021183	144.104531	47.251923	54.271133	57.511244	114.779518	7.958e-01	2.153e-02	1.029e+00	1.843e-03	1.08497	7.78029	BP_GO:0007165:signal transduction	MF_GO:0008601:protein phosphatase type 2A regulator activity; MF_GO:0005515:protein binding	CC_GO:0000159:protein phosphatase type 2A complex	IPR000009:Protein phosphatase 2A, regulatory subunit PR55; IPR001680:WD40 repeat; IPR011046:WD40 repeat-like-containing domain; IPR015943:WD40/YVTN repeat-like-containing domain; IPR018067:Protein phosphatase 2A, regulatory subunit PR55, conserved site; IPR019775:WD40 repeat, conserved site; IPR019781:WD40 repeat, subgroup
PTSG_00230	11.312059	6.056196	6.068824	35.302878	18.421641	16.624262	19.455412	8.935172	1.856e+00	4.070e-06	1.143e+00	1.757e-03	1.50823	7.75488	NoBP	NoMF	NoCC	IPR013753:Ras
PTSG_09175	8.828924	7.481183	12.494637	41.648167	15.789978	17.239975	23.809718	21.879717	1.816e+00	4.132e-07	1.059e+00	1.708e-03	1.43902	7.74219	BP_GO:0006470:protein amino acid dephosphorylation; BP_GO:0006570:tyrosine metabolic process	MF_GO:0004725:protein tyrosine phosphatase activity	NoCC	IPR000242:Protein-tyrosine phosphatase, receptor/non-receptor type; IPR000387:Protein-tyrosine/Dual-specificity phosphatase; IPR016130:Protein-tyrosine phosphatase, active site
PTSG_03248	30.423569	36.341409	30.807229	100.021118	55.111592	51.412435	54.780517	53.547288	1.320e+00	1.360e-04	8.768e-01	7.603e-03	1.16416	7.73487	BP_GO:0043631:RNA polyadenylation; BP_GO:0006350:transcription	MF_GO:0003723:RNA binding; MF_GO:0004652:polynucleotide adenylyltransferase activity	CC_GO:0005634:nucleus	IPR002934:Nucleotidyl transferase domain; IPR007010:Poly(A) polymerase, RNA-binding domain; IPR007012:Poly(A) polymerase, central domain; IPR011068:Nucleotidyltransferase, class I, C-terminal-like
PTSG_05710	4.980119	4.111192	2.957779	18.537052	5.840415	7.743186	6.414889	4.372705	1.900e+00	4.407e-07	1.591e+00	6.163e-06	1.83302	7.7213	NoBP	NoMF	NoCC	NoDomain
PTSG_09188	2.024098	3.310451	0.698390	16.250387	5.470182	6.624969	5.029521	7.059296	2.716e+00	2.221e-10	1.407e+00	2.133e-04	1.91247	7.69272	NoBP	NoMF	NoCC	NoDomain
PTSG_12456	1.796583	3.556945	2.789500	35.909236	18.421641	21.917488	36.316768	4.773950	3.445e+00	2.011e-18	8.236e-01	1.517e-02	1.48865	7.69078	NoBP	NoMF	NoCC	NoDomain
PTSG_08327	172.164014	217.979858	174.124400	265.642099	69.858691	99.857518	123.436585	104.639409	1.965e-01	5.108e-01	1.397e+00	1.779e-05	0.950715	7.65643	BP_GO:0008152:metabolic process	MF_GO:0003824:catalytic activity	NoCC	IPR005834:Haloacid dehalogenase-like hydrolase; IPR023214:HAD-like domain
PTSG_02288	3.178413	4.690244	2.545846	18.290253	5.654316	6.304905	8.334857	5.404307	2.100e+00	9.793e-09	1.494e+00	1.147e-05	1.82592	7.65608	NoBP	NoMF	NoCC	NoDomain
PTSG_01060	98.574934	50.473046	82.964392	122.300246	50.751621	48.444330	44.825268	22.709084	3.625e-01	2.686e-01	1.549e+00	1.910e-06	1.10232	7.6438	NoBP	MF_GO:0005515:protein binding; MF_GO:0008270:zinc ion binding	NoCC	IPR001841:Zinc finger, RING-type; IPR009060:UBA-like; IPR013083:Zinc finger, RING/FYVE/PHD-type; IPR017907:Zinc finger, RING-type, conserved site; IPR018957:Zinc finger, C3HC4 RING-type; IPR022557:Domain of unknown function DUF3480
PTSG_07866	1.507377	1.061631	1.063845	13.752176	2.777542	4.128420	5.521713	7.680926	3.186e+00	7.093e-12	1.426e+00	2.546e-04	2.01961	7.63734	BP_GO:0008152:metabolic process	MF_GO:0003824:catalytic activity; MF_GO:0030170:pyridoxal phosphate binding	NoCC	IPR000192:Aminotransferase, class V/Cysteine desulfurase; IPR015421:Pyridoxal phosphate-dependent transferase, major region, subdomain 1; IPR015422:Pyridoxal phosphate-dependent transferase, major region, subdomain 2; IPR015424:Pyridoxal phosphate-dependent transferase, major domain
PTSG_10167	38.468882	21.171238	22.031360	92.558807	44.362320	42.924020	76.868728	42.417522	1.452e+00	2.131e-04	8.260e-01	2.170e-02	1.16851	7.63306	NoBP	NoMF	NoCC	NoDomain
PTSG_02977	9.173804	12.468638	4.373123	33.918452	13.816231	15.623727	19.941797	9.021088	1.666e+00	1.580e-04	1.196e+00	2.531e-03	1.49187	7.58467	NoBP	NoMF	NoCC	NoDomain
PTSG_09592	53.716162	27.594144	16.441541	111.582197	70.243267	65.092990	55.857032	71.943876	1.461e+00	1.085e-04	7.406e-01	3.316e-02	1.11391	7.57677	NoBP	MF_GO:0005515:protein binding	NoCC	IPR006594:LisH dimerisation motif; IPR013720:LisH dimerisation motif, subgroup
PTSG_09402	17.232134	17.565880	18.776008	51.035131	22.553959	22.697493	26.234215	16.622504	1.214e+00	7.243e-04	1.200e+00	3.898e-04	1.33426	7.56982	NoBP	NoMF	NoCC	NoDomain
PTSG_02343	14.464407	2.873297	10.862768	41.492013	19.898990	24.604351	28.224676	8.567326	1.834e+00	3.273e-07	1.028e+00	2.300e-03	1.40739	7.56438	BP_GO:0006468:protein amino acid phosphorylation; BP_GO:0009069:serine family amino acid metabolic process	MF_GO:0005524:ATP binding; MF_GO:0004674:protein serine/threonine kinase activity	NoCC	IPR000719:Protein kinase, catalytic domain; IPR001772:Kinase-associated KA1; IPR002290:Serine/threonine-protein kinase domain; IPR008271:Serine/threonine-protein kinase, active site; IPR011009:Protein kinase-like domain; IPR015940:Ubiquitin-associated/translation elongation factor EF1B, N-terminal, eukaryote; IPR017441:Protein kinase, ATP binding site; IPR017442:Serine/threonine-protein kinase-li…
PTSG_10040	0.000000	1.690663	1.355350	6.570160	0.936694	0.584406	2.110418	0.000000	2.508e+00	3.269e-04	2.773e+00	3.944e-06	2.78397	7.56107	NoBP	NoMF	NoCC	NoDomain
PTSG_12530	10.663955	18.150425	15.679545	43.780455	17.915949	16.496290	21.729024	16.603518	1.268e+00	8.828e-04	1.250e+00	4.675e-04	1.38626	7.55819	NoBP	NoMF	NoCC	NoDomain
PTSG_06779	15.398063	15.607003	12.579635	47.070505	22.431794	22.810715	24.934691	14.728306	1.396e+00	6.187e-05	1.140e+00	5.616e-04	1.35859	7.54934	NoBP	MF_GO:0005515:protein binding; MF_GO:0008270:zinc ion binding	NoCC	IPR001841:Zinc finger, RING-type; IPR010993:Sterile alpha motif homology; IPR013083:Zinc finger, RING/FYVE/PHD-type
PTSG_01464	1.416307	2.826225	2.498927	12.113733	3.377301	0.574666	5.317813	3.848997	2.155e+00	1.094e-06	1.862e+00	2.247e-06	2.09411	7.5358	NoBP	MF_GO:0005515:protein binding	NoCC	IPR003961:Fibronectin, type III; IPR008957:Fibronectin type III domain; IPR013783:Immunoglobulin-like fold
PTSG_00843	11.753843	11.260021	10.547620	34.721080	11.527653	13.326607	21.198044	8.028583	1.333e+00	4.445e-04	1.348e+00	1.513e-04	1.47154	7.53096	NoBP	NoMF	NoCC	IPR006670:Cyclin; IPR011028:Cyclin-like; IPR013922:Cyclin-related 2
PTSG_02911	2.200681	2.999380	0.790956	10.045651	2.186545	1.500611	2.463198	2.588841	2.028e+00	2.708e-07	2.182e+00	4.023e-09	2.25515	7.50627	BP_GO:0007165:signal transduction	MF_GO:0005515:protein binding; MF_GO:0008081:phosphoric diester hydrolase activity	NoCC	IPR002073:3'5'-cyclic nucleotide phosphodiesterase, catalytic domain; IPR003018:GAF; IPR003607:Metal-dependent phosphohydrolase, HD domain; IPR023088:3'5'-cyclic nucleotide phosphodiesterase; IPR023174:3'5'-cyclic nucleotide phosphodiesterase, conserved site
PTSG_01820	13.670003	5.979791	10.538113	36.179682	14.661151	17.070694	18.468062	12.452053	1.546e+00	7.916e-06	1.196e+00	2.785e-04	1.44779	7.49537	NoBP	MF_GO:0005515:protein binding	NoCC	IPR000357:HEAT; IPR011989:Armadillo-like helical; IPR016024:Armadillo-type fold; IPR021133:HEAT, type 2
PTSG_03406	7.069655	5.005859	6.786755	27.749835	13.323401	12.468764	15.392030	5.681177	1.836e+00	7.447e-06	1.232e+00	1.032e-03	1.56333	7.49524	BP_GO:0043687:post-translational protein modification	MF_GO:0016881:acid-amino acid ligase activity	NoCC	IPR000608:Ubiquitin-conjugating enzyme, E2; IPR016135:Ubiquitin-conjugating enzyme/RWD-like
PTSG_07689	44.753510	59.751187	83.904875	111.517950	45.736488	55.711447	56.430278	17.443732	5.257e-01	1.316e-01	1.344e+00	7.639e-05	1.10176	7.49321	NoBP	NoMF	NoCC	NoDomain
PTSG_10036	7.802305	3.799966	4.162112	11.590548	0.081602	1.374616	1.447845	0.000000	8.333e-01	2.488e-02	3.931e+00	8.286e-24	2.1197	7.49289	NoBP	MF_GO:0008270:zinc ion binding; MF_GO:0003676:nucleic acid binding	CC_GO:0005622:intracellular	IPR007087:Zinc finger, C2H2-type; IPR013087:Zinc finger, C2H2-type/integrase, DNA-binding; IPR015880:Zinc finger, C2H2-like
PTSG_00357	5.808502	23.999784	10.822423	39.929778	26.870665	19.184333	7.723652	10.997135	1.275e+00	9.489e-04	1.293e+00	3.524e-04	1.40693	7.48401	NoBP	NoMF	NoCC	NoDomain
PTSG_04831	1.195075	2.535060	6.406090	8.673700	0.305331	0.285745	0.773917	0.000000	1.081e+00	8.592e-03	4.587e+00	7.108e-23	2.40029	7.48086	NoBP	MF_GO:0005488:binding	NoCC	IPR011989:Armadillo-like helical; IPR016024:Armadillo-type fold
PTSG_05226	18.245789	15.587873	14.022838	51.025570	24.943843	26.022604	27.017326	17.600299	1.377e+00	8.272e-05	1.084e+00	1.109e-03	1.31619	7.46694	NoBP	MF_GO:0005515:protein binding	NoCC	IPR003892:Ubiquitin system component Cue; IPR009060:UBA-like
PTSG_08920	25.850070	12.276813	8.457908	45.473089	18.775903	19.560741	23.945122	15.544028	1.234e+00	1.199e-03	1.209e+00	8.766e-04	1.35533	7.46372	BP_GO:0046836:glycolipid transport	MF_GO:0017089:glycolipid transporter activity; MF_GO:0051861:glycolipid binding	CC_GO:0005737:cytoplasm	IPR014830:Glycolipid transfer protein domain
PTSG_07737	1.381467	0.844934	0.658541	9.668184	2.600702	2.515008	3.295976	2.716939	2.999e+00	2.347e-12	1.778e+00	1.986e-06	2.27185	7.43631	BP_GO:0006813:potassium ion transport; BP_GO:0055085:transmembrane transport	MF_GO:0005249:voltage-gated potassium channel activity	CC_GO:0008076:voltage-gated potassium channel complex	IPR000595:Cyclic nucleotide-binding domain; IPR003938:Potassium channel, voltage-dependent, EAG/ELK/ERG; IPR005821:Ion transport; IPR013621:Ion transport N-terminal; IPR014710:RmlC-like jelly roll fold; IPR018488:Cyclic nucleotide-binding, conserved site; IPR018490:Cyclic nucleotide-binding-like
PTSG_07925	6.991691	13.772130	7.263604	27.784562	9.248850	11.673641	12.338362	5.148948	1.273e+00	3.302e-04	1.527e+00	4.624e-06	1.54964	7.4324	NoBP	MF_GO:0005515:protein binding	NoCC	IPR000225:Armadillo; IPR011989:Armadillo-like helical; IPR016024:Armadillo-type fold
PTSG_01622	7.458918	3.095662	7.410612	30.075475	12.069351	16.942734	17.308608	9.456588	2.020e+00	9.562e-08	1.096e+00	1.809e-03	1.51345	7.43183	NoBP	NoMF	NoCC	NoDomain
PTSG_04205	39.490849	50.162179	36.800814	75.828893	28.981682	36.746798	25.348135	15.182896	5.464e-01	1.087e-01	1.506e+00	4.309e-06	1.18962	7.4288	BP_GO:0006813:potassium ion transport	MF_GO:0005249:voltage-gated potassium channel activity; MF_GO:0005515:protein binding	CC_GO:0008076:voltage-gated potassium channel complex	IPR003131:Potassium channel, voltage dependent, Kv, tetramerisation; IPR006652:Kelch repeat type 1; IPR011333:BTB/POZ fold; IPR015915:Kelch-type beta propeller
PTSG_13003	57.917740	37.619662	43.181467	89.046319	32.001022	41.375940	49.983732	20.014786	6.456e-01	6.412e-02	1.307e+00	9.365e-05	1.1438	7.4078	NoBP	NoMF	NoCC	NoDomain
PTSG_05257	4.947442	12.357369	9.024998	23.197321	0.290105	5.067919	20.589034	0.101024	1.106e+00	2.522e-03	1.828e+00	8.529e-08	1.63236	7.40421	NoBP	MF_GO:0005515:protein binding	NoCC	IPR001487:Bromodomain
PTSG_05724	0.000000	4.042195	0.091025	37.682879	23.863207	29.475746	21.543796	20.197926	4.515e+00	6.851e-34	6.484e-01	4.722e-02	1.41072	7.3863	NoBP	MF_GO:0005524:ATP binding; MF_GO:0016887:ATPase activity	NoCC	IPR003439:ABC transporter-like; IPR003593:ATPase, AAA+ type, core; IPR017871:ABC transporter, conserved site
PTSG_03649	47.189922	25.304918	38.481398	105.239528	55.239302	77.304144	70.483249	30.085348	1.209e+00	4.828e-04	8.503e-01	9.520e-03	1.09825	7.37753	NoBP	NoMF	NoCC	NoDomain
PTSG_08266	25.236007	21.412807	20.257972	54.398736	25.913109	24.710631	24.695402	15.011090	9.861e-01	5.120e-03	1.259e+00	1.709e-04	1.27606	7.35712	BP_GO:0032313:regulation of Rab GTPase activity	MF_GO:0005097:Rab GTPase activator activity	CC_GO:0005622:intracellular	IPR000195:Rab-GAP/TBC domain
PTSG_05861	39.086990	18.100168	23.830831	68.478691	31.780381	38.247627	34.478597	22.494968	1.046e+00	2.487e-03	1.099e+00	8.172e-04	1.20436	7.34368	NoBP	NoMF	NoCC	IPR007651:Lipin, N-terminal; IPR013209:LNS2, Lipin/Ned1/Smp2; IPR023214:HAD-like domain
PTSG_12565	1.097877	6.984166	6.340433	32.751167	13.217607	19.570509	22.307973	14.008483	2.467e+00	1.254e-12	9.106e-01	5.546e-03	1.45666	7.33205	NoBP	MF_GO:0005515:protein binding; MF_GO:0005509:calcium ion binding	NoCC	IPR000152:EGF-type aspartate/asparagine hydroxylation site; IPR000742:Epidermal growth factor-like, type 3; IPR006210:Epidermal growth factor-like; IPR013091:EGF calcium-binding; IPR018097:EGF-like calcium-binding, conserved site; IPR018378:C-type lectin, conserved site
PTSG_12945	75.368862	62.881236	81.165914	164.364945	75.967668	86.879124	131.698171	62.970463	8.667e-01	1.131e-02	8.732e-01	7.384e-03	0.995861	7.33029	NoBP	NoMF	NoCC	NoDomain
PTSG_06524	54.563132	32.023573	21.856129	119.571214	63.296919	71.502890	74.951868	82.824412	1.429e+00	4.002e-05	6.840e-01	3.735e-02	1.06156	7.3266	BP_GO:0009058:biosynthetic process	MF_GO:0016779:nucleotidyltransferase activity	NoCC	IPR001451:Bacterial transferase hexapeptide repeat; IPR005835:Nucleotidyl transferase; IPR011004:Trimeric LpxA-like
PTSG_10987	26.606228	19.238203	15.048892	58.837279	25.740448	23.834849	34.076883	29.068689	1.237e+00	4.046e-04	1.042e+00	1.692e-03	1.24627	7.3264	BP_GO:0006508:proteolysis	MF_GO:0008236:serine-type peptidase activity	CC_GO:0016020:membrane	IPR001375:Peptidase S9, prolyl oligopeptidase, catalytic domain; IPR002469:Peptidase S9B, dipeptidylpeptidase IV N-terminal; IPR022272:Lipocalin conserved site
PTSG_10557	6.966174	39.553691	80.081236	101.055140	58.139977	66.667881	60.457973	18.132560	9.474e-01	6.439e-03	9.941e-01	2.512e-03	1.10004	7.32517	NoBP	NoMF	NoCC	NoDomain
PTSG_01688	53.431229	92.609870	89.192488	190.319302	123.098458	89.601744	157.309040	76.207573	9.744e-01	4.663e-03	7.657e-01	1.897e-02	0.967169	7.32367	NoBP	MF_GO:0005515:protein binding	NoCC	IPR003961:Fibronectin, type III; IPR008957:Fibronectin type III domain; IPR013783:Immunoglobulin-like fold
PTSG_11325	21.244598	24.937276	12.851627	76.489570	43.093482	39.097801	45.025381	51.892732	1.658e+00	6.875e-06	7.485e-01	2.998e-02	1.16886	7.31378	NoBP	MF_GO:0005515:protein binding	NoCC	IPR001440:Tetratricopeptide TPR-1; IPR011990:Tetratricopeptide-like helical; IPR013026:Tetratricopeptide repeat-containing; IPR019734:Tetratricopeptide repeat; IPR023114:Elongated TPR repeat-containing domain; IPR023566:Peptidyl-prolyl cis-trans isomerase, FKBP-type
PTSG_10555	11.420021	53.777777	107.084474	134.494035	74.647694	100.891333	89.190374	23.596027	9.163e-01	8.481e-03	9.040e-01	6.011e-03	1.03136	7.29316	NoBP	NoMF	NoCC	NoDomain
PTSG_00654	0.090487	1.986219	2.458681	26.334510	14.348921	18.880676	17.319019	8.227725	3.887e+00	3.181e-21	8.343e-01	1.434e-02	1.54184	7.27576	BP_GO:0045449:regulation of transcription	MF_GO:0003700:transcription factor activity	CC_GO:0005667:transcription factor complex	IPR007888:NDT80/PhoG-like DNA-binding; IPR008967:p53-like transcription factor, DNA-binding
PTSG_08788	90.885980	62.258264	52.980357	188.179151	105.396882	95.220172	118.732221	151.099959	1.156e+00	8.738e-04	6.479e-01	4.794e-02	0.961216	7.26291	NoBP	NoMF	NoCC	NoDomain
PTSG_03771	16.725125	24.367075	20.251800	45.776236	13.223059	20.558234	21.262991	12.588617	8.616e-01	1.452e-02	1.425e+00	2.113e-05	1.31291	7.24271	NoBP	MF_GO:0008270:zinc ion binding; MF_GO:0003676:nucleic acid binding	CC_GO:0005622:intracellular	IPR007087:Zinc finger, C2H2-type; IPR013087:Zinc finger, C2H2-type/integrase, DNA-binding; IPR015880:Zinc finger, C2H2-like
PTSG_03592	15.551790	2.388753	6.507964	34.448782	19.024782	17.997953	19.335294	9.433464	1.775e+00	4.242e-07	1.061e+00	1.459e-03	1.41804	7.24105	NoBP	MF_GO:0031072:heat shock protein binding	NoCC	IPR008408:Brain acid soluble protein 1; IPR018253:Heat shock protein DnaJ, conserved site
PTSG_09033	0.499414	3.546635	10.015903	34.143596	5.805608	12.120225	56.723333	0.777575	2.596e+00	1.899e-11	8.686e-01	1.007e-02	1.41727	7.21892	NoBP	NoMF	NoCC	NoDomain
PTSG_03076	5.722451	4.970662	5.250272	26.886777	12.901351	13.118634	12.786856	11.015649	2.037e+00	6.070e-08	1.094e+00	1.669e-03	1.51691	7.20353	BP_GO:0000154:rRNA modification	MF_GO:0008649:rRNA methyltransferase activity	NoCC	IPR001737:Ribosomal RNA adenine methylase transferase
PTSG_01721	16.291027	11.018311	28.774261	38.601753	6.628708	6.924844	13.154789	22.224336	7.431e-01	3.825e-02	1.619e+00	2.814e-06	1.36348	7.18634	NoBP	NoMF	NoCC	NoDomain
PTSG_06057	47.281048	54.576013	59.051578	96.828539	33.184719	43.497783	65.914390	15.072997	5.496e-01	1.054e-01	1.302e+00	7.286e-05	1.08921	7.18591	NoBP	MF_GO:0005515:protein binding	NoCC	IPR001202:WW/Rsp5/WWP
PTSG_09962	11.771898	12.919884	6.854201	38.394765	16.140867	15.105502	19.961870	21.749890	1.566e+00	3.736e-05	1.050e+00	2.924e-03	1.36278	7.17209	NoBP	NoMF	NoCC	NoDomain
PTSG_07652	13.950163	6.911749	10.074416	24.621718	5.608689	7.963873	12.255377	2.424565	9.476e-01	1.251e-02	1.784e+00	9.710e-07	1.54196	7.12672	NoBP	NoMF	NoCC	NoDomain
PTSG_02170	2.315596	8.557287	8.058557	20.333542	4.093698	7.573116	8.526196	6.663639	1.397e+00	1.871e-04	1.577e+00	5.612e-06	1.63625	7.1108	NoBP	MF_GO:0005515:protein binding	NoCC	IPR003347:Transcription factor jumonji/aspartyl beta-hydroxylase; IPR013129:Transcription factor jumonji
PTSG_09965	8.051730	9.272452	8.447079	25.387654	6.745953	5.827597	11.837659	11.655415	1.266e+00	1.459e-03	1.469e+00	1.120e-04	1.52299	7.10636	NoBP	MF_GO:0005515:protein binding	NoCC	IPR001715:Calponin homology domain
PTSG_12051	3.721439	28.487486	41.100639	51.685260	22.185202	19.575714	16.334178	21.024631	7.774e-01	2.997e-02	1.364e+00	6.081e-05	1.24704	7.09775	NoBP	NoMF	NoCC	NoDomain
PTSG_02254	18.039779	12.936801	17.094721	39.040714	14.823967	17.377547	18.407875	9.181984	9.844e-01	4.299e-03	1.380e+00	2.386e-05	1.34121	7.09086	NoBP	MF_GO:0005515:protein binding	NoCC	IPR001680:WD40 repeat; IPR011046:WD40 repeat-like-containing domain; IPR011047:Quinonprotein alcohol dehydrogenase-like; IPR015943:WD40/YVTN repeat-like-containing domain; IPR017986:WD40-repeat-containing domain; IPR019775:WD40 repeat, conserved site; IPR019781:WD40 repeat, subgroup; IPR019782:WD40 repeat 2
PTSG_07470	5.288959	8.220211	3.421669	27.521787	12.845518	14.371200	18.154273	6.648823	1.988e+00	2.218e-08	1.079e+00	1.248e-03	1.48236	7.08939	BP_GO:0006468:protein amino acid phosphorylation	MF_GO:0004672:protein kinase activity; MF_GO:0005524:ATP binding; MF_GO:0005515:protein binding	NoCC	IPR000719:Protein kinase, catalytic domain; IPR001245:Serine-threonine/tyrosine-protein kinase; IPR002110:Ankyrin repeat; IPR011009:Protein kinase-like domain; IPR020683:Ankyrin repeat-containing domain
PTSG_03865	15.824853	12.425494	10.099472	35.142400	12.366084	12.527318	18.634110	12.652413	1.157e+00	1.393e-03	1.307e+00	1.320e-04	1.3798	7.08547	NoBP	NoMF	NoCC	IPR016196:Major facilitator superfamily, general substrate transporter
PTSG_12216	1.951657	12.179890	29.461040	31.419197	13.573841	9.436618	10.485443	4.861891	8.377e-01	4.358e-02	1.700e+00	1.232e-05	1.42425	7.08361	NoBP	NoMF	NoCC	NoDomain
PTSG_10847	0.363010	2.050642	0.469696	31.477917	23.967069	25.062519	27.197580	3.108588	4.772e+00	1.930e-34	6.776e-01	3.887e-02	1.42222	7.07735	NoBP	NoMF	NoCC	NoDomain
PTSG_00076	44.719742	29.854485	27.171437	69.065339	24.454080	44.314021	33.759249	12.333055	7.289e-01	3.336e-02	1.266e+00	1.123e-04	1.15832	7.07721	NoBP	MF_GO:0005515:protein binding	NoCC	IPR000980:SH2 motif
PTSG_05306	40.808499	26.802812	30.673858	63.916123	26.718411	35.006362	24.356393	13.662472	6.644e-01	5.562e-02	1.351e+00	5.281e-05	1.1759	7.05318	NoBP	NoMF	NoCC	NoDomain
PTSG_10887	1.093849	10.122033	4.953626	19.667842	5.216748	7.933440	14.875642	0.000000	1.606e+00	1.492e-04	1.469e+00	8.312e-05	1.6393	7.04533	NoBP	NoMF	NoCC	NoDomain
PTSG_10022	45.457602	41.631619	46.153824	89.929859	39.804961	43.072221	55.250867	25.680609	7.167e-01	3.619e-02	1.131e+00	5.369e-04	1.08351	7.03277	NoBP	MF_GO:0003676:nucleic acid binding; MF_GO:0008270:zinc ion binding	NoCC	IPR001878:Zinc finger, CCHC-type; IPR021139:Domain of unknown function DUF88
PTSG_08198	36.361570	106.740403	76.492342	125.514057	36.370466	85.774407	77.007323	18.086108	4.712e-01	1.589e-01	1.214e+00	1.965e-04	1.00812	7.02832	NoBP	NoMF	NoCC	IPR011028:Cyclin-like
PTSG_00887	44.585354	23.515731	29.488149	75.655236	34.766769	50.304082	48.322104	11.900282	9.190e-01	8.300e-03	1.062e+00	1.360e-03	1.12461	7.01911	NoBP	MF_GO:0005515:protein binding	CC_GO:0005856:cytoskeleton	IPR000857:MyTH4 domain; IPR001452:Src homology-3 domain
PTSG_00302	10.642333	25.661595	26.876431	55.009416	31.186845	29.615559	32.032810	10.381113	1.084e+00	2.433e-03	1.092e+00	1.191e-03	1.21048	6.99852	BP_GO:0045449:regulation of transcription	MF_GO:0003700:transcription factor activity; MF_GO:0043565:sequence-specific DNA binding	CC_GO:0005667:transcription factor complex	IPR001766:Transcription factor, fork head; IPR011991:Winged helix-turn-helix transcription repressor DNA-binding; IPR018122:Transcription factor, fork head, conserved site
PTSG_02538	14.403550	8.969176	7.666131	37.546565	15.102701	18.921229	21.095455	17.813542	1.556e+00	1.686e-05	1.023e+00	2.628e-03	1.33792	6.99814	NoBP	NoMF	CC_GO:0044464:cell part	IPR000772:Ricin B lectin; IPR001173:Glycosyl transferase, family 2; IPR008997:Ricin B-related lectin
PTSG_06284	18.836163	33.414996	55.012717	88.586361	44.550080	61.285969	75.042089	4.916119	9.991e-01	3.548e-03	9.493e-01	3.538e-03	1.08133	6.99513	NoBP	NoMF	NoCC	NoDomain
PTSG_06904	21.936897	14.337294	17.415838	39.273550	12.141169	20.337429	17.296731	6.679242	8.350e-01	1.524e-02	1.475e+00	6.051e-06	1.31958	6.98782	BP_GO:0006470:protein amino acid dephosphorylation; BP_GO:0006570:tyrosine metabolic process	MF_GO:0004725:protein tyrosine phosphatase activity	NoCC	IPR000242:Protein-tyrosine phosphatase, receptor/non-receptor type; IPR000387:Protein-tyrosine/Dual-specificity phosphatase; IPR004328:BRO1 domain; IPR016130:Protein-tyrosine phosphatase, active site
PTSG_10394	1.301105	11.579896	10.822423	36.024238	15.346751	18.976935	32.579769	8.566190	1.888e+00	8.406e-08	9.361e-01	4.680e-03	1.34637	6.96194	NoBP	NoMF	NoCC	NoDomain
PTSG_08477	4.957169	5.264121	2.217939	9.008113	0.000000	0.723717	0.606705	0.000000	8.183e-01	2.652e-02	4.685e+00	7.321e-31	2.19516	6.96134	BP_GO:0007165:signal transduction	MF_GO:0004872:receptor activity	NoCC	IPR001368:TNFR/CD27/30/40/95 cysteine-rich region
PTSG_09578	11.189198	10.820242	18.790086	43.243600	19.755720	29.857831	28.202852	5.989965	1.365e+00	9.310e-05	1.051e+00	1.441e-03	1.28054	6.95898	NoBP	MF_GO:0008270:zinc ion binding; MF_GO:0005515:protein binding	NoCC	IPR000058:Zinc finger, AN1-type; IPR000626:Ubiquitin; IPR016024:Armadillo-type fold; IPR019955:Ubiquitin supergroup
PTSG_10945	7.335016	13.630511	8.015806	31.645305	12.586398	16.313689	17.024655	9.321549	1.412e+00	6.238e-05	1.187e+00	3.599e-04	1.39505	6.95282	BP_GO:0007283:spermatogenesis; BP_GO:0007131:reciprocal meiotic recombination; BP_GO:0033151:V(D)J recombination; BP_GO:0006260:DNA replication; BP_GO:0051103:DNA ligation involved in DNA repair	MF_GO:0005515:protein binding; MF_GO:0003910:DNA ligase (ATP) activity; MF_GO:0005524:ATP binding; MF_GO:0003677:DNA binding; MF_GO:0008270:zinc ion binding	CC_GO:0005654:nucleoplasm	IPR000408:Regulator of chromosome condensation, RCC1; IPR000977:DNA ligase, ATP-dependent; IPR001357:BRCT; IPR001510:Zinc finger, PARP-type; IPR012308:DNA ligase, ATP-dependent, N-terminal; IPR012309:DNA ligase, ATP-dependent, C-terminal; IPR012310:DNA ligase, ATP-dependent, central; IPR012340:Nucleic acid-binding, OB-fold; IPR016027:Nucleic acid-binding, OB-fold-like; IPR016059:DNA ligase, ATP-d…
PTSG_13024	2.071591	0.891612	2.233678	10.827918	2.881597	2.696756	4.869287	3.010389	2.326e+00	5.241e-05	1.657e+00	1.406e-03	2.02256	6.95089	NoBP	NoMF	NoCC	NoDomain
PTSG_09149	7.669386	9.737658	8.848322	29.343545	7.848724	9.983853	15.516043	16.876679	1.445e+00	5.353e-05	1.195e+00	4.028e-04	1.4253	6.94829	BP_GO:0006508:proteolysis	MF_GO:0004197:cysteine-type endopeptidase activity	NoCC	IPR000169:Peptidase, cysteine peptidase active site; IPR019333:Integrator complex, subunit 3
PTSG_00804	10.148934	8.019046	9.799716	33.633423	14.448346	16.901936	21.210213	10.565875	1.549e+00	3.424e-05	1.080e+00	2.068e-03	1.36989	6.94784	NoBP	NoMF	NoCC	NoDomain
PTSG_08499	27.686455	42.525732	38.539722	78.350904	28.942706	29.867982	38.068168	49.522132	8.099e-01	2.072e-02	1.067e+00	1.426e-03	1.10401	6.9463	NoBP	MF_GO:0005524:ATP binding	NoCC	IPR003594:ATPase-like, ATP-binding domain
PTSG_03036	19.538924	24.131742	20.609711	43.825903	15.446325	12.441219	18.613012	16.136690	7.318e-01	3.770e-02	1.465e+00	1.461e-05	1.27332	6.94432	NoBP	NoMF	NoCC	NoDomain
PTSG_05805	10.602097	12.353864	9.256836	37.412343	18.807031	15.196185	24.659802	13.420493	1.501e+00	2.893e-05	1.044e+00	1.940e-03	1.32825	6.94069	BP_GO:0006310:DNA recombination; BP_GO:0006887:exocytosis; BP_GO:0048278:vesicle docking	MF_GO:0000150:recombinase activity	CC_GO:0005737:cytoplasm	IPR006118:Recombinase, conserved site; IPR009976:Exocyst complex component Sec10
PTSG_03760	0.362265	2.432335	2.343660	18.268588	10.452608	9.782120	11.531836	3.700091	3.159e+00	2.618e-15	1.039e+00	2.597e-03	1.65507	6.93688	NoBP	NoMF	NoCC	NoDomain
PTSG_04836	0.195577	1.767706	1.012224	13.739120	8.394672	4.364551	6.107522	5.115756	3.578e+00	4.196e-11	1.184e+00	3.396e-03	1.83493	6.93644	BP_GO:0006996:organelle organization; BP_GO:0000910:cytokinesis; BP_GO:0018991:oviposition; BP_GO:0045132:meiotic chromosome segregation; BP_GO:0009792:embryonic development ending in birth or egg hatching; BP_GO:0018996:molting cycle, collagen and cuticulin-based cuticle; BP_GO:0040011:locomotion	MF_GO:0016787:hydrolase activity	CC_GO:0031965:nuclear membrane; CC_GO:0005694:chromosome; CC_GO:0005737:cytoplasm	IPR004843:Metallo-dependent phosphatase; IPR006186:Serine/threonine-specific protein phosphatase/bis(5-nucleosyl)-tetraphosphatase
PTSG_02401	6.073075	8.610327	17.718792	25.394492	6.389008	7.573631	10.556154	6.526238	9.359e-01	1.219e-02	1.692e+00	1.744e-06	1.48631	6.93578	NoBP	NoMF	NoCC	NoDomain
PTSG_05206	0.000000	0.650538	0.000000	3.054767	0.000000	0.093696	0.338355	0.000000	3.636e+00	4.631e-08	4.681e+00	6.947e-13	4.30393	6.93389	NoBP	NoMF	NoCC	NoDomain
PTSG_01431	8.088242	7.765702	3.488436	30.178642	15.825302	15.272998	15.877705	13.174421	1.917e+00	1.452e-06	9.887e-01	6.339e-03	1.41006	6.93109	NoBP	MF_GO:0005515:protein binding	NoCC	IPR001202:WW/Rsp5/WWP
PTSG_10480	3.206135	5.392579	10.480144	20.532984	4.878906	6.072237	13.853847	3.940953	1.389e+00	1.070e-04	1.511e+00	6.390e-06	1.58754	6.92147	NoBP	NoMF	NoCC	NoDomain
PTSG_08265	375.688810	223.790417	251.248631	331.633497	132.496346	130.958549	117.640798	77.222786	-7.088e-02	9.575e-01	1.524e+00	2.742e-06	0.826502	6.92067	NoBP	NoMF	NoCC	IPR023210:NADP-dependent oxidoreductase domain
PTSG_08988	73.506328	35.405289	60.062760	89.464058	29.249905	50.100233	44.801995	6.020566	3.695e-01	2.571e-01	1.470e+00	5.508e-06	1.06588	6.91036	BP_GO:0007165:signal transduction	MF_GO:0004872:receptor activity; MF_GO:0005515:protein binding	NoCC	IPR000436:Sushi/SCR/CCP; IPR001368:TNFR/CD27/30/40/95 cysteine-rich region; IPR003347:Transcription factor jumonji/aspartyl beta-hydroxylase; IPR009030:Growth factor, receptor; IPR011936:Myxococcus cysteine-rich repeat; IPR013032:EGF-like region, conserved site; IPR016060:Complement control module; IPR022777:Cupin, JmjC-type
PTSG_09974	5.333445	7.309397	9.201198	29.637838	12.885387	15.452029	20.501085	7.225975	1.724e+00	1.092e-06	1.078e+00	1.188e-03	1.41301	6.90873	BP_GO:0035083:cilium axoneme assembly; BP_GO:0018094:protein polyglycylation; BP_GO:0006570:tyrosine metabolic process	MF_GO:0070736:protein-glycine ligase activity, initiating; MF_GO:0004835:tubulin-tyrosine ligase activity	CC_GO:0035085:cilium axoneme; CC_GO:0015630:microtubule cytoskeleton	IPR004344:Tubulin-tyrosine ligase
PTSG_07639	10.132470	18.576463	11.154633	46.207746	25.830345	28.983147	34.117461	7.879288	1.498e+00	1.867e-05	9.384e-01	4.492e-03	1.24282	6.87287	NoBP	NoMF	NoCC	NoDomain
PTSG_13004	22.921539	24.064255	20.372539	52.065957	21.135401	21.930922	33.987963	13.741654	9.132e-01	8.449e-03	1.194e+00	2.913e-04	1.20443	6.86799	BP_GO:0007243:intracellular protein kinase cascade; BP_GO:0006468:protein amino acid phosphorylation; BP_GO:0006662:glycerol ether metabolic process; BP_GO:0045454:cell redox homeostasis; BP_GO:0009069:serine family amino acid metabolic process; BP_GO:0006118:electron transport	MF_GO:0004674:protein serine/threonine kinase activity; MF_GO:0005524:ATP binding; MF_GO:0005515:protein binding; MF_GO:0009055:electron carrier activity; MF_GO:0015035:protein disulfide oxidoreductase activity	NoCC	IPR000719:Protein kinase, catalytic domain; IPR002290:Serine/threonine-protein kinase domain; IPR005746:Thioredoxin; IPR008271:Serine/threonine-protein kinase, active site; IPR011009:Protein kinase-like domain; IPR012335:Thioredoxin fold; IPR012336:Thioredoxin-like fold; IPR013766:Thioredoxin domain; IPR017441:Protein kinase, ATP binding site; IPR017442:Serine/threonine-protein kinase-like domain…
PTSG_02336	1.188509	3.069203	3.844504	28.700228	8.679427	12.101136	39.659108	6.661726	3.146e+00	2.273e-14	7.712e-01	2.539e-02	1.41762	6.86552	NoBP	MF_GO:0008146:sulfotransferase activity	NoCC	IPR000863:Sulfotransferase domain
PTSG_03833	4.015414	1.577952	2.936593	13.578331	4.475314	4.675247	5.627780	3.588048	1.938e+00	8.994e-07	1.548e+00	2.230e-05	1.82125	6.85378	NoBP	MF_GO:0005488:binding	NoCC	IPR011989:Armadillo-like helical
PTSG_07787	14.296910	6.659677	7.961444	32.464094	14.133148	17.871014	19.506685	8.002308	1.447e+00	5.897e-05	1.120e+00	9.435e-04	1.36164	6.83648	BP_GO:0006470:protein amino acid dephosphorylation; BP_GO:0006570:tyrosine metabolic process	MF_GO:0004725:protein tyrosine phosphatase activity	NoCC	IPR000242:Protein-tyrosine phosphatase, receptor/non-receptor type; IPR000387:Protein-tyrosine/Dual-specificity phosphatase; IPR016130:Protein-tyrosine phosphatase, active site
PTSG_00486	3.700358	3.855848	1.847946	17.753235	9.597830	8.402677	10.332622	1.940671	2.198e+00	4.014e-09	1.231e+00	3.455e-04	1.6471	6.83548	NoBP	MF_GO:0005515:protein binding	NoCC	IPR001810:F-box domain, cyclin-like; IPR011046:WD40 repeat-like-containing domain; IPR011047:Quinonprotein alcohol dehydrogenase-like; IPR015943:WD40/YVTN repeat-like-containing domain; IPR022364:F-box domain, Skp2-like
PTSG_01807	12.157138	9.047344	12.641212	40.039440	17.657367	23.874529	32.264253	7.874201	1.526e+00	9.083e-06	9.778e-01	2.791e-03	1.27876	6.80729	BP_GO:0007156:homophilic cell adhesion; BP_GO:0007165:signal transduction	MF_GO:0004872:receptor activity; MF_GO:0005509:calcium ion binding; MF_GO:0005515:protein binding; MF_GO:0008270:zinc ion binding; MF_GO:0016787:hydrolase activity	CC_GO:0016020:membrane	IPR001368:TNFR/CD27/30/40/95 cysteine-rich region; IPR002049:EGF-like, laminin; IPR002126:Cadherin; IPR003598:Immunoglobulin subtype 2; IPR006210:Epidermal growth factor-like; IPR007110:Immunoglobulin-like; IPR013032:EGF-like region, conserved site; IPR013098:Immunoglobulin I-set; IPR013783:Immunoglobulin-like fold; IPR015919:Cadherin-like; IPR016192:APOBEC/CMP deaminase, zinc-binding
PTSG_11870	4.305910	11.773665	7.865477	28.914090	14.999041	18.464673	11.907137	7.466634	1.563e+00	1.895e-05	1.122e+00	9.926e-04	1.39835	6.78717	NoBP	NoMF	NoCC	IPR022709:Protein of unknown function DUF3550/UPF0682
PTSG_02367	2.374843	4.307555	3.145951	16.526988	7.348431	7.003247	8.373125	3.803218	2.042e+00	4.622e-08	1.309e+00	1.362e-04	1.66997	6.75795	NoBP	MF_GO:0016787:hydrolase activity	NoCC	IPR007807:Domain of unknown function DUF699, exodeoxyribonuclease V alpha chain
PTSG_01545	3.853022	25.870092	8.574873	55.584210	35.648862	31.212524	38.037513	30.235266	1.825e+00	2.344e-07	7.028e-01	3.333e-02	1.16573	6.75727	BP_GO:0006182:cGMP biosynthetic process; BP_GO:0006144:purine base metabolic process; BP_GO:0046039:GTP metabolic process	MF_GO:0004383:guanylate cyclase activity; MF_GO:0020037:heme binding	NoCC	IPR001054:Adenylyl cyclase class-3/4/guanylyl cyclase; IPR011644:Haem NO binding; IPR011645:Haem NO binding associated; IPR018297:Adenylyl cyclase class-3/4/guanylyl cyclase, conserved site
PTSG_05869	24.091153	26.125370	19.049149	43.455123	14.361840	17.569401	19.906480	7.550899	6.126e-01	7.750e-02	1.545e+00	3.547e-06	1.24146	6.75534	BP_GO:0006470:protein amino acid dephosphorylation; BP_GO:0006570:tyrosine metabolic process	MF_GO:0004725:protein tyrosine phosphatase activity	NoCC	IPR016130:Protein-tyrosine phosphatase, active site
PTSG_08722	8.402017	5.144733	5.547724	17.928664	5.267014	5.364085	8.420226	2.751210	1.193e+00	8.461e-04	1.712e+00	3.612e-07	1.61763	6.73613	NoBP	MF_GO:0005515:protein binding	NoCC	IPR002110:Ankyrin repeat; IPR003590:Leucine-rich repeat, ribonuclease inhibitor subtype; IPR020683:Ankyrin repeat-containing domain
PTSG_12774	11.101816	4.930390	6.770549	23.329331	8.093719	8.205755	14.032828	5.372742	1.313e+00	2.801e-04	1.378e+00	5.403e-05	1.48087	6.72918	BP_GO:0040010:positive regulation of growth rate; BP_GO:0007369:gastrulation; BP_GO:0007416:synapse assembly; BP_GO:0007391:dorsal closure; BP_GO:0008544:epidermis development; BP_GO:0000003:reproduction; BP_GO:0010171:body morphogenesis; BP_GO:0006470:protein amino acid dephosphorylation; BP_GO:0006570:tyrosine metabolic process	MF_GO:0004725:protein tyrosine phosphatase activity	CC_GO:0005912:adherens junction; CC_GO:0045202:synapse	IPR000242:Protein-tyrosine phosphatase, receptor/non-receptor type; IPR000387:Protein-tyrosine/Dual-specificity phosphatase; IPR001251:Cellular retinaldehyde-binding/triple function, C-terminal; IPR016130:Protein-tyrosine phosphatase, active site
PTSG_11435	89.880237	53.469570	70.223667	181.423133	105.667282	101.339549	162.595887	101.597900	1.050e+00	2.381e-03	6.106e-01	6.032e-02	0.891085	6.686	BP_GO:0009851:auxin biosynthetic process; BP_GO:0006468:protein amino acid phosphorylation; BP_GO:0009069:serine family amino acid metabolic process	MF_GO:0005524:ATP binding; MF_GO:0004674:protein serine/threonine kinase activity	NoCC	IPR000719:Protein kinase, catalytic domain; IPR000961:AGC-kinase, C-terminal; IPR002290:Serine/threonine-protein kinase domain; IPR008271:Serine/threonine-protein kinase, active site; IPR011009:Protein kinase-like domain; IPR017441:Protein kinase, ATP binding site; IPR017442:Serine/threonine-protein kinase-like domain; IPR017892:Protein kinase, C-terminal
PTSG_05093	8.068902	4.694075	4.130222	17.018317	4.123065	4.254341	9.468114	3.644675	1.287e+00	6.411e-04	1.647e+00	4.081e-06	1.63396	6.6813	NoBP	NoMF	NoCC	NoDomain
PTSG_02410	47.679637	27.976506	32.564148	85.401816	54.689247	55.289139	43.166694	29.243359	9.456e-01	6.114e-03	8.971e-01	6.248e-03	1.04062	6.67682	BP_GO:0051252:regulation of RNA metabolic process	MF_GO:0003723:RNA binding; MF_GO:0004540:ribonuclease activity	NoCC	IPR001900:Ribonuclease II/R; IPR022966:Ribonuclease II/R, conserved site
PTSG_00667	16.122383	73.042821	48.583267	121.968934	102.604747	87.738455	56.986103	52.846646	1.102e+00	1.413e-03	6.891e-01	3.426e-02	0.963186	6.67524	BP_GO:0006182:cGMP biosynthetic process; BP_GO:0006144:purine base metabolic process; BP_GO:0046039:GTP metabolic process	MF_GO:0004383:guanylate cyclase activity; MF_GO:0020037:heme binding	NoCC	IPR001054:Adenylyl cyclase class-3/4/guanylyl cyclase; IPR011644:Haem NO binding; IPR011645:Haem NO binding associated; IPR018297:Adenylyl cyclase class-3/4/guanylyl cyclase, conserved site
PTSG_00392	6.280738	6.163359	4.550892	25.842630	11.382477	10.652342	14.425476	14.081698	1.885e+00	7.644e-06	1.012e+00	7.776e-03	1.42143	6.66889	BP_GO:0006468:protein amino acid phosphorylation; BP_GO:0009069:serine family amino acid metabolic process	MF_GO:0005524:ATP binding; MF_GO:0004674:protein serine/threonine kinase activity	NoCC	IPR000719:Protein kinase, catalytic domain; IPR008271:Serine/threonine-protein kinase, active site; IPR011009:Protein kinase-like domain; IPR017442:Serine/threonine-protein kinase-like domain
PTSG_09141	2.358873	0.609155	0.610425	10.060871	3.656204	2.368852	4.752467	3.231983	2.684e+00	1.136e-06	1.500e+00	1.147e-03	2.00152	6.66642	NoBP	NoMF	NoCC	NoDomain
PTSG_13231	147.286252	79.053495	69.502880	189.834646	92.969030	142.431197	137.315204	53.957907	6.445e-01	6.707e-02	8.264e-01	1.467e-02	0.879071	6.65334	BP_GO:0009851:auxin biosynthetic process; BP_GO:0006468:protein amino acid phosphorylation; BP_GO:0009069:serine family amino acid metabolic process	MF_GO:0005524:ATP binding; MF_GO:0004674:protein serine/threonine kinase activity	CC_GO:0016021:integral to membrane	IPR000719:Protein kinase, catalytic domain; IPR011009:Protein kinase-like domain; IPR017441:Protein kinase, ATP binding site
PTSG_04807	0.820387	8.403641	18.257651	25.796891	9.585774	11.595028	13.663553	5.245536	1.190e+00	9.482e-04	1.359e+00	5.190e-05	1.41814	6.64984	NoBP	MF_GO:0005515:protein binding	NoCC	IPR001680:WD40 repeat; IPR001810:F-box domain, cyclin-like; IPR011046:WD40 repeat-like-containing domain; IPR015943:WD40/YVTN repeat-like-containing domain; IPR017986:WD40-repeat-containing domain; IPR019775:WD40 repeat, conserved site; IPR019781:WD40 repeat, subgroup; IPR019782:WD40 repeat 2; IPR020472:G-protein beta WD-40 repeat; IPR022364:F-box domain, Skp2-like
PTSG_12257	18.039639	8.842623	10.590049	46.097664	23.101734	25.720179	30.792133	23.093984	1.576e+00	1.768e-05	8.277e-01	1.612e-02	1.20284	6.64764	BP_GO:0006269:DNA replication, synthesis of RNA primer; BP_GO:0006351:transcription, DNA-dependent	MF_GO:0005515:protein binding; MF_GO:0003896:DNA primase activity	CC_GO:0005657:replication fork; CC_GO:0005730:nucleolus	IPR002755:DNA primase, small subunit; IPR014052:DNA primase, small subunit, eukaryotic/archaeal
PTSG_00374	43.689200	30.778387	51.935505	67.439266	16.845111	27.891167	42.624001	7.400183	3.764e-01	2.550e-01	1.516e+00	3.728e-06	1.0939	6.64601	NoBP	NoMF	NoCC	NoDomain
PTSG_10484	83.415468	69.036373	69.873671	105.387141	32.654932	54.875605	44.503785	17.947155	2.086e-01	4.906e-01	1.489e+00	4.573e-06	0.986564	6.62928	NoBP	MF_GO:0003723:RNA binding	NoCC	IPR004087:K Homology; IPR004088:K Homology, type 1
PTSG_04811	9.706457	7.931492	10.314238	30.469990	10.734310	14.283803	22.578906	8.468962	1.408e+00	6.329e-05	1.116e+00	8.009e-04	1.34404	6.6252	NoBP	MF_GO:0005515:protein binding	NoCC	IPR000237:GRIP; IPR009053:Prefoldin
PTSG_02783	1.261275	2.442835	2.039941	11.866514	3.383567	9.499578	3.176394	1.178265	2.367e+00	2.976e-05	1.438e+00	2.331e-03	1.85376	6.61574	BP_GO:0006505:GPI anchor metabolic process; BP_GO:0006886:intracellular protein transport	NoMF	CC_GO:0031227:intrinsic to endoplasmic reticulum membrane	IPR012908:PGAP1-like
PTSG_07089	8.677316	16.443489	20.920314	36.101371	15.928207	12.607820	22.198821	7.464722	9.303e-01	8.296e-03	1.310e+00	8.444e-05	1.27756	6.61007	BP_GO:0006771:riboflavin metabolic process; BP_GO:0019497:hexachlorocyclohexane metabolic process	MF_GO:0003993:acid phosphatase activity; MF_GO:0005515:protein binding	NoCC	IPR000560:Histidine phosphatase superfamily, clade-2; IPR001478:PDZ/DHR/GLGF
PTSG_11058	3.537658	30.929101	21.177118	44.003761	17.024137	22.257402	24.258886	13.962570	9.392e-01	7.005e-03	1.174e+00	3.595e-04	1.21003	6.60622	NoBP	MF_GO:0003824:catalytic activity; MF_GO:0005515:protein binding	NoCC	IPR000436:Sushi/SCR/CCP; IPR001258:NHL repeat; IPR011042:Six-bladed beta-propeller, TolB-like; IPR013017:NHL repeat, subgroup; IPR016060:Complement control module
PTSG_00445	15.994819	10.142941	10.286550	36.448794	17.039313	17.213574	19.830815	15.089484	1.284e+00	3.491e-04	1.060e+00	1.815e-03	1.27272	6.60262	BP_GO:0045449:regulation of transcription	MF_GO:0008270:zinc ion binding; MF_GO:0030528:transcription regulator activity	CC_GO:0005634:nucleus	IPR007374:ASCH domain; IPR009349:Zinc finger, C2HC5-type; IPR015947:Pseudouridine synthase/archaeosine transglycosylase-like
PTSG_03279	15.159096	18.820585	6.789539	36.569759	20.159532	18.215823	18.207329	8.714711	1.124e+00	1.039e-02	1.148e+00	5.236e-03	1.27111	6.60034	NoBP	NoMF	NoCC	NoDomain
PTSG_10168	19.644355	14.392371	16.707115	56.899933	26.711380	30.169957	46.137119	29.417337	1.449e+00	4.738e-05	7.668e-01	2.124e-02	1.1206	6.5335	NoBP	MF_GO:0005516:calmodulin binding	NoCC	IPR002101:Myristoylated alanine-rich C-kinase substrate MARCKS
PTSG_12713	60.843226	86.522947	57.624935	157.978117	94.599825	77.063836	98.562582	120.505195	9.083e-01	8.711e-03	6.652e-01	4.189e-02	0.892438	6.51799	NoBP	MF_GO:0005516:calmodulin binding	NoCC	IPR002101:Myristoylated alanine-rich C-kinase substrate MARCKS; IPR010920:Like-Sm ribonucleoprotein (LSM)-related domain; IPR019053:FFD/TFG box motif
PTSG_04812	4.530024	2.297885	5.024022	14.612587	5.208213	3.971513	7.659932	3.224291	1.579e+00	1.741e-04	1.522e+00	8.115e-05	1.68029	6.50128	NoBP	MF_GO:0005509:calcium ion binding	NoCC	IPR001751:S100/Calbindin-D9k, conserved site; IPR002048:Calcium-binding EF-hand; IPR011992:EF-hand-like domain; IPR018247:EF-Hand 1, calcium-binding site; IPR018249:EF-HAND 2
PTSG_05932	2.391389	13.412455	16.824701	22.780263	6.326174	6.587463	7.603372	5.678086	7.668e-01	3.465e-02	1.782e+00	2.403e-07	1.43875	6.48835	NoBP	NoMF	NoCC	IPR007275:YTH domain
PTSG_11068	6.157441	10.600643	6.196602	30.610643	11.148152	7.633937	30.554329	14.202942	1.709e+00	2.090e-05	9.275e-01	1.097e-02	1.30879	6.46014	BP_GO:0006525:arginine metabolic process; BP_GO:0006560:proline metabolic process	MF_GO:0004585:ornithine carbamoyltransferase activity; MF_GO:0016597:amino acid binding	CC_GO:0009348:ornithine carbamoyltransferase complex	IPR002292:Ornithine carbamoyltransferase; IPR006130:Aspartate/ornithine carbamoyltransferase; IPR006131:Aspartate/ornithine carbamoyltransferase, Asp/Orn-binding domain; IPR006132:Aspartate/ornithine carbamoyltransferase, carbamoyl-P binding
PTSG_06560	0.000000	0.891612	0.000000	5.053028	0.000000	0.000000	4.173675	0.143352	3.908e+00	1.756e-09	2.120e+00	3.485e-06	2.7636	6.45895	NoBP	NoMF	NoCC	NoDomain
PTSG_10543	5.170724	2.634239	3.003833	14.561300	5.871439	7.221754	5.563118	2.628797	1.710e+00	1.908e-06	1.446e+00	1.757e-05	1.66719	6.44214	BP_GO:0007165:signal transduction	MF_GO:0004872:receptor activity	NoCC	IPR001368:TNFR/CD27/30/40/95 cysteine-rich region
PTSG_12302	232.431015	74.378136	113.212279	248.963543	138.763014	138.481974	198.360609	100.147146	5.387e-01	1.081e-01	7.848e-01	1.557e-02	0.80747	6.42729	BP_GO:0007165:signal transduction	MF_GO:0005525:GTP binding; MF_GO:0003924:GTPase activity; MF_GO:0005515:protein binding	CC_GO:0005622:intracellular	IPR000198:Rho GTPase-activating protein domain; IPR000640:Translation elongation factor EFG/EF2, C-terminal; IPR000795:Protein synthesis factor, GTP-binding; IPR001452:Src homology-3 domain; IPR001849:Pleckstrin homology domain; IPR005517:Translation elongation factor EFG/EF2, domain IV; IPR008936:Rho GTPase activation protein; IPR009000:Translation elongation/initiation factor/Ribosomal, beta-ba…
PTSG_00170	18.833709	14.590839	10.830566	37.276389	19.793908	18.057220	16.723749	12.337644	1.035e+00	4.148e-03	1.144e+00	9.700e-04	1.23095	6.42579	BP_GO:0032012:regulation of ARF protein signal transduction; BP_GO:0043087:regulation of GTPase activity	MF_GO:0005086:ARF guanyl-nucleotide exchange factor activity; MF_GO:0005515:protein binding	CC_GO:0005622:intracellular	IPR000904:SEC7-like; IPR001849:Pleckstrin homology domain; IPR011993:Pleckstrin homology-type
PTSG_09165	7.404681	5.686558	5.134836	15.966981	2.712035	3.186088	4.485257	8.077771	1.093e+00	2.473e-03	1.753e+00	3.404e-07	1.60717	6.42389	NoBP	NoMF	NoCC	IPR020859:ROC GTPase
PTSG_03534	16.818937	16.637120	13.204665	33.471451	11.623988	12.087067	15.908927	11.078295	8.059e-01	2.125e-02	1.386e+00	3.205e-05	1.26697	6.41703	BP_GO:0046686:response to cadmium ion; BP_GO:0006096:glycolysis; BP_GO:0006099:tricarboxylic acid cycle; BP_GO:0006554:lysine catabolic process; BP_GO:0006568:tryptophan metabolic process	MF_GO:0050897:cobalt ion binding; MF_GO:0008270:zinc ion binding; MF_GO:0004591:oxoglutarate dehydrogenase (succinyl-transferring) activity; MF_GO:0030976:thiamin pyrophosphate binding	CC_GO:0005739:mitochondrion; CC_GO:0045252:oxoglutarate dehydrogenase complex	IPR001017:Dehydrogenase, E1 component; IPR005475:Transketolase-like, pyrimidine-binding domain; IPR011603:2-oxoglutarate dehydrogenase, E1 component; IPR019775:WD40 repeat, conserved site
PTSG_08781	15.077603	8.415934	6.502927	27.977028	18.351419	11.829208	8.068928	9.390184	1.182e+00	1.018e-03	1.219e+00	3.477e-04	1.33487	6.41561	BP_GO:0006511:ubiquitin-dependent protein catabolic process; BP_GO:0051726:regulation of cell cycle; BP_GO:0060360:negative regulation of leucine import in response to ammonium ion; BP_GO:0051453:regulation of intracellular pH; BP_GO:0034762:regulation of transmembrane transport; BP_GO:0016567:protein ubiquitination	MF_GO:0004842:ubiquitin-protein ligase activity	CC_GO:0005794:Golgi apparatus	IPR000569:HECT
PTSG_08297	25.029723	1.566088	6.776752	30.637694	12.489248	15.809719	13.606639	11.880045	1.163e+00	8.872e-04	1.171e+00	4.673e-04	1.29903	6.41362	BP_GO:0007154:cell communication	MF_GO:0005515:protein binding; MF_GO:0035091:phosphoinositide binding	NoCC	IPR001683:Phox homologous domain; IPR008408:Brain acid soluble protein 1; IPR013761:Sterile alpha motif-type
PTSG_07917	9.952286	6.504514	6.518077	28.976627	15.235393	14.121013	12.996060	15.916331	1.613e+00	1.568e-05	9.704e-01	5.331e-03	1.31999	6.41095	NoBP	NoMF	NoCC	NoDomain
PTSG_05092	10.878495	3.867822	10.199704	25.315229	12.406411	9.675496	16.040788	5.302190	1.297e+00	7.278e-04	1.212e+00	7.321e-04	1.37398	6.4054	BP_GO:0005975:carbohydrate metabolic process; BP_GO:0000162:tryptophan biosynthetic process; BP_GO:0006571:tyrosine biosynthetic process; BP_GO:0009094:L-phenylalanine biosynthetic process	MF_GO:0004765:shikimate kinase activity; MF_GO:0005524:ATP binding; MF_GO:0008270:zinc ion binding	CC_GO:0005622:intracellular	IPR000623:Shikimate kinase; IPR006001:Carbohydrate kinase, thermoresistant glucokinase; IPR015880:Zinc finger, C2H2-like; IPR023011:ATPase, F0 complex, subunit A, active site
PTSG_02207	32.786454	16.721866	16.756734	64.572301	43.977393	37.315172	34.679142	34.304061	1.245e+00	4.925e-04	7.641e-01	2.334e-02	1.0617	6.38383	NoBP	MF_GO:0005515:protein binding	NoCC	IPR001680:WD40 repeat; IPR011046:WD40 repeat-like-containing domain; IPR015943:WD40/YVTN repeat-like-containing domain
PTSG_07616	4.671484	2.119286	2.613791	22.806979	13.096489	14.721777	15.007893	7.784489	2.549e+00	4.806e-12	8.423e-01	1.282e-02	1.4115	6.36784	NoBP	NoMF	NoCC	NoDomain
PTSG_05740	154.904036	94.868675	114.285713	157.384944	58.506500	71.031657	90.580388	17.840846	7.636e-02	7.406e-01	1.407e+00	2.241e-05	0.871844	6.36285	NoBP	NoMF	NoCC	IPR018247:EF-Hand 1, calcium-binding site
PTSG_04039	6.824812	3.671746	4.169989	22.414122	10.227966	12.533356	14.752692	6.552741	1.893e+00	1.227e-07	1.019e+00	2.475e-03	1.41759	6.35979	NoBP	MF_GO:0005516:calmodulin binding; MF_GO:0008270:zinc ion binding	CC_GO:0005622:intracellular	IPR002101:Myristoylated alanine-rich C-kinase substrate MARCKS; IPR007087:Zinc finger, C2H2-type; IPR007527:Zinc finger, SWIM-type; IPR015880:Zinc finger, C2H2-like
PTSG_03596	11.152903	10.874949	7.016279	23.735981	9.445820	10.341839	10.266452	4.311260	9.948e-01	4.680e-03	1.462e+00	1.062e-05	1.38973	6.34968	NoBP	NoMF	NoCC	NoDomain
PTSG_10344	1.349399	3.194294	2.386167	9.705092	2.359686	3.011349	4.848277	0.616288	1.783e+00	2.915e-06	1.831e+00	1.825e-07	1.93509	6.34466	BP_GO:0006468:protein amino acid phosphorylation; BP_GO:0009190:cyclic nucleotide biosynthetic process; BP_GO:0009069:serine family amino acid metabolic process	MF_GO:0005524:ATP binding; MF_GO:0016849:phosphorus-oxygen lyase activity; MF_GO:0004674:protein serine/threonine kinase activity	NoCC	IPR000719:Protein kinase, catalytic domain; IPR001054:Adenylyl cyclase class-3/4/guanylyl cyclase; IPR001245:Serine-threonine/tyrosine-protein kinase; IPR008271:Serine/threonine-protein kinase, active site; IPR011009:Protein kinase-like domain; IPR017441:Protein kinase, ATP binding site
PTSG_07485	90.960553	123.177354	109.901548	163.603727	70.852466	92.830635	97.536463	45.201046	2.964e-01	3.559e-01	1.090e+00	9.388e-04	0.861153	6.33297	BP_GO:0050789:regulation of biological process; BP_GO:0009851:auxin biosynthetic process; BP_GO:0032501:multicellular organismal process; BP_GO:0006468:protein amino acid phosphorylation; BP_GO:0009069:serine family amino acid metabolic process	MF_GO:0004674:protein serine/threonine kinase activity; MF_GO:0005524:ATP binding	NoCC	IPR000719:Protein kinase, catalytic domain; IPR002290:Serine/threonine-protein kinase domain; IPR008271:Serine/threonine-protein kinase, active site; IPR011009:Protein kinase-like domain; IPR017441:Protein kinase, ATP binding site; IPR017442:Serine/threonine-protein kinase-like domain
PTSG_09796	20.797020	22.799795	27.924523	59.807229	33.451361	34.370490	32.808618	26.881886	1.026e+00	4.880e-03	8.925e-01	8.978e-03	1.07274	6.33158	BP_GO:0006810:transport	MF_GO:0005215:transporter activity	CC_GO:0005622:intracellular	IPR001071:Cellular retinaldehyde binding/alpha-tocopherol transport; IPR001251:Cellular retinaldehyde-binding/triple function, C-terminal; IPR011074:Phosphatidylinositol transfer protein-like, N-terminal
PTSG_12082	1.242261	1.604006	0.000000	8.960510	1.851421	2.772257	7.821271	0.386834	2.907e+00	6.513e-06	1.415e+00	5.064e-03	2.00026	6.32798	NoBP	MF_GO:0003824:catalytic activity; MF_GO:0005488:binding	NoCC	NoDomain
PTSG_10787	32.998602	13.360061	13.749755	44.552226	19.338555	20.282324	19.437805	20.899533	8.416e-01	2.383e-02	1.136e+00	1.609e-03	1.15481	6.32539	BP_GO:0016192:vesicle-mediated transport	MF_GO:0005515:protein binding	CC_GO:0016020:membrane	IPR000727:Target SNARE coiled-coil domain; IPR010989:t-SNARE
PTSG_06089	4.629801	1.459743	4.458017	15.194926	6.290316	7.448630	8.026205	2.548117	1.803e+00	9.410e-07	1.317e+00	1.317e-04	1.60934	6.3175	NoBP	MF_GO:0003676:nucleic acid binding; MF_GO:0008270:zinc ion binding	NoCC	IPR001878:Zinc finger, CCHC-type; IPR002219:Protein kinase C-like, phorbol ester/diacylglycerol binding; IPR004012:RUN; IPR019786:Zinc finger, PHD-type, conserved site
PTSG_05619	14.533767	6.664555	7.381447	27.688532	12.389060	14.777122	14.982805	7.021248	1.237e+00	5.285e-04	1.165e+00	5.990e-04	1.3178	6.31387	BP_GO:0006468:protein amino acid phosphorylation	MF_GO:0004672:protein kinase activity; MF_GO:0005524:ATP binding	NoCC	IPR000719:Protein kinase, catalytic domain; IPR011009:Protein kinase-like domain; IPR017442:Serine/threonine-protein kinase-like domain
PTSG_05737	1.162429	1.000618	0.000000	8.020127	2.309924	1.945577	4.488772	2.171848	3.114e+00	1.086e-07	1.523e+00	8.868e-04	2.10178	6.31297	NoBP	NoMF	NoCC	NoDomain
PTSG_03405	6.538828	3.540582	5.731329	16.934420	6.035760	5.413235	8.711775	4.729144	1.372e+00	1.242e-03	1.424e+00	3.690e-04	1.54226	6.29534	NoBP	NoMF	NoCC	NoDomain
PTSG_10380	55.668688	29.999730	47.738909	92.567135	43.214677	56.930805	83.883543	15.048712	7.581e-01	2.799e-02	9.040e-01	6.029e-03	0.962638	6.28837	NoBP	NoMF	NoCC	NoDomain
PTSG_01248	7.785062	26.717329	33.400029	50.628710	24.507907	23.316828	36.253708	12.333804	8.546e-01	1.480e-02	1.070e+00	1.256e-03	1.10892	6.27857	NoBP	NoMF	NoCC	NoDomain
PTSG_09176	9.009567	6.122707	10.430306	36.087151	19.034125	20.811428	22.132397	21.459883	1.780e+00	2.371e-06	7.703e-01	2.561e-02	1.21258	6.27317	BP_GO:0007165:signal transduction	MF_GO:0004872:receptor activity	NoCC	IPR001368:TNFR/CD27/30/40/95 cysteine-rich region
PTSG_02626	3.504611	6.700703	6.540268	23.249912	10.526652	16.168352	18.466729	0.587633	1.763e+00	1.409e-06	1.032e+00	2.296e-03	1.38084	6.26784	BP_GO:0006118:electron transport	MF_GO:0003676:nucleic acid binding; MF_GO:0008270:zinc ion binding; MF_GO:0009055:electron carrier activity	NoCC	IPR001878:Zinc finger, CCHC-type; IPR006058:2Fe-2S ferredoxin, iron-sulphur binding site
PTSG_09206	7.249196	21.417302	26.761211	45.879659	17.872288	20.107592	26.074635	26.731274	1.004e+00	3.812e-03	9.897e-01	2.628e-03	1.13521	6.26611	BP_GO:0006508:proteolysis	MF_GO:0005515:protein binding; MF_GO:0004190:aspartic-type endopeptidase activity	NoCC	IPR001680:WD40 repeat; IPR001969:Peptidase aspartic, active site; IPR011046:WD40 repeat-like-containing domain; IPR015943:WD40/YVTN repeat-like-containing domain
PTSG_07385	9.378379	12.585565	8.726008	32.253717	16.270094	15.814334	19.000954	13.584697	1.357e+00	1.178e-04	9.825e-01	3.219e-03	1.24344	6.23136	NoBP	MF_GO:0005515:protein binding	NoCC	IPR001680:WD40 repeat; IPR011046:WD40 repeat-like-containing domain; IPR015943:WD40/YVTN repeat-like-containing domain; IPR017986:WD40-repeat-containing domain; IPR019775:WD40 repeat, conserved site; IPR019781:WD40 repeat, subgroup; IPR019782:WD40 repeat 2; IPR020472:G-protein beta WD-40 repeat
PTSG_00702	13.007461	12.706332	17.447057	31.865458	9.865474	16.033652	16.224634	8.652292	8.443e-01	1.494e-02	1.319e+00	6.221e-05	1.24765	6.23066	NoBP	NoMF	NoCC	IPR022591:Transcription initiation factor TFIID subunit 1, domain of unknown function
PTSG_10879	5.925630	9.653621	8.595562	21.603277	5.740377	8.135719	7.927898	11.301925	1.120e+00	1.337e-03	1.351e+00	4.250e-05	1.40055	6.20889	NoBP	MF_GO:0005515:protein binding	NoCC	IPR001680:WD40 repeat; IPR011046:WD40 repeat-like-containing domain; IPR015943:WD40/YVTN repeat-like-containing domain; IPR017986:WD40-repeat-containing domain; IPR019781:WD40 repeat, subgroup; IPR019782:WD40 repeat 2
PTSG_03512	19.206782	27.599752	21.644845	51.296649	22.715407	19.875661	37.604044	19.872016	8.691e-01	1.556e-02	1.024e+00	2.775e-03	1.09138	6.1999	NoBP	NoMF	NoCC	NoDomain
PTSG_09892	6.876373	7.015322	6.480735	21.724848	7.793771	9.377789	16.590549	3.806701	1.377e+00	1.814e-04	1.205e+00	4.941e-04	1.39211	6.18274	BP_GO:0006260:DNA replication	MF_GO:0003950:NAD+ ADP-ribosyltransferase activity; MF_GO:0000166:nucleotide binding; MF_GO:0003676:nucleic acid binding; MF_GO:0003887:DNA-directed DNA polymerase activity	CC_GO:0042575:DNA polymerase complex	IPR012317:Poly(ADP-ribose) polymerase, catalytic domain; IPR017964:DNA-directed DNA polymerase, family B, conserved site
PTSG_03163	36.709736	18.599833	18.037371	57.708730	23.823476	30.591234	48.682413	17.942694	9.262e-01	1.491e-02	9.170e-01	1.096e-02	1.05529	6.17421	NoBP	NoMF	NoCC	NoDomain
PTSG_02644	5.618406	6.490851	4.591331	20.031129	9.754362	9.568599	10.326573	5.770427	1.548e+00	5.071e-05	1.167e+00	9.471e-04	1.42775	6.17383	NoBP	MF_GO:0005524:ATP binding	NoCC	IPR003959:ATPase, AAA-type, core; IPR003960:ATPase, AAA-type, conserved site
PTSG_09147	13.095690	21.358916	20.511642	51.589191	30.679908	20.508521	23.143984	40.922426	1.197e+00	1.444e-03	8.104e-01	2.090e-02	1.08508	6.17302	NoBP	NoMF	NoCC	NoDomain
PTSG_01016	8.458367	21.697250	20.283265	31.407284	5.781975	10.570496	20.108659	6.180872	6.020e-01	9.384e-02	1.548e+00	7.078e-06	1.23997	6.16641	BP_GO:0045449:regulation of transcription	MF_GO:0003700:transcription factor activity; MF_GO:0008270:zinc ion binding; MF_GO:0043565:sequence-specific DNA binding	CC_GO:0005667:transcription factor complex	IPR000679:Zinc finger, GATA-type; IPR013088:Zinc finger, NHR/GATA-type
PTSG_05071	12.055923	11.961699	11.986642	37.729178	17.551625	19.965803	26.973909	16.597319	1.352e+00	2.333e-04	8.824e-01	1.004e-02	1.17345	6.14607	NoBP	NoMF	NoCC	NoDomain
PTSG_03164	39.239661	21.216476	24.116633	66.760127	42.399015	37.763755	45.457724	21.383319	9.404e-01	9.677e-03	8.543e-01	1.285e-02	1.01293	6.13928	NoBP	NoMF	NoCC	NoDomain
PTSG_01687	17.044178	30.416767	25.280629	64.838347	42.460644	37.417704	52.346399	18.986086	1.119e+00	1.752e-03	7.768e-01	2.015e-02	1.01908	6.13362	NoBP	MF_GO:0003676:nucleic acid binding; MF_GO:0008270:zinc ion binding	NoCC	IPR001878:Zinc finger, CCHC-type
PTSG_03842	14.328505	5.572576	4.243989	32.483753	20.377011	19.647793	21.042278	12.686639	1.691e+00	8.823e-06	8.057e-01	2.273e-02	1.21578	6.10522	NoBP	NoMF	NoCC	IPR009602:Protein of unknown function DUF1208
PTSG_08412	13.291763	14.757402	8.872904	32.285587	15.040134	14.358774	14.924699	15.923249	1.092e+00	2.272e-03	1.079e+00	1.518e-03	1.21775	6.10436	BP_GO:0007154:cell communication	MF_GO:0005515:protein binding; MF_GO:0035091:phosphoinositide binding	NoCC	IPR001452:Src homology-3 domain; IPR001683:Phox homologous domain; IPR011511:Variant SH3
PTSG_07287	14.924745	3.621361	16.459710	29.779757	6.687922	19.670895	21.795106	4.741066	1.047e+00	3.784e-03	1.167e+00	6.465e-04	1.24581	6.09981	NoBP	MF_GO:0005515:protein binding	NoCC	IPR002110:Ankyrin repeat; IPR020683:Ankyrin repeat-containing domain
PTSG_09169	15.414262	3.191971	9.784036	32.744132	18.551676	19.876677	17.871512	14.762037	1.486e+00	2.904e-05	8.673e-01	9.971e-03	1.20459	6.06289	NoBP	MF_GO:0003950:NAD+ ADP-ribosyltransferase activity	NoCC	IPR012317:Poly(ADP-ribose) polymerase, catalytic domain
PTSG_09797	6.858566	1.459743	3.413169	11.534637	1.527648	4.793554	4.707261	1.783682	1.240e+00	1.199e-03	1.827e+00	5.635e-07	1.71798	6.06086	BP_GO:0005975:carbohydrate metabolic process	MF_GO:0016829:lyase activity; MF_GO:0030246:carbohydrate binding	CC_GO:0005576:extracellular region	IPR003159:Polysaccharide lyase family 8, central domain; IPR008929:Chondroitin AC/alginate lyase; IPR011013:Glycoside hydrolase-type carbohydrate-binding; IPR012329:Polysaccharide lyase family 8, N-terminal; IPR012970:Polysaccharide lyase 8, N-terminal alpha-helical; IPR014718:Glycoside hydrolase-type carbohydrate-binding, subgroup
PTSG_01393	4.995699	12.568387	12.527956	31.140369	15.965422	18.159440	18.158384	11.162092	1.333e+00	1.695e-04	9.634e-01	3.848e-03	1.2206	6.05504	BP_GO:0009851:auxin biosynthetic process; BP_GO:0007018:microtubule-based movement; BP_GO:0016192:vesicle-mediated transport; BP_GO:0031503:protein complex localization; BP_GO:0015031:protein transport; BP_GO:0045449:regulation of transcription	MF_GO:0005515:protein binding; MF_GO:0005524:ATP binding; MF_GO:0003777:microtubule motor activity; MF_GO:0030528:transcription regulator activity	CC_GO:0005874:microtubule	IPR001092:Helix-loop-helix DNA-binding domain; IPR001752:Kinesin, motor domain; IPR019821:Kinesin, motor region, conserved site
PTSG_01656	20.964794	8.459288	5.086156	40.818571	30.984810	24.854805	24.638938	15.776809	1.507e+00	5.688e-05	7.525e-01	3.160e-02	1.12767	6.03433	BP_GO:0045449:regulation of transcription	MF_GO:0003700:transcription factor activity; MF_GO:0043565:sequence-specific DNA binding; MF_GO:0046983:protein dimerization activity	CC_GO:0005667:transcription factor complex	IPR000837:Fos transforming protein; IPR004827:Basic-leucine zipper (bZIP) transcription factor; IPR011616:bZIP transcription factor, bZIP-1
PTSG_00854	3.342205	4.608025	8.209126	13.928017	2.971777	3.982102	6.619476	2.751804	1.072e+00	4.015e-03	1.756e+00	4.907e-07	1.58559	6.02512	NoBP	MF_GO:0005515:protein binding; MF_GO:0008270:zinc ion binding	NoCC	IPR001841:Zinc finger, RING-type; IPR013083:Zinc finger, RING/FYVE/PHD-type; IPR017907:Zinc finger, RING-type, conserved site
PTSG_09742	13.909507	16.531309	19.633517	46.397765	29.776157	22.927844	23.087752	27.169393	1.175e+00	1.356e-03	8.291e-01	1.566e-02	1.08562	6.00997	BP_GO:0006470:protein amino acid dephosphorylation	MF_GO:0004722:protein serine/threonine phosphatase activity	CC_GO:0008287:protein serine/threonine phosphatase complex	IPR000222:Protein phosphatase 2C, manganese/magnesium aspartate binding site; IPR001932:Protein phosphatase 2C-like; IPR014045:Protein phosphatase 2C, N-terminal; IPR015655:Protein phosphatase 2C
PTSG_01156	25.257428	7.864486	6.940963	44.582042	20.786807	25.252043	31.353821	28.606472	1.442e+00	3.452e-05	7.284e-01	2.714e-02	1.09531	6.00054	NoBP	MF_GO:0003677:DNA binding; MF_GO:0005515:protein binding; MF_GO:0031177:phosphopantetheine binding	NoCC	IPR000910:High mobility group, HMG1/HMG2; IPR001680:WD40 repeat; IPR006162:Phosphopantetheine attachment site; IPR009071:High mobility group, superfamily; IPR011046:WD40 repeat-like-containing domain; IPR015943:WD40/YVTN repeat-like-containing domain; IPR017986:WD40-repeat-containing domain; IPR019775:WD40 repeat, conserved site; IPR019781:WD40 repeat, subgroup; IPR019782:WD40 repeat 2; IPR022100…
PTSG_09486	60.932009	27.723694	43.924809	92.451099	70.227101	70.902433	43.843181	24.937166	7.626e-01	3.203e-02	8.120e-01	1.654e-02	0.91805	5.99544	BP_GO:0045449:regulation of transcription	MF_GO:0003700:transcription factor activity; MF_GO:0043565:sequence-specific DNA binding; MF_GO:0046983:protein dimerization activity	CC_GO:0005667:transcription factor complex	IPR002112:Transcription factor Jun; IPR004827:Basic-leucine zipper (bZIP) transcription factor; IPR011616:bZIP transcription factor, bZIP-1
PTSG_10978	37.393089	30.846781	25.535259	68.406962	37.772105	46.939092	44.469512	19.406709	8.257e-01	3.219e-02	8.702e-01	1.662e-02	0.9824	5.98878	NoBP	NoMF	NoCC	NoDomain
PTSG_02617	10.830190	14.365043	10.957824	25.064123	8.121223	10.767068	12.739649	4.157257	7.552e-01	2.848e-02	1.486e+00	5.611e-06	1.28622	5.97777	NoBP	MF_GO:0005515:protein binding	NoCC	IPR000210:BTB/POZ-like; IPR000408:Regulator of chromosome condensation, RCC1; IPR002110:Ankyrin repeat; IPR009060:UBA-like; IPR009091:Regulator of chromosome condensation/beta-lactamase-inhibitor protein II; IPR011333:BTB/POZ fold; IPR013069:BTB/POZ; IPR020683:Ankyrin repeat-containing domain
PTSG_05362	18.496908	14.941142	24.386696	35.629839	14.946353	15.161397	19.692740	4.149274	5.840e-01	9.727e-02	1.403e+00	3.359e-05	1.15792	5.96909	NoBP	MF_GO:0005488:binding	NoCC	IPR003533:Doublecortin domain; IPR010323:Protein of unknown function DUF924; IPR011990:Tetratricopeptide-like helical
PTSG_05770	0.920707	2.823438	1.042383	7.507356	1.509408	2.568339	2.666515	1.146815	1.967e+00	2.236e-05	1.900e+00	7.336e-06	2.05145	5.96623	NoBP	NoMF	NoCC	NoDomain
PTSG_11897	12.097903	4.480385	12.983805	28.705319	12.858809	17.370779	18.422120	7.359236	1.238e+00	6.412e-04	1.029e+00	2.601e-03	1.23152	5.96456	NoBP	NoMF	NoCC	IPR011050:Pectin lyase fold/virulence factor; IPR012334:Pectin lyase fold
PTSG_10753	6.776586	11.462397	7.189897	31.283184	15.432164	17.088747	21.981202	15.362226	1.586e+00	9.370e-06	8.258e-01	1.367e-02	1.20037	5.96262	BP_GO:0006350:transcription	MF_GO:0005515:protein binding; MF_GO:0008270:zinc ion binding	NoCC	IPR001965:Zinc finger, PHD-type; IPR003618:Transcription elongation factor S-II, central domain; IPR011011:Zinc finger, FYVE/PHD-type; IPR012921:Spen paralogue and orthologue SPOC, C-terminal; IPR013083:Zinc finger, RING/FYVE/PHD-type; IPR019786:Zinc finger, PHD-type, conserved site; IPR019787:Zinc finger, PHD-finger
PTSG_03430	12.236437	19.076106	12.841204	36.924780	17.816551	22.902741	19.199793	12.853404	1.026e+00	3.504e-03	1.010e+00	2.457e-03	1.14442	5.95845	BP_GO:0009987:cellular process; BP_GO:0050789:regulation of biological process; BP_GO:0044238:primary metabolic process; BP_GO:0009058:biosynthetic process	MF_GO:0005515:protein binding	NoCC	IPR010993:Sterile alpha motif homology
PTSG_02037	7.015973	18.236453	19.416634	30.041878	7.380958	15.337214	18.662182	4.883536	7.039e-01	3.905e-02	1.382e+00	2.050e-05	1.20953	5.93746	BP_GO:0006030:chitin metabolic process; BP_GO:0006118:electron transport; BP_GO:0007165:signal transduction	MF_GO:0005507:copper ion binding; MF_GO:0009055:electron carrier activity; MF_GO:0004872:receptor activity; MF_GO:0008061:chitin binding	CC_GO:0005576:extracellular region	IPR000923:Blue (type 1) copper domain; IPR001368:TNFR/CD27/30/40/95 cysteine-rich region; IPR002557:Chitin binding domain; IPR006150:Cysteine-rich repeat; IPR009030:Growth factor, receptor
PTSG_10919	8.282805	2.468019	2.473165	15.585504	6.457070	8.531122	4.492796	5.952058	1.462e+00	2.108e-03	1.281e+00	4.066e-03	1.49683	5.93064	NoBP	NoMF	NoCC	IPR003006:Immunoglobulin/major histocompatibility complex, conserved site
PTSG_01507	17.532615	4.150317	10.586473	31.157781	18.813591	13.694165	19.574996	10.919141	1.222e+00	1.004e-03	9.737e-01	5.281e-03	1.19491	5.92857	NoBP	NoMF	NoCC	NoDomain
PTSG_07047	6.889290	11.103073	10.150241	23.340374	8.274000	11.222116	11.955026	6.576806	1.014e+00	4.309e-03	1.285e+00	1.282e-04	1.30399	5.92632	BP_GO:0006629:lipid metabolic process; BP_GO:0042990:regulation of transcription factor import into nucleus; BP_GO:0006508:proteolysis	MF_GO:0004252:serine-type endopeptidase activity	CC_GO:0005795:Golgi stack; CC_GO:0005788:endoplasmic reticulum lumen; CC_GO:0016020:membrane; CC_GO:0005634:nucleus	IPR000209:Peptidase S8/S53, subtilisin/kexin/sedolisin; IPR015500:Peptidase S8, subtilisin-related; IPR022398:Peptidase S8/S53, subtilisin, active site
PTSG_06135	9.345933	3.902668	6.689536	27.439086	14.746796	19.214696	19.991249	7.430497	1.744e+00	6.250e-07	8.370e-01	1.148e-02	1.23995	5.92468	BP_GO:0007018:microtubule-based movement	MF_GO:0003777:microtubule motor activity; MF_GO:0005524:ATP binding; MF_GO:0003779:actin binding	CC_GO:0005874:microtubule	IPR000253:Forkhead-associated (FHA) domain; IPR001752:Kinesin, motor domain; IPR002558:I/LWEQ; IPR008984:SMAD/FHA domain; IPR019821:Kinesin, motor region, conserved site
PTSG_09552	2.131120	1.882742	1.306154	12.663358	7.087818	6.132550	6.214433	4.191286	2.524e+00	5.712e-09	1.087e+00	3.840e-03	1.61464	5.91376	NoBP	NoMF	NoCC	NoDomain
PTSG_10955	36.331412	47.264177	52.164716	88.848334	46.438372	58.062318	57.180709	32.845426	6.692e-01	4.942e-02	8.618e-01	8.271e-03	0.913048	5.91041	NoBP	NoMF	CC_GO:0005634:nucleus	IPR003822:Paired amphipathic helix; IPR013194:Histone deacetylase interacting
PTSG_06594	17.365091	24.232243	22.328985	43.431855	19.804068	17.570935	24.989848	16.927528	7.263e-01	3.964e-02	1.117e+00	9.807e-04	1.08596	5.90836	NoBP	MF_GO:0003824:catalytic activity	NoCC	IPR001932:Protein phosphatase 2C-like; IPR014045:Protein phosphatase 2C, N-terminal; IPR015655:Protein phosphatase 2C
PTSG_12185	5.051163	9.015784	8.842359	19.568338	8.856558	4.475763	11.074619	5.551439	1.067e+00	6.837e-03	1.371e+00	2.084e-04	1.37349	5.89289	NoBP	NoMF	NoCC	NoDomain
PTSG_06409	0.149643	2.705060	0.000000	6.757879	3.033103	1.836704	2.110418	0.931961	2.614e+00	2.415e-06	1.757e+00	1.273e-04	2.1354	5.88638	NoBP	NoMF	NoCC	IPR000436:Sushi/SCR/CCP
PTSG_00169	8.138596	19.958943	15.137536	30.805549	11.118686	15.355954	18.503546	6.370997	7.913e-01	2.242e-02	1.262e+00	1.201e-04	1.18895	5.8795	BP_GO:0045449:regulation of transcription; BP_GO:0042967:acyl-carrier-protein biosynthetic process	MF_GO:0003712:transcription cofactor activity; MF_GO:0004402:histone acetyltransferase activity; MF_GO:0008270:zinc ion binding	CC_GO:0005667:transcription factor complex; CC_GO:0000123:histone acetyltransferase complex	IPR000197:Zinc finger, TAZ-type; IPR000433:Zinc finger, ZZ-type; IPR001487:Bromodomain; IPR003101:Coactivator CBP, KIX; IPR010303:Domain of unknown function DUF902, CREBbp; IPR013178:Histone H3-K56 acetyltransferase, RTT109; IPR018359:Bromodomain, conserved site; IPR019786:Zinc finger, PHD-type, conserved site
PTSG_04259	14.593536	22.492152	17.983286	41.611671	16.736903	32.257105	28.095131	4.443370	8.786e-01	1.161e-02	1.037e+00	1.657e-03	1.09244	5.87615	NoBP	NoMF	NoCC	NoDomain
PTSG_01702	0.000000	0.400197	0.000000	5.443282	0.295633	0.899176	5.245351	0.386058	5.173e+00	6.726e-18	1.628e+00	2.830e-05	2.39855	5.86321	NoBP	NoMF	NoCC	NoDomain
PTSG_08493	45.161528	26.112809	18.969738	64.103915	31.475573	36.978497	40.317668	29.124374	7.971e-01	2.029e-02	8.810e-01	7.252e-03	0.975916	5.85778	NoBP	NoMF	NoCC	NoDomain
PTSG_13051	15.619578	4.654150	11.173819	23.361989	10.475490	10.557652	9.834084	4.770325	8.524e-01	1.706e-02	1.383e+00	5.354e-05	1.28553	5.84414	NoBP	NoMF	NoCC	NoDomain
PTSG_01355	10.419353	12.531989	8.679877	31.512491	16.847506	13.696424	24.299045	11.378098	1.280e+00	6.032e-04	9.184e-01	8.412e-03	1.17267	5.83738	BP_GO:0007165:signal transduction	MF_GO:0004872:receptor activity	CC_GO:0016020:membrane	IPR006757:Opioid growth factor receptor (OGFr) conserved domain
PTSG_11095	5.911540	4.024659	2.781415	14.696591	3.844516	8.754909	6.279869	4.685736	1.481e+00	1.772e-04	1.300e+00	4.278e-04	1.50356	5.82992	BP_GO:0045449:regulation of transcription	MF_GO:0003700:transcription factor activity; MF_GO:0043565:sequence-specific DNA binding	CC_GO:0005667:transcription factor complex	IPR002100:Transcription factor, MADS-box
PTSG_04002	16.357604	3.862581	6.505962	27.466111	16.239881	15.269185	14.810958	9.513485	1.320e+00	1.946e-04	9.668e-01	4.062e-03	1.21957	5.82903	BP_GO:0007165:signal transduction	MF_GO:0005515:protein binding	CC_GO:0005856:cytoskeleton	IPR000159:Ras-association; IPR000299:FERM domain; IPR001478:PDZ/DHR/GLGF; IPR019748:FERM central domain; IPR019749:Band 4.1 domain
PTSG_07105	38.754585	18.296521	24.519863	71.745423	41.321471	44.195295	54.518148	39.340581	1.098e+00	2.070e-03	6.628e-01	4.772e-02	0.944559	5.82303	NoBP	MF_GO:0005515:protein binding	NoCC	IPR006019:Phosphotyrosine interaction (PID/PI); IPR006020:Phosphotyrosine interaction domain; IPR011993:Pleckstrin homology-type
PTSG_12611	15.974851	13.340904	14.749993	35.583436	17.546585	19.952001	22.045466	10.210172	9.760e-01	4.987e-03	1.024e+00	1.907e-03	1.12988	5.82242	NoBP	MF_GO:0005515:protein binding	NoCC	IPR000408:Regulator of chromosome condensation, RCC1; IPR002110:Ankyrin repeat; IPR020683:Ankyrin repeat-containing domain
PTSG_03540	18.032141	23.084082	19.143903	45.627387	24.807198	23.215927	25.772356	19.580934	8.839e-01	1.488e-02	9.522e-01	5.720e-03	1.05581	5.81945	NoBP	MF_GO:0005515:protein binding	NoCC	IPR001849:Pleckstrin homology domain; IPR011993:Pleckstrin homology-type
PTSG_06663	11.276753	10.211283	19.138705	32.885053	18.858173	11.765670	18.293619	14.046104	9.797e-01	8.597e-03	1.048e+00	2.884e-03	1.15197	5.80519	BP_GO:0008152:metabolic process	MF_GO:0016787:hydrolase activity	NoCC	IPR013094:Alpha/beta hydrolase fold-3
PTSG_06773	28.619934	15.888448	16.458260	52.379022	38.079634	34.557087	28.830570	18.943611	1.064e+00	2.849e-03	7.906e-01	1.920e-02	1.01542	5.79898	NoBP	NoMF	NoCC	NoDomain
PTSG_04736	30.450120	18.348010	18.969960	61.116877	37.381140	43.540375	46.806596	21.914000	1.132e+00	1.947e-03	7.007e-01	3.882e-02	0.976576	5.79451	BP_GO:0015031:protein transport	NoMF	CC_GO:0016020:membrane; CC_GO:0005768:endosome	IPR005024:Snf7
PTSG_09219	9.843986	32.875393	27.006373	47.259516	18.355456	17.343209	31.240498	24.061996	7.196e-01	4.000e-02	1.035e+00	1.894e-03	1.04142	5.79293	NoBP	NoMF	NoCC	NoDomain
PTSG_02454	23.838094	12.539887	13.137219	46.516734	31.053624	24.628536	28.460488	24.743555	1.179e+00	3.413e-03	7.569e-01	4.195e-02	1.03959	5.759	NoBP	NoMF	NoCC	NoDomain
PTSG_09204	5.180183	9.475584	6.888778	24.187980	6.090508	5.298432	11.306335	26.974347	1.455e+00	6.520e-05	9.080e-01	7.833e-03	1.24948	5.74288	BP_GO:0007017:microtubule-based process	MF_GO:0005515:protein binding; MF_GO:0003777:microtubule motor activity	CC_GO:0005871:kinesin complex; CC_GO:0005874:microtubule	IPR001440:Tetratricopeptide TPR-1; IPR002151:Kinesin light chain; IPR007277:Transmembrane adaptor Erv26; IPR011990:Tetratricopeptide-like helical; IPR013026:Tetratricopeptide repeat-containing; IPR019734:Tetratricopeptide repeat
PTSG_12885	22.713118	13.790199	13.542575	42.336659	21.477766	23.436833	22.306481	25.009614	1.044e+00	2.997e-03	8.533e-01	1.060e-02	1.05864	5.72072	BP_GO:0006468:protein amino acid phosphorylation; BP_GO:0046854:phosphoinositide phosphorylation; BP_GO:0048015:phosphoinositide-mediated signaling	MF_GO:0004672:protein kinase activity; MF_GO:0005515:protein binding; MF_GO:0016303:1-phosphatidylinositol-3-kinase activity	CC_GO:0005942:phosphoinositide 3-kinase complex	IPR000008:C2 calcium-dependent membrane targeting; IPR000403:Phosphatidylinositol 3-/4-kinase, catalytic; IPR001263:Phosphoinositide 3-kinase, accessory (PIK) domain; IPR002420:Phosphoinositide 3-kinase, C2; IPR008290:Phosphatidylinositol 3-kinase, Vps34 type; IPR008973:C2 calcium/lipid-binding domain, CaLB; IPR011009:Protein kinase-like domain; IPR015433:Phosphatidylinositol Kinase; IPR016024:Ar…
PTSG_10025	8.518418	8.252216	8.616475	17.194902	4.014054	6.212790	7.239440	2.983808	7.217e-01	3.468e-02	1.746e+00	6.372e-08	1.39282	5.71601	BP_GO:0006119:oxidative phosphorylation	MF_GO:0000287:magnesium ion binding; MF_GO:0004427:inorganic diphosphatase activity	CC_GO:0005737:cytoplasm	IPR008162:Inorganic pyrophosphatase
PTSG_11946	8.042787	7.651986	5.477101	18.054440	6.056430	10.391218	7.675560	3.690819	1.047e+00	2.455e-02	1.352e+00	2.633e-03	1.36734	5.70766	NoBP	NoMF	NoCC	IPR004332:Transposase, MuDR, plant
PTSG_01986	103.179288	88.711107	90.528039	128.553899	39.976214	90.851933	69.139503	29.325694	1.498e-01	5.942e-01	1.163e+00	3.469e-04	0.814395	5.70584	BP_GO:0007156:homophilic cell adhesion	MF_GO:0005515:protein binding; MF_GO:0005509:calcium ion binding	CC_GO:0005886:plasma membrane	IPR000742:Epidermal growth factor-like, type 3; IPR002035:von Willebrand factor, type A; IPR002126:Cadherin; IPR006209:EGF; IPR006210:Epidermal growth factor-like; IPR009045:Hedgehog/DD-peptidase, zinc-binding motif; IPR013032:EGF-like region, conserved site; IPR015919:Cadherin-like; IPR020894:Cadherin conserved site
PTSG_03631	43.692907	14.846378	20.828270	68.873614	35.986462	50.036021	57.334646	29.717840	1.072e+00	3.217e-03	6.598e-01	5.388e-02	0.933422	5.69936	NoBP	NoMF	CC_GO:0016020:membrane	IPR004031:PMP-22/EMP/MP20/Claudin
PTSG_00129	4.292912	3.895084	4.353576	15.719047	6.686203	8.544468	8.921731	4.046505	1.610e+00	7.625e-06	1.150e+00	6.859e-04	1.43341	5.697	BP_GO:0006468:protein amino acid phosphorylation	MF_GO:0005524:ATP binding; MF_GO:0004713:protein tyrosine kinase activity	NoCC	IPR000719:Protein kinase, catalytic domain; IPR008266:Tyrosine-protein kinase, active site; IPR011009:Protein kinase-like domain; IPR011989:Armadillo-like helical; IPR016024:Armadillo-type fold; IPR017441:Protein kinase, ATP binding site; IPR017442:Serine/threonine-protein kinase-like domain
PTSG_04622	4.741011	3.170108	2.519467	15.611781	7.166775	7.840646	10.404648	4.534435	1.855e+00	1.424e-06	1.049e+00	2.926e-03	1.43646	5.69493	NoBP	NoMF	NoCC	NoDomain
PTSG_00370	4.563590	7.634012	4.518240	13.350094	2.819695	4.329321	6.179202	2.485451	9.601e-01	6.115e-03	1.749e+00	1.059e-07	1.52246	5.69214	NoBP	NoMF	NoCC	NoDomain
PTSG_11697	11.861079	0.806053	10.500544	22.710190	14.141866	9.751905	17.608130	1.555150	1.217e+00	1.428e-02	1.049e+00	1.910e-02	1.26332	5.6916	NoBP	NoMF	NoCC	NoDomain
PTSG_01597	4.041198	2.968857	3.606119	13.547715	7.393579	5.364412	6.106411	3.818622	1.632e+00	1.868e-05	1.246e+00	4.442e-04	1.50992	5.67727	BP_GO:0007018:microtubule-based movement	MF_GO:0005515:protein binding; MF_GO:0003777:microtubule motor activity; MF_GO:0005524:ATP binding	CC_GO:0005874:microtubule	IPR000253:Forkhead-associated (FHA) domain; IPR001752:Kinesin, motor domain; IPR008984:SMAD/FHA domain; IPR019821:Kinesin, motor region, conserved site
PTSG_10793	6.528127	2.661825	5.168039	25.429579	15.413242	18.593774	18.863232	9.415199	2.105e+00	2.805e-09	7.016e-01	3.400e-02	1.2157	5.67542	BP_GO:0009653:anatomical structure morphogenesis; BP_GO:0042221:response to chemical stimulus; BP_GO:0048009:insulin-like growth factor receptor signaling pathway; BP_GO:0046777:protein amino acid autophosphorylation; BP_GO:0010646:regulation of cell communication; BP_GO:0006955:immune response; BP_GO:0010627:regulation of intracellular protein kinase cascade; BP_GO:0048513:organ development; BP_…	MF_GO:0043548:phosphoinositide 3-kinase binding; MF_GO:0043559:insulin binding; MF_GO:0005010:insulin-like growth factor receptor activity; MF_GO:0031994:insulin-like growth factor I binding; MF_GO:0043560:insulin receptor substrate binding; MF_GO:0042802:identical protein binding; MF_GO:0005158:insulin receptor binding; MF_GO:0005524:ATP binding	CC_GO:0005792:microsome; CC_GO:0005899:insulin receptor complex	IPR000719:Protein kinase, catalytic domain; IPR001245:Serine-threonine/tyrosine-protein kinase; IPR008266:Tyrosine-protein kinase, active site; IPR008957:Fibronectin type III domain; IPR011009:Protein kinase-like domain; IPR017441:Protein kinase, ATP binding site; IPR020635:Tyrosine-protein kinase, catalytic domain
PTSG_09379	15.450617	15.331807	9.995710	37.866631	19.445066	21.549969	25.652320	17.997627	1.177e+00	1.271e-03	8.243e-01	1.635e-02	1.07955	5.65993	BP_GO:0006468:protein amino acid phosphorylation	MF_GO:0004672:protein kinase activity; MF_GO:0005524:ATP binding	NoCC	IPR000719:Protein kinase, catalytic domain; IPR011009:Protein kinase-like domain; IPR017441:Protein kinase, ATP binding site; IPR017442:Serine/threonine-protein kinase-like domain
PTSG_11713	8.046764	1.928036	3.434767	21.645371	12.956966	14.254798	17.632609	4.339809	1.955e+00	1.207e-07	8.152e-01	1.721e-02	1.27539	5.65762	BP_GO:0006508:proteolysis	MF_GO:0005515:protein binding; MF_GO:0004190:aspartic-type endopeptidase activity	NoCC	IPR001660:Sterile alpha motif domain; IPR001995:Peptidase A2A, retrovirus, catalytic; IPR002110:Ankyrin repeat; IPR010993:Sterile alpha motif homology; IPR013761:Sterile alpha motif-type; IPR020683:Ankyrin repeat-containing domain; IPR021129:Sterile alpha motif, type 1
PTSG_09115	2.119426	5.363738	4.936153	13.187186	2.830211	3.027046	6.832079	7.074975	1.386e+00	4.299e-04	1.388e+00	1.465e-04	1.52017	5.65664	NoBP	NoMF	NoCC	IPR015916:Galactose oxidase, beta-propeller
PTSG_07952	3.457746	2.060602	2.384467	11.415880	5.209932	5.872085	5.454453	1.798486	1.814e+00	2.736e-07	1.316e+00	7.763e-05	1.60675	5.64446	BP_GO:0000724:double-strand break repair via homologous recombination; BP_GO:0005982:starch metabolic process; BP_GO:0005985:sucrose metabolic process	MF_GO:0004650:polygalacturonase activity	NoCC	IPR000743:Glycoside hydrolase, family 28; IPR015187:BRCA2, oligonucleotide/oligosaccharide-binding 1; IPR016027:Nucleic acid-binding, OB-fold-like
PTSG_02777	18.177196	23.470377	17.179327	51.553073	32.979920	28.924357	35.507370	25.200597	1.095e+00	2.627e-03	7.365e-01	2.997e-02	0.992	5.64249	BP_GO:0006607:NLS-bearing substrate import into nucleus	MF_GO:0005515:protein binding; MF_GO:0008565:protein transporter activity	NoCC	IPR000225:Armadillo; IPR011989:Armadillo-like helical; IPR016024:Armadillo-type fold
PTSG_01609	29.253167	52.312863	71.080603	83.730121	37.498274	44.747313	63.779163	19.672653	4.129e-01	2.200e-01	1.015e+00	2.315e-03	0.880584	5.62488	BP_GO:0006468:protein amino acid phosphorylation; BP_GO:0009069:serine family amino acid metabolic process	MF_GO:0005524:ATP binding; MF_GO:0004674:protein serine/threonine kinase activity	CC_GO:0019861:flagellum	IPR000719:Protein kinase, catalytic domain; IPR002290:Serine/threonine-protein kinase domain; IPR008271:Serine/threonine-protein kinase, active site; IPR011009:Protein kinase-like domain; IPR017442:Serine/threonine-protein kinase-like domain
PTSG_00167	4.322494	5.818698	1.903945	17.536070	9.868736	9.235701	10.283575	6.414996	1.826e+00	1.909e-06	9.580e-01	7.050e-03	1.35922	5.61664	NoBP	NoMF	NoCC	IPR022042:snRNA-activating protein complex, subunit 3, C-terminal
PTSG_06017	4.414462	8.685636	7.887771	24.260428	13.283632	9.851414	15.034930	13.877337	1.510e+00	2.228e-04	8.794e-01	1.740e-02	1.21737	5.60055	BP_GO:0006259:DNA metabolic process	MF_GO:0003677:DNA binding; MF_GO:0004518:nuclease activity	NoCC	IPR011335:Restriction endonuclease, type II-like; IPR020819:DNA repair nuclease, XPF-type/Helicase
PTSG_01253	14.845063	11.828997	12.722518	28.730747	10.665537	15.761498	15.195907	9.290168	8.297e-01	1.615e-02	1.164e+00	3.922e-04	1.15507	5.59576	NoBP	MF_GO:0005488:binding	NoCC	IPR011989:Armadillo-like helical
PTSG_02998	6.871596	9.089003	8.077889	23.284648	10.391055	13.791980	12.873547	8.298177	1.238e+00	4.583e-04	1.027e+00	2.175e-03	1.23194	5.59462	NoBP	MF_GO:0003676:nucleic acid binding; MF_GO:0008270:zinc ion binding; MF_GO:0005515:protein binding	NoCC	IPR000571:Zinc finger, CCCH-type; IPR002110:Ankyrin repeat; IPR002893:Zinc finger, MYND-type; IPR020683:Ankyrin repeat-containing domain
PTSG_02238	0.077641	2.205508	0.000000	10.421463	7.683398	4.418285	6.257017	2.611129	3.556e+00	7.737e-15	9.842e-01	6.857e-03	1.6495	5.57777	NoBP	NoMF	NoCC	NoDomain
PTSG_12523	1.993628	1.544502	0.257954	7.502699	2.376986	2.891867	2.610791	2.234902	2.216e+00	4.884e-05	1.550e+00	1.127e-03	1.91665	5.57249	NoBP	NoMF	NoCC	NoDomain
PTSG_07532	16.071747	8.521280	9.845021	28.342482	13.515375	16.720177	13.609012	10.831349	1.002e+00	5.026e-03	1.038e+00	2.312e-03	1.15467	5.57116	BP_GO:0006464:protein modification process	MF_GO:0016881:acid-amino acid ligase activity; MF_GO:0005515:protein binding	CC_GO:0005622:intracellular	IPR000569:HECT; IPR001298:Filamin/ABP280 repeat; IPR013783:Immunoglobulin-like fold; IPR014756:Immunoglobulin E-set; IPR017868:Filamin/ABP280 repeat-like
PTSG_08952	28.470799	15.989744	18.718558	43.409811	23.251285	24.084310	21.860013	17.082629	7.451e-01	3.136e-02	9.957e-01	2.674e-03	1.02372	5.56899	BP_GO:0006464:protein modification process	MF_GO:0016881:acid-amino acid ligase activity	CC_GO:0005622:intracellular	IPR000569:HECT
PTSG_04457	8.901590	7.060430	3.784384	18.026032	5.913119	9.364925	8.710900	6.335798	1.145e+00	3.234e-03	1.231e+00	8.148e-04	1.33346	5.56321	BP_GO:0006468:protein amino acid phosphorylation; BP_GO:0009069:serine family amino acid metabolic process	MF_GO:0005524:ATP binding; MF_GO:0004674:protein serine/threonine kinase activity	NoCC	IPR000719:Protein kinase, catalytic domain; IPR002290:Serine/threonine-protein kinase domain; IPR008271:Serine/threonine-protein kinase, active site; IPR011009:Protein kinase-like domain; IPR017441:Protein kinase, ATP binding site; IPR017442:Serine/threonine-protein kinase-like domain
PTSG_09323	15.350157	14.839138	16.429879	37.907005	20.409933	25.377961	25.906816	8.909253	9.854e-01	5.430e-03	9.102e-01	6.600e-03	1.06053	5.56183	NoBP	MF_GO:0005515:protein binding	NoCC	IPR002110:Ankyrin repeat; IPR020683:Ankyrin repeat-containing domain
PTSG_08877	9.278102	19.866627	15.406232	32.103918	10.662735	18.979789	21.263029	8.956383	8.079e-01	1.923e-02	1.097e+00	8.350e-04	1.10588	5.53458	BP_GO:0006508:proteolysis	MF_GO:0004252:serine-type endopeptidase activity	NoCC	IPR012937:Domain of unknown function DUF1693; IPR018114:Peptidase S1/S6, chymotrypsin/Hap, active site
PTSG_03790	8.883508	10.483677	8.775214	31.873908	25.511268	22.169489	21.361862	6.424911	1.465e+00	5.610e-05	7.576e-01	2.519e-02	1.10664	5.52689	NoBP	NoMF	NoCC	NoDomain
PTSG_00461	12.230894	12.550346	12.052494	26.316807	10.912951	13.285852	13.300056	7.465945	7.993e-01	2.653e-02	1.217e+00	3.576e-04	1.17126	5.5259	NoBP	NoMF	NoCC	IPR007130:Diacylglycerol acyltransferase
PTSG_13033	8.337214	8.295965	6.135980	25.810647	13.953025	13.570079	19.570988	10.003582	1.465e+00	5.246e-05	8.452e-01	1.230e-02	1.17773	5.52342	NoBP	NoMF	NoCC	NoDomain
PTSG_13243	9.000359	19.368758	16.303682	31.989663	12.519562	22.763462	19.039859	5.231647	8.145e-01	4.223e-02	1.090e+00	3.502e-03	1.1033	5.51598	NoBP	NoMF	NoCC	NoDomain
PTSG_09129	2.425891	2.535678	2.466231	9.709100	3.030102	3.802462	5.411150	1.582765	1.672e+00	1.882e-05	1.477e+00	3.676e-05	1.67701	5.49949	NoBP	MF_GO:0005515:protein binding	NoCC	IPR001440:Tetratricopeptide TPR-1; IPR011990:Tetratricopeptide-like helical; IPR013026:Tetratricopeptide repeat-containing; IPR019734:Tetratricopeptide repeat
PTSG_02549	9.121647	3.413873	3.763091	21.061052	11.821374	12.390656	15.048293	6.421857	1.645e+00	5.691e-06	8.770e-01	9.693e-03	1.25011	5.49612	BP_GO:0006298:mismatch repair	MF_GO:0005524:ATP binding; MF_GO:0030983:mismatched DNA binding; MF_GO:0008270:zinc ion binding	CC_GO:0005622:intracellular	IPR002099:DNA mismatch repair protein; IPR003594:ATPase-like, ATP-binding domain; IPR013507:DNA mismatch repair protein, C-terminal; IPR014721:Ribosomal protein S5 domain 2-type fold, subgroup; IPR014762:DNA mismatch repair, conserved site; IPR014763:DNA mismatch repair protein, N-terminal; IPR014790:MutL, C-terminal, dimerisation; IPR015434:Post Meiotic Segregation 2; IPR015880:Zinc finger, C2H2…
PTSG_05995	13.844170	9.443702	7.841098	26.017390	10.651228	12.882619	16.787899	9.760771	1.027e+00	3.635e-03	1.043e+00	1.872e-03	1.16515	5.47784	BP_GO:0009058:biosynthetic process; BP_GO:0006687:glycosphingolipid metabolic process	MF_GO:0001733:galactosylceramide sulfotransferase activity; MF_GO:0005488:binding	CC_GO:0005794:Golgi apparatus; CC_GO:0016021:integral to membrane	IPR009729:Galactose-3-O-sulfotransferase; IPR011989:Armadillo-like helical
PTSG_06628	6.801991	3.705212	3.644180	23.665005	9.884010	17.136209	23.393334	7.545756	2.021e+00	1.619e-08	7.054e-01	3.411e-02	1.1999	5.47716	NoBP	MF_GO:0008270:zinc ion binding; MF_GO:0003676:nucleic acid binding	CC_GO:0005622:intracellular	IPR007087:Zinc finger, C2H2-type; IPR013087:Zinc finger, C2H2-type/integrase, DNA-binding; IPR015880:Zinc finger, C2H2-like
PTSG_09773	31.810093	26.152706	34.271005	55.865685	31.579956	32.161970	35.706402	11.644026	5.602e-01	1.077e-01	1.007e+00	2.736e-03	0.943591	5.4765	NoBP	NoMF	NoCC	NoDomain
PTSG_06159	8.925520	1.484232	7.961572	27.058421	16.930173	22.257298	21.933103	5.811396	1.835e+00	3.268e-07	6.949e-01	3.745e-02	1.15083	5.47566	NoBP	MF_GO:0005515:protein binding; MF_GO:0005509:calcium ion binding	NoCC	IPR000152:EGF-type aspartate/asparagine hydroxylation site; IPR000742:Epidermal growth factor-like, type 3; IPR001881:EGF-like calcium-binding; IPR006209:EGF; IPR006210:Epidermal growth factor-like; IPR013032:EGF-like region, conserved site; IPR018097:EGF-like calcium-binding, conserved site
PTSG_00901	22.622536	8.059956	10.826299	27.712333	9.501133	15.758029	11.327621	9.870638	7.051e-01	4.235e-02	1.238e+00	2.000e-04	1.14094	5.46791	NoBP	NoMF	NoCC	IPR010640:Low temperature requirement A
PTSG_08602	17.483119	12.262521	14.801563	35.650194	16.041196	21.675405	29.135555	8.423882	9.627e-01	6.367e-03	9.216e-01	5.726e-03	1.05843	5.4571	BP_GO:0006886:intracellular protein transport; BP_GO:0006888:ER to Golgi vesicle-mediated transport	MF_GO:0008270:zinc ion binding	CC_GO:0030127:COPII vesicle coat	IPR002745:Phosphotransferase KptA/Tpt1; IPR006895:Zinc finger, Sec23/Sec24-type; IPR006896:Sec23/Sec24, trunk domain
PTSG_00810	11.221586	13.624268	10.618749	32.355813	17.972333	16.632605	20.246282	16.272184	1.154e+00	2.240e-03	8.468e-01	1.575e-02	1.08741	5.45439	NoBP	NoMF	CC_GO:0032580:Golgi cisterna membrane	IPR008428:Chondroitin N-acetylgalactosaminyltransferase
PTSG_10665	0.716550	17.314627	3.145648	26.548888	16.751107	18.846184	20.339968	6.534530	1.611e+00	3.882e-06	7.677e-01	1.940e-02	1.15166	5.44802	NoBP	MF_GO:0005515:protein binding; MF_GO:0005509:calcium ion binding	NoCC	IPR000152:EGF-type aspartate/asparagine hydroxylation site; IPR000436:Sushi/SCR/CCP; IPR000742:Epidermal growth factor-like, type 3; IPR006210:Epidermal growth factor-like; IPR007110:Immunoglobulin-like; IPR013091:EGF calcium-binding; IPR016060:Complement control module; IPR018097:EGF-like calcium-binding, conserved site
PTSG_05517	11.740838	2.737179	5.063790	27.206357	19.053518	18.377177	16.919535	12.389912	1.735e+00	6.187e-06	6.926e-01	4.924e-02	1.14224	5.44377	BP_GO:0035023:regulation of Rho protein signal transduction; BP_GO:0043087:regulation of GTPase activity	MF_GO:0005089:Rho guanyl-nucleotide exchange factor activity	CC_GO:0005622:intracellular	IPR000219:Dbl homology (DH) domain
PTSG_03413	13.222628	15.759733	14.351207	32.019748	12.300343	23.184794	16.393776	10.497266	8.472e-01	1.560e-02	1.027e+00	1.998e-03	1.08428	5.42237	NoBP	MF_GO:0005515:protein binding	NoCC	IPR000225:Armadillo; IPR008408:Brain acid soluble protein 1; IPR011989:Armadillo-like helical; IPR016024:Armadillo-type fold
PTSG_12420	2.340489	2.627858	2.194448	14.212028	6.632600	7.948177	11.071005	4.520776	2.274e+00	3.503e-10	9.082e-01	7.153e-03	1.41392	5.41396	NoBP	MF_GO:0003676:nucleic acid binding	NoCC	IPR000504:RNA recognition motif domain
PTSG_00003	4.041138	5.635346	4.810490	20.142381	12.527358	7.455124	6.350572	18.657738	1.762e+00	1.273e-06	7.997e-01	1.875e-02	1.24524	5.39458	NoBP	MF_GO:0005515:protein binding	NoCC	IPR007529:Zinc finger, HIT-type; IPR011046:WD40 repeat-like-containing domain
PTSG_09781	3.179548	2.309304	3.085492	17.450007	13.031386	10.199857	13.612532	3.960383	2.303e+00	2.339e-07	7.648e-01	3.940e-02	1.3067	5.39035	NoBP	NoMF	NoCC	NoDomain
PTSG_04632	10.601366	11.582554	7.762926	22.724952	8.056213	6.369529	12.381050	12.696975	8.871e-01	1.286e-02	1.176e+00	5.407e-04	1.19564	5.3878	BP_GO:0006260:DNA replication	MF_GO:0003677:DNA binding; MF_GO:0003887:DNA-directed DNA polymerase activity	CC_GO:0005760:gamma DNA polymerase complex	IPR001098:DNA-directed DNA polymerase, family A, palm domain; IPR002297:DNA-directed DNA-polymerase, family A, mitochondria
PTSG_12125	7.639903	10.907239	6.750871	27.894457	16.218450	16.633544	21.273857	10.444515	1.427e+00	6.722e-05	7.820e-01	1.951e-02	1.11952	5.37583	NoBP	NoMF	NoCC	NoDomain
PTSG_13255	13.641460	3.651650	6.565150	23.790523	11.008356	14.942859	13.909441	10.360693	1.272e+00	4.741e-04	9.067e-01	7.978e-03	1.16867	5.34353	BP_GO:0006000:fructose metabolic process; BP_GO:0006013:mannose metabolic process	MF_GO:0005524:ATP binding; MF_GO:0003873:6-phosphofructo-2-kinase activity	NoCC	IPR003094:Fructose-2,6-bisphosphatase; IPR013079:6-phosphofructo-2-kinase
PTSG_09905	63.150884	87.924300	111.661166	146.598192	75.562223	107.828208	128.589659	38.629937	4.389e-01	1.936e-01	7.431e-01	2.466e-02	0.742524	5.34299	NoBP	NoMF	NoCC	NoDomain
PTSG_04335	8.465458	6.689760	9.576728	19.788181	8.383501	9.755555	10.391753	5.358634	9.615e-01	6.838e-03	1.215e+00	3.171e-04	1.24056	5.34256	NoBP	NoMF	NoCC	NoDomain
PTSG_05652	42.768247	30.746492	25.844421	67.603534	41.279419	42.302398	33.850937	40.587653	7.316e-01	3.395e-02	7.526e-01	2.250e-02	0.878631	5.34122	NoBP	MF_GO:0005515:protein binding	NoCC	IPR001680:WD40 repeat; IPR011046:WD40 repeat-like-containing domain; IPR013535:PUL; IPR015155:PLAA family ubiquitin binding, PFU; IPR015943:WD40/YVTN repeat-like-containing domain; IPR017986:WD40-repeat-containing domain; IPR019775:WD40 repeat, conserved site; IPR019781:WD40 repeat, subgroup; IPR019782:WD40 repeat 2; IPR020472:G-protein beta WD-40 repeat
PTSG_10744	12.573605	6.191324	8.065504	27.669437	14.483221	18.488387	19.804267	9.821579	1.328e+00	1.766e-04	8.152e-01	1.447e-02	1.11493	5.34076	BP_GO:0045449:regulation of transcription	MF_GO:0005515:protein binding; MF_GO:0003700:transcription factor activity; MF_GO:0043565:sequence-specific DNA binding	CC_GO:0005667:transcription factor complex	IPR000253:Forkhead-associated (FHA) domain; IPR001766:Transcription factor, fork head; IPR008984:SMAD/FHA domain; IPR011991:Winged helix-turn-helix transcription repressor DNA-binding; IPR018122:Transcription factor, fork head, conserved site
PTSG_01335	3.041460	6.911749	3.699200	12.056503	2.610941	4.479679	5.943858	3.561080	1.112e+00	3.102e-03	1.520e+00	1.860e-05	1.48033	5.31696	NoBP	NoMF	NoCC	NoDomain
PTSG_08293	22.100668	5.809798	7.705472	31.542396	17.041004	16.243231	21.196817	15.330054	1.099e+00	2.526e-03	8.381e-01	1.574e-02	1.06648	5.31024	BP_GO:0007165:signal transduction	MF_GO:0005158:insulin receptor binding	CC_GO:0005899:insulin receptor complex	IPR001849:Pleckstrin homology domain; IPR002404:Insulin receptor substrate-1, PTB; IPR011993:Pleckstrin homology-type
PTSG_05878	17.981321	11.522741	13.270167	31.412162	13.022195	19.320662	20.394638	9.788398	8.366e-01	2.218e-02	9.962e-01	4.208e-03	1.06225	5.28283	BP_GO:0035023:regulation of Rho protein signal transduction; BP_GO:0043087:regulation of GTPase activity	MF_GO:0005089:Rho guanyl-nucleotide exchange factor activity; MF_GO:0005515:protein binding	CC_GO:0005622:intracellular	IPR000219:Dbl homology (DH) domain; IPR001849:Pleckstrin homology domain; IPR011993:Pleckstrin homology-type
PTSG_02384	1.886251	3.438389	3.301994	12.666136	6.614593	5.695073	7.488762	4.284342	1.857e+00	7.191e-06	1.059e+00	4.569e-03	1.43863	5.26956	NoBP	NoMF	NoCC	NoDomain
PTSG_06649	0.000000	0.848929	0.000000	7.886813	3.625536	4.355845	4.718972	2.661541	4.601e+00	8.134e-23	1.025e+00	3.896e-03	1.76791	5.26738	NoBP	NoMF	NoCC	NoDomain
PTSG_05676	4.414462	3.226386	3.017573	18.807305	10.129420	12.825426	15.438472	6.639780	2.097e+00	3.300e-08	7.320e-01	3.467e-02	1.24119	5.25423	BP_GO:0006979:response to oxidative stress; BP_GO:0055114:oxidation reduction; BP_GO:0006568:tryptophan metabolic process; BP_GO:0006804:peroxidase reaction; BP_GO:0015947:methane metabolic process	MF_GO:0004096:catalase activity	NoCC	IPR002226:Catalase
PTSG_07638	6.172446	3.802364	5.967776	11.155796	3.057679	2.905064	2.495008	3.048591	7.694e-01	2.541e-02	1.933e+00	2.759e-09	1.5084	5.24881	BP_GO:0007218:neuropeptide signaling pathway; BP_GO:0007154:cell communication	NoMF	CC_GO:0016021:integral to membrane	IPR000203:GPS domain; IPR003644:Na-Ca exchanger/integrin-beta4
PTSG_04288	3.229583	19.618113	8.262487	25.320867	9.188942	17.035225	18.706771	5.302657	9.920e-01	6.184e-03	1.009e+00	2.957e-03	1.12365	5.23874	NoBP	NoMF	NoCC	IPR021139:Domain of unknown function DUF88
PTSG_06309	11.479307	10.572505	9.323892	22.657388	8.765806	12.631049	11.149367	6.992166	8.158e-01	1.748e-02	1.187e+00	2.819e-04	1.16126	5.22789	BP_GO:0008104:protein localization	MF_GO:0005515:protein binding	NoCC	IPR009060:UBA-like; IPR009543:Vacuolar protein sorting-associated protein; IPR015940:Ubiquitin-associated/translation elongation factor EF1B, N-terminal, eukaryote
PTSG_01435	82.403289	70.932696	63.084035	223.108039	207.141121	157.075329	158.410285	243.769833	1.327e+00	2.567e-04	1.903e-01	5.158e-01	0.668174	5.21283	NoBP	NoMF	NoCC	IPR018782:Uncharacterised protein family UPF0466
PTSG_08807	2.463886	2.386025	4.250667	10.302710	3.916894	3.894745	7.032388	0.767242	1.478e+00	2.104e-03	1.368e+00	1.806e-03	1.54518	5.19945	NoBP	NoMF	NoCC	NoDomain
PTSG_07376	4.727519	2.988499	2.548707	12.416817	4.051293	6.593775	8.086010	3.312285	1.553e+00	2.694e-05	1.162e+00	7.713e-04	1.42776	5.18879	NoBP	NoMF	NoCC	NoDomain
PTSG_01718	7.318713	0.874992	2.455087	15.896618	8.564447	9.678583	10.444484	5.908549	1.835e+00	7.192e-07	8.670e-01	1.221e-02	1.29832	5.18114	NoBP	MF_GO:0005488:binding	NoCC	IPR011989:Armadillo-like helical; IPR016024:Armadillo-type fold
PTSG_08847	24.720987	16.630439	12.633233	41.695672	24.025535	23.063900	22.914878	26.134369	9.123e-01	1.006e-02	7.719e-01	2.208e-02	0.959177	5.16213	NoBP	NoMF	NoCC	IPR011009:Protein kinase-like domain
PTSG_05039	55.234088	119.120668	89.237062	207.115571	189.378031	143.250035	140.154153	174.785388	9.347e-01	7.515e-03	3.317e-01	2.871e-01	0.670088	5.15585	NoBP	MF_GO:0005488:binding	CC_GO:0005739:mitochondrion	IPR011989:Armadillo-like helical; IPR019399:Parkin co-regulated protein
PTSG_09730	6.065719	4.874493	8.726522	25.966788	15.880289	18.458724	25.210581	6.023139	1.684e+00	1.926e-06	6.681e-01	4.273e-02	1.0925	5.13322	NoBP	MF_GO:0003950:NAD+ ADP-ribosyltransferase activity	NoCC	IPR002589:Appr-1-p processing; IPR004170:WWE domain; IPR012317:Poly(ADP-ribose) polymerase, catalytic domain
PTSG_04339	9.718720	8.596969	15.492916	27.953149	14.916568	15.936867	21.852264	6.888736	1.008e+00	4.390e-03	9.076e-01	6.660e-03	1.0669	5.12639	NoBP	MF_GO:0005515:protein binding	NoCC	IPR001680:WD40 repeat; IPR011046:WD40 repeat-like-containing domain; IPR015943:WD40/YVTN repeat-like-containing domain
PTSG_11863	12.626310	11.154738	5.159076	24.175364	16.638902	13.347078	13.388670	5.794190	1.005e+00	3.743e-02	9.593e-01	3.016e-02	1.11541	5.12583	NoBP	NoMF	NoCC	NoDomain
PTSG_00329	3.889666	6.250014	3.019683	16.047731	6.595720	9.066057	12.364390	5.275549	1.576e+00	3.878e-05	9.351e-01	8.211e-03	1.2737	5.10028	NoBP	NoMF	NoCC	NoDomain
PTSG_05242	17.163379	11.154540	15.767359	31.201342	9.788495	22.805762	23.903006	6.912340	7.865e-01	2.157e-02	9.800e-01	2.675e-03	1.02277	5.07656	BP_GO:0007186:G-protein coupled receptor protein signaling pathway; BP_GO:0006801:superoxide metabolic process; BP_GO:0055114:oxidation reduction	MF_GO:0046872:metal ion binding	CC_GO:0016021:integral to membrane	IPR000276:GPCR, rhodopsin-like, 7TM; IPR000601:PKD domain; IPR001424:Superoxide dismutase, copper/zinc binding
PTSG_12375	2.275672	0.463949	0.774861	7.362145	3.284479	2.138291	5.067456	1.193488	2.278e+00	1.012e-06	1.309e+00	1.460e-03	1.76165	5.07378	BP_GO:0055085:transmembrane transport	NoMF	NoCC	IPR010291:Ion channel regulatory protein, UNC-93; IPR011701:Major facilitator superfamily MFS-1; IPR016196:Major facilitator superfamily, general substrate transporter
PTSG_12276	3.655287	2.105714	1.819055	12.274661	5.565045	6.463030	7.251080	5.673681	1.967e+00	2.137e-07	9.591e-01	5.921e-03	1.40114	5.06878	NoBP	NoMF	NoCC	NoDomain
PTSG_07736	91.532516	23.032446	27.976331	106.459581	82.924239	82.028103	71.877252	63.738499	8.678e-01	1.313e-02	4.871e-01	1.343e-01	0.749998	5.05061	NoBP	NoMF	NoCC	NoDomain
PTSG_06443	12.503389	31.827459	25.422615	47.502638	27.472737	24.913259	32.208265	23.360967	7.327e-01	4.526e-02	8.006e-01	1.973e-02	0.903918	5.03477	NoBP	NoMF	NoCC	IPR005135:Endonuclease/exonuclease/phosphatase
PTSG_09946	22.219014	14.103499	10.388291	34.196592	9.127339	14.583665	19.843344	30.466384	8.349e-01	1.847e-02	8.462e-01	1.315e-02	0.987474	5.03195	NoBP	MF_GO:0005515:protein binding	NoCC	IPR000048:IQ motif, EF-hand binding site; IPR001060:Fps/Fes/Fer/CIP4 homology; IPR001849:Pleckstrin homology domain; IPR011993:Pleckstrin homology-type
PTSG_07128	1.631358	2.716961	1.193061	10.884750	5.158623	5.909341	6.240022	4.859101	2.262e+00	3.568e-10	9.580e-01	4.372e-03	1.45934	5.02632	BP_GO:0001932:regulation of protein amino acid phosphorylation; BP_GO:0006811:ion transport; BP_GO:0055085:transmembrane transport; BP_GO:0045859:regulation of protein kinase activity	MF_GO:0008603:cAMP-dependent protein kinase regulator activity; MF_GO:0005216:ion channel activity	CC_GO:0005952:cAMP-dependent protein kinase complex; CC_GO:0016020:membrane	IPR000595:Cyclic nucleotide-binding domain; IPR002373:cAMP/cGMP-dependent protein kinase; IPR005821:Ion transport; IPR013099:Ion transport 2; IPR014710:RmlC-like jelly roll fold; IPR018488:Cyclic nucleotide-binding, conserved site; IPR018490:Cyclic nucleotide-binding-like
PTSG_07008	418.499951	178.231900	398.204725	433.290390	320.555258	291.241814	294.537155	137.157165	8.607e-02	7.183e-01	7.298e-01	2.543e-02	0.573307	5.0217	NoBP	MF_GO:0008270:zinc ion binding; MF_GO:0003677:DNA binding	NoCC	IPR000058:Zinc finger, AN1-type; IPR002653:Zinc finger, A20-type
PTSG_09140	1.003752	0.925746	1.113211	7.734801	2.735464	3.519995	2.888971	4.465194	2.633e+00	4.106e-07	1.168e+00	5.542e-03	1.70107	5.02047	NoBP	NoMF	NoCC	NoDomain
PTSG_08809	19.234061	13.187577	13.600918	36.379191	21.688205	25.288070	22.454690	14.950267	9.455e-01	7.590e-03	7.754e-01	2.054e-02	0.965552	5.00643	NoBP	NoMF	NoCC	IPR009769:Domain of unknown function DUF1336
PTSG_08005	0.662761	2.139391	0.857541	7.482585	3.358369	2.588307	4.005833	2.270186	2.361e+00	6.920e-06	1.271e+00	3.933e-03	1.72153	4.99853	BP_GO:0006342:chromatin silencing; BP_GO:0006476:protein amino acid deacetylation	MF_GO:0008270:zinc ion binding; MF_GO:0070403:NAD binding	CC_GO:0044424:intracellular part	IPR003000:NAD-dependent histone deacetylase, silent information regulator Sir2
PTSG_07236	13.173315	7.780882	9.247732	27.073231	12.782363	14.698936	21.670064	12.219039	1.125e+00	1.674e-03	8.073e-01	1.708e-02	1.04931	4.99346	BP_GO:0006468:protein amino acid phosphorylation; BP_GO:0009069:serine family amino acid metabolic process	MF_GO:0005524:ATP binding; MF_GO:0004674:protein serine/threonine kinase activity	NoCC	IPR000719:Protein kinase, catalytic domain; IPR008271:Serine/threonine-protein kinase, active site; IPR011009:Protein kinase-like domain; IPR017441:Protein kinase, ATP binding site; IPR017442:Serine/threonine-protein kinase-like domain
PTSG_12795	7.257941	6.673605	5.122357	17.795548	8.784697	8.466607	8.529917	9.314300	1.183e+00	1.923e-03	1.000e+00	5.262e-03	1.20192	4.9921	NoBP	NoMF	CC_GO:0016020:membrane	IPR013057:Amino acid transporter, transmembrane
PTSG_09143	5.572354	1.495069	2.996372	12.164798	5.522178	4.521961	6.269472	6.309832	1.538e+00	6.450e-05	1.084e+00	2.480e-03	1.38134	4.97923	NoBP	MF_GO:0005488:binding	NoCC	IPR011989:Armadillo-like helical
PTSG_02408	12.114105	12.725467	9.918224	25.069927	13.056313	11.378765	12.065372	12.446370	8.135e-01	2.223e-02	1.015e+00	2.901e-03	1.068	4.96395	NoBP	NoMF	NoCC	IPR006571:TLDc
PTSG_08257	2.002672	2.223830	3.213138	11.053879	6.303711	5.273667	5.850493	3.891404	1.859e+00	6.450e-07	1.041e+00	2.474e-03	1.4279	4.94979	NoBP	MF_GO:0003677:DNA binding; MF_GO:0005515:protein binding; MF_GO:0008270:zinc ion binding	CC_GO:0005622:intracellular	IPR001025:Bromo adjacent homology (BAH) domain; IPR001965:Zinc finger, PHD-type; IPR007087:Zinc finger, C2H2-type; IPR011011:Zinc finger, FYVE/PHD-type; IPR013083:Zinc finger, RING/FYVE/PHD-type; IPR015880:Zinc finger, C2H2-like; IPR019786:Zinc finger, PHD-type, conserved site
PTSG_01720	12.326254	1.989456	5.759301	23.193939	15.921197	15.472997	15.693673	9.169357	1.464e+00	1.568e-04	7.103e-01	4.882e-02	1.08881	4.93849	NoBP	NoMF	CC_GO:0016021:integral to membrane	IPR012496:TMC
PTSG_08047	14.832592	8.299125	7.036980	21.294327	10.414368	10.114119	8.134956	9.853433	7.723e-01	4.232e-02	1.127e+00	2.378e-03	1.11781	4.93222	NoBP	NoMF	NoCC	IPR006212:Furin-like repeat; IPR009030:Growth factor, receptor
PTSG_10361	29.068470	36.542568	38.604121	70.897919	55.290333	51.648588	44.997013	28.668394	7.266e-01	3.583e-02	6.434e-01	4.900e-02	0.801126	4.92506	NoBP	NoMF	CC_GO:0005622:intracellular	IPR001357:BRCT
PTSG_11389	6.046441	5.595130	9.453321	17.677117	5.246638	14.392935	8.307367	5.271930	1.026e+00	3.117e-03	1.080e+00	1.040e-03	1.18792	4.92251	NoBP	NoMF	NoCC	NoDomain
PTSG_12714	21.983428	12.710758	14.776656	38.642537	20.012414	27.614815	24.095114	20.631315	9.310e-01	6.936e-03	7.261e-01	2.640e-02	0.931509	4.91103	BP_GO:0006468:protein amino acid phosphorylation; BP_GO:0009069:serine family amino acid metabolic process	MF_GO:0005524:ATP binding; MF_GO:0004674:protein serine/threonine kinase activity	NoCC	IPR000719:Protein kinase, catalytic domain; IPR008271:Serine/threonine-protein kinase, active site; IPR011009:Protein kinase-like domain; IPR017441:Protein kinase, ATP binding site; IPR017442:Serine/threonine-protein kinase-like domain
PTSG_02976	3.439131	6.085271	4.318015	13.517847	5.072406	8.413904	6.389972	4.601027	1.251e+00	4.280e-04	1.130e+00	7.571e-04	1.30413	4.89934	BP_GO:0007017:microtubule-based process	MF_GO:0005525:GTP binding	CC_GO:0005874:microtubule	IPR017975:Tubulin, conserved site
PTSG_11249	4.721607	4.354668	3.490998	13.644062	5.327951	5.080266	9.003105	6.826325	1.400e+00	2.828e-04	1.036e+00	3.731e-03	1.29939	4.89896	NoBP	NoMF	NoCC	NoDomain
PTSG_11864	3.502383	4.828469	4.578908	11.922087	3.871372	6.777936	5.972145	2.772005	1.169e+00	9.014e-04	1.292e+00	1.032e-04	1.36932	4.89609	BP_GO:0008152:metabolic process; BP_GO:0051056:regulation of small GTPase mediated signal transduction	MF_GO:0005488:binding; MF_GO:0005096:GTPase activator activity	CC_GO:0005622:intracellular	IPR000331:Rap/ran-GAP
PTSG_13030	13.968362	12.067209	11.052167	31.263279	18.811042	16.819488	21.157365	16.772867	1.037e+00	4.115e-03	7.492e-01	2.760e-02	0.983911	4.8865	BP_GO:0016051:carbohydrate biosynthetic process	MF_GO:0008146:sulfotransferase activity	CC_GO:0016021:integral to membrane	IPR005331:Sulfotransferase
PTSG_05347	26.805889	21.728479	23.893359	50.439832	31.605322	26.753118	41.404866	21.888274	7.619e-01	3.349e-02	7.205e-01	3.244e-02	0.863344	4.8835	BP_GO:0016070:RNA metabolic process; BP_GO:0045449:regulation of transcription	MF_GO:0003723:RNA binding; MF_GO:0003824:catalytic activity	CC_GO:0005737:cytoplasm	IPR004087:K Homology; IPR004088:K Homology, type 1; IPR009097:RNA ligase/cyclic nucleotide phosphodiesterase; IPR009210:Predicted eukaryotic LigT; IPR018111:K Homology, type 1, subgroup; IPR019510:Protein kinase A anchor protein, nuclear localisation signal domain
PTSG_10934	1.437267	2.783696	4.649167	7.984600	0.244806	1.489167	7.239223	0.255747	1.157e+00	7.844e-03	1.736e+00	1.237e-05	1.62673	4.87567	NoBP	MF_GO:0005515:protein binding	NoCC	IPR001440:Tetratricopeptide TPR-1; IPR006597:Sel1-like; IPR011990:Tetratricopeptide-like helical; IPR013026:Tetratricopeptide repeat-containing; IPR019734:Tetratricopeptide repeat
PTSG_09919	1.570040	2.764409	4.986313	7.878123	2.042122	2.388911	2.731845	1.244480	1.070e+00	1.953e-02	1.880e+00	1.971e-05	1.63724	4.87546	NoBP	NoMF	NoCC	NoDomain
PTSG_10894	6.348580	1.055710	5.911860	10.075609	1.834996	4.668880	4.311985	1.557571	8.749e-01	1.761e-02	1.689e+00	1.745e-06	1.45704	4.85602	BP_GO:0006468:protein amino acid phosphorylation	MF_GO:0004672:protein kinase activity; MF_GO:0005524:ATP binding; MF_GO:0005515:protein binding	NoCC	IPR000719:Protein kinase, catalytic domain; IPR001245:Serine-threonine/tyrosine-protein kinase; IPR001611:Leucine-rich repeat; IPR003591:Leucine-rich repeat, typical subtype; IPR011009:Protein kinase-like domain; IPR013032:EGF-like region, conserved site
PTSG_10773	35.256441	27.313848	27.370803	51.511819	38.574175	29.620360	30.084073	11.366167	4.776e-01	2.096e-01	9.037e-01	1.281e-02	0.853317	4.85267	NoBP	MF_GO:0004252:serine-type endopeptidase activity	CC_GO:0016021:integral to membrane	IPR022764:Peptidase S54, rhomboid domain
PTSG_06805	20.077740	7.299900	9.401182	26.885324	9.380620	16.358488	16.522551	13.789451	8.385e-01	1.492e-02	9.207e-01	5.060e-03	1.01958	4.84173	BP_GO:0006471:protein amino acid ADP-ribosylation; BP_GO:0016070:RNA metabolic process	MF_GO:0005515:protein binding; MF_GO:0005524:ATP binding; MF_GO:0003950:NAD+ ADP-ribosyltransferase activity	CC_GO:0005622:intracellular	IPR001357:BRCT; IPR002035:von Willebrand factor, type A; IPR004000:Actin-like; IPR004001:Actin, conserved site; IPR004102:Poly(ADP-ribose) polymerase, regulatory domain; IPR009097:RNA ligase/cyclic nucleotide phosphodiesterase; IPR012317:Poly(ADP-ribose) polymerase, catalytic domain; IPR013694:Vault protein inter-alpha-trypsin
PTSG_09159	2.382746	4.999473	4.046456	13.450622	5.149182	6.148232	7.500882	8.347223	1.540e+00	3.087e-04	9.641e-01	1.098e-02	1.28739	4.8272	NoBP	NoMF	NoCC	NoDomain
PTSG_09535	13.341485	18.493167	10.915950	32.980118	19.649751	20.797430	18.973659	16.862274	9.125e-01	1.567e-02	7.736e-01	2.995e-02	0.955655	4.81987	NoBP	NoMF	NoCC	IPR008485:Protein of unknown function DUF766
PTSG_07244	1.833581	1.977574	1.842141	9.660543	5.066755	4.982443	5.541227	3.251160	2.058e+00	1.018e-08	1.027e+00	2.310e-03	1.46505	4.79379	NoBP	MF_GO:0004386:helicase activity; MF_GO:0005524:ATP binding; MF_GO:0003677:DNA binding	NoCC	IPR001650:Helicase, C-terminal; IPR006935:UvrABC complex, subunit B; IPR011989:Armadillo-like helical; IPR014001:DEAD-like helicase
PTSG_03289	9.672004	2.116692	4.030101	19.330561	9.968209	13.352978	16.513877	6.534107	1.540e+00	1.025e-04	7.252e-01	4.654e-02	1.12161	4.79243	BP_GO:0006468:protein amino acid phosphorylation	MF_GO:0004672:protein kinase activity; MF_GO:0005524:ATP binding	NoCC	IPR000719:Protein kinase, catalytic domain; IPR011009:Protein kinase-like domain; IPR017442:Serine/threonine-protein kinase-like domain
PTSG_09640	10.140538	7.195501	6.914992	18.164332	6.644317	9.327171	8.466627	8.818841	8.675e-01	1.471e-02	1.105e+00	1.100e-03	1.1447	4.78833	NoBP	MF_GO:0005515:protein binding	NoCC	IPR001194:DENN; IPR001680:WD40 repeat; IPR005112:dDENN; IPR011046:WD40 repeat-like-containing domain; IPR015943:WD40/YVTN repeat-like-containing domain; IPR019781:WD40 repeat, subgroup
PTSG_02960	12.943280	7.787430	10.258755	24.907535	12.604281	14.064190	17.407474	10.213348	9.680e-01	6.617e-03	8.645e-01	1.081e-02	1.03175	4.78578	NoBP	MF_GO:0005515:protein binding	NoCC	IPR000449:Ubiquitin-associated/translation elongation factor EF1B, N-terminal; IPR009060:UBA-like; IPR011046:WD40 repeat-like-containing domain; IPR015940:Ubiquitin-associated/translation elongation factor EF1B, N-terminal, eukaryote; IPR015943:WD40/YVTN repeat-like-containing domain
PTSG_07746	2.718890	0.742633	1.488363	7.411719	1.683196	3.267136	5.793828	0.781522	1.840e+00	2.875e-06	1.348e+00	2.218e-04	1.65491	4.78238	NoBP	MF_GO:0005515:protein binding	NoCC	IPR000938:Cytoskeleton-associated protein, Gly-rich domain; IPR002110:Ankyrin repeat; IPR020683:Ankyrin repeat-containing domain
PTSG_01717	1.956503	0.445806	1.191295	3.898050	0.137219	0.385251	0.927483	0.000000	1.353e+00	1.023e-02	3.323e+00	9.952e-09	2.43567	4.78061	BP_GO:0006464:protein modification process; BP_GO:0006570:tyrosine metabolic process	MF_GO:0004835:tubulin-tyrosine ligase activity; MF_GO:0005524:ATP binding	NoCC	IPR004344:Tubulin-tyrosine ligase; IPR013815:ATP-grasp fold, subdomain 1
PTSG_08206	3.738523	2.715287	2.569786	11.284778	2.925176	3.650051	9.297407	5.820790	1.596e+00	1.316e-04	1.032e+00	6.952e-03	1.36269	4.76439	BP_GO:0055085:transmembrane transport	NoMF	NoCC	IPR011701:Major facilitator superfamily MFS-1; IPR016196:Major facilitator superfamily, general substrate transporter
PTSG_10871	3.626165	7.124936	5.915828	14.239817	5.827254	7.388561	11.435017	0.785510	1.072e+00	1.043e-02	1.147e+00	2.542e-03	1.24335	4.76434	BP_GO:0009190:cyclic nucleotide biosynthetic process	MF_GO:0004672:protein kinase activity; MF_GO:0000166:nucleotide binding; MF_GO:0016849:phosphorus-oxygen lyase activity	NoCC	IPR001054:Adenylyl cyclase class-3/4/guanylyl cyclase
PTSG_01822	3.182756	0.797379	2.642986	13.288793	8.778953	9.593960	10.336342	3.076831	2.275e+00	1.076e-09	7.406e-01	3.041e-02	1.27612	4.76266	BP_GO:0000226:microtubule cytoskeleton organization	MF_GO:0008017:microtubule binding	CC_GO:0005737:cytoplasm; CC_GO:0045298:tubulin complex	IPR008636:HOOK
PTSG_09985	5.585867	9.747333	12.139402	19.388776	8.586851	10.553358	11.166546	5.160818	7.753e-01	2.404e-02	1.125e+00	5.825e-04	1.1086	4.74165	BP_GO:0007018:microtubule-based movement	MF_GO:0000166:nucleotide binding; MF_GO:0003777:microtubule motor activity	CC_GO:0030286:dynein complex; CC_GO:0005874:microtubule	IPR003593:ATPase, AAA+ type, core; IPR004273:Dynein heavy chain; IPR013594:Dynein heavy chain, N-terminal domain-1; IPR013602:Dynein heavy chain, N-terminal domain-2
PTSG_11728	14.204899	7.778269	10.777564	28.268292	16.670366	18.754437	17.306186	14.729015	1.070e+00	2.743e-03	7.289e-01	3.044e-02	0.981429	4.73158	NoBP	NoMF	NoCC	NoDomain
PTSG_03240	12.489536	8.271514	8.765813	26.998900	13.847140	18.307028	20.520309	12.686479	1.156e+00	1.018e-03	7.128e-01	3.132e-02	0.994029	4.72644	NoBP	NoMF	NoCC	NoDomain
PTSG_06066	19.711578	18.179693	19.080540	36.811804	28.714788	22.077090	24.335594	5.445824	6.541e-01	6.193e-02	8.752e-01	8.768e-03	0.90569	4.71149	BP_GO:0008152:metabolic process	MF_GO:0005515:protein binding	NoCC	IPR000583:Glutamine amidotransferase, class-II; IPR001680:WD40 repeat; IPR011046:WD40 repeat-like-containing domain; IPR015943:WD40/YVTN repeat-like-containing domain; IPR017932:Glutamine amidotransferase, type II; IPR017986:WD40-repeat-containing domain; IPR019775:WD40 repeat, conserved site
PTSG_12286	2.248863	3.822800	4.725063	10.727862	4.661527	5.697738	4.998459	2.839688	1.271e+00	2.633e-04	1.230e+00	1.847e-04	1.37296	4.70004	BP_GO:0006260:DNA replication	MF_GO:0000166:nucleotide binding; MF_GO:0003676:nucleic acid binding; MF_GO:0003887:DNA-directed DNA polymerase activity	CC_GO:0042575:DNA polymerase complex	IPR013594:Dynein heavy chain, N-terminal domain-1; IPR013602:Dynein heavy chain, N-terminal domain-2; IPR017964:DNA-directed DNA polymerase, family B, conserved site
PTSG_07022	12.524363	9.672640	8.632658	26.283129	14.514020	12.146346	22.992759	11.809424	1.052e+00	4.523e-03	7.626e-01	2.851e-02	0.995282	4.69382	NoBP	MF_GO:0005515:protein binding	CC_GO:0005856:cytoskeleton	IPR000299:FERM domain; IPR006020:Phosphotyrosine interaction domain; IPR014352:FERM/acyl-CoA-binding protein, 3-helical bundle; IPR019748:FERM central domain; IPR019749:Band 4.1 domain
PTSG_04640	6287.631927	2295.763972	3634.639108	4522.226373	3271.883523	3988.752982	2892.852440	1868.069944	-1.423e-01	8.080e-01	5.823e-01	6.937e-02	0.3851	4.67619	BP_GO:0045941:positive regulation of transcription; BP_GO:0016567:protein ubiquitination	MF_GO:0030528:transcription regulator activity; MF_GO:0005515:protein binding	CC_GO:0005737:cytoplasm; CC_GO:0005634:nucleus	IPR000626:Ubiquitin; IPR019954:Ubiquitin conserved site; IPR019955:Ubiquitin supergroup; IPR019956:Ubiquitin subgroup
PTSG_08190	9.702498	3.684663	6.435233	15.648769	9.235124	5.185639	6.570693	7.616749	9.360e-01	1.144e-02	1.111e+00	1.844e-03	1.17748	4.67222	BP_GO:0045449:regulation of transcription	MF_GO:0003700:transcription factor activity; MF_GO:0043565:sequence-specific DNA binding	CC_GO:0005667:transcription factor complex	IPR013057:Amino acid transporter, transmembrane; IPR018062:Helix-turn-helix, AraC type, subdomain 2
PTSG_06231	6.422889	4.330908	3.693565	12.980998	5.445658	7.803776	5.679363	4.533461	1.124e+00	2.795e-03	1.131e+00	1.516e-03	1.26119	4.6643	NoBP	MF_GO:0005525:GTP binding	CC_GO:0005622:intracellular	IPR002917:GTP-binding protein, HSR1-related; IPR006073:GTP1/OBG; IPR016496:GTP-binding protein, HflX
PTSG_07290	9.383933	5.286510	7.733625	19.719376	10.261959	12.704895	13.547289	6.253690	1.100e+00	1.682e-03	8.780e-01	8.183e-03	1.08272	4.65736	BP_GO:0006468:protein amino acid phosphorylation	MF_GO:0004672:protein kinase activity; MF_GO:0005524:ATP binding	NoCC	IPR000719:Protein kinase, catalytic domain; IPR001245:Serine-threonine/tyrosine-protein kinase; IPR011009:Protein kinase-like domain; IPR019748:FERM central domain; IPR019749:Band 4.1 domain
PTSG_02290	9.427495	14.370633	16.433625	27.594673	15.923792	14.171844	12.662505	15.493845	7.427e-01	4.662e-02	9.014e-01	1.004e-02	0.971862	4.65164	BP_GO:0006464:protein modification process; BP_GO:0006570:tyrosine metabolic process	MF_GO:0004835:tubulin-tyrosine ligase activity	CC_GO:0005856:cytoskeleton	IPR004344:Tubulin-tyrosine ligase
PTSG_05218	2.032976	0.674994	1.277647	8.452289	3.947495	4.731271	4.329926	3.834527	2.341e+00	6.594e-09	9.874e-01	6.339e-03	1.50619	4.63807	NoBP	NoMF	NoCC	NoDomain
PTSG_00500	9.852567	9.252091	12.168690	24.719037	9.077330	20.488086	14.436479	11.156514	9.487e-01	2.941e-02	8.208e-01	4.533e-02	1.00141	4.63407	NoBP	NoMF	NoCC	IPR000859:CUB
PTSG_01373	1.768376	1.288030	0.528020	7.508204	3.351847	3.845160	4.887405	1.807306	2.330e+00	3.590e-09	1.102e+00	2.109e-03	1.58851	4.62013	NoBP	NoMF	NoCC	NoDomain
PTSG_04260	2.128062	1.030407	0.573642	7.897389	3.171588	3.957527	5.269988	2.761117	2.318e+00	1.242e-07	1.040e+00	6.643e-03	1.549	4.61816	NoBP	NoMF	NoCC	NoDomain
PTSG_02103	23.919619	11.287914	14.689177	33.509108	17.299694	20.254431	22.077497	15.426237	7.117e-01	4.118e-02	8.229e-01	1.368e-02	0.908575	4.60328	NoBP	NoMF	NoCC	NoDomain
PTSG_07665	7.952876	11.134784	12.583746	23.017970	11.652759	11.386402	18.339365	6.564182	8.224e-01	1.974e-02	9.386e-01	5.087e-03	1.01709	4.60202	BP_GO:0006468:protein amino acid phosphorylation; BP_GO:0009069:serine family amino acid metabolic process	MF_GO:0005515:protein binding; MF_GO:0005524:ATP binding; MF_GO:0004674:protein serine/threonine kinase activity	NoCC	IPR000048:IQ motif, EF-hand binding site; IPR000719:Protein kinase, catalytic domain; IPR002290:Serine/threonine-protein kinase domain; IPR003533:Doublecortin domain; IPR008271:Serine/threonine-protein kinase, active site; IPR011009:Protein kinase-like domain; IPR017441:Protein kinase, ATP binding site; IPR017442:Serine/threonine-protein kinase-like domain
PTSG_09301	10.026378	3.246919	7.633656	19.735843	10.301512	13.453836	14.159724	7.067538	1.201e+00	6.357e-04	8.047e-01	1.548e-02	1.06812	4.59585	BP_GO:0007154:cell communication; BP_GO:0046854:phosphoinositide phosphorylation; BP_GO:0048015:phosphoinositide-mediated signaling	MF_GO:0005515:protein binding; MF_GO:0035091:phosphoinositide binding; MF_GO:0016303:1-phosphatidylinositol-3-kinase activity	CC_GO:0005942:phosphoinositide 3-kinase complex	IPR000008:C2 calcium-dependent membrane targeting; IPR000403:Phosphatidylinositol 3-/4-kinase, catalytic; IPR001263:Phosphoinositide 3-kinase, accessory (PIK) domain; IPR001452:Src homology-3 domain; IPR001683:Phox homologous domain; IPR002420:Phosphoinositide 3-kinase, C2; IPR008973:C2 calcium/lipid-binding domain, CaLB; IPR011009:Protein kinase-like domain; IPR011511:Variant SH3; IPR015433:Phos…
PTSG_07154	2.680847	3.553814	3.052478	8.654068	2.770172	3.749121	3.852824	2.137095	1.185e+00	1.362e-03	1.455e+00	3.033e-05	1.47472	4.59136	NoBP	MF_GO:0005488:binding	NoCC	IPR011989:Armadillo-like helical
PTSG_09950	6.998365	2.036345	5.611627	16.074363	11.869766	9.568599	8.241399	6.629852	1.406e+00	2.079e-04	8.125e-01	2.306e-02	1.14286	4.57909	NoBP	NoMF	NoCC	NoDomain
PTSG_08166	7.122217	3.114842	3.121337	15.563220	7.806941	10.510617	10.067633	7.154270	1.485e+00	1.442e-04	7.925e-01	2.849e-02	1.15572	4.57673	NoBP	NoMF	NoCC	IPR006598:Lipopolysaccharide-modifying protein; IPR014756:Immunoglobulin E-set
PTSG_04945	10.196832	5.795479	4.765180	21.309342	12.322260	16.463053	14.886107	8.486430	1.326e+00	1.355e-04	7.009e-01	3.280e-02	1.03262	4.55738	BP_GO:0007264:small GTPase mediated signal transduction; BP_GO:0005975:carbohydrate metabolic process; BP_GO:0043087:regulation of GTPase activity	MF_GO:0005085:guanyl-nucleotide exchange factor activity; MF_GO:0005515:protein binding	CC_GO:0005622:intracellular	IPR000591:DEP domain; IPR001895:Guanine-nucleotide dissociation stimulator CDC25; IPR002110:Ankyrin repeat; IPR006020:Phosphotyrosine interaction domain; IPR008937:Ras guanine nucleotide exchange factor; IPR011991:Winged helix-turn-helix transcription repressor DNA-binding; IPR011993:Pleckstrin homology-type; IPR018120:Glycoside hydrolase, family 1, active site; IPR020683:Ankyrin repeat-containin…
PTSG_10279	2.187698	5.178714	3.302417	11.434792	9.781402	0.813686	7.529646	3.860351	1.410e+00	1.809e-03	1.046e+00	1.059e-02	1.29353	4.54722	NoBP	NoMF	NoCC	NoDomain
PTSG_02620	5.584560	2.884311	1.926884	12.142923	7.102319	3.323369	9.751146	5.101081	1.460e+00	4.668e-03	9.179e-01	4.603e-02	1.25261	4.51195	NoBP	NoMF	NoCC	IPR007052:CS-like domain; IPR008978:HSP20-like chaperone; IPR017447:CS domain
PTSG_00910	8.533771	9.742936	10.809314	22.311806	13.173615	13.431143	16.469232	5.818252	9.025e-01	1.356e-02	8.636e-01	1.202e-02	1.00209	4.4891	NoBP	NoMF	NoCC	IPR010007:SPANX family protein
PTSG_12040	2.446930	0.812436	0.995048	8.682422	3.917725	4.992572	4.718598	4.528232	2.274e+00	3.570e-08	9.159e-01	1.255e-02	1.43928	4.48782	NoBP	NoMF	NoCC	NoDomain
PTSG_00045	4.559454	3.225843	3.151755	12.105163	5.361731	5.888946	8.431006	5.095691	1.429e+00	7.420e-05	9.534e-01	4.877e-03	1.24647	4.48424	NoBP	MF_GO:0003677:DNA binding; MF_GO:0005524:ATP binding; MF_GO:0004386:helicase activity; MF_GO:0005515:protein binding; MF_GO:0008270:zinc ion binding	NoCC	IPR000330:SNF2-related; IPR001650:Helicase, C-terminal; IPR001810:F-box domain, cyclin-like; IPR001841:Zinc finger, RING-type; IPR013083:Zinc finger, RING/FYVE/PHD-type; IPR022364:F-box domain, Skp2-like
PTSG_00216	5.555278	4.727639	5.227583	13.779216	6.623511	8.030060	8.966580	3.459773	1.113e+00	2.592e-03	1.018e+00	3.545e-03	1.17932	4.46304	BP_GO:0016567:protein ubiquitination	MF_GO:0004842:ubiquitin-protein ligase activity	CC_GO:0000151:ubiquitin ligase complex	IPR003613:U box domain; IPR013083:Zinc finger, RING/FYVE/PHD-type
PTSG_00815	4.926009	2.005991	2.304345	10.647607	5.376273	5.073690	6.298257	4.153425	1.481e+00	4.664e-05	1.014e+00	3.322e-03	1.3063	4.4577	BP_GO:0006895:Golgi to endosome transport; BP_GO:0065008:regulation of biological quality; BP_GO:0046903:secretion; BP_GO:0032501:multicellular organismal process; BP_GO:0007165:signal transduction; BP_GO:0045087:innate immune response; BP_GO:0007264:small GTPase mediated signal transduction; BP_GO:0015031:protein transport	MF_GO:0019003:GDP binding; MF_GO:0005515:protein binding; MF_GO:0003924:GTPase activity; MF_GO:0005525:GTP binding; MF_GO:0004888:transmembrane receptor activity	CC_GO:0005768:endosome; CC_GO:0016023:cytoplasmic membrane-bounded vesicle; CC_GO:0044431:Golgi apparatus part; CC_GO:0005886:plasma membrane; CC_GO:0031224:intrinsic to membrane	IPR000157:Toll-Interleukin receptor; IPR001806:Ras GTPase; IPR002110:Ankyrin repeat; IPR003579:Ras small GTPase, Rab type; IPR005225:Small GTP-binding protein; IPR013753:Ras; IPR020683:Ankyrin repeat-containing domain; IPR020851:Small GTPase; IPR020859:ROC GTPase
PTSG_05696	2.148761	2.906596	1.985903	8.214876	2.927943	5.137741	4.432226	1.274502	1.513e+00	4.280e-04	1.236e+00	1.570e-03	1.46614	4.45449	NoBP	MF_GO:0005515:protein binding	NoCC	IPR001849:Pleckstrin homology domain; IPR011993:Pleckstrin homology-type
PTSG_07840	9.206326	3.101008	5.489872	18.478150	12.503808	13.666923	9.999880	8.176627	1.329e+00	3.356e-04	7.240e-01	3.495e-02	1.05755	4.44991	NoBP	NoMF	NoCC	NoDomain
PTSG_04514	0.000000	0.621006	0.000000	3.318314	0.573436	0.268326	0.968985	1.497664	NA	NA	NA	NA	2.56349	4.43599	NoBP	NoMF	NoCC	NoDomain
PTSG_10779	4.418907	7.232563	3.462764	14.209543	7.494807	9.583551	8.526682	4.263743	1.199e+00	1.292e-03	9.193e-01	8.381e-03	1.14484	4.38335	NoBP	NoMF	NoCC	NoDomain
PTSG_11529	7.819030	6.085214	8.176733	17.870380	12.259810	10.756310	10.358236	4.802908	9.776e-01	1.036e-02	8.976e-01	1.156e-02	1.05376	4.38311	NoBP	NoMF	NoCC	NoDomain
PTSG_09697	4.278632	1.841522	3.536943	12.971012	6.943542	7.824296	8.261067	7.253880	1.695e+00	4.130e-05	7.581e-01	4.059e-02	1.18481	4.3805	NoBP	NoMF	NoCC	NoDomain
PTSG_11947	6.180247	5.644339	6.046185	13.614654	6.649763	9.082523	7.288662	1.689804	8.912e-01	2.752e-02	1.127e+00	3.382e-03	1.16229	4.37845	NoBP	MF_GO:0003676:nucleic acid binding; MF_GO:0008270:zinc ion binding	NoCC	IPR001878:Zinc finger, CCHC-type; IPR006564:Zinc finger, PMZ-type; IPR007527:Zinc finger, SWIM-type
PTSG_05949	6.551498	3.665691	5.368720	15.204233	7.420732	9.868820	10.559545	5.712293	1.241e+00	1.296e-03	8.438e-01	1.796e-02	1.11471	4.3768	NoBP	NoMF	NoCC	NoDomain
PTSG_10461	6.011913	2.484024	7.986196	16.792682	8.888263	12.521902	13.888792	4.093616	1.308e+00	4.918e-04	7.653e-01	2.625e-02	1.07299	4.36681	NoBP	NoMF	NoCC	NoDomain
PTSG_04144	5.134161	3.977534	5.231400	13.203088	5.891864	6.946117	9.244856	4.636383	1.163e+00	1.930e-03	9.708e-01	5.518e-03	1.17041	4.3572	NoBP	NoMF	NoCC	NoDomain
PTSG_06744	2.654448	6.184258	3.957218	12.161238	5.022520	5.537396	6.801220	6.684533	1.219e+00	1.201e-03	9.942e-01	4.720e-03	1.20831	4.35502	BP_GO:0050896:response to stimulus	MF_GO:0003677:DNA binding; MF_GO:0005524:ATP binding; MF_GO:0004386:helicase activity	CC_GO:0044424:intracellular part	IPR000330:SNF2-related; IPR001650:Helicase, C-terminal; IPR014001:DEAD-like helicase
PTSG_07179	3.297683	3.656841	2.359314	10.366253	3.839287	5.930638	5.979516	4.639093	1.439e+00	9.267e-05	1.006e+00	3.450e-03	1.28867	4.34774	BP_GO:0006511:ubiquitin-dependent protein catabolic process; BP_GO:0016579:protein deubiquitination	MF_GO:0004221:ubiquitin thiolesterase activity	NoCC	IPR001394:Peptidase C19, ubiquitin carboxyl-terminal hydrolase 2; IPR008408:Brain acid soluble protein 1; IPR018200:Peptidase C19, ubiquitin carboxyl-terminal hydrolase 2, conserved site
PTSG_07953	7.559935	2.928414	4.890867	15.647831	12.844447	10.755214	8.186742	4.237428	1.288e+00	2.603e-03	7.885e-01	4.030e-02	1.09146	4.33079	NoBP	MF_GO:0005515:protein binding	NoCC	IPR001680:WD40 repeat; IPR010007:SPANX family protein; IPR011047:Quinonprotein alcohol dehydrogenase-like; IPR015943:WD40/YVTN repeat-like-containing domain
PTSG_06438	11.554067	5.602086	8.695238	17.481489	8.377946	8.919270	10.665218	5.345422	7.214e-01	3.772e-02	1.063e+00	1.369e-03	1.04858	4.32829	BP_GO:0006470:protein amino acid dephosphorylation; BP_GO:0006570:tyrosine metabolic process	MF_GO:0004725:protein tyrosine phosphatase activity; MF_GO:0005515:protein binding	NoCC	IPR000242:Protein-tyrosine phosphatase, receptor/non-receptor type; IPR001478:PDZ/DHR/GLGF
PTSG_02206	4.233531	3.304957	3.690018	9.432671	2.143648	4.674410	6.129375	2.029852	1.033e+00	2.844e-03	1.331e+00	5.081e-05	1.33321	4.31649	BP_GO:0006508:proteolysis	MF_GO:0008237:metallopeptidase activity; MF_GO:0017111:nucleoside-triphosphatase activity; MF_GO:0005524:ATP binding	NoCC	IPR001261:ArgE/DapE/ACY1/CPG2/YscS, conserved site; IPR003593:ATPase, AAA+ type, core; IPR003959:ATPase, AAA-type, core; IPR011042:Six-bladed beta-propeller, TolB-like; IPR018247:EF-Hand 1, calcium-binding site
PTSG_00429	15.486971	8.637099	8.796225	23.212762	12.830131	14.846661	14.062829	9.916829	7.827e-01	2.486e-02	8.337e-01	1.211e-02	0.942015	4.27378	BP_GO:0006508:proteolysis; BP_GO:0006468:protein amino acid phosphorylation; BP_GO:0007169:transmembrane receptor protein tyrosine kinase signaling pathway	MF_GO:0004252:serine-type endopeptidase activity; MF_GO:0005515:protein binding; MF_GO:0004714:transmembrane receptor protein tyrosine kinase activity; MF_GO:0005524:ATP binding	CC_GO:0016020:membrane	IPR000209:Peptidase S8/S53, subtilisin/kexin/sedolisin; IPR002884:Proprotein convertase, P; IPR006210:Epidermal growth factor-like; IPR006211:Furin-like cysteine-rich domain; IPR006212:Furin-like repeat; IPR008979:Galactose-binding domain-like; IPR009020:Proteinase inhibitor, propeptide; IPR009030:Growth factor, receptor; IPR015500:Peptidase S8, subtilisin-related; IPR022398:Peptidase S8/S53, sub…
PTSG_01083	2.951336	3.102650	4.182839	12.555209	5.575102	10.708726	8.090495	4.565947	1.576e+00	4.613e-06	7.878e-01	1.586e-02	1.16563	4.25479	BP_GO:0007154:cell communication	MF_GO:0005515:protein binding	CC_GO:0016020:membrane	IPR000742:Epidermal growth factor-like, type 3; IPR001774:Delta/Serrate/lag-2 (DSL) protein; IPR001846:von Willebrand factor, type D domain; IPR002049:EGF-like, laminin; IPR006210:Epidermal growth factor-like; IPR008985:Concanavalin A-like lectin/glucanase; IPR013032:EGF-like region, conserved site; IPR013111:EGF, extracellular; IPR013320:Concanavalin A-like lectin/glucanase, subgroup; IPR014853:…
PTSG_12508	2.819060	1.399987	2.104360	8.840900	6.205184	3.871433	5.679615	2.295893	1.749e+00	4.563e-05	9.586e-01	1.288e-02	1.34419	4.22639	NoBP	NoMF	NoCC	NoDomain
PTSG_00501	8.061191	8.286460	8.641289	20.519201	9.922336	14.263551	14.401439	9.943379	9.994e-01	4.164e-03	7.446e-01	2.382e-02	0.966202	4.21158	BP_GO:0007275:multicellular organismal development; BP_GO:0008299:isoprenoid biosynthetic process; BP_GO:0007165:signal transduction	MF_GO:0005515:protein binding; MF_GO:0005509:calcium ion binding; MF_GO:0004872:receptor activity; MF_GO:0003824:catalytic activity	CC_GO:0016020:membrane	IPR000152:EGF-type aspartate/asparagine hydroxylation site; IPR000742:Epidermal growth factor-like, type 3; IPR000859:CUB; IPR001881:EGF-like calcium-binding; IPR002049:EGF-like, laminin; IPR002165:Plexin; IPR003659:Plexin/semaphorin/integrin; IPR006210:Epidermal growth factor-like; IPR013032:EGF-like region, conserved site; IPR013111:EGF, extracellular; IPR015915:Kelch-type beta propeller; IPR01…
PTSG_02736	19.529579	9.256717	7.996568	26.359483	15.621552	18.205414	13.198551	15.703909	7.883e-01	4.223e-02	7.306e-01	4.697e-02	0.890805	4.20482	BP_GO:0016567:protein ubiquitination	MF_GO:0005515:protein binding; MF_GO:0008270:zinc ion binding; MF_GO:0004842:ubiquitin-protein ligase activity	CC_GO:0000151:ubiquitin ligase complex	IPR001841:Zinc finger, RING-type; IPR003613:U box domain; IPR008974:TRAF-like; IPR013083:Zinc finger, RING/FYVE/PHD-type; IPR013323:Seven In Absentia Homolog-type
PTSG_12538	6.961101	5.002110	7.675452	18.755523	7.072755	13.103057	25.000490	1.357139	1.216e+00	8.564e-04	6.992e-01	3.808e-02	0.988448	4.18038	NoBP	MF_GO:0003676:nucleic acid binding; MF_GO:0000166:nucleotide binding	NoCC	IPR000504:RNA recognition motif domain; IPR012677:Nucleotide-binding, alpha-beta plait
PTSG_08442	11.415091	9.394458	9.422313	20.994633	7.357232	14.583148	14.748710	9.428552	7.597e-01	2.594e-02	8.523e-01	8.864e-03	0.944754	4.14931	BP_GO:0007156:homophilic cell adhesion; BP_GO:0055085:transmembrane transport; BP_GO:0000272:polysaccharide catabolic process	MF_GO:0005509:calcium ion binding; MF_GO:0004867:serine-type endopeptidase inhibitor activity; MF_GO:0030246:carbohydrate binding; MF_GO:0005524:ATP binding	CC_GO:0016021:integral to membrane; CC_GO:0005886:plasma membrane	IPR002126:Cadherin; IPR002223:Proteinase inhibitor I2, Kunitz metazoa; IPR008965:Carbohydrate-binding; IPR011527:ABC transporter, transmembrane domain, type 1; IPR015919:Cadherin-like; IPR016134:Cellulosome enzyme, dockerin type I; IPR020894:Cadherin conserved site; IPR020901:Proteinase inhibitor I2, Kunitz, conserved site
PTSG_07479	3.362531	2.637993	2.918857	12.067013	6.445037	7.361422	8.446757	6.839128	1.718e+00	3.373e-06	7.126e-01	3.534e-02	1.15198	4.13906	BP_GO:0006310:DNA recombination; BP_GO:0006260:DNA replication; BP_GO:0006281:DNA repair	MF_GO:0003676:nucleic acid binding; MF_GO:0005524:ATP binding; MF_GO:0043140:ATP-dependent 3'-5' DNA helicase activity	CC_GO:0005657:replication fork	IPR001650:Helicase, C-terminal; IPR002121:Helicase/RNase D C-terminal, HRDC domain; IPR002464:DNA/RNA helicase, ATP-dependent, DEAH-box type, conserved site; IPR004589:DNA helicase, ATP-dependent, RecQ type; IPR010997:HRDC-like; IPR011545:DNA/RNA helicase, DEAD/DEAH box type, N-terminal; IPR014001:DEAD-like helicase; IPR018982:RQC domain
PTSG_07901	13.500539	7.500992	9.034075	23.265210	14.763328	17.559516	13.847170	10.463294	9.180e-01	8.301e-03	7.046e-01	3.205e-02	0.910011	4.13154	NoBP	MF_GO:0005524:ATP binding	NoCC	IPR003594:ATPase-like, ATP-binding domain
PTSG_04844	6.601808	13.248530	13.276155	23.847060	15.268387	17.572793	14.743045	8.817523	8.113e-01	2.495e-02	7.490e-01	2.687e-02	0.89882	4.11277	NoBP	MF_GO:0005515:protein binding	NoCC	IPR001478:PDZ/DHR/GLGF
PTSG_07321	8.154810	13.073122	11.025661	23.390549	10.596882	15.131305	21.736988	7.817830	8.201e-01	2.036e-02	7.559e-01	2.353e-02	0.903393	4.1085	BP_GO:0006468:protein amino acid phosphorylation	MF_GO:0005524:ATP binding; MF_GO:0005515:protein binding; MF_GO:0004713:protein tyrosine kinase activity	NoCC	IPR000719:Protein kinase, catalytic domain; IPR001245:Serine-threonine/tyrosine-protein kinase; IPR001660:Sterile alpha motif domain; IPR008266:Tyrosine-protein kinase, active site; IPR010993:Sterile alpha motif homology; IPR011009:Protein kinase-like domain; IPR013761:Sterile alpha motif-type; IPR017441:Protein kinase, ATP binding site; IPR020635:Tyrosine-protein kinase, catalytic domain; IPR021…
PTSG_06247	3.614179	4.355516	2.182299	8.009704	2.872771	3.763893	3.155342	1.800701	9.411e-01	2.697e-02	1.448e+00	5.068e-04	1.36651	4.10192	NoBP	NoMF	NoCC	NoDomain
PTSG_02633	9.608138	4.714876	8.534003	18.694872	7.537363	12.019599	17.449521	6.993009	9.945e-01	4.286e-03	7.609e-01	2.077e-02	0.968931	4.09332	BP_GO:0032313:regulation of Rab GTPase activity; BP_GO:0006468:protein amino acid phosphorylation	MF_GO:0005097:Rab GTPase activator activity; MF_GO:0005524:ATP binding; MF_GO:0004713:protein tyrosine kinase activity	CC_GO:0005622:intracellular	IPR000195:Rab-GAP/TBC domain; IPR000719:Protein kinase, catalytic domain; IPR001245:Serine-threonine/tyrosine-protein kinase; IPR008266:Tyrosine-protein kinase, active site; IPR011009:Protein kinase-like domain; IPR020635:Tyrosine-protein kinase, catalytic domain; IPR020683:Ankyrin repeat-containing domain
PTSG_03977	2.459800	1.025613	1.127211	7.939216	4.185348	4.603045	5.188110	3.031963	2.055e+00	2.183e-08	8.898e-01	9.324e-03	1.36198	4.07096	NoBP	MF_GO:0005515:protein binding	NoCC	IPR002110:Ankyrin repeat; IPR011990:Tetratricopeptide-like helical; IPR020683:Ankyrin repeat-containing domain
PTSG_00536	7.798418	6.545052	6.810957	17.608858	10.692688	11.420804	12.667498	6.556652	1.018e+00	6.986e-03	7.585e-01	3.117e-02	0.979981	4.05539	NoBP	MF_GO:0005515:protein binding	NoCC	IPR003961:Fibronectin, type III; IPR008957:Fibronectin type III domain; IPR013783:Immunoglobulin-like fold
PTSG_10891	2.480035	14.089761	6.032724	19.164197	11.236314	9.076584	13.590682	12.974148	1.060e+00	5.291e-03	6.881e-01	4.831e-02	0.949169	4.04378	NoBP	MF_GO:0005515:protein binding	NoCC	IPR011990:Tetratricopeptide-like helical; IPR013026:Tetratricopeptide repeat-containing; IPR019734:Tetratricopeptide repeat
PTSG_11974	13.489338	14.346453	14.422299	28.811341	17.479926	19.091713	22.242419	12.070951	7.310e-01	3.526e-02	6.935e-01	3.531e-02	0.833918	4.0433	BP_GO:0006468:protein amino acid phosphorylation; BP_GO:0009069:serine family amino acid metabolic process	MF_GO:0005515:protein binding; MF_GO:0005524:ATP binding; MF_GO:0004674:protein serine/threonine kinase activity; MF_GO:0005083:small GTPase regulator activity	NoCC	IPR000095:PAK-box/P21-Rho-binding; IPR000719:Protein kinase, catalytic domain; IPR000961:AGC-kinase, C-terminal; IPR001180:Citron-like; IPR001849:Pleckstrin homology domain; IPR002290:Serine/threonine-protein kinase domain; IPR008271:Serine/threonine-protein kinase, active site; IPR011009:Protein kinase-like domain; IPR017441:Protein kinase, ATP binding site; IPR017442:Serine/threonine-protein ki…
PTSG_13160	5.456076	3.458396	4.620810	13.315384	9.048190	9.519344	8.144416	3.830463	1.258e+00	5.756e-04	7.967e-01	2.014e-02	1.0804	4.03532	BP_GO:0007165:signal transduction; BP_GO:0045087:innate immune response	MF_GO:0004888:transmembrane receptor activity; MF_GO:0005515:protein binding	CC_GO:0031224:intrinsic to membrane	IPR000157:Toll-Interleukin receptor; IPR002110:Ankyrin repeat; IPR013753:Ras; IPR020683:Ankyrin repeat-containing domain; IPR020859:ROC GTPase
PTSG_09664	6.552124	13.261772	5.957329	19.326437	14.357268	11.460385	8.027448	10.808073	8.780e-01	2.657e-02	7.762e-01	3.614e-02	0.941858	4.02409	NoBP	NoMF	NoCC	NoDomain
PTSG_06737	8.286364	17.442162	11.168391	25.662165	13.584674	21.525891	24.259485	2.795361	7.596e-01	3.038e-02	7.335e-01	2.644e-02	0.858657	4.01986	NoBP	MF_GO:0005515:protein binding	NoCC	IPR001680:WD40 repeat; IPR011046:WD40 repeat-like-containing domain; IPR015943:WD40/YVTN repeat-like-containing domain; IPR017986:WD40-repeat-containing domain; IPR019782:WD40 repeat 2
PTSG_00382	10.596826	14.735119	10.163504	25.470794	15.373456	15.131489	18.438318	14.029918	8.066e-01	2.415e-02	6.783e-01	4.484e-02	0.856532	4.00066	BP_GO:0007018:microtubule-based movement	MF_GO:0003777:microtubule motor activity; MF_GO:0005524:ATP binding	CC_GO:0005874:microtubule	IPR001752:Kinesin, motor domain
PTSG_03302	7.332496	5.832787	5.844949	16.918162	9.757225	11.249814	13.322011	6.849911	1.115e+00	2.412e-03	7.070e-01	3.977e-02	0.976422	3.98429	NoBP	NoMF	NoCC	IPR010007:SPANX family protein
PTSG_02358	5.667814	4.210515	6.027564	15.680892	13.145091	10.655864	11.106205	4.158464	1.262e+00	8.467e-04	6.799e-01	4.847e-02	0.997675	3.96171	NoBP	NoMF	NoCC	NoDomain
PTSG_12458	9.520328	9.103753	10.385488	19.413203	8.026445	13.711975	15.408836	5.681085	7.039e-01	4.125e-02	8.568e-01	9.232e-03	0.919645	3.93513	BP_GO:0050890:cognition; BP_GO:0048468:cell development; BP_GO:0045765:regulation of angiogenesis; BP_GO:0007420:brain development; BP_GO:0030336:negative regulation of cell migration; BP_GO:0043409:negative regulation of MAPKKK cascade; BP_GO:0043535:regulation of blood vessel endothelial cell migration; BP_GO:0032320:positive regulation of Ras GTPase activity; BP_GO:0001937:negative regulation …	MF_GO:0005099:Ras GTPase activator activity; MF_GO:0005515:protein binding	CC_GO:0030424:axon; CC_GO:0030425:dendrite; CC_GO:0005622:intracellular	IPR001251:Cellular retinaldehyde-binding/triple function, C-terminal; IPR001936:Ras GTPase-activating protein; IPR008936:Rho GTPase activation protein
PTSG_04226	5.288197	3.034718	4.838027	11.994375	5.413447	8.463531	7.102823	5.322728	1.147e+00	2.053e-03	8.514e-01	1.476e-02	1.08919	3.90397	NoBP	MF_GO:0005515:protein binding	NoCC	IPR001452:Src homology-3 domain; IPR011511:Variant SH3
PTSG_05029	0.950245	2.123576	1.513248	7.198036	3.965392	4.934446	3.755320	2.276166	1.948e+00	4.572e-07	9.367e-01	7.910e-03	1.3682	3.89609	NoBP	NoMF	NoCC	NoDomain
PTSG_11852	10.253270	7.623844	8.234452	19.692439	12.182733	12.939844	16.775284	5.636976	8.777e-01	1.257e-02	7.284e-01	2.796e-02	0.90438	3.88845	BP_GO:0009851:auxin biosynthetic process; BP_GO:0051090:regulation of transcription factor activity; BP_GO:0009791:post-embryonic development; BP_GO:0006468:protein amino acid phosphorylation; BP_GO:0006886:intracellular protein transport; BP_GO:0016192:vesicle-mediated transport; BP_GO:0009069:serine family amino acid metabolic process	MF_GO:0004674:protein serine/threonine kinase activity; MF_GO:0005524:ATP binding; MF_GO:0000287:magnesium ion binding; MF_GO:0008134:transcription factor binding	CC_GO:0030117:membrane coat; CC_GO:0005667:transcription factor complex	IPR000225:Armadillo; IPR000719:Protein kinase, catalytic domain; IPR000804:Clathrin adaptor complex, small chain; IPR002290:Serine/threonine-protein kinase domain; IPR008271:Serine/threonine-protein kinase, active site; IPR011009:Protein kinase-like domain; IPR011989:Armadillo-like helical; IPR016024:Armadillo-type fold; IPR017441:Protein kinase, ATP binding site; IPR017442:Serine/threonine-prote…
PTSG_08776	4.382595	4.167861	4.600998	9.234214	3.035073	4.685174	5.088974	2.075680	7.736e-01	2.628e-02	1.307e+00	8.063e-05	1.20512	3.86481	NoBP	MF_GO:0005515:protein binding	NoCC	IPR000409:BEACH domain; IPR001680:WD40 repeat; IPR008985:Concanavalin A-like lectin/glucanase; IPR011046:WD40 repeat-like-containing domain; IPR013320:Concanavalin A-like lectin/glucanase, subgroup; IPR015943:WD40/YVTN repeat-like-containing domain; IPR017986:WD40-repeat-containing domain; IPR019775:WD40 repeat, conserved site; IPR019782:WD40 repeat 2; IPR023362:PH-BEACH domain
PTSG_10914	5.524555	13.257849	8.592249	19.320720	7.618160	10.056004	12.198499	15.048450	7.799e-01	2.511e-02	7.511e-01	2.333e-02	0.903594	3.86023	BP_GO:0006468:protein amino acid phosphorylation; BP_GO:0055085:transmembrane transport; BP_GO:0007165:signal transduction	MF_GO:0004871:signal transducer activity; MF_GO:0004672:protein kinase activity; MF_GO:0005524:ATP binding; MF_GO:0005515:protein binding; MF_GO:0005215:transporter activity	CC_GO:0016020:membrane	IPR000342:Regulator of G protein signalling; IPR000719:Protein kinase, catalytic domain; IPR001245:Serine-threonine/tyrosine-protein kinase; IPR001478:PDZ/DHR/GLGF; IPR005829:Sugar transporter, conserved site; IPR011009:Protein kinase-like domain; IPR011989:Armadillo-like helical; IPR016137:Regulator of G protein signalling superfamily
PTSG_10845	6.450257	3.938314	5.628652	14.050362	6.855951	10.154290	11.534729	4.546550	1.093e+00	2.843e-03	7.576e-01	2.572e-02	1.00198	3.82009	NoBP	MF_GO:0005515:protein binding	NoCC	IPR001849:Pleckstrin homology domain; IPR011993:Pleckstrin homology-type
PTSG_07431	4.906531	2.367741	4.296472	9.885272	4.904559	6.248973	5.691527	2.777945	1.052e+00	5.008e-03	1.001e+00	4.415e-03	1.14945	3.79925	BP_GO:0032313:regulation of Rab GTPase activity	MF_GO:0005097:Rab GTPase activator activity	CC_GO:0005622:intracellular	IPR000195:Rab-GAP/TBC domain
PTSG_11177	2.607199	1.224150	0.996696	7.210168	4.097623	3.438077	5.252775	2.435607	1.835e+00	6.477e-06	9.090e-01	1.208e-02	1.33171	3.79541	NoBP	NoMF	NoCC	NoDomain
PTSG_05144	3.717442	4.319961	4.449218	12.241246	6.870026	5.910849	11.140783	4.977651	1.260e+00	1.519e-03	7.477e-01	3.708e-02	1.04997	3.79426	BP_GO:0006281:DNA repair; BP_GO:0006310:DNA recombination; BP_GO:0006260:DNA replication	MF_GO:0008270:zinc ion binding; MF_GO:0003910:DNA ligase (ATP) activity; MF_GO:0005524:ATP binding	CC_GO:0005622:intracellular	IPR001357:BRCT; IPR007527:Zinc finger, SWIM-type; IPR012310:DNA ligase, ATP-dependent, central; IPR012340:Nucleic acid-binding, OB-fold; IPR016027:Nucleic acid-binding, OB-fold-like; IPR019406:Zinc finger, C2H2, APLF-like
PTSG_03737	2.685118	1.155674	2.431976	6.512118	2.561155	4.344324	2.614717	1.449297	1.330e+00	6.579e-04	1.235e+00	6.395e-04	1.4026	3.79141	NoBP	NoMF	NoCC	NoDomain
PTSG_04865	6.532430	5.940939	7.129293	16.674197	10.903986	11.155278	11.616025	7.853653	1.050e+00	4.125e-03	6.713e-01	4.902e-02	0.933051	3.78777	NoBP	NoMF	NoCC	IPR009053:Prefoldin
PTSG_08354	2.542507	2.146500	0.632640	7.605584	1.399112	4.473664	10.441892	0.243607	1.775e+00	5.812e-05	8.540e-01	2.485e-02	1.28288	3.75507	NoBP	NoMF	NoCC	IPR021139:Domain of unknown function DUF88
PTSG_12948	3.753847	2.247867	4.645893	11.943117	5.967574	11.048153	11.180011	1.829629	1.448e+00	1.167e-04	6.702e-01	4.970e-02	1.03946	3.7193	NoBP	NoMF	NoCC	IPR001791:Laminin G domain; IPR008985:Concanavalin A-like lectin/glucanase; IPR012680:Laminin G, subdomain 2; IPR013320:Concanavalin A-like lectin/glucanase, subgroup
PTSG_08204	3.071144	6.416023	6.340104	12.293646	7.446828	7.854729	7.021763	4.083247	9.204e-01	1.039e-02	8.887e-01	8.560e-03	1.02687	3.71711	NoBP	NoMF	CC_GO:0005622:intracellular	IPR001357:BRCT
PTSG_09022	10.723716	8.562937	7.120232	18.585453	11.439923	13.697514	10.660500	8.436159	7.738e-01	4.296e-02	7.345e-01	4.134e-02	0.881022	3.71448	NoBP	NoMF	NoCC	IPR006596:Nucleotide binding protein, PINc
PTSG_00890	6.107781	7.574471	4.509511	14.068433	9.668533	9.086843	11.123585	2.149077	9.148e-01	1.033e-02	8.182e-01	1.467e-02	0.97156	3.70591	BP_GO:0009395:phospholipid catabolic process	MF_GO:0005515:protein binding; MF_GO:0004623:phospholipase A2 activity	NoCC	IPR001611:Leucine-rich repeat; IPR013090:Phospholipase A2, active site
PTSG_04843	6.866941	4.082457	3.196070	13.138220	6.479234	9.260802	9.754144	6.461147	1.174e+00	1.231e-03	7.032e-01	3.817e-02	0.996331	3.70207	NoBP	MF_GO:0005515:protein binding	NoCC	IPR001849:Pleckstrin homology domain; IPR002913:Lipid-binding START; IPR009769:Domain of unknown function DUF1336; IPR011993:Pleckstrin homology-type; IPR023393:START-like domain
PTSG_03570	8.319563	4.274962	5.931520	13.098806	6.781593	8.051637	8.038720	4.758376	7.781e-01	3.792e-02	9.100e-01	1.140e-02	0.990258	3.6752	BP_GO:0016070:RNA metabolic process	MF_GO:0005515:protein binding; MF_GO:0003950:NAD+ ADP-ribosyltransferase activity	CC_GO:0005622:intracellular	IPR006575:RWD domain; IPR009097:RNA ligase/cyclic nucleotide phosphodiesterase; IPR012317:Poly(ADP-ribose) polymerase, catalytic domain; IPR016135:Ubiquitin-conjugating enzyme/RWD-like
PTSG_10116	2.230884	4.095733	5.051413	10.538196	5.652213	5.600804	7.970903	4.341791	1.176e+00	1.248e-03	8.281e-01	1.538e-02	1.07795	3.6624	BP_GO:0045449:regulation of transcription	MF_GO:0003700:transcription factor activity; MF_GO:0043565:sequence-specific DNA binding	CC_GO:0005667:transcription factor complex	IPR004827:Basic-leucine zipper (bZIP) transcription factor
PTSG_00446	2.332504	3.333591	2.902816	7.214494	2.674880	3.675477	3.641093	2.262159	1.037e+00	3.754e-03	1.223e+00	3.063e-04	1.27818	3.64396	NoBP	MF_GO:0005515:protein binding	NoCC	IPR000403:Phosphatidylinositol 3-/4-kinase, catalytic; IPR003151:PIK-related kinase, FAT; IPR003152:PIK-related kinase, FATC; IPR011009:Protein kinase-like domain; IPR011990:Tetratricopeptide-like helical; IPR014009:PIK-related kinase; IPR016024:Armadillo-type fold; IPR018936:Phosphatidylinositol 3/4-kinase, conserved site
PTSG_01201	2.718696	3.905913	3.319517	10.807791	6.802539	6.707995	8.486127	4.435648	1.407e+00	1.422e-04	7.006e-01	3.819e-02	1.05642	3.62775	BP_GO:0006468:protein amino acid phosphorylation; BP_GO:0009069:serine family amino acid metabolic process	MF_GO:0005524:ATP binding; MF_GO:0004674:protein serine/threonine kinase activity	NoCC	IPR000408:Regulator of chromosome condensation, RCC1; IPR000719:Protein kinase, catalytic domain; IPR002290:Serine/threonine-protein kinase domain; IPR008271:Serine/threonine-protein kinase, active site; IPR009091:Regulator of chromosome condensation/beta-lactamase-inhibitor protein II; IPR011009:Protein kinase-like domain; IPR017441:Protein kinase, ATP binding site; IPR017442:Serine/threonine-pr…
PTSG_10940	2.725401	2.484024	2.489204	8.446618	3.918481	5.724298	6.621401	2.196574	1.416e+00	4.547e-04	8.585e-01	1.985e-02	1.17647	3.62161	NoBP	MF_GO:0008270:zinc ion binding	NoCC	IPR002893:Zinc finger, MYND-type
PTSG_01652	6.166543	10.793251	4.787302	15.299295	10.946785	9.938788	7.178227	6.827490	7.829e-01	4.470e-02	7.973e-01	3.161e-02	0.919043	3.61679	NoBP	NoMF	NoCC	IPR003738:Protein of unknown function DUF159
PTSG_00553	2.547413	1.573104	3.582692	7.780577	4.489862	4.325442	4.239746	2.621181	1.299e+00	3.447e-03	9.744e-01	1.332e-02	1.22006	3.61123	NoBP	NoMF	NoCC	NoDomain
PTSG_10462	4.560314	1.713751	4.887770	10.971733	6.045869	6.037789	10.696191	3.433577	1.256e+00	5.376e-04	7.406e-01	2.861e-02	1.03906	3.5907	BP_GO:0006508:proteolysis	MF_GO:0008234:cysteine-type peptidase activity	NoCC	IPR003653:Peptidase C48, SUMO/Sentrin/Ubl1
PTSG_04341	3.570104	3.380457	4.106068	10.201038	6.905159	5.931083	6.113844	4.100986	1.168e+00	1.587e-03	8.129e-01	1.842e-02	1.06597	3.57168	BP_GO:0007165:signal transduction; BP_GO:0045087:innate immune response; BP_GO:0007264:small GTPase mediated signal transduction; BP_GO:0015031:protein transport	MF_GO:0004888:transmembrane receptor activity; MF_GO:0005525:GTP binding; MF_GO:0005515:protein binding	CC_GO:0031224:intrinsic to membrane	IPR000157:Toll-Interleukin receptor; IPR001806:Ras GTPase; IPR002110:Ankyrin repeat; IPR003579:Ras small GTPase, Rab type; IPR005225:Small GTP-binding protein; IPR013753:Ras; IPR020683:Ankyrin repeat-containing domain; IPR020851:Small GTPase; IPR020859:ROC GTPase
PTSG_02399	4.651799	4.290284	2.579538	10.003599	7.130958	5.932034	6.471191	2.207310	1.069e+00	2.900e-02	8.639e-01	4.477e-02	1.07395	3.56815	NoBP	MF_GO:0005516:calmodulin binding	NoCC	IPR002101:Myristoylated alanine-rich C-kinase substrate MARCKS; IPR003903:Ubiquitin interacting motif
PTSG_09142	6.294237	1.919790	4.745357	11.066531	8.213659	3.981646	5.541750	7.284390	1.050e+00	4.590e-03	8.010e-01	2.179e-02	1.02829	3.56624	BP_GO:0016042:lipid catabolic process; BP_GO:0046486:glycerolipid metabolic process	MF_GO:0003924:GTPase activity; MF_GO:0005525:GTP binding; MF_GO:0004806:triglyceride lipase activity	NoCC	IPR000795:Protein synthesis factor, GTP-binding; IPR002921:Lipase, class 3
PTSG_04956	7.892042	1.004667	4.746164	11.155092	5.433721	6.945601	11.981174	0.415359	9.690e-01	1.295e-02	8.394e-01	2.355e-02	1.02325	3.56053	BP_GO:0005975:carbohydrate metabolic process	MF_GO:0016798:hydrolase activity, acting on glycosyl bonds; MF_GO:0043169:cation binding	NoCC	IPR001547:Glycoside hydrolase, family 5; IPR013781:Glycoside hydrolase, subgroup, catalytic core; IPR017853:Glycoside hydrolase, superfamily; IPR018087:Glycoside hydrolase, family 5, conserved site
PTSG_03209	2.628263	0.856640	2.443212	8.450604	3.590014	8.627106	6.323410	2.097719	1.789e+00	9.276e-07	7.084e-01	3.560e-02	1.15488	3.55593	BP_GO:0007156:homophilic cell adhesion	MF_GO:0005515:protein binding; MF_GO:0005509:calcium ion binding	CC_GO:0016020:membrane	IPR000742:Epidermal growth factor-like, type 3; IPR002126:Cadherin; IPR006209:EGF; IPR006210:Epidermal growth factor-like; IPR013032:EGF-like region, conserved site; IPR015919:Cadherin-like
PTSG_12087	3.824805	2.044025	4.027840	9.302814	4.180259	6.128979	6.806886	3.308404	1.194e+00	6.250e-04	8.589e-01	9.236e-03	1.10277	3.54835	BP_GO:0006810:transport	MF_GO:0005215:transporter activity	CC_GO:0005576:extracellular region	IPR001588:Casein, alpha/beta
PTSG_08079	6.462104	8.610156	6.537795	15.867777	9.262049	10.969150	12.603817	5.608661	8.390e-01	1.777e-02	7.181e-01	3.089e-02	0.887198	3.53817	NoBP	MF_GO:0003677:DNA binding; MF_GO:0005524:ATP binding; MF_GO:0005515:protein binding; MF_GO:0004386:helicase activity	NoCC	IPR000330:SNF2-related; IPR001487:Bromodomain; IPR001650:Helicase, C-terminal; IPR006562:HSA; IPR014001:DEAD-like helicase
PTSG_05864	3.445821	6.889147	5.609103	11.852285	6.759019	4.589058	9.405782	5.261219	8.677e-01	3.109e-02	8.498e-01	2.182e-02	0.983532	3.50835	BP_GO:0032259:methylation	MF_GO:0003676:nucleic acid binding; MF_GO:0008168:methyltransferase activity	NoCC	IPR002052:DNA methylase, N-6 adenine-specific, conserved site; IPR007757:MT-A70
PTSG_11987	7.160466	3.680282	6.206560	12.121909	5.802092	7.446738	9.103995	3.896623	7.880e-01	3.434e-02	8.746e-01	1.314e-02	0.970714	3.49413	NoBP	NoMF	NoCC	IPR003903:Ubiquitin interacting motif
PTSG_09148	1.404602	11.546714	8.662949	16.327843	10.215637	12.329194	13.677744	4.898724	8.818e-01	1.499e-02	6.647e-01	4.784e-02	0.865404	3.48694	NoBP	NoMF	NoCC	IPR008408:Brain acid soluble protein 1
PTSG_04878	5.980884	6.596312	6.126403	12.973417	7.650924	7.021119	6.652496	7.294471	7.572e-01	3.996e-02	8.389e-01	1.687e-02	0.940385	3.47706	BP_GO:0007267:cell-cell signaling; BP_GO:0007275:multicellular organismal development; BP_GO:0010033:response to organic substance; BP_GO:0016486:peptide hormone processing; BP_GO:0043043:peptide biosynthetic process	MF_GO:0005515:protein binding; MF_GO:0004252:serine-type endopeptidase activity	CC_GO:0043005:neuron projection; CC_GO:0016023:cytoplasmic membrane-bounded vesicle; CC_GO:0005615:extracellular space	IPR000209:Peptidase S8/S53, subtilisin/kexin/sedolisin; IPR002884:Proprotein convertase, P; IPR008979:Galactose-binding domain-like; IPR015500:Peptidase S8, subtilisin-related; IPR022398:Peptidase S8/S53, subtilisin, active site
PTSG_09271	5.929388	10.895105	8.999827	17.951569	11.691964	12.150684	12.807548	8.166692	7.607e-01	3.440e-02	6.688e-01	4.917e-02	0.830953	3.46178	BP_GO:0007264:small GTPase mediated signal transduction; BP_GO:0043087:regulation of GTPase activity	MF_GO:0005515:protein binding; MF_GO:0005085:guanyl-nucleotide exchange factor activity	CC_GO:0005622:intracellular	IPR001849:Pleckstrin homology domain; IPR001895:Guanine-nucleotide dissociation stimulator CDC25; IPR008937:Ras guanine nucleotide exchange factor; IPR011993:Pleckstrin homology-type; IPR023578:Ras guanine nucleotide exchange factor, domain
PTSG_10609	4.918535	1.270162	2.102904	9.442843	5.405381	5.535881	8.703099	3.729132	1.456e+00	8.554e-05	6.837e-01	4.759e-02	1.06176	3.43927	BP_GO:0007165:signal transduction	MF_GO:0005488:binding	CC_GO:0005622:intracellular	IPR000198:Rho GTPase-activating protein domain; IPR008936:Rho GTPase activation protein; IPR011989:Armadillo-like helical
PTSG_07054	5.398152	5.707789	5.829685	13.650027	4.104960	5.881037	19.610627	4.447260	9.732e-01	7.122e-03	6.813e-01	4.186e-02	0.906344	3.41767	BP_GO:0065007:biological regulation; BP_GO:0006468:protein amino acid phosphorylation	MF_GO:0004672:protein kinase activity; MF_GO:0005524:ATP binding; MF_GO:0005515:protein binding	NoCC	IPR000719:Protein kinase, catalytic domain; IPR000980:SH2 motif; IPR001245:Serine-threonine/tyrosine-protein kinase; IPR011009:Protein kinase-like domain; IPR017441:Protein kinase, ATP binding site; IPR020635:Tyrosine-protein kinase, catalytic domain
PTSG_08281	1.789440	1.206990	1.071277	5.394119	2.897786	2.264889	1.641183	3.426506	1.684e+00	8.350e-06	1.050e+00	3.094e-03	1.40099	3.40635	BP_GO:0009190:cyclic nucleotide biosynthetic process	MF_GO:0016849:phosphorus-oxygen lyase activity	NoCC	IPR001054:Adenylyl cyclase class-3/4/guanylyl cyclase
PTSG_08811	4.702963	3.000510	3.722664	9.578199	4.947621	6.544091	7.078495	2.618834	1.025e+00	6.006e-03	8.461e-01	1.680e-02	1.03964	3.38897	NoBP	NoMF	NoCC	NoDomain
PTSG_04671	2.948174	5.216561	5.086156	10.684055	5.077343	7.127481	7.754666	4.692241	9.787e-01	8.789e-03	7.796e-01	2.547e-02	0.980515	3.3508	BP_GO:0006479:protein amino acid methylation; BP_GO:0006554:lysine catabolic process	MF_GO:0005488:binding; MF_GO:0018024:histone-lysine N-methyltransferase activity	NoCC	IPR011989:Armadillo-like helical; IPR013110:Histone methylation DOT1
PTSG_07183	1.467121	0.591983	0.563556	5.463761	2.951836	3.734475	3.787166	1.741757	2.320e+00	6.929e-10	8.311e-01	1.590e-02	1.36603	3.34662	NoBP	NoMF	NoCC	NoDomain
PTSG_05901	2.199922	7.728904	9.532333	13.477531	7.624851	10.446740	9.895203	3.568607	7.566e-01	3.815e-02	7.691e-01	2.397e-02	0.88751	3.33036	BP_GO:0006457:protein folding	MF_GO:0031072:heat shock protein binding; MF_GO:0051082:unfolded protein binding	NoCC	IPR001623:Heat shock protein DnaJ, N-terminal; IPR002110:Ankyrin repeat; IPR002939:Chaperone DnaJ, C-terminal; IPR003095:Heat shock protein DnaJ; IPR008971:HSP40/DnaJ peptide-binding; IPR020683:Ankyrin repeat-containing domain
PTSG_10406	3.779765	0.342486	1.887602	5.989279	3.715953	1.775791	3.941182	1.817123	1.241e+00	2.158e-03	1.077e+00	4.750e-03	1.28039	3.30645	BP_GO:0005975:carbohydrate metabolic process	NoMF	NoCC	IPR001764:Glycoside hydrolase, family 3, N-terminal; IPR017853:Glycoside hydrolase, superfamily
PTSG_06229	3.500317	0.988664	1.839918	6.998093	3.521305	4.149799	3.856648	3.951183	1.392e+00	1.450e-03	8.361e-01	3.805e-02	1.16754	3.27724	NoBP	NoMF	NoCC	IPR002937:Amine oxidase
PTSG_00544	5.005451	3.364319	3.874077	9.863016	5.014175	6.528748	6.884223	4.042586	9.721e-01	6.434e-03	8.015e-01	1.688e-02	0.991956	3.27547	BP_GO:0006260:DNA replication	MF_GO:0003887:DNA-directed DNA polymerase activity; MF_GO:0000166:nucleotide binding; MF_GO:0003677:DNA binding	CC_GO:0042575:DNA polymerase complex	IPR006133:DNA-directed DNA polymerase, family B, exonuclease domain; IPR006134:DNA-directed DNA polymerase, family B, multifunctional domain; IPR006172:DNA-directed DNA polymerase, family B; IPR011989:Armadillo-like helical; IPR012337:Ribonuclease H-like; IPR017964:DNA-directed DNA polymerase, family B, conserved site; IPR023211:DNA polymerase, palm domain
PTSG_10571	2.323817	0.214322	1.073845	5.483172	3.034541	4.074623	3.009754	1.585084	1.837e+00	1.023e-05	8.934e-01	1.759e-02	1.3254	3.25387	NoBP	NoMF	NoCC	NoDomain
PTSG_11612	2.996483	3.707845	3.675190	8.457588	4.019267	6.129769	5.376768	2.721513	9.899e-01	6.805e-03	8.814e-01	1.035e-02	1.04831	3.22906	BP_GO:0007165:signal transduction; BP_GO:0045087:innate immune response	MF_GO:0004888:transmembrane receptor activity	CC_GO:0031224:intrinsic to membrane	IPR000157:Toll-Interleukin receptor; IPR013753:Ras; IPR020859:ROC GTPase
PTSG_10026	0.643106	0.249113	0.083211	3.872361	1.456862	2.296271	3.174411	0.801040	3.182e+00	1.296e-09	9.786e-01	1.708e-02	1.63889	3.2011	NoBP	NoMF	NoCC	NoDomain
PTSG_12354	4.675845	4.462460	2.893495	9.435960	4.847800	7.372358	5.119845	3.924964	9.293e-01	2.174e-02	8.117e-01	3.029e-02	0.988216	3.20001	BP_GO:0045449:regulation of transcription	MF_GO:0005515:protein binding; MF_GO:0003677:DNA binding	NoCC	IPR004906:Pogo transposase / Cenp-B / PDC2, subgroup, DNA-binding HTH domain; IPR006600:Pogo transposase / Cenp-B / PDC2, DNA-binding HTH domain; IPR009057:Homeodomain-like; IPR012287:Homeodomain-related
PTSG_12997	1.949092	0.803935	3.047312	4.652353	0.871457	1.510291	3.572365	0.269750	9.637e-01	1.009e-02	1.567e+00	1.206e-05	1.43745	3.18821	NoBP	MF_GO:0005515:protein binding; MF_GO:0003950:NAD+ ADP-ribosyltransferase activity	NoCC	IPR001611:Leucine-rich repeat; IPR002110:Ankyrin repeat; IPR003590:Leucine-rich repeat, ribonuclease inhibitor subtype; IPR012317:Poly(ADP-ribose) polymerase, catalytic domain; IPR020683:Ankyrin repeat-containing domain
PTSG_05448	0.000000	0.881760	0.441799	3.083982	0.244265	1.447777	2.338949	0.255182	2.607e+00	2.415e-06	1.471e+00	9.159e-04	1.94422	3.15895	NoBP	NoMF	NoCC	NoDomain
PTSG_06898	2.701044	0.415189	0.915320	4.033709	1.686893	1.291653	1.230894	1.441872	1.231e+00	4.302e-03	1.501e+00	3.952e-04	1.54403	3.10676	NoBP	NoMF	NoCC	NoDomain
PTSG_01239	3.637350	1.258002	2.269126	6.722071	3.755963	4.094834	4.711011	1.860787	1.183e+00	1.345e-03	8.915e-01	1.068e-02	1.12416	3.09021	NoBP	MF_GO:0005515:protein binding; MF_GO:0008270:zinc ion binding	CC_GO:0005622:intracellular	IPR001841:Zinc finger, RING-type; IPR001965:Zinc finger, PHD-type; IPR008408:Brain acid soluble protein 1; IPR011011:Zinc finger, FYVE/PHD-type; IPR013083:Zinc finger, RING/FYVE/PHD-type; IPR015880:Zinc finger, C2H2-like; IPR019786:Zinc finger, PHD-type, conserved site; IPR019787:Zinc finger, PHD-finger
PTSG_10681	6.045120	4.958759	3.312732	9.992087	4.409323	5.554883	5.516471	7.263931	7.615e-01	4.477e-02	7.877e-01	2.799e-02	0.916301	3.04284	NoBP	NoMF	NoCC	NoDomain
PTSG_09099	3.596969	1.688874	3.102725	6.153007	3.508884	0.547301	5.160659	1.900739	8.292e-01	3.083e-02	1.132e+00	2.429e-03	1.14279	2.99558	BP_GO:0007264:small GTPase mediated signal transduction	MF_GO:0005525:GTP binding; MF_GO:0008270:zinc ion binding; MF_GO:0003950:NAD+ ADP-ribosyltransferase activity	CC_GO:0005622:intracellular	IPR001806:Ras GTPase; IPR007087:Zinc finger, C2H2-type; IPR012317:Poly(ADP-ribose) polymerase, catalytic domain; IPR013684:Mitochondrial Rho-like
PTSG_05635	1.435113	3.945133	3.054869	6.910726	3.753323	2.892700	5.502894	2.421841	1.009e+00	9.250e-03	9.119e-01	1.158e-02	1.07226	2.99036	NoBP	MF_GO:0005515:protein binding	NoCC	IPR002035:von Willebrand factor, type A
PTSG_01598	7.430074	2.477844	3.820016	9.629260	6.042768	7.796422	5.303768	3.554806	7.654e-01	3.458e-02	7.521e-01	3.062e-02	0.887892	2.90112	NoBP	MF_GO:0003676:nucleic acid binding; MF_GO:0005524:ATP binding; MF_GO:0008026:ATP-dependent helicase activity	NoCC	IPR001650:Helicase, C-terminal; IPR011545:DNA/RNA helicase, DEAD/DEAH box type, N-terminal; IPR014001:DEAD-like helicase; IPR018973:DEAD/DEAH-box helicase, putative
PTSG_11813	1.475224	3.161170	3.438511	5.512394	2.158080	2.801824	3.151335	0.977399	7.306e-01	3.824e-02	1.277e+00	1.323e-04	1.16876	2.87828	NoBP	MF_GO:0016787:hydrolase activity	NoCC	IPR013602:Dynein heavy chain, N-terminal domain-2
PTSG_10337	1.660417	2.854810	4.138495	5.843095	1.969282	3.227620	3.609375	1.284450	7.129e-01	4.040e-02	1.209e+00	2.733e-04	1.1257	2.86685	NoBP	MF_GO:0000166:nucleotide binding; MF_GO:0017111:nucleoside-triphosphatase activity	NoCC	IPR003593:ATPase, AAA+ type, core; IPR013602:Dynein heavy chain, N-terminal domain-2
PTSG_02064	4.525036	5.565962	3.975172	9.620031	4.912438	6.271498	7.749177	3.737755	7.369e-01	3.680e-02	7.553e-01	2.449e-02	0.87423	2.85527	NoBP	NoMF	NoCC	NoDomain
PTSG_08560	0.989559	0.464625	1.280382	4.513996	2.037911	2.509458	3.534258	1.904890	2.002e+00	8.182e-05	8.313e-01	4.326e-02	1.31261	2.85415	NoBP	NoMF	NoCC	NoDomain
PTSG_04686	0.232049	0.798992	0.300247	2.619841	0.645564	0.690462	1.324624	0.481727	2.311e+00	5.091e-05	1.698e+00	5.655e-04	2.03538	2.82812	BP_GO:0006811:ion transport; BP_GO:0055085:transmembrane transport	MF_GO:0005216:ion channel activity	CC_GO:0016020:membrane	IPR005821:Ion transport; IPR013662:RyR/IP3R Homology associated domain; IPR015925:Ryanodine receptor-related
PTSG_00915	1.283438	1.317241	1.192247	4.953859	3.413595	2.753990	3.381388	1.557635	1.670e+00	2.075e-05	8.265e-01	2.141e-02	1.21871	2.81345	BP_GO:0017038:protein import	MF_GO:0016787:hydrolase activity; MF_GO:0005524:ATP binding	CC_GO:0016020:membrane	IPR006186:Serine/threonine-specific protein phosphatase/bis(5-nucleosyl)-tetraphosphatase; IPR011115:SecA DEAD-like, N-terminal; IPR014018:SecA motor DEAD
PTSG_10583	2.588254	2.934396	1.960344	6.414463	3.838626	4.648982	3.942751	1.965780	1.062e+00	8.592e-03	8.216e-01	3.015e-02	1.0372	2.78108	BP_GO:0045892:negative regulation of transcription, DNA-dependent; BP_GO:0045665:negative regulation of neuron differentiation	MF_GO:0032403:protein complex binding; MF_GO:0016564:transcription repressor activity; MF_GO:0003700:transcription factor activity; MF_GO:0003682:chromatin binding; MF_GO:0008270:zinc ion binding	CC_GO:0017053:transcriptional repressor complex; CC_GO:0000785:chromatin; CC_GO:0005667:transcription factor complex	IPR001878:Zinc finger, CCHC-type; IPR007087:Zinc finger, C2H2-type; IPR013084:Zinc finger, CCHC retroviral-type; IPR013087:Zinc finger, C2H2-type/integrase, DNA-binding; IPR015880:Zinc finger, C2H2-like
PTSG_10530	0.095818	0.866039	0.000000	2.163569	0.799699	0.106915	0.482615	0.358046	2.535e+00	1.913e-04	2.303e+00	1.383e-04	2.48294	2.76453	NoBP	NoMF	NoCC	NoDomain
PTSG_03255	9.733496	1.959508	1.760464	9.387374	7.175237	5.547155	6.009597	4.432376	7.509e-01	3.831e-02	6.844e-01	4.983e-02	0.843606	2.72545	BP_GO:0007165:signal transduction	MF_GO:0008270:zinc ion binding	CC_GO:0005622:intracellular	IPR000198:Rho GTPase-activating protein domain; IPR008936:Rho GTPase activation protein; IPR011011:Zinc finger, FYVE/PHD-type; IPR017455:Zinc finger, FYVE-related
PTSG_03997	2.812176	2.786642	2.623213	6.973408	3.586859	6.129769	4.809295	2.199427	1.047e+00	8.979e-03	7.250e-01	4.628e-02	0.9684	2.71332	NoBP	NoMF	NoCC	NoDomain
PTSG_10358	1.913608	1.281181	1.008741	4.000866	1.521053	0.395412	3.783988	1.147637	1.193e+00	7.431e-03	1.193e+00	4.017e-03	1.34148	2.68338	NoBP	NoMF	NoCC	NoDomain
PTSG_04189	1.378960	2.104241	1.232737	4.906430	2.002840	2.909464	4.369378	1.280397	1.346e+00	4.057e-04	8.864e-01	1.080e-02	1.16864	2.68164	NoBP	NoMF	NoCC	NoDomain
PTSG_02194	0.707122	1.095642	0.548963	2.838550	1.180334	0.946818	0.427396	0.880777	1.568e+00	1.529e-02	1.732e+00	3.743e-03	1.77968	2.67869	NoBP	NoMF	NoCC	NoDomain
PTSG_03587	2.317160	1.875529	2.371674	5.900276	2.639026	4.013335	5.957471	0.947711	1.129e+00	2.991e-03	7.962e-01	2.302e-02	1.03745	2.65668	NoBP	MF_GO:0005515:protein binding	NoCC	IPR000253:Forkhead-associated (FHA) domain; IPR008984:SMAD/FHA domain
PTSG_04719	3.679714	1.727725	2.272367	5.770005	2.592491	4.105867	3.538305	2.500025	8.537e-01	4.230e-02	8.386e-01	3.035e-02	0.984261	2.48877	NoBP	MF_GO:0008270:zinc ion binding; MF_GO:0003676:nucleic acid binding	CC_GO:0005622:intracellular	IPR007087:Zinc finger, C2H2-type; IPR013087:Zinc finger, C2H2-type/integrase, DNA-binding; IPR015880:Zinc finger, C2H2-like
PTSG_10691	1.723117	0.889955	0.445905	4.106961	2.602314	2.307209	3.240158	1.216226	1.669e+00	1.248e-04	7.956e-01	3.898e-02	1.21026	2.46659	NoBP	NoMF	NoCC	IPR022272:Lipocalin conserved site
PTSG_09098	1.362038	0.000000	0.440582	2.776481	1.217960	0.379944	1.972339	0.742231	1.799e+00	5.638e-04	1.331e+00	5.439e-03	1.66824	2.45775	NoBP	NoMF	NoCC	NoDomain
PTSG_00750	1.568832	2.393978	1.660826	4.949858	3.684328	3.129719	3.735439	0.888230	1.107e+00	5.887e-03	7.848e-01	3.046e-02	1.02208	2.35834	BP_GO:0009395:phospholipid catabolic process	MF_GO:0004623:phospholipase A2 activity	NoCC	IPR013090:Phospholipase A2, active site
PTSG_12251	2.431847	1.948965	2.604038	5.259694	3.099435	2.526346	4.223699	1.984558	8.736e-01	3.956e-02	8.119e-01	4.187e-02	0.968223	2.31887	NoBP	NoMF	NoCC	NoDomain
PTSG_07727	1.289791	1.110251	0.695354	3.101116	0.512602	0.959442	1.948925	1.740416	1.268e+00	1.767e-02	1.235e+00	1.469e-02	1.39456	2.27702	NoBP	MF_GO:0005515:protein binding	NoCC	IPR001440:Tetratricopeptide TPR-1; IPR011990:Tetratricopeptide-like helical; IPR013026:Tetratricopeptide repeat-containing; IPR019734:Tetratricopeptide repeat
PTSG_06020	1.495652	2.069126	0.829376	3.953453	2.547504	1.788070	1.560469	2.727898	1.133e+00	8.149e-03	8.583e-01	3.134e-02	1.08802	2.15766	BP_GO:0006281:DNA repair	MF_GO:0005524:ATP binding; MF_GO:0003677:DNA binding; MF_GO:0008026:ATP-dependent helicase activity	NoCC	IPR001650:Helicase, C-terminal; IPR003583:Helix-hairpin-helix DNA-binding motif, class 1; IPR010995:DNA repair Rad51/transcription factor NusA, alpha-helical; IPR011545:DNA/RNA helicase, DEAD/DEAH box type, N-terminal; IPR014001:DEAD-like helicase
PTSG_00103	3.470639	1.133819	1.298495	4.353731	2.492780	3.639291	2.485238	1.718767	8.238e-01	3.547e-02	7.385e-01	4.518e-02	0.908213	1.92746	NoBP	NoMF	NoCC	NoDomain
PTSG_05908	0.074551	1.251376	0.578762	2.057435	0.266658	0.249553	1.577085	0.650012	1.479e+00	1.124e-02	1.530e+00	3.176e-03	1.63159	1.69824	NoBP	NoMF	NoCC	IPR009053:Prefoldin
PTSG_00754	0.390481	0.137506	0.918618	2.137472	0.380918	0.990234	1.931014	0.840103	1.862e+00	7.341e-05	1.014e+00	1.324e-02	1.4207	1.55696	NoBP	MF_GO:0005515:protein binding	NoCC	IPR001680:WD40 repeat; IPR011046:WD40 repeat-like-containing domain; IPR015943:WD40/YVTN repeat-like-containing domain; IPR017986:WD40-repeat-containing domain; IPR019781:WD40 repeat, subgroup; IPR019782:WD40 repeat 2
PTSG_00983	0.626449	0.794925	1.509314	2.520131	1.545332	2.229567	2.001983	0.255613	1.069e+00	4.439e-03	7.434e-01	3.032e-02	0.97684	1.30262	NoBP	MF_GO:0005524:ATP binding; MF_GO:0008134:transcription factor binding; MF_GO:0016887:ATPase activity	CC_GO:0005667:transcription factor complex	IPR002035:von Willebrand factor, type A; IPR002078:RNA polymerase sigma factor 54, interaction; IPR003593:ATPase, AAA+ type, core; IPR011704:ATPase, AAA-5
