# Supplementary material for: Premetazoan genome evolution and the regulation of cell differentiation in the choanoflagellate Salpingoeca rosetta
Source: Genome Biol. 2013 Feb 18;14(2):R15. doi: 10.1186/gb-2013-14-2-r15 (PMC4054682; doi:10.1186/gb-2013-14-2-r15)
Supplement: Additional file 13 — Genes identified as upregulated in swimming cells. [file gb-2013-14-2-r15-S13.TXT]

#GeneID	GO:biological_process	GO:molecular_function	GO:cellular_component	BlastHit-Desc
PTSG_00003	NoBP	MF_GO:0005515:protein binding	NoCC	loc562123 protein
PTSG_00004	BP_GO:0055114:oxidation reduction	MF_GO:0016491:oxidoreductase activity; MF_GO:0005488:binding	NoCC	short-chain dehydrogenase reductase sdr
PTSG_00005	BP_GO:0005975:carbohydrate metabolic process	MF_GO:0016787:hydrolase activity; MF_GO:0030246:carbohydrate binding	NoCC	glycoside family 31
PTSG_00008	BP_GO:0046488:phosphatidylinositol metabolic process	MF_GO:0042802:identical protein binding; MF_GO:0016308:1-phosphatidylinositol-4-phosphate 5-kinase activity	CC_GO:0005783:endoplasmic reticulum	phosphatidylinositol-5-phosphate 4-kinase type-2 gamma-like
PTSG_00009	BP_GO:0046488:phosphatidylinositol metabolic process	MF_GO:0016308:1-phosphatidylinositol-4-phosphate 5-kinase activity	CC_GO:0044464:cell part	phosphatidylinositol-5-phosphate 4- type beta
PTSG_00011	BP_GO:0006810:transport	MF_GO:0005488:binding	CC_GO:0005634:nucleus	trna (nuclear export receptor for trnas)
PTSG_00012	BP_GO:0006412:translation; BP_GO:0042254:ribosome biogenesis	MF_GO:0003735:structural constituent of ribosome	CC_GO:0005840:ribosome	ribosomal protein l21
PTSG_00014	NoBP	MF_GO:0016787:hydrolase activity	NoCC	ectonucleoside triphosphate diphosphohydrolase 1
PTSG_00016	BP_GO:0006350:transcription; BP_GO:0021522:spinal cord motor neuron differentiation	MF_GO:0043022:ribosome binding; MF_GO:0004386:helicase activity; MF_GO:0042623:ATPase activity, coupled; MF_GO:0003677:DNA binding; MF_GO:0005524:ATP binding	CC_GO:0030426:growth cone; CC_GO:0043025:neuronal cell body; CC_GO:0030424:axon; CC_GO:0048471:perinuclear region of cytoplasm; CC_GO:0005634:nucleus; CC_GO:0030529:ribonucleoprotein complex	immunoglobulin mu binding protein 2
PTSG_00018	BP_GO:0006260:DNA replication	MF_GO:0003677:DNA binding; MF_GO:0003887:DNA-directed DNA polymerase activity	CC_GO:0042575:DNA polymerase complex	polymerase (dna directed) nu
PTSG_00019	BP_GO:0008152:metabolic process	MF_GO:0003824:catalytic activity; MF_GO:0030151:molybdenum ion binding; MF_GO:0030170:pyridoxal phosphate binding	NoCC	molybdenum cofactor sulfurase
PTSG_00020	NoBP	MF_GO:0003677:DNA binding; MF_GO:0005515:protein binding	NoCC	hypothetical protein [Monosiga brevicollis MX1]
PTSG_00021	NoBP	MF_GO:0003676:nucleic acid binding; MF_GO:0005524:ATP binding; MF_GO:0008026:ATP-dependent helicase activity	NoCC	dead deah box
PTSG_00023	BP_GO:0006206:pyrimidine base metabolic process; BP_GO:0046087:cytidine metabolic process	MF_GO:0008270:zinc ion binding; MF_GO:0004126:cytidine deaminase activity	NoCC	cytidine deaminase
PTSG_00026	NoBP	MF_GO:0005515:protein binding; MF_GO:0008270:zinc ion binding	NoCC	zinc finger family protein
PTSG_00030	BP_GO:0021634:optic nerve formation; BP_GO:0060059:embryonic retina morphogenesis in camera-type eye; BP_GO:0010842:retina layer formation; BP_GO:0043524:negative regulation of neuron apoptosis; BP_GO:0030182:neuron differentiation; BP_GO:0006468:protein amino acid phosphorylation; BP_GO:0009069:serine family amino acid metabolic process	MF_GO:0035173:histone kinase activity; MF_GO:0005524:ATP binding; MF_GO:0004674:protein serine/threonine kinase activity	NoCC	cell division protein kinase 5
PTSG_00031	BP_GO:0006909:phagocytosis	NoMF	CC_GO:0005856:cytoskeleton	hypothetical protein [Monosiga brevicollis MX1]
PTSG_00032	BP_GO:0007165:signal transduction; BP_GO:0045859:regulation of protein kinase activity	MF_GO:0008603:cAMP-dependent protein kinase regulator activity	NoCC	---NA---
PTSG_00033	BP_GO:0051056:regulation of small GTPase mediated signal transduction	MF_GO:0005096:GTPase activator activity	CC_GO:0005622:intracellular	rap1 gtpase activating protein
PTSG_00037	NoBP	MF_GO:0003676:nucleic acid binding; MF_GO:0008270:zinc ion binding; MF_GO:0005515:protein binding	CC_GO:0005622:intracellular	zgpat_drogr ame: full=zinc finger ccch-type with g patch domain-containing protein
PTSG_00038	BP_GO:0006915:apoptosis; BP_GO:0016337:cell-cell adhesion	MF_GO:0005515:protein binding	CC_GO:0019717:synaptosome; CC_GO:0048471:perinuclear region of cytoplasm	specifically rac-associated
PTSG_00039	BP_GO:0051603:proteolysis involved in cellular protein catabolic process	MF_GO:0004298:threonine-type endopeptidase activity	CC_GO:0005737:cytoplasm; CC_GO:0005839:proteasome core complex; CC_GO:0005634:nucleus	psmb3 protein
PTSG_00042	BP_GO:0001525:angiogenesis; BP_GO:0006933:negative regulation of cell adhesion involved in substrate-bound cell migration; BP_GO:0006898:receptor-mediated endocytosis; BP_GO:0006172:ADP biosynthetic process; BP_GO:0009851:auxin biosynthetic process; BP_GO:0051453:regulation of intracellular pH; BP_GO:0042776:mitochondrial ATP synthesis coupled proton transport; BP_GO:0042777:plasma membrane ATP s…	MF_GO:0046961:proton-transporting ATPase activity, rotational mechanism; MF_GO:0008553:hydrogen-exporting ATPase activity, phosphorylative mechanism; MF_GO:0046933:hydrogen ion transporting ATP synthase activity, rotational mechanism; MF_GO:0030228:lipoprotein receptor activity; MF_GO:0005509:calcium ion binding; MF_GO:0042288:MHC class I protein binding; MF_GO:0043499:eukaryotic cell surface bin…	CC_GO:0042645:mitochondrial nucleoid; CC_GO:0009986:cell surface; CC_GO:0005754:mitochondrial proton-transporting ATP synthase, catalytic core; CC_GO:0042612:MHC class I protein complex	atp h+ mitochondrial f1 beta polypeptide
PTSG_00043	BP_GO:0007165:signal transduction	NoMF	CC_GO:0005622:intracellular	rho gtpase activator
PTSG_00045	NoBP	MF_GO:0003677:DNA binding; MF_GO:0005524:ATP binding; MF_GO:0004386:helicase activity; MF_GO:0005515:protein binding; MF_GO:0008270:zinc ion binding	NoCC	snf2 family dna-dependent atpase
PTSG_00047	BP_GO:0006508:proteolysis	MF_GO:0008234:cysteine-type peptidase activity	NoCC	ulp1 protease c-terminal catalytic domain containing protein
PTSG_00050	NoBP	MF_GO:0005515:protein binding	NoCC	wd repeat domain 8
PTSG_00052	NoBP	MF_GO:0005509:calcium ion binding	NoCC	---NA---
PTSG_00053	NoBP	MF_GO:0005515:protein binding	NoCC	proteasomal atpase-associated factor 1
PTSG_00054	NoBP	MF_GO:0008270:zinc ion binding; MF_GO:0003723:RNA binding	NoCC	zinc finger protein
PTSG_00055	BP_GO:0007165:signal transduction; BP_GO:0045087:innate immune response	MF_GO:0004888:transmembrane receptor activity; MF_GO:0005515:protein binding	CC_GO:0031224:intrinsic to membrane	sterile alpha motif domain-containing protein
PTSG_00056	BP_GO:0015762:rhamnose transport	MF_GO:0015153:rhamnose transmembrane transporter activity	CC_GO:0016021:integral to membrane	l-rhamnose-proton symport 2
PTSG_00058	BP_GO:0006468:protein amino acid phosphorylation	MF_GO:0004672:protein kinase activity; MF_GO:0005524:ATP binding	NoCC	ephrin type-a receptor 5 isoform 2
PTSG_00062	BP_GO:0006979:response to oxidative stress; BP_GO:0055114:oxidation reduction; BP_GO:0006804:peroxidase reaction	MF_GO:0004601:peroxidase activity; MF_GO:0020037:heme binding	NoCC	chloroplast ascorbate peroxidase
PTSG_00063	BP_GO:0007165:signal transduction; BP_GO:0018106:peptidyl-histidine phosphorylation; BP_GO:0000160:two-component signal transduction system (phosphorelay)	MF_GO:0005524:ATP binding; MF_GO:0000155:two-component sensor activity	CC_GO:0009365:protein histidine kinase complex	pyruvate dehydrogenase kinase
PTSG_00064	BP_GO:0006508:proteolysis	MF_GO:0004198:calcium-dependent cysteine-type endopeptidase activity; MF_GO:0005509:calcium ion binding	CC_GO:0005622:intracellular	calpain family cysteine protease containing protein
PTSG_00065	BP_GO:0006508:proteolysis	MF_GO:0004198:calcium-dependent cysteine-type endopeptidase activity	CC_GO:0005622:intracellular	calpain family cysteine protease containing protein
PTSG_00066	NoBP	MF_GO:0005515:protein binding	NoCC	slowpoke binding protein
PTSG_00068	NoBP	NoMF	CC_GO:0016021:integral to membrane	peroxisomal membrane
PTSG_00070	BP_GO:0006468:protein amino acid phosphorylation	MF_GO:0004672:protein kinase activity; MF_GO:0005524:ATP binding; MF_GO:0005515:protein binding	NoCC	protein
PTSG_00076	NoBP	MF_GO:0005515:protein binding	NoCC	hypothetical protein [Monosiga brevicollis MX1]
PTSG_00079	NoBP	MF_GO:0016787:hydrolase activity	NoCC	inosine triphosphate pyrophosphatase
PTSG_00082	NoBP	MF_GO:0005515:protein binding	CC_GO:0016020:membrane	protein
PTSG_00083	BP_GO:0016052:carbohydrate catabolic process; BP_GO:0005982:starch metabolic process; BP_GO:0005985:sucrose metabolic process	MF_GO:0004556:alpha-amylase activity; MF_GO:0005509:calcium ion binding	NoCC	hypothetical protein [Monosiga brevicollis MX1]
PTSG_00084	BP_GO:0018279:protein amino acid N-linked glycosylation via asparagine	MF_GO:0004579:dolichyl-diphosphooligosaccharide-protein glycotransferase activity	CC_GO:0016021:integral to membrane; CC_GO:0008250:oligosaccharyltransferase complex	ribophorin i
PTSG_00085	BP_GO:0010501:RNA secondary structure unwinding; BP_GO:0000245:spliceosome assembly; BP_GO:0046784:intronless viral mRNA export from host nucleus	MF_GO:0043008:ATP-dependent protein binding; MF_GO:0004004:ATP-dependent RNA helicase activity; MF_GO:0042802:identical protein binding; MF_GO:0030621:U4 snRNA binding; MF_GO:0017070:U6 snRNA binding; MF_GO:0005524:ATP binding	CC_GO:0005687:U4 snRNP; CC_GO:0005681:spliceosomal complex; CC_GO:0005688:U6 snRNP; CC_GO:0000346:transcription export complex	hla-b associated transcript 1
PTSG_00086	BP_GO:0042967:acyl-carrier-protein biosynthetic process	MF_GO:0008080:N-acetyltransferase activity	NoCC	n-acetyltransferase 9-like
PTSG_00092	BP_GO:0006468:protein amino acid phosphorylation	MF_GO:0004672:protein kinase activity; MF_GO:0005524:ATP binding	NoCC	ephrin receptor
PTSG_00093	BP_GO:0006281:DNA repair	MF_GO:0004518:nuclease activity	NoCC	---NA---
PTSG_00094	NoBP	MF_GO:0005515:protein binding	NoCC	y7786_dicdi ame: full=ph domain-containing protein ddb_g0267786
PTSG_00096	BP_GO:0006367:transcription initiation from RNA polymerase II promoter; BP_GO:0006357:regulation of transcription from RNA polymerase II promoter	MF_GO:0016251:general RNA polymerase II transcription factor activity	CC_GO:0005669:transcription factor TFIID complex	tafii55 protein conserved region containing protein
PTSG_00097	NoBP	MF_GO:0005525:GTP binding	CC_GO:0005634:nucleus; CC_GO:0005737:cytoplasm	ras-related gtp-binding protein a
PTSG_00098	BP_GO:0006468:protein amino acid phosphorylation	MF_GO:0004672:protein kinase activity; MF_GO:0005524:ATP binding; MF_GO:0005515:protein binding	NoCC	serine threonine protein kinase
PTSG_00100	BP_GO:0000398:nuclear mRNA splicing, via spliceosome	MF_GO:0005515:protein binding	CC_GO:0005681:spliceosomal complex	splicing factor prp8
PTSG_00101	NoBP	MF_GO:0005516:calmodulin binding	NoCC	---NA---
PTSG_00104	BP_GO:0019915:lipid storage; BP_GO:0006470:protein amino acid dephosphorylation	MF_GO:0008138:protein tyrosine/serine/threonine phosphatase activity	NoCC	dual specificity protein phosphatase cdc14b
PTSG_00106	BP_GO:0006754:ATP biosynthetic process	MF_GO:0005524:ATP binding	CC_GO:0016020:membrane	---NA---
PTSG_00107	BP_GO:0006468:protein amino acid phosphorylation	MF_GO:0004672:protein kinase activity; MF_GO:0005524:ATP binding	NoCC	protein
PTSG_00109	BP_GO:0009853:photorespiration; BP_GO:0055085:transmembrane transport	MF_GO:0017077:oxidative phosphorylation uncoupler activity	CC_GO:0005743:mitochondrial inner membrane; CC_GO:0005886:plasma membrane	mitochondrial substrate carrier family protein
PTSG_00111	NoBP	MF_GO:0005515:protein binding; MF_GO:0008270:zinc ion binding	NoCC	e3 ubiquitin-protein ligase rnf25
PTSG_00116	NoBP	MF_GO:0016301:kinase activity	NoCC	aarf domain containing kinase 1
PTSG_00117	BP_GO:0006687:glycosphingolipid metabolic process; BP_GO:0006807:nitrogen compound metabolic process	MF_GO:0017040:ceramidase activity	CC_GO:0005764:lysosome	asah1a protein
PTSG_00119	NoBP	NoMF	CC_GO:0016021:integral to membrane	xenotropic and polytropic murine leukemia virus receptor xpr1
PTSG_00120	NoBP	NoMF	CC_GO:0016021:integral to membrane	xenotropic and polytropic murine leukemia virus receptor xpr1
PTSG_00121	BP_GO:0055114:oxidation reduction	MF_GO:0016491:oxidoreductase activity; MF_GO:0050660:FAD binding	NoCC	fad linked oxidase domain protein
PTSG_00122	BP_GO:0008045:motor axon guidance; BP_GO:0055114:oxidation reduction	MF_GO:0016491:oxidoreductase activity; MF_GO:0005506:iron ion binding; MF_GO:0031418:L-ascorbic acid binding	NoCC	procollagen- 2-oxoglutarate 5-dioxygenase 3
PTSG_00124	NoBP	MF_GO:0003676:nucleic acid binding; MF_GO:0005524:ATP binding; MF_GO:0008026:ATP-dependent helicase activity	NoCC	atp-dependent rna helicase ddx55
PTSG_00129	BP_GO:0006468:protein amino acid phosphorylation	MF_GO:0005524:ATP binding; MF_GO:0004713:protein tyrosine kinase activity	NoCC	serine threonine-protein kinase nek10-like
PTSG_00131	BP_GO:0006261:DNA-dependent DNA replication	MF_GO:0003677:DNA binding; MF_GO:0003887:DNA-directed DNA polymerase activity	CC_GO:0005634:nucleus; CC_GO:0042575:DNA polymerase complex	dna polymerase epsilon subunit 2
PTSG_00134	BP_GO:0006418:tRNA aminoacylation for protein translation	MF_GO:0004812:aminoacyl-tRNA ligase activity; MF_GO:0005524:ATP binding	CC_GO:0005737:cytoplasm	hypothetical protein BRAFLDRAFT_73151 [Branchiostoma floridae]
PTSG_00137	BP_GO:0055114:oxidation reduction	MF_GO:0016491:oxidoreductase activity; MF_GO:0005506:iron ion binding; MF_GO:0031418:L-ascorbic acid binding	NoCC	sn- -diacylglycerol ethanolamine-and cholinephosphotranferases
PTSG_00138	BP_GO:0006468:protein amino acid phosphorylation; BP_GO:0009069:serine family amino acid metabolic process	MF_GO:0005524:ATP binding; MF_GO:0004674:protein serine/threonine kinase activity	NoCC	cyclin-dependent kinase 19
PTSG_00142	BP_GO:0006468:protein amino acid phosphorylation; BP_GO:0009190:cyclic nucleotide biosynthetic process; BP_GO:0009069:serine family amino acid metabolic process	MF_GO:0005524:ATP binding; MF_GO:0016849:phosphorus-oxygen lyase activity; MF_GO:0004674:protein serine/threonine kinase activity	NoCC	protein
PTSG_00148	NoBP	MF_GO:0003677:DNA binding; MF_GO:0005515:protein binding	NoCC	---NA---
PTSG_00153	BP_GO:0016339:calcium-dependent cell-cell adhesion; BP_GO:0008544:epidermis development; BP_GO:0030026:cellular manganese ion homeostasis; BP_GO:0032468:Golgi calcium ion homeostasis; BP_GO:0043123:positive regulation of I-kappaB kinase/NF-kappaB cascade; BP_GO:0032472:Golgi calcium ion transport; BP_GO:0031532:actin cytoskeleton reorganization; BP_GO:0006828:manganese ion transport; BP_GO:000675…	MF_GO:0004871:signal transducer activity; MF_GO:0030145:manganese ion binding; MF_GO:0015410:manganese-transporting ATPase activity; MF_GO:0005509:calcium ion binding; MF_GO:0005388:calcium-transporting ATPase activity; MF_GO:0005524:ATP binding	CC_GO:0005802:trans-Golgi network; CC_GO:0000139:Golgi membrane; CC_GO:0016021:integral to membrane; CC_GO:0016529:sarcoplasmic reticulum	atp2c2 protein
PTSG_00155	NoBP	MF_GO:0005516:calmodulin binding	NoCC	---NA---
PTSG_00156	BP_GO:0009231:riboflavin biosynthetic process; BP_GO:0055114:oxidation reduction	MF_GO:0003935:GTP cyclohydrolase II activity; MF_GO:0008270:zinc ion binding; MF_GO:0008703:5-amino-6-(5-phosphoribosylamino)uracil reductase activity; MF_GO:0008835:diaminohydroxyphosphoribosylaminopyrimidine deaminase activity	NoCC	-dihydroxy-2-butanone 4-phosphate synthase
PTSG_00162	NoBP	MF_GO:0005516:calmodulin binding	NoCC	---NA---
PTSG_00163	BP_GO:0042981:regulation of apoptosis; BP_GO:0009851:auxin biosynthetic process; BP_GO:0006468:protein amino acid phosphorylation; BP_GO:0009069:serine family amino acid metabolic process	MF_GO:0005524:ATP binding; MF_GO:0004674:protein serine/threonine kinase activity	CC_GO:0005954:calcium- and calmodulin-dependent protein kinase complex; CC_GO:0005634:nucleus	calcium calmodulin-dependent protein kinase id
PTSG_00169	BP_GO:0045449:regulation of transcription; BP_GO:0042967:acyl-carrier-protein biosynthetic process	MF_GO:0003712:transcription cofactor activity; MF_GO:0004402:histone acetyltransferase activity; MF_GO:0008270:zinc ion binding	CC_GO:0005667:transcription factor complex; CC_GO:0000123:histone acetyltransferase complex	e1a binding protein p300
PTSG_00170	BP_GO:0032012:regulation of ARF protein signal transduction; BP_GO:0043087:regulation of GTPase activity	MF_GO:0005086:ARF guanyl-nucleotide exchange factor activity; MF_GO:0005515:protein binding	CC_GO:0005622:intracellular	cytohesin 1
PTSG_00171	BP_GO:0006378:mRNA polyadenylation; BP_GO:0008380:RNA splicing; BP_GO:0006398:histone mRNA 3'-end processing; BP_GO:0051252:regulation of RNA metabolic process	MF_GO:0004521:endoribonuclease activity; MF_GO:0003729:mRNA binding; MF_GO:0005515:protein binding; MF_GO:0008409:5'-3' exonuclease activity	CC_GO:0005847:mRNA cleavage and polyadenylation specificity factor complex	cleavage and polyadenylation specificity factor subunit 3
PTSG_00173	BP_GO:0009058:biosynthetic process	MF_GO:0016779:nucleotidyltransferase activity	NoCC	eukaryotic translation initiation factor subunit 3 gamma-like
PTSG_00174	NoBP	MF_GO:0003676:nucleic acid binding; MF_GO:0005524:ATP binding; MF_GO:0008026:ATP-dependent helicase activity	NoCC	dead (asp-glu-ala-asp) box polypeptide 49
PTSG_00175	NoBP	MF_GO:0003676:nucleic acid binding; MF_GO:0008270:zinc ion binding; MF_GO:0005515:protein binding	NoCC	unnamed protein product [Oikopleura dioica]
PTSG_00176	BP_GO:0006357:regulation of transcription from RNA polymerase II promoter	MF_GO:0005515:protein binding; MF_GO:0016455:RNA polymerase II transcription mediator activity	CC_GO:0016592:mediator complex; CC_GO:0005667:transcription factor complex	---NA---
PTSG_00177	NoBP	MF_GO:0005488:binding	NoCC	pds5a_mouse ame: full=sister chromatid cohesion protein pds5 homolog a
PTSG_00178	BP_GO:0006750:glutathione biosynthetic process	MF_GO:0004363:glutathione synthase activity; MF_GO:0005524:ATP binding	NoCC	glutathione synthetase
PTSG_00180	BP_GO:0006621:protein retention in ER lumen; BP_GO:0015031:protein transport; BP_GO:0007165:signal transduction	MF_GO:0004872:receptor activity; MF_GO:0046923:ER retention sequence binding	CC_GO:0016021:integral to membrane; CC_GO:0005783:endoplasmic reticulum	er lumen protein retaining receptor
PTSG_00181	NoBP	NoMF	CC_GO:0005634:nucleus	---NA---
PTSG_00182	BP_GO:0015917:aminophospholipid transport; BP_GO:0006754:ATP biosynthetic process; BP_GO:0015914:phospholipid transport; BP_GO:0006812:cation transport	MF_GO:0019829:cation-transporting ATPase activity; MF_GO:0005524:ATP binding; MF_GO:0000287:magnesium ion binding; MF_GO:0004012:phospholipid-translocating ATPase activity	CC_GO:0016021:integral to membrane	probable phospholipid-transporting atpase ia isoform b
PTSG_00189	BP_GO:0008152:metabolic process	MF_GO:0016491:oxidoreductase activity; MF_GO:0005515:protein binding	NoCC	hypoxia-inducible factor alpha subunit inhibitor
PTSG_00190	BP_GO:0006401:RNA catabolic process; BP_GO:0007000:nucleolus organization; BP_GO:0006406:mRNA export from nucleus; BP_GO:0006995:cellular response to nitrogen starvation; BP_GO:0034503:protein localization to nucleolar rDNA repeats; BP_GO:0006144:purine base metabolic process; BP_GO:0006206:pyrimidine base metabolic process; BP_GO:0006351:transcription, DNA-dependent	MF_GO:0004518:nuclease activity; MF_GO:0003677:DNA binding; MF_GO:0003899:DNA-directed RNA polymerase activity; MF_GO:0008270:zinc ion binding	CC_GO:0005829:cytosol; CC_GO:0005739:mitochondrion; CC_GO:0005730:nucleolus	rna polymerase i largest subunit
PTSG_00191	BP_GO:0006470:protein amino acid dephosphorylation	MF_GO:0008138:protein tyrosine/serine/threonine phosphatase activity	NoCC	dual specificity phosphatase 5
PTSG_00192	BP_GO:0042147:retrograde transport, endosome to Golgi; BP_GO:0006886:intracellular protein transport	MF_GO:0005484:SNAP receptor activity	CC_GO:0016020:membrane; CC_GO:0005622:intracellular	vesicle transport through interaction with t-snares homolog 1a
PTSG_00195	BP_GO:0044260:cellular macromolecule metabolic process; BP_GO:0090304:nucleic acid metabolic process; BP_GO:0010467:gene expression	MF_GO:0032452:histone demethylase activity; MF_GO:0016491:oxidoreductase activity; MF_GO:0008270:zinc ion binding; MF_GO:0005515:protein binding	NoCC	jumonji domain containing 6
PTSG_00196	BP_GO:0007186:G-protein coupled receptor protein signaling pathway; BP_GO:0007018:microtubule-based movement	MF_GO:0003777:microtubule motor activity; MF_GO:0005524:ATP binding	CC_GO:0016021:integral to membrane; CC_GO:0005874:microtubule	hypothetical protein [Monosiga brevicollis MX1]
PTSG_00197	NoBP	MF_GO:0003676:nucleic acid binding; MF_GO:0008270:zinc ion binding	CC_GO:0005634:nucleus	splicing factor 3a subunit 3
PTSG_00199	NoBP	MF_GO:0005524:ATP binding; MF_GO:0016887:ATPase activity	NoCC	atp-binding cassette subfamily member 3
PTSG_00201	BP_GO:0006468:protein amino acid phosphorylation; BP_GO:0009069:serine family amino acid metabolic process	MF_GO:0005515:protein binding; MF_GO:0005524:ATP binding; MF_GO:0004674:protein serine/threonine kinase activity	NoCC	mitogen-activated protein kinase kinase kinase 3
PTSG_00202	NoBP	MF_GO:0005515:protein binding	NoCC	myol protein
PTSG_00203	BP_GO:0046856:phosphoinositide dephosphorylation; BP_GO:0006470:protein amino acid dephosphorylation; BP_GO:0006811:ion transport; BP_GO:0055085:transmembrane transport; BP_GO:0006570:tyrosine metabolic process	MF_GO:0016314:phosphatidylinositol-3,4,5-trisphosphate 3-phosphatase activity; MF_GO:0008138:protein tyrosine/serine/threonine phosphatase activity; MF_GO:0005216:ion channel activity; MF_GO:0005515:protein binding; MF_GO:0004725:protein tyrosine phosphatase activity	CC_GO:0016020:membrane	voltage-sensor containing phosphatase
PTSG_00205	NoBP	MF_GO:0005515:protein binding; MF_GO:0000166:nucleotide binding; MF_GO:0017111:nucleoside-triphosphatase activity	NoCC	suppressor enhancer of lin-12 family member (sel-10)-like
PTSG_00206	NoBP	MF_GO:0008270:zinc ion binding	NoCC	fvye domain-containing protein
PTSG_00208	NoBP	MF_GO:0005515:protein binding	NoCC	sjchgc02403 protein
PTSG_00209	NoBP	MF_GO:0005515:protein binding	NoCC	golgi reassembly-stacking protein 2
PTSG_00210	NoBP	MF_GO:0005515:protein binding	NoCC	outer arm dynein binding protein
PTSG_00215	BP_GO:0007018:microtubule-based movement	MF_GO:0003777:microtubule motor activity; MF_GO:0005524:ATP binding	CC_GO:0005874:microtubule	kinesin-like protein kif15
PTSG_00216	BP_GO:0016567:protein ubiquitination	MF_GO:0004842:ubiquitin-protein ligase activity	CC_GO:0000151:ubiquitin ligase complex	wd sam and u-box domain-containing protein 1
PTSG_00220	BP_GO:0006915:apoptosis; BP_GO:0016485:protein processing; BP_GO:0033619:membrane protein proteolysis; BP_GO:0043085:positive regulation of catalytic activity	NoMF	CC_GO:0016021:integral to membrane; CC_GO:0005783:endoplasmic reticulum; CC_GO:0005794:Golgi apparatus; CC_GO:0005886:plasma membrane	anterior pharynx defective 1 homolog a ( elegans)
PTSG_00221	BP_GO:0005975:carbohydrate metabolic process	MF_GO:0003824:catalytic activity; MF_GO:0043169:cation binding	NoCC	hypothetical loc497004
PTSG_00222	BP_GO:0008615:pyridoxine biosynthetic process	MF_GO:0008478:pyridoxal kinase activity	NoCC	pyridoxal kinase
PTSG_00223	NoBP	MF_GO:0005515:protein binding	NoCC	transducin family protein wd-40 repeat family protein
PTSG_00225	BP_GO:0051234:establishment of localization; BP_GO:0007067:mitosis	NoMF	CC_GO:0043232:intracellular non-membrane-bounded organelle; CC_GO:0044446:intracellular organelle part; CC_GO:0005634:nucleus	centromere kinetochore protein zw10 homolog
PTSG_00226	NoBP	MF_GO:0008270:zinc ion binding	CC_GO:0005622:intracellular	predicted protein [Capsaspora owczarzaki ATCC 30864]
PTSG_00227	BP_GO:0006886:intracellular protein transport; BP_GO:0016192:vesicle-mediated transport	MF_GO:0005515:protein binding	CC_GO:0030131:clathrin adaptor complex	mhd domain-containing death-inducing protein
PTSG_00231	BP_GO:0006397:mRNA processing; BP_GO:0006470:protein amino acid dephosphorylation	MF_GO:0004721:phosphoprotein phosphatase activity	CC_GO:0005634:nucleus	ssu72 rna polymerase ii ctd phosphatase homolog ( cerevisiae)
PTSG_00232	BP_GO:0006468:protein amino acid phosphorylation; BP_GO:0009069:serine family amino acid metabolic process	MF_GO:0005524:ATP binding; MF_GO:0004674:protein serine/threonine kinase activity	NoCC	serine threonine-protein kinase prp4 homolog
PTSG_00233	BP_GO:0006468:protein amino acid phosphorylation	MF_GO:0004672:protein kinase activity; MF_GO:0005524:ATP binding; MF_GO:0005515:protein binding; MF_GO:0008236:serine-type peptidase activity	CC_GO:0016021:integral to membrane	leucine rich repeat containing 15
PTSG_00234	BP_GO:0006915:apoptosis	MF_GO:0005515:protein binding	NoCC	---NA---
PTSG_00235	BP_GO:0007154:cell communication	MF_GO:0005515:protein binding; MF_GO:0035091:phosphoinositide binding	NoCC	sorting nexin
PTSG_00236	BP_GO:0009851:auxin biosynthetic process	MF_GO:0008026:ATP-dependent helicase activity; MF_GO:0003676:nucleic acid binding; MF_GO:0005524:ATP binding	NoCC	dead (asp-glu-ala-asp) box polypeptide 46
PTSG_00237	BP_GO:0015669:gas transport; BP_GO:0006364:rRNA processing; BP_GO:0006414:translational elongation; BP_GO:0051272:positive regulation of cellular component movement; BP_GO:0030218:erythrocyte differentiation; BP_GO:0042274:ribosomal small subunit biogenesis; BP_GO:0009991:response to extracellular stimulus	MF_GO:0003723:RNA binding; MF_GO:0003735:structural constituent of ribosome; MF_GO:0005515:protein binding	CC_GO:0005730:nucleolus; CC_GO:0022627:cytosolic small ribosomal subunit	ribosomal protein s19
PTSG_00241	NoBP	MF_GO:0005515:protein binding	NoCC	GH15750 [Drosophila grimshawi]
PTSG_00242	BP_GO:0007017:microtubule-based process	MF_GO:0005525:GTP binding	CC_GO:0005874:microtubule	---NA---
PTSG_00243	NoBP	NoMF	CC_GO:0005783:endoplasmic reticulum; CC_GO:0016021:integral to membrane	signal sequence receptor beta
PTSG_00244	NoBP	MF_GO:0005525:GTP binding	CC_GO:0043229:intracellular organelle	adp-ribosylation factor-like protein 3 variant 1
PTSG_00245	BP_GO:0022900:electron transport chain	MF_GO:0016651:oxidoreductase activity, acting on NADH or NADPH	CC_GO:0005743:mitochondrial inner membrane	mitochondrial complex i subunit ndufs4
PTSG_00247	BP_GO:0006412:translation; BP_GO:0042254:ribosome biogenesis	MF_GO:0003735:structural constituent of ribosome	CC_GO:0015934:large ribosomal subunit	mitochondrial ribosomal protein l22
PTSG_00250	BP_GO:0015986:ATP synthesis coupled proton transport	MF_GO:0015078:hydrogen ion transmembrane transporter activity	NoCC	---NA---
PTSG_00253	BP_GO:0006298:mismatch repair	MF_GO:0005524:ATP binding; MF_GO:0030983:mismatched DNA binding	CC_GO:0005634:nucleus	mutl homolog colon nonpolyposis type 2 ( coli)
PTSG_00257	BP_GO:0007530:sex determination	NoMF	CC_GO:0005634:nucleus	mago nashi-like protein 2
PTSG_00258	NoBP	MF_GO:0003677:DNA binding	NoCC	regulatory factor 3 (influences hla class ii expression)
PTSG_00259	BP_GO:0006468:protein amino acid phosphorylation; BP_GO:0009069:serine family amino acid metabolic process	MF_GO:0005524:ATP binding; MF_GO:0004674:protein serine/threonine kinase activity	NoCC	serine threonine kinase
PTSG_00261	BP_GO:0006464:protein modification process; BP_GO:0006412:translation; BP_GO:0042254:ribosome biogenesis	MF_GO:0016881:acid-amino acid ligase activity; MF_GO:0003735:structural constituent of ribosome	CC_GO:0005840:ribosome	ubiquitin-protein ligase
PTSG_00263	NoBP	MF_GO:0005515:protein binding	NoCC	---NA---
PTSG_00264	NoBP	MF_GO:0005515:protein binding	NoCC	hypothetical protein [Monosiga brevicollis MX1]
PTSG_00265	BP_GO:0006508:proteolysis	MF_GO:0008234:cysteine-type peptidase activity	NoCC	cathepsin z
PTSG_00266	BP_GO:0006683:galactosylceramide catabolic process; BP_GO:0005975:carbohydrate metabolic process; BP_GO:0006807:nitrogen compound metabolic process	MF_GO:0004336:galactosylceramidase activity; MF_GO:0043169:cation binding	NoCC	galc_danre ame: full=galactocerebrosidase short=galcerase ame: full=galactosylceramidase flags: precursor
PTSG_00267	NoBP	NoMF	CC_GO:0005634:nucleus	ribonuclease h2 subunit b
PTSG_00268	BP_GO:0042967:acyl-carrier-protein biosynthetic process	MF_GO:0004596:peptide alpha-N-acetyltransferase activity	NoCC	n-acetyltransferase 5
PTSG_00269	BP_GO:0035023:regulation of Rho protein signal transduction; BP_GO:0043087:regulation of GTPase activity	MF_GO:0005089:Rho guanyl-nucleotide exchange factor activity	CC_GO:0005622:intracellular	domain-containing protein
PTSG_00272	BP_GO:0019538:protein metabolic process; BP_GO:0055114:oxidation reduction	MF_GO:0016671:oxidoreductase activity, acting on sulfur group of donors, disulfide as acceptor	NoCC	peptide methionine sulfoxide reductase
PTSG_00274	BP_GO:0008615:pyridoxine biosynthetic process	MF_GO:0008478:pyridoxal kinase activity	NoCC	pyridoxal kinase
PTSG_00275	NoBP	MF_GO:0005516:calmodulin binding	NoCC	---NA---
PTSG_00276	NoBP	MF_GO:0008270:zinc ion binding	CC_GO:0005622:intracellular	---NA---
PTSG_00277	NoBP	MF_GO:0005515:protein binding	NoCC	collagen family member (col-135)
PTSG_00278	BP_GO:0044267:cellular protein metabolic process	MF_GO:0047545:2-hydroxyglutarate dehydrogenase activity	CC_GO:0031305:integral to mitochondrial inner membrane	l-2-hydroxyglutarate mitochondrial
PTSG_00279	BP_GO:0035023:regulation of Rho protein signal transduction; BP_GO:0043087:regulation of GTPase activity	MF_GO:0005089:Rho guanyl-nucleotide exchange factor activity; MF_GO:0005515:protein binding	CC_GO:0005622:intracellular	sh3 domain containing 19
PTSG_00284	BP_GO:0005975:carbohydrate metabolic process	MF_GO:0003824:catalytic activity; MF_GO:0043169:cation binding	NoCC	-alpha-glucan-branching enzyme
PTSG_00285	NoBP	MF_GO:0005515:protein binding	NoCC	cre-nbet-1 protein
PTSG_00286	BP_GO:0048519:negative regulation of biological process; BP_GO:0050794:regulation of cellular process; BP_GO:0009639:response to red or far red light	MF_GO:0003676:nucleic acid binding; MF_GO:0005515:protein binding	CC_GO:0005634:nucleus	uv-damaged dna-binding protein 1a
PTSG_00289	BP_GO:0017000:antibiotic biosynthetic process	MF_GO:0016491:oxidoreductase activity	CC_GO:0005737:cytoplasm	hypothetical protein [Monosiga brevicollis MX1]
PTSG_00290	BP_GO:0016310:phosphorylation; BP_GO:0000003:reproduction; BP_GO:0006096:glycolysis; BP_GO:0006094:gluconeogenesis; BP_GO:0015976:carbon utilization	MF_GO:0004618:phosphoglycerate kinase activity; MF_GO:0005524:ATP binding	CC_GO:0005737:cytoplasm	phosphoglycerate kinase
PTSG_00292	BP_GO:0043484:regulation of RNA splicing; BP_GO:0060218:hemopoietic stem cell differentiation; BP_GO:0000398:nuclear mRNA splicing, via spliceosome	MF_GO:0003723:RNA binding; MF_GO:0005515:protein binding; MF_GO:0000166:nucleotide binding	CC_GO:0005681:spliceosomal complex	u1 small nuclear ribonucleoprotein 70 kda
PTSG_00295	NoBP	MF_GO:0005525:GTP binding	NoCC	adp-ribosylation factor-like protein 13b isoform 1
PTSG_00299	BP_GO:0006487:protein amino acid N-linked glycosylation	NoMF	CC_GO:0000139:Golgi membrane	alpha- -mannosyl-glycoprotein 2-beta-n-acetylglucosaminyltransferase
PTSG_00300	NoBP	NoMF	CC_GO:0016020:membrane	mgc83398 protein
PTSG_00301	BP_GO:0009987:cellular process; BP_GO:0009059:macromolecule biosynthetic process	MF_GO:0005488:binding; MF_GO:0003824:catalytic activity	NoCC	geranylgeranyltransferase type i beta-subunit
PTSG_00302	BP_GO:0045449:regulation of transcription	MF_GO:0003700:transcription factor activity; MF_GO:0043565:sequence-specific DNA binding	CC_GO:0005667:transcription factor complex	fork-head box n2 3 transcription factor
PTSG_00304	BP_GO:0001998:angiotensin mediated vasoconstriction involved in regulation of systemic arterial blood pressure; BP_GO:0032094:response to food; BP_GO:0045471:response to ethanol; BP_GO:0048821:erythrocyte development; BP_GO:0051156:glucose 6-phosphate metabolic process; BP_GO:0014070:response to organic cyclic substance; BP_GO:0019322:pentose biosynthetic process; BP_GO:0009051:pentose-phosphate …	MF_GO:0004345:glucose-6-phosphate dehydrogenase activity; MF_GO:0005536:glucose binding; MF_GO:0050661:NADP or NADPH binding; MF_GO:0042803:protein homodimerization activity	CC_GO:0005792:microsome; CC_GO:0005829:cytosol; CC_GO:0005625:soluble fraction; CC_GO:0005634:nucleus	glucose-6-phosphate dehydrogenase
PTSG_00305	NoBP	MF_GO:0005515:protein binding	NoCC	---NA---
PTSG_00306	BP_GO:0035121:tail morphogenesis; BP_GO:0045665:negative regulation of neuron differentiation; BP_GO:0050771:negative regulation of axonogenesis; BP_GO:0030838:positive regulation of actin filament polymerization; BP_GO:0043123:positive regulation of I-kappaB kinase/NF-kappaB cascade; BP_GO:0006357:regulation of transcription from RNA polymerase II promoter; BP_GO:0016055:Wnt receptor signaling p…	MF_GO:0005525:GTP binding; MF_GO:0017022:myosin binding; MF_GO:0019904:protein domain specific binding; MF_GO:0003924:GTPase activity	CC_GO:0005625:soluble fraction; CC_GO:0005829:cytosol; CC_GO:0030424:axon; CC_GO:0005886:plasma membrane; CC_GO:0005739:mitochondrion; CC_GO:0005634:nucleus; CC_GO:0005624:membrane fraction; CC_GO:0016459:myosin complex	ras homolog gene member a
PTSG_00307	BP_GO:0006892:post-Golgi vesicle-mediated transport; BP_GO:0016044:cellular membrane organization; BP_GO:0048489:synaptic vesicle transport	MF_GO:0042802:identical protein binding	CC_GO:0005886:plasma membrane; CC_GO:0005829:cytosol	sh3-domain grb2-like 2
PTSG_00308	BP_GO:0042967:acyl-carrier-protein biosynthetic process	MF_GO:0008080:N-acetyltransferase activity	NoCC	gcn5-related n-acetyltransferase
PTSG_00309	BP_GO:0006810:transport	NoMF	CC_GO:0005622:intracellular	nuclear transport factor 2 (ntf-2)
PTSG_00311	BP_GO:0005975:carbohydrate metabolic process; BP_GO:0001575:globoside metabolic process; BP_GO:0009247:glycolipid biosynthetic process	MF_GO:0008107:galactoside 2-alpha-L-fucosyltransferase activity	CC_GO:0016020:membrane	---NA---
PTSG_00314	NoBP	MF_GO:0004527:exonuclease activity; MF_GO:0003676:nucleic acid binding	CC_GO:0005622:intracellular	exonuclease family protein
PTSG_00315	NoBP	NoMF	CC_GO:0016021:integral to membrane	cre-hyl-1 protein
PTSG_00316	BP_GO:0032313:regulation of Rab GTPase activity; BP_GO:0006412:translation; BP_GO:0042254:ribosome biogenesis	MF_GO:0005097:Rab GTPase activator activity; MF_GO:0003735:structural constituent of ribosome	CC_GO:0005840:ribosome	tbc1 domain member 10a
PTSG_00317	BP_GO:0007399:nervous system development; BP_GO:0009790:embryonic development; BP_GO:0048513:organ development; BP_GO:0006357:regulation of transcription from RNA polymerase II promoter	MF_GO:0005515:protein binding; MF_GO:0016455:RNA polymerase II transcription mediator activity	CC_GO:0005856:cytoskeleton; CC_GO:0042995:cell projection; CC_GO:0005737:cytoplasm; CC_GO:0016592:mediator complex; CC_GO:0005667:transcription factor complex	protein fantom-like
PTSG_00318	NoBP	MF_GO:0003723:RNA binding; MF_GO:0000166:nucleotide binding	NoCC	rna-binding region rnp-1 domain-containing protein
PTSG_00319	BP_GO:0009058:biosynthetic process; BP_GO:0006519:cellular amino acid and derivative metabolic process	MF_GO:0016740:transferase activity; MF_GO:0016847:1-aminocyclopropane-1-carboxylate synthase activity; MF_GO:0030170:pyridoxal phosphate binding	NoCC	aminotransferase class i and ii
PTSG_00320	BP_GO:0006468:protein amino acid phosphorylation	MF_GO:0004672:protein kinase activity; MF_GO:0005524:ATP binding; MF_GO:0005515:protein binding	NoCC	protein
PTSG_00321	BP_GO:0007165:signal transduction; BP_GO:0009395:phospholipid catabolic process; BP_GO:0046339:diacylglycerol metabolic process	MF_GO:0004435:phosphoinositide phospholipase C activity	NoCC	phospholipase c
PTSG_00323	BP_GO:0006118:electron transport	MF_GO:0005515:protein binding; MF_GO:0009055:electron carrier activity; MF_GO:0016491:oxidoreductase activity	NoCC	wd-40 repeat-containing protein
PTSG_00325	BP_GO:0051090:regulation of transcription factor activity; BP_GO:0006357:regulation of transcription from RNA polymerase II promoter	MF_GO:0016986:transcription initiation factor activity; MF_GO:0003677:DNA binding; MF_GO:0003702:RNA polymerase II transcription factor activity	CC_GO:0005667:transcription factor complex	transcription initiation factor
PTSG_00327	BP_GO:0006470:protein amino acid dephosphorylation; BP_GO:0006570:tyrosine metabolic process	MF_GO:0004725:protein tyrosine phosphatase activity	NoCC	receptor-type tyrosine-protein phosphatase r
PTSG_00328	BP_GO:0030036:actin cytoskeleton organization	MF_GO:0003779:actin binding	CC_GO:0008290:F-actin capping protein complex	capping protein (actin filament) muscle z- alpha 2
PTSG_00330	BP_GO:0008654:phospholipid biosynthetic process; BP_GO:0006544:glycine metabolic process; BP_GO:0006563:L-serine metabolic process; BP_GO:0006566:threonine metabolic process; BP_GO:0046486:glycerolipid metabolic process	MF_GO:0004609:phosphatidylserine decarboxylase activity	NoCC	phosphatidylserine decarboxylase
PTSG_00334	BP_GO:0006915:apoptosis	MF_GO:0005515:protein binding	CC_GO:0005739:mitochondrion; CC_GO:0045202:synapse	death associated protein 3
PTSG_00335	BP_GO:0006470:protein amino acid dephosphorylation	MF_GO:0004722:protein serine/threonine phosphatase activity	CC_GO:0008287:protein serine/threonine phosphatase complex	partner of pix partial
PTSG_00336	BP_GO:0006814:sodium ion transport; BP_GO:0055085:transmembrane transport	MF_GO:0005248:voltage-gated sodium channel activity	CC_GO:0001518:voltage-gated sodium channel complex	voltage-gated sodium channel
PTSG_00339	NoBP	MF_GO:0005515:protein binding	NoCC	nlr card domain containing 3
PTSG_00340	BP_GO:0006470:protein amino acid dephosphorylation; BP_GO:0006570:tyrosine metabolic process	MF_GO:0004725:protein tyrosine phosphatase activity	NoCC	protein tyrosine non-receptor type 7
PTSG_00341	BP_GO:0006457:protein folding	MF_GO:0051082:unfolded protein binding	NoCC	tetratricopeptide repeat domain 1
PTSG_00343	BP_GO:0006412:translation; BP_GO:0042254:ribosome biogenesis	MF_GO:0003735:structural constituent of ribosome	CC_GO:0005840:ribosome	mitochondrial ribosomal protein subunit l34
PTSG_00344	BP_GO:0045116:protein neddylation	MF_GO:0005524:ATP binding; MF_GO:0008641:small protein activating enzyme activity; MF_GO:0016881:acid-amino acid ligase activity	NoCC	nedd8-activating enzyme e1 catalytic subunit
PTSG_00345	BP_GO:0015031:protein transport; BP_GO:0007034:vacuolar transport	NoMF	CC_GO:0030904:retromer complex; CC_GO:0005737:cytoplasm	vacuolar protein sorting 26 homolog b
PTSG_00346	BP_GO:0006468:protein amino acid phosphorylation	MF_GO:0005524:ATP binding; MF_GO:0005515:protein binding; MF_GO:0004713:protein tyrosine kinase activity	NoCC	tyrosine-protein kinase transforming protein abl
PTSG_00349	BP_GO:0006357:regulation of transcription from RNA polymerase II promoter; BP_GO:0048513:organ development; BP_GO:0006891:intra-Golgi vesicle-mediated transport	MF_GO:0030528:transcription regulator activity; MF_GO:0003677:DNA binding	CC_GO:0030173:integral to Golgi membrane	cut-like homeobox 1
PTSG_00351	NoBP	MF_GO:0005515:protein binding	NoCC	hypothetical protein CAOG_05895 [Capsaspora owczarzaki ATCC 30864]
PTSG_00355	BP_GO:0006468:protein amino acid phosphorylation; BP_GO:0009069:serine family amino acid metabolic process	MF_GO:0005524:ATP binding; MF_GO:0004674:protein serine/threonine kinase activity	NoCC	serine threonine-protein kinase
PTSG_00356	NoBP	MF_GO:0003924:GTPase activity; MF_GO:0005525:GTP binding	NoCC	eh domain-containing protein 3
PTSG_00358	NoBP	MF_GO:0005515:protein binding	NoCC	glutathione s-
PTSG_00359	NoBP	MF_GO:0005515:protein binding; MF_GO:0005509:calcium ion binding	NoCC	f-box and wd repeat domain containing 7-like
PTSG_00363	NoBP	MF_GO:0003676:nucleic acid binding; MF_GO:0008270:zinc ion binding	CC_GO:0005634:nucleus	target of member 1
PTSG_00364	NoBP	NoMF	CC_GO:0031966:mitochondrial membrane	cox16-like protein c14orf112 mitochondrial precursor
PTSG_00365	BP_GO:0060055:angiogenesis involved in wound healing; BP_GO:0060046:regulation of acrosome reaction; BP_GO:0051270:regulation of cellular component movement; BP_GO:0060058:positive regulation of apoptosis involved in mammary gland involution; BP_GO:0007155:cell adhesion; BP_GO:0002526:acute inflammatory response; BP_GO:0005989:lactose biosynthetic process; BP_GO:0030198:extracellular matrix organ…	MF_GO:0008108:UDP-glucose:hexose-1-phosphate uridylyltransferase activity; MF_GO:0008270:zinc ion binding; MF_GO:0003831:beta-N-acetylglucosaminylglycopeptide beta-1,4-galactosyltransferase activity; MF_GO:0008092:cytoskeletal protein binding	CC_GO:0005794:Golgi apparatus; CC_GO:0005829:cytosol; CC_GO:0009986:cell surface; CC_GO:0005886:plasma membrane; CC_GO:0005625:soluble fraction	galactose-1-phosphate uridylyltransferase
PTSG_00368	NoBP	NoMF	CC_GO:0016020:membrane	transmembrane protein 165
PTSG_00372	BP_GO:0051056:regulation of small GTPase mediated signal transduction; BP_GO:0007165:signal transduction	MF_GO:0005515:protein binding; MF_GO:0005099:Ras GTPase activator activity	CC_GO:0005622:intracellular	ras gtpase-activating-like protein iqgap2
PTSG_00375	BP_GO:0007165:signal transduction	MF_GO:0004872:receptor activity; MF_GO:0005509:calcium ion binding	NoCC	myosin regulatory light chain smooth muscle isoform
PTSG_00376	BP_GO:0007165:signal transduction	MF_GO:0008158:hedgehog receptor activity	CC_GO:0016021:integral to membrane	npc1 (niemann-pick type gene)-like 1-like
PTSG_00378	BP_GO:0008152:metabolic process	MF_GO:0005515:protein binding; MF_GO:0003824:catalytic activity	NoCC	cbs domain-containing protein
PTSG_00381	BP_GO:0006446:regulation of translational initiation	MF_GO:0003743:translation initiation factor activity	CC_GO:0005840:ribosome	hypothetical protein [Monosiga brevicollis MX1]
PTSG_00382	BP_GO:0007018:microtubule-based movement	MF_GO:0003777:microtubule motor activity; MF_GO:0005524:ATP binding	CC_GO:0005874:microtubule	kinesin-like protein
PTSG_00383	BP_GO:0016998:cell wall macromolecule catabolic process	NoMF	NoCC	hypothetical protein [Monosiga brevicollis MX1]
PTSG_00384	BP_GO:0007066:female meiosis sister chromatid cohesion; BP_GO:0007141:male meiosis I; BP_GO:0007283:spermatogenesis; BP_GO:0006308:DNA catabolic process	MF_GO:0008821:crossover junction endodeoxyribonuclease activity; MF_GO:0003677:DNA binding; MF_GO:0005524:ATP binding; MF_GO:0008094:DNA-dependent ATPase activity	CC_GO:0048476:Holliday junction resolvase complex	rad51 homolog c ( cerevisiae)
PTSG_00385	BP_GO:0001539:ciliary or flagellar motility	MF_GO:0005515:protein binding; MF_GO:0031177:phosphopantetheine binding; MF_GO:0003774:motor activity; MF_GO:0005198:structural molecule activity	CC_GO:0009288:bacterial-type flagellum	hemolysin-type calcium-binding domain-containing protein
PTSG_00386	BP_GO:0006402:mRNA catabolic process; BP_GO:0008380:RNA splicing; BP_GO:0006397:mRNA processing	MF_GO:0003723:RNA binding; MF_GO:0046982:protein heterodimerization activity	CC_GO:0005737:cytoplasm; CC_GO:0030529:ribonucleoprotein complex; CC_GO:0005634:nucleus	u6 snrna-associated sm-like protein lsm5
PTSG_00387	NoBP	NoMF	CC_GO:0005840:ribosome	40s ribosomal protein s25
PTSG_00388	BP_GO:0055114:oxidation reduction	MF_GO:0016616:oxidoreductase activity, acting on the CH-OH group of donors, NAD or NADP as acceptor; MF_GO:0051287:NAD or NADH binding	NoCC	udp-glucose 6-dehydrogenase
PTSG_00390	NoBP	MF_GO:0005515:protein binding	NoCC	hypothetical protein [Monosiga brevicollis MX1]
PTSG_00391	BP_GO:0019310:inositol catabolic process; BP_GO:0055114:oxidation reduction	MF_GO:0005506:iron ion binding; MF_GO:0050113:inositol oxygenase activity	CC_GO:0005737:cytoplasm	myo-inositol oxygenase
PTSG_00392	BP_GO:0006468:protein amino acid phosphorylation; BP_GO:0009069:serine family amino acid metabolic process	MF_GO:0005524:ATP binding; MF_GO:0004674:protein serine/threonine kinase activity	NoCC	cell cycle protein
PTSG_00393	BP_GO:0009851:auxin biosynthetic process; BP_GO:0007018:microtubule-based movement	MF_GO:0005524:ATP binding; MF_GO:0003777:microtubule motor activity	CC_GO:0005874:microtubule	loc397908 protein
PTSG_00394	BP_GO:0006470:protein amino acid dephosphorylation; BP_GO:0006570:tyrosine metabolic process	MF_GO:0008138:protein tyrosine/serine/threonine phosphatase activity; MF_GO:0004725:protein tyrosine phosphatase activity	NoCC	loc414599 protein
PTSG_00395	BP_GO:0006259:DNA metabolic process	MF_GO:0003677:DNA binding; MF_GO:0005524:ATP binding; MF_GO:0008094:DNA-dependent ATPase activity	NoCC	x-ray repair complementing defective repair in chinese hamster cells 3
PTSG_00397	NoBP	MF_GO:0003676:nucleic acid binding; MF_GO:0000166:nucleotide binding	NoCC	eukaryotic translation initiation factor 4b
PTSG_00400	BP_GO:0009987:cellular process	NoMF	CC_GO:0005634:nucleus	cyclin a
PTSG_00405	NoBP	MF_GO:0005488:binding	NoCC	---NA---
PTSG_00408	BP_GO:0006950:response to stress	MF_GO:0001671:ATPase activator activity; MF_GO:0051087:chaperone binding	CC_GO:0005737:cytoplasm	activator of 90 kda heat shock protein atpase-like protein 1
PTSG_00409	BP_GO:0007165:signal transduction	MF_GO:0005509:calcium ion binding; MF_GO:0005515:protein binding	CC_GO:0005856:cytoskeleton	kiaa1688 protein
PTSG_00410	NoBP	MF_GO:0005515:protein binding	NoCC	protein
PTSG_00411	BP_GO:0006979:response to oxidative stress; BP_GO:0055114:oxidation reduction; BP_GO:0006749:glutathione metabolic process; BP_GO:0006804:peroxidase reaction	MF_GO:0004602:glutathione peroxidase activity	NoCC	potential glutathione peroxidase redox transducer
PTSG_00412	BP_GO:0009851:auxin biosynthetic process; BP_GO:0008380:RNA splicing	MF_GO:0008026:ATP-dependent helicase activity; MF_GO:0003676:nucleic acid binding; MF_GO:0005515:protein binding; MF_GO:0005524:ATP binding	NoCC	pre-mrna-splicing factor atp-dependent rna helicase prp16
PTSG_00413	BP_GO:0006351:transcription, DNA-dependent; BP_GO:0006144:purine base metabolic process; BP_GO:0006206:pyrimidine base metabolic process	MF_GO:0003899:DNA-directed RNA polymerase activity; MF_GO:0003677:DNA binding	CC_GO:0030880:RNA polymerase complex; CC_GO:0005730:nucleolus	dna-directed rna polymerases and iii kda polypeptide
PTSG_00414	BP_GO:0048193:Golgi vesicle transport; BP_GO:0007032:endosome organization; BP_GO:0006906:vesicle fusion	MF_GO:0005515:protein binding	CC_GO:0005769:early endosome; CC_GO:0005624:membrane fraction; CC_GO:0016020:membrane; CC_GO:0005802:trans-Golgi network; CC_GO:0048471:perinuclear region of cytoplasm	syntaxin 6
PTSG_00415	NoBP	MF_GO:0019843:rRNA binding	CC_GO:0030529:ribonucleoprotein complex	small nucleolar ribonucleoprotein u3 component
PTSG_00418	BP_GO:0006333:chromatin assembly or disassembly	MF_GO:0003677:DNA binding; MF_GO:0005524:ATP binding; MF_GO:0003682:chromatin binding; MF_GO:0008026:ATP-dependent helicase activity	CC_GO:0000785:chromatin; CC_GO:0005634:nucleus	chromodomain helicase dna binding protein isoform cra_a
PTSG_00419	BP_GO:0042254:ribosome biogenesis	NoMF	CC_GO:0005634:nucleus	rrs1 ribosome biogenesis regulator homolog ( cerevisiae)
PTSG_00421	BP_GO:0009636:response to toxin; BP_GO:0006805:xenobiotic metabolic process	MF_GO:0004301:epoxide hydrolase activity; MF_GO:0033961:cis-stilbene-oxide hydrolase activity	CC_GO:0016020:membrane	epoxide hydrolase domain protein
PTSG_00422	BP_GO:0055114:oxidation reduction	MF_GO:0016491:oxidoreductase activity; MF_GO:0050660:FAD binding	NoCC	rotenone-insensitive nadh-ubiquinone mitochondrial
PTSG_00424	BP_GO:0007067:mitosis; BP_GO:0051301:cell division	MF_GO:0008026:ATP-dependent helicase activity; MF_GO:0003676:nucleic acid binding; MF_GO:0005509:calcium ion binding; MF_GO:0005524:ATP binding	NoCC	catr_schdu ame: full=caltractin ame: full=centrin
PTSG_00425	NoBP	MF_GO:0005515:protein binding	NoCC	cg6621 cg6621-pa
PTSG_00426	BP_GO:0006412:translation; BP_GO:0042254:ribosome biogenesis	MF_GO:0003735:structural constituent of ribosome	CC_GO:0005840:ribosome	40s ribosomal protein s12
PTSG_00427	BP_GO:0015031:protein transport; BP_GO:0006468:protein amino acid phosphorylation	MF_GO:0008565:protein transporter activity; MF_GO:0004672:protein kinase activity; MF_GO:0005524:ATP binding	CC_GO:0005743:mitochondrial inner membrane	mitochondrial import inner membrane translocase subunit tim23
PTSG_00429	BP_GO:0006508:proteolysis; BP_GO:0006468:protein amino acid phosphorylation; BP_GO:0007169:transmembrane receptor protein tyrosine kinase signaling pathway	MF_GO:0004252:serine-type endopeptidase activity; MF_GO:0005515:protein binding; MF_GO:0004714:transmembrane receptor protein tyrosine kinase activity; MF_GO:0005524:ATP binding	CC_GO:0016020:membrane	proprotein convertase subtilisin kexin type 5
PTSG_00430	NoBP	MF_GO:0005509:calcium ion binding	NoCC	cell polarity protein alp11
PTSG_00432	BP_GO:0007165:signal transduction	MF_GO:0003779:actin binding; MF_GO:0030160:GKAP/Homer scaffold activity	CC_GO:0044464:cell part	homer homolog 2
PTSG_00433	BP_GO:0006470:protein amino acid dephosphorylation; BP_GO:0006570:tyrosine metabolic process	MF_GO:0004725:protein tyrosine phosphatase activity	NoCC	protein tyrosine phosphatase
PTSG_00435	NoBP	MF_GO:0008270:zinc ion binding; MF_GO:0003676:nucleic acid binding	CC_GO:0005622:intracellular	cg3224 cg3224-pa
PTSG_00437	BP_GO:0006891:intra-Golgi vesicle-mediated transport; BP_GO:0006890:retrograde vesicle-mediated transport, Golgi to ER; BP_GO:0006886:intracellular protein transport; BP_GO:0007165:signal transduction	MF_GO:0005179:hormone activity; MF_GO:0005198:structural molecule activity	CC_GO:0005576:extracellular region; CC_GO:0030126:COPI vesicle coat	coatomer subunit alpha
PTSG_00438	BP_GO:0060027:convergent extension involved in gastrulation; BP_GO:0032402:melanosome transport; BP_GO:0000902:cell morphogenesis; BP_GO:0070121:Kupffer's vesicle development; BP_GO:0033339:pectoral fin development; BP_GO:0007420:brain development; BP_GO:0030030:cell projection organization; BP_GO:0007368:determination of left/right symmetry	MF_GO:0005515:protein binding	NoCC	bardet-biedl syndrome 1
PTSG_00439	NoBP	MF_GO:0005515:protein binding	NoCC	---NA---
PTSG_00441	BP_GO:0006886:intracellular protein transport	MF_GO:0008565:protein transporter activity; MF_GO:0005488:binding	NoCC	transportin 1
PTSG_00442	BP_GO:0043044:ATP-dependent chromatin remodeling	MF_GO:0003677:DNA binding; MF_GO:0005524:ATP binding; MF_GO:0004386:helicase activity; MF_GO:0005515:protein binding; MF_GO:0031491:nucleosome binding	CC_GO:0016585:chromatin remodeling complex; CC_GO:0000785:chromatin	chromatin-remodeling complex atpase chain iswi
PTSG_00443	NoBP	MF_GO:0008270:zinc ion binding	NoCC	pep7p
PTSG_00445	BP_GO:0045449:regulation of transcription	MF_GO:0008270:zinc ion binding; MF_GO:0030528:transcription regulator activity	CC_GO:0005634:nucleus	thyroid hormone receptor interactor 4
PTSG_00446	NoBP	MF_GO:0005515:protein binding	NoCC	ataxia telangiectasia and rad3 related
PTSG_00447	BP_GO:0006433:prolyl-tRNA aminoacylation; BP_GO:0006525:arginine metabolic process; BP_GO:0006560:proline metabolic process	MF_GO:0005524:ATP binding; MF_GO:0004827:proline-tRNA ligase activity	CC_GO:0005739:mitochondrion	prolyl-trna synthetase
PTSG_00448	BP_GO:0008152:metabolic process	MF_GO:0008484:sulfuric ester hydrolase activity	NoCC	arylsulfatase i
PTSG_00450	BP_GO:0051056:regulation of small GTPase mediated signal transduction; BP_GO:0007165:signal transduction	MF_GO:0005515:protein binding; MF_GO:0005096:GTPase activator activity	CC_GO:0005622:intracellular	ras p21 protein activator 1
PTSG_00452	BP_GO:0055114:oxidation reduction	MF_GO:0016491:oxidoreductase activity	NoCC	---NA---
PTSG_00454	BP_GO:0051436:negative regulation of ubiquitin-protein ligase activity during mitotic cell cycle; BP_GO:0070979:protein K11-linked ubiquitination; BP_GO:0031145:anaphase-promoting complex-dependent proteasomal ubiquitin-dependent protein catabolic process; BP_GO:0051437:positive regulation of ubiquitin-protein ligase activity during mitotic cell cycle; BP_GO:0007091:mitotic metaphase/anaphase tra…	MF_GO:0005515:protein binding	CC_GO:0005829:cytosol; CC_GO:0005876:spindle microtubule; CC_GO:0005813:centrosome; CC_GO:0005654:nucleoplasm; CC_GO:0005680:anaphase-promoting complex	cell division cycle protein 27 homolog
PTSG_00456	BP_GO:0016070:RNA metabolic process	MF_GO:0005515:protein binding	NoCC	eukaryotic translation initiation factor 4 gamma 3
PTSG_00458	BP_GO:0006468:protein amino acid phosphorylation; BP_GO:0009069:serine family amino acid metabolic process	MF_GO:0005524:ATP binding; MF_GO:0004674:protein serine/threonine kinase activity	NoCC	unc-51-like kinase 3 ( elegans)
PTSG_00459	BP_GO:0045449:regulation of transcription	MF_GO:0003700:transcription factor activity; MF_GO:0043565:sequence-specific DNA binding	CC_GO:0005667:transcription factor complex	---NA---
PTSG_00460	BP_GO:0007165:signal transduction	MF_GO:0005102:receptor binding	NoCC	---NA---
PTSG_00462	BP_GO:0006468:protein amino acid phosphorylation; BP_GO:0009069:serine family amino acid metabolic process	MF_GO:0005524:ATP binding; MF_GO:0004674:protein serine/threonine kinase activity	NoCC	checkpoint kinase 1-like
PTSG_00463	NoBP	MF_GO:0005515:protein binding	NoCC	riken cdna 1810043g02 dna chr johns hopkins university isoform cra_a
PTSG_00470	BP_GO:0009987:cellular process	MF_GO:0005515:protein binding	CC_GO:0005737:cytoplasm; CC_GO:0005856:cytoskeleton; CC_GO:0005929:cilium; CC_GO:0005886:plasma membrane; CC_GO:0034464:BBSome; CC_GO:0044446:intracellular organelle part	tetratricopeptide repeat domain 8 isoform 1
PTSG_00472	BP_GO:0055114:oxidation reduction; BP_GO:0006464:protein modification process	MF_GO:0008113:peptide-methionine-(S)-S-oxide reductase activity	NoCC	protein
PTSG_00476	NoBP	MF_GO:0005515:protein binding	NoCC	b9 protein domain 1
PTSG_00481	NoBP	MF_GO:0016491:oxidoreductase activity	NoCC	fad dependent oxidoreductase
PTSG_00486	NoBP	MF_GO:0005515:protein binding	NoCC	f-box and wd repeat domain containing 8
PTSG_00487	NoBP	MF_GO:0005515:protein binding; MF_GO:0008270:zinc ion binding; MF_GO:0003676:nucleic acid binding	CC_GO:0005622:intracellular	zinc finger protein
PTSG_00488	BP_GO:0000272:polysaccharide catabolic process	MF_GO:0005509:calcium ion binding	NoCC	calcium and integrin binding 1
PTSG_00489	BP_GO:0006810:transport	MF_GO:0005542:folic acid binding; MF_GO:0008518:reduced folate carrier activity	CC_GO:0016020:membrane	solute carrier family 19
PTSG_00490	BP_GO:0000398:nuclear mRNA splicing, via spliceosome	MF_GO:0005515:protein binding	CC_GO:0005681:spliceosomal complex	mitogen-activated protein kinase organizer 1
PTSG_00491	BP_GO:0043687:post-translational protein modification	MF_GO:0016881:acid-amino acid ligase activity	NoCC	ubiquitin conjugating enzyme protein 3
PTSG_00492	NoBP	MF_GO:0005515:protein binding	CC_GO:0016021:integral to membrane	ferric-chelate reductase 1
PTSG_00494	BP_GO:0008152:metabolic process	MF_GO:0008168:methyltransferase activity	NoCC	methyltransferase type 11
PTSG_00497	BP_GO:0006096:glycolysis; BP_GO:0006094:gluconeogenesis; BP_GO:0006144:purine base metabolic process; BP_GO:0015976:carbon utilization	MF_GO:0004743:pyruvate kinase activity; MF_GO:0030955:potassium ion binding; MF_GO:0000287:magnesium ion binding	NoCC	pyruvate kinase
PTSG_00498	BP_GO:0006468:protein amino acid phosphorylation	MF_GO:0004672:protein kinase activity; MF_GO:0005524:ATP binding	NoCC	vegf receptor
PTSG_00501	BP_GO:0007275:multicellular organismal development; BP_GO:0008299:isoprenoid biosynthetic process; BP_GO:0007165:signal transduction	MF_GO:0005515:protein binding; MF_GO:0005509:calcium ion binding; MF_GO:0004872:receptor activity; MF_GO:0003824:catalytic activity	CC_GO:0016020:membrane	multiple epidermal growth factor-like domains 8
PTSG_00506	BP_GO:0015986:ATP synthesis coupled proton transport; BP_GO:0015991:ATP hydrolysis coupled proton transport	MF_GO:0046933:hydrogen ion transporting ATP synthase activity, rotational mechanism	CC_GO:0016021:integral to membrane; CC_GO:0033179:proton-transporting V-type ATPase, V0 domain; CC_GO:0045263:proton-transporting ATP synthase complex, coupling factor F(o); CC_GO:0005774:vacuolar membrane	atp6v0c protein
PTSG_00510	BP_GO:0016192:vesicle-mediated transport	NoMF	CC_GO:0016021:integral to membrane	synaptobrevin family protein
PTSG_00512	NoBP	MF_GO:0005515:protein binding	NoCC	protein kinase nyd-sp5
PTSG_00513	NoBP	MF_GO:0005515:protein binding	NoCC	protein phosphatase 2 (formerly 2a) regulatory subunit a (pr 65) beta isoform
PTSG_00514	BP_GO:0005975:carbohydrate metabolic process	MF_GO:0004553:hydrolase activity, hydrolyzing O-glycosyl compounds	NoCC	glycoside hydrolase family 3 domain protein
PTSG_00515	NoBP	MF_GO:0003779:actin binding; MF_GO:0005509:calcium ion binding	NoCC	actin bundling protein
PTSG_00516	BP_GO:0043687:post-translational protein modification	MF_GO:0016881:acid-amino acid ligase activity; MF_GO:0005524:ATP binding	CC_GO:0005622:intracellular	baculoviral iap repeat-containing 6
PTSG_00517	NoBP	MF_GO:0005515:protein binding	NoCC	---NA---
PTSG_00518	NoBP	MF_GO:0016301:kinase activity; MF_GO:0005515:protein binding	NoCC	mps one binder kinase activator-like 2a
PTSG_00519	NoBP	MF_GO:0008146:sulfotransferase activity	NoCC	sulfotransferase
PTSG_00520	BP_GO:0045449:regulation of transcription	MF_GO:0003700:transcription factor activity; MF_GO:0043565:sequence-specific DNA binding; MF_GO:0046983:protein dimerization activity	CC_GO:0005667:transcription factor complex	---NA---
PTSG_00522	NoBP	MF_GO:0005488:binding	NoCC	---NA---
PTSG_00524	BP_GO:0032259:methylation	MF_GO:0003676:nucleic acid binding; MF_GO:0008168:methyltransferase activity	NoCC	n6-adenine-specific dna methyltransferase 1
PTSG_00525	NoBP	MF_GO:0005515:protein binding	NoCC	---NA---
PTSG_00531	BP_GO:0006310:DNA recombination	MF_GO:0000150:recombinase activity	NoCC	uhrf1 binding protein 1
PTSG_00535	BP_GO:0005975:carbohydrate metabolic process	NoMF	NoCC	glycosyl hydrolase family 32 domain protein
PTSG_00536	NoBP	MF_GO:0005515:protein binding	NoCC	fibronectin type-iii domain-containing protein 3a
PTSG_00539	BP_GO:0006457:protein folding	MF_GO:0031072:heat shock protein binding; MF_GO:0051082:unfolded protein binding	NoCC	cre-dnj-27 protein
PTSG_00544	BP_GO:0006260:DNA replication	MF_GO:0003887:DNA-directed DNA polymerase activity; MF_GO:0000166:nucleotide binding; MF_GO:0003677:DNA binding	CC_GO:0042575:DNA polymerase complex	rev3- catalytic subunit of dna polymerase zeta
PTSG_00546	BP_GO:0045454:cell redox homeostasis	NoMF	NoCC	redoxin domain protein
PTSG_00547	BP_GO:0016481:negative regulation of transcription; BP_GO:0007165:signal transduction	MF_GO:0003677:DNA binding; MF_GO:0003714:transcription corepressor activity; MF_GO:0016922:ligand-dependent nuclear receptor binding	CC_GO:0017053:transcriptional repressor complex; CC_GO:0005667:transcription factor complex	nuclear nucleic acid-binding protein c1d
PTSG_00548	BP_GO:0007165:signal transduction	MF_GO:0004872:receptor activity	NoCC	mastigoneme-like protein
PTSG_00551	BP_GO:0006696:ergosterol biosynthetic process	MF_GO:0000247:C-8 sterol isomerase activity	CC_GO:0005783:endoplasmic reticulum	c-8 sterol isomerase-like protein
PTSG_00554	NoBP	MF_GO:0003676:nucleic acid binding; MF_GO:0005524:ATP binding; MF_GO:0008026:ATP-dependent helicase activity	NoCC	dead deah box helicase domain protein
PTSG_00556	BP_GO:0006412:translation; BP_GO:0042254:ribosome biogenesis	MF_GO:0016829:lyase activity; MF_GO:0003723:RNA binding; MF_GO:0003735:structural constituent of ribosome	CC_GO:0005840:ribosome	n-acetylneuraminate lyase
PTSG_00558	NoBP	MF_GO:0005515:protein binding	NoCC	kelch domain-containing protein 1
PTSG_00559	NoBP	MF_GO:0005515:protein binding; MF_GO:0005524:ATP binding; MF_GO:0016887:ATPase activity	NoCC	midasin homolog
PTSG_00565	NoBP	MF_GO:0005488:binding	NoCC	tetratricopeptide repeat protein 26
PTSG_00566	BP_GO:0006144:purine base metabolic process; BP_GO:0006206:pyrimidine base metabolic process; BP_GO:0006351:transcription, DNA-dependent	MF_GO:0003723:RNA binding; MF_GO:0003899:DNA-directed RNA polymerase activity	CC_GO:0005730:nucleolus	dna-directed rna polymerase ii 19 kda polypeptide
PTSG_00567	NoBP	MF_GO:0005083:small GTPase regulator activity	NoCC	transforming growth beta receptor associated protein 1
PTSG_00568	NoBP	MF_GO:0003676:nucleic acid binding; MF_GO:0005524:ATP binding; MF_GO:0008026:ATP-dependent helicase activity	CC_GO:0044464:cell part	dead (asp-glu-ala-as) box polypeptide 19a
PTSG_00571	BP_GO:0007165:signal transduction	MF_GO:0005158:insulin receptor binding	CC_GO:0005899:insulin receptor complex	growth factor receptor-bound protein 7-like
PTSG_00572	NoBP	MF_GO:0005515:protein binding; MF_GO:0008270:zinc ion binding	NoCC	hypothetical protein [Monosiga brevicollis MX1]
PTSG_00573	NoBP	MF_GO:0005515:protein binding	NoCC	---NA---
PTSG_00574	NoBP	MF_GO:0005515:protein binding	NoCC	ampk-beta subunit
PTSG_00576	NoBP	MF_GO:0005488:binding	NoCC	sjchgc02325 protein
PTSG_00577	BP_GO:0007155:cell adhesion	NoMF	NoCC	nuclear receptor 2c2-associated protein
PTSG_00579	BP_GO:0005975:carbohydrate metabolic process	MF_GO:0030246:carbohydrate binding	CC_GO:0016020:membrane; CC_GO:0005783:endoplasmic reticulum	uncharacterized protein kiaa0152
PTSG_00580	BP_GO:0000398:nuclear mRNA splicing, via spliceosome	NoMF	CC_GO:0071011:precatalytic spliceosome	isy1 splicing factor-like protein
PTSG_00581	NoBP	MF_GO:0005509:calcium ion binding	NoCC	calmodulin
PTSG_00582	BP_GO:0006118:electron transport	MF_GO:0009055:electron carrier activity	NoCC	electron-transfer- beta polypeptide
PTSG_00586	BP_GO:0019318:hexose metabolic process	MF_GO:0016853:isomerase activity; MF_GO:0030246:carbohydrate binding	NoCC	aldose 1-epimerase
PTSG_00587	NoBP	MF_GO:0042802:identical protein binding	NoCC	---NA---
PTSG_00588	NoBP	MF_GO:0005515:protein binding	NoCC	wd repeat domain partial
PTSG_00589	BP_GO:0016192:vesicle-mediated transport; BP_GO:0030866:cortical actin cytoskeleton organization; BP_GO:0035020:regulation of Rac protein signal transduction; BP_GO:0015031:protein transport; BP_GO:0031529:ruffle organization; BP_GO:0030838:positive regulation of actin filament polymerization	MF_GO:0005525:GTP binding	CC_GO:0001726:ruffle; CC_GO:0005938:cell cortex; CC_GO:0005794:Golgi apparatus; CC_GO:0005886:plasma membrane	adp-ribosylation factor 6
PTSG_00591	BP_GO:0009088:threonine biosynthetic process; BP_GO:0009086:methionine biosynthetic process; BP_GO:0055114:oxidation reduction; BP_GO:0006544:glycine metabolic process; BP_GO:0006563:L-serine metabolic process; BP_GO:0009085:lysine biosynthetic process	MF_GO:0051287:NAD or NADH binding; MF_GO:0004073:aspartate-semialdehyde dehydrogenase activity; MF_GO:0050661:NADP or NADPH binding; MF_GO:0046983:protein dimerization activity	CC_GO:0005737:cytoplasm	aspartate-semialdehyde dehydrogenase
PTSG_00592	BP_GO:0044249:cellular biosynthetic process	MF_GO:0017111:nucleoside-triphosphatase activity; MF_GO:0005524:ATP binding	NoCC	origin recognition complex subunit 4
PTSG_00593	BP_GO:0031110:regulation of microtubule polymerization or depolymerization; BP_GO:0009401:phosphoenolpyruvate-dependent sugar phosphotransferase system	MF_GO:0051010:microtubule plus-end binding; MF_GO:0005351:sugar:hydrogen symporter activity	CC_GO:0005881:cytoplasmic microtubule; CC_GO:0005938:cell cortex; CC_GO:0005819:spindle; CC_GO:0005794:Golgi apparatus; CC_GO:0045298:tubulin complex	clip-associating protein 2
PTSG_00594	BP_GO:0000122:negative regulation of transcription from RNA polymerase II promoter; BP_GO:0006936:muscle contraction; BP_GO:0006950:response to stress	MF_GO:0003714:transcription corepressor activity	CC_GO:0005856:cytoskeleton; CC_GO:0005667:transcription factor complex	heat shock factor binding protein 1
PTSG_00595	BP_GO:0006470:protein amino acid dephosphorylation; BP_GO:0006570:tyrosine metabolic process	MF_GO:0008138:protein tyrosine/serine/threonine phosphatase activity; MF_GO:0004725:protein tyrosine phosphatase activity	NoCC	esterase lipase thioesterase phosphatase
PTSG_00600	BP_GO:0055085:transmembrane transport; BP_GO:0015696:ammonium transport	MF_GO:0008519:ammonium transmembrane transporter activity	CC_GO:0016020:membrane	ammonium transporter
PTSG_00601	NoBP	MF_GO:0005515:protein binding; MF_GO:0003676:nucleic acid binding; MF_GO:0005524:ATP binding; MF_GO:0008270:zinc ion binding; MF_GO:0008026:ATP-dependent helicase activity	NoCC	dead (asp-glu-ala-asp) box polypeptide 41
PTSG_00602	BP_GO:0007165:signal transduction; BP_GO:0045859:regulation of protein kinase activity	MF_GO:0005509:calcium ion binding; MF_GO:0005516:calmodulin binding; MF_GO:0008603:cAMP-dependent protein kinase regulator activity	NoCC	protein
PTSG_00604	NoBP	MF_GO:0003676:nucleic acid binding; MF_GO:0008270:zinc ion binding	NoCC	protein
PTSG_00605	BP_GO:0006662:glycerol ether metabolic process; BP_GO:0045454:cell redox homeostasis; BP_GO:0006118:electron transport	MF_GO:0009055:electron carrier activity; MF_GO:0015035:protein disulfide oxidoreductase activity	CC_GO:0044464:cell part	isoform a
PTSG_00606	BP_GO:0031101:fin regeneration; BP_GO:0009636:response to toxin; BP_GO:0048193:Golgi vesicle transport; BP_GO:0006904:vesicle docking during exocytosis	NoMF	CC_GO:0005801:cis-Golgi network; CC_GO:0016020:membrane	sec1 family domain-containing protein 1-like
PTSG_00608	NoBP	MF_GO:0005515:protein binding	NoCC	---NA---
PTSG_00609	BP_GO:0045449:regulation of transcription	MF_GO:0003700:transcription factor activity; MF_GO:0043565:sequence-specific DNA binding; MF_GO:0046983:protein dimerization activity	CC_GO:0005667:transcription factor complex	hypothetical protein [Monosiga brevicollis MX1]
PTSG_00610	BP_GO:0006412:translation; BP_GO:0006511:ubiquitin-dependent protein catabolic process; BP_GO:0006355:regulation of transcription, DNA-dependent; BP_GO:0042254:ribosome biogenesis; BP_GO:0006325:chromatin organization; BP_GO:0006950:response to stress; BP_GO:0006464:protein modification process	MF_GO:0003735:structural constituent of ribosome; MF_GO:0005515:protein binding	CC_GO:0005811:lipid particle; CC_GO:0022625:cytosolic large ribosomal subunit; CC_GO:0005634:nucleus	anopheles stephensi ubiquitin
PTSG_00611	BP_GO:0055085:transmembrane transport	NoMF	NoCC	mfs family transporter: glycerol-3-phosphate
PTSG_00612	BP_GO:0006470:protein amino acid dephosphorylation	MF_GO:0004721:phosphoprotein phosphatase activity	NoCC	serine threonine
PTSG_00613	NoBP	NoMF	CC_GO:0043231:intracellular membrane-bounded organelle; CC_GO:0044444:cytoplasmic part; CC_GO:0016020:membrane	transmembrane protein 67
PTSG_00614	BP_GO:0007155:cell adhesion; BP_GO:0007165:signal transduction	MF_GO:0005515:protein binding; MF_GO:0004872:receptor activity; MF_GO:0005509:calcium ion binding; MF_GO:0005198:structural molecule activity	NoCC	egf-like domain-containing protein
PTSG_00616	BP_GO:0006357:regulation of transcription from RNA polymerase II promoter	MF_GO:0016455:RNA polymerase II transcription mediator activity	CC_GO:0016592:mediator complex; CC_GO:0005667:transcription factor complex	mediator of rna polymerase ii subunit 8 homolog
PTSG_00618	NoBP	MF_GO:0005515:protein binding	CC_GO:0005856:cytoskeleton	kiaa1013 protein
PTSG_00621	NoBP	MF_GO:0005515:protein binding	CC_GO:0016021:integral to membrane	sterol regulatory element-binding protein cleavage-activating
PTSG_00622	BP_GO:0006303:double-strand break repair via nonhomologous end joining	MF_GO:0003677:DNA binding; MF_GO:0004003:ATP-dependent DNA helicase activity	CC_GO:0005958:DNA-dependent protein kinase-DNA ligase 4 complex; CC_GO:0005657:replication fork	x-ray repair complementing defective repair in chinese hamster cells 6
PTSG_00624	BP_GO:0040035:hermaphrodite genitalia development; BP_GO:0010171:body morphogenesis; BP_GO:0002119:nematode larval development; BP_GO:0040010:positive regulation of growth rate; BP_GO:0009792:embryonic development ending in birth or egg hatching	MF_GO:0003676:nucleic acid binding; MF_GO:0005524:ATP binding; MF_GO:0008026:ATP-dependent helicase activity	NoCC	dead deah box rna
PTSG_00625	NoBP	MF_GO:0003676:nucleic acid binding; MF_GO:0000166:nucleotide binding	NoCC	polypyrimidine tract-binding protein 1
PTSG_00626	BP_GO:0006418:tRNA aminoacylation for protein translation	MF_GO:0004812:aminoacyl-tRNA ligase activity; MF_GO:0005524:ATP binding	CC_GO:0005737:cytoplasm	hypothetical protein [Leishmania braziliensis MHOM/BR/75/M2904]
PTSG_00627	BP_GO:0006281:DNA repair; BP_GO:0006310:DNA recombination	NoMF	NoCC	dna repair protein rad52 homolog
PTSG_00628	BP_GO:0008152:metabolic process	MF_GO:0008119:thiopurine S-methyltransferase activity	CC_GO:0009507:chloroplast	protein
PTSG_00629	BP_GO:0045449:regulation of transcription	MF_GO:0030528:transcription regulator activity	CC_GO:0005634:nucleus	---NA---
PTSG_00637	BP_GO:0007165:signal transduction	MF_GO:0005488:binding	NoCC	ras association domain-containing protein 1-like
PTSG_00638	BP_GO:0006955:immune response; BP_GO:0000272:polysaccharide catabolic process; BP_GO:0007165:signal transduction	MF_GO:0005515:protein binding; MF_GO:0005044:scavenger receptor activity; MF_GO:0030247:polysaccharide binding; MF_GO:0005509:calcium ion binding	NoCC	notch homolog scalloped wings
PTSG_00639	BP_GO:0043687:post-translational protein modification	MF_GO:0016881:acid-amino acid ligase activity	NoCC	---NA---
PTSG_00642	BP_GO:0006954:inflammatory response; BP_GO:0007050:cell cycle arrest; BP_GO:0008285:negative regulation of cell proliferation; BP_GO:0051017:actin filament bundle assembly	MF_GO:0005509:calcium ion binding; MF_GO:0051015:actin filament binding	CC_GO:0032587:ruffle membrane; CC_GO:0005884:actin filament; CC_GO:0005634:nucleus	allograft inflammatory factor 1
PTSG_00643	NoBP	MF_GO:0005515:protein binding	NoCC	conserved unknown protein [Ectocarpus siliculosus]
PTSG_00644	BP_GO:0006890:retrograde vesicle-mediated transport, Golgi to ER; BP_GO:0006891:intra-Golgi vesicle-mediated transport; BP_GO:0048205:COPI coating of Golgi vesicle; BP_GO:0006886:intracellular protein transport	MF_GO:0005515:protein binding; MF_GO:0005198:structural molecule activity	CC_GO:0030126:COPI vesicle coat; CC_GO:0005829:cytosol	coatomer protein subunit beta 1
PTSG_00650	BP_GO:0045736:negative regulation of cyclin-dependent protein kinase activity; BP_GO:0045664:regulation of neuron differentiation; BP_GO:0007420:brain development; BP_GO:0006400:tRNA modification	MF_GO:0051536:iron-sulfur cluster binding; MF_GO:0042808:neuronal Cdc2-like kinase binding; MF_GO:0016740:transferase activity	CC_GO:0005737:cytoplasm	cdk5 regulatory subunit associated protein 1
PTSG_00652	BP_GO:0007165:signal transduction; BP_GO:0007275:multicellular organismal development; BP_GO:0042742:defense response to bacterium; BP_GO:0050832:defense response to fungus	MF_GO:0005515:protein binding; MF_GO:0004872:receptor activity	CC_GO:0016020:membrane; CC_GO:0005622:intracellular	plexin d1
PTSG_00654	BP_GO:0045449:regulation of transcription	MF_GO:0003700:transcription factor activity	CC_GO:0005667:transcription factor complex	chromosome 11 open reading frame 9
PTSG_00656	BP_GO:0006550:isoleucine catabolic process; BP_GO:0006552:leucine catabolic process; BP_GO:0006574:valine catabolic process	MF_GO:0046872:metal ion binding; MF_GO:0004494:methylmalonyl-CoA mutase activity; MF_GO:0031419:cobalamin binding	NoCC	methylmalonyl- mitochondrial
PTSG_00658	NoBP	MF_GO:0005515:protein binding	NoCC	hypothetical protein [Monosiga brevicollis MX1]
PTSG_00659	NoBP	MF_GO:0005515:protein binding	NoCC	protein
PTSG_00660	NoBP	MF_GO:0005509:calcium ion binding	NoCC	gca protein
PTSG_00661	NoBP	NoMF	CC_GO:0016021:integral to membrane	cytochrome b-561 domain containing 2
PTSG_00663	BP_GO:0018346:protein amino acid prenylation	MF_GO:0008318:protein prenyltransferase activity	NoCC	loc561820 protein
PTSG_00667	BP_GO:0006182:cGMP biosynthetic process; BP_GO:0006144:purine base metabolic process; BP_GO:0046039:GTP metabolic process	MF_GO:0004383:guanylate cyclase activity; MF_GO:0020037:heme binding	NoCC	guanylate cyclase beta 2- partial
PTSG_00668	BP_GO:0055114:oxidation reduction	MF_GO:0016491:oxidoreductase activity; MF_GO:0005488:binding	NoCC	short-chain dehydrogenase reductase sdr
PTSG_00669	NoBP	MF_GO:0005515:protein binding	CC_GO:0005634:nucleus; CC_GO:0005737:cytoplasm	huntingtin
PTSG_00671	NoBP	MF_GO:0003676:nucleic acid binding; MF_GO:0005524:ATP binding; MF_GO:0008026:ATP-dependent helicase activity; MF_GO:0005515:protein binding	CC_GO:0005634:nucleus	atp-dependent rna helicase ddx42
PTSG_00673	BP_GO:0055114:oxidation reduction; BP_GO:0006097:glyoxylate cycle; BP_GO:0006749:glutathione metabolic process; BP_GO:0019643:reductive tricarboxylic acid cycle	MF_GO:0051287:NAD or NADH binding; MF_GO:0004450:isocitrate dehydrogenase (NADP+) activity; MF_GO:0000287:magnesium ion binding	NoCC	isocitrate nadp-dependent
PTSG_00674	BP_GO:0006334:nucleosome assembly	MF_GO:0003677:DNA binding	CC_GO:0000786:nucleosome; CC_GO:0005634:nucleus	histone h4
PTSG_00675	BP_GO:0006334:nucleosome assembly	MF_GO:0003677:DNA binding	CC_GO:0000786:nucleosome; CC_GO:0005634:nucleus	histone h2a
PTSG_00676	BP_GO:0007165:signal transduction; BP_GO:0045087:innate immune response	MF_GO:0004888:transmembrane receptor activity	CC_GO:0031224:intrinsic to membrane	nod3 protein
PTSG_00679	NoBP	MF_GO:0005515:protein binding; MF_GO:0016787:hydrolase activity	NoCC	adp-ribose mitochondrial precursor
PTSG_00681	BP_GO:0045449:regulation of transcription	MF_GO:0003700:transcription factor activity; MF_GO:0043565:sequence-specific DNA binding	CC_GO:0005667:transcription factor complex	---NA---
PTSG_00682	NoBP	MF_GO:0005524:ATP binding; MF_GO:0016887:ATPase activity	NoCC	abc subfamily abcf
PTSG_00683	NoBP	MF_GO:0005515:protein binding	NoCC	type alpha 1
PTSG_00685	BP_GO:0019752:carboxylic acid metabolic process	MF_GO:0016831:carboxy-lyase activity; MF_GO:0030170:pyridoxal phosphate binding	NoCC	sphingosine-1-phosphate lyase 1
PTSG_00686	BP_GO:0055114:oxidation reduction; BP_GO:0019878:lysine biosynthetic process via aminoadipic acid	MF_GO:0005488:binding; MF_GO:0016491:oxidoreductase activity	CC_GO:0005737:cytoplasm	saccharopine dehydrogenase
PTSG_00687	BP_GO:0044260:cellular macromolecule metabolic process; BP_GO:0044238:primary metabolic process	MF_GO:0016787:hydrolase activity; MF_GO:0003723:RNA binding; MF_GO:0046872:metal ion binding	NoCC	metallo-beta-lactamase family hydrolase
PTSG_00691	NoBP	MF_GO:0005515:protein binding	NoCC	hypothetical protein [Monosiga brevicollis MX1]
PTSG_00692	BP_GO:0006064:glucuronate catabolic process	MF_GO:0008927:mannonate dehydratase activity	NoCC	mannonate dehydratase
PTSG_00696	NoBP	MF_GO:0016853:isomerase activity	NoCC	udp-galactopyranose mutase
PTSG_00697	BP_GO:0007067:mitosis; BP_GO:0000245:spliceosome assembly; BP_GO:0051301:cell division	MF_GO:0005515:protein binding	CC_GO:0005737:cytoplasm; CC_GO:0005682:U5 snRNP; CC_GO:0005681:spliceosomal complex	thioredoxin-like 4a
PTSG_00698	BP_GO:0009435:NAD biosynthetic process; BP_GO:0046497:nicotinate nucleotide metabolic process	MF_GO:0004514:nicotinate-nucleotide diphosphorylase (carboxylating) activity	NoCC	nicotinate-nucleotide pyrophosphorylase
PTSG_00699	BP_GO:0042967:acyl-carrier-protein biosynthetic process	MF_GO:0008080:N-acetyltransferase activity	NoCC	---NA---
PTSG_00700	BP_GO:0009116:nucleoside metabolic process	NoMF	NoCC	cytosine deaminase-uracil phosphoribosyltransferase fusion protein
PTSG_00701	BP_GO:0042967:acyl-carrier-protein biosynthetic process	MF_GO:0004596:peptide alpha-N-acetyltransferase activity; MF_GO:0005515:protein binding	CC_GO:0005737:cytoplasm; CC_GO:0005634:nucleus	ard1b protein
PTSG_00703	BP_GO:0019441:tryptophan catabolic process to kynurenine; BP_GO:0019442:tryptophan catabolic process to acetyl-CoA; BP_GO:0009435:NAD biosynthetic process	MF_GO:0030429:kynureninase activity; MF_GO:0030170:pyridoxal phosphate binding	CC_GO:0005829:cytosol; CC_GO:0005625:soluble fraction; CC_GO:0005739:mitochondrion	kynureninase (l-kynurenine hydrolase)
PTSG_00704	BP_GO:0055114:oxidation reduction	MF_GO:0016491:oxidoreductase activity; MF_GO:0005488:binding	NoCC	17-beta-hydroxysteroid dehydrogenase 14
PTSG_00705	BP_GO:0007165:signal transduction	MF_GO:0004872:receptor activity; MF_GO:0005515:protein binding	NoCC	protein
PTSG_00707	BP_GO:0007165:signal transduction; BP_GO:0045859:regulation of protein kinase activity	MF_GO:0008603:cAMP-dependent protein kinase regulator activity	NoCC	cb062_danre ame: full=uncharacterized protein c2orf62 homolog
PTSG_00708	BP_GO:0006366:transcription from RNA polymerase II promoter; BP_GO:0045449:regulation of transcription	MF_GO:0003712:transcription cofactor activity	CC_GO:0009536:plastid; CC_GO:0005739:mitochondrion; CC_GO:0005667:transcription factor complex	pirin
PTSG_00709	BP_GO:0042493:response to drug; BP_GO:0055085:transmembrane transport	MF_GO:0042626:ATPase activity, coupled to transmembrane movement of substances; MF_GO:0005515:protein binding; MF_GO:0005524:ATP binding	CC_GO:0009986:cell surface; CC_GO:0005624:membrane fraction; CC_GO:0016021:integral to membrane	multidrug resistance protein 1a
PTSG_00710	BP_GO:0007165:signal transduction	MF_GO:0004872:receptor activity	NoCC	1 protein
PTSG_00713	NoBP	MF_GO:0005515:protein binding	NoCC	smt3 supressor of mif two 3 homolog 2-like isoform 1
PTSG_00716	BP_GO:0006470:protein amino acid dephosphorylation; BP_GO:0006570:tyrosine metabolic process	MF_GO:0008138:protein tyrosine/serine/threonine phosphatase activity; MF_GO:0004725:protein tyrosine phosphatase activity	NoCC	hypothetical protein [Monosiga brevicollis MX1]
PTSG_00717	BP_GO:0007165:signal transduction; BP_GO:0045087:innate immune response	MF_GO:0004888:transmembrane receptor activity; MF_GO:0005488:binding	CC_GO:0031224:intrinsic to membrane	protein
PTSG_00720	NoBP	MF_GO:0008233:peptidase activity	NoCC	hypothetical protein [Monosiga brevicollis MX1]
PTSG_00721	BP_GO:0006457:protein folding	NoMF	NoCC	fk506-binding protein 2
PTSG_00722	BP_GO:0055114:oxidation reduction; BP_GO:0006464:protein modification process; BP_GO:0006570:tyrosine metabolic process	MF_GO:0008270:zinc ion binding; MF_GO:0016491:oxidoreductase activity; MF_GO:0004835:tubulin-tyrosine ligase activity	NoCC	tubulin tyrosine ligase-like member 4
PTSG_00723	BP_GO:0006468:protein amino acid phosphorylation; BP_GO:0007165:signal transduction	MF_GO:0004672:protein kinase activity; MF_GO:0005524:ATP binding; MF_GO:0005515:protein binding; MF_GO:0004872:receptor activity	NoCC	tyrosine kinase receptor cad96ca
PTSG_00728	NoBP	MF_GO:0005515:protein binding; MF_GO:0008270:zinc ion binding	NoCC	ring finger protein 19 isoform 12
PTSG_00729	NoBP	MF_GO:0005515:protein binding; MF_GO:0005509:calcium ion binding	NoCC	fibrillin partial
PTSG_00734	NoBP	MF_GO:0003676:nucleic acid binding; MF_GO:0000166:nucleotide binding	NoCC	protein boule-like
PTSG_00736	BP_GO:0055114:oxidation reduction; BP_GO:0006094:gluconeogenesis; BP_GO:0006096:glycolysis; BP_GO:0006534:cysteine metabolic process	MF_GO:0004459:L-lactate dehydrogenase activity	NoCC	---NA---
PTSG_00738	BP_GO:0006511:ubiquitin-dependent protein catabolic process; BP_GO:0016579:protein deubiquitination	MF_GO:0004221:ubiquitin thiolesterase activity; MF_GO:0008270:zinc ion binding	NoCC	ubiquitin-specific protease 5
PTSG_00739	BP_GO:0006357:regulation of transcription from RNA polymerase II promoter; BP_GO:0007165:signal transduction	MF_GO:0004872:receptor activity; MF_GO:0005515:protein binding; MF_GO:0016455:RNA polymerase II transcription mediator activity	CC_GO:0016592:mediator complex; CC_GO:0005667:transcription factor complex	protein
PTSG_00740	NoBP	MF_GO:0005515:protein binding	NoCC	sh3 and multiple ankyrin repeat domains protein 3-like
PTSG_00742	NoBP	MF_GO:0005488:binding	NoCC	uncharacterized protein c7orf63 homolog
PTSG_00743	BP_GO:0006468:protein amino acid phosphorylation; BP_GO:0009069:serine family amino acid metabolic process	MF_GO:0005524:ATP binding; MF_GO:0005515:protein binding; MF_GO:0004674:protein serine/threonine kinase activity	NoCC	morn repeat containing 5
PTSG_00744	BP_GO:0006468:protein amino acid phosphorylation	MF_GO:0005524:ATP binding; MF_GO:0005515:protein binding; MF_GO:0004713:protein tyrosine kinase activity	NoCC	tyrosine-protein kinase transmembrane receptor ror1
PTSG_00745	NoBP	MF_GO:0005515:protein binding	NoCC	---NA---
PTSG_00746	BP_GO:0000398:nuclear mRNA splicing, via spliceosome; BP_GO:0022618:ribonucleoprotein complex assembly	MF_GO:0003723:RNA binding	CC_GO:0005737:cytoplasm; CC_GO:0005654:nucleoplasm	survival motor neuron
PTSG_00747	BP_GO:0006468:protein amino acid phosphorylation; BP_GO:0009069:serine family amino acid metabolic process	MF_GO:0005524:ATP binding; MF_GO:0004674:protein serine/threonine kinase activity	NoCC	pctk1 protein
PTSG_00748	NoBP	MF_GO:0003723:RNA binding; MF_GO:0033897:ribonuclease T2 activity	NoCC	ribonuclease t2
PTSG_00750	BP_GO:0009395:phospholipid catabolic process	MF_GO:0004623:phospholipase A2 activity	NoCC	rna binding
PTSG_00752	BP_GO:0006535:cysteine biosynthetic process from serine	MF_GO:0003824:catalytic activity; MF_GO:0030170:pyridoxal phosphate binding	NoCC	cysteine synthase a
PTSG_00753	BP_GO:0006468:protein amino acid phosphorylation	MF_GO:0004672:protein kinase activity; MF_GO:0005524:ATP binding	NoCC	tyrosine-protein kinase zap-70 (70 kda zeta-associated protein) (syk-related tyrosine kinase)
PTSG_00754	NoBP	MF_GO:0005515:protein binding	NoCC	suppressor enhancer of lin-12 family member (sel-10)-like
PTSG_00757	BP_GO:0046632:alpha-beta T cell differentiation; BP_GO:0006414:translational elongation; BP_GO:0042254:ribosome biogenesis	MF_GO:0008201:heparin binding; MF_GO:0003735:structural constituent of ribosome	CC_GO:0022625:cytosolic large ribosomal subunit	ribosomal protein l22
PTSG_00758	NoBP	MF_GO:0005515:protein binding	NoCC	ankyrin repeat domain 28
PTSG_00761	BP_GO:0006511:ubiquitin-dependent protein catabolic process; BP_GO:0016579:protein deubiquitination	MF_GO:0004221:ubiquitin thiolesterase activity	NoCC	ubiquitin specific peptidase 40
PTSG_00762	NoBP	MF_GO:0005515:protein binding; MF_GO:0003774:motor activity; MF_GO:0005524:ATP binding	CC_GO:0016459:myosin complex	myosin x
PTSG_00765	BP_GO:0007346:regulation of mitotic cell cycle	MF_GO:0005515:protein binding	CC_GO:0005829:cytosol; CC_GO:0005634:nucleus	uncharacterized protein cg16817
PTSG_00766	BP_GO:0007264:small GTPase mediated signal transduction; BP_GO:0015031:protein transport	MF_GO:0005525:GTP binding	NoCC	member ras oncogene family
PTSG_00768	NoBP	MF_GO:0016779:nucleotidyltransferase activity	NoCC	loc568678 protein
PTSG_00769	BP_GO:0006508:proteolysis	MF_GO:0004197:cysteine-type endopeptidase activity	NoCC	cysteine proteinase
PTSG_00770	BP_GO:0006508:proteolysis	MF_GO:0016491:oxidoreductase activity; MF_GO:0004197:cysteine-type endopeptidase activity	NoCC	cysteine proteinase
PTSG_00772	NoBP	MF_GO:0005515:protein binding; MF_GO:0008270:zinc ion binding	CC_GO:0005622:intracellular	breast cancer early isoform cra_g
PTSG_00773	NoBP	MF_GO:0005524:ATP binding; MF_GO:0016887:ATPase activity	CC_GO:0016020:membrane	abc transporter family protein
PTSG_00775	NoBP	NoMF	CC_GO:0016021:integral to membrane	integral membrane family protein
PTSG_00776	BP_GO:0016567:protein ubiquitination	MF_GO:0005524:ATP binding; MF_GO:0008134:transcription factor binding; MF_GO:0004842:ubiquitin-protein ligase activity; MF_GO:0016887:ATPase activity	CC_GO:0000151:ubiquitin ligase complex; CC_GO:0005667:transcription factor complex	hypothetical protein [Monosiga brevicollis MX1]
PTSG_00778	BP_GO:0055085:transmembrane transport	MF_GO:0005488:binding	CC_GO:0005743:mitochondrial inner membrane	solute carrier family member 27
PTSG_00779	NoBP	MF_GO:0005515:protein binding	NoCC	hypothetical protein [Monosiga brevicollis MX1]
PTSG_00782	NoBP	MF_GO:0008417:fucosyltransferase activity	CC_GO:0044464:cell part	alpha fucosyltransferase
PTSG_00784	BP_GO:0007154:cell communication; BP_GO:0006808:regulation of nitrogen utilization	MF_GO:0005515:protein binding; MF_GO:0035091:phosphoinositide binding; MF_GO:0030234:enzyme regulator activity	NoCC	cap-gly domain-containing linker protein 2-like
PTSG_00787	BP_GO:0045449:regulation of transcription	MF_GO:0003700:transcription factor activity; MF_GO:0043565:sequence-specific DNA binding; MF_GO:0046983:protein dimerization activity	CC_GO:0005667:transcription factor complex	---NA---
PTSG_00791	BP_GO:0009851:auxin biosynthetic process; BP_GO:0019478:D-amino acid catabolic process	MF_GO:0008026:ATP-dependent helicase activity; MF_GO:0016788:hydrolase activity, acting on ester bonds; MF_GO:0003676:nucleic acid binding; MF_GO:0005524:ATP binding	CC_GO:0005737:cytoplasm	deah (asp-glu-ala-his) box polypeptide 35
PTSG_00792	BP_GO:0015074:DNA integration; BP_GO:0007165:signal transduction	MF_GO:0003677:DNA binding; MF_GO:0008270:zinc ion binding; MF_GO:0008158:hedgehog receptor activity	CC_GO:0016021:integral to membrane	gag-pol polyprotein
PTSG_00794	NoBP	MF_GO:0005515:protein binding	NoCC	predicted protein [Nematostella vectensis]
PTSG_00795	NoBP	NoMF	CC_GO:0005737:cytoplasm; CC_GO:0019867:outer membrane	sorting and assembly machinery component 50 homolog
PTSG_00796	NoBP	MF_GO:0005515:protein binding; MF_GO:0008270:zinc ion binding	NoCC	embr-h2 protein expressed
PTSG_00798	NoBP	MF_GO:0008270:zinc ion binding	CC_GO:0005634:nucleus	hypothetical protein [Monosiga brevicollis MX1]
PTSG_00799	NoBP	MF_GO:0005515:protein binding; MF_GO:0008270:zinc ion binding	NoCC	mrna polyadenylation-related protein
PTSG_00800	BP_GO:0042254:ribosome biogenesis	NoMF	CC_GO:0030529:ribonucleoprotein complex; CC_GO:0005634:nucleus; CC_GO:0043232:intracellular non-membrane-bounded organelle	mrna turnover protein 4 homolog
PTSG_00801	BP_GO:0007265:Ras protein signal transduction; BP_GO:0000910:cytokinesis; BP_GO:0007049:cell cycle; BP_GO:0031532:actin cytoskeleton reorganization; BP_GO:0006935:chemotaxis; BP_GO:0017157:regulation of exocytosis; BP_GO:0051665:membrane raft localization; BP_GO:0007165:signal transduction; BP_GO:0051491:positive regulation of filopodium assembly; BP_GO:0044419:interspecies interaction between or…	MF_GO:0003924:GTPase activity; MF_GO:0031755:Edg-2 lysophosphatidic acid receptor binding; MF_GO:0005525:GTP binding	CC_GO:0030139:endocytic vesicle; CC_GO:0009986:cell surface; CC_GO:0032154:cleavage furrow; CC_GO:0005886:plasma membrane	v-ral simian leukemia viral oncogene homolog a (ras related)
PTSG_00802	BP_GO:0006412:translation; BP_GO:0042254:ribosome biogenesis	MF_GO:0003735:structural constituent of ribosome	CC_GO:0005840:ribosome	ribosomal protein s7
PTSG_00803	NoBP	MF_GO:0005509:calcium ion binding	NoCC	hypothetical protein [Monosiga brevicollis MX1]
PTSG_00805	BP_GO:0006468:protein amino acid phosphorylation	MF_GO:0004672:protein kinase activity; MF_GO:0005524:ATP binding	NoCC	elegans protein partially confirmed by transcript evidence
PTSG_00806	NoBP	MF_GO:0005524:ATP binding; MF_GO:0016887:ATPase activity	NoCC	novel protein vertebrate atp-binding cassette sub-family a abc1 member 2
PTSG_00807	BP_GO:0006811:ion transport; BP_GO:0055085:transmembrane transport	MF_GO:0005515:protein binding; MF_GO:0005216:ion channel activity	CC_GO:0016020:membrane	g-protein beta wd-40 repeats containing
PTSG_00808	NoBP	MF_GO:0005509:calcium ion binding	NoCC	calmodulin
PTSG_00809	NoBP	MF_GO:0016740:transferase activity; MF_GO:0005515:protein binding	NoCC	hypothetical protein [Monosiga brevicollis MX1]
PTSG_00810	NoBP	NoMF	CC_GO:0032580:Golgi cisterna membrane	protein
PTSG_00811	BP_GO:0055114:oxidation reduction	MF_GO:0016491:oxidoreductase activity; MF_GO:0005488:binding	NoCC	lysine ketoglutarate reductase saccharopine dehydrogenase
PTSG_00812	BP_GO:0006464:protein modification process; BP_GO:0006570:tyrosine metabolic process	MF_GO:0004835:tubulin-tyrosine ligase activity	NoCC	tubulin polyglutamylase ttll6
PTSG_00813	BP_GO:0006396:RNA processing; BP_GO:0051252:regulation of RNA metabolic process	MF_GO:0000175:3'-5'-exoribonuclease activity; MF_GO:0003723:RNA binding	NoCC	exosome component 5
PTSG_00814	NoBP	NoMF	CC_GO:0016020:membrane	protein kish-b precursor
PTSG_00815	BP_GO:0006895:Golgi to endosome transport; BP_GO:0065008:regulation of biological quality; BP_GO:0046903:secretion; BP_GO:0032501:multicellular organismal process; BP_GO:0007165:signal transduction; BP_GO:0045087:innate immune response; BP_GO:0007264:small GTPase mediated signal transduction; BP_GO:0015031:protein transport	MF_GO:0019003:GDP binding; MF_GO:0005515:protein binding; MF_GO:0003924:GTPase activity; MF_GO:0005525:GTP binding; MF_GO:0004888:transmembrane receptor activity	CC_GO:0005768:endosome; CC_GO:0016023:cytoplasmic membrane-bounded vesicle; CC_GO:0044431:Golgi apparatus part; CC_GO:0005886:plasma membrane; CC_GO:0031224:intrinsic to membrane	member ras oncogene family
PTSG_00818	BP_GO:0005975:carbohydrate metabolic process	MF_GO:0016787:hydrolase activity; MF_GO:0030246:carbohydrate binding	NoCC	glycoside hydrolase family 31
PTSG_00819	BP_GO:0006672:ceramide metabolic process	NoMF	CC_GO:0016021:integral to membrane; CC_GO:0044446:intracellular organelle part; CC_GO:0031090:organelle membrane; CC_GO:0012505:endomembrane system; CC_GO:0005783:endoplasmic reticulum	alkaline phytoceramidase
PTSG_00821	BP_GO:0005975:carbohydrate metabolic process	MF_GO:0003824:catalytic activity; MF_GO:0043169:cation binding	CC_GO:0016020:membrane	heparanase
PTSG_00824	BP_GO:0006544:glycine metabolic process; BP_GO:0006563:L-serine metabolic process; BP_GO:0006566:threonine metabolic process; BP_GO:0009085:lysine biosynthetic process; BP_GO:0016310:phosphorylation	MF_GO:0004072:aspartate kinase activity; MF_GO:0016597:amino acid binding	NoCC	l-aspartate 4-p- aspartate kinase or aspartate
PTSG_00826	BP_GO:0016051:carbohydrate biosynthetic process	MF_GO:0008146:sulfotransferase activity	CC_GO:0016021:integral to membrane	hypothetical protein [Monosiga brevicollis MX1]
PTSG_00828	BP_GO:0006783:heme biosynthetic process; BP_GO:0015994:chlorophyll metabolic process	MF_GO:0004852:uroporphyrinogen-III synthase activity	NoCC	uroporphyrinogen iii synthase
PTSG_00831	BP_GO:0035023:regulation of Rho protein signal transduction; BP_GO:0007154:cell communication; BP_GO:0043087:regulation of GTPase activity	MF_GO:0005089:Rho guanyl-nucleotide exchange factor activity; MF_GO:0005515:protein binding; MF_GO:0035091:phosphoinositide binding	CC_GO:0005622:intracellular	neutrophil cytosolic factor 40kda
PTSG_00832	BP_GO:0006672:ceramide metabolic process	NoMF	CC_GO:0005783:endoplasmic reticulum; CC_GO:0016021:integral to membrane	orm1-like protein 2
PTSG_00833	BP_GO:0035023:regulation of Rho protein signal transduction; BP_GO:0043087:regulation of GTPase activity	MF_GO:0005089:Rho guanyl-nucleotide exchange factor activity; MF_GO:0005515:protein binding	CC_GO:0005622:intracellular	intersectin 2
PTSG_00834	BP_GO:0001932:regulation of protein amino acid phosphorylation; BP_GO:0045859:regulation of protein kinase activity	MF_GO:0008603:cAMP-dependent protein kinase regulator activity	CC_GO:0005952:cAMP-dependent protein kinase complex	cyclic nucleotide-binding domain containing protein
PTSG_00836	BP_GO:0006760:folic acid and derivative metabolic process; BP_GO:0006541:glutamine metabolic process	MF_GO:0034722:gamma-glutamyl-peptidase activity	NoCC	loc553228 protein
PTSG_00838	BP_GO:0006886:intracellular protein transport; BP_GO:0006904:vesicle docking during exocytosis	MF_GO:0005515:protein binding	CC_GO:0000139:Golgi membrane; CC_GO:0010008:endosome membrane	vacuolar protein sorting 45
PTSG_00839	BP_GO:0000038:very-long-chain fatty acid metabolic process; BP_GO:0006693:prostaglandin metabolic process; BP_GO:0033540:fatty acid beta-oxidation using acyl-CoA oxidase; BP_GO:0006091:generation of precursor metabolites and energy; BP_GO:0007283:spermatogenesis; BP_GO:0055114:oxidation reduction; BP_GO:0006637:acyl-CoA metabolic process; BP_GO:0006118:electron transport	MF_GO:0047485:protein N-terminus binding; MF_GO:0016401:palmitoyl-CoA oxidase activity; MF_GO:0005504:fatty acid binding; MF_GO:0003995:acyl-CoA dehydrogenase activity; MF_GO:0050660:FAD binding	CC_GO:0005739:mitochondrion; CC_GO:0005778:peroxisomal membrane	acyl-coenzyme a oxidase palmitoyl
PTSG_00841	NoBP	MF_GO:0005509:calcium ion binding	NoCC	ef hand calcium binding protein 2
PTSG_00842	BP_GO:0045039:protein import into mitochondrial inner membrane; BP_GO:0006260:DNA replication	MF_GO:0001882:nucleoside binding; MF_GO:0003887:DNA-directed DNA polymerase activity	CC_GO:0042719:mitochondrial intermembrane space protein transporter complex; CC_GO:0042575:DNA polymerase complex	mitochondrial import inner membrane translocase subunit tim9
PTSG_00844	BP_GO:0055114:oxidation reduction	MF_GO:0016491:oxidoreductase activity; MF_GO:0005488:binding	NoCC	carbonyl reductase 1
PTSG_00845	BP_GO:0007166:cell surface receptor linked signaling pathway; BP_GO:0007165:signal transduction; BP_GO:0018106:peptidyl-histidine phosphorylation; BP_GO:0000160:two-component signal transduction system (phosphorelay)	MF_GO:0032403:protein complex binding; MF_GO:0005524:ATP binding; MF_GO:0004740:pyruvate dehydrogenase (acetyl-transferring) kinase activity; MF_GO:0046982:protein heterodimerization activity; MF_GO:0042803:protein homodimerization activity; MF_GO:0000155:two-component sensor activity	CC_GO:0005739:mitochondrion; CC_GO:0045254:pyruvate dehydrogenase complex; CC_GO:0009365:protein histidine kinase complex	pyruvate dehydrogenase isozyme 1
PTSG_00849	BP_GO:0007165:signal transduction	MF_GO:0005057:receptor signaling protein activity; MF_GO:0005515:protein binding	NoCC	hypothetical protein [Monosiga brevicollis MX1]
PTSG_00850	NoBP	NoMF	CC_GO:0016020:membrane	yip1 domain member 6
PTSG_00854	NoBP	MF_GO:0005515:protein binding; MF_GO:0008270:zinc ion binding	NoCC	---NA---
PTSG_00855	BP_GO:0040010:positive regulation of growth rate; BP_GO:0007018:microtubule-based movement	MF_GO:0005515:protein binding; MF_GO:0003777:microtubule motor activity; MF_GO:0005524:ATP binding	CC_GO:0005874:microtubule	protein
PTSG_00856	BP_GO:0006821:chloride transport; BP_GO:0055085:transmembrane transport	MF_GO:0005247:voltage-gated chloride channel activity	CC_GO:0016020:membrane	cg31116 cg31116-pe
PTSG_00858	NoBP	MF_GO:0005516:calmodulin binding	NoCC	pleckstrin homology domain family m (with run domain) member 2
PTSG_00859	BP_GO:0006357:regulation of transcription from RNA polymerase II promoter	MF_GO:0016455:RNA polymerase II transcription mediator activity	CC_GO:0016592:mediator complex; CC_GO:0005667:transcription factor complex	mediator of rna polymerase ii transcription subunit 6
PTSG_00862	BP_GO:0008152:metabolic process	MF_GO:0008484:sulfuric ester hydrolase activity; MF_GO:0008236:serine-type peptidase activity	CC_GO:0016021:integral to membrane	arylsulphatase a
PTSG_00863	NoBP	MF_GO:0008026:ATP-dependent helicase activity; MF_GO:0003676:nucleic acid binding; MF_GO:0005524:ATP binding	NoCC	dead deah box rna
PTSG_00866	NoBP	MF_GO:0005515:protein binding	NoCC	phosphatidylinositol 3-kinase regulatory subunit
PTSG_00867	BP_GO:0009190:cyclic nucleotide biosynthetic process	MF_GO:0016849:phosphorus-oxygen lyase activity	NoCC	guanylyl cyclase
PTSG_00868	BP_GO:0009190:cyclic nucleotide biosynthetic process	MF_GO:0005515:protein binding; MF_GO:0016849:phosphorus-oxygen lyase activity	NoCC	adenylate guanylate cyclase
PTSG_00869	BP_GO:0006511:ubiquitin-dependent protein catabolic process; BP_GO:0016579:protein deubiquitination	MF_GO:0004221:ubiquitin thiolesterase activity	NoCC	ubiquitin specific protease 48
PTSG_00870	NoBP	MF_GO:0005515:protein binding	NoCC	hsp70 binding protein
PTSG_00871	BP_GO:0006468:protein amino acid phosphorylation	MF_GO:0004672:protein kinase activity; MF_GO:0005524:ATP binding; MF_GO:0005515:protein binding	NoCC	protein
PTSG_00872	BP_GO:0042318:penicillin biosynthetic process	NoMF	NoCC	hypothetical protein [Monosiga brevicollis MX1]
PTSG_00873	BP_GO:0009306:protein secretion; BP_GO:0006662:glycerol ether metabolic process; BP_GO:0045454:cell redox homeostasis; BP_GO:0006118:electron transport	MF_GO:0005515:protein binding; MF_GO:0009055:electron carrier activity; MF_GO:0015035:protein disulfide oxidoreductase activity; MF_GO:0016853:isomerase activity	CC_GO:0005783:endoplasmic reticulum	protein disulfide isomerase family member 4
PTSG_00874	BP_GO:0055114:oxidation reduction; BP_GO:0006118:electron transport	MF_GO:0016491:oxidoreductase activity; MF_GO:0020037:heme binding; MF_GO:0009055:electron carrier activity; MF_GO:0010181:FMN binding	NoCC	mitochondrial cytochrome
PTSG_00875	NoBP	NoMF	CC_GO:0016021:integral to membrane	transmembrane 9 superfamily protein member 4
PTSG_00876	NoBP	MF_GO:0005524:ATP binding	NoCC	heat shock 70kda protein 14
PTSG_00877	BP_GO:0016192:vesicle-mediated transport	NoMF	CC_GO:0016021:integral to membrane	---NA---
PTSG_00878	NoBP	MF_GO:0003676:nucleic acid binding; MF_GO:0000166:nucleotide binding	NoCC	splicing factor subunit 49kda
PTSG_00880	BP_GO:0009058:biosynthetic process; BP_GO:0008033:tRNA processing	MF_GO:0030170:pyridoxal phosphate binding; MF_GO:0008168:methyltransferase activity	NoCC	coiled-coil domain-containing protein 76
PTSG_00881	BP_GO:0009851:auxin biosynthetic process	MF_GO:0016887:ATPase activity; MF_GO:0005524:ATP binding	NoCC	atp-binding cassette sub-family f member 2
PTSG_00883	NoBP	MF_GO:0005515:protein binding	NoCC	hypothetical protein [Monosiga brevicollis MX1]
PTSG_00884	BP_GO:0055085:transmembrane transport; BP_GO:0015711:organic anion transport	MF_GO:0008514:organic anion transmembrane transporter activity; MF_GO:0005524:ATP binding; MF_GO:0016887:ATPase activity	CC_GO:0005624:membrane fraction; CC_GO:0005887:integral to plasma membrane	abc transporter moat-c
PTSG_00885	BP_GO:0006101:citrate metabolic process; BP_GO:0006107:oxaloacetate metabolic process; BP_GO:0046777:protein amino acid autophosphorylation; BP_GO:0044262:cellular carbohydrate metabolic process; BP_GO:0046827:positive regulation of protein export from nucleus; BP_GO:0051447:negative regulation of meiotic cell cycle; BP_GO:0006099:tricarboxylic acid cycle; BP_GO:0018105:peptidyl-serine phosphoryl…	MF_GO:0004108:citrate (Si)-synthase activity; MF_GO:0032403:protein complex binding; MF_GO:0005524:ATP binding; MF_GO:0004691:cAMP-dependent protein kinase activity	CC_GO:0005654:nucleoplasm; CC_GO:0031594:neuromuscular junction; CC_GO:0005759:mitochondrial matrix; CC_GO:0005624:membrane fraction; CC_GO:0005794:Golgi apparatus; CC_GO:0005829:cytosol; CC_GO:0005952:cAMP-dependent protein kinase complex; CC_GO:0048471:perinuclear region of cytoplasm; CC_GO:0005886:plasma membrane; CC_GO:0005625:soluble fraction	citrate synthase
PTSG_00886	NoBP	MF_GO:0005515:protein binding; MF_GO:0000166:nucleotide binding; MF_GO:0008270:zinc ion binding	NoCC	early endosome antigen 1
PTSG_00887	NoBP	MF_GO:0005515:protein binding	CC_GO:0005856:cytoskeleton	myo7a_drops ame: full=myosin-viia ame: full=protein crinkled
PTSG_00890	BP_GO:0009395:phospholipid catabolic process	MF_GO:0005515:protein binding; MF_GO:0004623:phospholipase A2 activity	NoCC	leucine rich repeat protein
PTSG_00895	BP_GO:0008152:metabolic process; BP_GO:0006811:ion transport	MF_GO:0005216:ion channel activity; MF_GO:0003824:catalytic activity; MF_GO:0005515:protein binding	CC_GO:0016020:membrane	transient receptor potential cation subfamily member 6
PTSG_00897	BP_GO:0006396:RNA processing; BP_GO:0051252:regulation of RNA metabolic process	MF_GO:0000175:3'-5'-exoribonuclease activity; MF_GO:0003723:RNA binding	NoCC	exosome component 7
PTSG_00898	BP_GO:0006418:tRNA aminoacylation for protein translation	MF_GO:0004812:aminoacyl-tRNA ligase activity; MF_GO:0005524:ATP binding	NoCC	u3 small nucleolar ribonucleoprotein protein imp4
PTSG_00899	NoBP	MF_GO:0005515:protein binding	NoCC	protein phosphatase 1 binding
PTSG_00900	NoBP	MF_GO:0008483:transaminase activity; MF_GO:0030170:pyridoxal phosphate binding	NoCC	alanine-glyoxylate aminotransferase
PTSG_00902	BP_GO:0006468:protein amino acid phosphorylation; BP_GO:0009069:serine family amino acid metabolic process	MF_GO:0005524:ATP binding; MF_GO:0005515:protein binding; MF_GO:0004674:protein serine/threonine kinase activity	NoCC	mlk-related kinase
PTSG_00903	BP_GO:0007205:activation of protein kinase C activity by G-protein coupled receptor protein signaling pathway; BP_GO:0009395:phospholipid catabolic process; BP_GO:0046486:glycerolipid metabolic process	MF_GO:0004143:diacylglycerol kinase activity; MF_GO:0005515:protein binding	NoCC	sphingosine kinase
PTSG_00904	BP_GO:0045449:regulation of transcription	MF_GO:0003677:DNA binding; MF_GO:0005515:protein binding	NoCC	---NA---
PTSG_00905	BP_GO:0045449:regulation of transcription	MF_GO:0003723:RNA binding; MF_GO:0000166:nucleotide binding; MF_GO:0003677:DNA binding; MF_GO:0030528:transcription regulator activity	CC_GO:0005634:nucleus	igf2 mrna binding
PTSG_00906	BP_GO:0006508:proteolysis	MF_GO:0004190:aspartic-type endopeptidase activity	NoCC	hypothetical protein [Monosiga brevicollis MX1]
PTSG_00908	BP_GO:0045449:regulation of transcription	MF_GO:0003700:transcription factor activity; MF_GO:0043565:sequence-specific DNA binding	CC_GO:0005667:transcription factor complex	forkhead box protein j3 isoform 1
PTSG_00909	BP_GO:0006364:rRNA processing	MF_GO:0005515:protein binding	CC_GO:0005737:cytoplasm; CC_GO:0005730:nucleolus; CC_GO:0032040:small-subunit processome	wd repeat domain 36
PTSG_00911	NoBP	MF_GO:0003676:nucleic acid binding	NoCC	hypothetical protein [Monosiga brevicollis MX1]
PTSG_00912	BP_GO:0006614:SRP-dependent cotranslational protein targeting to membrane	MF_GO:0005515:protein binding; MF_GO:0008312:7S RNA binding	CC_GO:0048500:signal recognition particle	signal recognition particle 72kda
PTSG_00913	BP_GO:0044237:cellular metabolic process	NoMF	NoCC	translation initiation factor eif-2b subunit alpha
PTSG_00915	BP_GO:0017038:protein import	MF_GO:0016787:hydrolase activity; MF_GO:0005524:ATP binding	CC_GO:0016020:membrane	hypothetical protein Aasi_1144 [Candidatus Amoebophilus asiaticus 5a2]
PTSG_00916	BP_GO:0080090:regulation of primary metabolic process; BP_GO:0031323:regulation of cellular metabolic process; BP_GO:0060255:regulation of macromolecule metabolic process; BP_GO:0006350:transcription	NoMF	NoCC	ecdysoneless homolog
PTSG_00917	NoBP	MF_GO:0008270:zinc ion binding; MF_GO:0003676:nucleic acid binding	CC_GO:0005622:intracellular	---NA---
PTSG_00918	NoBP	MF_GO:0005515:protein binding	NoCC	sorbin and sh3 domain-containing protein 1
PTSG_00919	BP_GO:0006508:proteolysis	MF_GO:0004222:metalloendopeptidase activity; MF_GO:0008270:zinc ion binding	NoCC	ubiquinol-cytochrome c reductase core protein ii
PTSG_00920	NoBP	MF_GO:0005509:calcium ion binding; MF_GO:0005516:calmodulin binding	NoCC	---NA---
PTSG_00922	BP_GO:0018193:peptidyl-amino acid modification; BP_GO:0055114:oxidation reduction	MF_GO:0004597:peptide-aspartate beta-dioxygenase activity	CC_GO:0030176:integral to endoplasmic reticulum membrane	aspartyl asparaginyl beta-
PTSG_00923	BP_GO:0009845:seed germination; BP_GO:0009737:response to abscisic acid stimulus; BP_GO:0007205:activation of protein kinase C activity by G-protein coupled receptor protein signaling pathway; BP_GO:0006687:glycosphingolipid metabolic process; BP_GO:0009395:phospholipid catabolic process; BP_GO:0046486:glycerolipid metabolic process	MF_GO:0017050:D-erythro-sphingosine kinase activity; MF_GO:0008481:sphinganine kinase activity; MF_GO:0004143:diacylglycerol kinase activity	CC_GO:0009705:plant-type vacuole membrane	sphk1 (sphingosine kinase 1) d-erythro-sphingosine kinase diacylglycerol kinase sphinganine kinase
PTSG_00924	NoBP	NoMF	CC_GO:0031981:nuclear lumen	rrn3 rna polymerase i transcription factor homolog ( cerevisiae)
PTSG_00926	BP_GO:0006446:regulation of translational initiation	MF_GO:0005515:protein binding; MF_GO:0003723:RNA binding; MF_GO:0003743:translation initiation factor activity; MF_GO:0000166:nucleotide binding	CC_GO:0005840:ribosome	eukaryotic translation initiation factor subunit b
PTSG_00927	NoBP	MF_GO:0005525:GTP binding; MF_GO:0000287:magnesium ion binding; MF_GO:0003924:GTPase activity	CC_GO:0005622:intracellular	gtp-binding protein obg
PTSG_00928	BP_GO:0055085:transmembrane transport	MF_GO:0005215:transporter activity	CC_GO:0016021:integral to membrane	sv2 related protein
PTSG_00929	BP_GO:0055085:transmembrane transport	MF_GO:0005215:transporter activity	CC_GO:0016021:integral to membrane	protein
PTSG_00931	BP_GO:0045944:positive regulation of transcription from RNA polymerase II promoter; BP_GO:0008380:RNA splicing; BP_GO:0006397:mRNA processing; BP_GO:0007165:signal transduction	MF_GO:0050681:androgen receptor binding; MF_GO:0043021:ribonucleoprotein binding; MF_GO:0003713:transcription coactivator activity	CC_GO:0071001:U4/U6 snRNP; CC_GO:0005682:U5 snRNP; CC_GO:0046540:U4/U6 x U5 tri-snRNP complex; CC_GO:0005667:transcription factor complex	prp6 pre-mrna splicing factor 6 homolog
PTSG_00932	BP_GO:0043687:post-translational protein modification	MF_GO:0016881:acid-amino acid ligase activity	NoCC	ubiquitin conjugating enzyme
PTSG_00935	BP_GO:0007283:spermatogenesis; BP_GO:0030324:lung development	NoMF	NoCC	bax inhibitor 1
PTSG_00936	BP_GO:0045449:regulation of transcription	MF_GO:0003700:transcription factor activity; MF_GO:0043565:sequence-specific DNA binding	CC_GO:0005667:transcription factor complex	forkhead box protein j3 isoform 1
PTSG_00937	NoBP	MF_GO:0005515:protein binding	NoCC	cop9 constitutive photomorphogenic homolog subunit 3
PTSG_00938	NoBP	MF_GO:0005515:protein binding	NoCC	cell division cycle 20 homolog
PTSG_00939	NoBP	MF_GO:0005515:protein binding	NoCC	ras p21 protein activator 2
PTSG_00941	NoBP	MF_GO:0020037:heme binding	NoCC	cytochrome b5 domain containing 1
PTSG_00943	NoBP	MF_GO:0003723:RNA binding; MF_GO:0000166:nucleotide binding	NoCC	poly -binding protein fabm
PTSG_00947	BP_GO:0006470:protein amino acid dephosphorylation; BP_GO:0006570:tyrosine metabolic process	MF_GO:0004725:protein tyrosine phosphatase activity; MF_GO:0005515:protein binding	NoCC	tyrosine-protein phosphatase
PTSG_00948	BP_GO:0031167:rRNA methylation	MF_GO:0003676:nucleic acid binding; MF_GO:0008168:methyltransferase activity	CC_GO:0005634:nucleus	rrna methyltransferase
PTSG_00951	BP_GO:0006811:ion transport; BP_GO:0055085:transmembrane transport	MF_GO:0005216:ion channel activity	CC_GO:0016020:membrane	transient receptor potential cation subfamily member 3
PTSG_00956	BP_GO:0051205:protein insertion into membrane	NoMF	CC_GO:0016021:integral to membrane	inner membrane protein mitochondrial
PTSG_00960	BP_GO:0007018:microtubule-based movement	MF_GO:0003777:microtubule motor activity; MF_GO:0005524:ATP binding	CC_GO:0005874:microtubule	kinesin like protein
PTSG_00961	BP_GO:0009058:biosynthetic process	MF_GO:0016740:transferase activity	NoCC	phytoene synthase-like precursor
PTSG_00962	NoBP	MF_GO:0003723:RNA binding	NoCC	high density lipoprotein binding protein
PTSG_00963	BP_GO:0015780:nucleotide-sugar transport	MF_GO:0005338:nucleotide-sugar transmembrane transporter activity; MF_GO:0005351:sugar:hydrogen symporter activity	CC_GO:0016021:integral to membrane; CC_GO:0000139:Golgi membrane	protein
PTSG_00964	NoBP	MF_GO:0005509:calcium ion binding	NoCC	protein
PTSG_00966	BP_GO:0007018:microtubule-based movement	MF_GO:0003777:microtubule motor activity; MF_GO:0005524:ATP binding	CC_GO:0005874:microtubule	kinesin family member 23
PTSG_00967	BP_GO:0006412:translation; BP_GO:0042254:ribosome biogenesis	MF_GO:0003735:structural constituent of ribosome	CC_GO:0005634:nucleus; CC_GO:0005840:ribosome	protein mak16 homolog
PTSG_00970	BP_GO:0005975:carbohydrate metabolic process	MF_GO:0003676:nucleic acid binding; MF_GO:0008270:zinc ion binding	NoCC	protein
PTSG_00971	BP_GO:0006790:sulfur metabolic process	NoMF	NoCC	molybdenum cofactor synthesis protein 2 small subunit
PTSG_00972	BP_GO:0006810:transport	MF_GO:0005215:transporter activity	CC_GO:0005737:cytoplasm; CC_GO:0016021:integral to membrane	hypothetical protein [Monosiga brevicollis MX1]
PTSG_00973	BP_GO:0045449:regulation of transcription	MF_GO:0003677:DNA binding; MF_GO:0005515:protein binding	NoCC	transcriptional activator myb isoform 1
PTSG_00974	NoBP	MF_GO:0042803:protein homodimerization activity	NoCC	sulfatase modifying factor 2
PTSG_00975	BP_GO:0006084:acetyl-CoA metabolic process; BP_GO:0006635:fatty acid beta-oxidation; BP_GO:0006550:isoleucine catabolic process; BP_GO:0006552:leucine catabolic process; BP_GO:0006574:valine catabolic process; BP_GO:0006633:fatty acid biosynthetic process; BP_GO:0006699:bile acid biosynthetic process; BP_GO:0018874:benzoate metabolic process; BP_GO:0042967:acyl-carrier-protein biosynthetic process	MF_GO:0003988:acetyl-CoA C-acyltransferase activity	CC_GO:0005743:mitochondrial inner membrane; CC_GO:0005759:mitochondrial matrix	3-ketoacyl- mitochondrial
PTSG_00976	NoBP	MF_GO:0005515:protein binding	NoCC	cg33993 cg33993-pa
PTSG_00978	NoBP	MF_GO:0005515:protein binding	NoCC	elegans protein partially confirmed by transcript evidence
PTSG_00979	NoBP	MF_GO:0005515:protein binding	NoCC	novel protein vertebrate atrophin-1 interacting protein
PTSG_00983	NoBP	MF_GO:0005524:ATP binding; MF_GO:0008134:transcription factor binding; MF_GO:0016887:ATPase activity	CC_GO:0005667:transcription factor complex	hypothetical protein [Monosiga brevicollis MX1]
PTSG_00984	NoBP	MF_GO:0005515:protein binding; MF_GO:0035014:phosphoinositide 3-kinase regulator activity	CC_GO:0005942:phosphoinositide 3-kinase complex	phospholipase c-gamma
PTSG_00987	NoBP	MF_GO:0008270:zinc ion binding	NoCC	an1-type zinc finger protein 2b
PTSG_00988	BP_GO:0015986:ATP synthesis coupled proton transport; BP_GO:0015991:ATP hydrolysis coupled proton transport	MF_GO:0015078:hydrogen ion transmembrane transporter activity	CC_GO:0033179:proton-transporting V-type ATPase, V0 domain	vacuolar atp synthase subunit d 1
PTSG_00989	BP_GO:0055114:oxidation reduction	MF_GO:0016491:oxidoreductase activity	NoCC	diaphorase (cytochrome b-5 reductase)
PTSG_00990	NoBP	MF_GO:0016491:oxidoreductase activity	NoCC	novel protein l-2-hydroxyglutarate dehydrogenase
PTSG_00991	BP_GO:0009116:nucleoside metabolic process	MF_GO:0016740:transferase activity	NoCC	adenine phosphoribosyl transferase
PTSG_00992	NoBP	MF_GO:0003676:nucleic acid binding; MF_GO:0000166:nucleotide binding	NoCC	poly -binding protein fabm
PTSG_00993	BP_GO:0000084:S phase of mitotic cell cycle; BP_GO:0000070:mitotic sister chromatid segregation; BP_GO:0000086:G2/M transition of mitotic cell cycle; BP_GO:0008284:positive regulation of cell proliferation	MF_GO:0005524:ATP binding; MF_GO:0003677:DNA binding; MF_GO:0004003:ATP-dependent DNA helicase activity	CC_GO:0005657:replication fork	dead h (asp-glu-ala-asp his) box polypeptide 11
PTSG_00994	BP_GO:0007265:Ras protein signal transduction; BP_GO:0009888:tissue development; BP_GO:0016126:sterol biosynthetic process; BP_GO:0008203:cholesterol metabolic process; BP_GO:0008285:negative regulation of cell proliferation; BP_GO:0042981:regulation of apoptosis; BP_GO:0006457:protein folding	MF_GO:0050614:delta24-sterol reductase activity; MF_GO:0050660:FAD binding; MF_GO:0005515:protein binding	CC_GO:0005624:membrane fraction; CC_GO:0005829:cytosol; CC_GO:0044425:membrane part; CC_GO:0031090:organelle membrane; CC_GO:0005856:cytoskeleton; CC_GO:0044446:intracellular organelle part; CC_GO:0012505:endomembrane system; CC_GO:0005783:endoplasmic reticulum; CC_GO:0005634:nucleus	24-dehydrocholesterol reductase-like
PTSG_00995	BP_GO:0006183:GTP biosynthetic process; BP_GO:0006228:UTP biosynthetic process; BP_GO:0006241:CTP biosynthetic process; BP_GO:0006144:purine base metabolic process; BP_GO:0006206:pyrimidine base metabolic process	MF_GO:0004550:nucleoside diphosphate kinase activity; MF_GO:0005524:ATP binding	NoCC	protein
PTSG_00996	NoBP	MF_GO:0005515:protein binding; MF_GO:0005509:calcium ion binding	NoCC	egf-like domain-containing protein
PTSG_00997	NoBP	MF_GO:0005515:protein binding; MF_GO:0005509:calcium ion binding	NoCC	egf-like domain-containing protein
PTSG_01001	NoBP	MF_GO:0005515:protein binding	NoCC	---NA---
PTSG_01002	NoBP	MF_GO:0005515:protein binding	NoCC	cg33993 cg33993-pa
PTSG_01005	BP_GO:0043410:positive regulation of MAPKKK cascade; BP_GO:0000185:activation of MAPKKK activity; BP_GO:0042981:regulation of apoptosis; BP_GO:0016567:protein ubiquitination	MF_GO:0042802:identical protein binding; MF_GO:0004842:ubiquitin-protein ligase activity; MF_GO:0008270:zinc ion binding	CC_GO:0000151:ubiquitin ligase complex	rfwd1-prov protein
PTSG_01006	NoBP	MF_GO:0005515:protein binding; MF_GO:0003774:motor activity; MF_GO:0005524:ATP binding	CC_GO:0016459:myosin complex	novel protein myosin iiib
PTSG_01007	NoBP	MF_GO:0005515:protein binding	NoCC	achain crystal structure of mgsta4-4 in complex with gsh conjugate of 4-hydroxynonenal in one subunit and gsh in the other: evidence of signaling across dimer interface in mgsta4-4
PTSG_01008	NoBP	MF_GO:0005515:protein binding	NoCC	tpr repeat-containing protein
PTSG_01010	BP_GO:0050896:response to stimulus; BP_GO:0007601:visual perception; BP_GO:0006144:purine base metabolic process	MF_GO:0005515:protein binding; MF_GO:0004114:3',5'-cyclic-nucleotide phosphodiesterase activity	NoCC	phosphodiesterase cgmp- delta
PTSG_01013	BP_GO:0042967:acyl-carrier-protein biosynthetic process	MF_GO:0008080:N-acetyltransferase activity	NoCC	gnat family
PTSG_01016	BP_GO:0045449:regulation of transcription	MF_GO:0003700:transcription factor activity; MF_GO:0008270:zinc ion binding; MF_GO:0043565:sequence-specific DNA binding	CC_GO:0005667:transcription factor complex	gata-type zinc finger protein 1-like
PTSG_01019	NoBP	MF_GO:0005488:binding	CC_GO:0044424:intracellular part	actin-related protein 10
PTSG_01021	BP_GO:0006541:glutamine metabolic process; BP_GO:0009058:biosynthetic process	MF_GO:0004086:carbamoyl-phosphate synthase activity; MF_GO:0005524:ATP binding; MF_GO:0016740:transferase activity	CC_GO:0005951:carbamoyl-phosphate synthase complex	bifunctional pyrimidine biosynthesis protein
PTSG_01022	BP_GO:0006412:translation; BP_GO:0042254:ribosome biogenesis	MF_GO:0003735:structural constituent of ribosome; MF_GO:0003723:RNA binding; MF_GO:0000166:nucleotide binding	CC_GO:0005840:ribosome	60s ribosomal protein l23a
PTSG_01023	BP_GO:0000226:microtubule cytoskeleton organization	NoMF	CC_GO:0000922:spindle pole; CC_GO:0005815:microtubule organizing center	gamma complex associated protein 2
PTSG_01024	NoBP	MF_GO:0003677:DNA binding; MF_GO:0005516:calmodulin binding	NoCC	transcription factor tfiiib
PTSG_01025	BP_GO:0009790:embryonic development; BP_GO:0006412:translation; BP_GO:0042254:ribosome biogenesis	MF_GO:0003735:structural constituent of ribosome	CC_GO:0005840:ribosome	60s ribosomal protein l24
PTSG_01026	BP_GO:0006144:purine base metabolic process; BP_GO:0006206:pyrimidine base metabolic process; BP_GO:0006351:transcription, DNA-dependent	MF_GO:0003677:DNA binding; MF_GO:0003899:DNA-directed RNA polymerase activity	CC_GO:0005730:nucleolus	25-kda subunit rna polymerase
PTSG_01027	BP_GO:0044237:cellular metabolic process	NoMF	NoCC	novel protein vertebrate eukaryotic translation initiation factor subunit 4 67kda
PTSG_01028	BP_GO:0006468:protein amino acid phosphorylation; BP_GO:0009069:serine family amino acid metabolic process	MF_GO:0005524:ATP binding; MF_GO:0004674:protein serine/threonine kinase activity	CC_GO:0042995:cell projection; CC_GO:0044424:intracellular part	cell cycle related kinase isoform 1
PTSG_01030	BP_GO:0009113:purine base biosynthetic process; BP_GO:0006541:glutamine metabolic process; BP_GO:0006177:GMP biosynthetic process; BP_GO:0006536:glutamate metabolic process	MF_GO:0003922:GMP synthase (glutamine-hydrolyzing) activity; MF_GO:0005524:ATP binding	NoCC	gmp synthase
PTSG_01031	BP_GO:0006310:DNA recombination; BP_GO:0007126:meiosis; BP_GO:0006355:regulation of transcription, DNA-dependent; BP_GO:0006306:DNA methylation; BP_GO:0006974:response to DNA damage stimulus	MF_GO:0003678:DNA helicase activity; MF_GO:0008094:DNA-dependent ATPase activity; MF_GO:0070087:chromo shadow domain binding; MF_GO:0003677:DNA binding; MF_GO:0005524:ATP binding	CC_GO:0005720:nuclear heterochromatin; CC_GO:0005657:replication fork	dna repair and recombination protein rad54-like
PTSG_01032	NoBP	MF_GO:0005516:calmodulin binding; MF_GO:0003677:DNA binding; MF_GO:0008270:zinc ion binding	CC_GO:0005622:intracellular	hypothetical protein [Monosiga brevicollis MX1]
PTSG_01033	NoBP	MF_GO:0005488:binding	NoCC	ser thr protein phosphatase family protein
PTSG_01034	NoBP	MF_GO:0005515:protein binding; MF_GO:0008270:zinc ion binding	NoCC	ring finger protein 168
PTSG_01035	BP_GO:0042446:hormone biosynthetic process; BP_GO:0008016:regulation of heart contraction; BP_GO:0015991:ATP hydrolysis coupled proton transport; BP_GO:0030317:sperm motility; BP_GO:0030641:regulation of cellular pH; BP_GO:0006813:potassium ion transport; BP_GO:0006814:sodium ion transport; BP_GO:0006754:ATP biosynthetic process	MF_GO:0005391:sodium:potassium-exchanging ATPase activity; MF_GO:0005524:ATP binding	CC_GO:0005890:sodium:potassium-exchanging ATPase complex	at1a1_horse ame: full=sodium potassium-transporting atpase subunit alpha-1 short=sodium pump subunit alpha-1 ame: full=na(+) k(+) atpase alpha-1 subunit flags: precursor
PTSG_01037	BP_GO:0005975:carbohydrate metabolic process	MF_GO:0004649:poly(ADP-ribose) glycohydrolase activity	NoCC	poly(adp-ribose) glycohydrolase
PTSG_01041	NoBP	MF_GO:0005515:protein binding	NoCC	sh3-domain kinase binding protein 1
PTSG_01042	NoBP	MF_GO:0005515:protein binding	NoCC	hypothetical protein [Monosiga brevicollis MX1]
PTSG_01043	BP_GO:0006508:proteolysis	MF_GO:0005515:protein binding; MF_GO:0004198:calcium-dependent cysteine-type endopeptidase activity	CC_GO:0005622:intracellular	ain family member
PTSG_01044	NoBP	MF_GO:0005515:protein binding	NoCC	type ii inositol- -bisphosphate 4-phosphatase isoform 4
PTSG_01045	NoBP	MF_GO:0005515:protein binding	NoCC	tyrosine-protein kinase src42a
PTSG_01047	NoBP	MF_GO:0003676:nucleic acid binding; MF_GO:0000166:nucleotide binding	NoCC	trna selenocysteine 1-associated protein 1
PTSG_01048	NoBP	MF_GO:0005515:protein binding	NoCC	protein kinase c substrate 80k-h
PTSG_01049	BP_GO:0009058:biosynthetic process	NoMF	NoCC	protein
PTSG_01052	BP_GO:0006633:fatty acid biosynthetic process; BP_GO:0055114:oxidation reduction	MF_GO:0005506:iron ion binding; MF_GO:0016491:oxidoreductase activity	NoCC	lathosterol oxidase
PTSG_01054	NoBP	MF_GO:0005516:calmodulin binding	NoCC	---NA---
PTSG_01060	NoBP	MF_GO:0005515:protein binding; MF_GO:0008270:zinc ion binding	NoCC	zinc fyve domain containing 16
PTSG_01061	BP_GO:0015780:nucleotide-sugar transport	MF_GO:0005338:nucleotide-sugar transmembrane transporter activity; MF_GO:0005351:sugar:hydrogen symporter activity	CC_GO:0016021:integral to membrane; CC_GO:0000139:Golgi membrane	solute carrier family member a4
PTSG_01063	BP_GO:0046952:ketone body catabolic process; BP_GO:0006550:isoleucine catabolic process; BP_GO:0006552:leucine catabolic process; BP_GO:0006574:valine catabolic process	MF_GO:0008260:3-oxoacid CoA-transferase activity; MF_GO:0042803:protein homodimerization activity	CC_GO:0005759:mitochondrial matrix	3-oxoacid transferase 1
PTSG_01067	NoBP	MF_GO:0003676:nucleic acid binding; MF_GO:0000166:nucleotide binding	NoCC	mki67 fha domain-interacting nucleolar phospho
PTSG_01068	BP_GO:0018193:peptidyl-amino acid modification; BP_GO:0055114:oxidation reduction	MF_GO:0004597:peptide-aspartate beta-dioxygenase activity; MF_GO:0005488:binding	CC_GO:0030176:integral to endoplasmic reticulum membrane	aspartyl beta hydroxylase
PTSG_01069	NoBP	MF_GO:0016787:hydrolase activity	NoCC	calcineurin-like phosphoesterase family protein
PTSG_01071	BP_GO:0009851:auxin biosynthetic process; BP_GO:0006430:lysyl-tRNA aminoacylation; BP_GO:0009085:lysine biosynthetic process	MF_GO:0003676:nucleic acid binding; MF_GO:0004824:lysine-tRNA ligase activity; MF_GO:0005524:ATP binding; MF_GO:0000287:magnesium ion binding	CC_GO:0005737:cytoplasm	lysyl-trna synthetase
PTSG_01072	NoBP	MF_GO:0005525:GTP binding	CC_GO:0005739:mitochondrion	mitochondrial gtpase 1
PTSG_01076	BP_GO:0045449:regulation of transcription	MF_GO:0003677:DNA binding; MF_GO:0030528:transcription regulator activity	CC_GO:0005634:nucleus	---NA---
PTSG_01077	NoBP	MF_GO:0005515:protein binding	NoCC	isoform c
PTSG_01078	BP_GO:0006370:mRNA capping; BP_GO:0009451:RNA modification	MF_GO:0004483:mRNA (nucleoside-2'-O-)-methyltransferase activity; MF_GO:0003676:nucleic acid binding	CC_GO:0005622:intracellular	hypothetical protein [Monosiga brevicollis MX1]
PTSG_01083	BP_GO:0007154:cell communication	MF_GO:0005515:protein binding	CC_GO:0016020:membrane	tenascin xb-like
PTSG_01084	BP_GO:0007155:cell adhesion; BP_GO:0055114:oxidation reduction	MF_GO:0016491:oxidoreductase activity	NoCC	milk fat globule-egf factor 8 protein
PTSG_01085	BP_GO:0006457:protein folding	MF_GO:0003755:peptidyl-prolyl cis-trans isomerase activity	CC_GO:0005634:nucleus	serologically defined colon cancer antigen 10 isoform 2
PTSG_01087	BP_GO:0006629:lipid metabolic process	NoMF	NoCC	patatin-like serine
PTSG_01088	NoBP	MF_GO:0005515:protein binding	NoCC	rho gtpase binding protein 1 isoform 2
PTSG_01089	BP_GO:0006470:protein amino acid dephosphorylation; BP_GO:0006570:tyrosine metabolic process	MF_GO:0004725:protein tyrosine phosphatase activity; MF_GO:0005515:protein binding; MF_GO:0005509:calcium ion binding	NoCC	protein tyrosine phosphatase
PTSG_01090	BP_GO:0006511:ubiquitin-dependent protein catabolic process	MF_GO:0004298:threonine-type endopeptidase activity	CC_GO:0005839:proteasome core complex	proteasome subunit alpha type-3
PTSG_01094	BP_GO:0006281:DNA repair; BP_GO:0007049:cell cycle	MF_GO:0000166:nucleotide binding; MF_GO:0017111:nucleoside-triphosphatase activity	CC_GO:0005634:nucleus	cell cycle checkpoint protein rad17
PTSG_01095	BP_GO:0055085:transmembrane transport	NoMF	CC_GO:0016021:integral to membrane	hypothetical protein [Monosiga brevicollis MX1]
PTSG_01096	BP_GO:0055085:transmembrane transport	NoMF	CC_GO:0016021:integral to membrane	hypothetical protein [Monosiga brevicollis MX1]
PTSG_01097	NoBP	MF_GO:0003676:nucleic acid binding; MF_GO:0008270:zinc ion binding	NoCC	coiled-coil domain-containing protein mtmr15-like
PTSG_01098	BP_GO:0042981:regulation of apoptosis	NoMF	CC_GO:0005856:cytoskeleton; CC_GO:0042995:cell projection; CC_GO:0044444:cytoplasmic part	intraflagellar transport protein 57 homolog
PTSG_01100	BP_GO:0008152:metabolic process	MF_GO:0010181:FMN binding; MF_GO:0016491:oxidoreductase activity	NoCC	xenobiotic reductase b
PTSG_01101	BP_GO:0009058:biosynthetic process	NoMF	NoCC	asparagine-linked glycosylation protein 11 homolog
PTSG_01102	BP_GO:0006812:cation transport; BP_GO:0055085:transmembrane transport	MF_GO:0008324:cation transmembrane transporter activity	CC_GO:0016020:membrane	solute carrier family 30 protein
PTSG_01104	BP_GO:0015780:nucleotide-sugar transport	MF_GO:0005338:nucleotide-sugar transmembrane transporter activity; MF_GO:0005351:sugar:hydrogen symporter activity	CC_GO:0016021:integral to membrane; CC_GO:0000139:Golgi membrane	udp-n-acetylglucosamine transporter
PTSG_01105	BP_GO:0043087:regulation of GTPase activity	MF_GO:0005085:guanyl-nucleotide exchange factor activity; MF_GO:0005525:GTP binding; MF_GO:0051020:GTPase binding	NoCC	dedicator of cytokinesis 11
PTSG_01106	BP_GO:0006487:protein amino acid N-linked glycosylation	MF_GO:0000030:mannosyltransferase activity; MF_GO:0046527:glucosyltransferase activity	CC_GO:0005783:endoplasmic reticulum; CC_GO:0016021:integral to membrane; CC_GO:0000136:alpha-1,6-mannosyltransferase complex	dolichyl-p-man:man c -pp-dolichyl mannosyltransferase
PTSG_01107	BP_GO:0044237:cellular metabolic process; BP_GO:0055114:oxidation reduction	MF_GO:0016491:oxidoreductase activity; MF_GO:0050662:coenzyme binding	NoCC	tropinone reductase
PTSG_01108	BP_GO:0006777:Mo-molybdopterin cofactor biosynthetic process	NoMF	CC_GO:0016020:membrane; CC_GO:0009536:plastid	molybdenum cofactor biosynthesis protein c
PTSG_01109	BP_GO:0006777:Mo-molybdopterin cofactor biosynthetic process	MF_GO:0051536:iron-sulfur cluster binding; MF_GO:0003824:catalytic activity; MF_GO:0046872:metal ion binding	CC_GO:0019008:molybdopterin synthase complex	molybdenum cofactor synthesis 1
PTSG_01110	NoBP	MF_GO:0008270:zinc ion binding; MF_GO:0003723:RNA binding	NoCC	zcchc17 protein
PTSG_01111	BP_GO:0016481:negative regulation of transcription	MF_GO:0005515:protein binding; MF_GO:0016564:transcription repressor activity	CC_GO:0016605:PML body; CC_GO:0017053:transcriptional repressor complex	leucine-rich repeats and calponin homology domain containing isoform cra_a
PTSG_01112	BP_GO:0008152:metabolic process	MF_GO:0003824:catalytic activity; MF_GO:0030170:pyridoxal phosphate binding	NoCC	selenocysteine lyase
PTSG_01114	NoBP	MF_GO:0005515:protein binding	NoCC	ankyrin repeat domain protein
PTSG_01115	NoBP	MF_GO:0005515:protein binding; MF_GO:0008270:zinc ion binding	NoCC	ara54-like ring finger protein
PTSG_01116	BP_GO:0055114:oxidation reduction	MF_GO:0004174:electron-transferring-flavoprotein dehydrogenase activity	NoCC	electron transfer flavoprotein-ubiquinone
PTSG_01117	BP_GO:0006631:fatty acid metabolic process	MF_GO:0005488:binding; MF_GO:0016491:oxidoreductase activity	NoCC	3-hydroxyacyl- dehydrogenase nad-binding protein
PTSG_01118	BP_GO:0050974:detection of mechanical stimulus involved in sensory perception; BP_GO:0035317:imaginal disc-derived wing hair organization; BP_GO:0048800:antennal morphogenesis; BP_GO:0006897:endocytosis; BP_GO:0007605:sensory perception of sound; BP_GO:0008407:bristle morphogenesis; BP_GO:0030048:actin filament-based movement	MF_GO:0005524:ATP binding; MF_GO:0030898:actin-dependent ATPase activity; MF_GO:0032027:myosin light chain binding; MF_GO:0003774:motor activity	CC_GO:0005737:cytoplasm; CC_GO:0016459:myosin complex	myosin viia
PTSG_01119	BP_GO:0006508:proteolysis	MF_GO:0004197:cysteine-type endopeptidase activity	NoCC	cysteine peptidase
PTSG_01120	BP_GO:0042981:regulation of apoptosis; BP_GO:0006468:protein amino acid phosphorylation; BP_GO:0009069:serine family amino acid metabolic process	MF_GO:0042802:identical protein binding; MF_GO:0005524:ATP binding; MF_GO:0000287:magnesium ion binding; MF_GO:0004674:protein serine/threonine kinase activity	CC_GO:0005829:cytosol	serine threonine protein kinase mst4
PTSG_01122	BP_GO:0006468:protein amino acid phosphorylation	MF_GO:0004672:protein kinase activity; MF_GO:0005524:ATP binding	NoCC	dual specificity protein kinase mph1
PTSG_01123	BP_GO:0055085:transmembrane transport; BP_GO:0006814:sodium ion transport; BP_GO:0006885:regulation of pH; BP_GO:0015992:proton transport	MF_GO:0015385:sodium:hydrogen antiporter activity	CC_GO:0031901:early endosome membrane; CC_GO:0005739:mitochondrion; CC_GO:0016021:integral to membrane; CC_GO:0005792:microsome; CC_GO:0055038:recycling endosome membrane; CC_GO:0005789:endoplasmic reticulum membrane; CC_GO:0005886:plasma membrane	solute carrier family 9
PTSG_01124	BP_GO:0006457:protein folding	MF_GO:0031072:heat shock protein binding; MF_GO:0051082:unfolded protein binding	CC_GO:0005783:endoplasmic reticulum	subfamily member 11
PTSG_01125	BP_GO:0006457:protein folding	MF_GO:0051082:unfolded protein binding	CC_GO:0016272:prefoldin complex	ubiquitously-expressed transcript
PTSG_01126	NoBP	MF_GO:0005515:protein binding	NoCC	smarcd1 protein
PTSG_01127	NoBP	MF_GO:0005488:binding	NoCC	exportin 5
PTSG_01128	BP_GO:0051436:negative regulation of ubiquitin-protein ligase activity during mitotic cell cycle; BP_GO:0070979:protein K11-linked ubiquitination; BP_GO:0031145:anaphase-promoting complex-dependent proteasomal ubiquitin-dependent protein catabolic process; BP_GO:0051437:positive regulation of ubiquitin-protein ligase activity during mitotic cell cycle	MF_GO:0005515:protein binding	CC_GO:0005829:cytosol; CC_GO:0005876:spindle microtubule; CC_GO:0005813:centrosome; CC_GO:0005654:nucleoplasm; CC_GO:0005680:anaphase-promoting complex	cell division cycle 16 homolog
PTSG_01131	BP_GO:0055114:oxidation reduction; BP_GO:0045454:cell redox homeostasis	MF_GO:0016491:oxidoreductase activity; MF_GO:0050660:FAD binding	CC_GO:0005737:cytoplasm	pyridine nucleotide-disulphide oxidoreductase dimerisation region
PTSG_01132	BP_GO:0007020:microtubule nucleation	NoMF	CC_GO:0000922:spindle pole; CC_GO:0005815:microtubule organizing center	gamma complex associated protein 3
PTSG_01136	BP_GO:0006396:RNA processing	MF_GO:0003723:RNA binding; MF_GO:0000166:nucleotide binding	NoCC	u2-associated sr140 protein
PTSG_01138	NoBP	MF_GO:0005515:protein binding	NoCC	---NA---
PTSG_01139	BP_GO:0006550:isoleucine catabolic process; BP_GO:0006552:leucine catabolic process; BP_GO:0006574:valine catabolic process; BP_GO:0006633:fatty acid biosynthetic process	MF_GO:0004658:propionyl-CoA carboxylase activity; MF_GO:0005524:ATP binding; MF_GO:0004075:biotin carboxylase activity	CC_GO:0009343:biotin carboxylase complex	propionyl-coenzyme a alpha polypeptide
PTSG_01140	NoBP	NoMF	CC_GO:0016020:membrane	hypothetical kda protein in ste6-los1 intergenic
PTSG_01141	BP_GO:0009987:cellular process; BP_GO:0032501:multicellular organismal process; BP_GO:0016043:cellular component organization	MF_GO:0005515:protein binding	CC_GO:0030863:cortical cytoskeleton; CC_GO:0043231:intracellular membrane-bounded organelle; CC_GO:0044456:synapse part; CC_GO:0044430:cytoskeletal part; CC_GO:0005886:plasma membrane	large homolog 4 isoform 1
PTSG_01142	BP_GO:0008152:metabolic process	MF_GO:0016787:hydrolase activity	NoCC	peptidase amidohydrolase
PTSG_01145	BP_GO:0006928:cellular component movement	MF_GO:0005515:protein binding	NoCC	swarming motility protein ybia
PTSG_01146	BP_GO:0035023:regulation of Rho protein signal transduction; BP_GO:0043087:regulation of GTPase activity	MF_GO:0005089:Rho guanyl-nucleotide exchange factor activity; MF_GO:0005515:protein binding	CC_GO:0005622:intracellular	rho guanine nucleotide exchange factor 4
PTSG_01147	BP_GO:0040008:regulation of growth; BP_GO:0043967:histone H4 acetylation; BP_GO:0006310:DNA recombination; BP_GO:0009851:auxin biosynthetic process; BP_GO:0006281:DNA repair; BP_GO:0043968:histone H2A acetylation; BP_GO:0006457:protein folding; BP_GO:0016481:negative regulation of transcription	MF_GO:0003684:damaged DNA binding; MF_GO:0004003:ATP-dependent DNA helicase activity; MF_GO:0042802:identical protein binding; MF_GO:0005524:ATP binding; MF_GO:0051082:unfolded protein binding	CC_GO:0016363:nuclear matrix; CC_GO:0071339:MLL1 complex; CC_GO:0035267:NuA4 histone acetyltransferase complex; CC_GO:0030529:ribonucleoprotein complex; CC_GO:0005737:cytoplasm; CC_GO:0016020:membrane; CC_GO:0005657:replication fork	-like 2
PTSG_01148	BP_GO:0007018:microtubule-based movement	MF_GO:0005515:protein binding; MF_GO:0003777:microtubule motor activity; MF_GO:0005524:ATP binding	CC_GO:0005874:microtubule	kinesin-like protein family member (klp-6) partial
PTSG_01150	NoBP	MF_GO:0005515:protein binding	CC_GO:0005783:endoplasmic reticulum	tetratricopeptide repeat protein 35-like
PTSG_01152	NoBP	MF_GO:0005515:protein binding; MF_GO:0005509:calcium ion binding	NoCC	f-box and wd repeat domain containing 7-like
PTSG_01154	BP_GO:0006412:translation; BP_GO:0042254:ribosome biogenesis	MF_GO:0003735:structural constituent of ribosome; MF_GO:0003824:catalytic activity; MF_GO:0003723:RNA binding	CC_GO:0015935:small ribosomal subunit	amidohydrolase 2
PTSG_01155	NoBP	MF_GO:0008270:zinc ion binding	CC_GO:0005737:cytoplasm	programmed cell death protein 2
PTSG_01156	NoBP	MF_GO:0003677:DNA binding; MF_GO:0005515:protein binding; MF_GO:0031177:phosphopantetheine binding	NoCC	wd repeat and hmg-box dna-binding protein 1
PTSG_01157	NoBP	MF_GO:0005515:protein binding; MF_GO:0008270:zinc ion binding	NoCC	ring finger protein 141
PTSG_01158	BP_GO:0006412:translation; BP_GO:0042254:ribosome biogenesis	MF_GO:0003735:structural constituent of ribosome	CC_GO:0005840:ribosome	ribosomal protein s13
PTSG_01160	BP_GO:0007264:small GTPase mediated signal transduction	MF_GO:0005525:GTP binding	CC_GO:0005622:intracellular	adp-ribosylation factor-like protein 1
PTSG_01161	BP_GO:0006855:drug transmembrane transport	MF_GO:0015238:drug transmembrane transporter activity; MF_GO:0015297:antiporter activity	CC_GO:0016020:membrane	multidrug oligosaccharidyl-lipid polysaccharide flippase superfamily
PTSG_01162	NoBP	MF_GO:0005515:protein binding; MF_GO:0003725:double-stranded RNA binding	CC_GO:0005622:intracellular	solute carrier family 4 (anion exchanger) member adaptor protein
PTSG_01164	BP_GO:0045454:cell redox homeostasis; BP_GO:0006118:electron transport	MF_GO:0009055:electron carrier activity; MF_GO:0015035:protein disulfide oxidoreductase activity	NoCC	---NA---
PTSG_01166	BP_GO:0043687:post-translational protein modification	MF_GO:0016881:acid-amino acid ligase activity	NoCC	protein
PTSG_01167	NoBP	MF_GO:0020037:heme binding	NoCC	cytochrome b5
PTSG_01168	BP_GO:0006570:tyrosine metabolic process; BP_GO:0042207:styrene catabolic process	MF_GO:0004334:fumarylacetoacetase activity	NoCC	fumarylacetoacetase
PTSG_01173	BP_GO:0045454:cell redox homeostasis; BP_GO:0006118:electron transport	MF_GO:0009055:electron carrier activity; MF_GO:0015035:protein disulfide oxidoreductase activity; MF_GO:0005515:protein binding	NoCC	electron transporter
PTSG_01174	BP_GO:0006414:translational elongation; BP_GO:0042254:ribosome biogenesis	MF_GO:0003735:structural constituent of ribosome; MF_GO:0003723:RNA binding; MF_GO:0005515:protein binding	CC_GO:0005730:nucleolus; CC_GO:0005840:ribosome; CC_GO:0005829:cytosol	ribosomal protein l12
PTSG_01175	BP_GO:0006412:translation; BP_GO:0042254:ribosome biogenesis	MF_GO:0003735:structural constituent of ribosome	CC_GO:0005840:ribosome	ribosomal protein s13
PTSG_01176	NoBP	MF_GO:0005515:protein binding; MF_GO:0008270:zinc ion binding	NoCC	ring finger protein 141
PTSG_01177	BP_GO:0006364:rRNA processing; BP_GO:0008033:tRNA processing	MF_GO:0003729:mRNA binding; MF_GO:0008168:methyltransferase activity	CC_GO:0001651:dense fibrillar component; CC_GO:0015030:Cajal body; CC_GO:0005732:small nucleolar ribonucleoprotein complex	rrna 2 -o-methyltransferase
PTSG_01178	NoBP	MF_GO:0031072:heat shock protein binding	CC_GO:0016020:membrane	subfamily member 15
PTSG_01179	BP_GO:0006457:protein folding	MF_GO:0031072:heat shock protein binding; MF_GO:0051082:unfolded protein binding	NoCC	-like protein
PTSG_01181	NoBP	MF_GO:0005515:protein binding; MF_GO:0008270:zinc ion binding	NoCC	human ariadne homolog
PTSG_01183	NoBP	NoMF	CC_GO:0016021:integral to membrane	solute carrier family member e2
PTSG_01184	BP_GO:0033353:S-adenosylmethionine cycle; BP_GO:0006730:one-carbon metabolic process; BP_GO:0006555:methionine metabolic process	MF_GO:0004013:adenosylhomocysteinase activity; MF_GO:0005488:binding	NoCC	adenosylhomocysteinase b
PTSG_01188	NoBP	MF_GO:0004190:aspartic-type endopeptidase activity	CC_GO:0016021:integral to membrane	presenilin-like protein 4
PTSG_01190	NoBP	MF_GO:0005515:protein binding	NoCC	---NA---
PTSG_01191	NoBP	MF_GO:0005515:protein binding	CC_GO:0044424:intracellular part	rab9 effector protein with kelch motifs
PTSG_01192	BP_GO:0046488:phosphatidylinositol metabolic process	MF_GO:0016307:phosphatidylinositol phosphate kinase activity	NoCC	phosphatidylinositol-4-phosphate 5-kinase type-2
PTSG_01193	BP_GO:0006468:protein amino acid phosphorylation	MF_GO:0005524:ATP binding; MF_GO:0005515:protein binding; MF_GO:0004713:protein tyrosine kinase activity	NoCC	protein tyrosine kinase
PTSG_01194	BP_GO:0015937:coenzyme A biosynthetic process; BP_GO:0015940:pantothenate biosynthetic process	MF_GO:0004140:dephospho-CoA kinase activity; MF_GO:0005524:ATP binding	NoCC	dephospho- kinase
PTSG_01195	BP_GO:0006974:response to DNA damage stimulus; BP_GO:0065008:regulation of biological quality; BP_GO:0042325:regulation of phosphorylation; BP_GO:0006270:DNA replication initiation	MF_GO:0005515:protein binding; MF_GO:0016787:hydrolase activity; MF_GO:0003677:DNA binding; MF_GO:0005524:ATP binding	CC_GO:0000785:chromatin; CC_GO:0005737:cytoplasm; CC_GO:0042555:MCM complex	minichromosome maintenance complex component 2
PTSG_01196	BP_GO:0032880:regulation of protein localization; BP_GO:0015031:protein transport; BP_GO:0007165:signal transduction; BP_GO:0006118:electron transport	MF_GO:0017137:Rab GTPase binding; MF_GO:0035255:ionotropic glutamate receptor binding; MF_GO:0005507:copper ion binding; MF_GO:0009055:electron carrier activity; MF_GO:0003774:motor activity; MF_GO:0005524:ATP binding	CC_GO:0043197:dendritic spine; CC_GO:0019717:synaptosome; CC_GO:0043025:neuronal cell body; CC_GO:0048471:perinuclear region of cytoplasm; CC_GO:0016459:myosin complex	kiaa1119 protein
PTSG_01197	BP_GO:0030324:lung development; BP_GO:0008211:glucocorticoid metabolic process; BP_GO:0008207:C21-steroid hormone metabolic process; BP_GO:0008209:androgen metabolic process; BP_GO:0008210:estrogen metabolic process	MF_GO:0005488:binding; MF_GO:0003845:11-beta-hydroxysteroid dehydrogenase activity	CC_GO:0005792:microsome; CC_GO:0016020:membrane; CC_GO:0005783:endoplasmic reticulum	hydroxysteroid (11-beta) dehydrogenase 1
PTSG_01198	NoBP	MF_GO:0005488:binding	NoCC	integrator complex subunit 4
PTSG_01201	BP_GO:0006468:protein amino acid phosphorylation; BP_GO:0009069:serine family amino acid metabolic process	MF_GO:0005524:ATP binding; MF_GO:0004674:protein serine/threonine kinase activity	NoCC	nek (never in mitosis kinase) like family member (nekl-1)
PTSG_01203	BP_GO:0006260:DNA replication	NoMF	CC_GO:0005634:nucleus	protein mcm10 homolog
PTSG_01204	BP_GO:0009653:anatomical structure morphogenesis; BP_GO:0048731:system development; BP_GO:0050794:regulation of cellular process; BP_GO:0007155:cell adhesion; BP_GO:0007016:cytoskeletal anchoring at plasma membrane	MF_GO:0003779:actin binding; MF_GO:0005200:structural constituent of cytoskeleton	CC_GO:0005925:focal adhesion; CC_GO:0005737:cytoplasm; CC_GO:0001726:ruffle; CC_GO:0015629:actin cytoskeleton	talin 1
PTSG_01205	BP_GO:0006412:translation; BP_GO:0042254:ribosome biogenesis	MF_GO:0003735:structural constituent of ribosome	CC_GO:0005840:ribosome	ribosomal protein s13
PTSG_01207	BP_GO:0006350:transcription	MF_GO:0005488:binding	NoCC	ccaat enhancer-binding protein zeta-like
PTSG_01209	BP_GO:0055085:transmembrane transport	NoMF	CC_GO:0016020:membrane	major facilitator superfamily domain-containing protein 1
PTSG_01211	BP_GO:0030005:cellular di-, tri-valent inorganic cation homeostasis; BP_GO:0006825:copper ion transport; BP_GO:0006754:ATP biosynthetic process	MF_GO:0005524:ATP binding; MF_GO:0005507:copper ion binding; MF_GO:0004008:copper-exporting ATPase activity	CC_GO:0005794:Golgi apparatus; CC_GO:0016021:integral to membrane	cu++ beta polypeptide
PTSG_01213	BP_GO:0008299:isoprenoid biosynthetic process	MF_GO:0016740:transferase activity	NoCC	geranylgeranyl pyrophosphate synthetase
PTSG_01215	NoBP	MF_GO:0008270:zinc ion binding	CC_GO:0005622:intracellular	zinc finger protein 277
PTSG_01216	BP_GO:0006464:protein modification process	MF_GO:0005515:protein binding; MF_GO:0016881:acid-amino acid ligase activity	CC_GO:0005622:intracellular	neural precursor cell developmentally down-regulated 4-like
PTSG_01218	NoBP	MF_GO:0005515:protein binding	NoCC	protein serine threonine kinase
PTSG_01221	NoBP	MF_GO:0005515:protein binding	NoCC	isoform cra_a
PTSG_01222	BP_GO:0006350:transcription	NoMF	NoCC	dna-directed rna polymerases and iii kda
PTSG_01223	BP_GO:0030163:protein catabolic process; BP_GO:0051726:regulation of cell cycle; BP_GO:0060444:branching involved in mammary gland duct morphogenesis; BP_GO:0043122:regulation of I-kappaB kinase/NF-kappaB cascade; BP_GO:0033598:mammary gland epithelial cell proliferation	MF_GO:0005515:protein binding	NoCC	beta-transducin repeat containing protein
PTSG_01224	NoBP	NoMF	CC_GO:0005622:intracellular	chromosome segregation protein
PTSG_01228	BP_GO:0006813:potassium ion transport; BP_GO:0055085:transmembrane transport	MF_GO:0005249:voltage-gated potassium channel activity; MF_GO:0031177:phosphopantetheine binding	CC_GO:0008076:voltage-gated potassium channel complex	potassium channel homolog
PTSG_01229	BP_GO:0006412:translation; BP_GO:0042254:ribosome biogenesis	MF_GO:0045182:translation regulator activity; MF_GO:0003735:structural constituent of ribosome	CC_GO:0005761:mitochondrial ribosome	mitochondrial ribosomal protein l11
PTSG_01230	BP_GO:0006508:proteolysis	MF_GO:0004252:serine-type endopeptidase activity	NoCC	family s53 protease-like protein
PTSG_01232	NoBP	MF_GO:0005515:protein binding	NoCC	---NA---
PTSG_01235	BP_GO:0006633:fatty acid biosynthetic process; BP_GO:0006090:pyruvate metabolic process	MF_GO:0005515:protein binding; MF_GO:0003989:acetyl-CoA carboxylase activity	CC_GO:0009317:acetyl-CoA carboxylase complex	loc613054 protein
PTSG_01239	NoBP	MF_GO:0005515:protein binding; MF_GO:0008270:zinc ion binding	CC_GO:0005622:intracellular	atrxl protein
PTSG_01241	BP_GO:0045449:regulation of transcription	MF_GO:0005516:calmodulin binding; MF_GO:0003700:transcription factor activity; MF_GO:0043565:sequence-specific DNA binding; MF_GO:0046983:protein dimerization activity	CC_GO:0005667:transcription factor complex	---NA---
PTSG_01247	NoBP	MF_GO:0003676:nucleic acid binding; MF_GO:0008270:zinc ion binding	NoCC	flj22611-like protein
PTSG_01250	BP_GO:0042254:ribosome biogenesis	NoMF	CC_GO:0005634:nucleus	ribosome biogenesis protein tsr1 (20s rrna accumulation protein 1)
PTSG_01251	BP_GO:0007275:multicellular organismal development; BP_GO:0007165:signal transduction	MF_GO:0004872:receptor activity	CC_GO:0016020:membrane	hypothetical protein [Monosiga brevicollis MX1]
PTSG_01252	NoBP	MF_GO:0008168:methyltransferase activity	NoCC	methyltransferase like 6
PTSG_01253	NoBP	MF_GO:0005488:binding	NoCC	upf0493 protein kiaa1632-like
PTSG_01254	BP_GO:0055114:oxidation reduction; BP_GO:0009103:lipopolysaccharide biosynthetic process	MF_GO:0005506:iron ion binding; MF_GO:0016491:oxidoreductase activity	NoCC	glycosyl transferase-like protein
PTSG_01255	BP_GO:0000398:nuclear mRNA splicing, via spliceosome	MF_GO:0005515:protein binding; MF_GO:0030629:U6 snRNA 3'-end binding	CC_GO:0046540:U4/U6 x U5 tri-snRNP complex; CC_GO:0005681:spliceosomal complex	u6 snrna-associated sm-like protein lsm3
PTSG_01256	BP_GO:0001539:ciliary or flagellar motility; BP_GO:0007018:microtubule-based movement; BP_GO:0009612:response to mechanical stimulus	MF_GO:0003777:microtubule motor activity; MF_GO:0005524:ATP binding; MF_GO:0016887:ATPase activity	CC_GO:0005858:axonemal dynein complex; CC_GO:0005929:cilium; CC_GO:0005874:microtubule	dynein heavy chain axonemal-like
PTSG_01262	BP_GO:0055114:oxidation reduction; BP_GO:0006118:electron transport	MF_GO:0003677:DNA binding; MF_GO:0005524:ATP binding; MF_GO:0004386:helicase activity; MF_GO:0003995:acyl-CoA dehydrogenase activity; MF_GO:0050660:FAD binding	NoCC	helicase smarcad1
PTSG_01263	BP_GO:0045449:regulation of transcription	NoMF	CC_GO:0005634:nucleus; CC_GO:0016021:integral to membrane	pyruvate dehydrogenase phosphatase regulatory subunit precursor pdpr
PTSG_01264	BP_GO:0034227:tRNA thio-modification	NoMF	CC_GO:0005737:cytoplasm	ubiquitin-related modifier 1 homolog
PTSG_01268	BP_GO:0007165:signal transduction	NoMF	CC_GO:0005622:intracellular	rala binding protein isoform cra_a
PTSG_01269	BP_GO:0006370:mRNA capping	NoMF	NoCC	mrna capping enzyme
PTSG_01270	NoBP	MF_GO:0005515:protein binding	NoCC	coro cg9446- isoform a isoform 1
PTSG_01273	NoBP	MF_GO:0005515:protein binding	NoCC	transferring glycosyl
PTSG_01274	NoBP	MF_GO:0005488:binding	NoCC	hypothetical protein BRAFLDRAFT_77453 [Branchiostoma floridae]
PTSG_01277	BP_GO:0006813:potassium ion transport	MF_GO:0005242:inward rectifier potassium channel activity	CC_GO:0008076:voltage-gated potassium channel complex	animal inward rectifier k channel (irk-c) family protein
PTSG_01280	BP_GO:0006281:DNA repair	MF_GO:0003677:DNA binding; MF_GO:0004003:ATP-dependent DNA helicase activity; MF_GO:0005524:ATP binding	CC_GO:0005657:replication fork	atp-dependent dna helicase
PTSG_01281	BP_GO:0016192:vesicle-mediated transport	NoMF	CC_GO:0016020:membrane	---NA---
PTSG_01282	BP_GO:0018193:peptidyl-amino acid modification; BP_GO:0055114:oxidation reduction	MF_GO:0004597:peptide-aspartate beta-dioxygenase activity	CC_GO:0030176:integral to endoplasmic reticulum membrane	peptide-aspartate beta-dioxygenase
PTSG_01284	BP_GO:0006470:protein amino acid dephosphorylation; BP_GO:0006570:tyrosine metabolic process	MF_GO:0004725:protein tyrosine phosphatase activity	NoCC	protein tyrosine phosphatase
PTSG_01285	NoBP	MF_GO:0005515:protein binding	NoCC	type alpha 1
PTSG_01289	BP_GO:0007165:signal transduction	MF_GO:0005158:insulin receptor binding	CC_GO:0005899:insulin receptor complex	---NA---
PTSG_01290	NoBP	MF_GO:0008270:zinc ion binding; MF_GO:0003676:nucleic acid binding	CC_GO:0005622:intracellular	zinc finger protein 91 (zinc finger protein htf10)
PTSG_01292	NoBP	NoMF	CC_GO:0005777:peroxisome	peroxisomal biogenesis factor 19
PTSG_01295	BP_GO:0055085:transmembrane transport	MF_GO:0005215:transporter activity	CC_GO:0016020:membrane	protein
PTSG_01296	NoBP	NoMF	CC_GO:0005777:peroxisome	pex19-like protein
PTSG_01298	NoBP	MF_GO:0008270:zinc ion binding; MF_GO:0003676:nucleic acid binding	CC_GO:0005622:intracellular	zinc finger protein 347-like
PTSG_01299	BP_GO:0007165:signal transduction	MF_GO:0005158:insulin receptor binding	CC_GO:0005899:insulin receptor complex	---NA---
PTSG_01302	BP_GO:0006629:lipid metabolic process	MF_GO:0004091:carboxylesterase activity	NoCC	acyloxyacyl hydrolase
PTSG_01303	BP_GO:0006422:aspartyl-tRNA aminoacylation; BP_GO:0006522:alanine metabolic process; BP_GO:0006531:aspartate metabolic process	MF_GO:0004815:aspartate-tRNA ligase activity; MF_GO:0005524:ATP binding; MF_GO:0003676:nucleic acid binding	CC_GO:0005737:cytoplasm	aspartyl-trna synthetase mitochondrial
PTSG_01304	BP_GO:0007276:gamete generation; BP_GO:0006259:DNA metabolic process	MF_GO:0003677:DNA binding; MF_GO:0003824:catalytic activity; MF_GO:0005524:ATP binding	CC_GO:0005694:chromosome	spo11 meiotic protein covalently bound to dsb homolog ( cerevisiae)
PTSG_01305	BP_GO:0008152:metabolic process	MF_GO:0017111:nucleoside-triphosphatase activity; MF_GO:0005524:ATP binding	NoCC	thyroid receptor-interacting protein 13
PTSG_01307	NoBP	MF_GO:0005515:protein binding	NoCC	proline-serine-threonine phosphatase-interacting protein 1
PTSG_01308	BP_GO:0006508:proteolysis	MF_GO:0008234:cysteine-type peptidase activity	NoCC	sentrin-specific protease 8 isoform a
PTSG_01310	BP_GO:0045449:regulation of transcription	MF_GO:0005524:ATP binding; MF_GO:0004386:helicase activity; MF_GO:0032934:sterol binding; MF_GO:0003700:transcription factor activity; MF_GO:0043565:sequence-specific DNA binding; MF_GO:0008270:zinc ion binding	CC_GO:0005886:plasma membrane; CC_GO:0005783:endoplasmic reticulum; CC_GO:0005667:transcription factor complex	abc1 family protein
PTSG_01311	BP_GO:0055085:transmembrane transport; BP_GO:0007638:mechanosensory behavior; BP_GO:0006812:cation transport; BP_GO:0006821:chloride transport	MF_GO:0015379:potassium:chloride symporter activity; MF_GO:0005515:protein binding	CC_GO:0030424:axon; CC_GO:0016324:apical plasma membrane; CC_GO:0016323:basolateral plasma membrane	solute carrier family member 6
PTSG_01316	BP_GO:0032259:methylation	MF_GO:0003676:nucleic acid binding; MF_GO:0008168:methyltransferase activity	NoCC	thump domain containing 2
PTSG_01317	BP_GO:0006470:protein amino acid dephosphorylation; BP_GO:0006570:tyrosine metabolic process	MF_GO:0004725:protein tyrosine phosphatase activity	NoCC	elegans protein partially confirmed by transcript evidence
PTSG_01320	BP_GO:0045449:regulation of transcription	MF_GO:0005515:protein binding; MF_GO:0003677:DNA binding	NoCC	---NA---
PTSG_01322	BP_GO:0006974:response to DNA damage stimulus; BP_GO:0007049:cell cycle; BP_GO:0048478:replication fork protection	NoMF	CC_GO:0005634:nucleus	timeless interacting protein
PTSG_01324	BP_GO:0032313:regulation of Rab GTPase activity	MF_GO:0005097:Rab GTPase activator activity; MF_GO:0005515:protein binding	CC_GO:0005622:intracellular	wd repeat-containing protein 67
PTSG_01325	NoBP	MF_GO:0005515:protein binding; MF_GO:0008270:zinc ion binding	CC_GO:0005622:intracellular	---NA---
PTSG_01333	BP_GO:0006468:protein amino acid phosphorylation; BP_GO:0006118:electron transport	MF_GO:0005524:ATP binding; MF_GO:0005515:protein binding; MF_GO:0009055:electron carrier activity; MF_GO:0004713:protein tyrosine kinase activity	NoCC	tyrosine-protein kinase srk3
PTSG_01334	BP_GO:0008152:metabolic process	MF_GO:0003824:catalytic activity; MF_GO:0005488:binding	CC_GO:0009536:plastid	casto_orysj ame: full=probable ion channel castor short= ame: full=probable ion channel dmi1-like
PTSG_01336	NoBP	MF_GO:0005515:protein binding; MF_GO:0008270:zinc ion binding	NoCC	hypothetical protein [Monosiga brevicollis MX1]
PTSG_01337	BP_GO:0001575:globoside metabolic process; BP_GO:0006027:glycosaminoglycan catabolic process; BP_GO:0006040:amino sugar metabolic process	MF_GO:0004563:beta-N-acetylhexosaminidase activity; MF_GO:0043169:cation binding	NoCC	glycosyl hydrolase family catalytic domain containing protein
PTSG_01338	BP_GO:0008152:metabolic process	MF_GO:0008484:sulfuric ester hydrolase activity	NoCC	arylsulfatase a
PTSG_01339	NoBP	MF_GO:0005515:protein binding	NoCC	n-wasp binding protein wish
PTSG_01341	NoBP	MF_GO:0008270:zinc ion binding	CC_GO:0005622:intracellular	u6 snrna-specific terminal uridylyltransferase 1
PTSG_01342	BP_GO:0006813:potassium ion transport	MF_GO:0005242:inward rectifier potassium channel activity	CC_GO:0008076:voltage-gated potassium channel complex	potassium inwardly-rectifying subfamily member 5-like
PTSG_01345	BP_GO:0009058:biosynthetic process	NoMF	NoCC	methionyl-trna formyltransferase
PTSG_01348	BP_GO:0006396:RNA processing	NoMF	CC_GO:0005622:intracellular	chromosome 14 open reading frame 102
PTSG_01351	NoBP	MF_GO:0016787:hydrolase activity	NoCC	hypothetical protein [Monosiga brevicollis MX1]
PTSG_01353	BP_GO:0007165:signal transduction	MF_GO:0004872:receptor activity	CC_GO:0016020:membrane	opioid growth factor receptor
PTSG_01354	BP_GO:0006310:DNA recombination	MF_GO:0003677:DNA binding; MF_GO:0005524:ATP binding; MF_GO:0008094:DNA-dependent ATPase activity	NoCC	rad51-like 1
PTSG_01355	BP_GO:0007165:signal transduction	MF_GO:0004872:receptor activity	CC_GO:0016020:membrane	opioid growth factor receptor
PTSG_01362	BP_GO:0005975:carbohydrate metabolic process	MF_GO:0005529:sugar binding	NoCC	glucokinase regulatory protein
PTSG_01365	NoBP	MF_GO:0005515:protein binding	NoCC	wd40 repeat-containing protein
PTSG_01366	BP_GO:0015031:protein transport; BP_GO:0007264:small GTPase mediated signal transduction	MF_GO:0005525:GTP binding; MF_GO:0005524:ATP binding; MF_GO:0008134:transcription factor binding	CC_GO:0005667:transcription factor complex	ras-related protein rab-11b
PTSG_01367	BP_GO:0006810:transport	NoMF	CC_GO:0005643:nuclear pore	nuclear pore complex protein nup98
PTSG_01368	NoBP	MF_GO:0005515:protein binding	NoCC	set domain containing 6
PTSG_01372	BP_GO:0006508:proteolysis; BP_GO:0030163:protein catabolic process	MF_GO:0004222:metalloendopeptidase activity; MF_GO:0005524:ATP binding; MF_GO:0017111:nucleoside-triphosphatase activity; MF_GO:0008270:zinc ion binding	CC_GO:0016021:integral to membrane	mitochondrial respiratory chain complexes assembly protein rca1 (tat-binding homolog 12)
PTSG_01374	BP_GO:0006950:response to stress; BP_GO:0009851:auxin biosynthetic process	MF_GO:0005524:ATP binding	NoCC	heat shock protein
PTSG_01375	NoBP	MF_GO:0005488:binding	NoCC	---NA---
PTSG_01376	BP_GO:0006468:protein amino acid phosphorylation	MF_GO:0004672:protein kinase activity; MF_GO:0005524:ATP binding	NoCC	serine threonine-protein kinase ulk4-like
PTSG_01377	BP_GO:0032259:methylation	MF_GO:0008270:zinc ion binding; MF_GO:0003676:nucleic acid binding; MF_GO:0008168:methyltransferase activity	NoCC	zinc finger cchc domain-containing protein 4
PTSG_01378	NoBP	MF_GO:0005515:protein binding	NoCC	reelin isoform 1
PTSG_01379	BP_GO:0006835:dicarboxylic acid transport; BP_GO:0006812:cation transport; BP_GO:0006820:anion transport	MF_GO:0017153:sodium:dicarboxylate symporter activity	CC_GO:0016020:membrane	epidermal growth factor
PTSG_01380	NoBP	MF_GO:0005515:protein binding; MF_GO:0008270:zinc ion binding	NoCC	zinc finger (c3hc4-type ring finger) family protein
PTSG_01381	BP_GO:0009314:response to radiation; BP_GO:0006874:cellular calcium ion homeostasis; BP_GO:0005982:starch metabolic process; BP_GO:0005985:sucrose metabolic process; BP_GO:0006012:galactose metabolic process; BP_GO:0006094:gluconeogenesis; BP_GO:0006096:glycolysis; BP_GO:0006098:pentose-phosphate shunt; BP_GO:0019872:streptomycin biosynthetic process	MF_GO:0004614:phosphoglucomutase activity; MF_GO:0000287:magnesium ion binding	CC_GO:0005737:cytoplasm	phosphoglucomutase 1
PTSG_01385	BP_GO:0006289:nucleotide-excision repair	MF_GO:0003684:damaged DNA binding; MF_GO:0000166:nucleotide binding	CC_GO:0005634:nucleus	xeroderma complementation group a
PTSG_01386	BP_GO:0055085:transmembrane transport	NoMF	CC_GO:0016021:integral to membrane	auxin efflux carrier family
PTSG_01387	BP_GO:0006904:vesicle docking during exocytosis; BP_GO:0015031:protein transport	MF_GO:0005515:protein binding	CC_GO:0000145:exocyst	sec8 protein isoform 8
PTSG_01389	BP_GO:0006810:transport; BP_GO:0022900:electron transport chain; BP_GO:0006118:electron transport	MF_GO:0045155:electron transporter, transferring electrons from CoQH2-cytochrome c reductase complex and cytochrome c oxidase complex activity; MF_GO:0020037:heme binding	CC_GO:0005743:mitochondrial inner membrane; CC_GO:0070469:respiratory chain; CC_GO:0016021:integral to membrane	cytochrome c-1
PTSG_01392	BP_GO:0007165:signal transduction; BP_GO:0046847:filopodium assembly	MF_GO:0008093:cytoskeletal adaptor activity; MF_GO:0017124:SH3 domain binding	NoCC	isoform e
PTSG_01393	BP_GO:0009851:auxin biosynthetic process; BP_GO:0007018:microtubule-based movement; BP_GO:0016192:vesicle-mediated transport; BP_GO:0031503:protein complex localization; BP_GO:0015031:protein transport; BP_GO:0045449:regulation of transcription	MF_GO:0005515:protein binding; MF_GO:0005524:ATP binding; MF_GO:0003777:microtubule motor activity; MF_GO:0030528:transcription regulator activity	CC_GO:0005874:microtubule	kinesin family member 17
PTSG_01394	BP_GO:0007264:small GTPase mediated signal transduction; BP_GO:0043087:regulation of GTPase activity	MF_GO:0005085:guanyl-nucleotide exchange factor activity	CC_GO:0005622:intracellular	cre-rgef-1 protein
PTSG_01395	BP_GO:0009311:oligosaccharide metabolic process	MF_GO:0004573:mannosyl-oligosaccharide glucosidase activity	NoCC	mannosyl-oligosaccharide glucosidase
PTSG_01396	BP_GO:0009058:biosynthetic process; BP_GO:0006687:glycosphingolipid metabolic process	MF_GO:0001733:galactosylceramide sulfotransferase activity	CC_GO:0005794:Golgi apparatus; CC_GO:0016021:integral to membrane	core 1 udp-galactose:n-acetylgalactosamine-alpha-r beta - galactosy
PTSG_01400	NoBP	NoMF	CC_GO:0016020:membrane	solute carrier family member f4
PTSG_01401	BP_GO:0006468:protein amino acid phosphorylation; BP_GO:0007264:small GTPase mediated signal transduction	MF_GO:0005524:ATP binding; MF_GO:0005525:GTP binding; MF_GO:0005515:protein binding; MF_GO:0004713:protein tyrosine kinase activity	NoCC	small gtp-binding protein
PTSG_01402	NoBP	MF_GO:0005488:binding	NoCC	rab5 gdp gtp exchange factor
PTSG_01403	NoBP	MF_GO:0005515:protein binding; MF_GO:0008270:zinc ion binding	NoCC	set and mynd domain containing 1 isoform 1
PTSG_01404	NoBP	MF_GO:0008146:sulfotransferase activity	NoCC	protein
PTSG_01405	BP_GO:0007264:small GTPase mediated signal transduction; BP_GO:0015031:protein transport	MF_GO:0005525:GTP binding	NoCC	ras-related protein rhn1
PTSG_01406	BP_GO:0006428:isoleucyl-tRNA aminoacylation; BP_GO:0009097:isoleucine biosynthetic process; BP_GO:0009098:leucine biosynthetic process; BP_GO:0009099:valine biosynthetic process	MF_GO:0005524:ATP binding; MF_GO:0004822:isoleucine-tRNA ligase activity	CC_GO:0005737:cytoplasm	isoleucyl-trna synthetase
PTSG_01407	BP_GO:0001906:cell killing	MF_GO:0005524:ATP binding	NoCC	hypothetical protein [Monosiga brevicollis MX1]
PTSG_01411	BP_GO:0006457:protein folding; BP_GO:0051726:regulation of cell cycle	MF_GO:0003755:peptidyl-prolyl cis-trans isomerase activity	NoCC	peptidyl-prolyl cis-trans isomerase
PTSG_01413	BP_GO:0006032:chitin catabolic process; BP_GO:0016998:cell wall macromolecule catabolic process	MF_GO:0004568:chitinase activity; MF_GO:0043169:cation binding	NoCC	chitinase 2
PTSG_01415	BP_GO:0006457:protein folding	MF_GO:0031072:heat shock protein binding; MF_GO:0051082:unfolded protein binding	NoCC	prkri protein
PTSG_01419	NoBP	MF_GO:0003676:nucleic acid binding; MF_GO:0005516:calmodulin binding; MF_GO:0000166:nucleotide binding	NoCC	rna binding motif protein 18
PTSG_01420	BP_GO:0006468:protein amino acid phosphorylation; BP_GO:0009069:serine family amino acid metabolic process	MF_GO:0005524:ATP binding; MF_GO:0004674:protein serine/threonine kinase activity	NoCC	tkl family protein kinase
PTSG_01421	BP_GO:0001501:skeletal system development; BP_GO:0009791:post-embryonic development; BP_GO:0015031:protein transport; BP_GO:0010259:multicellular organismal aging; BP_GO:0045727:positive regulation of translation; BP_GO:0048644:muscle organ morphogenesis; BP_GO:0046622:positive regulation of organ growth; BP_GO:0006006:glucose metabolic process; BP_GO:0055085:transmembrane transport; BP_GO:006012…	NoMF	CC_GO:0016021:integral to membrane; CC_GO:0005789:endoplasmic reticulum membrane	stress-associated endoplasmic reticulum protein family member 2
PTSG_01422	BP_GO:0006342:chromatin silencing; BP_GO:0043087:regulation of GTPase activity	MF_GO:0005488:binding	CC_GO:0005818:aster; CC_GO:0031011:Ino80 complex; CC_GO:0048471:perinuclear region of cytoplasm; CC_GO:0000922:spindle pole	rab protein geranylgeranyltransferase component a 1
PTSG_01423	BP_GO:0007186:G-protein coupled receptor protein signaling pathway; BP_GO:0055114:oxidation reduction	MF_GO:0016491:oxidoreductase activity	CC_GO:0016021:integral to membrane	superoxide-generating nadph oxidase flavocytochrome
PTSG_01425	NoBP	MF_GO:0005515:protein binding	NoCC	---NA---
PTSG_01427	NoBP	MF_GO:0005515:protein binding	NoCC	wd40 repeat-containing protein
PTSG_01430	BP_GO:0008152:metabolic process	MF_GO:0003824:catalytic activity	NoCC	isochorismatase domain-containing protein mitochondrial precursor
PTSG_01431	NoBP	MF_GO:0005515:protein binding	NoCC	---NA---
PTSG_01434	BP_GO:0006412:translation; BP_GO:0042254:ribosome biogenesis	MF_GO:0003735:structural constituent of ribosome	CC_GO:0005840:ribosome	ribosomal protein s14-like
PTSG_01437	NoBP	NoMF	CC_GO:0005634:nucleus	cyclin b3
PTSG_01441	BP_GO:0006334:nucleosome assembly	MF_GO:0003677:DNA binding	CC_GO:0000786:nucleosome; CC_GO:0005634:nucleus	hypothetical protein [Monosiga brevicollis MX1]
PTSG_01442	BP_GO:0035023:regulation of Rho protein signal transduction; BP_GO:0043087:regulation of GTPase activity	MF_GO:0005089:Rho guanyl-nucleotide exchange factor activity; MF_GO:0005515:protein binding; MF_GO:0003677:DNA binding	CC_GO:0005622:intracellular	son of sevenless homolog 2
PTSG_01443	BP_GO:0006281:DNA repair	MF_GO:0004519:endonuclease activity	NoCC	endonuclease flj39025-like
PTSG_01447	NoBP	MF_GO:0005515:protein binding	NoCC	ankyrin repeat protein
PTSG_01449	BP_GO:0008152:metabolic process	MF_GO:0016491:oxidoreductase activity; MF_GO:0005488:binding	NoCC	nadph-dependent retinol dehydrogenase partial
PTSG_01450	NoBP	MF_GO:0005515:protein binding	NoCC	protein c kinase isoform a
PTSG_01453	NoBP	MF_GO:0005515:protein binding	NoCC	sam domain-containing protein c14orf174
PTSG_01457	BP_GO:0006467:protein thiol-disulfide exchange; BP_GO:0055114:oxidation reduction	MF_GO:0016491:oxidoreductase activity; MF_GO:0050660:FAD binding	CC_GO:0005789:endoplasmic reticulum membrane	ero1l cg1333-pb
PTSG_01461	BP_GO:0048813:dendrite morphogenesis; BP_GO:0007018:microtubule-based movement; BP_GO:0016319:mushroom body development	MF_GO:0042623:ATPase activity, coupled	CC_GO:0030286:dynein complex	dynein light chain roadblock-type 2
PTSG_01463	BP_GO:0055085:transmembrane transport	NoMF	NoCC	major facilitator superfamily protein
PTSG_01464	NoBP	MF_GO:0005515:protein binding	NoCC	hypothetical protein [Monosiga brevicollis MX1]
PTSG_01465	BP_GO:0007156:homophilic cell adhesion	MF_GO:0005515:protein binding; MF_GO:0003676:nucleic acid binding; MF_GO:0008270:zinc ion binding; MF_GO:0005509:calcium ion binding	CC_GO:0016020:membrane	protein
PTSG_01466	BP_GO:0007283:spermatogenesis; BP_GO:0006364:rRNA processing	NoMF	CC_GO:0032040:small-subunit processome	u3 small nucleolar rna-associated protein 14 homolog b
PTSG_01469	NoBP	MF_GO:0008270:zinc ion binding	CC_GO:0005622:intracellular	erythroid differentiation-related factor 1
PTSG_01472	BP_GO:0006457:protein folding	MF_GO:0003755:peptidyl-prolyl cis-trans isomerase activity	NoCC	peptidylprolyl isomerase
PTSG_01473	BP_GO:0006105:succinate metabolic process; BP_GO:0006781:succinyl-CoA pathway; BP_GO:0019643:reductive tricarboxylic acid cycle	MF_GO:0004775:succinate-CoA ligase (ADP-forming) activity; MF_GO:0005515:protein binding; MF_GO:0005524:ATP binding	CC_GO:0005739:mitochondrion; CC_GO:0042709:succinate-CoA ligase complex	succinate- adp- beta subunit
PTSG_01477	BP_GO:0016358:dendrite development; BP_GO:0043507:positive regulation of JUN kinase activity; BP_GO:0006984:ER-nucleus signaling pathway; BP_GO:0032869:cellular response to insulin stimulus; BP_GO:0048812:neuron projection morphogenesis; BP_GO:0046777:protein amino acid autophosphorylation; BP_GO:0009851:auxin biosynthetic process; BP_GO:0006972:hyperosmotic response; BP_GO:0007528:neuromuscular …	MF_GO:0019901:protein kinase binding; MF_GO:0004709:MAP kinase kinase kinase activity; MF_GO:0005518:collagen binding; MF_GO:0005524:ATP binding; MF_GO:0004697:protein kinase C activity; MF_GO:0005083:small GTPase regulator activity	CC_GO:0005925:focal adhesion; CC_GO:0016023:cytoplasmic membrane-bounded vesicle; CC_GO:0030426:growth cone; CC_GO:0031965:nuclear membrane; CC_GO:0005624:membrane fraction; CC_GO:0005794:Golgi apparatus; CC_GO:0005829:cytosol; CC_GO:0030425:dendrite; CC_GO:0030424:axon; CC_GO:0030018:Z disc; CC_GO:0014704:intercalated disc; CC_GO:0015629:actin cytoskeleton; CC_GO:0005581:collagen	p21 -activated kinase isoform cra_a
PTSG_01480	NoBP	MF_GO:0005515:protein binding	NoCC	cupin 4 family protein
PTSG_01486	NoBP	MF_GO:0005515:protein binding	NoCC	wd repeat-containing protein 70
PTSG_01490	BP_GO:0034645:cellular macromolecule biosynthetic process; BP_GO:0090304:nucleic acid metabolic process	MF_GO:0003676:nucleic acid binding	CC_GO:0031981:nuclear lumen; CC_GO:0043232:intracellular non-membrane-bounded organelle	replication protein a2
PTSG_01495	NoBP	MF_GO:0005515:protein binding; MF_GO:0008270:zinc ion binding	CC_GO:0005622:intracellular	protein
PTSG_01496	NoBP	MF_GO:0005515:protein binding	NoCC	inversin protein
PTSG_01498	BP_GO:0006281:DNA repair	MF_GO:0004518:nuclease activity; MF_GO:0008270:zinc ion binding; MF_GO:0003677:DNA binding	CC_GO:0005622:intracellular	exonuclease 1
PTSG_01499	BP_GO:0006468:protein amino acid phosphorylation; BP_GO:0009069:serine family amino acid metabolic process	MF_GO:0005524:ATP binding; MF_GO:0004674:protein serine/threonine kinase activity	NoCC	wee1 kinase
PTSG_01501	BP_GO:0007156:homophilic cell adhesion	MF_GO:0005509:calcium ion binding	CC_GO:0016020:membrane	outer membrane adhesin like proteiin
PTSG_01506	BP_GO:0007274:neuromuscular synaptic transmission; BP_GO:0007528:neuromuscular junction development; BP_GO:0007165:signal transduction	MF_GO:0008601:protein phosphatase type 2A regulator activity; MF_GO:0005488:binding	CC_GO:0000159:protein phosphatase type 2A complex	pp2a-b isoform b
PTSG_01508	NoBP	MF_GO:0005515:protein binding	NoCC	sh3 domain ysc84-like 1 ( cerevisiae) protein
PTSG_01509	NoBP	MF_GO:0005515:protein binding	NoCC	cre-magi-1 protein
PTSG_01510	BP_GO:0050794:regulation of cellular process; BP_GO:0006508:proteolysis	MF_GO:0004222:metalloendopeptidase activity; MF_GO:0008270:zinc ion binding	CC_GO:0044424:intracellular part	disintegrin and metalloproteinase domain-containing protein 10
PTSG_01512	BP_GO:0006771:riboflavin metabolic process; BP_GO:0019497:hexachlorocyclohexane metabolic process	MF_GO:0003993:acid phosphatase activity; MF_GO:0005515:protein binding	NoCC	echinoderm microtubule associated protein like 5
PTSG_01513	BP_GO:0008152:metabolic process	MF_GO:0003824:catalytic activity; MF_GO:0030170:pyridoxal phosphate binding	NoCC	pyridoxal phosphate dependent aminotransferase
PTSG_01520	BP_GO:0000089:mitotic metaphase; BP_GO:0006364:rRNA processing; BP_GO:0007000:nucleolus organization; BP_GO:0008283:cell proliferation	NoMF	CC_GO:0005730:nucleolus; CC_GO:0000793:condensed chromosome; CC_GO:0030684:preribosome	pescadillo homolog
PTSG_01522	NoBP	MF_GO:0005515:protein binding	NoCC	uncharacterized protein c19orf47
PTSG_01523	NoBP	MF_GO:0005524:ATP binding	NoCC	atp binding domain 4
PTSG_01524	NoBP	MF_GO:0005515:protein binding	CC_GO:0044444:cytoplasmic part	g-protein signaling
PTSG_01525	NoBP	NoMF	CC_GO:0005783:endoplasmic reticulum	gram domain containing 4
PTSG_01526	BP_GO:0006886:intracellular protein transport; BP_GO:0006888:ER to Golgi vesicle-mediated transport	MF_GO:0005515:protein binding; MF_GO:0008270:zinc ion binding	CC_GO:0030127:COPII vesicle coat	protein transport protein sec23
PTSG_01527	NoBP	NoMF	CC_GO:0044464:cell part	radial spoke head protein 9 homolog
PTSG_01528	BP_GO:0006754:ATP biosynthetic process; BP_GO:0015914:phospholipid transport; BP_GO:0006812:cation transport; BP_GO:0015917:aminophospholipid transport	MF_GO:0005515:protein binding; MF_GO:0005524:ATP binding; MF_GO:0000287:magnesium ion binding; MF_GO:0004012:phospholipid-translocating ATPase activity	CC_GO:0005886:plasma membrane; CC_GO:0016021:integral to membrane	aminophospholipid atpase
PTSG_01529	NoBP	MF_GO:0003924:GTPase activity; MF_GO:0005525:GTP binding	NoCC	translation initiation factor if-2
PTSG_01531	NoBP	MF_GO:0005488:binding	NoCC	novel protein vertebrate symplekin
PTSG_01532	NoBP	MF_GO:0016787:hydrolase activity	NoCC	nucleoside diphosphate-linked moiety x motif 6
PTSG_01536	BP_GO:0005975:carbohydrate metabolic process	NoMF	NoCC	glycosyl family 43
PTSG_01539	BP_GO:0009658:chloroplast organization; BP_GO:0048481:ovule development; BP_GO:0007005:mitochondrion organization; BP_GO:0006434:seryl-tRNA aminoacylation; BP_GO:0006544:glycine metabolic process; BP_GO:0006563:L-serine metabolic process; BP_GO:0006566:threonine metabolic process	MF_GO:0005524:ATP binding; MF_GO:0004828:serine-tRNA ligase activity	CC_GO:0005739:mitochondrion; CC_GO:0009507:chloroplast	seryl-trna synthetase
PTSG_01540	NoBP	MF_GO:0005515:protein binding	NoCC	ankyrin unc44
PTSG_01541	NoBP	MF_GO:0005515:protein binding	NoCC	ankyrin unc44
PTSG_01542	NoBP	MF_GO:0005515:protein binding	NoCC	chitin synthase b
PTSG_01545	BP_GO:0006182:cGMP biosynthetic process; BP_GO:0006144:purine base metabolic process; BP_GO:0046039:GTP metabolic process	MF_GO:0004383:guanylate cyclase activity; MF_GO:0020037:heme binding	NoCC	elegans protein confirmed by transcript evidence
PTSG_01546	BP_GO:0008152:metabolic process	MF_GO:0005515:protein binding; MF_GO:0003824:catalytic activity	NoCC	amp-activated protein gamma regulatory
PTSG_01549	BP_GO:0006508:proteolysis; BP_GO:0009069:serine family amino acid metabolic process; BP_GO:0016310:phosphorylation	MF_GO:0004674:protein serine/threonine kinase activity; MF_GO:0004197:cysteine-type endopeptidase activity	CC_GO:0005737:cytoplasm; CC_GO:0043231:intracellular membrane-bounded organelle	legumain-like protease precursor
PTSG_01551	BP_GO:0007018:microtubule-based movement	MF_GO:0003777:microtubule motor activity; MF_GO:0005524:ATP binding; MF_GO:0005509:calcium ion binding	CC_GO:0005874:microtubule	c-terminal kinesin kifc1
PTSG_01553	BP_GO:0032507:maintenance of protein location in cell; BP_GO:0007291:sperm individualization; BP_GO:0009851:auxin biosynthetic process; BP_GO:0000910:cytokinesis; BP_GO:0016319:mushroom body development; BP_GO:0007010:cytoskeleton organization; BP_GO:0006911:phagocytosis, engulfment; BP_GO:0002121:inter-male aggressive behavior	MF_GO:0005524:ATP binding; MF_GO:0005515:protein binding; MF_GO:0005200:structural constituent of cytoskeleton	CC_GO:0031011:Ino80 complex; CC_GO:0005884:actin filament; CC_GO:0005811:lipid particle	actin
PTSG_01554	BP_GO:0009987:cellular process	MF_GO:0003779:actin binding	CC_GO:0005634:nucleus	cofi_ustma ame: full=cofilin ame: full=actin-depolymerizing factor 1
PTSG_01557	BP_GO:0006810:transport	MF_GO:0005083:small GTPase regulator activity	CC_GO:0005773:vacuole; CC_GO:0031090:organelle membrane; CC_GO:0044446:intracellular organelle part	vacuolar protein sorting 39
PTSG_01558	BP_GO:0009263:deoxyribonucleotide biosynthetic process; BP_GO:0006260:DNA replication; BP_GO:0055114:oxidation reduction; BP_GO:0051290:protein heterotetramerization; BP_GO:0009186:deoxyribonucleoside diphosphate metabolic process	MF_GO:0016959:class I ribonucleotide reductase activity; MF_GO:0005515:protein binding; MF_GO:0005524:ATP binding	CC_GO:0005971:ribonucleoside-diphosphate reductase complex	ribonucleoside-diphosphate reductase large subunit
PTSG_01560	BP_GO:0006631:fatty acid metabolic process; BP_GO:0055114:oxidation reduction	MF_GO:0019166:trans-2-enoyl-CoA reductase (NADPH) activity; MF_GO:0008270:zinc ion binding	CC_GO:0005739:mitochondrion	mitochondrial trans-2-enoyl- reductase
PTSG_01561	BP_GO:0006412:translation; BP_GO:0006470:protein amino acid dephosphorylation; BP_GO:0006570:tyrosine metabolic process	MF_GO:0004045:aminoacyl-tRNA hydrolase activity; MF_GO:0004725:protein tyrosine phosphatase activity	NoCC	protein tyrosine phosphatase
PTSG_01562	BP_GO:0006811:ion transport; BP_GO:0055085:transmembrane transport	MF_GO:0005515:protein binding; MF_GO:0005216:ion channel activity	CC_GO:0016020:membrane	peptidase caspase catalytic subunit p20
PTSG_01563	BP_GO:0031117:positive regulation of microtubule depolymerization; BP_GO:0045773:positive regulation of axon extension; BP_GO:0007416:synapse assembly; BP_GO:0043066:negative regulation of apoptosis; BP_GO:0021955:central nervous system neuron axonogenesis	MF_GO:0015631:tubulin binding; MF_GO:0017111:nucleoside-triphosphatase activity; MF_GO:0005524:ATP binding	CC_GO:0015630:microtubule cytoskeleton; CC_GO:0044444:cytoplasmic part; CC_GO:0045298:tubulin complex	spast_danre ame: full=spastin
PTSG_01564	BP_GO:0042254:ribosome biogenesis; BP_GO:0006412:translation	MF_GO:0003735:structural constituent of ribosome	CC_GO:0022625:cytosolic large ribosomal subunit	60s ribosomal protein l38
PTSG_01566	BP_GO:0006617:SRP-dependent cotranslational protein targeting to membrane, signal sequence recognition; BP_GO:0042493:response to drug; BP_GO:0006616:SRP-dependent cotranslational protein targeting to membrane, translocation	MF_GO:0008144:drug binding; MF_GO:0030942:endoplasmic reticulum signal peptide binding; MF_GO:0043021:ribonucleoprotein binding; MF_GO:0008312:7S RNA binding; MF_GO:0019003:GDP binding; MF_GO:0005515:protein binding; MF_GO:0003924:GTPase activity; MF_GO:0005525:GTP binding	CC_GO:0005829:cytosol; CC_GO:0005786:signal recognition particle, endoplasmic reticulum targeting; CC_GO:0005730:nucleolus; CC_GO:0016607:nuclear speck	signal recognition particle 54 kda protein
PTSG_01567	BP_GO:0035023:regulation of Rho protein signal transduction; BP_GO:0043087:regulation of GTPase activity	MF_GO:0005089:Rho guanyl-nucleotide exchange factor activity	CC_GO:0005622:intracellular	pleckstrin domain-containing protein
PTSG_01569	NoBP	MF_GO:0005515:protein binding	NoCC	feline sarcoma oncogene
PTSG_01570	NoBP	MF_GO:0003677:DNA binding; MF_GO:0005524:ATP binding; MF_GO:0004386:helicase activity	NoCC	stretch responsive protein isoform cra_b
PTSG_01576	BP_GO:0005975:carbohydrate metabolic process	NoMF	NoCC	beta-xylosidase [Phaeodactylum tricornutum CCAP 1055/1]
PTSG_01584	BP_GO:0006771:riboflavin metabolic process; BP_GO:0019497:hexachlorocyclohexane metabolic process	MF_GO:0016301:kinase activity; MF_GO:0016776:phosphotransferase activity, phosphate group as acceptor; MF_GO:0003993:acid phosphatase activity	NoCC	histidine acid phosphatase domain containing 1
PTSG_01585	BP_GO:0045449:regulation of transcription	MF_GO:0003700:transcription factor activity; MF_GO:0043565:sequence-specific DNA binding; MF_GO:0046983:protein dimerization activity	CC_GO:0005667:transcription factor complex	cyclic amp-responsive element-binding protein 3-like isoform 2
PTSG_01588	BP_GO:0006468:protein amino acid phosphorylation; BP_GO:0007178:transmembrane receptor protein serine/threonine kinase signaling pathway; BP_GO:0009069:serine family amino acid metabolic process	MF_GO:0005524:ATP binding; MF_GO:0005515:protein binding; MF_GO:0004709:MAP kinase kinase kinase activity	NoCC	mitogen-activated protein kinase kinase kinase 9
PTSG_01589	BP_GO:0055114:oxidation reduction; BP_GO:0046168:glycerol-3-phosphate catabolic process	MF_GO:0051287:NAD or NADH binding; MF_GO:0016616:oxidoreductase activity, acting on the CH-OH group of donors, NAD or NADP as acceptor	CC_GO:0005737:cytoplasm	alanopine dehydrogenase
PTSG_01590	NoBP	MF_GO:0005488:binding	NoCC	pentatricopeptide repeat-containing protein
PTSG_01591	BP_GO:0032501:multicellular organismal process; BP_GO:0042384:cilium assembly	MF_GO:0032266:phosphatidylinositol-3-phosphate binding	CC_GO:0034464:BBSome; CC_GO:0005932:microtubule basal body; CC_GO:0016020:membrane	bardet-biedl syndrome 5
PTSG_01592	BP_GO:0006725:cellular aromatic compound metabolic process	MF_GO:0005509:calcium ion binding; MF_GO:0008198:ferrous iron binding; MF_GO:0016491:oxidoreductase activity	NoCC	predicted protein [Phaeodactylum tricornutum CCAP 1055/1]
PTSG_01597	BP_GO:0007018:microtubule-based movement	MF_GO:0005515:protein binding; MF_GO:0003777:microtubule motor activity; MF_GO:0005524:ATP binding	CC_GO:0005874:microtubule	kinesin family protein
PTSG_01598	NoBP	MF_GO:0003676:nucleic acid binding; MF_GO:0005524:ATP binding; MF_GO:0008026:ATP-dependent helicase activity	NoCC	atp-dependent rna dead deah box family
PTSG_01599	BP_GO:0007165:signal transduction	MF_GO:0005515:protein binding; MF_GO:0004872:receptor activity; MF_GO:0005509:calcium ion binding	NoCC	microneme protein 4
PTSG_01600	NoBP	MF_GO:0005515:protein binding	NoCC	---NA---
PTSG_01601	BP_GO:0006771:riboflavin metabolic process; BP_GO:0019497:hexachlorocyclohexane metabolic process	MF_GO:0003993:acid phosphatase activity; MF_GO:0005515:protein binding	NoCC	f-box-wd40 repeat protein 6
PTSG_01602	BP_GO:0045454:cell redox homeostasis; BP_GO:0055114:oxidation reduction; BP_GO:0006749:glutathione metabolic process; BP_GO:0007283:spermatogenesis; BP_GO:0006094:gluconeogenesis; BP_GO:0006118:electron transport	MF_GO:0004362:glutathione-disulfide reductase activity; MF_GO:0043295:glutathione binding; MF_GO:0042803:protein homodimerization activity; MF_GO:0050660:FAD binding; MF_GO:0050661:NADP or NADPH binding	CC_GO:0005829:cytosol; CC_GO:0009897:external side of plasma membrane; CC_GO:0005625:soluble fraction; CC_GO:0005739:mitochondrion	glutathione reductase
PTSG_01603	BP_GO:0030163:protein catabolic process; BP_GO:0016567:protein ubiquitination; BP_GO:0006278:RNA-dependent DNA replication	MF_GO:0004842:ubiquitin-protein ligase activity; MF_GO:0008270:zinc ion binding; MF_GO:0003964:RNA-directed DNA polymerase activity	NoCC	ubiquitin protein ligase e3 component n-recognin 2
PTSG_01604	NoBP	MF_GO:0003676:nucleic acid binding; MF_GO:0008270:zinc ion binding	NoCC	butyrate response factor 1-like
PTSG_01606	BP_GO:0055114:oxidation reduction	MF_GO:0008270:zinc ion binding; MF_GO:0016491:oxidoreductase activity	NoCC	alcohol zinc-binding protein
PTSG_01608	BP_GO:0009089:lysine biosynthetic process via diaminopimelate	MF_GO:0008836:diaminopimelate decarboxylase activity	NoCC	bifunctional aspartate kinase diaminopimelate decarboxylase protein
PTSG_01609	BP_GO:0006468:protein amino acid phosphorylation; BP_GO:0009069:serine family amino acid metabolic process	MF_GO:0005524:ATP binding; MF_GO:0004674:protein serine/threonine kinase activity	CC_GO:0019861:flagellum	long flagella protein lf4
PTSG_01610	NoBP	MF_GO:0005515:protein binding	NoCC	---NA---
PTSG_01612	BP_GO:0045449:regulation of transcription	MF_GO:0003700:transcription factor activity; MF_GO:0008270:zinc ion binding	CC_GO:0005667:transcription factor complex	nuclear transcription x-box binding-like 1
PTSG_01614	NoBP	MF_GO:0005509:calcium ion binding	NoCC	protein
PTSG_01615	BP_GO:0007165:signal transduction	MF_GO:0004872:receptor activity	NoCC	protein
PTSG_01616	BP_GO:0055085:transmembrane transport	MF_GO:0008270:zinc ion binding	CC_GO:0005622:intracellular	isoform d
PTSG_01617	NoBP	MF_GO:0005515:protein binding	NoCC	wd domain-containing protein
PTSG_01619	BP_GO:0045454:cell redox homeostasis; BP_GO:0055114:oxidation reduction; BP_GO:0006749:glutathione metabolic process; BP_GO:0006118:electron transport; BP_GO:0006094:gluconeogenesis	MF_GO:0009055:electron carrier activity; MF_GO:0004362:glutathione-disulfide reductase activity; MF_GO:0050660:FAD binding; MF_GO:0050661:NADP or NADPH binding	CC_GO:0005829:cytosol	glutathione reductase
PTSG_01620	BP_GO:0007165:signal transduction	MF_GO:0005515:protein binding; MF_GO:0005096:GTPase activator activity	NoCC	hypothetical protein [Monosiga brevicollis MX1]
PTSG_01621	NoBP	MF_GO:0016787:hydrolase activity	NoCC	serine threonine protein phosphatase
PTSG_01623	NoBP	MF_GO:0003677:DNA binding; MF_GO:0005515:protein binding	NoCC	hmg-box transcription factor 1
PTSG_01624	NoBP	MF_GO:0005515:protein binding	NoCC	hypothetical protein [Monosiga brevicollis MX1]
PTSG_01625	BP_GO:0006289:nucleotide-excision repair	MF_GO:0003677:DNA binding	NoCC	---NA---
PTSG_01626	BP_GO:0051436:negative regulation of ubiquitin-protein ligase activity during mitotic cell cycle; BP_GO:0031145:anaphase-promoting complex-dependent proteasomal ubiquitin-dependent protein catabolic process; BP_GO:0051437:positive regulation of ubiquitin-protein ligase activity during mitotic cell cycle	MF_GO:0003723:RNA binding; MF_GO:0004298:threonine-type endopeptidase activity; MF_GO:0005515:protein binding	CC_GO:0005739:mitochondrion; CC_GO:0019773:proteasome core complex, alpha-subunit complex; CC_GO:0005634:nucleus	proteasome ( macropain) alpha 6
PTSG_01627	BP_GO:0006412:translation; BP_GO:0050794:regulation of cellular process	MF_GO:0003676:nucleic acid binding; MF_GO:0005515:protein binding	CC_GO:0005737:cytoplasm	eukaryotic translation initiation factor 2a
PTSG_01628	BP_GO:0008152:metabolic process	MF_GO:0003824:catalytic activity; MF_GO:0048037:cofactor binding	NoCC	d-isomer specific 2-hydroxyacid dehydrogenase family protein
PTSG_01630	BP_GO:0007165:signal transduction	MF_GO:0005488:binding	CC_GO:0005622:intracellular	rac gtpase-activating protein 1
PTSG_01632	BP_GO:0006811:ion transport; BP_GO:0055085:transmembrane transport	MF_GO:0005509:calcium ion binding; MF_GO:0005216:ion channel activity	CC_GO:0016020:membrane	voltage-dependent t-type calcium channel alpha-1 subunit
PTSG_01636	NoBP	MF_GO:0016757:transferase activity, transferring glycosyl groups	NoCC	dolichol phosphate mannose
PTSG_01637	BP_GO:0006120:mitochondrial electron transport, NADH to ubiquinone; BP_GO:0032981:mitochondrial respiratory chain complex I assembly; BP_GO:0006744:ubiquinone biosynthetic process; BP_GO:0006814:sodium ion transport; BP_GO:0015992:proton transport	MF_GO:0048038:quinone binding; MF_GO:0008137:NADH dehydrogenase (ubiquinone) activity; MF_GO:0046872:metal ion binding; MF_GO:0051539:4 iron, 4 sulfur cluster binding; MF_GO:0005515:protein binding	CC_GO:0005747:mitochondrial respiratory chain complex I	nadh dehydrogenase iron-sulfur protein mitochondrial precursor
PTSG_01640	BP_GO:0009851:auxin biosynthetic process	MF_GO:0008026:ATP-dependent helicase activity; MF_GO:0003676:nucleic acid binding; MF_GO:0005524:ATP binding	NoCC	dead box atp-dependent rna
PTSG_01641	BP_GO:0055085:transmembrane transport	NoMF	NoCC	sugar (glycoside-pentoside-hexuronide) transporter
PTSG_01642	BP_GO:0019987:negative regulation of anti-apoptosis	MF_GO:0043027:caspase inhibitor activity	CC_GO:0005737:cytoplasm	tumor necrosis alpha-induced protein 8
PTSG_01643	BP_GO:0006412:translation; BP_GO:0042254:ribosome biogenesis	MF_GO:0003735:structural constituent of ribosome	CC_GO:0005840:ribosome	ribosomal protein l30
PTSG_01646	BP_GO:0006468:protein amino acid phosphorylation	MF_GO:0005524:ATP binding; MF_GO:0005515:protein binding; MF_GO:0004713:protein tyrosine kinase activity	NoCC	tyrosine-protein kinase transforming protein
PTSG_01647	BP_GO:0032957:inositol trisphosphate metabolic process	MF_GO:0000287:magnesium ion binding; MF_GO:0005524:ATP binding; MF_GO:0047325:inositol tetrakisphosphate 1-kinase activity	CC_GO:0005622:intracellular	inositol-tetrakisphosphate 1-kinase
PTSG_01650	BP_GO:0006163:purine nucleotide metabolic process; BP_GO:0006144:purine base metabolic process	MF_GO:0004385:guanylate kinase activity; MF_GO:0000166:nucleotide binding; MF_GO:0019206:nucleoside kinase activity; MF_GO:0005515:protein binding	CC_GO:0005829:cytosol	guanylate kinase
PTSG_01653	BP_GO:0006367:transcription initiation from RNA polymerase II promoter; BP_GO:0000718:nucleotide-excision repair, DNA damage removal; BP_GO:0002031:G-protein coupled receptor internalization; BP_GO:0006368:RNA elongation from RNA polymerase II promoter; BP_GO:0045449:regulation of transcription; BP_GO:0009069:serine family amino acid metabolic process; BP_GO:0016310:phosphorylation	MF_GO:0008094:DNA-dependent ATPase activity; MF_GO:0047485:protein N-terminus binding; MF_GO:0003676:nucleic acid binding; MF_GO:0008353:RNA polymerase II carboxy-terminal domain kinase activity; MF_GO:0008270:zinc ion binding	CC_GO:0005675:holo TFIIH complex	general transcription factor polypeptide 44kda
PTSG_01654	BP_GO:0007275:multicellular organismal development	MF_GO:0005515:protein binding	CC_GO:0005856:cytoskeleton	pleckstrin homology domain-containing family h member 1
PTSG_01655	BP_GO:0006935:chemotaxis; BP_GO:0007269:neurotransmitter secretion; BP_GO:0040017:positive regulation of locomotion; BP_GO:0006468:protein amino acid phosphorylation; BP_GO:0009069:serine family amino acid metabolic process	MF_GO:0004674:protein serine/threonine kinase activity; MF_GO:0005515:protein binding; MF_GO:0005524:ATP binding	NoCC	elegans protein confirmed by transcript evidence
PTSG_01656	BP_GO:0045449:regulation of transcription	MF_GO:0003700:transcription factor activity; MF_GO:0043565:sequence-specific DNA binding; MF_GO:0046983:protein dimerization activity	CC_GO:0005667:transcription factor complex	---NA---
PTSG_01658	BP_GO:0016051:carbohydrate biosynthetic process	MF_GO:0008146:sulfotransferase activity	CC_GO:0016021:integral to membrane	heparan sulfate 2-o-sulfotransferase 1
PTSG_01659	BP_GO:0007018:microtubule-based movement	MF_GO:0003777:microtubule motor activity; MF_GO:0005524:ATP binding; MF_GO:0005515:protein binding	CC_GO:0005874:microtubule	kinesin-like protein family member (klp-6)-like
PTSG_01664	BP_GO:0006813:potassium ion transport; BP_GO:0006470:protein amino acid dephosphorylation; BP_GO:0006570:tyrosine metabolic process	MF_GO:0015269:calcium-activated potassium channel activity; MF_GO:0004725:protein tyrosine phosphatase activity	CC_GO:0005737:cytoplasm	myotubularin related protein 6
PTSG_01665	BP_GO:0006508:proteolysis; BP_GO:0006418:tRNA aminoacylation for protein translation	MF_GO:0004190:aspartic-type endopeptidase activity; MF_GO:0004812:aminoacyl-tRNA ligase activity; MF_GO:0005524:ATP binding	CC_GO:0005737:cytoplasm	cathepsin d
PTSG_01666	BP_GO:0051726:regulation of cell cycle; BP_GO:0006275:regulation of DNA replication	MF_GO:0030337:DNA polymerase processivity factor activity; MF_GO:0003677:DNA binding; MF_GO:0005515:protein binding	CC_GO:0005737:cytoplasm; CC_GO:0005730:nucleolus; CC_GO:0043626:PCNA complex; CC_GO:0042575:DNA polymerase complex	proliferating cell nuclear antigen
PTSG_01667	BP_GO:0051436:negative regulation of ubiquitin-protein ligase activity during mitotic cell cycle; BP_GO:0031145:anaphase-promoting complex-dependent proteasomal ubiquitin-dependent protein catabolic process; BP_GO:0051437:positive regulation of ubiquitin-protein ligase activity during mitotic cell cycle; BP_GO:0044419:interspecies interaction between organisms	MF_GO:0042802:identical protein binding; MF_GO:0004298:threonine-type endopeptidase activity	CC_GO:0019773:proteasome core complex, alpha-subunit complex; CC_GO:0005737:cytoplasm; CC_GO:0005634:nucleus	proteasome subunit alpha type 4
PTSG_01668	BP_GO:0007030:Golgi organization; BP_GO:0015031:protein transport	NoMF	CC_GO:0016020:membrane	conserved oligomeric golgi complex
PTSG_01670	NoBP	MF_GO:0005515:protein binding	NoCC	---NA---
PTSG_01673	BP_GO:0008033:tRNA processing; BP_GO:0051252:regulation of RNA metabolic process	MF_GO:0004540:ribonuclease activity	NoCC	ribonuclease p mrp 30kda subunit
PTSG_01674	BP_GO:0055085:transmembrane transport	NoMF	NoCC	udp-galactose transporter
PTSG_01675	BP_GO:0010171:body morphogenesis; BP_GO:0002119:nematode larval development; BP_GO:0006334:nucleosome assembly; BP_GO:0040010:positive regulation of growth rate; BP_GO:0008340:determination of adult lifespan; BP_GO:0009792:embryonic development ending in birth or egg hatching; BP_GO:0006974:response to DNA damage stimulus; BP_GO:0055114:oxidation reduction	MF_GO:0003677:DNA binding; MF_GO:0016491:oxidoreductase activity	CC_GO:0000786:nucleosome; CC_GO:0005634:nucleus	histone
PTSG_01679	BP_GO:0002119:nematode larval development; BP_GO:0040010:positive regulation of growth rate; BP_GO:0000003:reproduction; BP_GO:0008340:determination of adult lifespan; BP_GO:0040011:locomotion; BP_GO:0009792:embryonic development ending in birth or egg hatching; BP_GO:0019915:lipid storage	MF_GO:0003676:nucleic acid binding; MF_GO:0005524:ATP binding; MF_GO:0008026:ATP-dependent helicase activity	NoCC	cre-inf-1 protein
PTSG_01681	BP_GO:0043065:positive regulation of apoptosis; BP_GO:0016445:somatic diversification of immunoglobulins	MF_GO:0019899:enzyme binding	CC_GO:0005730:nucleolus	beta-catenin-like protein 1
PTSG_01682	BP_GO:0006260:DNA replication	MF_GO:0003677:DNA binding; MF_GO:0003887:DNA-directed DNA polymerase activity	CC_GO:0042575:DNA polymerase complex	polymerase (dna directed) delta regulatory subunit
PTSG_01684	NoBP	MF_GO:0005515:protein binding	NoCC	protein
PTSG_01686	BP_GO:0016567:protein ubiquitination	MF_GO:0005515:protein binding; MF_GO:0008270:zinc ion binding; MF_GO:0004842:ubiquitin-protein ligase activity	NoCC	ubiquitin protein ligase e3 component n-recognin 3
PTSG_01687	NoBP	MF_GO:0003676:nucleic acid binding; MF_GO:0008270:zinc ion binding	NoCC	protein
PTSG_01688	NoBP	MF_GO:0005515:protein binding	NoCC	hypothetical protein [Monosiga brevicollis MX1]
PTSG_01692	BP_GO:0008152:metabolic process	MF_GO:0005488:binding; MF_GO:0003824:catalytic activity	NoCC	sumo-activating enzyme subunit 1
PTSG_01693	BP_GO:0045449:regulation of transcription	MF_GO:0003700:transcription factor activity	CC_GO:0005667:transcription factor complex	---NA---
PTSG_01694	BP_GO:0008152:metabolic process	MF_GO:0003824:catalytic activity; MF_GO:0005515:protein binding	NoCC	aminotransferase class iv family protein
PTSG_01696	BP_GO:0008152:metabolic process	MF_GO:0016787:hydrolase activity	NoCC	protein
PTSG_01697	BP_GO:0007186:G-protein coupled receptor protein signaling pathway; BP_GO:0007165:signal transduction	MF_GO:0004871:signal transducer activity; MF_GO:0005525:GTP binding	NoCC	guanine nucleotide binding protein (g protein) alpha 14
PTSG_01698	NoBP	NoMF	CC_GO:0016021:integral to membrane	hypothetical protein [Monosiga brevicollis MX1]
PTSG_01699	BP_GO:0007165:signal transduction	NoMF	CC_GO:0005622:intracellular	rac gtpase-activating protein 1
PTSG_01705	NoBP	MF_GO:0005509:calcium ion binding	NoCC	protein
PTSG_01706	NoBP	MF_GO:0005515:protein binding	NoCC	ubx domain-containing protein 7
PTSG_01707	BP_GO:0006470:protein amino acid dephosphorylation	MF_GO:0005515:protein binding; MF_GO:0004722:protein serine/threonine phosphatase activity; MF_GO:0046872:metal ion binding	CC_GO:0005634:nucleus; CC_GO:0005737:cytoplasm; CC_GO:0008287:protein serine/threonine phosphatase complex	serine threonine-protein phosphatase pp-
PTSG_01708	NoBP	MF_GO:0005525:GTP binding	CC_GO:0016020:membrane	hypothetical protein [Monosiga brevicollis MX1]
PTSG_01709	NoBP	MF_GO:0005525:GTP binding	CC_GO:0016020:membrane	---NA---
PTSG_01711	BP_GO:0009987:cellular process; BP_GO:0015031:protein transport	MF_GO:0008565:protein transporter activity	CC_GO:0005743:mitochondrial inner membrane; CC_GO:0016021:integral to membrane	translocase of inner mitochondrial membrane 17b
PTSG_01712	BP_GO:0007165:signal transduction	MF_GO:0005158:insulin receptor binding	CC_GO:0005899:insulin receptor complex	cgabp260 actin-binding domain
PTSG_01717	BP_GO:0006464:protein modification process; BP_GO:0006570:tyrosine metabolic process	MF_GO:0004835:tubulin-tyrosine ligase activity; MF_GO:0005524:ATP binding	NoCC	---NA---
PTSG_01718	NoBP	MF_GO:0005488:binding	NoCC	---NA---
PTSG_01720	NoBP	NoMF	CC_GO:0016021:integral to membrane	tmc7 protein
PTSG_01722	NoBP	MF_GO:0005515:protein binding	NoCC	hypothetical protein [Monosiga brevicollis MX1]
PTSG_01723	BP_GO:0016485:protein processing; BP_GO:0007268:synaptic transmission; BP_GO:0048534:hemopoietic or lymphoid organ development; BP_GO:0043085:positive regulation of catalytic activity; BP_GO:0030900:forebrain development; BP_GO:0006509:membrane protein ectodomain proteolysis; BP_GO:0009790:embryonic development; BP_GO:0045859:regulation of protein kinase activity; BP_GO:0048518:positive regulatio…	MF_GO:0016787:hydrolase activity; MF_GO:0005515:protein binding	CC_GO:0044446:intracellular organelle part; CC_GO:0031090:organelle membrane; CC_GO:0043005:neuron projection; CC_GO:0005783:endoplasmic reticulum; CC_GO:0012505:endomembrane system; CC_GO:0005887:integral to plasma membrane; CC_GO:0005794:Golgi apparatus; CC_GO:0005739:mitochondrion	presenilin 1
PTSG_01727	BP_GO:0009086:methionine biosynthetic process; BP_GO:0042558:pteridine and derivative metabolic process; BP_GO:0007399:nervous system development	MF_GO:0008705:methionine synthase activity; MF_GO:0008270:zinc ion binding; MF_GO:0008898:homocysteine S-methyltransferase activity; MF_GO:0005515:protein binding; MF_GO:0031419:cobalamin binding	CC_GO:0005829:cytosol	5-methyltetrahydrofolate-homocysteine methyltransferase
PTSG_01728	NoBP	MF_GO:0005515:protein binding	NoCC	---NA---
PTSG_01730	BP_GO:0016192:vesicle-mediated transport	NoMF	CC_GO:0016021:integral to membrane	membrane protein involved in er to golgi transport
PTSG_01733	BP_GO:0006457:protein folding	MF_GO:0016853:isomerase activity	NoCC	fk506-binding protein 2
PTSG_01734	BP_GO:0043473:pigmentation; BP_GO:0000184:nuclear-transcribed mRNA catabolic process, nonsense-mediated decay; BP_GO:0048703:embryonic viscerocranium morphogenesis; BP_GO:0006446:regulation of translational initiation; BP_GO:0007165:signal transduction	MF_GO:0003743:translation initiation factor activity; MF_GO:0047485:protein N-terminus binding; MF_GO:0005179:hormone activity	CC_GO:0005829:cytosol; CC_GO:0005852:eukaryotic translation initiation factor 3 complex; CC_GO:0016605:PML body; CC_GO:0005576:extracellular region; CC_GO:0005840:ribosome	eukaryotic translation initiation factor subunit e
PTSG_01737	BP_GO:0007629:flight behavior; BP_GO:0007016:cytoskeletal anchoring at plasma membrane; BP_GO:0031532:actin cytoskeleton reorganization; BP_GO:0051017:actin filament bundle assembly	MF_GO:0005509:calcium ion binding; MF_GO:0051015:actin filament binding	CC_GO:0030018:Z disc; CC_GO:0005925:focal adhesion	alpha isoform b
PTSG_01739	NoBP	MF_GO:0005515:protein binding	NoCC	protein
PTSG_01740	BP_GO:0042398:cellular amino acid derivative biosynthetic process	MF_GO:0016872:intramolecular lyase activity	NoCC	chalcone-flavanone isomerase
PTSG_01743	BP_GO:0000162:tryptophan biosynthetic process; BP_GO:0006571:tyrosine biosynthetic process; BP_GO:0009094:L-phenylalanine biosynthetic process	MF_GO:0004107:chorismate synthase activity	NoCC	chorismate synthase
PTSG_01744	BP_GO:0006468:protein amino acid phosphorylation	MF_GO:0004672:protein kinase activity; MF_GO:0005524:ATP binding; MF_GO:0005515:protein binding	NoCC	proto-oncogene tyrosine-protein kinase abl1
PTSG_01745	BP_GO:0006281:DNA repair	MF_GO:0004518:nuclease activity; MF_GO:0005515:protein binding; MF_GO:0003677:DNA binding	NoCC	exonuclease 1
PTSG_01746	NoBP	MF_GO:0005515:protein binding	NoCC	wd repeat-containing protein 92
PTSG_01752	BP_GO:0050794:regulation of cellular process	MF_GO:0035091:phosphoinositide binding	CC_GO:0043229:intracellular organelle; CC_GO:0044444:cytoplasmic part	lantibiotic synthetase component c-like 2
PTSG_01753	BP_GO:0007017:microtubule-based process	MF_GO:0005515:protein binding; MF_GO:0003777:microtubule motor activity	CC_GO:0005871:kinesin complex; CC_GO:0005874:microtubule	protein
PTSG_01754	BP_GO:0008340:determination of adult lifespan; BP_GO:0040007:growth; BP_GO:0000003:reproduction; BP_GO:0018996:molting cycle, collagen and cuticulin-based cuticle; BP_GO:0002119:nematode larval development; BP_GO:0040011:locomotion; BP_GO:0006898:receptor-mediated endocytosis; BP_GO:0015031:protein transport; BP_GO:0007165:signal transduction; BP_GO:0045087:innate immune response; BP_GO:0007264:s…	MF_GO:0004888:transmembrane receptor activity; MF_GO:0005525:GTP binding	CC_GO:0031224:intrinsic to membrane	ras-related protein rab-10
PTSG_01755	BP_GO:0045454:cell redox homeostasis; BP_GO:0006118:electron transport	MF_GO:0009055:electron carrier activity; MF_GO:0015035:protein disulfide oxidoreductase activity	NoCC	glutaredoxin 5
PTSG_01756	NoBP	NoMF	CC_GO:0016020:membrane	vesicular mannose-binding lectin
PTSG_01758	NoBP	MF_GO:0016740:transferase activity; MF_GO:0005515:protein binding; MF_GO:0003774:motor activity; MF_GO:0005524:ATP binding	CC_GO:0016459:myosin complex	myosin iiib
PTSG_01759	BP_GO:0065007:biological regulation; BP_GO:0044249:cellular biosynthetic process	MF_GO:0003676:nucleic acid binding; MF_GO:0005524:ATP binding; MF_GO:0008026:ATP-dependent helicase activity	CC_GO:0005622:intracellular	activating signal cointegrator 1 complex subunit 3
PTSG_01761	BP_GO:0045454:cell redox homeostasis	MF_GO:0005515:protein binding	NoCC	transmembrane and tetratricopeptide repeat containing 3
PTSG_01762	NoBP	MF_GO:0003676:nucleic acid binding; MF_GO:0000166:nucleotide binding	NoCC	u1 small nuclear ribonucleoprotein a
PTSG_01763	BP_GO:0055114:oxidation reduction	MF_GO:0005507:copper ion binding; MF_GO:0016491:oxidoreductase activity	NoCC	multicopper type 2
PTSG_01765	NoBP	MF_GO:0005515:protein binding	NoCC	protein
PTSG_01766	NoBP	MF_GO:0005516:calmodulin binding	NoCC	---NA---
PTSG_01769	BP_GO:0008054:cyclin catabolic process; BP_GO:0008340:determination of adult lifespan; BP_GO:0009792:embryonic development ending in birth or egg hatching; BP_GO:0045676:regulation of R7 cell differentiation; BP_GO:0040007:growth; BP_GO:0031647:regulation of protein stability; BP_GO:0048132:female germ-line stem cell division; BP_GO:0040011:locomotion; BP_GO:0051276:chromosome organization; BP_GO…	MF_GO:0004842:ubiquitin-protein ligase activity; MF_GO:0031625:ubiquitin protein ligase binding	NoCC	ubiquitin-conjugating enzyme
PTSG_01771	NoBP	MF_GO:0003924:GTPase activity; MF_GO:0005525:GTP binding	NoCC	mitochondrial dynamin-like 120 kda protein
PTSG_01772	BP_GO:0051436:negative regulation of ubiquitin-protein ligase activity during mitotic cell cycle; BP_GO:0031145:anaphase-promoting complex-dependent proteasomal ubiquitin-dependent protein catabolic process; BP_GO:0051437:positive regulation of ubiquitin-protein ligase activity during mitotic cell cycle; BP_GO:0044419:interspecies interaction between organisms	MF_GO:0005524:ATP binding; MF_GO:0016887:ATPase activity; MF_GO:0005515:protein binding	CC_GO:0000502:proteasome complex; CC_GO:0005737:cytoplasm; CC_GO:0005634:nucleus	proteasome ( macropain) 26s 2
PTSG_01773	BP_GO:0010253:UDP-rhamnose biosynthetic process; BP_GO:0010214:seed coat development; BP_GO:0010192:mucilage biosynthetic process; BP_GO:0009117:nucleotide metabolic process	MF_GO:0050377:UDP-glucose 4,6-dehydratase activity; MF_GO:0016616:oxidoreductase activity, acting on the CH-OH group of donors, NAD or NADP as acceptor; MF_GO:0010280:UDP-L-rhamnose synthase activity; MF_GO:0050662:coenzyme binding	CC_GO:0005625:soluble fraction	rhamnose biosynthetic enzyme expressed
PTSG_01774	BP_GO:0045176:apical protein localization; BP_GO:0030033:microvillus assembly	MF_GO:0008092:cytoskeletal protein binding	CC_GO:0030175:filopodium; CC_GO:0032420:stereocilium; CC_GO:0001726:ruffle; CC_GO:0045177:apical part of cell; CC_GO:0005794:Golgi apparatus; CC_GO:0005886:plasma membrane; CC_GO:0005856:cytoskeleton; CC_GO:0019898:extrinsic to membrane	radixin
PTSG_01775	BP_GO:0055114:oxidation reduction	MF_GO:0008270:zinc ion binding; MF_GO:0016491:oxidoreductase activity; MF_GO:0004857:enzyme inhibitor activity	NoCC	zinc-binding dehydrogenase family protein
PTSG_01776	NoBP	MF_GO:0017111:nucleoside-triphosphatase activity; MF_GO:0005524:ATP binding	NoCC	likely peroxisomal biogenesis aaa atpase pex1
PTSG_01777	BP_GO:0009851:auxin biosynthetic process; BP_GO:0030163:protein catabolic process	MF_GO:0008233:peptidase activity; MF_GO:0005524:ATP binding; MF_GO:0017111:nucleoside-triphosphatase activity	CC_GO:0005737:cytoplasm; CC_GO:0000502:proteasome complex; CC_GO:0005634:nucleus	26s protease regulatory subunit 8
PTSG_01778	BP_GO:0006468:protein amino acid phosphorylation; BP_GO:0009069:serine family amino acid metabolic process	MF_GO:0005524:ATP binding; MF_GO:0004674:protein serine/threonine kinase activity	CC_GO:0005737:cytoplasm	maternal embryonic leucine zipper kinase
PTSG_01779	BP_GO:0006418:tRNA aminoacylation for protein translation	MF_GO:0005515:protein binding; MF_GO:0004812:aminoacyl-tRNA ligase activity; MF_GO:0005524:ATP binding	CC_GO:0005634:nucleus	brix domain containing 2
PTSG_01781	BP_GO:0055114:oxidation reduction; BP_GO:0055085:transmembrane transport; BP_GO:0006118:electron transport	MF_GO:0050660:FAD binding; MF_GO:0003995:acyl-CoA dehydrogenase activity; MF_GO:0005215:transporter activity	CC_GO:0016020:membrane	acyl- dehydrogenase
PTSG_01782	NoBP	MF_GO:0005515:protein binding	CC_GO:0016021:integral to membrane	pecanex-like protein 1
PTSG_01783	NoBP	MF_GO:0016787:hydrolase activity	NoCC	isoform cra_a
PTSG_01784	NoBP	NoMF	CC_GO:0016021:integral to membrane	hypothetical protein [Monosiga brevicollis MX1]
PTSG_01785	BP_GO:0006364:rRNA processing	MF_GO:0005515:protein binding	CC_GO:0005737:cytoplasm; CC_GO:0005730:nucleolus	u3 small nucleolar rna-associated protein 15 homolog isoform 1
PTSG_01786	BP_GO:0055085:transmembrane transport	NoMF	NoCC	solute carrier family member b3
PTSG_01787	BP_GO:0055114:oxidation reduction; BP_GO:0045329:carnitine biosynthetic process; BP_GO:0006554:lysine catabolic process	MF_GO:0005506:iron ion binding; MF_GO:0031418:L-ascorbic acid binding; MF_GO:0050353:trimethyllysine dioxygenase activity	NoCC	gamma- -oxoglutarate dioxygenase
PTSG_01788	BP_GO:0007588:excretion; BP_GO:0006821:chloride transport; BP_GO:0055085:transmembrane transport	MF_GO:0005515:protein binding; MF_GO:0005247:voltage-gated chloride channel activity	CC_GO:0043231:intracellular membrane-bounded organelle; CC_GO:0044444:cytoplasmic part; CC_GO:0045177:apical part of cell; CC_GO:0005887:integral to plasma membrane	chloride channel protein 3
PTSG_01790	BP_GO:0006281:DNA repair; BP_GO:0007205:activation of protein kinase C activity by G-protein coupled receptor protein signaling pathway; BP_GO:0007165:signal transduction	MF_GO:0005080:protein kinase C binding; MF_GO:0005102:receptor binding; MF_GO:0003908:methylated-DNA-[protein]-cysteine S-methyltransferase activity; MF_GO:0019903:protein phosphatase binding	CC_GO:0043025:neuronal cell body; CC_GO:0005737:cytoplasm; CC_GO:0005886:plasma membrane	guanine nucleotide binding protein (g protein) beta polypeptide 2-like 1
PTSG_01791	NoBP	NoMF	CC_GO:0016020:membrane	hypothetical protein [Monosiga brevicollis MX1]
PTSG_01799	BP_GO:0000917:barrier septum formation	MF_GO:0005525:GTP binding	CC_GO:0005622:intracellular	gtp-binding protein
PTSG_01801	BP_GO:0006397:mRNA processing	NoMF	NoCC	pwi domain-containing protein
PTSG_01804	BP_GO:0032482:Rab protein signal transduction; BP_GO:0006886:intracellular protein transport; BP_GO:0006888:ER to Golgi vesicle-mediated transport	MF_GO:0005525:GTP binding; MF_GO:0003924:GTPase activity; MF_GO:0005524:ATP binding; MF_GO:0008134:transcription factor binding	CC_GO:0005625:soluble fraction; CC_GO:0005794:Golgi apparatus; CC_GO:0005886:plasma membrane; CC_GO:0005626:insoluble fraction; CC_GO:0005783:endoplasmic reticulum; CC_GO:0043025:neuronal cell body; CC_GO:0005667:transcription factor complex	member ras oncogene family
PTSG_01807	BP_GO:0007156:homophilic cell adhesion; BP_GO:0007165:signal transduction	MF_GO:0004872:receptor activity; MF_GO:0005509:calcium ion binding; MF_GO:0005515:protein binding; MF_GO:0008270:zinc ion binding; MF_GO:0016787:hydrolase activity	CC_GO:0016020:membrane	fibronectin type iii domain protein
PTSG_01809	BP_GO:0008152:metabolic process	MF_GO:0008168:methyltransferase activity	NoCC	protein
PTSG_01810	BP_GO:0007165:signal transduction	NoMF	NoCC	hypothetical protein [Monosiga brevicollis MX1]
PTSG_01811	BP_GO:0006396:RNA processing; BP_GO:0006144:purine base metabolic process	MF_GO:0003723:RNA binding; MF_GO:0004000:adenosine deaminase activity	NoCC	trna-specific adenosine deaminase 1
PTSG_01813	BP_GO:0006397:mRNA processing	MF_GO:0003676:nucleic acid binding; MF_GO:0000166:nucleotide binding	NoCC	rna binding motif protein 25 isoform 2
PTSG_01814	BP_GO:0055085:transmembrane transport	NoMF	NoCC	membrane glycoprotein sp55
PTSG_01815	BP_GO:0007156:homophilic cell adhesion; BP_GO:0007165:signal transduction	MF_GO:0004872:receptor activity; MF_GO:0005509:calcium ion binding; MF_GO:0005515:protein binding; MF_GO:0008270:zinc ion binding; MF_GO:0016787:hydrolase activity	CC_GO:0016020:membrane	fibronectin type iii domain protein
PTSG_01816	BP_GO:0006071:glycerol metabolic process; BP_GO:0046486:glycerolipid metabolic process	MF_GO:0004371:glycerone kinase activity	NoCC	dihydroxyacetone subunit
PTSG_01817	NoBP	MF_GO:0005515:protein binding	NoCC	ankyrin repeat protein
PTSG_01819	NoBP	MF_GO:0005488:binding	NoCC	novel protein
PTSG_01820	NoBP	MF_GO:0005515:protein binding	NoCC	heat repeat-containing protein 5b
PTSG_01821	BP_GO:0030036:actin cytoskeleton organization	MF_GO:0003779:actin binding; MF_GO:0017048:Rho GTPase binding	NoCC	dishevelled-associated activator of morphogenesis 1 isoform 1
PTSG_01822	BP_GO:0000226:microtubule cytoskeleton organization	MF_GO:0008017:microtubule binding	CC_GO:0005737:cytoplasm; CC_GO:0045298:tubulin complex	protein daple
PTSG_01828	BP_GO:0006468:protein amino acid phosphorylation	MF_GO:0005524:ATP binding; MF_GO:0004713:protein tyrosine kinase activity	NoCC	zinc finger 1
PTSG_01829	NoBP	MF_GO:0005515:protein binding	NoCC	---NA---
PTSG_01830	BP_GO:0046034:ATP metabolic process; BP_GO:0007420:brain development; BP_GO:0050890:cognition; BP_GO:0015811:L-cystine transport; BP_GO:0006749:glutathione metabolic process; BP_GO:0006520:cellular amino acid metabolic process	MF_GO:0015184:L-cystine transmembrane transporter activity	CC_GO:0005765:lysosomal membrane; CC_GO:0005770:late endosome; CC_GO:0005769:early endosome	cystinosin
PTSG_01832	BP_GO:0019541:propionate metabolic process; BP_GO:0006094:gluconeogenesis; BP_GO:0006096:glycolysis; BP_GO:0019643:reductive tricarboxylic acid cycle	MF_GO:0003987:acetate-CoA ligase activity; MF_GO:0016208:AMP binding	NoCC	acetyl-coenzyme a synthetase
PTSG_01834	BP_GO:0006508:proteolysis; BP_GO:0006510:ATP-dependent proteolysis	MF_GO:0005515:protein binding; MF_GO:0008270:zinc ion binding; MF_GO:0004176:ATP-dependent peptidase activity	NoCC	lon peptidase n-terminal domain and ring finger 1
PTSG_01835	NoBP	MF_GO:0003723:RNA binding	NoCC	neuro-oncological ventral antigen 2
PTSG_01836	BP_GO:0006094:gluconeogenesis; BP_GO:0006096:glycolysis; BP_GO:0019643:reductive tricarboxylic acid cycle	MF_GO:0003987:acetate-CoA ligase activity; MF_GO:0016208:AMP binding	NoCC	acetate-- ligase
PTSG_01838	NoBP	MF_GO:0005524:ATP binding; MF_GO:0008134:transcription factor binding	CC_GO:0005667:transcription factor complex	tpr repeat-containing protein
PTSG_01839	BP_GO:0045454:cell redox homeostasis; BP_GO:0006118:electron transport	MF_GO:0009055:electron carrier activity; MF_GO:0015035:protein disulfide oxidoreductase activity	NoCC	hypothetical protein [Monosiga brevicollis MX1]
PTSG_01840	BP_GO:0009987:cellular process; BP_GO:0006508:proteolysis	MF_GO:0004177:aminopeptidase activity; MF_GO:0008235:metalloexopeptidase activity	NoCC	methionine aminopeptidase
PTSG_01841	BP_GO:0006412:translation; BP_GO:0042254:ribosome biogenesis	MF_GO:0003735:structural constituent of ribosome	CC_GO:0005761:mitochondrial ribosome	protein
PTSG_01845	NoBP	MF_GO:0005515:protein binding	NoCC	hypothetical protein [Monosiga brevicollis MX1]
PTSG_01846	BP_GO:0006457:protein folding	MF_GO:0005515:protein binding; MF_GO:0005524:ATP binding	CC_GO:0005737:cytoplasm	uncoordinated family member (unc-44)-like
PTSG_01847	BP_GO:0006281:DNA repair	MF_GO:0004518:nuclease activity	CC_GO:0005622:intracellular	giy-yig domain-containing protein 1
PTSG_01848	NoBP	MF_GO:0005515:protein binding	NoCC	connector of kinase to ap-1 cg7392- isoform a isoform 2
PTSG_01853	BP_GO:0007154:cell communication	MF_GO:0005515:protein binding; MF_GO:0035091:phosphoinositide binding	NoCC	sorting nexin
PTSG_01854	BP_GO:0006694:steroid biosynthetic process; BP_GO:0008207:C21-steroid hormone metabolic process; BP_GO:0008209:androgen metabolic process; BP_GO:0008210:estrogen metabolic process	MF_GO:0003854:3-beta-hydroxy-delta5-steroid dehydrogenase activity; MF_GO:0005488:binding	NoCC	nad -dependent cholesterol dehydrogenase
PTSG_01855	BP_GO:0006508:proteolysis; BP_GO:0006520:cellular amino acid metabolic process; BP_GO:0000051:urea cycle intermediate metabolic process	MF_GO:0005488:binding; MF_GO:0008237:metallopeptidase activity; MF_GO:0004046:aminoacylase activity	CC_GO:0005737:cytoplasm	aminoacylase gene 1
PTSG_01856	BP_GO:0006468:protein amino acid phosphorylation	MF_GO:0004672:protein kinase activity; MF_GO:0005524:ATP binding; MF_GO:0005515:protein binding	NoCC	protein
PTSG_01857	NoBP	MF_GO:0005509:calcium ion binding	NoCC	---NA---
PTSG_01858	BP_GO:0007018:microtubule-based movement	MF_GO:0005515:protein binding; MF_GO:0003777:microtubule motor activity; MF_GO:0005524:ATP binding	CC_GO:0005874:microtubule	unc-104 cg8566-pd isoform 1
PTSG_01865	BP_GO:0006886:intracellular protein transport; BP_GO:0016192:vesicle-mediated transport	MF_GO:0005198:structural molecule activity	CC_GO:0030130:clathrin coat of trans-Golgi network vesicle; CC_GO:0030132:clathrin coat of coated pit	clathrin light chain b
PTSG_01866	NoBP	MF_GO:0005525:GTP binding	CC_GO:0005622:intracellular	developmentally-regulated gtp-binding protein 2
PTSG_01869	NoBP	MF_GO:0005529:sugar binding	NoCC	protein
PTSG_01870	NoBP	MF_GO:0005515:protein binding	NoCC	kelch-like protein 12
PTSG_01874	BP_GO:0055085:transmembrane transport	MF_GO:0005488:binding; MF_GO:0005215:transporter activity	CC_GO:0005743:mitochondrial inner membrane; CC_GO:0016021:integral to membrane	carrier protein mitochondrial
PTSG_01875	NoBP	MF_GO:0005515:protein binding; MF_GO:0003774:motor activity; MF_GO:0005524:ATP binding	CC_GO:0016459:myosin complex	myosin iiia
PTSG_01877	NoBP	MF_GO:0005524:ATP binding; MF_GO:0016887:ATPase activity	NoCC	atp-binding cassette transporter subfamily a
PTSG_01878	BP_GO:0051179:localization; BP_GO:0006508:proteolysis; BP_GO:0065007:biological regulation; BP_GO:0044248:cellular catabolic process	MF_GO:0005515:protein binding; MF_GO:0004222:metalloendopeptidase activity; MF_GO:0008270:zinc ion binding	CC_GO:0043231:intracellular membrane-bounded organelle; CC_GO:0044444:cytoplasmic part	nardilysin (n-arginine dibasic convertase)
PTSG_01882	NoBP	MF_GO:0005515:protein binding	NoCC	hypothetical protein [Monosiga brevicollis MX1]
PTSG_01884	BP_GO:0030220:platelet formation; BP_GO:0048070:regulation of developmental pigmentation; BP_GO:0006904:vesicle docking during exocytosis	NoMF	CC_GO:0005768:endosome; CC_GO:0016020:membrane	vacuolar protein sorting-associated protein 33a
PTSG_01885	BP_GO:0006511:ubiquitin-dependent protein catabolic process	MF_GO:0031625:ubiquitin protein ligase binding	CC_GO:0031461:cullin-RING ubiquitin ligase complex	novel protein vertebrate anaphase promoting complex subunit 2
PTSG_01886	NoBP	NoMF	CC_GO:0016020:membrane	serine incorporator 1
PTSG_01887	BP_GO:0007165:signal transduction	MF_GO:0004872:receptor activity	NoCC	---NA---
PTSG_01888	BP_GO:0008104:protein localization	NoMF	NoCC	vacuolar protein sorting-associated protein vps13
PTSG_01889	BP_GO:0006449:regulation of translational termination	MF_GO:0003747:translation release factor activity	CC_GO:0005739:mitochondrion; CC_GO:0005840:ribosome; CC_GO:0018444:translation release factor complex	translation release factor
PTSG_01890	BP_GO:0055114:oxidation reduction; BP_GO:0008033:tRNA processing	MF_GO:0050660:FAD binding; MF_GO:0017150:tRNA dihydrouridine synthase activity	NoCC	dus1l protein
PTSG_01891	BP_GO:0005975:carbohydrate metabolic process	MF_GO:0004571:mannosyl-oligosaccharide 1,2-alpha-mannosidase activity; MF_GO:0005509:calcium ion binding	CC_GO:0016020:membrane	class member 1
PTSG_01892	BP_GO:0006605:protein targeting	MF_GO:0015450:P-P-bond-hydrolysis-driven protein transmembrane transporter activity	CC_GO:0016020:membrane; CC_GO:0009941:chloroplast envelope	---NA---
PTSG_01894	BP_GO:0006182:cGMP biosynthetic process; BP_GO:0006144:purine base metabolic process; BP_GO:0046039:GTP metabolic process	MF_GO:0004383:guanylate cyclase activity; MF_GO:0020037:heme binding	NoCC	soluble guanylyl cyclase beta 2 subunit-like
PTSG_01898	BP_GO:0006182:cGMP biosynthetic process; BP_GO:0006144:purine base metabolic process; BP_GO:0046039:GTP metabolic process	MF_GO:0004383:guanylate cyclase activity	NoCC	soluble guanylate cyclase 88e
PTSG_01900	BP_GO:0055085:transmembrane transport	MF_GO:0005488:binding	CC_GO:0005743:mitochondrial inner membrane	mitochondrial carrier protein
PTSG_01904	BP_GO:0007492:endoderm development; BP_GO:0070932:histone H3 deacetylation; BP_GO:0021766:hippocampus development; BP_GO:0010552:positive regulation of gene-specific transcription from RNA polymerase II promoter; BP_GO:0045786:negative regulation of cell cycle; BP_GO:0010832:negative regulation of myotube differentiation; BP_GO:0008285:negative regulation of cell proliferation; BP_GO:0043524:nega…	MF_GO:0004407:histone deacetylase activity; MF_GO:0003714:transcription corepressor activity; MF_GO:0042826:histone deacetylase binding; MF_GO:0016563:transcription activator activity; MF_GO:0042802:identical protein binding; MF_GO:0003700:transcription factor activity; MF_GO:0032403:protein complex binding; MF_GO:0003682:chromatin binding	CC_GO:0016581:NuRD complex; CC_GO:0005829:cytosol; CC_GO:0043025:neuronal cell body; CC_GO:0016580:Sin3 complex; CC_GO:0000792:heterochromatin; CC_GO:0005667:transcription factor complex	histone deacetylase 1
PTSG_01906	NoBP	MF_GO:0005515:protein binding	NoCC	---NA---
PTSG_01907	BP_GO:0055114:oxidation reduction	MF_GO:0016491:oxidoreductase activity; MF_GO:0005506:iron ion binding; MF_GO:0031418:L-ascorbic acid binding	NoCC	novel 2og-fe oxygenase superfamily protein
PTSG_01908	BP_GO:0006629:lipid metabolic process; BP_GO:0055114:oxidation reduction	MF_GO:0020037:heme binding; MF_GO:0016491:oxidoreductase activity	NoCC	hypothetical protein [Paramecium tetraurelia strain d4-2]
PTSG_01910	BP_GO:0006508:proteolysis	MF_GO:0008236:serine-type peptidase activity	NoCC	asp-specific dipeptidase
PTSG_01911	BP_GO:0007154:cell communication; BP_GO:0006816:calcium ion transport; BP_GO:0055085:transmembrane transport	MF_GO:0005432:calcium:sodium antiporter activity	CC_GO:0016021:integral to membrane	sodium-calcium exchanger
PTSG_01913	BP_GO:0006396:RNA processing; BP_GO:0009451:RNA modification	MF_GO:0003723:RNA binding; MF_GO:0008173:RNA methyltransferase activity	NoCC	mitochondrial rrna methyltransferase 1 homolog
PTSG_01914	NoBP	MF_GO:0005515:protein binding	NoCC	ankyrin domain protein
PTSG_01915	BP_GO:0008152:metabolic process	MF_GO:0016787:hydrolase activity	NoCC	alpha beta hydrolase fold-3 domain protein
PTSG_01917	BP_GO:0006396:RNA processing	MF_GO:0005488:binding	CC_GO:0005622:intracellular	u3 small nucleolar rna-associated protein 6
PTSG_01918	NoBP	MF_GO:0005515:protein binding	NoCC	ubiquitin associated domain containing 1
PTSG_01919	BP_GO:0006269:DNA replication, synthesis of RNA primer; BP_GO:0006351:transcription, DNA-dependent	MF_GO:0003896:DNA primase activity	CC_GO:0005657:replication fork; CC_GO:0005730:nucleolus	coiled-coil domain containing 111
PTSG_01926	BP_GO:0042254:ribosome biogenesis	MF_GO:0003723:RNA binding	CC_GO:0030529:ribonucleoprotein complex; CC_GO:0005730:nucleolus	nucleolar small subunit of h aca snornps
PTSG_01931	BP_GO:0032502:developmental process	MF_GO:0005515:protein binding	CC_GO:0044424:intracellular part	formin binding protein 1
PTSG_01932	BP_GO:0007165:signal transduction; BP_GO:0009395:phospholipid catabolic process; BP_GO:0046339:diacylglycerol metabolic process	MF_GO:0004435:phosphoinositide phospholipase C activity; MF_GO:0005515:protein binding	NoCC	1-phosphatidylinositol- -bisphosphate phosphodiesterase gamma 2 (phosphoinositide phospholipase c) (plc-gamma-2) (phospholipase c-gamma-2) (plc-iv)
PTSG_01933	BP_GO:0006811:ion transport; BP_GO:0055085:transmembrane transport	MF_GO:0005515:protein binding; MF_GO:0005216:ion channel activity	CC_GO:0016020:membrane	voltage-dependent t-type calcium channel alpha-1 subunit
PTSG_01934	BP_GO:0043161:proteasomal ubiquitin-dependent protein catabolic process; BP_GO:0006977:DNA damage response, signal transduction by p53 class mediator resulting in cell cycle arrest; BP_GO:0042771:DNA damage response, signal transduction by p53 class mediator resulting in induction of apoptosis; BP_GO:0008285:negative regulation of cell proliferation	MF_GO:0008601:protein phosphatase type 2A regulator activity; MF_GO:0005515:protein binding	CC_GO:0000775:chromosome, centromeric region; CC_GO:0000159:protein phosphatase type 2A complex; CC_GO:0005634:nucleus	serine threonine-protein phosphatase 2a 56 kda regulatory subunit delta isoform
PTSG_01935	NoBP	MF_GO:0005515:protein binding; MF_GO:0008270:zinc ion binding	NoCC	---NA---
PTSG_01938	NoBP	MF_GO:0005515:protein binding; MF_GO:0008270:zinc ion binding; MF_GO:0003677:DNA binding	NoCC	fetal alzheimer falz
PTSG_01940	BP_GO:0009401:phosphoenolpyruvate-dependent sugar phosphotransferase system	MF_GO:0005351:sugar:hydrogen symporter activity; MF_GO:0005515:protein binding	NoCC	hypothetical protein BRAFLDRAFT_69981 [Branchiostoma floridae]
PTSG_01941	BP_GO:0006182:cGMP biosynthetic process; BP_GO:0006144:purine base metabolic process; BP_GO:0046039:GTP metabolic process	MF_GO:0004383:guanylate cyclase activity; MF_GO:0020037:heme binding	NoCC	gucy1b2 protein
PTSG_01942	BP_GO:0006886:intracellular protein transport; BP_GO:0016192:vesicle-mediated transport	MF_GO:0005515:protein binding	CC_GO:0030131:clathrin adaptor complex	clathrin adaptor complexes medium subunit family protein
PTSG_01944	BP_GO:0006182:cGMP biosynthetic process; BP_GO:0006144:purine base metabolic process; BP_GO:0046039:GTP metabolic process	MF_GO:0004383:guanylate cyclase activity; MF_GO:0020037:heme binding	NoCC	guanylate cyclase beta 2- partial
PTSG_01945	BP_GO:0006364:rRNA processing	MF_GO:0004004:ATP-dependent RNA helicase activity; MF_GO:0003676:nucleic acid binding; MF_GO:0005524:ATP binding	CC_GO:0005829:cytosol; CC_GO:0005730:nucleolus	dead (asp-glu-ala-asp) box polypeptide 10
PTSG_01946	NoBP	NoMF	CC_GO:0044424:intracellular part	nin1 rpn12 binding protein 1 homolog ( cerevisiae)
PTSG_01947	BP_GO:0009395:phospholipid catabolic process	MF_GO:0004629:phospholipase C activity	NoCC	protein fam151b-like
PTSG_01948	BP_GO:0015871:choline transport	MF_GO:0015220:choline transmembrane transporter activity	CC_GO:0016021:integral to membrane	solute carrier family member 1
PTSG_01950	NoBP	MF_GO:0005515:protein binding	NoCC	tetratricopeptide repeat protein
PTSG_01954	NoBP	MF_GO:0005488:binding	NoCC	protein mon2-like protein
PTSG_01958	BP_GO:0006367:transcription initiation from RNA polymerase II promoter; BP_GO:0008380:RNA splicing; BP_GO:0006368:RNA elongation from RNA polymerase II promoter; BP_GO:0006144:purine base metabolic process; BP_GO:0006206:pyrimidine base metabolic process	MF_GO:0004672:protein kinase activity; MF_GO:0003677:DNA binding; MF_GO:0003899:DNA-directed RNA polymerase activity; MF_GO:0046983:protein dimerization activity	CC_GO:0005665:DNA-directed RNA polymerase II, core complex; CC_GO:0005737:cytoplasm; CC_GO:0005730:nucleolus	polymerase ii (dna directed) polypeptide 33kda
PTSG_01959	BP_GO:0006412:translation	MF_GO:0004045:aminoacyl-tRNA hydrolase activity	NoCC	peptidyl-trna hydrolase
PTSG_01960	NoBP	MF_GO:0005515:protein binding; MF_GO:0008270:zinc ion binding	NoCC	---NA---
PTSG_01961	BP_GO:0006813:potassium ion transport	MF_GO:0005515:protein binding; MF_GO:0005249:voltage-gated potassium channel activity	CC_GO:0008076:voltage-gated potassium channel complex	ig domain-containing protein group 2 domain-containing protein
PTSG_01962	BP_GO:0006468:protein amino acid phosphorylation; BP_GO:0009069:serine family amino acid metabolic process	MF_GO:0005524:ATP binding; MF_GO:0004674:protein serine/threonine kinase activity	NoCC	isoform b
PTSG_01963	NoBP	MF_GO:0016787:hydrolase activity	NoCC	nudix hydrolase
PTSG_01964	NoBP	MF_GO:0005515:protein binding; MF_GO:0008270:zinc ion binding	NoCC	ubiquitin-protein e3
PTSG_01968	BP_GO:0006123:mitochondrial electron transport, cytochrome c to oxygen; BP_GO:0015992:proton transport	MF_GO:0004129:cytochrome-c oxidase activity	CC_GO:0005751:mitochondrial respiratory chain complex IV	mitochondrial cytochrome c oxidase subunit 6a1
PTSG_01970	BP_GO:0006811:ion transport; BP_GO:0055085:transmembrane transport	MF_GO:0005216:ion channel activity	CC_GO:0016020:membrane	transient receptor potential cation subfamily member 3
PTSG_01971	BP_GO:0055085:transmembrane transport	MF_GO:0022891:substrate-specific transmembrane transporter activity	CC_GO:0016021:integral to membrane	sugar transporter
PTSG_01972	BP_GO:0007165:signal transduction	MF_GO:0005515:protein binding; MF_GO:0004872:receptor activity; MF_GO:0030246:carbohydrate binding	NoCC	protein
PTSG_01973	BP_GO:0007156:homophilic cell adhesion	MF_GO:0005515:protein binding; MF_GO:0005509:calcium ion binding	CC_GO:0005886:plasma membrane	starry night
PTSG_01974	BP_GO:0006468:protein amino acid phosphorylation; BP_GO:0007165:signal transduction	MF_GO:0005524:ATP binding; MF_GO:0004872:receptor activity; MF_GO:0004713:protein tyrosine kinase activity	NoCC	protein
PTSG_01975	BP_GO:0055085:transmembrane transport	NoMF	NoCC	protein
PTSG_01976	BP_GO:0006030:chitin metabolic process; BP_GO:0007165:signal transduction; BP_GO:0006094:gluconeogenesis; BP_GO:0006096:glycolysis; BP_GO:0006144:purine base metabolic process; BP_GO:0015976:carbon utilization	MF_GO:0004872:receptor activity; MF_GO:0008061:chitin binding; MF_GO:0004743:pyruvate kinase activity	CC_GO:0005576:extracellular region	dumpy cg33196- partial
PTSG_01981	NoBP	MF_GO:0003676:nucleic acid binding; MF_GO:0008270:zinc ion binding; MF_GO:0005516:calmodulin binding	NoCC	---NA---
PTSG_01982	BP_GO:0045449:regulation of transcription	MF_GO:0003677:DNA binding; MF_GO:0030528:transcription regulator activity	CC_GO:0005634:nucleus	serine threonine-protein phosphatase 1 regulatory subunit 10
PTSG_01983	BP_GO:0016192:vesicle-mediated transport; BP_GO:0040010:positive regulation of growth rate; BP_GO:0018996:molting cycle, collagen and cuticulin-based cuticle; BP_GO:0010171:body morphogenesis; BP_GO:0002119:nematode larval development; BP_GO:0050690:regulation of defense response to virus by virus; BP_GO:0040011:locomotion; BP_GO:0006886:intracellular protein transport	MF_GO:0005515:protein binding; MF_GO:0005215:transporter activity	CC_GO:0005829:cytosol; CC_GO:0030141:secretory granule; CC_GO:0005739:mitochondrion; CC_GO:0030133:transport vesicle; CC_GO:0005778:peroxisomal membrane; CC_GO:0030122:AP-2 adaptor complex	adaptor-related protein complex mu 1 subunit
PTSG_01985	BP_GO:0018108:peptidyl-tyrosine phosphorylation; BP_GO:0046777:protein amino acid autophosphorylation; BP_GO:0032526:response to retinoic acid; BP_GO:0009069:serine family amino acid metabolic process	MF_GO:0004713:protein tyrosine kinase activity; MF_GO:0005524:ATP binding; MF_GO:0004674:protein serine/threonine kinase activity	CC_GO:0005634:nucleus	cdc-like kinase 2
PTSG_01986	BP_GO:0007156:homophilic cell adhesion	MF_GO:0005515:protein binding; MF_GO:0005509:calcium ion binding	CC_GO:0005886:plasma membrane	protocadherin fat 4
PTSG_01987	BP_GO:0007340:acrosome reaction; BP_GO:0006002:fructose 6-phosphate metabolic process; BP_GO:0046370:fructose biosynthetic process; BP_GO:0006044:N-acetylglucosamine metabolic process; BP_GO:0006043:glucosamine catabolic process; BP_GO:0006091:generation of precursor metabolites and energy	MF_GO:0004342:glucosamine-6-phosphate deaminase activity; MF_GO:0016787:hydrolase activity	CC_GO:0005737:cytoplasm	glucosamine-6-phosphate deaminase 1
PTSG_01988	BP_GO:0006397:mRNA processing	MF_GO:0003723:RNA binding	CC_GO:0005634:nucleus; CC_GO:0005737:cytoplasm	hypothetical protein [Monosiga brevicollis MX1]
PTSG_01989	BP_GO:0006412:translation; BP_GO:0042254:ribosome biogenesis	MF_GO:0003735:structural constituent of ribosome	CC_GO:0005840:ribosome	ribosomal protein l32
PTSG_01991	BP_GO:0030433:ER-associated protein catabolic process; BP_GO:0006919:activation of caspase activity; BP_GO:0009851:auxin biosynthetic process; BP_GO:0006302:double-strand break repair; BP_GO:0032436:positive regulation of proteasomal ubiquitin-dependent protein catabolic process; BP_GO:0016567:protein ubiquitination; BP_GO:0006888:ER to Golgi vesicle-mediated transport; BP_GO:0030970:retrograde p…	MF_GO:0031593:polyubiquitin binding; MF_GO:0019904:protein domain specific binding; MF_GO:0042802:identical protein binding; MF_GO:0019903:protein phosphatase binding; MF_GO:0008289:lipid binding; MF_GO:0032403:protein complex binding; MF_GO:0016887:ATPase activity; MF_GO:0005524:ATP binding	CC_GO:0000785:chromatin; CC_GO:0005792:microsome; CC_GO:0005730:nucleolus; CC_GO:0005829:cytosol; CC_GO:0000502:proteasome complex; CC_GO:0005783:endoplasmic reticulum; CC_GO:0035101:FACT complex	transitional endoplasmic reticulum atpase
PTSG_01992	BP_GO:0006468:protein amino acid phosphorylation	MF_GO:0005524:ATP binding; MF_GO:0005515:protein binding; MF_GO:0004713:protein tyrosine kinase activity	NoCC	protein tyrosine kinase
PTSG_01994	NoBP	MF_GO:0003677:DNA binding; MF_GO:0005524:ATP binding; MF_GO:0004386:helicase activity	NoCC	steroid receptor-interacting snf2 domain protein
PTSG_01995	NoBP	NoMF	CC_GO:0005764:lysosome; CC_GO:0005774:vacuolar membrane; CC_GO:0016021:integral to membrane	transmembrane 9 superfamily member 1
PTSG_01998	NoBP	MF_GO:0005488:binding	NoCC	c-type lectin
PTSG_02001	BP_GO:0006468:protein amino acid phosphorylation; BP_GO:0009069:serine family amino acid metabolic process	MF_GO:0005524:ATP binding; MF_GO:0004674:protein serine/threonine kinase activity	NoCC	serine threonine-protein kinase 16
PTSG_02002	BP_GO:0055114:oxidation reduction; BP_GO:0006090:pyruvate metabolic process; BP_GO:0006099:tricarboxylic acid cycle; BP_GO:0006108:malate metabolic process; BP_GO:0015976:carbon utilization	MF_GO:0046872:metal ion binding; MF_GO:0051287:NAD or NADH binding; MF_GO:0004473:malate dehydrogenase (oxaloacetate-decarboxylating) (NADP+) activity	NoCC	malic enzyme
PTSG_02004	BP_GO:0006810:transport; BP_GO:0042967:acyl-carrier-protein biosynthetic process	MF_GO:0003824:catalytic activity; MF_GO:0031177:phosphopantetheine binding; MF_GO:0048037:cofactor binding; MF_GO:0000036:acyl carrier activity	NoCC	type i fatty acid
PTSG_02005	BP_GO:0055114:oxidation reduction	MF_GO:0016491:oxidoreductase activity	NoCC	2-ketoglutarate dependent dioxygenase
PTSG_02006	BP_GO:0006464:protein modification process; BP_GO:0015031:protein transport	NoMF	NoCC	protein
PTSG_02007	BP_GO:0006508:proteolysis	MF_GO:0004198:calcium-dependent cysteine-type endopeptidase activity	CC_GO:0005622:intracellular	calpain 7
PTSG_02008	NoBP	MF_GO:0005516:calmodulin binding	NoCC	hypothetical protein [Monosiga brevicollis MX1]
PTSG_02009	BP_GO:0006464:protein modification process	MF_GO:0016881:acid-amino acid ligase activity	CC_GO:0005622:intracellular	e3 ubiquitin-protein ligase ubr5-like isoform 1
PTSG_02012	NoBP	MF_GO:0005515:protein binding; MF_GO:0008270:zinc ion binding	NoCC	hypothetical protein [Monosiga brevicollis MX1]
PTSG_02013	BP_GO:0006000:fructose metabolic process; BP_GO:0006013:mannose metabolic process	MF_GO:0004476:mannose-6-phosphate isomerase activity; MF_GO:0008270:zinc ion binding	NoCC	mannose-6-phosphate isomerase
PTSG_02019	BP_GO:0006468:protein amino acid phosphorylation	MF_GO:0004672:protein kinase activity; MF_GO:0005524:ATP binding	NoCC	serine threonine protein kinase
PTSG_02022	BP_GO:0006631:fatty acid metabolic process	MF_GO:0016491:oxidoreductase activity; MF_GO:0050662:coenzyme binding	NoCC	3-hydroxyacyl-coa dehyrogenase
PTSG_02023	BP_GO:0006811:ion transport; BP_GO:0007165:signal transduction	MF_GO:0005216:ion channel activity; MF_GO:0008081:phosphoric diester hydrolase activity	CC_GO:0016020:membrane	camp phosphodiesterase
PTSG_02025	NoBP	MF_GO:0005515:protein binding	NoCC	sperm flagellar protein 1-like
PTSG_02027	BP_GO:0007165:signal transduction	MF_GO:0005102:receptor binding	NoCC	---NA---
PTSG_02030	BP_GO:0000375:RNA splicing, via transesterification reactions	MF_GO:0005515:protein binding	CC_GO:0005682:U5 snRNP	wd repeat domain 57 (u5 snrnp specific)
PTSG_02031	BP_GO:0000154:rRNA modification	MF_GO:0016433:rRNA (adenine) methyltransferase activity	NoCC	dimethyladenosine transferase
PTSG_02032	BP_GO:0042967:acyl-carrier-protein biosynthetic process	MF_GO:0008415:acyltransferase activity	NoCC	phospholipid and glycerol acyltransferase
PTSG_02033	BP_GO:0005975:carbohydrate metabolic process; BP_GO:0006090:pyruvate metabolic process	MF_GO:0004462:lactoylglutathione lyase activity; MF_GO:0046872:metal ion binding	NoCC	glyoxalase i
PTSG_02034	NoBP	MF_GO:0003924:GTPase activity; MF_GO:0005525:GTP binding	CC_GO:0005622:intracellular	loc496093 protein
PTSG_02035	NoBP	MF_GO:0005525:GTP binding	NoCC	l-seryl-trna kinase-like
PTSG_02036	NoBP	NoMF	CC_GO:0016021:integral to membrane	protein
PTSG_02037	BP_GO:0006030:chitin metabolic process; BP_GO:0006118:electron transport; BP_GO:0007165:signal transduction	MF_GO:0005507:copper ion binding; MF_GO:0009055:electron carrier activity; MF_GO:0004872:receptor activity; MF_GO:0008061:chitin binding	CC_GO:0005576:extracellular region	dumpy cg33196-pb
PTSG_02038	NoBP	MF_GO:0005488:binding	NoCC	heat repeat containing 2
PTSG_02039	NoBP	MF_GO:0005515:protein binding	NoCC	hypothetical protein TRIADDRAFT_54287 [Trichoplax adhaerens]
PTSG_02040	BP_GO:0055114:oxidation reduction; BP_GO:0006118:electron transport	MF_GO:0004497:monooxygenase activity; MF_GO:0009055:electron carrier activity; MF_GO:0020037:heme binding	NoCC	cytochrome p450 4b1-like
PTSG_02041	BP_GO:0001575:globoside metabolic process; BP_GO:0006027:glycosaminoglycan catabolic process; BP_GO:0006040:amino sugar metabolic process	MF_GO:0004563:beta-N-acetylhexosaminidase activity; MF_GO:0005515:protein binding; MF_GO:0043169:cation binding	NoCC	glycoside hydrolase family protein
PTSG_02042	NoBP	MF_GO:0005515:protein binding	NoCC	---NA---
PTSG_02043	BP_GO:0030154:cell differentiation; BP_GO:0007275:multicellular organismal development	NoMF	CC_GO:0005887:integral to plasma membrane	cleft lip and palate associated transmembrane protein 1
PTSG_02046	NoBP	MF_GO:0005488:binding	NoCC	---NA---
PTSG_02048	BP_GO:0033540:fatty acid beta-oxidation using acyl-CoA oxidase; BP_GO:0006091:generation of precursor metabolites and energy; BP_GO:0006090:pyruvate metabolic process; BP_GO:0006550:isoleucine catabolic process; BP_GO:0006552:leucine catabolic process; BP_GO:0006554:lysine catabolic process; BP_GO:0006568:tryptophan metabolic process; BP_GO:0006574:valine catabolic process; BP_GO:0006633:fatty ac…	MF_GO:0003985:acetyl-CoA C-acetyltransferase activity; MF_GO:0003988:acetyl-CoA C-acyltransferase activity; MF_GO:0005515:protein binding	CC_GO:0005739:mitochondrion; CC_GO:0005782:peroxisomal matrix	3-ketoacyl- thiolase a
PTSG_02049	NoBP	MF_GO:0005515:protein binding	NoCC	protein
PTSG_02051	NoBP	MF_GO:0008270:zinc ion binding; MF_GO:0003676:nucleic acid binding	CC_GO:0005622:intracellular	zinc finger
PTSG_02054	NoBP	NoMF	CC_GO:0016020:membrane	s-adenosylmethionine mitochondrial carrier protein
PTSG_02055	BP_GO:0006629:lipid metabolic process; BP_GO:0055114:oxidation reduction	MF_GO:0016491:oxidoreductase activity; MF_GO:0020037:heme binding	NoCC	protein
PTSG_02059	BP_GO:0006909:phagocytosis	MF_GO:0005515:protein binding	CC_GO:0005856:cytoskeleton	isoform cra_a
PTSG_02063	BP_GO:0007017:microtubule-based process	MF_GO:0003777:microtubule motor activity	CC_GO:0005875:microtubule associated complex; CC_GO:0043186:P granule; CC_GO:0005634:nucleus; CC_GO:0005874:microtubule	neuronal nitric oxidse synthase inhibitor
PTSG_02065	BP_GO:0055085:transmembrane transport	MF_GO:0005524:ATP binding	CC_GO:0016021:integral to membrane	abc atp-binding family
PTSG_02075	BP_GO:0046854:phosphoinositide phosphorylation; BP_GO:0048015:phosphoinositide-mediated signaling; BP_GO:0007165:signal transduction	MF_GO:0005515:protein binding; MF_GO:0016303:1-phosphatidylinositol-3-kinase activity	CC_GO:0005942:phosphoinositide 3-kinase complex	pi3k-ca alpha
PTSG_02076	BP_GO:0045454:cell redox homeostasis	NoMF	NoCC	hypothetical protein SELMODRAFT_440252 [Selaginella moellendorffii]
PTSG_02077	BP_GO:0006779:porphyrin biosynthetic process; BP_GO:0055114:oxidation reduction; BP_GO:0015994:chlorophyll metabolic process	MF_GO:0004109:coproporphyrinogen oxidase activity; MF_GO:0051536:iron-sulfur cluster binding	CC_GO:0005737:cytoplasm	coproporphyrinogen iii oxidase
PTSG_02078	BP_GO:0005975:carbohydrate metabolic process	MF_GO:0003824:catalytic activity; MF_GO:0043169:cation binding	NoCC	chitinase domain-containing protein 1 precursor
PTSG_02079	BP_GO:0007154:cell communication	MF_GO:0005515:protein binding; MF_GO:0035091:phosphoinositide binding	NoCC	sh3 and px domains 2b
PTSG_02082	BP_GO:0005975:carbohydrate metabolic process	MF_GO:0003824:catalytic activity; MF_GO:0008270:zinc ion binding; MF_GO:0030246:carbohydrate binding	CC_GO:0005622:intracellular	-alpha-glucan branching enzyme
PTSG_02084	BP_GO:0006412:translation; BP_GO:0042254:ribosome biogenesis	MF_GO:0003735:structural constituent of ribosome	CC_GO:0005840:ribosome	60s ribosomal protein l29
PTSG_02085	BP_GO:0032313:regulation of Rab GTPase activity	MF_GO:0005097:Rab GTPase activator activity; MF_GO:0005515:protein binding	CC_GO:0005622:intracellular	tbc1 domain member 2
PTSG_02087	NoBP	MF_GO:0005515:protein binding	NoCC	hematopoietic sh2 domain-containing
PTSG_02092	NoBP	MF_GO:0008270:zinc ion binding; MF_GO:0005515:protein binding	CC_GO:0005622:intracellular	probable e3 ubiquitin-protein ligase mycbp2
PTSG_02093	BP_GO:0030036:actin cytoskeleton organization	MF_GO:0003779:actin binding; MF_GO:0017048:Rho GTPase binding	CC_GO:0015629:actin cytoskeleton	formin-like protein 2 (formin homology 2 domain-containing protein 2)
PTSG_02094	NoBP	MF_GO:0003824:catalytic activity	NoCC	glycosyl family 88
PTSG_02097	NoBP	MF_GO:0005515:protein binding	NoCC	neurohypophysial n-terminal domain containing protein
PTSG_02098	BP_GO:0006468:protein amino acid phosphorylation; BP_GO:0009069:serine family amino acid metabolic process	MF_GO:0004674:protein serine/threonine kinase activity; MF_GO:0005524:ATP binding	NoCC	hypothetical protein [Monosiga brevicollis MX1]
PTSG_02100	BP_GO:0051436:negative regulation of ubiquitin-protein ligase activity during mitotic cell cycle; BP_GO:0031145:anaphase-promoting complex-dependent proteasomal ubiquitin-dependent protein catabolic process; BP_GO:0051437:positive regulation of ubiquitin-protein ligase activity during mitotic cell cycle; BP_GO:0042176:regulation of protein catabolic process	MF_GO:0005515:protein binding; MF_GO:0030234:enzyme regulator activity	CC_GO:0000502:proteasome complex	proteasome ( macropain) 26s non- 3
PTSG_02101	NoBP	MF_GO:0003677:DNA binding; MF_GO:0005515:protein binding	NoCC	sry (sex determining region y)-box 13
PTSG_02104	BP_GO:0007264:small GTPase mediated signal transduction; BP_GO:0007165:signal transduction	MF_GO:0005525:GTP binding; MF_GO:0003924:GTPase activity	CC_GO:0005622:intracellular; CC_GO:0016020:membrane	ras family protein
PTSG_02105	NoBP	MF_GO:0004437:inositol or phosphatidylinositol phosphatase activity	NoCC	myo inositol
PTSG_02106	BP_GO:0006508:proteolysis	MF_GO:0004197:cysteine-type endopeptidase activity	NoCC	papain family cysteine protease
PTSG_02114	NoBP	MF_GO:0017111:nucleoside-triphosphatase activity; MF_GO:0005524:ATP binding	NoCC	aaa family atpase
PTSG_02116	BP_GO:0007218:neuropeptide signaling pathway; BP_GO:0007165:signal transduction	MF_GO:0004888:transmembrane receptor activity	CC_GO:0016020:membrane	---NA---
PTSG_02121	NoBP	MF_GO:0008270:zinc ion binding	NoCC	hypothetical protein [Monosiga brevicollis MX1]
PTSG_02122	BP_GO:0051603:proteolysis involved in cellular protein catabolic process	MF_GO:0004298:threonine-type endopeptidase activity	CC_GO:0005737:cytoplasm; CC_GO:0005839:proteasome core complex; CC_GO:0005634:nucleus	proteasome subunit beta type-6
PTSG_02125	BP_GO:0007264:small GTPase mediated signal transduction	MF_GO:0003924:GTPase activity; MF_GO:0019003:GDP binding; MF_GO:0005525:GTP binding; MF_GO:0008270:zinc ion binding; MF_GO:0003676:nucleic acid binding	CC_GO:0005622:intracellular	ras family
PTSG_02126	BP_GO:0006120:mitochondrial electron transport, NADH to ubiquinone; BP_GO:0006744:ubiquinone biosynthetic process; BP_GO:0006814:sodium ion transport; BP_GO:0015992:proton transport	MF_GO:0008137:NADH dehydrogenase (ubiquinone) activity	NoCC	nadh dehydrogenase
PTSG_02127	BP_GO:0055114:oxidation reduction; BP_GO:0006118:electron transport	MF_GO:0050660:FAD binding; MF_GO:0003995:acyl-CoA dehydrogenase activity	NoCC	isovaleryl coenzyme a dehydrogenase
PTSG_02129	BP_GO:0007155:cell adhesion	NoMF	CC_GO:0008305:integrin complex	glycosylphosphatidylinositol phospholipase d
PTSG_02130	BP_GO:0007018:microtubule-based movement	MF_GO:0003777:microtubule motor activity; MF_GO:0005524:ATP binding	CC_GO:0005874:microtubule	protein
PTSG_02131	BP_GO:0009058:biosynthetic process	MF_GO:0005515:protein binding	NoCC	glycosyl transferase family 2
PTSG_02132	BP_GO:0006468:protein amino acid phosphorylation	MF_GO:0005524:ATP binding; MF_GO:0004713:protein tyrosine kinase activity; MF_GO:0005515:protein binding	NoCC	protein
PTSG_02133	BP_GO:0006457:protein folding	MF_GO:0031072:heat shock protein binding; MF_GO:0051082:unfolded protein binding	NoCC	subfamily member 9
PTSG_02134	BP_GO:0007154:cell communication	MF_GO:0005515:protein binding; MF_GO:0035091:phosphoinositide binding; MF_GO:0005509:calcium ion binding	NoCC	sorting nexin-8
PTSG_02135	NoBP	MF_GO:0005515:protein binding	NoCC	ank repeat-containing
PTSG_02140	BP_GO:0006119:oxidative phosphorylation	MF_GO:0004252:serine-type endopeptidase activity; MF_GO:0000287:magnesium ion binding; MF_GO:0004427:inorganic diphosphatase activity	CC_GO:0016021:integral to membrane; CC_GO:0005737:cytoplasm	rhbdf1 protein
PTSG_02141	NoBP	MF_GO:0005515:protein binding	NoCC	anaphase-promoting complex subunit 4
PTSG_02145	BP_GO:0045039:protein import into mitochondrial inner membrane	NoMF	CC_GO:0042719:mitochondrial intermembrane space protein transporter complex	mitochondrial import inner membrane translocase subunit tim8 a
PTSG_02146	BP_GO:0000917:barrier septum formation	MF_GO:0005525:GTP binding	CC_GO:0005622:intracellular	protein
PTSG_02147	BP_GO:0043473:pigmentation	NoMF	CC_GO:0043231:intracellular membrane-bounded organelle	myg1 protein
PTSG_02149	BP_GO:0007049:cell cycle	MF_GO:0005515:protein binding; MF_GO:0008270:zinc ion binding	CC_GO:0005634:nucleus	cdk-activating kinase assembly factor mat1
PTSG_02152	BP_GO:0010171:body morphogenesis; BP_GO:0002119:nematode larval development; BP_GO:0001703:gastrulation with mouth forming first; BP_GO:0045454:cell redox homeostasis; BP_GO:0040017:positive regulation of locomotion; BP_GO:0040010:positive regulation of growth rate; BP_GO:0009792:embryonic development ending in birth or egg hatching; BP_GO:0006662:glycerol ether metabolic process; BP_GO:0006118:e…	MF_GO:0003810:protein-glutamine gamma-glutamyltransferase activity; MF_GO:0003756:protein disulfide isomerase activity; MF_GO:0009055:electron carrier activity; MF_GO:0015035:protein disulfide oxidoreductase activity	CC_GO:0005783:endoplasmic reticulum	protein disulfide isomerase
PTSG_02153	BP_GO:0006457:protein folding; BP_GO:0006950:response to stress	MF_GO:0051082:unfolded protein binding; MF_GO:0005524:ATP binding	CC_GO:0005737:cytoplasm	heat shock protein 90
PTSG_02154	BP_GO:0009072:aromatic amino acid family metabolic process; BP_GO:0055114:oxidation reduction	MF_GO:0005506:iron ion binding; MF_GO:0016597:amino acid binding; MF_GO:0016714:oxidoreductase activity, acting on paired donors, with incorporation or reduction of molecular oxygen, reduced pteridine as one donor, and incorporation of one atom of oxygen	NoCC	phenylalanine hydroxylase
PTSG_02155	NoBP	MF_GO:0008440:inositol trisphosphate 3-kinase activity	NoCC	inositol -trisphosphate 3-kinase
PTSG_02156	BP_GO:0006506:GPI anchor biosynthetic process	MF_GO:0017176:phosphatidylinositol N-acetylglucosaminyltransferase activity	CC_GO:0016021:integral to membrane	phosphatidylinositol n-acetylglucosaminyltransferase subunit q-like
PTSG_02157	NoBP	MF_GO:0005515:protein binding	CC_GO:0044464:cell part	regulator of microtubule dynamics protein 1
PTSG_02160	BP_GO:0006355:regulation of transcription, DNA-dependent	MF_GO:0043565:sequence-specific DNA binding; MF_GO:0003700:transcription factor activity; MF_GO:0005515:protein binding	CC_GO:0005667:transcription factor complex	forkhead box protein j1
PTSG_02162	BP_GO:0008033:tRNA processing; BP_GO:0009451:RNA modification	MF_GO:0003723:RNA binding; MF_GO:0016428:tRNA (cytosine-5-)-methyltransferase activity	CC_GO:0044424:intracellular part	trna (cytosine-5-)-methyltransferase nsun2
PTSG_02164	BP_GO:0006810:transport	MF_GO:0005215:transporter activity	CC_GO:0016020:membrane	solute carrier organic anion transporter family member 5a1 isoform 1
PTSG_02165	BP_GO:0006108:malate metabolic process; BP_GO:0055114:oxidation reduction; BP_GO:0006096:glycolysis; BP_GO:0006090:pyruvate metabolic process; BP_GO:0019643:reductive tricarboxylic acid cycle; BP_GO:0046487:glyoxylate metabolic process	MF_GO:0005488:binding; MF_GO:0030060:L-malate dehydrogenase activity	CC_GO:0005829:cytosol	malate cytoplasmic
PTSG_02166	BP_GO:0032515:negative regulation of phosphoprotein phosphatase activity; BP_GO:0032516:positive regulation of phosphoprotein phosphatase activity; BP_GO:0035307:positive regulation of protein amino acid dephosphorylation; BP_GO:0035308:negative regulation of protein amino acid dephosphorylation; BP_GO:0007165:signal transduction	MF_GO:0008601:protein phosphatase type 2A regulator activity; MF_GO:0051721:protein phosphatase 2A binding; MF_GO:0008160:protein tyrosine phosphatase activator activity; MF_GO:0005102:receptor binding; MF_GO:0005524:ATP binding; MF_GO:0016887:ATPase activity; MF_GO:0046982:protein heterodimerization activity; MF_GO:0042803:protein homodimerization activity	CC_GO:0005625:soluble fraction; CC_GO:0034704:calcium channel complex; CC_GO:0000159:protein phosphatase type 2A complex	phosphotyrosyl phosphatase activator
PTSG_02170	NoBP	MF_GO:0005515:protein binding	NoCC	ubiquitously transcribed x chromosome tetratricopeptide repeat
PTSG_02171	BP_GO:0006810:transport	NoMF	CC_GO:0016020:membrane; CC_GO:0005739:mitochondrion	mitochondrial carnitine acylcarnitine carrier protein
PTSG_02172	NoBP	MF_GO:0003824:catalytic activity	NoCC	protein phosphatase 1k (pp2c domain containing)
PTSG_02173	BP_GO:0006367:transcription initiation from RNA polymerase II promoter; BP_GO:0008380:RNA splicing; BP_GO:0006368:RNA elongation from RNA polymerase II promoter; BP_GO:0006144:purine base metabolic process; BP_GO:0006206:pyrimidine base metabolic process	MF_GO:0003899:DNA-directed RNA polymerase activity; MF_GO:0030275:LRR domain binding; MF_GO:0004672:protein kinase activity; MF_GO:0003677:DNA binding; MF_GO:0046983:protein dimerization activity	CC_GO:0005665:DNA-directed RNA polymerase II, core complex; CC_GO:0005666:DNA-directed RNA polymerase III complex; CC_GO:0005730:nucleolus	polymerase ii (dna directed) polypeptide
PTSG_02176	BP_GO:0008033:tRNA processing; BP_GO:0055114:oxidation reduction	MF_GO:0003676:nucleic acid binding; MF_GO:0008270:zinc ion binding; MF_GO:0017150:tRNA dihydrouridine synthase activity; MF_GO:0050660:FAD binding	NoCC	trna-dihydrouridine synthase 3-like
PTSG_02177	BP_GO:0006950:response to stress	NoMF	NoCC	stress protein
PTSG_02180	NoBP	NoMF	CC_GO:0005737:cytoplasm	cytochrome c oxidase assembly protein cox19
PTSG_02181	BP_GO:0006979:response to oxidative stress; BP_GO:0055114:oxidation reduction; BP_GO:0006568:tryptophan metabolic process; BP_GO:0006804:peroxidase reaction; BP_GO:0015947:methane metabolic process	MF_GO:0004096:catalase activity	NoCC	required for meiotic nuclear division protein 1 homolog
PTSG_02182	BP_GO:0005975:carbohydrate metabolic process	MF_GO:0004553:hydrolase activity, hydrolyzing O-glycosyl compounds; MF_GO:0043169:cation binding	NoCC	alpha-galactosidase alpha-n-
PTSG_02183	BP_GO:0006508:proteolysis	MF_GO:0008236:serine-type peptidase activity	CC_GO:0016020:membrane	mitochondrial inner membrane protease subunit 1-like
PTSG_02184	NoBP	MF_GO:0005515:protein binding; MF_GO:0008270:zinc ion binding	NoCC	zinc finger protein
PTSG_02188	NoBP	MF_GO:0005515:protein binding	CC_GO:0005634:nucleus	nucleolar protein 10
PTSG_02189	BP_GO:0007165:signal transduction	MF_GO:0005515:protein binding; MF_GO:0003774:motor activity; MF_GO:0005524:ATP binding	CC_GO:0016459:myosin complex	myosin-i heavy chain
PTSG_02190	BP_GO:0006457:protein folding	MF_GO:0031072:heat shock protein binding; MF_GO:0051082:unfolded protein binding	NoCC	chaperone with dnak
PTSG_02196	BP_GO:0007165:signal transduction; BP_GO:0045859:regulation of protein kinase activity	MF_GO:0008603:cAMP-dependent protein kinase regulator activity	NoCC	---NA---
PTSG_02198	BP_GO:0006269:DNA replication, synthesis of RNA primer; BP_GO:0006351:transcription, DNA-dependent	MF_GO:0003896:DNA primase activity	CC_GO:0005657:replication fork; CC_GO:0005730:nucleolus	dna ligase d
PTSG_02200	BP_GO:0055114:oxidation reduction; BP_GO:0006098:pentose-phosphate shunt; BP_GO:0006550:isoleucine catabolic process; BP_GO:0006552:leucine catabolic process; BP_GO:0006574:valine catabolic process; BP_GO:0019521:D-gluconate metabolic process	MF_GO:0008442:3-hydroxyisobutyrate dehydrogenase activity; MF_GO:0004616:phosphogluconate dehydrogenase (decarboxylating) activity; MF_GO:0051287:NAD or NADH binding	CC_GO:0005759:mitochondrial matrix	3-hydroxyisobutyrate dehydrogenase
PTSG_02201	BP_GO:0032507:maintenance of protein location in cell; BP_GO:0007291:sperm individualization; BP_GO:0009851:auxin biosynthetic process; BP_GO:0000910:cytokinesis; BP_GO:0016319:mushroom body development; BP_GO:0007010:cytoskeleton organization; BP_GO:0006911:phagocytosis, engulfment; BP_GO:0002121:inter-male aggressive behavior	MF_GO:0005524:ATP binding; MF_GO:0005515:protein binding; MF_GO:0005200:structural constituent of cytoskeleton	CC_GO:0031011:Ino80 complex; CC_GO:0005884:actin filament; CC_GO:0005811:lipid particle	actin
PTSG_02204	BP_GO:0006511:ubiquitin-dependent protein catabolic process	MF_GO:0005515:protein binding; MF_GO:0016874:ligase activity	NoCC	s-phase kinase-associated protein 1a
PTSG_02205	BP_GO:0007059:chromosome segregation; BP_GO:0051301:cell division	NoMF	CC_GO:0005634:nucleus	centromere partial
PTSG_02206	BP_GO:0006508:proteolysis	MF_GO:0008237:metallopeptidase activity; MF_GO:0017111:nucleoside-triphosphatase activity; MF_GO:0005524:ATP binding	NoCC	ring finger protein 213-like
PTSG_02207	NoBP	MF_GO:0005515:protein binding	NoCC	wd repeat domain phosphoinositide-interacting protein 3
PTSG_02209	NoBP	MF_GO:0000166:nucleotide binding	NoCC	gpn-loop gtpase 1
PTSG_02212	NoBP	MF_GO:0005515:protein binding	NoCC	---NA---
PTSG_02214	NoBP	MF_GO:0005515:protein binding	NoCC	hypothetical protein [Monosiga brevicollis MX1]
PTSG_02215	NoBP	MF_GO:0005515:protein binding; MF_GO:0008270:zinc ion binding	NoCC	isoform a
PTSG_02217	BP_GO:0007165:signal transduction	MF_GO:0005515:protein binding	NoCC	hypothetical protein [Monosiga brevicollis MX1]
PTSG_02218	BP_GO:0006468:protein amino acid phosphorylation; BP_GO:0009069:serine family amino acid metabolic process	MF_GO:0005524:ATP binding; MF_GO:0004674:protein serine/threonine kinase activity	NoCC	ctr1-like protein kinase
PTSG_02219	BP_GO:0006470:protein amino acid dephosphorylation; BP_GO:0006570:tyrosine metabolic process	MF_GO:0004725:protein tyrosine phosphatase activity; MF_GO:0005515:protein binding	NoCC	protein tyrosine phosphatase
PTSG_02221	NoBP	MF_GO:0005488:binding	NoCC	fam179b protein
PTSG_02222	BP_GO:0006810:transport	MF_GO:0000062:acyl-CoA binding	CC_GO:0016021:integral to membrane	golgi resident protein gcp60
PTSG_02223	BP_GO:0006464:protein modification process; BP_GO:0006570:tyrosine metabolic process	MF_GO:0004835:tubulin-tyrosine ligase activity	NoCC	tubulin tyrosine ligase-like member 5
PTSG_02224	BP_GO:0009116:nucleoside metabolic process; BP_GO:0009165:nucleotide biosynthetic process; BP_GO:0006098:pentose-phosphate shunt; BP_GO:0006144:purine base metabolic process	MF_GO:0000287:magnesium ion binding; MF_GO:0004749:ribose phosphate diphosphokinase activity	NoCC	phosphoribosyl pyrophosphate synthetase
PTSG_02225	BP_GO:0009220:pyrimidine ribonucleotide biosynthetic process; BP_GO:0019856:pyrimidine base biosynthetic process	MF_GO:0046872:metal ion binding; MF_GO:0004151:dihydroorotase activity	NoCC	dihydroorotase
PTSG_02226	BP_GO:0007165:signal transduction	MF_GO:0004872:receptor activity; MF_GO:0005515:protein binding	NoCC	usher syndrome 2a (autosomal mild)
PTSG_02230	BP_GO:0005975:carbohydrate metabolic process	MF_GO:0003824:catalytic activity; MF_GO:0043169:cation binding	NoCC	glycoside hydrolase clan gh-d
PTSG_02231	BP_GO:0055085:transmembrane transport	NoMF	NoCC	protein
PTSG_02232	BP_GO:0005975:carbohydrate metabolic process	NoMF	CC_GO:0016020:membrane	alpha- -mannosyl-glycoprotein 4-beta-n-acetylglucosaminyltransferase c
PTSG_02233	NoBP	MF_GO:0005509:calcium ion binding	NoCC	---NA---
PTSG_02237	BP_GO:0008152:metabolic process	MF_GO:0003824:catalytic activity	NoCC	enoyl coenzyme a hydratase domain containing 1
PTSG_02242	BP_GO:0007067:mitosis	NoMF	CC_GO:0000151:ubiquitin ligase complex; CC_GO:0000776:kinetochore	suppressor of g2 allele of skp1 homolog isoform 2
PTSG_02243	BP_GO:0007165:signal transduction	MF_GO:0005515:protein binding	NoCC	isoform a
PTSG_02245	BP_GO:0016051:carbohydrate biosynthetic process	MF_GO:0008146:sulfotransferase activity	CC_GO:0016021:integral to membrane	hypothetical protein [Monosiga brevicollis MX1]
PTSG_02246	BP_GO:0006511:ubiquitin-dependent protein catabolic process; BP_GO:0006412:translation; BP_GO:0042254:ribosome biogenesis	MF_GO:0008270:zinc ion binding; MF_GO:0003735:structural constituent of ribosome	CC_GO:0005840:ribosome	ufd1 like protein
PTSG_02248	BP_GO:0031167:rRNA methylation	MF_GO:0003676:nucleic acid binding; MF_GO:0008168:methyltransferase activity	NoCC	homolog 1
PTSG_02249	NoBP	MF_GO:0008270:zinc ion binding	CC_GO:0005622:intracellular	zinc finger family expressed
PTSG_02250	BP_GO:0006412:translation; BP_GO:0042254:ribosome biogenesis	MF_GO:0003735:structural constituent of ribosome; MF_GO:0000166:nucleotide binding	CC_GO:0005840:ribosome	ribosomal protein s24
PTSG_02252	BP_GO:0042967:acyl-carrier-protein biosynthetic process	MF_GO:0008415:acyltransferase activity	CC_GO:0044464:cell part	1-acyl-sn-glycerol-3-phosphate acyltransferase
PTSG_02253	BP_GO:0055114:oxidation reduction; BP_GO:0006098:pentose-phosphate shunt; BP_GO:0006749:glutathione metabolic process	MF_GO:0004345:glucose-6-phosphate dehydrogenase activity; MF_GO:0008081:phosphoric diester hydrolase activity; MF_GO:0050661:NADP or NADPH binding	NoCC	glucose-6-phosphate 1-dehydrogenase
PTSG_02254	NoBP	MF_GO:0005515:protein binding	NoCC	wd repeat domain partial
PTSG_02255	BP_GO:0006099:tricarboxylic acid cycle	MF_GO:0020037:heme binding	CC_GO:0005743:mitochondrial inner membrane; CC_GO:0016021:integral to membrane	succinate dehydrogenase complex subunit d
PTSG_02256	BP_GO:0006448:regulation of translational elongation	MF_GO:0003746:translation elongation factor activity; MF_GO:0003924:GTPase activity; MF_GO:0005525:GTP binding	CC_GO:0005840:ribosome	eukaryotic translation elongation factor 1 alpha
PTSG_02257	NoBP	MF_GO:0005515:protein binding	CC_GO:0044431:Golgi apparatus part; CC_GO:0016020:membrane	golgi golgin subfamily 5
PTSG_02258	NoBP	MF_GO:0000062:acyl-CoA binding	NoCC	acyl binding
PTSG_02259	BP_GO:0042254:ribosome biogenesis; BP_GO:0006414:translational elongation	MF_GO:0003735:structural constituent of ribosome	CC_GO:0005840:ribosome	ribosomal p0
PTSG_02260	NoBP	MF_GO:0005515:protein binding	NoCC	---NA---
PTSG_02263	BP_GO:0022402:cell cycle process	MF_GO:0005488:binding	CC_GO:0043229:intracellular organelle	stromal antigen 2
PTSG_02267	NoBP	MF_GO:0005509:calcium ion binding	NoCC	signal transduction protein with efhand domain
PTSG_02268	BP_GO:0005976:polysaccharide metabolic process	NoMF	NoCC	122 kda protein tmem16
PTSG_02270	BP_GO:0009058:biosynthetic process; BP_GO:0006687:glycosphingolipid metabolic process	MF_GO:0001733:galactosylceramide sulfotransferase activity	CC_GO:0005794:Golgi apparatus; CC_GO:0016021:integral to membrane	protein
PTSG_02274	NoBP	MF_GO:0008270:zinc ion binding	CC_GO:0005622:intracellular	---NA---
PTSG_02275	BP_GO:0006105:succinate metabolic process; BP_GO:0006104:succinyl-CoA metabolic process; BP_GO:0019643:reductive tricarboxylic acid cycle	MF_GO:0019003:GDP binding; MF_GO:0004775:succinate-CoA ligase (ADP-forming) activity; MF_GO:0005524:ATP binding; MF_GO:0046982:protein heterodimerization activity; MF_GO:0004776:succinate-CoA ligase (GDP-forming) activity	CC_GO:0045244:succinate-CoA ligase complex (GDP-forming)	suclg2 protein
PTSG_02276	BP_GO:0006468:protein amino acid phosphorylation; BP_GO:0009069:serine family amino acid metabolic process	MF_GO:0005524:ATP binding; MF_GO:0005515:protein binding; MF_GO:0004674:protein serine/threonine kinase activity	NoCC	kinase family protein
PTSG_02278	BP_GO:0006545:glycine biosynthetic process; BP_GO:0009165:nucleotide biosynthetic process; BP_GO:0055114:oxidation reduction; BP_GO:0006761:dihydrofolate biosynthetic process; BP_GO:0046656:folic acid biosynthetic process	MF_GO:0004146:dihydrofolate reductase activity; MF_GO:0050661:NADP or NADPH binding	NoCC	bifunctional dihydrofolate reductase-thymidylate synthase
PTSG_02280	BP_GO:0006614:SRP-dependent cotranslational protein targeting to membrane; BP_GO:0045900:negative regulation of translational elongation	MF_GO:0008312:7S RNA binding; MF_GO:0030942:endoplasmic reticulum signal peptide binding	CC_GO:0048500:signal recognition particle	signal recognition particle 14 kda protein
PTSG_02281	BP_GO:0006508:proteolysis; BP_GO:0007155:cell adhesion	MF_GO:0004222:metalloendopeptidase activity; MF_GO:0008270:zinc ion binding	CC_GO:0016020:membrane	---NA---
PTSG_02282	BP_GO:0007165:signal transduction	MF_GO:0005509:calcium ion binding	CC_GO:0005578:proteinaceous extracellular matrix	ef hand family protein
PTSG_02283	NoBP	MF_GO:0005515:protein binding	NoCC	---NA---
PTSG_02284	NoBP	MF_GO:0005516:calmodulin binding	NoCC	kiaa1033 protein
PTSG_02285	BP_GO:0006468:protein amino acid phosphorylation; BP_GO:0009069:serine family amino acid metabolic process	MF_GO:0005524:ATP binding; MF_GO:0004674:protein serine/threonine kinase activity	NoCC	snf-related serine threonine-protein kinase
PTSG_02289	BP_GO:0006367:transcription initiation from RNA polymerase II promoter; BP_GO:0008380:RNA splicing; BP_GO:0006368:RNA elongation from RNA polymerase II promoter; BP_GO:0006144:purine base metabolic process; BP_GO:0006206:pyrimidine base metabolic process	MF_GO:0003899:DNA-directed RNA polymerase activity; MF_GO:0004672:protein kinase activity; MF_GO:0003677:DNA binding; MF_GO:0005515:protein binding; MF_GO:0032549:ribonucleoside binding	CC_GO:0005665:DNA-directed RNA polymerase II, core complex; CC_GO:0005730:nucleolus	dna-directed rna polymerase ii subunit rpb2
PTSG_02290	BP_GO:0006464:protein modification process; BP_GO:0006570:tyrosine metabolic process	MF_GO:0004835:tubulin-tyrosine ligase activity	CC_GO:0005856:cytoskeleton	probable tubulin polyglutamylase ttll9
PTSG_02292	BP_GO:0009987:cellular process	MF_GO:0005515:protein binding	NoCC	elongator protein 2
PTSG_02297	NoBP	MF_GO:0016491:oxidoreductase activity	NoCC	protein
PTSG_02300	BP_GO:0009792:embryonic development ending in birth or egg hatching; BP_GO:0002119:nematode larval development; BP_GO:0000003:reproduction; BP_GO:0040007:growth	NoMF	NoCC	duf1077 family protein
PTSG_02301	BP_GO:0045454:cell redox homeostasis; BP_GO:0055114:oxidation reduction; BP_GO:0006118:electron transport; BP_GO:0006206:pyrimidine base metabolic process	MF_GO:0004791:thioredoxin-disulfide reductase activity; MF_GO:0050661:NADP or NADPH binding; MF_GO:0050660:FAD binding	CC_GO:0005737:cytoplasm	thioredoxin reductase 3
PTSG_02302	BP_GO:0016266:O-glycan processing	MF_GO:0004653:polypeptide N-acetylgalactosaminyltransferase activity	CC_GO:0044464:cell part	udp-n-acetyl-d-galactosamine:polypeptide n-acetylgalactosaminyltransferase
PTSG_02303	BP_GO:0006810:transport; BP_GO:0009987:cellular process	MF_GO:0005215:transporter activity	CC_GO:0016020:membrane; CC_GO:0005739:mitochondrion	atpump1 ucp1
PTSG_02304	NoBP	MF_GO:0003676:nucleic acid binding; MF_GO:0005524:ATP binding; MF_GO:0008026:ATP-dependent helicase activity	NoCC	dead deah box helicase
PTSG_02306	NoBP	MF_GO:0003676:nucleic acid binding; MF_GO:0008270:zinc ion binding; MF_GO:0004386:helicase activity	NoCC	regulator of nonsense
PTSG_02307	BP_GO:0007155:cell adhesion	NoMF	NoCC	heat shock protein beta-11-like
PTSG_02309	NoBP	MF_GO:0005515:protein binding	NoCC	pci domain containing 2
PTSG_02310	NoBP	MF_GO:0003723:RNA binding	NoCC	far upstream element-binding protein 2
PTSG_02312	NoBP	MF_GO:0005509:calcium ion binding	NoCC	transmembrane protein 65
PTSG_02314	BP_GO:0006429:leucyl-tRNA aminoacylation; BP_GO:0009097:isoleucine biosynthetic process; BP_GO:0009098:leucine biosynthetic process; BP_GO:0009099:valine biosynthetic process	MF_GO:0005524:ATP binding; MF_GO:0004823:leucine-tRNA ligase activity	CC_GO:0005737:cytoplasm	leucyl-trna synthetase
PTSG_02315	BP_GO:0006729:tetrahydrobiopterin biosynthetic process	MF_GO:0008124:4-alpha-hydroxytetrahydrobiopterin dehydratase activity	NoCC	pterin-4-alpha-carbinolamine dehydratase 2
PTSG_02316	BP_GO:0045449:regulation of transcription	MF_GO:0003700:transcription factor activity; MF_GO:0043565:sequence-specific DNA binding	CC_GO:0005667:transcription factor complex	sp1 protein
PTSG_02317	NoBP	MF_GO:0005515:protein binding	NoCC	autosomal recessive 31
PTSG_02318	BP_GO:0006396:RNA processing; BP_GO:0051252:regulation of RNA metabolic process	MF_GO:0000175:3'-5'-exoribonuclease activity; MF_GO:0003723:RNA binding	CC_GO:0044424:intracellular part	exosome component 6
PTSG_02320	BP_GO:0009851:auxin biosynthetic process; BP_GO:0007018:microtubule-based movement	MF_GO:0016887:ATPase activity; MF_GO:0005524:ATP binding; MF_GO:0003777:microtubule motor activity	CC_GO:0030286:dynein complex; CC_GO:0042995:cell projection; CC_GO:0005874:microtubule	heavy chain 2
PTSG_02325	BP_GO:0008152:metabolic process	MF_GO:0003824:catalytic activity	NoCC	pyruvate dehydrogenase beta
PTSG_02327	NoBP	MF_GO:0043565:sequence-specific DNA binding	CC_GO:0005622:intracellular	dr1-associated corepressor
PTSG_02330	BP_GO:0040010:positive regulation of growth rate; BP_GO:0009792:embryonic development ending in birth or egg hatching; BP_GO:0007264:small GTPase mediated signal transduction; BP_GO:0040035:hermaphrodite genitalia development; BP_GO:0018996:molting cycle, collagen and cuticulin-based cuticle; BP_GO:0010171:body morphogenesis; BP_GO:0002119:nematode larval development; BP_GO:0007165:signal transdu…	MF_GO:0004871:signal transducer activity; MF_GO:0005525:GTP binding	CC_GO:0005622:intracellular	cre-arf-3 protein
PTSG_02335	BP_GO:0006367:transcription initiation from RNA polymerase II promoter; BP_GO:0006357:regulation of transcription from RNA polymerase II promoter	MF_GO:0003702:RNA polymerase II transcription factor activity	CC_GO:0005672:transcription factor TFIIA complex	---NA---
PTSG_02336	NoBP	MF_GO:0008146:sulfotransferase activity	NoCC	---NA---
PTSG_02340	BP_GO:0055114:oxidation reduction; BP_GO:0006525:arginine metabolic process; BP_GO:0006560:proline metabolic process; BP_GO:0018401:peptidyl-proline hydroxylation to 4-hydroxy-L-proline	MF_GO:0005506:iron ion binding; MF_GO:0031418:L-ascorbic acid binding; MF_GO:0005515:protein binding; MF_GO:0004656:procollagen-proline 4-dioxygenase activity	CC_GO:0005783:endoplasmic reticulum	procollagen- 2-oxoglutarate 4-dioxygenase (proline 4-hydroxylase) alpha polypeptide i
PTSG_02341	NoBP	MF_GO:0005515:protein binding	NoCC	kinetochore-associated protein 1 (rough deal homolog)
PTSG_02343	BP_GO:0006468:protein amino acid phosphorylation; BP_GO:0009069:serine family amino acid metabolic process	MF_GO:0005524:ATP binding; MF_GO:0004674:protein serine/threonine kinase activity	NoCC	map microtubule affinity-regulating kinase
PTSG_02345	BP_GO:0007018:microtubule-based movement	MF_GO:0003777:microtubule motor activity; MF_GO:0005524:ATP binding	CC_GO:0005874:microtubule	kinesin family member 19
PTSG_02346	BP_GO:0051103:DNA ligation involved in DNA repair	MF_GO:0003909:DNA ligase activity	NoCC	coiled-coil domain containing 100 isoform 1
PTSG_02347	BP_GO:0055114:oxidation reduction	MF_GO:0016491:oxidoreductase activity	NoCC	---NA---
PTSG_02350	NoBP	MF_GO:0003676:nucleic acid binding; MF_GO:0000166:nucleotide binding	NoCC	eukaryotic translation initiation factor
PTSG_02351	BP_GO:0016256:N-glycan processing to lysosome	MF_GO:0003976:UDP-N-acetylglucosamine-lysosomal-enzyme N-acetylglucosaminephosphotransferase activity	CC_GO:0005792:microsome; CC_GO:0016020:membrane	gnptg protein
PTSG_02355	NoBP	MF_GO:0005515:protein binding	NoCC	PREDICTED: similar to predicted protein, partial [Hydra magnipapillata]
PTSG_02356	BP_GO:0006397:mRNA processing	MF_GO:0003676:nucleic acid binding	CC_GO:0005634:nucleus	---NA---
PTSG_02357	NoBP	NoMF	CC_GO:0016020:membrane	---NA---
PTSG_02359	NoBP	MF_GO:0003723:RNA binding	NoCC	exosome component 2
PTSG_02360	BP_GO:0006260:DNA replication	MF_GO:0003677:DNA binding; MF_GO:0003887:DNA-directed DNA polymerase activity	CC_GO:0042575:DNA polymerase complex	polymerase (dna directed) alpha 2 (70kd subunit)
PTSG_02362	BP_GO:0007165:signal transduction; BP_GO:0009395:phospholipid catabolic process; BP_GO:0046339:diacylglycerol metabolic process	MF_GO:0005515:protein binding; MF_GO:0004435:phosphoinositide phospholipase C activity; MF_GO:0005509:calcium ion binding	NoCC	phospholipase eta 2
PTSG_02365	BP_GO:0015031:protein transport; BP_GO:0007264:small GTPase mediated signal transduction	MF_GO:0005525:GTP binding	CC_GO:0005886:plasma membrane	ras-related protein rab-4b
PTSG_02366	BP_GO:0045449:regulation of transcription	MF_GO:0003700:transcription factor activity; MF_GO:0043565:sequence-specific DNA binding	CC_GO:0005667:transcription factor complex	brain factor 1
PTSG_02367	NoBP	MF_GO:0016787:hydrolase activity	NoCC	family helicase
PTSG_02368	BP_GO:0006614:SRP-dependent cotranslational protein targeting to membrane	MF_GO:0005515:protein binding; MF_GO:0003924:GTPase activity; MF_GO:0005525:GTP binding; MF_GO:0005047:signal recognition particle binding	CC_GO:0005785:signal recognition particle receptor complex; CC_GO:0005786:signal recognition particle, endoplasmic reticulum targeting	signal recognition particle receptor alpha subunit (sr-alpha)
PTSG_02369	BP_GO:0007264:small GTPase mediated signal transduction; BP_GO:0007059:chromosome segregation; BP_GO:0051301:cell division; BP_GO:0007067:mitosis	MF_GO:0019003:GDP binding; MF_GO:0043014:alpha-tubulin binding; MF_GO:0003924:GTPase activity; MF_GO:0048487:beta-tubulin binding; MF_GO:0005525:GTP binding	CC_GO:0005765:lysosomal membrane; CC_GO:0030496:midbody; CC_GO:0031902:late endosome membrane; CC_GO:0051233:spindle midzone; CC_GO:0045298:tubulin complex	adp-ribosylation factor-like 8a
PTSG_02370	BP_GO:0006506:GPI anchor biosynthetic process	NoMF	CC_GO:0005789:endoplasmic reticulum membrane; CC_GO:0016021:integral to membrane	gpi mannosyltransferase 2-like isoform 1
PTSG_02371	BP_GO:0006425:glutaminyl-tRNA aminoacylation	MF_GO:0005524:ATP binding; MF_GO:0004819:glutamine-tRNA ligase activity	CC_GO:0005737:cytoplasm	glutaminyl-trna synthetase
PTSG_02372	NoBP	MF_GO:0005515:protein binding	NoCC	polynucleotide kinase- 3 -
PTSG_02374	BP_GO:0007165:signal transduction	MF_GO:0004872:receptor activity	NoCC	cell wall associated biofilm protein
PTSG_02375	BP_GO:0055114:oxidation reduction	MF_GO:0005507:copper ion binding; MF_GO:0016491:oxidoreductase activity	NoCC	multicopper ferroxidase
PTSG_02376	BP_GO:0009058:biosynthetic process; BP_GO:0006000:fructose metabolic process; BP_GO:0006013:mannose metabolic process	MF_GO:0004475:mannose-1-phosphate guanylyltransferase activity; MF_GO:0005525:GTP binding	NoCC	mannose-1-phosphate guanyltransferase beta
PTSG_02379	NoBP	MF_GO:0005515:protein binding	NoCC	leucine rich repeat containing 46
PTSG_02385	NoBP	NoMF	CC_GO:0044464:cell part	nicalin (m28 family)
PTSG_02386	NoBP	MF_GO:0005515:protein binding	NoCC	catabolite repressor protein
PTSG_02387	BP_GO:0006810:transport	MF_GO:0005215:transporter activity	CC_GO:0005622:intracellular	protein-tyrosine phosphatase n9
PTSG_02389	NoBP	MF_GO:0003824:catalytic activity	NoCC	guanosine-3 -bis 3 -pyrophosphohydrolase mesh1
PTSG_02390	NoBP	MF_GO:0008270:zinc ion binding	CC_GO:0005634:nucleus	ester hydrolase c11orf54 homolog
PTSG_02393	BP_GO:0006412:translation; BP_GO:0042254:ribosome biogenesis	MF_GO:0003735:structural constituent of ribosome	CC_GO:0005739:mitochondrion; CC_GO:0005840:ribosome	mitochondrial ribosomal protein l4
PTSG_02394	BP_GO:0006397:mRNA processing	MF_GO:0005515:protein binding; MF_GO:0003723:RNA binding	CC_GO:0005634:nucleus; CC_GO:0005737:cytoplasm	tudor domain-containing protein 3
PTSG_02395	BP_GO:0006810:transport; BP_GO:0006468:protein amino acid phosphorylation	MF_GO:0005515:protein binding; MF_GO:0004672:protein kinase activity; MF_GO:0005524:ATP binding	CC_GO:0030126:COPI vesicle coat	n-terminal kinase-like protein
PTSG_02396	NoBP	NoMF	CC_GO:0005634:nucleus	yippee-like 3
PTSG_02397	BP_GO:0006950:response to stress	NoMF	NoCC	family protein
PTSG_02398	BP_GO:0030001:metal ion transport; BP_GO:0055085:transmembrane transport	MF_GO:0046873:metal ion transmembrane transporter activity	CC_GO:0016020:membrane	solute carrier family 39 (zinc transporter) member 12
PTSG_02399	NoBP	MF_GO:0005516:calmodulin binding	NoCC	---NA---
PTSG_02403	BP_GO:0008654:phospholipid biosynthetic process	MF_GO:0016740:transferase activity	CC_GO:0016020:membrane	phosphatidylinositol synthase
PTSG_02405	NoBP	MF_GO:0005515:protein binding	NoCC	tetratricopeptide repeat protein
PTSG_02406	NoBP	MF_GO:0016787:hydrolase activity	NoCC	im:7145112 protein
PTSG_02407	NoBP	MF_GO:0005515:protein binding	NoCC	syntrophin-like isoform c
PTSG_02409	BP_GO:0006810:transport; BP_GO:0030259:lipid glycosylation	NoMF	CC_GO:0005794:Golgi apparatus; CC_GO:0016020:membrane	solute carrier family member isoform cra_a
PTSG_02410	BP_GO:0051252:regulation of RNA metabolic process	MF_GO:0003723:RNA binding; MF_GO:0004540:ribonuclease activity	NoCC	dis3 mitotic control homolog ( cerevisiae)-like 2
PTSG_02412	BP_GO:0046488:phosphatidylinositol metabolic process; BP_GO:0007166:cell surface receptor linked signaling pathway; BP_GO:0007165:signal transduction	MF_GO:0016307:phosphatidylinositol phosphate kinase activity; MF_GO:0004888:transmembrane receptor activity	CC_GO:0016020:membrane	phosphatidylinositol-4-phosphate 5-kinase family protein
PTSG_02413	BP_GO:0016570:histone modification	MF_GO:0003677:DNA binding	CC_GO:0005634:nucleus	plus-3 domain containing protein
PTSG_02414	BP_GO:0045449:regulation of transcription	MF_GO:0003700:transcription factor activity	CC_GO:0005667:transcription factor complex	transcription factor dp-1
PTSG_02417	NoBP	MF_GO:0005515:protein binding	NoCC	wd repeat-containing protein 69
PTSG_02419	BP_GO:0006886:intracellular protein transport	MF_GO:0005515:protein binding; MF_GO:0008565:protein transporter activity	CC_GO:0044424:intracellular part	importin 9
PTSG_02421	NoBP	MF_GO:0003824:catalytic activity; MF_GO:0030170:pyridoxal phosphate binding	NoCC	serine palmitoyltransferase 2
PTSG_02423	BP_GO:0009058:biosynthetic process	MF_GO:0016769:transferase activity, transferring nitrogenous groups; MF_GO:0030170:pyridoxal phosphate binding	NoCC	serine long chain base subunit 2
PTSG_02424	BP_GO:0043967:histone H4 acetylation; BP_GO:0043968:histone H2A acetylation	MF_GO:0008022:protein C-terminus binding; MF_GO:0003677:DNA binding	CC_GO:0035267:NuA4 histone acetyltransferase complex	glioma-amplified sequence-41-like
PTSG_02425	NoBP	MF_GO:0005515:protein binding; MF_GO:0003774:motor activity; MF_GO:0005524:ATP binding	CC_GO:0016459:myosin complex	myosin iiib
PTSG_02428	BP_GO:0006357:regulation of transcription from RNA polymerase II promoter	MF_GO:0016455:RNA polymerase II transcription mediator activity	CC_GO:0016592:mediator complex; CC_GO:0005667:transcription factor complex	mediator of rna polymerase ii transcription subunit 7
PTSG_02431	BP_GO:0006892:post-Golgi vesicle-mediated transport; BP_GO:0006897:endocytosis; BP_GO:0006886:intracellular protein transport	MF_GO:0008565:protein transporter activity; MF_GO:0005515:protein binding	CC_GO:0005829:cytosol; CC_GO:0030130:clathrin coat of trans-Golgi network vesicle; CC_GO:0030131:clathrin adaptor complex; CC_GO:0005905:coated pit	adaptor-related protein complex sigma 2 subunit
PTSG_02432	NoBP	MF_GO:0005515:protein binding	NoCC	---NA---
PTSG_02433	BP_GO:0006811:ion transport; BP_GO:0055085:transmembrane transport	MF_GO:0005515:protein binding; MF_GO:0005216:ion channel activity	CC_GO:0016020:membrane	wd40 subgroup
PTSG_02434	BP_GO:0006506:GPI anchor biosynthetic process	NoMF	CC_GO:0005789:endoplasmic reticulum membrane; CC_GO:0016021:integral to membrane	pigm protein
PTSG_02435	BP_GO:0000162:tryptophan biosynthetic process; BP_GO:0006103:2-oxoglutarate metabolic process; BP_GO:0006536:glutamate metabolic process; BP_GO:0006571:tyrosine biosynthetic process; BP_GO:0009094:L-phenylalanine biosynthetic process; BP_GO:0009821:alkaloid biosynthetic process	MF_GO:0030170:pyridoxal phosphate binding; MF_GO:0004838:L-tyrosine:2-oxoglutarate aminotransferase activity	NoCC	tyrosine aminotransferase
PTSG_02436	NoBP	MF_GO:0005515:protein binding; MF_GO:0008270:zinc ion binding; MF_GO:0003676:nucleic acid binding	CC_GO:0005622:intracellular	zinc finger transcription factor krab-hltr6
PTSG_02438	BP_GO:0040010:positive regulation of growth rate; BP_GO:0008033:tRNA processing; BP_GO:0051252:regulation of RNA metabolic process	MF_GO:0004540:ribonuclease activity	NoCC	loc407684 protein
PTSG_02439	NoBP	NoMF	CC_GO:0016020:membrane	hypothetical protein [Monosiga brevicollis MX1]
PTSG_02440	NoBP	MF_GO:0016787:hydrolase activity	NoCC	nudix-type motif 6-like
PTSG_02443	BP_GO:0008152:metabolic process	MF_GO:0003824:catalytic activity; MF_GO:0005524:ATP binding	NoCC	---NA---
PTSG_02446	BP_GO:0006098:pentose-phosphate shunt; BP_GO:0015976:carbon utilization	MF_GO:0004802:transketolase activity	NoCC	transketolase
PTSG_02449	NoBP	MF_GO:0003779:actin binding	CC_GO:0044424:intracellular part	protein tyrosine kinase 9-like (a6-related protein) isoform cra_b
PTSG_02450	BP_GO:0055114:oxidation reduction	MF_GO:0016491:oxidoreductase activity; MF_GO:0005488:binding	NoCC	-dihydroxyphthalate dehydrogenase
PTSG_02456	BP_GO:0045449:regulation of transcription	MF_GO:0003700:transcription factor activity	CC_GO:0005667:transcription factor complex	---NA---
PTSG_02457	BP_GO:0006412:translation; BP_GO:0008272:sulfate transport	MF_GO:0022804:active transmembrane transporter activity; MF_GO:0015116:sulfate transmembrane transporter activity; MF_GO:0003735:structural constituent of ribosome	CC_GO:0005840:ribosome; CC_GO:0016020:membrane	50s ribosomal protein l27
PTSG_02458	NoBP	MF_GO:0005515:protein binding; MF_GO:0003677:DNA binding; MF_GO:0008270:zinc ion binding	NoCC	---NA---
PTSG_02459	BP_GO:0007165:signal transduction	MF_GO:0005515:protein binding	CC_GO:0005622:intracellular	rho gtpase-activating protein 21
PTSG_02460	BP_GO:0006281:DNA repair	NoMF	NoCC	g t mismatch-specific thymine dna glycosylase
PTSG_02461	BP_GO:0006816:calcium ion transport; BP_GO:0006520:cellular amino acid metabolic process; BP_GO:0055085:transmembrane transport	MF_GO:0030170:pyridoxal phosphate binding; MF_GO:0005262:calcium channel activity	CC_GO:0005783:endoplasmic reticulum; CC_GO:0016020:membrane	inositol -trisphosphate receptor type 2 (type 2 inositol -trisphosphate receptor) (type 2 3 receptor) (ip3 receptor isoform 2) isoform 7
PTSG_02463	BP_GO:0006412:translation; BP_GO:0042254:ribosome biogenesis	MF_GO:0003735:structural constituent of ribosome; MF_GO:0003723:RNA binding	CC_GO:0015935:small ribosomal subunit	40s ribosomal protein s2
PTSG_02464	NoBP	MF_GO:0003824:catalytic activity	NoCC	hypothetical protein [Monosiga brevicollis MX1]
PTSG_02465	NoBP	MF_GO:0005515:protein binding; MF_GO:0005509:calcium ion binding	CC_GO:0016020:membrane	ef-hand domain member d2
PTSG_02466	BP_GO:0006412:translation; BP_GO:0042254:ribosome biogenesis	MF_GO:0003723:RNA binding; MF_GO:0003735:structural constituent of ribosome	CC_GO:0005840:ribosome	ribosomal protein s15
PTSG_02469	NoBP	MF_GO:0035091:phosphoinositide binding; MF_GO:0005515:protein binding	CC_GO:0044464:cell part	dual adaptor of phosphotyrosine and 3-phosphoinositides
PTSG_02470	BP_GO:0006418:tRNA aminoacylation for protein translation	MF_GO:0004812:aminoacyl-tRNA ligase activity; MF_GO:0005524:ATP binding	CC_GO:0005737:cytoplasm	uncharacterized protein
PTSG_02471	NoBP	MF_GO:0005515:protein binding	NoCC	membrane associated guanylate ww and pdz domain containing 3 isoform 1
PTSG_02474	NoBP	MF_GO:0005515:protein binding	NoCC	ankyrin repeat protein
PTSG_02477	NoBP	MF_GO:0005515:protein binding	NoCC	notchless homolog 1
PTSG_02479	BP_GO:0006396:RNA processing; BP_GO:0009451:RNA modification	MF_GO:0003676:nucleic acid binding; MF_GO:0008173:RNA methyltransferase activity; MF_GO:0000166:nucleotide binding	NoCC	trm2 trna methyltransferase 2 homolog a
PTSG_02480	BP_GO:0048822:enucleate erythrocyte development; BP_GO:0033033:negative regulation of myeloid cell apoptosis; BP_GO:0007010:cytoskeleton organization; BP_GO:0007155:cell adhesion	MF_GO:0003779:actin binding	CC_GO:0016363:nuclear matrix; CC_GO:0005826:actomyosin contractile ring; CC_GO:0005624:membrane fraction; CC_GO:0005819:spindle; CC_GO:0005887:integral to plasma membrane	macrophage erythroblast attacher
PTSG_02481	NoBP	MF_GO:0003924:GTPase activity; MF_GO:0005525:GTP binding	NoCC	eukaryotic translation initiation factor 5b-like
PTSG_02483	NoBP	MF_GO:0008270:zinc ion binding	CC_GO:0005622:intracellular	---NA---
PTSG_02485	NoBP	NoMF	CC_GO:0016021:integral to membrane	transmembrane channel-like 1
PTSG_02486	NoBP	MF_GO:0016787:hydrolase activity	NoCC	atpap20 pap20
PTSG_02487	BP_GO:0033554:cellular response to stress; BP_GO:0016567:protein ubiquitination; BP_GO:0051246:regulation of protein metabolic process	MF_GO:0005524:ATP binding; MF_GO:0004842:ubiquitin-protein ligase activity	CC_GO:0005737:cytoplasm	ubiquitin-conjugating enzyme that negatively regulates gluconeogenesis
PTSG_02488	NoBP	MF_GO:0005515:protein binding	NoCC	agap003366-pa isoform 1
PTSG_02489	NoBP	MF_GO:0003676:nucleic acid binding; MF_GO:0000166:nucleotide binding	NoCC	---NA---
PTSG_02490	BP_GO:0006412:translation; BP_GO:0042254:ribosome biogenesis	MF_GO:0003735:structural constituent of ribosome; MF_GO:0003723:RNA binding	CC_GO:0015935:small ribosomal subunit	40s ribosomal protein s3
PTSG_02491	BP_GO:0006508:proteolysis	MF_GO:0005515:protein binding; MF_GO:0004190:aspartic-type endopeptidase activity	NoCC	dna-damage inducible protein 2
PTSG_02492	NoBP	MF_GO:0003676:nucleic acid binding; MF_GO:0008270:zinc ion binding	NoCC	hypothetical protein [Monosiga brevicollis MX1]
PTSG_02493	NoBP	MF_GO:0003676:nucleic acid binding; MF_GO:0008270:zinc ion binding	NoCC	hypothetical protein [Monosiga brevicollis MX1]
PTSG_02494	NoBP	MF_GO:0005509:calcium ion binding; MF_GO:0000166:nucleotide binding	NoCC	---NA---
PTSG_02495	NoBP	MF_GO:0019904:protein domain specific binding	CC_GO:0042995:cell projection; CC_GO:0045211:postsynaptic membrane	cysteine-rich pdz-binding protein
PTSG_02496	BP_GO:0009058:biosynthetic process; BP_GO:0006519:cellular amino acid and derivative metabolic process	MF_GO:0016769:transferase activity, transferring nitrogenous groups; MF_GO:0016847:1-aminocyclopropane-1-carboxylate synthase activity; MF_GO:0030170:pyridoxal phosphate binding	CC_GO:0005739:mitochondrion	alanine aminotransferase 2
PTSG_02497	NoBP	MF_GO:0005515:protein binding	NoCC	si:dkey- protein
PTSG_02498	BP_GO:0006486:protein amino acid glycosylation	MF_GO:0008378:galactosyltransferase activity	CC_GO:0016020:membrane	beta- -galactosyltransferase 6
PTSG_02499	NoBP	MF_GO:0005488:binding	CC_GO:0043231:intracellular membrane-bounded organelle	cisd2_drome ame: full=cdgsh iron-sulfur domain-containing protein 2 homolog
PTSG_02500	NoBP	MF_GO:0005515:protein binding	NoCC	big isoform c
PTSG_02501	BP_GO:0009966:regulation of signal transduction; BP_GO:0043666:regulation of phosphoprotein phosphatase activity	MF_GO:0004864:phosphoprotein phosphatase inhibitor activity	NoCC	protein phosphatase inhibitor 2-like
PTSG_02503	BP_GO:0008152:metabolic process	MF_GO:0031177:phosphopantetheine binding; MF_GO:0008168:methyltransferase activity	NoCC	sam-dependent methyltransferase
PTSG_02504	BP_GO:0030433:ER-associated protein catabolic process; BP_GO:0005975:carbohydrate metabolic process	MF_GO:0051787:misfolded protein binding; MF_GO:0004559:alpha-mannosidase activity; MF_GO:0005509:calcium ion binding	CC_GO:0030176:integral to endoplasmic reticulum membrane	er degradation mannosidase alpha-like 1
PTSG_02505	BP_GO:0006364:rRNA processing; BP_GO:0051252:regulation of RNA metabolic process	MF_GO:0005515:protein binding; MF_GO:0016219:GDP-dissociation stimulator activity; MF_GO:0003723:RNA binding; MF_GO:0004540:ribonuclease activity	CC_GO:0000178:exosome (RNase complex)	dis3 mitotic control homolog ( cerevisiae)
PTSG_02507	NoBP	MF_GO:0016787:hydrolase activity	NoCC	5-oxoprolinase (atp-hydrolysing)
PTSG_02510	NoBP	NoMF	CC_GO:0005829:cytosol; CC_GO:0005813:centrosome	testis 14
PTSG_02511	BP_GO:0006412:translation; BP_GO:0042254:ribosome biogenesis	MF_GO:0003735:structural constituent of ribosome	CC_GO:0015934:large ribosomal subunit	---NA---
PTSG_02512	BP_GO:0048519:negative regulation of biological process; BP_GO:0007268:synaptic transmission; BP_GO:0050794:regulation of cellular process; BP_GO:0006606:protein import into nucleus	NoMF	CC_GO:0005624:membrane fraction; CC_GO:0045202:synapse; CC_GO:0005643:nuclear pore	translocated promoter region
PTSG_02515	BP_GO:0007165:signal transduction; BP_GO:0045087:innate immune response	MF_GO:0004888:transmembrane receptor activity; MF_GO:0005488:binding	CC_GO:0031224:intrinsic to membrane	---NA---
PTSG_02516	BP_GO:0031114:regulation of microtubule depolymerization; BP_GO:0008582:regulation of synaptic growth at neuromuscular junction	MF_GO:0003924:GTPase activity; MF_GO:0005525:GTP binding	CC_GO:0005794:Golgi apparatus; CC_GO:0005783:endoplasmic reticulum; CC_GO:0005739:mitochondrion	isoform a
PTSG_02517	BP_GO:0006396:RNA processing	MF_GO:0005515:protein binding; MF_GO:0003676:nucleic acid binding; MF_GO:0005524:ATP binding; MF_GO:0008026:ATP-dependent helicase activity	CC_GO:0044428:nuclear part	skiv2l2 protein
PTSG_02518	NoBP	MF_GO:0008270:zinc ion binding	NoCC	hypothetical protein DDB_G0279115 [Dictyostelium discoideum AX4]
PTSG_02522	BP_GO:0055085:transmembrane transport	MF_GO:0005524:ATP binding; MF_GO:0016887:ATPase activity	CC_GO:0016021:integral to membrane	multidrug resistance-associated protein 7
PTSG_02529	BP_GO:0006493:protein amino acid O-linked glycosylation	MF_GO:0000030:mannosyltransferase activity	CC_GO:0016020:membrane; CC_GO:0000136:alpha-1,6-mannosyltransferase complex	dolichyl-phosphate-mannose-protein mannosyltransferase
PTSG_02533	BP_GO:0048856:anatomical structure development; BP_GO:0007275:multicellular organismal development; BP_GO:0000003:reproduction	MF_GO:0005515:protein binding	NoCC	ff domain-containing protein
PTSG_02535	BP_GO:0055114:oxidation reduction; BP_GO:0006098:pentose-phosphate shunt; BP_GO:0006749:glutathione metabolic process	MF_GO:0004345:glucose-6-phosphate dehydrogenase activity; MF_GO:0050661:NADP or NADPH binding	NoCC	hexose-6-phosphate dehydrogenase (glucose 1-dehydrogenase)
PTSG_02536	NoBP	MF_GO:0005515:protein binding	CC_GO:0044424:intracellular part	wd repeat-containing protein 48
PTSG_02537	NoBP	NoMF	CC_GO:0016021:integral to membrane	sortilin-related ldlr class a repeats-containing
PTSG_02538	NoBP	NoMF	CC_GO:0044464:cell part	isoform b
PTSG_02540	NoBP	MF_GO:0008270:zinc ion binding	NoCC	zinc fyve domain containing 20
PTSG_02541	NoBP	MF_GO:0005515:protein binding; MF_GO:0008270:zinc ion binding	NoCC	rfwd1-prov protein
PTSG_02542	NoBP	MF_GO:0005515:protein binding	NoCC	novel protein sorting nexin 9 ( snx9 )
PTSG_02543	BP_GO:0008380:RNA splicing; BP_GO:0006397:mRNA processing; BP_GO:0007165:signal transduction; BP_GO:0016481:negative regulation of transcription	MF_GO:0004871:signal transducer activity; MF_GO:0003714:transcription corepressor activity	CC_GO:0005681:spliceosomal complex; CC_GO:0016607:nuclear speck; CC_GO:0005667:transcription factor complex	pleiotropic regulator 1
PTSG_02545	BP_GO:0006769:nicotinamide metabolic process; BP_GO:0046497:nicotinate nucleotide metabolic process	MF_GO:0003951:NAD+ kinase activity	NoCC	nad kinase
PTSG_02549	BP_GO:0006298:mismatch repair	MF_GO:0005524:ATP binding; MF_GO:0030983:mismatched DNA binding; MF_GO:0008270:zinc ion binding	CC_GO:0005622:intracellular	pms2 protein
PTSG_02551	NoBP	MF_GO:0005515:protein binding; MF_GO:0008270:zinc ion binding	NoCC	phd finger protein 10
PTSG_02552	BP_GO:0032313:regulation of Rab GTPase activity	MF_GO:0005097:Rab GTPase activator activity	CC_GO:0005622:intracellular	tbc1 domain family member 15
PTSG_02553	BP_GO:0044242:cellular lipid catabolic process; BP_GO:0044282:small molecule catabolic process; BP_GO:0045922:negative regulation of fatty acid metabolic process; BP_GO:0009437:carnitine metabolic process; BP_GO:0055114:oxidation reduction; BP_GO:0019395:fatty acid oxidation; BP_GO:0006118:electron transport	MF_GO:0003995:acyl-CoA dehydrogenase activity; MF_GO:0050660:FAD binding	CC_GO:0005739:mitochondrion	acyl-coenzyme a long chain
PTSG_02556	BP_GO:0007017:microtubule-based process	MF_GO:0005515:protein binding; MF_GO:0003777:microtubule motor activity	CC_GO:0005871:kinesin complex; CC_GO:0005874:microtubule	hypothetical protein [Monosiga brevicollis MX1]
PTSG_02558	BP_GO:0008152:metabolic process	MF_GO:0005515:protein binding; MF_GO:0003824:catalytic activity	NoCC	ubiquitin-activating enzyme e1
PTSG_02559	BP_GO:0005975:carbohydrate metabolic process; BP_GO:0007165:signal transduction	MF_GO:0004872:receptor activity; MF_GO:0005488:binding	NoCC	hypothetical protein [Monosiga brevicollis MX1]
PTSG_02560	NoBP	MF_GO:0005524:ATP binding; MF_GO:0016887:ATPase activity	NoCC	---NA---
PTSG_02562	NoBP	MF_GO:0005509:calcium ion binding	NoCC	protein
PTSG_02563	BP_GO:0006508:proteolysis	MF_GO:0008236:serine-type peptidase activity	NoCC	prolylcarboxypeptidase (angiotensinase c)
PTSG_02564	NoBP	NoMF	CC_GO:0005813:centrosome	mps one binder kinase activator-like 3 (mob1 homolog 3)
PTSG_02565	BP_GO:0006260:DNA replication; BP_GO:0042254:ribosome biogenesis; BP_GO:0045727:positive regulation of translation	MF_GO:0003677:DNA binding; MF_GO:0005524:ATP binding; MF_GO:0017111:nucleoside-triphosphatase activity	NoCC	minichromosome maintenance complex component 8
PTSG_02566	BP_GO:0006511:ubiquitin-dependent protein catabolic process; BP_GO:0016579:protein deubiquitination	MF_GO:0004221:ubiquitin thiolesterase activity; MF_GO:0005509:calcium ion binding	NoCC	ubiquitin specific protease 32
PTSG_02567	BP_GO:0048856:anatomical structure development; BP_GO:0007275:multicellular organismal development	MF_GO:0016757:transferase activity, transferring glycosyl groups	CC_GO:0005783:endoplasmic reticulum	protein o-fucosyltransferase 1
PTSG_02568	NoBP	MF_GO:0005515:protein binding; MF_GO:0005529:sugar binding	NoCC	notch homolog scalloped wings
PTSG_02571	BP_GO:0032313:regulation of Rab GTPase activity	MF_GO:0005097:Rab GTPase activator activity	CC_GO:0005622:intracellular	tld family protein
PTSG_02572	BP_GO:0016998:cell wall macromolecule catabolic process	NoMF	NoCC	lysm and peptidoglycan-binding domain-containing protein 2
PTSG_02574	NoBP	MF_GO:0005515:protein binding	NoCC	wd-40 repeat protein
PTSG_02575	BP_GO:0009058:biosynthetic process; BP_GO:0006687:glycosphingolipid metabolic process	MF_GO:0001733:galactosylceramide sulfotransferase activity	CC_GO:0005794:Golgi apparatus; CC_GO:0016021:integral to membrane	galactosylceramide sulfotransferase
PTSG_02577	NoBP	MF_GO:0005515:protein binding	NoCC	dead box atp-dependent rna helicase
PTSG_02580	BP_GO:0006911:phagocytosis, engulfment; BP_GO:0015986:ATP synthesis coupled proton transport	MF_GO:0008553:hydrogen-exporting ATPase activity, phosphorylative mechanism	CC_GO:0000275:mitochondrial proton-transporting ATP synthase complex, catalytic core F(1); CC_GO:0005811:lipid particle	h+ transporting atp synthase gamma subunit
PTSG_02584	BP_GO:0000226:microtubule cytoskeleton organization	NoMF	CC_GO:0005874:microtubule	tektin 1
PTSG_02585	BP_GO:0045449:regulation of transcription	MF_GO:0030528:transcription regulator activity; MF_GO:0003677:DNA binding; MF_GO:0005515:protein binding	CC_GO:0005819:spindle; CC_GO:0005634:nucleus	sprt-like metalloprotease
PTSG_02587	BP_GO:0000723:telomere maintenance	MF_GO:0003677:DNA binding	NoCC	single-strand telomeric dna-binding protein cpot1
PTSG_02588	BP_GO:0005975:carbohydrate metabolic process; BP_GO:0030259:lipid glycosylation	MF_GO:0030246:carbohydrate binding	NoCC	udp-n-acetylglucosamine transferase subunit alg13-like protein
PTSG_02591	BP_GO:0015858:nucleoside transport	MF_GO:0005337:nucleoside transmembrane transporter activity	CC_GO:0016020:membrane	equilibrative nucleoside transporter 1
PTSG_02592	BP_GO:0015858:nucleoside transport	MF_GO:0005337:nucleoside transmembrane transporter activity	CC_GO:0016020:membrane	equilibrative nucleoside transporter 1
PTSG_02594	NoBP	MF_GO:0005515:protein binding; MF_GO:0000166:nucleotide binding; MF_GO:0017111:nucleoside-triphosphatase activity	NoCC	suppressor enhancer of lin-12 family member (sel-10)-like
PTSG_02595	BP_GO:0006468:protein amino acid phosphorylation	MF_GO:0004672:protein kinase activity; MF_GO:0005524:ATP binding; MF_GO:0005515:protein binding	NoCC	protein
PTSG_02597	BP_GO:0007165:signal transduction; BP_GO:0045087:innate immune response	MF_GO:0004888:transmembrane receptor activity; MF_GO:0005515:protein binding	CC_GO:0031224:intrinsic to membrane	protein
PTSG_02604	BP_GO:0006468:protein amino acid phosphorylation	MF_GO:0004672:protein kinase activity; MF_GO:0005524:ATP binding	NoCC	protein
PTSG_02605	BP_GO:0016042:lipid catabolic process; BP_GO:0046486:glycerolipid metabolic process	MF_GO:0003924:GTPase activity; MF_GO:0005525:GTP binding; MF_GO:0004806:triglyceride lipase activity	NoCC	hypothetical protein BRAFLDRAFT_125751 [Branchiostoma floridae]
PTSG_02606	BP_GO:0006508:proteolysis	MF_GO:0008234:cysteine-type peptidase activity	NoCC	---NA---
PTSG_02611	NoBP	MF_GO:0005515:protein binding	NoCC	hypothetical protein [Monosiga brevicollis MX1]
PTSG_02614	BP_GO:0007165:signal transduction; BP_GO:0045449:regulation of transcription	MF_GO:0003700:transcription factor activity; MF_GO:0043565:sequence-specific DNA binding	CC_GO:0005667:transcription factor complex	rho gtpase activating protein 18
PTSG_02615	BP_GO:0006357:regulation of transcription from RNA polymerase II promoter	MF_GO:0008134:transcription factor binding; MF_GO:0003702:RNA polymerase II transcription factor activity	CC_GO:0005667:transcription factor complex	vacuolar-sorting protein snf8
PTSG_02617	NoBP	MF_GO:0005515:protein binding	NoCC	kiaa1417 protein
PTSG_02619	BP_GO:0055114:oxidation reduction; BP_GO:0006118:electron transport	MF_GO:0050660:FAD binding; MF_GO:0003995:acyl-CoA dehydrogenase activity	NoCC	glutaryl-coenzyme a dehydrogenase
PTSG_02621	BP_GO:0006281:DNA repair	MF_GO:0004518:nuclease activity	NoCC	---NA---
PTSG_02624	BP_GO:0009893:positive regulation of metabolic process; BP_GO:0016254:preassembly of GPI anchor in ER membrane	MF_GO:0017176:phosphatidylinositol N-acetylglucosaminyltransferase activity; MF_GO:0005515:protein binding; MF_GO:0008270:zinc ion binding	CC_GO:0000506:glycosylphosphatidylinositol-N-acetylglucosaminyltransferase (GPI-GnT) complex; CC_GO:0005789:endoplasmic reticulum membrane	pig-a protein
PTSG_02626	BP_GO:0006118:electron transport	MF_GO:0003676:nucleic acid binding; MF_GO:0008270:zinc ion binding; MF_GO:0009055:electron carrier activity	NoCC	hypothetical protein [Monosiga brevicollis MX1]
PTSG_02627	BP_GO:0055085:transmembrane transport	MF_GO:0005215:transporter activity; MF_GO:0004527:exonuclease activity; MF_GO:0031177:phosphopantetheine binding; MF_GO:0003676:nucleic acid binding	CC_GO:0016020:membrane; CC_GO:0005622:intracellular	rna exonuclease 4
PTSG_02628	BP_GO:0006614:SRP-dependent cotranslational protein targeting to membrane	MF_GO:0005525:GTP binding	NoCC	low quality protein: erythroid differentiation-related factor 1-like
PTSG_02630	BP_GO:0006508:proteolysis; BP_GO:0007165:signal transduction	MF_GO:0004185:serine-type carboxypeptidase activity; MF_GO:0005179:hormone activity	CC_GO:0005576:extracellular region	scpl45 (serine carboxypeptidase-like 45 precursor) serine-type carboxypeptidase
PTSG_02631	BP_GO:0006508:proteolysis	MF_GO:0004185:serine-type carboxypeptidase activity	NoCC	cathepsin a
PTSG_02632	NoBP	NoMF	CC_GO:0005737:cytoplasm	septum formation protein maf
PTSG_02633	BP_GO:0032313:regulation of Rab GTPase activity; BP_GO:0006468:protein amino acid phosphorylation	MF_GO:0005097:Rab GTPase activator activity; MF_GO:0005524:ATP binding; MF_GO:0004713:protein tyrosine kinase activity	CC_GO:0005622:intracellular	protein tyrosine kinase src
PTSG_02634	BP_GO:0006306:DNA methylation	MF_GO:0003677:DNA binding	NoCC	phospholipase b-like protein
PTSG_02636	BP_GO:0008152:metabolic process	MF_GO:0016740:transferase activity	NoCC	---NA---
PTSG_02641	NoBP	MF_GO:0003676:nucleic acid binding; MF_GO:0000166:nucleotide binding	NoCC	rbm16 protein
PTSG_02643	NoBP	MF_GO:0005509:calcium ion binding	NoCC	af084441_1calmodulin mutant syncam13
PTSG_02644	NoBP	MF_GO:0005524:ATP binding	NoCC	aaa family cdc48 subfamily
PTSG_02646	BP_GO:0005975:carbohydrate metabolic process	MF_GO:0005524:ATP binding; MF_GO:0016874:ligase activity	NoCC	pyruvate carboxylase
PTSG_02650	NoBP	MF_GO:0005515:protein binding	NoCC	suppressor enhancer of lin-12 family member (sel-10)-like
PTSG_02652	BP_GO:0007017:microtubule-based process	MF_GO:0005515:protein binding; MF_GO:0003777:microtubule motor activity	CC_GO:0005871:kinesin complex; CC_GO:0005874:microtubule	hypothetical protein [Monosiga brevicollis MX1]
PTSG_02653	NoBP	MF_GO:0005515:protein binding	NoCC	protein
PTSG_02656	BP_GO:0006464:protein modification process; BP_GO:0030071:regulation of mitotic metaphase/anaphase transition	MF_GO:0016881:acid-amino acid ligase activity; MF_GO:0005515:protein binding	CC_GO:0005680:anaphase-promoting complex	hect domain and rld 3-like
PTSG_02657	BP_GO:0007017:microtubule-based process	MF_GO:0005515:protein binding; MF_GO:0003777:microtubule motor activity	CC_GO:0005794:Golgi apparatus; CC_GO:0005868:cytoplasmic dynein complex; CC_GO:0005874:microtubule	light tctex-type 1
PTSG_02658	NoBP	MF_GO:0003676:nucleic acid binding; MF_GO:0008270:zinc ion binding; MF_GO:0005515:protein binding	NoCC	zinc finger protein 183
PTSG_02659	NoBP	MF_GO:0005515:protein binding	NoCC	membrane-associated guanylate kinase
PTSG_02668	NoBP	MF_GO:0000166:nucleotide binding	NoCC	appr-1-p processing domain protein
PTSG_02677	BP_GO:0006468:protein amino acid phosphorylation	MF_GO:0004672:protein kinase activity; MF_GO:0005524:ATP binding	NoCC	protein
PTSG_02681	BP_GO:0009116:nucleoside metabolic process	MF_GO:0003824:catalytic activity	NoCC	neuralized pats1
PTSG_02685	NoBP	MF_GO:0005515:protein binding	NoCC	nb-arc domain-containing protein
PTSG_02686	NoBP	MF_GO:0005515:protein binding	NoCC	protein
PTSG_02688	BP_GO:0006508:proteolysis	MF_GO:0004177:aminopeptidase activity; MF_GO:0008235:metalloexopeptidase activity; MF_GO:0030145:manganese ion binding	CC_GO:0005737:cytoplasm	sb:cb283 protein
PTSG_02689	BP_GO:0055114:oxidation reduction	MF_GO:0005506:iron ion binding; MF_GO:0031418:L-ascorbic acid binding	NoCC	protein
PTSG_02690	NoBP	MF_GO:0016853:isomerase activity; MF_GO:0005515:protein binding	NoCC	peptidyl-prolyl cis-trans isomerase nima-interacting 1
PTSG_02691	BP_GO:0042967:acyl-carrier-protein biosynthetic process	MF_GO:0008080:N-acetyltransferase activity	NoCC	diamine n-acetyltransferase
PTSG_02696	BP_GO:0006558:L-phenylalanine metabolic process; BP_GO:0044057:regulation of system process; BP_GO:0042415:norepinephrine metabolic process; BP_GO:0042417:dopamine metabolic process; BP_GO:0051179:localization; BP_GO:0040014:regulation of multicellular organism growth; BP_GO:0050801:ion homeostasis; BP_GO:0007611:learning or memory; BP_GO:0050882:voluntary musculoskeletal movement; BP_GO:0019889:…	MF_GO:0004930:G-protein coupled receptor activity; MF_GO:0004757:sepiapterin reductase activity; MF_GO:0005488:binding	CC_GO:0005739:mitochondrion	sepiapterin reductase
PTSG_02701	NoBP	MF_GO:0005515:protein binding	NoCC	oxysterol-binding protein 1
PTSG_02702	BP_GO:0015031:protein transport	MF_GO:0008565:protein transporter activity	CC_GO:0005743:mitochondrial inner membrane	mitochondrial import inner membrane translocase subunit tim22
PTSG_02705	BP_GO:0006468:protein amino acid phosphorylation	MF_GO:0004672:protein kinase activity; MF_GO:0005524:ATP binding	NoCC	ephrin receptor 5-like isoform 1
PTSG_02707	NoBP	MF_GO:0005515:protein binding; MF_GO:0003774:motor activity; MF_GO:0005524:ATP binding	CC_GO:0016459:myosin complex	myosin iiia
PTSG_02712	NoBP	MF_GO:0005515:protein binding	NoCC	leucine-rich protein
PTSG_02714	BP_GO:0008152:metabolic process	MF_GO:0005524:ATP binding; MF_GO:0016874:ligase activity	NoCC	pyruvate carboxylase
PTSG_02718	NoBP	MF_GO:0005515:protein binding	NoCC	protein
PTSG_02727	BP_GO:0006468:protein amino acid phosphorylation; BP_GO:0009069:serine family amino acid metabolic process	MF_GO:0005524:ATP binding; MF_GO:0004674:protein serine/threonine kinase activity	NoCC	ctr1-like protein kinase
PTSG_02729	BP_GO:0006811:ion transport; BP_GO:0055085:transmembrane transport	MF_GO:0016787:hydrolase activity; MF_GO:0005216:ion channel activity	CC_GO:0016020:membrane	transient receptor potential cation subfamily member 2
PTSG_02730	NoBP	MF_GO:0005515:protein binding	NoCC	leucine rich repeat containing 4-like
PTSG_02732	BP_GO:0015937:coenzyme A biosynthetic process; BP_GO:0015940:pantothenate biosynthetic process	MF_GO:0003676:nucleic acid binding; MF_GO:0008270:zinc ion binding; MF_GO:0004594:pantothenate kinase activity; MF_GO:0005524:ATP binding	NoCC	pantothenate kinase 4
PTSG_02733	NoBP	MF_GO:0005515:protein binding	NoCC	wd40 repeat-containing protein
PTSG_02734	BP_GO:0045449:regulation of transcription	MF_GO:0030528:transcription regulator activity	CC_GO:0005634:nucleus	adipocyte determination and differentiation-dependent factor 1
PTSG_02735	NoBP	MF_GO:0005515:protein binding	NoCC	wd repeat-containing protein 91
PTSG_02736	BP_GO:0016567:protein ubiquitination	MF_GO:0005515:protein binding; MF_GO:0008270:zinc ion binding; MF_GO:0004842:ubiquitin-protein ligase activity	CC_GO:0000151:ubiquitin ligase complex	ring finger protein like
PTSG_02737	NoBP	MF_GO:0005515:protein binding	NoCC	peptidylprolyl isomerase-like 5
PTSG_02738	NoBP	MF_GO:0005524:ATP binding; MF_GO:0008270:zinc ion binding	NoCC	zinc finger
PTSG_02739	BP_GO:0032776:DNA methylation on cytosine	MF_GO:0003677:DNA binding; MF_GO:0015667:site-specific DNA-methyltransferase (cytosine-N4-specific) activity	NoCC	lethal k09913-like
PTSG_02740	BP_GO:0008152:metabolic process; BP_GO:0015031:protein transport	MF_GO:0016740:transferase activity	CC_GO:0044444:cytoplasmic part	charged multivesicular body protein 2b
PTSG_02741	BP_GO:0006120:mitochondrial electron transport, NADH to ubiquinone; BP_GO:0006744:ubiquinone biosynthetic process; BP_GO:0006814:sodium ion transport; BP_GO:0015992:proton transport	MF_GO:0008137:NADH dehydrogenase (ubiquinone) activity	CC_GO:0005739:mitochondrion	hypothetical protein [Monosiga brevicollis MX1]
PTSG_02742	NoBP	NoMF	CC_GO:0042995:cell projection; CC_GO:0043229:intracellular organelle	mgc82986 protein isoform 2
PTSG_02743	BP_GO:0006464:protein modification process	MF_GO:0008168:methyltransferase activity	NoCC	leucine carboxyl methyltransferase 1
PTSG_02744	NoBP	MF_GO:0005515:protein binding	NoCC	rwd domain-containing protein 1
PTSG_02745	NoBP	MF_GO:0005515:protein binding	NoCC	---NA---
PTSG_02746	NoBP	MF_GO:0003779:actin binding; MF_GO:0005543:phospholipid binding	NoCC	huntingtin interacting protein 1
PTSG_02749	BP_GO:0045449:regulation of transcription	MF_GO:0003700:transcription factor activity; MF_GO:0008270:zinc ion binding; MF_GO:0043565:sequence-specific DNA binding	CC_GO:0005667:transcription factor complex	gata-type zinc finger protein 1-like
PTSG_02750	BP_GO:0006281:DNA repair; BP_GO:0007049:cell cycle; BP_GO:0006260:DNA replication; BP_GO:0006449:regulation of translational termination; BP_GO:0006406:mRNA export from nucleus; BP_GO:0071044:histone mRNA catabolic process; BP_GO:0000184:nuclear-transcribed mRNA catabolic process, nonsense-mediated decay	MF_GO:0003723:RNA binding; MF_GO:0004004:ATP-dependent RNA helicase activity; MF_GO:0005515:protein binding; MF_GO:0003682:chromatin binding; MF_GO:0003677:DNA binding; MF_GO:0005524:ATP binding; MF_GO:0008270:zinc ion binding	CC_GO:0000785:chromatin; CC_GO:0005737:cytoplasm	upf1 regulator of nonsense transcripts homolog
PTSG_02752	BP_GO:0007165:signal transduction; BP_GO:0006511:ubiquitin-dependent protein catabolic process; BP_GO:0016579:protein deubiquitination	MF_GO:0004871:signal transducer activity; MF_GO:0004221:ubiquitin thiolesterase activity	NoCC	ubiquitin carboxyl-terminal hydrolase 16
PTSG_02754	NoBP	MF_GO:0016787:hydrolase activity	NoCC	nudix hydrolase 3
PTSG_02755	BP_GO:0009058:biosynthetic process	MF_GO:0003824:catalytic activity	NoCC	phenazine biosynthesis protein family
PTSG_02756	NoBP	MF_GO:0005515:protein binding	NoCC	protein
PTSG_02757	BP_GO:0006418:tRNA aminoacylation for protein translation	MF_GO:0004812:aminoacyl-tRNA ligase activity; MF_GO:0005524:ATP binding	CC_GO:0005737:cytoplasm	hect e3 ubiquitin
PTSG_02758	BP_GO:0016192:vesicle-mediated transport; BP_GO:0007165:signal transduction	MF_GO:0005515:protein binding; MF_GO:0005509:calcium ion binding	CC_GO:0016020:membrane; CC_GO:0005622:intracellular	---NA---
PTSG_02760	BP_GO:0007155:cell adhesion; BP_GO:0006468:protein amino acid phosphorylation	MF_GO:0005524:ATP binding; MF_GO:0004713:protein tyrosine kinase activity	CC_GO:0008305:integrin complex	protein
PTSG_02761	BP_GO:0006508:proteolysis; BP_GO:0006510:ATP-dependent proteolysis	MF_GO:0004176:ATP-dependent peptidase activity	NoCC	atp-dependent protease la domain-containing protein
PTSG_02762	BP_GO:0006396:RNA processing	MF_GO:0005525:GTP binding; MF_GO:0003924:GTPase activity	CC_GO:0005634:nucleus	116 kda u5 small nuclear ribonucleoprotein component
PTSG_02763	BP_GO:0006412:translation; BP_GO:0042254:ribosome biogenesis	MF_GO:0003735:structural constituent of ribosome	CC_GO:0005840:ribosome	60s ribosomal protein l44
PTSG_02765	NoBP	MF_GO:0005515:protein binding	NoCC	---NA---
PTSG_02766	BP_GO:0006412:translation; BP_GO:0042254:ribosome biogenesis	MF_GO:0003735:structural constituent of ribosome	CC_GO:0005840:ribosome	mitochondrial ribosomal protein l19
PTSG_02767	BP_GO:0006449:regulation of translational termination	MF_GO:0003747:translation release factor activity	CC_GO:0005840:ribosome; CC_GO:0018444:translation release factor complex	peptide chain release factor 1
PTSG_02771	BP_GO:0055114:oxidation reduction	MF_GO:0016491:oxidoreductase activity; MF_GO:0005488:binding	NoCC	short chain dehydrogenase
PTSG_02773	NoBP	MF_GO:0003676:nucleic acid binding	CC_GO:0005634:nucleus	ccr4-associated factor
PTSG_02776	BP_GO:0006662:glycerol ether metabolic process; BP_GO:0045454:cell redox homeostasis; BP_GO:0006118:electron transport	MF_GO:0016853:isomerase activity; MF_GO:0009055:electron carrier activity; MF_GO:0015035:protein disulfide oxidoreductase activity	CC_GO:0005783:endoplasmic reticulum	protein disulfide
PTSG_02777	BP_GO:0006607:NLS-bearing substrate import into nucleus	MF_GO:0005515:protein binding; MF_GO:0008565:protein transporter activity	NoCC	karyopherin alpha 6
PTSG_02778	BP_GO:0051276:chromosome organization	MF_GO:0005524:ATP binding; MF_GO:0005515:protein binding	CC_GO:0005694:chromosome	structural maintenance of chromosomes protein 6
PTSG_02780	BP_GO:0008152:metabolic process	MF_GO:0003824:catalytic activity; MF_GO:0030170:pyridoxal phosphate binding	NoCC	isopenicillin n-epimerase
PTSG_02781	BP_GO:0007111:cytokinesis after meiosis II; BP_GO:0007110:cytokinesis after meiosis I; BP_GO:0008154:actin polymerization or depolymerization; BP_GO:0007064:mitotic sister chromatid cohesion; BP_GO:0042967:acyl-carrier-protein biosynthetic process	MF_GO:0008080:N-acetyltransferase activity; MF_GO:0005515:protein binding	CC_GO:0005737:cytoplasm; CC_GO:0031248:protein acetyltransferase complex; CC_GO:0008280:cohesin core heterodimer	separation anxiety
PTSG_02782	BP_GO:0006633:fatty acid biosynthetic process; BP_GO:0055114:oxidation reduction; BP_GO:0042967:acyl-carrier-protein biosynthetic process	MF_GO:0004314:[acyl-carrier-protein] S-malonyltransferase activity; MF_GO:0005488:binding	CC_GO:0005739:mitochondrion; CC_GO:0005835:fatty acid synthase complex	protein
PTSG_02783	BP_GO:0006505:GPI anchor metabolic process; BP_GO:0006886:intracellular protein transport	NoMF	CC_GO:0031227:intrinsic to endoplasmic reticulum membrane	---NA---
PTSG_02784	BP_GO:0009851:auxin biosynthetic process; BP_GO:0006228:UTP biosynthetic process; BP_GO:0006183:GTP biosynthetic process; BP_GO:0006241:CTP biosynthetic process; BP_GO:0006144:purine base metabolic process; BP_GO:0006206:pyrimidine base metabolic process	MF_GO:0004550:nucleoside diphosphate kinase activity; MF_GO:0005524:ATP binding	CC_GO:0005737:cytoplasm	nucleoside diphosphate
PTSG_02785	NoBP	MF_GO:0005515:protein binding	NoCC	kelch repeat-containing protein
PTSG_02786	NoBP	MF_GO:0005515:protein binding; MF_GO:0005509:calcium ion binding	NoCC	protein tyrosine
PTSG_02787	NoBP	MF_GO:0005515:protein binding	NoCC	pleckstrin homology domain-containing family b member 2
PTSG_02788	BP_GO:0006468:protein amino acid phosphorylation	MF_GO:0004672:protein kinase activity; MF_GO:0005524:ATP binding	NoCC	mitogen-activated protein kinase 5
PTSG_02789	BP_GO:0006810:transport; BP_GO:0042967:acyl-carrier-protein biosynthetic process	MF_GO:0048037:cofactor binding; MF_GO:0000036:acyl carrier activity	NoCC	hypothetical protein [Monosiga brevicollis MX1]
PTSG_02790	BP_GO:0008284:positive regulation of cell proliferation; BP_GO:0001822:kidney development; BP_GO:0006596:polyamine biosynthetic process; BP_GO:0006525:arginine metabolic process; BP_GO:0006560:proline metabolic process	MF_GO:0004586:ornithine decarboxylase activity	CC_GO:0005829:cytosol	ornithine decarboxylase
PTSG_02792	NoBP	MF_GO:0005515:protein binding	NoCC	protein
PTSG_02793	BP_GO:0008152:metabolic process	MF_GO:0005524:ATP binding; MF_GO:0016874:ligase activity	NoCC	pyruvate carboxylase
PTSG_02796	BP_GO:0002376:immune system process; BP_GO:0050794:regulation of cellular process; BP_GO:0006468:protein amino acid phosphorylation	MF_GO:0005515:protein binding; MF_GO:0004672:protein kinase activity; MF_GO:0005524:ATP binding	CC_GO:0005737:cytoplasm	protein
PTSG_02802	BP_GO:0007017:microtubule-based process	MF_GO:0005515:protein binding; MF_GO:0003777:microtubule motor activity	CC_GO:0005871:kinesin complex; CC_GO:0005874:microtubule	protein
PTSG_02803	BP_GO:0016051:carbohydrate biosynthetic process	MF_GO:0008146:sulfotransferase activity	CC_GO:0016021:integral to membrane	heparan sulfate 2-o-sulfotransferase
PTSG_02804	BP_GO:0006397:mRNA processing	MF_GO:0005488:binding	NoCC	cleavage and polyadenylation specificity factor subunit 2
PTSG_02805	BP_GO:0042967:acyl-carrier-protein biosynthetic process	MF_GO:0008080:N-acetyltransferase activity	NoCC	n-acetyltransferase isoform cra_a
PTSG_02806	BP_GO:0030036:actin cytoskeleton organization	MF_GO:0003779:actin binding	CC_GO:0005737:cytoplasm; CC_GO:0015629:actin cytoskeleton	profilin 2
PTSG_02809	BP_GO:0006310:DNA recombination	MF_GO:0003676:nucleic acid binding; MF_GO:0008270:zinc ion binding; MF_GO:0008026:ATP-dependent helicase activity; MF_GO:0005524:ATP binding	NoCC	atp-dependent dna helicase q4
PTSG_02810	NoBP	NoMF	CC_GO:0016021:integral to membrane	acyl- : -diacylglycerol o-transferase
PTSG_02811	NoBP	MF_GO:0005515:protein binding; MF_GO:0008270:zinc ion binding	NoCC	ring finger protein 43
PTSG_02812	BP_GO:0006412:translation; BP_GO:0042254:ribosome biogenesis	MF_GO:0003735:structural constituent of ribosome	CC_GO:0005840:ribosome	ribosomal protein s5
PTSG_02815	BP_GO:0005975:carbohydrate metabolic process	MF_GO:0043169:cation binding; MF_GO:0004560:alpha-L-fucosidase activity	NoCC	protein
PTSG_02816	BP_GO:0008152:metabolic process	MF_GO:0008168:methyltransferase activity	NoCC	3-demethylubiquinone-9 3-methyltransferase
PTSG_02818	NoBP	MF_GO:0005524:ATP binding; MF_GO:0016874:ligase activity	NoCC	---NA---
PTSG_02821	NoBP	MF_GO:0005515:protein binding	NoCC	tetratricopeptide repeat protein
PTSG_02826	NoBP	MF_GO:0005515:protein binding	NoCC	protein
PTSG_02831	BP_GO:0006468:protein amino acid phosphorylation	MF_GO:0004672:protein kinase activity; MF_GO:0005524:ATP binding; MF_GO:0005515:protein binding	NoCC	protein
PTSG_02842	BP_GO:0008152:metabolic process	MF_GO:0005524:ATP binding; MF_GO:0016874:ligase activity	NoCC	pyruvate carboxylase
PTSG_02845	NoBP	MF_GO:0005515:protein binding	NoCC	protein
PTSG_02846	BP_GO:0055085:transmembrane transport; BP_GO:0015886:heme transport	MF_GO:0015232:heme transporter activity; MF_GO:0016887:ATPase activity; MF_GO:0005524:ATP binding	CC_GO:0016021:integral to membrane	abc transporter- partial
PTSG_02847	BP_GO:0009851:auxin biosynthetic process; BP_GO:0006468:protein amino acid phosphorylation	MF_GO:0005515:protein binding; MF_GO:0004713:protein tyrosine kinase activity; MF_GO:0005524:ATP binding	NoCC	protein tyrosine kinase
PTSG_02848	BP_GO:0009851:auxin biosynthetic process; BP_GO:0008380:RNA splicing; BP_GO:0006397:mRNA processing	MF_GO:0004004:ATP-dependent RNA helicase activity; MF_GO:0003723:RNA binding; MF_GO:0005515:protein binding; MF_GO:0005524:ATP binding	CC_GO:0005681:spliceosomal complex	atp-dependent rna helicase dhx8
PTSG_02851	BP_GO:0045449:regulation of transcription; BP_GO:0042967:acyl-carrier-protein biosynthetic process; BP_GO:0006118:electron transport	MF_GO:0003712:transcription cofactor activity; MF_GO:0004402:histone acetyltransferase activity; MF_GO:0008270:zinc ion binding; MF_GO:0009055:electron carrier activity	CC_GO:0005667:transcription factor complex; CC_GO:0000123:histone acetyltransferase complex	---NA---
PTSG_02852	NoBP	MF_GO:0005488:binding	NoCC	exportin 4
PTSG_02853	BP_GO:0045941:positive regulation of transcription; BP_GO:0000089:mitotic metaphase; BP_GO:0018105:peptidyl-serine phosphorylation; BP_GO:0001556:oocyte maturation; BP_GO:0006418:tRNA aminoacylation for protein translation; BP_GO:0009069:serine family amino acid metabolic process	MF_GO:0004711:ribosomal protein S6 kinase activity; MF_GO:0008134:transcription factor binding; MF_GO:0005524:ATP binding; MF_GO:0004812:aminoacyl-tRNA ligase activity	CC_GO:0005737:cytoplasm; CC_GO:0005819:spindle; CC_GO:0005667:transcription factor complex	ribosomal protein s6 polypeptide 2
PTSG_02856	NoBP	MF_GO:0003676:nucleic acid binding	CC_GO:0005622:intracellular	---NA---
PTSG_02857	BP_GO:0006468:protein amino acid phosphorylation; BP_GO:0009069:serine family amino acid metabolic process	MF_GO:0005524:ATP binding; MF_GO:0004674:protein serine/threonine kinase activity	NoCC	serine-threonine protein kinase
PTSG_02858	BP_GO:0007017:microtubule-based process	MF_GO:0003777:microtubule motor activity; MF_GO:0042802:identical protein binding	CC_GO:0005871:kinesin complex; CC_GO:0005874:microtubule	protein
PTSG_02861	NoBP	MF_GO:0005515:protein binding; MF_GO:0000166:nucleotide binding; MF_GO:0017111:nucleoside-triphosphatase activity	NoCC	suppressor enhancer of lin-12 family member (sel-10)-like
PTSG_02868	BP_GO:0007165:signal transduction; BP_GO:0045087:innate immune response	MF_GO:0004888:transmembrane receptor activity	CC_GO:0031224:intrinsic to membrane	protein
PTSG_02873	NoBP	MF_GO:0004437:inositol or phosphatidylinositol phosphatase activity	NoCC	domain-containing protein
PTSG_02874	BP_GO:0007165:signal transduction	NoMF	CC_GO:0005622:intracellular	oculocerebrorenal syndrome of lowe
PTSG_02875	NoBP	MF_GO:0005515:protein binding	NoCC	protein
PTSG_02877	NoBP	MF_GO:0008270:zinc ion binding	NoCC	mgc84409 protein
PTSG_02879	BP_GO:0045449:regulation of transcription	MF_GO:0003676:nucleic acid binding; MF_GO:0008270:zinc ion binding; MF_GO:0030528:transcription regulator activity	NoCC	polymerase iii (dna directed) polypeptide kda
PTSG_02882	NoBP	MF_GO:0005515:protein binding	NoCC	yd repeat protein
PTSG_02883	NoBP	MF_GO:0005543:phospholipid binding	NoCC	phosphatidylinositol-binding clathrin assembly protein
PTSG_02884	NoBP	MF_GO:0005515:protein binding	NoCC	ubb_horse ame: full=polyubiquitin-b contains: ame: full=ubiquitin contains: ame: full=ubiquitin-related flags: precursor
PTSG_02885	BP_GO:0008152:metabolic process	MF_GO:0003824:catalytic activity; MF_GO:0005488:binding	NoCC	hypothetical protein [Monosiga brevicollis MX1]
PTSG_02886	BP_GO:0006118:electron transport	MF_GO:0005507:copper ion binding; MF_GO:0009055:electron carrier activity; MF_GO:0005515:protein binding	NoCC	ankyrin repeat domain 29
PTSG_02895	NoBP	MF_GO:0005515:protein binding	NoCC	protein
PTSG_02897	BP_GO:0006468:protein amino acid phosphorylation; BP_GO:0009069:serine family amino acid metabolic process	MF_GO:0005524:ATP binding; MF_GO:0004674:protein serine/threonine kinase activity	NoCC	ctr1-like protein kinase
PTSG_02899	NoBP	MF_GO:0005515:protein binding	NoCC	suppressor enhancer of lin-12 family member (sel-10)-like
PTSG_02900	NoBP	MF_GO:0005488:binding	NoCC	---NA---
PTSG_02901	BP_GO:0055114:oxidation reduction; BP_GO:0006118:electron transport	MF_GO:0003960:NADPH:quinone reductase activity; MF_GO:0003676:nucleic acid binding; MF_GO:0050661:NADP or NADPH binding; MF_GO:0008270:zinc ion binding	NoCC	zeta (quinone reductase)
PTSG_02902	BP_GO:0006810:transport	MF_GO:0005215:transporter activity	CC_GO:0016020:membrane	metal transporter nramp4
PTSG_02903	BP_GO:0030001:metal ion transport; BP_GO:0055085:transmembrane transport	MF_GO:0046873:metal ion transmembrane transporter activity	CC_GO:0016020:membrane	zinc transporter zip1
PTSG_02905	BP_GO:0009062:fatty acid catabolic process	MF_GO:0016290:palmitoyl-CoA hydrolase activity; MF_GO:0047617:acyl-CoA hydrolase activity	CC_GO:0005829:cytosol	acyl- thioesterase 7
PTSG_02909	BP_GO:0006892:post-Golgi vesicle-mediated transport; BP_GO:0031623:receptor internalization; BP_GO:0033572:transferrin transport; BP_GO:0007030:Golgi organization; BP_GO:0006886:intracellular protein transport	MF_GO:0042277:peptide binding; MF_GO:0031072:heat shock protein binding; MF_GO:0030506:ankyrin binding; MF_GO:0005198:structural molecule activity; MF_GO:0003824:catalytic activity; MF_GO:0005524:ATP binding	CC_GO:0030315:T-tubule; CC_GO:0030132:clathrin coat of coated pit; CC_GO:0005739:mitochondrion; CC_GO:0030130:clathrin coat of trans-Golgi network vesicle; CC_GO:0005624:membrane fraction; CC_GO:0042470:melanosome	clathrin heavy chain 1
PTSG_02910	BP_GO:0015031:protein transport	NoMF	CC_GO:0016021:integral to membrane; CC_GO:0030659:cytoplasmic vesicle membrane	transmembrane emp24 domain-containing protein 2 precursor
PTSG_02911	BP_GO:0007165:signal transduction	MF_GO:0005515:protein binding; MF_GO:0008081:phosphoric diester hydrolase activity	NoCC	dual 3 -cyclic-amp and -gmp
PTSG_02912	BP_GO:0043461:proton-transporting ATP synthase complex assembly	NoMF	NoCC	atp synthase mitochondrial f1 complex assembly factor 2
PTSG_02913	BP_GO:0008033:tRNA processing; BP_GO:0055114:oxidation reduction	MF_GO:0017150:tRNA dihydrouridine synthase activity; MF_GO:0050660:FAD binding	NoCC	trna-dihydrouridine synthase 1-like protein
PTSG_02915	BP_GO:0050896:response to stimulus; BP_GO:0009887:organ morphogenesis; BP_GO:0048839:inner ear development; BP_GO:0006418:tRNA aminoacylation for protein translation; BP_GO:0006508:proteolysis; BP_GO:0007156:homophilic cell adhesion; BP_GO:0000272:polysaccharide catabolic process	MF_GO:0004812:aminoacyl-tRNA ligase activity; MF_GO:0005524:ATP binding; MF_GO:0004190:aspartic-type endopeptidase activity; MF_GO:0005509:calcium ion binding; MF_GO:0030246:carbohydrate binding	CC_GO:0043232:intracellular non-membrane-bounded organelle; CC_GO:0044422:organelle part; CC_GO:0005737:cytoplasm; CC_GO:0005886:plasma membrane	cadherin 23
PTSG_02918	BP_GO:0007267:cell-cell signaling; BP_GO:0051046:regulation of secretion; BP_GO:0030048:actin filament-based movement; BP_GO:0006886:intracellular protein transport; BP_GO:0023060:signal transmission; BP_GO:0006897:endocytosis; BP_GO:0050877:neurological system process; BP_GO:0030330:DNA damage response, signal transduction by p53 class mediator; BP_GO:0045944:positive regulation of transcription…	MF_GO:0043531:ADP binding; MF_GO:0060002:plus-end directed microfilament motor activity; MF_GO:0051015:actin filament binding; MF_GO:0042803:protein homodimerization activity; MF_GO:0005516:calmodulin binding; MF_GO:0005524:ATP binding	CC_GO:0031941:filamentous actin; CC_GO:0031965:nuclear membrane; CC_GO:0005794:Golgi apparatus; CC_GO:0005905:coated pit; CC_GO:0001726:ruffle; CC_GO:0016591:DNA-directed RNA polymerase II, holoenzyme; CC_GO:0048471:perinuclear region of cytoplasm; CC_GO:0016459:myosin complex; CC_GO:0005938:cell cortex; CC_GO:0045334:clathrin-coated endocytic vesicle	defective spermatogenesis family member (spe-15)-like
PTSG_02920	BP_GO:0006468:protein amino acid phosphorylation	MF_GO:0004672:protein kinase activity; MF_GO:0005524:ATP binding	NoCC	hypothetical protein [Monosiga brevicollis MX1]
PTSG_02921	NoBP	MF_GO:0016740:transferase activity	CC_GO:0016020:membrane	core 1 udp-galactose:n-acetylgalactosamine-alpha-r beta -
PTSG_02922	BP_GO:0006464:protein modification process; BP_GO:0006570:tyrosine metabolic process	MF_GO:0004835:tubulin-tyrosine ligase activity	NoCC	probable tubulin polyglutamylase ttll2-like
PTSG_02923	NoBP	MF_GO:0003677:DNA binding	NoCC	c-myc-binding protein (associate of myc 1)
PTSG_02924	BP_GO:0006457:protein folding	MF_GO:0051082:unfolded protein binding	CC_GO:0005634:nucleus; CC_GO:0016272:prefoldin complex	von hippel-lindau binding protein 1
PTSG_02926	BP_GO:0006412:translation; BP_GO:0042254:ribosome biogenesis	MF_GO:0003735:structural constituent of ribosome	CC_GO:0015934:large ribosomal subunit	ribosomal protein l30
PTSG_02927	BP_GO:0009165:nucleotide biosynthetic process; BP_GO:0006144:purine base metabolic process; BP_GO:0046034:ATP metabolic process	MF_GO:0004017:adenylate kinase activity; MF_GO:0005515:protein binding; MF_GO:0005524:ATP binding	CC_GO:0005737:cytoplasm; CC_GO:0005634:nucleus	adenylate kinase 1
PTSG_02928	NoBP	MF_GO:0005515:protein binding	NoCC	protein
PTSG_02929	BP_GO:0008152:metabolic process	MF_GO:0005524:ATP binding; MF_GO:0016874:ligase activity	NoCC	pyruvate carboxylase
PTSG_02937	BP_GO:0006468:protein amino acid phosphorylation	MF_GO:0004672:protein kinase activity; MF_GO:0005524:ATP binding	NoCC	protein
PTSG_02940	BP_GO:0006468:protein amino acid phosphorylation; BP_GO:0009069:serine family amino acid metabolic process	MF_GO:0005515:protein binding; MF_GO:0005524:ATP binding; MF_GO:0004674:protein serine/threonine kinase activity	CC_GO:0005739:mitochondrion	nima (never in mitosis gene a)- related kinase 8
PTSG_02941	BP_GO:0010029:regulation of seed germination; BP_GO:0051260:protein homooligomerization; BP_GO:0010119:regulation of stomatal movement; BP_GO:0006772:thiamin metabolic process; BP_GO:0030007:cellular potassium ion homeostasis; BP_GO:0009229:thiamin diphosphate biosynthetic process; BP_GO:0006813:potassium ion transport	MF_GO:0015269:calcium-activated potassium channel activity; MF_GO:0004788:thiamin diphosphokinase activity; MF_GO:0015271:outward rectifier potassium channel activity; MF_GO:0005524:ATP binding	CC_GO:0005829:cytosol; CC_GO:0005774:vacuolar membrane; CC_GO:0008076:voltage-gated potassium channel complex	thiamin pyrophosphokinase
PTSG_02943	NoBP	MF_GO:0016791:phosphatase activity; MF_GO:0005515:protein binding	NoCC	cg5830 cg5830-pa
PTSG_02945	NoBP	MF_GO:0005515:protein binding	NoCC	embryonic ectoderm development protein
PTSG_02946	NoBP	NoMF	CC_GO:0016021:integral to membrane	protein
PTSG_02947	BP_GO:0006508:proteolysis	MF_GO:0008237:metallopeptidase activity; MF_GO:0008270:zinc ion binding; MF_GO:0004177:aminopeptidase activity	NoCC	aminopeptidase with a membrane alanine aminopeptidase domain
PTSG_02949	NoBP	MF_GO:0005488:binding	NoCC	---NA---
PTSG_02950	NoBP	MF_GO:0005515:protein binding; MF_GO:0000166:nucleotide binding; MF_GO:0017111:nucleoside-triphosphatase activity	NoCC	suppressor enhancer of lin-12 family member (sel-10)-like
PTSG_02955	BP_GO:0006468:protein amino acid phosphorylation	MF_GO:0004672:protein kinase activity; MF_GO:0005524:ATP binding	NoCC	protein
PTSG_02960	NoBP	MF_GO:0005515:protein binding	NoCC	hypothetical protein [Monosiga brevicollis MX1]
PTSG_02962	NoBP	MF_GO:0004869:cysteine-type endopeptidase inhibitor activity	CC_GO:0005622:intracellular	cystatin b (stefin b)
PTSG_02964	BP_GO:0019722:calcium-mediated signaling	NoMF	NoCC	regulator of calcineurin 3
PTSG_02966	BP_GO:0016567:protein ubiquitination	MF_GO:0003924:GTPase activity; MF_GO:0005525:GTP binding; MF_GO:0004842:ubiquitin-protein ligase activity	CC_GO:0000151:ubiquitin ligase complex	dynamin family protein
PTSG_02970	BP_GO:0006470:protein amino acid dephosphorylation; BP_GO:0006570:tyrosine metabolic process	MF_GO:0004725:protein tyrosine phosphatase activity	NoCC	protein tyrosine phosphatase
PTSG_02971	BP_GO:0055114:oxidation reduction	MF_GO:0005506:iron ion binding; MF_GO:0016491:oxidoreductase activity	NoCC	hypothetical protein [Monosiga brevicollis MX1]
PTSG_02972	BP_GO:0051276:chromosome organization; BP_GO:0007049:cell cycle	MF_GO:0005524:ATP binding; MF_GO:0005515:protein binding	CC_GO:0005694:chromosome	nuclear condensin complex subunit smc4
PTSG_02974	BP_GO:0006508:proteolysis	MF_GO:0004185:serine-type carboxypeptidase activity	NoCC	cathepsin a
PTSG_02976	BP_GO:0007017:microtubule-based process	MF_GO:0005525:GTP binding	CC_GO:0005874:microtubule	dna-binding protein smubp-2
PTSG_02978	NoBP	MF_GO:0005509:calcium ion binding	NoCC	hypothetical protein [Monosiga brevicollis MX1]
PTSG_02981	BP_GO:0007165:signal transduction; BP_GO:0045087:innate immune response	MF_GO:0004888:transmembrane receptor activity; MF_GO:0005515:protein binding	CC_GO:0031224:intrinsic to membrane	ankyrin unc44
PTSG_02983	BP_GO:0006438:valyl-tRNA aminoacylation; BP_GO:0009097:isoleucine biosynthetic process; BP_GO:0009098:leucine biosynthetic process; BP_GO:0009099:valine biosynthetic process	MF_GO:0005524:ATP binding; MF_GO:0004832:valine-tRNA ligase activity	CC_GO:0005737:cytoplasm	valyl-trna synthetase-like
PTSG_02984	BP_GO:0030833:regulation of actin filament polymerization	MF_GO:0005515:protein binding	CC_GO:0030027:lamellipodium; CC_GO:0015629:actin cytoskeleton	actin-related protein 2 3 complex subunit 3
PTSG_02993	BP_GO:0006468:protein amino acid phosphorylation; BP_GO:0009069:serine family amino acid metabolic process	MF_GO:0005524:ATP binding; MF_GO:0004674:protein serine/threonine kinase activity	NoCC	atp binding protein kinase protein serine threonine kinase protein tyrosine kinase
PTSG_02998	NoBP	MF_GO:0003676:nucleic acid binding; MF_GO:0008270:zinc ion binding; MF_GO:0005515:protein binding	NoCC	ankyrin repeat domain 6
PTSG_03004	NoBP	MF_GO:0005515:protein binding	NoCC	methyltransfer with n-terminal ankyrin repeats
PTSG_03008	NoBP	MF_GO:0005515:protein binding	NoCC	protein
PTSG_03009	BP_GO:0006119:oxidative phosphorylation	MF_GO:0005515:protein binding; MF_GO:0000287:magnesium ion binding; MF_GO:0004427:inorganic diphosphatase activity; MF_GO:0005509:calcium ion binding	CC_GO:0005737:cytoplasm	hemagglutinin amebocyte aggregation factor precursor
PTSG_03010	BP_GO:0042594:response to starvation; BP_GO:0046359:butyrate catabolic process; BP_GO:0055114:oxidation reduction; BP_GO:0033539:fatty acid beta-oxidation using acyl-CoA dehydrogenase; BP_GO:0051384:response to glucocorticoid stimulus; BP_GO:0051289:protein homotetramerization; BP_GO:0006118:electron transport; BP_GO:0006550:isoleucine catabolic process; BP_GO:0006552:leucine catabolic process; B…	MF_GO:0004085:butyryl-CoA dehydrogenase activity; MF_GO:0050660:FAD binding	CC_GO:0005759:mitochondrial matrix	short-chain specific acyl- mitochondrial
PTSG_03013	NoBP	MF_GO:0008270:zinc ion binding	NoCC	isoform b
PTSG_03014	BP_GO:0006364:rRNA processing	MF_GO:0003723:RNA binding; MF_GO:0008757:S-adenosylmethionine-dependent methyltransferase activity	NoCC	im:6893299 protein
PTSG_03016	BP_GO:0000718:nucleotide-excision repair, DNA damage removal; BP_GO:0006979:response to oxidative stress; BP_GO:0006295:nucleotide-excision repair, DNA incision, 3'-to lesion; BP_GO:0006312:mitotic recombination; BP_GO:0032205:negative regulation of telomere maintenance; BP_GO:0006296:nucleotide-excision repair, DNA incision, 5'-to lesion	MF_GO:0003684:damaged DNA binding; MF_GO:0000014:single-stranded DNA specific endodeoxyribonuclease activity; MF_GO:0008022:protein C-terminus binding; MF_GO:0019904:protein domain specific binding; MF_GO:0003697:single-stranded DNA binding	CC_GO:0000784:nuclear chromosome, telomeric region; CC_GO:0005654:nucleoplasm; CC_GO:0000109:nucleotide-excision repair complex	excision repair cross-complementing rodent repair deficiency complementation group 1
PTSG_03017	NoBP	MF_GO:0004091:carboxylesterase activity	NoCC	protein phosphatase methylesterase 1
PTSG_03018	BP_GO:0022900:electron transport chain; BP_GO:0006118:electron transport; BP_GO:0006119:oxidative phosphorylation; BP_GO:0015992:proton transport	MF_GO:0046872:metal ion binding; MF_GO:0008121:ubiquinol-cytochrome-c reductase activity; MF_GO:0051537:2 iron, 2 sulfur cluster binding	CC_GO:0070469:respiratory chain; CC_GO:0005739:mitochondrion	rieske iron-sulfur protein 1
PTSG_03020	NoBP	MF_GO:0005515:protein binding; MF_GO:0003676:nucleic acid binding	CC_GO:0005622:intracellular	angiogenic factor with g patch and fha domains 1
PTSG_03021	BP_GO:0007165:signal transduction; BP_GO:0045087:innate immune response	MF_GO:0004888:transmembrane receptor activity	CC_GO:0031224:intrinsic to membrane	hypothetical protein [Monosiga brevicollis MX1]
PTSG_03026	BP_GO:0007154:cell communication	MF_GO:0005515:protein binding; MF_GO:0035091:phosphoinositide binding	NoCC	sh3 and px domains 2b
PTSG_03030	BP_GO:0042967:acyl-carrier-protein biosynthetic process	MF_GO:0008080:N-acetyltransferase activity	NoCC	meningioma expressed antigen 5 isoform 6
PTSG_03031	NoBP	MF_GO:0003950:NAD+ ADP-ribosyltransferase activity	NoCC	PREDICTED: similar to Poly [ADP-ribose] polymerase 16 (PARP-16) [Monodelphis domestica]
PTSG_03032	BP_GO:0051056:regulation of small GTPase mediated signal transduction; BP_GO:0007165:signal transduction	MF_GO:0005515:protein binding; MF_GO:0005096:GTPase activator activity	CC_GO:0005622:intracellular	ase-activating protein
PTSG_03034	NoBP	MF_GO:0005516:calmodulin binding	NoCC	---NA---
PTSG_03035	BP_GO:0006633:fatty acid biosynthetic process	MF_GO:0005515:protein binding; MF_GO:0005524:ATP binding; MF_GO:0004075:biotin carboxylase activity; MF_GO:0003989:acetyl-CoA carboxylase activity	CC_GO:0009343:biotin carboxylase complex	acetyl- carboxylase alpha
PTSG_03041	NoBP	MF_GO:0005515:protein binding; MF_GO:0003774:motor activity; MF_GO:0005524:ATP binding	CC_GO:0016459:myosin complex	myosin iiia
PTSG_03045	NoBP	MF_GO:0005515:protein binding	NoCC	---NA---
PTSG_03052	BP_GO:0006364:rRNA processing; BP_GO:0042274:ribosomal small subunit biogenesis	MF_GO:0003723:RNA binding	CC_GO:0005737:cytoplasm; CC_GO:0005730:nucleolus	emg1 nucleolar protein homolog ( cerevisiae)
PTSG_03054	NoBP	MF_GO:0005524:ATP binding; MF_GO:0003774:motor activity; MF_GO:0005515:protein binding	CC_GO:0016459:myosin complex	myosin iiib
PTSG_03055	NoBP	MF_GO:0003676:nucleic acid binding; MF_GO:0000166:nucleotide binding	NoCC	---NA---
PTSG_03057	BP_GO:0045454:cell redox homeostasis	MF_GO:0008430:selenium binding	NoCC	selenoprotein t
PTSG_03059	BP_GO:0006284:base-excision repair	MF_GO:0003677:DNA binding; MF_GO:0003824:catalytic activity	NoCC	protein
PTSG_03062	BP_GO:0006118:electron transport; BP_GO:0006119:oxidative phosphorylation; BP_GO:0015992:proton transport	MF_GO:0008121:ubiquinol-cytochrome-c reductase activity	NoCC	ubiquinol-cytochrome c reductase complex 14kd subunit
PTSG_03063	BP_GO:0006412:translation; BP_GO:0042254:ribosome biogenesis	MF_GO:0003735:structural constituent of ribosome	CC_GO:0005840:ribosome	cre-rps-26 protein
PTSG_03067	BP_GO:0060041:retina development in camera-type eye; BP_GO:0006541:glutamine metabolic process; BP_GO:0006207:'de novo' pyrimidine base biosynthetic process; BP_GO:0006522:alanine metabolic process; BP_GO:0006531:aspartate metabolic process	MF_GO:0004086:carbamoyl-phosphate synthase activity; MF_GO:0016810:hydrolase activity, acting on carbon-nitrogen (but not peptide) bonds; MF_GO:0004070:aspartate carbamoyltransferase activity; MF_GO:0005524:ATP binding; MF_GO:0016597:amino acid binding	CC_GO:0005951:carbamoyl-phosphate synthase complex; CC_GO:0009347:aspartate carbamoyltransferase complex	carbamoyl-phosphate synthetase aspartate and dihydroorotase
PTSG_03068	BP_GO:0006457:protein folding	MF_GO:0016853:isomerase activity	CC_GO:0016020:membrane	fk506 binding protein 2
PTSG_03073	NoBP	MF_GO:0005515:protein binding	NoCC	ankyrin repeat protein
PTSG_03075	BP_GO:0008152:metabolic process	MF_GO:0016829:lyase activity	NoCC	dihydrodipicolinate synthetase
PTSG_03076	BP_GO:0000154:rRNA modification	MF_GO:0008649:rRNA methyltransferase activity	NoCC	transcription factor mitochondrial
PTSG_03080	BP_GO:0007165:signal transduction; BP_GO:0045087:innate immune response	MF_GO:0004888:transmembrane receptor activity; MF_GO:0005515:protein binding	CC_GO:0031224:intrinsic to membrane	internalin-related protein
PTSG_03081	NoBP	MF_GO:0005488:binding	NoCC	uncharacterized conserved protein
PTSG_03082	NoBP	MF_GO:0005515:protein binding; MF_GO:0008270:zinc ion binding	CC_GO:0044464:cell part	and ph domain containing 6
PTSG_03084	NoBP	MF_GO:0030170:pyridoxal phosphate binding	NoCC	proline synthetase associated
PTSG_03085	NoBP	MF_GO:0005515:protein binding; MF_GO:0008270:zinc ion binding	CC_GO:0005622:intracellular	early endosome antigen 1
PTSG_03086	BP_GO:0006508:proteolysis	MF_GO:0004198:calcium-dependent cysteine-type endopeptidase activity	CC_GO:0005622:intracellular	calcium-dependent cysteine
PTSG_03087	BP_GO:0006725:cellular aromatic compound metabolic process	MF_GO:0016830:carbon-carbon lyase activity	NoCC	aldolase
PTSG_03091	NoBP	MF_GO:0005509:calcium ion binding	NoCC	likely calmodulin
PTSG_03092	BP_GO:0016458:gene silencing	NoMF	CC_GO:0005634:nucleus	something about silencing protein 10
PTSG_03093	NoBP	MF_GO:0003677:DNA binding; MF_GO:0005515:protein binding	NoCC	dek oncogene
PTSG_03094	NoBP	MF_GO:0008270:zinc ion binding; MF_GO:0005515:protein binding	NoCC	ring and ubp finger domain
PTSG_03096	BP_GO:0051707:response to other organism; BP_GO:0051179:localization; BP_GO:0009987:cellular process; BP_GO:0006952:defense response	MF_GO:0022857:transmembrane transporter activity; MF_GO:0005524:ATP binding; MF_GO:0016887:ATPase activity	CC_GO:0016020:membrane	atp-binding cassette
PTSG_03097	NoBP	MF_GO:0003824:catalytic activity	CC_GO:0016020:membrane	sphingosine 1-phosphate phosphohydrolase 2
PTSG_03104	BP_GO:0007010:cytoskeleton organization	MF_GO:0003779:actin binding	NoCC	villin 1
PTSG_03105	BP_GO:0018348:protein amino acid geranylgeranylation	MF_GO:0004663:Rab geranylgeranyltransferase activity; MF_GO:0005515:protein binding	CC_GO:0005968:Rab-protein geranylgeranyltransferase complex	rab beta subunit
PTSG_03106	BP_GO:0007165:signal transduction	MF_GO:0005515:protein binding	CC_GO:0005622:intracellular	rho-gtpase-activating protein
PTSG_03108	NoBP	MF_GO:0005509:calcium ion binding	NoCC	likely calmodulin
PTSG_03111	BP_GO:0006468:protein amino acid phosphorylation	MF_GO:0005524:ATP binding; MF_GO:0005515:protein binding; MF_GO:0004713:protein tyrosine kinase activity	NoCC	protein tyrosine kinase
PTSG_03112	NoBP	MF_GO:0008237:metallopeptidase activity; MF_GO:0008270:zinc ion binding	NoCC	protein
PTSG_03113	BP_GO:0006468:protein amino acid phosphorylation; BP_GO:0009069:serine family amino acid metabolic process	MF_GO:0005524:ATP binding; MF_GO:0004674:protein serine/threonine kinase activity	NoCC	camp-dependent protein kinase catalytic subunit beta isoform 1 isoform 1
PTSG_03115	BP_GO:0009851:auxin biosynthetic process; BP_GO:0051086:chaperone mediated protein folding independent of cofactor	MF_GO:0005524:ATP binding; MF_GO:0051082:unfolded protein binding	CC_GO:0005832:chaperonin-containing T-complex	t-complex protein 1 subunit zeta
PTSG_03117	NoBP	MF_GO:0016787:hydrolase activity; MF_GO:0005509:calcium ion binding	NoCC	kelch repeat-containing serine threonine phosphoesterase family protein
PTSG_03120	NoBP	MF_GO:0005515:protein binding	NoCC	corkscrew phosphatase splice variant a
PTSG_03121	BP_GO:0006812:cation transport; BP_GO:0055085:transmembrane transport	MF_GO:0008324:cation transmembrane transporter activity	CC_GO:0016020:membrane	sideroflexin 5
PTSG_03122	BP_GO:0006090:pyruvate metabolic process	MF_GO:0004416:hydroxyacylglutathione hydrolase activity; MF_GO:0008270:zinc ion binding	NoCC	hydroxyacylglutathione hydrolase
PTSG_03123	BP_GO:0006396:RNA processing; BP_GO:0009401:phosphoenolpyruvate-dependent sugar phosphotransferase system	MF_GO:0005488:binding; MF_GO:0005351:sugar:hydrogen symporter activity	CC_GO:0005634:nucleus	u2 small nuclear
PTSG_03124	BP_GO:0006412:translation; BP_GO:0042254:ribosome biogenesis	MF_GO:0003735:structural constituent of ribosome; MF_GO:0003723:RNA binding	CC_GO:0015935:small ribosomal subunit	40s ribosomal protein s20
PTSG_03126	NoBP	MF_GO:0016491:oxidoreductase activity	NoCC	d-amino acid dehydrogenase small subunit
PTSG_03128	BP_GO:0006468:protein amino acid phosphorylation	MF_GO:0004672:protein kinase activity; MF_GO:0005524:ATP binding; MF_GO:0005515:protein binding	NoCC	protein tkl group
PTSG_03130	NoBP	MF_GO:0003779:actin binding	CC_GO:0044446:intracellular organelle part; CC_GO:0043232:intracellular non-membrane-bounded organelle; CC_GO:0044444:cytoplasmic part	spectrin beta brain 1
PTSG_03134	NoBP	MF_GO:0005515:protein binding	NoCC	hypothetical protein [Monosiga brevicollis MX1]
PTSG_03135	BP_GO:0009058:biosynthetic process	MF_GO:0008168:methyltransferase activity	NoCC	periplasmic substrate-binding protein
PTSG_03138	BP_GO:0045454:cell redox homeostasis; BP_GO:0055114:oxidation reduction; BP_GO:0006804:peroxidase reaction; BP_GO:0006979:response to oxidative stress	MF_GO:0051920:peroxiredoxin activity; MF_GO:0004601:peroxidase activity	NoCC	peroxiredoxin 6
PTSG_03139	BP_GO:0000022:mitotic spindle elongation; BP_GO:0006412:translation; BP_GO:0008354:germ cell migration; BP_GO:0035050:embryonic heart tube development; BP_GO:0006694:steroid biosynthetic process; BP_GO:0016114:terpenoid biosynthetic process; BP_GO:0042254:ribosome biogenesis	MF_GO:0004337:geranyltranstransferase activity; MF_GO:0003735:structural constituent of ribosome; MF_GO:0004161:dimethylallyltranstransferase activity; MF_GO:0004311:farnesyltranstransferase activity	CC_GO:0005840:ribosome; CC_GO:0043025:neuronal cell body; CC_GO:0005811:lipid particle	60s ribosomal protein l10
PTSG_03141	NoBP	MF_GO:0005083:small GTPase regulator activity	NoCC	mitogen-activated protein kinase kinase kinase kinase 2-like
PTSG_03142	BP_GO:0055085:transmembrane transport; BP_GO:0055114:oxidation reduction; BP_GO:0006118:electron transport	MF_GO:0008270:zinc ion binding; MF_GO:0005215:transporter activity; MF_GO:0003995:acyl-CoA dehydrogenase activity	CC_GO:0005622:intracellular; CC_GO:0016020:membrane	acyl- dehydrogenase
PTSG_03145	NoBP	MF_GO:0016740:transferase activity; MF_GO:0008270:zinc ion binding	NoCC	palmitoyltransferase zdhhc7
PTSG_03146	BP_GO:0016568:chromatin modification; BP_GO:0010468:regulation of gene expression; BP_GO:0090304:nucleic acid metabolic process; BP_GO:0006479:protein amino acid methylation	MF_GO:0005488:binding; MF_GO:0016274:protein-arginine N-methyltransferase activity	CC_GO:0005737:cytoplasm	protein arginine n-methyltransferase 7
PTSG_03147	BP_GO:0006013:mannose metabolic process	MF_GO:0004559:alpha-mannosidase activity; MF_GO:0030246:carbohydrate binding; MF_GO:0008270:zinc ion binding	CC_GO:0044464:cell part	alpha-mannosidase 2x
PTSG_03148	BP_GO:0006817:phosphate transport	MF_GO:0005315:inorganic phosphate transmembrane transporter activity	CC_GO:0016020:membrane	low-affinity inorganic phosphate transporter
PTSG_03149	NoBP	MF_GO:0010181:FMN binding	CC_GO:0005773:vacuole	cellular repressor of e1a-stimulated genes family
PTSG_03150	BP_GO:0008152:metabolic process	MF_GO:0016787:hydrolase activity	NoCC	haloacid dehalogenase-like hydrolase domain containing 2
PTSG_03155	NoBP	MF_GO:0005515:protein binding	NoCC	hypothetical protein CAOG_02295 [Capsaspora owczarzaki ATCC 30864]
PTSG_03158	NoBP	MF_GO:0003676:nucleic acid binding; MF_GO:0008270:zinc ion binding	NoCC	protein
PTSG_03159	BP_GO:0006468:protein amino acid phosphorylation; BP_GO:0009069:serine family amino acid metabolic process	MF_GO:0005524:ATP binding; MF_GO:0004674:protein serine/threonine kinase activity	NoCC	mitogen-activated protein kinase-activated protein kinase 5
PTSG_03166	BP_GO:0006508:proteolysis	MF_GO:0008236:serine-type peptidase activity; MF_GO:0003779:actin binding	NoCC	acylpeptide hydrolase
PTSG_03167	BP_GO:0042967:acyl-carrier-protein biosynthetic process	MF_GO:0008080:N-acetyltransferase activity	NoCC	gnat family acetyltransferase
PTSG_03169	NoBP	MF_GO:0005488:binding	NoCC	---NA---
PTSG_03170	NoBP	MF_GO:0005515:protein binding; MF_GO:0003774:motor activity; MF_GO:0005524:ATP binding	CC_GO:0016459:myosin complex	myosin iiib
PTSG_03173	BP_GO:0006418:tRNA aminoacylation for protein translation	MF_GO:0008237:metallopeptidase activity; MF_GO:0004812:aminoacyl-tRNA ligase activity; MF_GO:0005524:ATP binding; MF_GO:0004177:aminopeptidase activity; MF_GO:0030145:manganese ion binding	CC_GO:0005737:cytoplasm	peptidase d
PTSG_03175	BP_GO:0009851:auxin biosynthetic process; BP_GO:0019538:protein metabolic process	MF_GO:0005515:protein binding; MF_GO:0005524:ATP binding; MF_GO:0017111:nucleoside-triphosphatase activity	NoCC	aaa atpase domain-containing protein
PTSG_03176	BP_GO:0007067:mitosis	NoMF	NoCC	kinetochore protein nuf2
PTSG_03178	BP_GO:0009650:UV protection; BP_GO:0006289:nucleotide-excision repair	MF_GO:0003677:DNA binding; MF_GO:0004003:ATP-dependent DNA helicase activity; MF_GO:0005524:ATP binding	CC_GO:0005657:replication fork	excision repair cross-complementing rodent repair complementation group 3
PTSG_03182	BP_GO:0042744:hydrogen peroxide catabolic process; BP_GO:0045454:cell redox homeostasis; BP_GO:0055114:oxidation reduction; BP_GO:0042267:natural killer cell mediated cytotoxicity; BP_GO:0034101:erythrocyte homeostasis; BP_GO:0032872:regulation of stress-activated MAPK cascade; BP_GO:0042345:regulation of NF-kappaB import into nucleus; BP_GO:0008283:cell proliferation; BP_GO:0019430:removal of su…	MF_GO:0005515:protein binding; MF_GO:0008379:thioredoxin peroxidase activity	CC_GO:0005739:mitochondrion; CC_GO:0005634:nucleus	peroxiredoxin 1 variant 2
PTSG_03185	BP_GO:0000055:ribosomal large subunit export from nucleus	MF_GO:0043023:ribosomal large subunit binding	CC_GO:0005737:cytoplasm; CC_GO:0005634:nucleus	60s ribosomal export protein nmd3
PTSG_03187	BP_GO:0050868:negative regulation of T cell activation; BP_GO:0045931:positive regulation of mitotic cell cycle; BP_GO:0070373:negative regulation of ERK1 and ERK2 cascade; BP_GO:0046329:negative regulation of JNK cascade; BP_GO:0050860:negative regulation of T cell receptor signaling pathway; BP_GO:0035335:peptidyl-tyrosine dephosphorylation; BP_GO:0000188:inactivation of MAPK activity; BP_GO:00…	MF_GO:0008138:protein tyrosine/serine/threonine phosphatase activity; MF_GO:0033549:MAP kinase phosphatase activity; MF_GO:0004725:protein tyrosine phosphatase activity	CC_GO:0005654:nucleoplasm; CC_GO:0001772:immunological synapse; CC_GO:0005829:cytosol	dual specificity phosphatase 3 (vaccinia virus phosphatase vh1-related)
PTSG_03188	BP_GO:0046907:intracellular transport	MF_GO:0005515:protein binding	NoCC	ran binding protein 2
PTSG_03191	NoBP	MF_GO:0003676:nucleic acid binding; MF_GO:0005516:calmodulin binding; MF_GO:0000166:nucleotide binding	NoCC	---NA---
PTSG_03192	NoBP	MF_GO:0005515:protein binding	NoCC	wd repeat-containing protein 3
PTSG_03194	BP_GO:0006419:alanyl-tRNA aminoacylation; BP_GO:0006522:alanine metabolic process; BP_GO:0006531:aspartate metabolic process	MF_GO:0005524:ATP binding; MF_GO:0004813:alanine-tRNA ligase activity; MF_GO:0003676:nucleic acid binding	CC_GO:0005737:cytoplasm	atp binding protein
PTSG_03195	BP_GO:0006096:glycolysis; BP_GO:0006000:fructose metabolic process; BP_GO:0006013:mannose metabolic process; BP_GO:0006020:inositol metabolic process; BP_GO:0006094:gluconeogenesis; BP_GO:0006098:pentose-phosphate shunt; BP_GO:0015976:carbon utilization	MF_GO:0004332:fructose-bisphosphate aldolase activity; MF_GO:0008270:zinc ion binding	NoCC	fructose-bisphosphate aldolase
PTSG_03196	NoBP	MF_GO:0003676:nucleic acid binding; MF_GO:0005524:ATP binding; MF_GO:0008026:ATP-dependent helicase activity	NoCC	dead dexh helicase ddx31
PTSG_03197	BP_GO:0006423:cysteinyl-tRNA aminoacylation; BP_GO:0006534:cysteine metabolic process	MF_GO:0005524:ATP binding; MF_GO:0004817:cysteine-tRNA ligase activity	CC_GO:0005737:cytoplasm	isoform cra_a
PTSG_03199	BP_GO:0008152:metabolic process	MF_GO:0016829:lyase activity	NoCC	dihydrodipicolinate synthetase
PTSG_03202	BP_GO:0005975:carbohydrate metabolic process	MF_GO:0003824:catalytic activity	NoCC	family 31 glycosyl hydrolase
PTSG_03204	BP_GO:0006357:regulation of transcription from RNA polymerase II promoter	MF_GO:0003676:nucleic acid binding; MF_GO:0008270:zinc ion binding; MF_GO:0003711:transcription elongation regulator activity	NoCC	transcription elongation factor s-ii
PTSG_03206	BP_GO:0006468:protein amino acid phosphorylation; BP_GO:0009069:serine family amino acid metabolic process	MF_GO:0005524:ATP binding; MF_GO:0004674:protein serine/threonine kinase activity	NoCC	membrane-associated tyrosine- and threonine-specific cdc2-inhibitory kinase
PTSG_03208	BP_GO:0006508:proteolysis	MF_GO:0004181:metallocarboxypeptidase activity; MF_GO:0008270:zinc ion binding	NoCC	atp gtp binding protein 1 isoform 1
PTSG_03209	BP_GO:0007156:homophilic cell adhesion	MF_GO:0005515:protein binding; MF_GO:0005509:calcium ion binding	CC_GO:0016020:membrane	fibropellin ia
PTSG_03211	BP_GO:0001682:tRNA 5'-leader removal; BP_GO:0051252:regulation of RNA metabolic process	MF_GO:0004526:ribonuclease P activity	CC_GO:0030677:ribonuclease P complex	ribonucleases p mrp protein subunit pop1
PTSG_03213	BP_GO:0009851:auxin biosynthetic process; BP_GO:0051301:cell division; BP_GO:0007067:mitosis; BP_GO:0006468:protein amino acid phosphorylation; BP_GO:0009069:serine family amino acid metabolic process	MF_GO:0008353:RNA polymerase II carboxy-terminal domain kinase activity; MF_GO:0005524:ATP binding; MF_GO:0004693:cyclin-dependent protein kinase activity	CC_GO:0016023:cytoplasmic membrane-bounded vesicle	cell division control protein 2
PTSG_03214	BP_GO:0009851:auxin biosynthetic process; BP_GO:0006468:protein amino acid phosphorylation; BP_GO:0007067:mitosis; BP_GO:0051301:cell division; BP_GO:0009069:serine family amino acid metabolic process	MF_GO:0008353:RNA polymerase II carboxy-terminal domain kinase activity; MF_GO:0005524:ATP binding; MF_GO:0004693:cyclin-dependent protein kinase activity	NoCC	cell division control protein 2
PTSG_03216	BP_GO:0007165:signal transduction	MF_GO:0004872:receptor activity	NoCC	protein
PTSG_03219	NoBP	MF_GO:0005515:protein binding	CC_GO:0005856:cytoskeleton	erythrocyte membrane protein band like 5
PTSG_03220	NoBP	NoMF	CC_GO:0016021:integral to membrane	pecanex-like protein c14orf135 homolog
PTSG_03222	BP_GO:0055114:oxidation reduction; BP_GO:0019852:L-ascorbic acid metabolic process	MF_GO:0050660:FAD binding; MF_GO:0016633:galactonolactone dehydrogenase activity	CC_GO:0005739:mitochondrion; CC_GO:0016020:membrane	l-galactono- -lactone dehydrogenase
PTSG_03223	NoBP	MF_GO:0016740:transferase activity	CC_GO:0044464:cell part	polypeptide n-acetylgalactosaminyltransferase 2-like
PTSG_03225	BP_GO:0006506:GPI anchor biosynthetic process	NoMF	CC_GO:0031227:intrinsic to endoplasmic reticulum membrane	asparagine-linked glycosylation 9 homolog ( alpha mannosyltransferase)
PTSG_03226	NoBP	MF_GO:0005515:protein binding	NoCC	fndc3a protein
PTSG_03230	BP_GO:0000160:two-component signal transduction system (phosphorelay); BP_GO:0007165:signal transduction	MF_GO:0004871:signal transducer activity	NoCC	hypothetical protein [Monosiga brevicollis MX1]
PTSG_03232	NoBP	MF_GO:0005515:protein binding	NoCC	novel protein human and mouse lipoxygenase homology domains 1
PTSG_03233	BP_GO:0006094:gluconeogenesis; BP_GO:0006099:tricarboxylic acid cycle; BP_GO:0015976:carbon utilization	MF_GO:0004612:phosphoenolpyruvate carboxykinase (ATP) activity; MF_GO:0005524:ATP binding	CC_GO:0005737:cytoplasm	phosphoenolpyruvate carboxykinase
PTSG_03234	BP_GO:0006468:protein amino acid phosphorylation	MF_GO:0005524:ATP binding; MF_GO:0005515:protein binding; MF_GO:0004713:protein tyrosine kinase activity	NoCC	protein tyrosine kinase
PTSG_03239	NoBP	MF_GO:0005515:protein binding; MF_GO:0008270:zinc ion binding	NoCC	e3 ubiquitin-protein ligase rnf123
PTSG_03243	BP_GO:0001938:positive regulation of endothelial cell proliferation; BP_GO:0032075:positive regulation of nuclease activity; BP_GO:0006265:DNA topological change; BP_GO:0033151:V(D)J recombination; BP_GO:0006288:base-excision repair, DNA ligation; BP_GO:0060326:cell chemotaxis; BP_GO:0045654:positive regulation of megakaryocyte differentiation; BP_GO:0045648:positive regulation of erythrocyte dif…	MF_GO:0042393:histone binding; MF_GO:0003684:damaged DNA binding; MF_GO:0003697:single-stranded DNA binding; MF_GO:0016563:transcription activator activity; MF_GO:0016565:general transcriptional repressor activity; MF_GO:0003700:transcription factor activity; MF_GO:0042056:chemoattractant activity; MF_GO:0003690:double-stranded DNA binding; MF_GO:0008301:DNA bending activity; MF_GO:0010843:promot…	CC_GO:0005615:extracellular space; CC_GO:0005730:nucleolus; CC_GO:0000793:condensed chromosome; CC_GO:0048471:perinuclear region of cytoplasm; CC_GO:0017053:transcriptional repressor complex	high-mobility group box 2
PTSG_03244	BP_GO:0006487:protein amino acid N-linked glycosylation	MF_GO:0000033:alpha-1,3-mannosyltransferase activity	CC_GO:0005789:endoplasmic reticulum membrane; CC_GO:0000136:alpha-1,6-mannosyltransferase complex	probable dolichyl pyrophosphate glc1man9 c2 alpha- -glucosyltransferase
PTSG_03247	BP_GO:0007444:imaginal disc development; BP_GO:0016260:selenocysteine biosynthetic process; BP_GO:0008283:cell proliferation	MF_GO:0004756:selenide, water dikinase activity; MF_GO:0005524:ATP binding	NoCC	selenophosphate synthetase
PTSG_03248	BP_GO:0043631:RNA polyadenylation; BP_GO:0006350:transcription	MF_GO:0003723:RNA binding; MF_GO:0004652:polynucleotide adenylyltransferase activity	CC_GO:0005634:nucleus	poly polymerase gamma
PTSG_03250	NoBP	NoMF	CC_GO:0032580:Golgi cisterna membrane	beta- -n-acetyl-galactosaminyl transferase 4
PTSG_03252	BP_GO:0006468:protein amino acid phosphorylation; BP_GO:0009069:serine family amino acid metabolic process	MF_GO:0005524:ATP binding; MF_GO:0004674:protein serine/threonine kinase activity	CC_GO:0044464:cell part	vaccinia related kinase 2
PTSG_03253	BP_GO:0007067:mitosis	NoMF	CC_GO:0005634:nucleus	mgc80789 partial
PTSG_03254	BP_GO:0007010:cytoskeleton organization	MF_GO:0003779:actin binding	NoCC	hypothetical protein [Monosiga brevicollis MX1]
PTSG_03255	BP_GO:0007165:signal transduction	MF_GO:0008270:zinc ion binding	CC_GO:0005622:intracellular	predicted protein [Capsaspora owczarzaki ATCC 30864]
PTSG_03256	NoBP	MF_GO:0005515:protein binding	NoCC	zinc metalloproteinase-like
PTSG_03262	BP_GO:0042967:acyl-carrier-protein biosynthetic process	MF_GO:0008415:acyltransferase activity	CC_GO:0044444:cytoplasmic part	1-acylglycerol-3-phosphate o-acyltransferase 5 (lysophosphatidic acid epsilon)
PTSG_03265	NoBP	MF_GO:0005515:protein binding	NoCC	lethal 09851
PTSG_03266	NoBP	MF_GO:0005515:protein binding	NoCC	pdz domain containing 7-like
PTSG_03268	NoBP	MF_GO:0005509:calcium ion binding	NoCC	protein
PTSG_03269	BP_GO:0051246:regulation of protein metabolic process; BP_GO:0043687:post-translational protein modification	MF_GO:0019787:small conjugating protein ligase activity	NoCC	ubiquitin-conjugating enzyme e2q family member 2
PTSG_03270	BP_GO:0042967:acyl-carrier-protein biosynthetic process	MF_GO:0008415:acyltransferase activity	NoCC	---NA---
PTSG_03272	BP_GO:0016042:lipid catabolic process; BP_GO:0046486:glycerolipid metabolic process	MF_GO:0004806:triglyceride lipase activity	NoCC	sn1-specific diacylglycerol lipase beta-like
PTSG_03275	NoBP	MF_GO:0005515:protein binding	NoCC	transcription factor jmjc domain-containing protein
PTSG_03280	BP_GO:0045454:cell redox homeostasis; BP_GO:0006118:electron transport	MF_GO:0009055:electron carrier activity; MF_GO:0015035:protein disulfide oxidoreductase activity	NoCC	hypothetical protein [Monosiga brevicollis MX1]
PTSG_03286	BP_GO:0080090:regulation of primary metabolic process; BP_GO:0031323:regulation of cellular metabolic process; BP_GO:0044260:cellular macromolecule metabolic process; BP_GO:0060255:regulation of macromolecule metabolic process	MF_GO:0005488:binding	CC_GO:0044424:intracellular part	programmed cell death 4
PTSG_03287	BP_GO:0006412:translation; BP_GO:0042254:ribosome biogenesis	MF_GO:0003735:structural constituent of ribosome; MF_GO:0003723:RNA binding	CC_GO:0005840:ribosome; CC_GO:0009536:plastid	ribosomal protein s8
PTSG_03288	BP_GO:0046034:ATP metabolic process; BP_GO:0006800:oxygen and reactive oxygen species metabolic process; BP_GO:0006915:apoptosis; BP_GO:0051881:regulation of mitochondrial membrane potential; BP_GO:0006120:mitochondrial electron transport, NADH to ubiquinone; BP_GO:0006744:ubiquinone biosynthetic process; BP_GO:0006814:sodium ion transport; BP_GO:0015992:proton transport; BP_GO:0006118:electron t…	MF_GO:0008137:NADH dehydrogenase (ubiquinone) activity; MF_GO:0046872:metal ion binding; MF_GO:0009055:electron carrier activity; MF_GO:0051539:4 iron, 4 sulfur cluster binding; MF_GO:0005515:protein binding	CC_GO:0005747:mitochondrial respiratory chain complex I; CC_GO:0005758:mitochondrial intermembrane space	mitochondrial nadh-ubiquinone oxidoreductase 75 kda subunit
PTSG_03289	BP_GO:0006468:protein amino acid phosphorylation	MF_GO:0004672:protein kinase activity; MF_GO:0005524:ATP binding	NoCC	serine threonine protein
PTSG_03292	BP_GO:0006468:protein amino acid phosphorylation; BP_GO:0009069:serine family amino acid metabolic process	MF_GO:0004674:protein serine/threonine kinase activity; MF_GO:0005524:ATP binding; MF_GO:0004713:protein tyrosine kinase activity	NoCC	serine threonine-protein kinase rio1 (rio kinase 1)
PTSG_03293	NoBP	NoMF	CC_GO:0016020:membrane	glycosyltransferase-like protein
PTSG_03296	BP_GO:0006450:regulation of translational fidelity	NoMF	NoCC	hypothetical protein CLOSTASPAR_04695 [Clostridium asparagiforme DSM 15981]
PTSG_03298	BP_GO:0045132:meiotic chromosome segregation; BP_GO:0000003:reproduction; BP_GO:0009792:embryonic development ending in birth or egg hatching	NoMF	CC_GO:0016020:membrane	yip1 domain-containing protein
PTSG_03301	NoBP	NoMF	CC_GO:0016021:integral to membrane	hypothetical protein [Monosiga brevicollis MX1]
PTSG_03303	NoBP	MF_GO:0003824:catalytic activity	NoCC	hydrolase of the alpha beta fold superfamily
PTSG_03304	NoBP	MF_GO:0005515:protein binding	NoCC	protein
PTSG_03305	BP_GO:0042147:retrograde transport, endosome to Golgi; BP_GO:0006886:intracellular protein transport	MF_GO:0005484:SNAP receptor activity; MF_GO:0047485:protein N-terminus binding	CC_GO:0005730:nucleolus; CC_GO:0005794:Golgi apparatus; CC_GO:0044425:membrane part	syntaxin 5a
PTSG_03306	BP_GO:0009987:cellular process; BP_GO:0032501:multicellular organismal process	MF_GO:0005515:protein binding	CC_GO:0016020:membrane	large homolog 1
PTSG_03307	BP_GO:0000022:mitotic spindle elongation; BP_GO:0006412:translation; BP_GO:0042254:ribosome biogenesis	MF_GO:0003735:structural constituent of ribosome	CC_GO:0022625:cytosolic large ribosomal subunit	ribosomal protein isoform a
PTSG_03308	NoBP	MF_GO:0005515:protein binding	NoCC	wd-40 repeat-containing protein
PTSG_03309	BP_GO:0042967:acyl-carrier-protein biosynthetic process	MF_GO:0008415:acyltransferase activity	NoCC	glycerol-3-phosphate o-acyltransferase
PTSG_03310	NoBP	MF_GO:0031072:heat shock protein binding	NoCC	chaperone protein
PTSG_03311	BP_GO:0007165:signal transduction	MF_GO:0005515:protein binding; MF_GO:0004872:receptor activity; MF_GO:0005509:calcium ion binding	NoCC	novel egf domain containing protein
PTSG_03312	NoBP	MF_GO:0005515:protein binding	NoCC	heat-like repeat-containing
PTSG_03313	BP_GO:0071557:histone H3-K27 demethylation; BP_GO:0033169:histone H3-K9 demethylation; BP_GO:0045893:positive regulation of transcription, DNA-dependent	MF_GO:0008270:zinc ion binding; MF_GO:0032454:histone demethylase activity (H3-K9 specific); MF_GO:0035064:methylated histone residue binding; MF_GO:0071558:histone demethylase activity (H3-K27 specific); MF_GO:0016706:oxidoreductase activity, acting on paired donors, with incorporation or reduction of molecular oxygen, 2-oxoglutarate as one donor, and incorporation of one atom each of oxygen int…	NoCC	lysine-specific demethylase 7
PTSG_03314	BP_GO:0016998:cell wall macromolecule catabolic process; BP_GO:0009253:peptidoglycan catabolic process	MF_GO:0003796:lysozyme activity; MF_GO:0043169:cation binding	NoCC	glycoside hydrolase family 25 protein
PTSG_03316	BP_GO:0006633:fatty acid biosynthetic process; BP_GO:0055114:oxidation reduction	MF_GO:0005506:iron ion binding; MF_GO:0016491:oxidoreductase activity	NoCC	transmembrane protein 195
PTSG_03317	BP_GO:0006511:ubiquitin-dependent protein catabolic process; BP_GO:0051246:regulation of protein metabolic process; BP_GO:0006301:postreplication repair; BP_GO:0016567:protein ubiquitination	MF_GO:0005515:protein binding; MF_GO:0004842:ubiquitin-protein ligase activity	CC_GO:0031372:UBC13-MMS2 complex	ubiquitin-conjugating enzyme
PTSG_03318	BP_GO:0055085:transmembrane transport	NoMF	NoCC	major facilitator superfamily protein
PTSG_03319	NoBP	NoMF	CC_GO:0016021:integral to membrane	transmembrane protein 87a
PTSG_03320	NoBP	MF_GO:0003677:DNA binding	NoCC	transcription initiation factor tfiid subunit 9
PTSG_03331	BP_GO:0006633:fatty acid biosynthetic process; BP_GO:0055114:oxidation reduction	MF_GO:0005525:GTP binding; MF_GO:0005506:iron ion binding; MF_GO:0016491:oxidoreductase activity	NoCC	gtp binding protein 4
PTSG_03332	BP_GO:0009058:biosynthetic process	MF_GO:0016779:nucleotidyltransferase activity	NoCC	nicotinamide mononucleotide adenylyltransferase 2
PTSG_03333	BP_GO:0008156:negative regulation of DNA replication; BP_GO:0030336:negative regulation of cell migration; BP_GO:0050821:protein stabilization; BP_GO:0000079:regulation of cyclin-dependent protein kinase activity; BP_GO:0008285:negative regulation of cell proliferation; BP_GO:0022408:negative regulation of cell-cell adhesion; BP_GO:0031397:negative regulation of protein ubiquitination; BP_GO:0033…	MF_GO:0005515:protein binding; MF_GO:0005525:GTP binding; MF_GO:0003924:GTPase activity	CC_GO:0048471:perinuclear region of cytoplasm; CC_GO:0005634:nucleus	gtp binding protein isoform cra_c
PTSG_03334	BP_GO:0030097:hemopoiesis; BP_GO:0001525:angiogenesis; BP_GO:0048589:developmental growth; BP_GO:0010172:embryonic body morphogenesis; BP_GO:0022402:cell cycle process; BP_GO:0051216:cartilage development	MF_GO:0003677:DNA binding; MF_GO:0005524:ATP binding; MF_GO:0004386:helicase activity	NoCC	harp -related
PTSG_03335	NoBP	MF_GO:0005488:binding; MF_GO:0008236:serine-type peptidase activity	CC_GO:0005622:intracellular; CC_GO:0016021:integral to membrane	topoisomerase ii binding protein 1
PTSG_03337	BP_GO:0006412:translation; BP_GO:0042254:ribosome biogenesis	MF_GO:0005516:calmodulin binding; MF_GO:0003735:structural constituent of ribosome	CC_GO:0005840:ribosome	---NA---
PTSG_03338	BP_GO:0008152:metabolic process	MF_GO:0016779:nucleotidyltransferase activity	NoCC	udp-n-acteylglucosamine pyrophosphorylase 1
PTSG_03340	BP_GO:0007155:cell adhesion; BP_GO:0006807:nitrogen compound metabolic process	MF_GO:0005198:structural molecule activity	CC_GO:0015629:actin cytoskeleton	vanin 2
PTSG_03342	BP_GO:0006461:protein complex assembly	NoMF	CC_GO:0005739:mitochondrion	atp synthase mitochondrial f1 complex assembly factor 1
PTSG_03344	BP_GO:0046686:response to cadmium ion; BP_GO:0016036:cellular response to phosphate starvation; BP_GO:0006207:'de novo' pyrimidine base biosynthetic process; BP_GO:0044205:'de novo' UMP biosynthetic process	MF_GO:0004590:orotidine-5'-phosphate decarboxylase activity; MF_GO:0004588:orotate phosphoribosyltransferase activity	NoCC	uridine 5 - monophosphate synthase
PTSG_03345	BP_GO:0008152:metabolic process	MF_GO:0005488:binding	NoCC	predicted protein [Nematostella vectensis]
PTSG_03346	BP_GO:0006446:regulation of translational initiation	MF_GO:0003743:translation initiation factor activity	CC_GO:0005840:ribosome	eukaryotic translation initiation factor 2 subunit 2-like
PTSG_03348	NoBP	MF_GO:0005515:protein binding	NoCC	hypothetical protein [Monosiga brevicollis MX1]
PTSG_03349	BP_GO:0006807:nitrogen compound metabolic process; BP_GO:0015979:photosynthesis	MF_GO:0003824:catalytic activity; MF_GO:0046914:transition metal ion binding	CC_GO:0009536:plastid	nitrile alpha subunit
PTSG_03350	BP_GO:0007165:signal transduction; BP_GO:0045087:innate immune response	MF_GO:0004888:transmembrane receptor activity; MF_GO:0005515:protein binding	CC_GO:0031224:intrinsic to membrane	ankyrin unc44
PTSG_03351	NoBP	MF_GO:0005515:protein binding	NoCC	cg33993 cg33993-pa
PTSG_03353	BP_GO:0006334:nucleosome assembly	NoMF	CC_GO:0005634:nucleus	protein
PTSG_03354	BP_GO:0006508:proteolysis	MF_GO:0008233:peptidase activity	NoCC	cg5976
PTSG_03355	BP_GO:0015031:protein transport	MF_GO:0008565:protein transporter activity	CC_GO:0005743:mitochondrial inner membrane	---NA---
PTSG_03356	BP_GO:0006468:protein amino acid phosphorylation	MF_GO:0005524:ATP binding; MF_GO:0005515:protein binding; MF_GO:0004713:protein tyrosine kinase activity	NoCC	protein
PTSG_03357	BP_GO:0006520:cellular amino acid metabolic process	MF_GO:0016597:amino acid binding; MF_GO:0016743:carboxyl- or carbamoyltransferase activity	NoCC	---NA---
PTSG_03360	BP_GO:0006614:SRP-dependent cotranslational protein targeting to membrane	MF_GO:0005525:GTP binding	NoCC	serine protease family
PTSG_03363	NoBP	MF_GO:0003676:nucleic acid binding; MF_GO:0000166:nucleotide binding	NoCC	eukaryotic translation initiation factor 4h
PTSG_03364	NoBP	MF_GO:0005515:protein binding	NoCC	importin alpha 1a
PTSG_03365	NoBP	MF_GO:0005515:protein binding	NoCC	ubiquitously transcribed sex (x y) chromosome tetratricopeptide repeat
PTSG_03367	NoBP	MF_GO:0003676:nucleic acid binding; MF_GO:0008270:zinc ion binding	NoCC	---NA---
PTSG_03370	NoBP	MF_GO:0005515:protein binding; MF_GO:0005509:calcium ion binding	NoCC	endocytosis signaling protein ehd1
PTSG_03371	NoBP	MF_GO:0003824:catalytic activity	NoCC	hydrolase of the alpha beta fold superfamily
PTSG_03373	NoBP	MF_GO:0005515:protein binding	NoCC	jumonji domain-containing 3
PTSG_03374	NoBP	MF_GO:0003677:DNA binding	NoCC	barrier-to-autointegration factor
PTSG_03376	BP_GO:0006431:methionyl-tRNA aminoacylation; BP_GO:0006555:methionine metabolic process	MF_GO:0004825:methionine-tRNA ligase activity; MF_GO:0005524:ATP binding	CC_GO:0005759:mitochondrial matrix	methionyl-trna mitochondrial precursor
PTSG_03380	BP_GO:0006281:DNA repair	MF_GO:0004518:nuclease activity; MF_GO:0003677:DNA binding	NoCC	xpg i-region family protein
PTSG_03383	BP_GO:0051603:proteolysis involved in cellular protein catabolic process	MF_GO:0004298:threonine-type endopeptidase activity	CC_GO:0005839:proteasome core complex	proteasome subunit beta type-2
PTSG_03386	NoBP	MF_GO:0005515:protein binding	NoCC	u3 snornp-associated protein utp7
PTSG_03387	NoBP	MF_GO:0005515:protein binding	NoCC	---NA---
PTSG_03391	BP_GO:0006457:protein folding; BP_GO:0008380:RNA splicing; BP_GO:0006397:mRNA processing	MF_GO:0005515:protein binding; MF_GO:0003755:peptidyl-prolyl cis-trans isomerase activity	CC_GO:0005681:spliceosomal complex	peptidylprolyl isomerase -like 3
PTSG_03395	BP_GO:0001510:RNA methylation; BP_GO:0016556:mRNA modification; BP_GO:0006396:RNA processing	MF_GO:0016422:mRNA (2'-O-methyladenosine-N6-)-methyltransferase activity; MF_GO:0001734:mRNA (N6-adenosine)-methyltransferase activity	CC_GO:0005654:nucleoplasm	methyltransferase like 3
PTSG_03398	BP_GO:0009052:pentose-phosphate shunt, non-oxidative branch; BP_GO:0006002:fructose 6-phosphate metabolic process; BP_GO:0019682:glyceraldehyde-3-phosphate metabolic process	MF_GO:0048029:monosaccharide binding; MF_GO:0005515:protein binding; MF_GO:0004801:transaldolase activity	CC_GO:0005625:soluble fraction; CC_GO:0005792:microsome; CC_GO:0005829:cytosol	transaldolase
PTSG_03402	BP_GO:0006810:transport; BP_GO:0006672:ceramide metabolic process; BP_GO:0016044:cellular membrane organization; BP_GO:0030003:cellular cation homeostasis; BP_GO:0006687:glycosphingolipid metabolic process; BP_GO:0009056:catabolic process; BP_GO:0043170:macromolecule metabolic process; BP_GO:0048523:negative regulation of cellular process	NoMF	CC_GO:0005773:vacuole; CC_GO:0044431:Golgi apparatus part; CC_GO:0044425:membrane part; CC_GO:0031090:organelle membrane	ceroid- neuronal 3
PTSG_03403	BP_GO:0048547:gut morphogenesis; BP_GO:0006811:ion transport	MF_GO:0003676:nucleic acid binding; MF_GO:0000166:nucleotide binding; MF_GO:0005216:ion channel activity	CC_GO:0016020:membrane	probable rna-binding protein 19
PTSG_03406	BP_GO:0043687:post-translational protein modification	MF_GO:0016881:acid-amino acid ligase activity	NoCC	kiaa1289 protein
PTSG_03407	BP_GO:0045449:regulation of transcription	MF_GO:0003700:transcription factor activity	CC_GO:0005737:cytoplasm; CC_GO:0005667:transcription factor complex	transcription factor
PTSG_03408	BP_GO:0030100:regulation of endocytosis; BP_GO:0048268:clathrin coat assembly; BP_GO:0007269:neurotransmitter secretion; BP_GO:0016183:synaptic vesicle coating; BP_GO:0006886:intracellular protein transport; BP_GO:0050690:regulation of defense response to virus by virus	MF_GO:0005515:protein binding; MF_GO:0008565:protein transporter activity	CC_GO:0030122:AP-2 adaptor complex; CC_GO:0005829:cytosol; CC_GO:0030121:AP-1 adaptor complex	adaptor-related protein complex sigma 1 isoform cra_a
PTSG_03410	NoBP	MF_GO:0005515:protein binding	NoCC	suppressor enhancer of lin-12 family member (sel-10)-like
PTSG_03413	NoBP	MF_GO:0005515:protein binding	NoCC	aara_dicdi ame: full=protein aardvark ame: full=suppressor of amib protein 16
PTSG_03415	NoBP	MF_GO:0005524:ATP binding	NoCC	morc family cw-type zinc finger protein 2-like
PTSG_03418	BP_GO:0006357:regulation of transcription from RNA polymerase II promoter	MF_GO:0003702:RNA polymerase II transcription factor activity; MF_GO:0003677:DNA binding	CC_GO:0005667:transcription factor complex	tbp-associated factor 13
PTSG_03419	BP_GO:0030510:regulation of BMP signaling pathway; BP_GO:0009651:response to salt stress; BP_GO:0000165:MAPKKK cascade; BP_GO:0007476:imaginal disc-derived wing morphogenesis; BP_GO:0007179:transforming growth factor beta receptor signaling pathway; BP_GO:0045088:regulation of innate immune response; BP_GO:0006468:protein amino acid phosphorylation; BP_GO:0009069:serine family amino acid metaboli…	MF_GO:0005524:ATP binding; MF_GO:0004707:MAP kinase activity	NoCC	cmgc mapk p38 protein kinase
PTSG_03420	BP_GO:0019752:carboxylic acid metabolic process	MF_GO:0046912:transferase activity, transferring acyl groups, acyl groups converted into alkyl on transfer	NoCC	homocitrate synthase
PTSG_03421	NoBP	MF_GO:0005509:calcium ion binding	NoCC	hypothetical protein [Monosiga brevicollis MX1]
PTSG_03422	BP_GO:0006281:DNA repair; BP_GO:0006357:regulation of transcription from RNA polymerase II promoter	MF_GO:0016251:general RNA polymerase II transcription factor activity	CC_GO:0000439:core TFIIH complex; CC_GO:0005667:transcription factor complex	rna polymerase ii transcription factor b subunit 4
PTSG_03423	BP_GO:0006465:signal peptide processing	MF_GO:0008236:serine-type peptidase activity	CC_GO:0005789:endoplasmic reticulum membrane; CC_GO:0005792:microsome; CC_GO:0016021:integral to membrane	signal peptidase complex catalytic subunit sec11c
PTSG_03424	BP_GO:0007165:signal transduction	MF_GO:0005158:insulin receptor binding	CC_GO:0005899:insulin receptor complex	---NA---
PTSG_03425	NoBP	MF_GO:0005515:protein binding	NoCC	hypothetical protein [Monosiga brevicollis MX1]
PTSG_03426	NoBP	NoMF	CC_GO:0016020:membrane	protein
PTSG_03427	NoBP	MF_GO:0005515:protein binding	NoCC	ligand of numb-protein x 2
PTSG_03428	BP_GO:0007165:signal transduction; BP_GO:0045087:innate immune response; BP_GO:0006014:D-ribose metabolic process; BP_GO:0006098:pentose-phosphate shunt	MF_GO:0004888:transmembrane receptor activity; MF_GO:0005515:protein binding; MF_GO:0004747:ribokinase activity	CC_GO:0031224:intrinsic to membrane	ribokinase
PTSG_03430	BP_GO:0009987:cellular process; BP_GO:0050789:regulation of biological process; BP_GO:0044238:primary metabolic process; BP_GO:0009058:biosynthetic process	MF_GO:0005515:protein binding	NoCC	transcription factor cp2-like protein 1
PTSG_03431	NoBP	MF_GO:0005515:protein binding	NoCC	plant synaptotagmin
PTSG_03432	NoBP	MF_GO:0005488:binding	NoCC	tetratricopeptide repeat domain 15
PTSG_03433	NoBP	MF_GO:0008270:zinc ion binding	CC_GO:0016020:membrane; CC_GO:0005634:nucleus	zinc c3hc type 1
PTSG_03436	BP_GO:0007264:small GTPase mediated signal transduction; BP_GO:0015031:protein transport	MF_GO:0005525:GTP binding; MF_GO:0005515:protein binding; MF_GO:0019003:GDP binding; MF_GO:0003924:GTPase activity	CC_GO:0012505:endomembrane system; CC_GO:0005794:Golgi apparatus; CC_GO:0005770:late endosome; CC_GO:0005764:lysosome; CC_GO:0031090:organelle membrane; CC_GO:0005783:endoplasmic reticulum; CC_GO:0044446:intracellular organelle part	ras-related protein rab-9a
PTSG_03437	NoBP	MF_GO:0005515:protein binding	NoCC	cleavage stimulation 3 pre- subunit 50kda
PTSG_03438	BP_GO:0040010:positive regulation of growth rate; BP_GO:0006917:induction of apoptosis; BP_GO:0006364:rRNA processing; BP_GO:0042273:ribosomal large subunit biogenesis; BP_GO:0000003:reproduction; BP_GO:0006414:translational elongation; BP_GO:0006605:protein targeting; BP_GO:0002119:nematode larval development; BP_GO:0009790:embryonic development	MF_GO:0019843:rRNA binding; MF_GO:0003735:structural constituent of ribosome; MF_GO:0005515:protein binding	CC_GO:0005730:nucleolus; CC_GO:0022625:cytosolic large ribosomal subunit	ribosomal protein l11
PTSG_03439	NoBP	MF_GO:0005515:protein binding	NoCC	protein tyrosine kinase
PTSG_03440	NoBP	MF_GO:0005515:protein binding	NoCC	general transcription factor 3c polypeptide 3
PTSG_03441	NoBP	MF_GO:0005488:binding	NoCC	tubulin-specific chaperone c
PTSG_03442	BP_GO:0006470:protein amino acid dephosphorylation	MF_GO:0008138:protein tyrosine/serine/threonine phosphatase activity	NoCC	dual specificity protein phosphatase 7
PTSG_03446	BP_GO:0006412:translation; BP_GO:0042254:ribosome biogenesis	MF_GO:0003735:structural constituent of ribosome	CC_GO:0015935:small ribosomal subunit	28s ribosomal protein mitochondrial
PTSG_03447	NoBP	NoMF	CC_GO:0005635:nuclear envelope	---NA---
PTSG_03449	BP_GO:0007154:cell communication; BP_GO:0006816:calcium ion transport; BP_GO:0055085:transmembrane transport	MF_GO:0005432:calcium:sodium antiporter activity	CC_GO:0016021:integral to membrane	cre-ncx-1 protein
PTSG_03450	BP_GO:0006457:protein folding	MF_GO:0031072:heat shock protein binding; MF_GO:0051082:unfolded protein binding	NoCC	dnajc8 protein
PTSG_03451	BP_GO:0006414:translational elongation; BP_GO:0042254:ribosome biogenesis	MF_GO:0003735:structural constituent of ribosome	CC_GO:0005840:ribosome	hypothetical protein [Monosiga brevicollis MX1]
PTSG_03452	BP_GO:0000209:protein polyubiquitination; BP_GO:0000245:spliceosome assembly	MF_GO:0034450:ubiquitin-ubiquitin ligase activity; MF_GO:0042802:identical protein binding	CC_GO:0016607:nuclear speck; CC_GO:0005737:cytoplasm; CC_GO:0000151:ubiquitin ligase complex	pre-mrna-processing factor 19
PTSG_03453	BP_GO:0009103:lipopolysaccharide biosynthetic process	NoMF	NoCC	glycosyl transferase family protein
PTSG_03455	BP_GO:0006357:regulation of transcription from RNA polymerase II promoter	MF_GO:0003702:RNA polymerase II transcription factor activity; MF_GO:0003677:DNA binding	CC_GO:0005667:transcription factor complex	transcription initiation factor tfiid
PTSG_03456	BP_GO:0006260:DNA replication	MF_GO:0000166:nucleotide binding; MF_GO:0003676:nucleic acid binding; MF_GO:0003887:DNA-directed DNA polymerase activity	CC_GO:0042575:DNA polymerase complex	selectin p
PTSG_03458	NoBP	MF_GO:0005515:protein binding	NoCC	transducin wd-40 repeat protein
PTSG_03461	BP_GO:0007275:multicellular organismal development; BP_GO:0006470:protein amino acid dephosphorylation; BP_GO:0006570:tyrosine metabolic process; BP_GO:0045449:regulation of transcription	MF_GO:0004725:protein tyrosine phosphatase activity; MF_GO:0005515:protein binding; MF_GO:0003700:transcription factor activity; MF_GO:0043565:sequence-specific DNA binding	CC_GO:0005737:cytoplasm; CC_GO:0005667:transcription factor complex	ptprr protein
PTSG_03462	NoBP	MF_GO:0008270:zinc ion binding	NoCC	---NA---
PTSG_03464	BP_GO:0006511:ubiquitin-dependent protein catabolic process; BP_GO:0016579:protein deubiquitination	MF_GO:0004221:ubiquitin thiolesterase activity	NoCC	ubiquitin carboxyl-terminal
PTSG_03465	NoBP	NoMF	CC_GO:0016021:integral to membrane	at5g54830 mbg8_9
PTSG_03466	BP_GO:0007264:small GTPase mediated signal transduction	MF_GO:0005525:GTP binding	CC_GO:0005622:intracellular	adp-ribosylation factor-like 5b
PTSG_03468	BP_GO:0030154:cell differentiation; BP_GO:0007165:signal transduction	MF_GO:0005515:protein binding; MF_GO:0004872:receptor activity	CC_GO:0016020:membrane	achain structural determinants for improved thermal stability of designed ankyrin repeat proteins with a redesigned c- capping
PTSG_03469	BP_GO:0055114:oxidation reduction	MF_GO:0016491:oxidoreductase activity	NoCC	-like protein
PTSG_03473	BP_GO:0006366:transcription from RNA polymerase II promoter	MF_GO:0003677:DNA binding	NoCC	---NA---
PTSG_03474	BP_GO:0006468:protein amino acid phosphorylation; BP_GO:0009069:serine family amino acid metabolic process	MF_GO:0005524:ATP binding; MF_GO:0005515:protein binding; MF_GO:0004674:protein serine/threonine kinase activity	NoCC	tyrosine-protein kinase src42a
PTSG_03475	NoBP	MF_GO:0005515:protein binding; MF_GO:0005509:calcium ion binding	NoCC	protein
PTSG_03477	NoBP	MF_GO:0019825:oxygen binding; MF_GO:0020037:heme binding	NoCC	skeletal muscle cells re-entry induced
PTSG_03479	BP_GO:0045449:regulation of transcription	MF_GO:0003700:transcription factor activity; MF_GO:0043565:sequence-specific DNA binding	CC_GO:0005667:transcription factor complex	cytoskeleton associated protein 5
PTSG_03481	BP_GO:0055114:oxidation reduction	MF_GO:0016491:oxidoreductase activity	NoCC	betaine aldehyde dehydrogenase
PTSG_03482	NoBP	MF_GO:0000166:nucleotide binding; MF_GO:0017111:nucleoside-triphosphatase activity	NoCC	dna helicase
PTSG_03484	NoBP	MF_GO:0005488:binding	NoCC	---NA---
PTSG_03487	BP_GO:0030433:ER-associated protein catabolic process; BP_GO:0051246:regulation of protein metabolic process; BP_GO:0016567:protein ubiquitination	MF_GO:0005515:protein binding; MF_GO:0005524:ATP binding; MF_GO:0004842:ubiquitin-protein ligase activity	CC_GO:0005829:cytosol; CC_GO:0005783:endoplasmic reticulum	ubiquitin-conjugating enzyme e2g 2
PTSG_03488	NoBP	NoMF	CC_GO:0016020:membrane	core 1 udp-galactose:n-acetylgalactosamine-alpha-r beta - galactosy
PTSG_03489	BP_GO:0001522:pseudouridine synthesis; BP_GO:0006396:RNA processing	MF_GO:0003723:RNA binding; MF_GO:0009982:pseudouridine synthase activity	CC_GO:0030529:ribonucleoprotein complex	h aca ribonucleoprotein complex subunit 4
PTSG_03490	BP_GO:0008219:cell death; BP_GO:0045471:response to ethanol; BP_GO:0006284:base-excision repair; BP_GO:0006261:DNA-dependent DNA replication; BP_GO:0006290:pyrimidine dimer repair	MF_GO:0008017:microtubule binding; MF_GO:0003684:damaged DNA binding; MF_GO:0016829:lyase activity; MF_GO:0003887:DNA-directed DNA polymerase activity; MF_GO:0046872:metal ion binding; MF_GO:0019899:enzyme binding	CC_GO:0005876:spindle microtubule; CC_GO:0005654:nucleoplasm; CC_GO:0005737:cytoplasm; CC_GO:0045298:tubulin complex; CC_GO:0042575:DNA polymerase complex	dna polymerase beta
PTSG_03491	BP_GO:0006084:acetyl-CoA metabolic process	MF_GO:0003824:catalytic activity	NoCC	acetyl- hydrolase transferase
PTSG_03493	BP_GO:0005978:glycogen biosynthetic process; BP_GO:0007507:heart development; BP_GO:0005982:starch metabolic process; BP_GO:0005985:sucrose metabolic process	MF_GO:0005536:glucose binding; MF_GO:0005515:protein binding; MF_GO:0004373:glycogen (starch) synthase activity	CC_GO:0005625:soluble fraction; CC_GO:0016234:inclusion body; CC_GO:0005829:cytosol	glycogen synthase
PTSG_03495	NoBP	MF_GO:0005515:protein binding	NoCC	---NA---
PTSG_03496	NoBP	MF_GO:0005515:protein binding	NoCC	hypothetical protein [Monosiga brevicollis MX1]
PTSG_03497	NoBP	MF_GO:0008270:zinc ion binding	CC_GO:0005622:intracellular	protein
PTSG_03499	BP_GO:0050794:regulation of cellular process	MF_GO:0005515:protein binding	NoCC	protein kinase c and casein kinase substrate in neurons 3
PTSG_03500	BP_GO:0007165:signal transduction; BP_GO:0045087:innate immune response	MF_GO:0004888:transmembrane receptor activity; MF_GO:0005515:protein binding	CC_GO:0031224:intrinsic to membrane	neuralized pats1
PTSG_03504	BP_GO:0006436:tryptophanyl-tRNA aminoacylation; BP_GO:0006568:tryptophan metabolic process	MF_GO:0005524:ATP binding; MF_GO:0004830:tryptophan-tRNA ligase activity	CC_GO:0005737:cytoplasm	tryptophanyl-trna synthetase
PTSG_03505	BP_GO:0055114:oxidation reduction	MF_GO:0016491:oxidoreductase activity; MF_GO:0050660:FAD binding	NoCC	selenide water dikinase
PTSG_03506	NoBP	MF_GO:0005515:protein binding	NoCC	ankyrin unc44
PTSG_03507	BP_GO:0007165:signal transduction	MF_GO:0004872:receptor activity; MF_GO:0030246:carbohydrate binding	NoCC	protein
PTSG_03508	BP_GO:0006520:cellular amino acid metabolic process; BP_GO:0055114:oxidation reduction; BP_GO:0006118:electron transport	MF_GO:0004352:glutamate dehydrogenase activity; MF_GO:0005488:binding	NoCC	nad+ dependent glutamate dehydrogenase
PTSG_03511	NoBP	MF_GO:0017111:nucleoside-triphosphatase activity; MF_GO:0005524:ATP binding	NoCC	aaa family cdc48 subfamily
PTSG_03517	BP_GO:0005982:starch metabolic process; BP_GO:0005985:sucrose metabolic process	MF_GO:0004650:polygalacturonase activity	NoCC	galacturan -alpha-galacturonidase
PTSG_03519	NoBP	MF_GO:0005515:protein binding	NoCC	hypothetical protein [Monosiga brevicollis MX1]
PTSG_03520	BP_GO:0045944:positive regulation of transcription from RNA polymerase II promoter; BP_GO:0007507:heart development	MF_GO:0016563:transcription activator activity; MF_GO:0005515:protein binding; MF_GO:0003700:transcription factor activity	CC_GO:0005667:transcription factor complex	transcriptional enhancer factor tef-1
PTSG_03521	BP_GO:0000162:tryptophan biosynthetic process; BP_GO:0006571:tyrosine biosynthetic process; BP_GO:0009094:L-phenylalanine biosynthetic process	MF_GO:0004834:tryptophan synthase activity; MF_GO:0030170:pyridoxal phosphate binding	NoCC	tryptophan beta subunit
PTSG_03525	BP_GO:0055114:oxidation reduction	MF_GO:0016491:oxidoreductase activity; MF_GO:0005488:binding	NoCC	3-hydroxybutyrate dehydrogenase type 2
PTSG_03526	NoBP	MF_GO:0005515:protein binding	NoCC	---NA---
PTSG_03527	NoBP	MF_GO:0005515:protein binding	NoCC	ubiquitin domain-containing protein ubfd1
PTSG_03529	NoBP	MF_GO:0005515:protein binding	NoCC	ankyrin repeat protein
PTSG_03532	BP_GO:0006468:protein amino acid phosphorylation	MF_GO:0004713:protein tyrosine kinase activity	NoCC	---NA---
PTSG_03533	BP_GO:0015991:ATP hydrolysis coupled proton transport	NoMF	NoCC	vacuolar proton pump subunit e
PTSG_03534	BP_GO:0046686:response to cadmium ion; BP_GO:0006096:glycolysis; BP_GO:0006099:tricarboxylic acid cycle; BP_GO:0006554:lysine catabolic process; BP_GO:0006568:tryptophan metabolic process	MF_GO:0050897:cobalt ion binding; MF_GO:0008270:zinc ion binding; MF_GO:0004591:oxoglutarate dehydrogenase (succinyl-transferring) activity; MF_GO:0030976:thiamin pyrophosphate binding	CC_GO:0005739:mitochondrion; CC_GO:0045252:oxoglutarate dehydrogenase complex	2-oxoglutarate dehydrogenase e1 component
PTSG_03536	NoBP	MF_GO:0005488:binding	NoCC	hypothetical protein [Monosiga brevicollis MX1]
PTSG_03537	BP_GO:0055085:transmembrane transport	NoMF	CC_GO:0016021:integral to membrane	g protein-coupled receptor 155
PTSG_03540	NoBP	MF_GO:0005515:protein binding	NoCC	tbc1 domain member 2
PTSG_03541	BP_GO:0006414:translational elongation; BP_GO:0042254:ribosome biogenesis	MF_GO:0003735:structural constituent of ribosome	CC_GO:0005840:ribosome	60s acidic ribosomal protein p1
PTSG_03542	BP_GO:0006414:translational elongation; BP_GO:0042254:ribosome biogenesis	MF_GO:0003735:structural constituent of ribosome; MF_GO:0003723:RNA binding; MF_GO:0005515:protein binding	CC_GO:0005730:nucleolus; CC_GO:0022625:cytosolic large ribosomal subunit	ribosomal protein l3
PTSG_03544	BP_GO:0032312:regulation of ARF GTPase activity	MF_GO:0008060:ARF GTPase activator activity; MF_GO:0008270:zinc ion binding	CC_GO:0044464:cell part	adp-ribosylation factor gtpase-activating protein 1
PTSG_03545	NoBP	MF_GO:0005515:protein binding; MF_GO:0031177:phosphopantetheine binding	NoCC	---NA---
PTSG_03546	BP_GO:0006118:electron transport	MF_GO:0004497:monooxygenase activity; MF_GO:0009055:electron carrier activity; MF_GO:0020037:heme binding	NoCC	trna wybutosine-synthesizing protein 2 homolog
PTSG_03547	BP_GO:0007264:small GTPase mediated signal transduction	MF_GO:0003924:GTPase activity; MF_GO:0005525:GTP binding	NoCC	rabl2a protein
PTSG_03548	NoBP	MF_GO:0003676:nucleic acid binding; MF_GO:0008270:zinc ion binding; MF_GO:0008168:methyltransferase activity	NoCC	methyltransferase upf0383
PTSG_03549	NoBP	MF_GO:0005515:protein binding	NoCC	---NA---
PTSG_03550	BP_GO:0045454:cell redox homeostasis; BP_GO:0055114:oxidation reduction; BP_GO:0006979:response to oxidative stress; BP_GO:0006804:peroxidase reaction	MF_GO:0008379:thioredoxin peroxidase activity	CC_GO:0005737:cytoplasm	peroxiredoxin 2
PTSG_03554	BP_GO:0055085:transmembrane transport; BP_GO:0015031:protein transport	MF_GO:0015450:P-P-bond-hydrolysis-driven protein transmembrane transporter activity	CC_GO:0016021:integral to membrane; CC_GO:0005783:endoplasmic reticulum; CC_GO:0009941:chloroplast envelope	sec61 alpha 1 subunit
PTSG_03555	NoBP	MF_GO:0005488:binding	NoCC	serum lectin isoform 1 precursor
PTSG_03557	NoBP	MF_GO:0003779:actin binding	CC_GO:0005622:intracellular	drebrin-like protein
PTSG_03563	NoBP	MF_GO:0008270:zinc ion binding	NoCC	---NA---
PTSG_03565	NoBP	NoMF	CC_GO:0043231:intracellular membrane-bounded organelle; CC_GO:0044444:cytoplasmic part; CC_GO:0016020:membrane	protein yif1a
PTSG_03567	BP_GO:0006418:tRNA aminoacylation for protein translation	MF_GO:0004812:aminoacyl-tRNA ligase activity; MF_GO:0005524:ATP binding	CC_GO:0005737:cytoplasm	---NA---
PTSG_03570	BP_GO:0016070:RNA metabolic process	MF_GO:0005515:protein binding; MF_GO:0003950:NAD+ ADP-ribosyltransferase activity	CC_GO:0005622:intracellular	conserved hypothetical protein [Capsaspora owczarzaki ATCC 30864]
PTSG_03572	BP_GO:0008152:metabolic process	MF_GO:0008168:methyltransferase activity	NoCC	---NA---
PTSG_03573	BP_GO:0032259:methylation	MF_GO:0003676:nucleic acid binding; MF_GO:0008168:methyltransferase activity	NoCC	rna methylase
PTSG_03574	BP_GO:0006633:fatty acid biosynthetic process; BP_GO:0055114:oxidation reduction; BP_GO:0042967:acyl-carrier-protein biosynthetic process	MF_GO:0016491:oxidoreductase activity; MF_GO:0004312:fatty-acid synthase activity	CC_GO:0005835:fatty acid synthase complex	domain protein
PTSG_03575	BP_GO:0045454:cell redox homeostasis; BP_GO:0006118:electron transport	MF_GO:0009055:electron carrier activity; MF_GO:0015035:protein disulfide oxidoreductase activity	NoCC	grx_c4 - glutaredoxin subgroup i
PTSG_03576	NoBP	MF_GO:0008146:sulfotransferase activity	NoCC	protein
PTSG_03577	BP_GO:0044238:primary metabolic process	NoMF	NoCC	gm2 activator
PTSG_03578	NoBP	MF_GO:0005515:protein binding; MF_GO:0008270:zinc ion binding	NoCC	zinc finger protein
PTSG_03584	BP_GO:0006396:RNA processing; BP_GO:0006412:translation; BP_GO:0042254:ribosome biogenesis	MF_GO:0003723:RNA binding; MF_GO:0003735:structural constituent of ribosome	CC_GO:0005840:ribosome	ribosomal protein l1
PTSG_03585	NoBP	MF_GO:0005515:protein binding	NoCC	leucine-rich repeat-containing protein 27
PTSG_03586	BP_GO:0044267:cellular protein metabolic process	MF_GO:0005515:protein binding	NoCC	f-box only protein 4
PTSG_03587	NoBP	MF_GO:0005515:protein binding	NoCC	karp-1 binding protein 1 isoform 2
PTSG_03589	BP_GO:0007165:signal transduction	MF_GO:0004872:receptor activity; MF_GO:0008270:zinc ion binding	NoCC	hypothetical protein [Monosiga brevicollis MX1]
PTSG_03590	BP_GO:0044267:cellular protein metabolic process	MF_GO:0005515:protein binding	NoCC	f-box protein 4
PTSG_03591	BP_GO:0007264:small GTPase mediated signal transduction; BP_GO:0007165:signal transduction	MF_GO:0005525:GTP binding; MF_GO:0005515:protein binding; MF_GO:0003924:GTPase activity	CC_GO:0016020:membrane	ras-like protein
PTSG_03592	NoBP	MF_GO:0031072:heat shock protein binding	NoCC	---NA---
PTSG_03594	BP_GO:0005975:carbohydrate metabolic process	MF_GO:0004560:alpha-L-fucosidase activity; MF_GO:0043169:cation binding	NoCC	tat pathway signal sequence domain protein
PTSG_03599	BP_GO:0042176:regulation of protein catabolic process	MF_GO:0005488:binding; MF_GO:0030234:enzyme regulator activity	CC_GO:0000502:proteasome complex	loc446265 protein
PTSG_03601	BP_GO:0045449:regulation of transcription	MF_GO:0003700:transcription factor activity; MF_GO:0043565:sequence-specific DNA binding	CC_GO:0005667:transcription factor complex	transcription factor hsf1
PTSG_03604	NoBP	MF_GO:0005515:protein binding	CC_GO:0005737:cytoplasm	abl-interactor 1
PTSG_03605	NoBP	MF_GO:0005515:protein binding	NoCC	---NA---
PTSG_03607	BP_GO:0006414:translational elongation; BP_GO:0042254:ribosome biogenesis	MF_GO:0003729:mRNA binding; MF_GO:0005515:protein binding; MF_GO:0003735:structural constituent of ribosome	CC_GO:0005730:nucleolus; CC_GO:0022625:cytosolic large ribosomal subunit	ribosomal protein l35
PTSG_03611	BP_GO:0007165:signal transduction	MF_GO:0005515:protein binding	CC_GO:0005737:cytoplasm	rho gtpase-activating protein 17
PTSG_03612	NoBP	MF_GO:0005515:protein binding	NoCC	protein phosphatase regulatory subunit 16a
PTSG_03615	BP_GO:0051028:mRNA transport	MF_GO:0005515:protein binding	CC_GO:0044428:nuclear part	nuclear rna export factor 1
PTSG_03616	BP_GO:0031047:gene silencing by RNA	MF_GO:0003676:nucleic acid binding	CC_GO:0043231:intracellular membrane-bounded organelle; CC_GO:0005737:cytoplasm; CC_GO:0016442:RNA-induced silencing complex	staphylococcal nuclease domain containing 1
PTSG_03617	NoBP	MF_GO:0005515:protein binding	NoCC	---NA---
PTSG_03618	BP_GO:0006333:chromatin assembly or disassembly	MF_GO:0003682:chromatin binding	CC_GO:0000785:chromatin; CC_GO:0005634:nucleus	chromodomain y-like protein
PTSG_03619	BP_GO:0006754:ATP biosynthetic process; BP_GO:0006816:calcium ion transport	MF_GO:0005515:protein binding; MF_GO:0005524:ATP binding; MF_GO:0005388:calcium-transporting ATPase activity	CC_GO:0016021:integral to membrane; CC_GO:0005886:plasma membrane; CC_GO:0016529:sarcoplasmic reticulum	plasma membrane calcium-transporting atpase 4 (plasma membrane calcium pump isoform 4) (plasma membrane calcium atpase isoform 4) isoform 2
PTSG_03622	NoBP	MF_GO:0005515:protein binding	NoCC	polyubiquitin 2
PTSG_03625	NoBP	MF_GO:0005515:protein binding	NoCC	---NA---
PTSG_03626	BP_GO:0006464:protein modification process	MF_GO:0003824:catalytic activity	NoCC	lipoate-protein ligase a
PTSG_03627	BP_GO:0006260:DNA replication; BP_GO:0006144:purine base metabolic process; BP_GO:0006206:pyrimidine base metabolic process; BP_GO:0009186:deoxyribonucleoside diphosphate metabolic process	MF_GO:0004748:ribonucleoside-diphosphate reductase activity	CC_GO:0005971:ribonucleoside-diphosphate reductase complex	ribonucleoside-triphosphate reductase
PTSG_03629	NoBP	MF_GO:0003677:DNA binding; MF_GO:0005515:protein binding	NoCC	nuclear receptor co-repressor 1
PTSG_03631	NoBP	NoMF	CC_GO:0016020:membrane	hypothetical protein [Monosiga brevicollis MX1]
PTSG_03632	BP_GO:0008033:tRNA processing	MF_GO:0005524:ATP binding	NoCC	trna delta -isopentenylpyrophosphate transferase
[truncated: 5,324 more rows]
