# Supplementary material for: Premetazoan genome evolution and the regulation of cell differentiation in the choanoflagellate Salpingoeca rosetta
Source: Genome Biol. 2013 Feb 18;14(2):R15. doi: 10.1186/gb-2013-14-2-r15 (PMC4054682; doi:10.1186/gb-2013-14-2-r15)
Supplement: Additional file 14 — Blast2GO annotation of S. rosetta genome. [file gb-2013-14-2-r15-S14.TXT]

#GeneID	InterProID:DomainDescription
PTSG_00001	IPR007000:Phospholipase B-like
PTSG_00003	IPR007529:Zinc finger, HIT-type; IPR011046:WD40 repeat-like-containing domain
PTSG_00004	IPR002347:Glucose/ribitol dehydrogenase; IPR016040:NAD(P)-binding domain; IPR020904:Short-chain dehydrogenase/reductase, conserved site
PTSG_00005	IPR000322:Glycoside hydrolase, family 31; IPR011013:Glycoside hydrolase-type carbohydrate-binding; IPR017853:Glycoside hydrolase, superfamily
PTSG_00008	IPR002498:Phosphatidylinositol-4-phosphate 5-kinase, core; IPR023610:Phosphatidylinositol-4-phosphate 5-kinase
PTSG_00009	IPR002498:Phosphatidylinositol-4-phosphate 5-kinase, core; IPR023610:Phosphatidylinositol-4-phosphate 5-kinase
PTSG_00010	IPR018247:EF-Hand 1, calcium-binding site
PTSG_00011	IPR011989:Armadillo-like helical; IPR013598:Exportin-1/Importin-beta-like; IPR016024:Armadillo-type fold
PTSG_00012	IPR001147:Ribosomal protein L21e; IPR008991:Translation protein SH3-like; IPR018259:Ribosomal protein L21e, conserved site
PTSG_00013	IPR002495:Glycosyl transferase, family 8
PTSG_00014	IPR000407:Nucleoside phosphatase GDA1/CD39
PTSG_00016	IPR001374:Single-stranded nucleic acid binding R3H; IPR003593:ATPase, AAA+ type, core; IPR006935:UvrABC complex, subunit B
PTSG_00018	IPR001098:DNA-directed DNA polymerase, family A, palm domain; IPR002298:DNA polymerase A; IPR019760:DNA-directed DNA polymerase, family A, conserved site
PTSG_00019	IPR000192:Aminotransferase, class V/Cysteine desulfurase; IPR005302:Molybdenum cofactor sulfurase, C-terminal; IPR005303:MOSC, N-terminal beta barrel; IPR015421:Pyridoxal phosphate-dependent transferase, major region, subdomain 1; IPR015424:Pyridoxal phosphate-dependent transferase, major domain
PTSG_00020	IPR001005:SANT domain, DNA binding; IPR001487:Bromodomain; IPR008408:Brain acid soluble protein 1; IPR017877:MYB-like
PTSG_00021	IPR001650:Helicase, C-terminal; IPR011545:DNA/RNA helicase, DEAD/DEAH box type, N-terminal; IPR014001:DEAD-like helicase; IPR014014:RNA helicase, DEAD-box type, Q motif
PTSG_00023	IPR002125:CMP/dCMP deaminase, zinc-binding; IPR013171:Cytidine/deoxycytidylate deaminase, zinc-binding domain; IPR016192:APOBEC/CMP deaminase, zinc-binding; IPR016193:Cytidine deaminase-like
PTSG_00026	IPR001841:Zinc finger, RING-type; IPR013083:Zinc finger, RING/FYVE/PHD-type; IPR018957:Zinc finger, C3HC4 RING-type
PTSG_00027	IPR022348:GPCR 162
PTSG_00030	IPR000719:Protein kinase, catalytic domain; IPR002290:Serine/threonine-protein kinase domain; IPR008271:Serine/threonine-protein kinase, active site; IPR011009:Protein kinase-like domain; IPR017441:Protein kinase, ATP binding site; IPR017442:Serine/threonine-protein kinase-like domain
PTSG_00031	IPR006816:Engulfment/cell motility, ELMO
PTSG_00032	IPR003117:cAMP-dependent protein kinase, regulatory subunit, type I/II alpha/beta; IPR013838:Beta tubulin, autoregulation binding site
PTSG_00033	IPR000331:Rap/ran-GAP
PTSG_00034	IPR019160:Exocyst complex, component Exoc1
PTSG_00035	IPR019160:Exocyst complex, component Exoc1
PTSG_00037	IPR000467:D111/G-patch; IPR000571:Zinc finger, CCCH-type; IPR001202:WW/Rsp5/WWP
PTSG_00038	IPR008081:Cytoplasmic FMR1-interacting
PTSG_00039	IPR001353:Proteasome, subunit alpha/beta; IPR016050:Proteasome, beta-type subunit, conserved site; IPR023333:Proteasome B-type subunit
PTSG_00041	IPR006990:Tweety
PTSG_00042	IPR000194:ATPase, alpha/beta subunit, nucleotide-binding domain; IPR000793:ATPase, F1/V1/A1 complex, alpha/beta subunit, C-terminal; IPR003593:ATPase, AAA+ type, core; IPR004100:ATPase, F1/V1/A1 complex, alpha/beta subunit, N-terminal; IPR005722:ATPase, F1 complex, beta subunit; IPR018118:ATPase, F1/A1 complex, alpha/beta subunit, N-terminal; IPR020003:ATPase, alpha/beta subunit, nucleotide-bindi…
PTSG_00043	IPR000198:Rho GTPase-activating protein domain; IPR008936:Rho GTPase activation protein
PTSG_00045	IPR000330:SNF2-related; IPR001650:Helicase, C-terminal; IPR001810:F-box domain, cyclin-like; IPR001841:Zinc finger, RING-type; IPR013083:Zinc finger, RING/FYVE/PHD-type; IPR022364:F-box domain, Skp2-like
PTSG_00047	IPR003653:Peptidase C48, SUMO/Sentrin/Ubl1
PTSG_00050	IPR001680:WD40 repeat; IPR011046:WD40 repeat-like-containing domain; IPR013979:Translation initiation factor 2A, beta propellor-like domain; IPR015943:WD40/YVTN repeat-like-containing domain; IPR019781:WD40 repeat, subgroup
PTSG_00052	IPR002048:Calcium-binding EF-hand; IPR010504:Arfaptin-like; IPR011992:EF-hand-like domain; IPR018247:EF-Hand 1, calcium-binding site; IPR018249:EF-HAND 2
PTSG_00053	IPR001680:WD40 repeat; IPR011046:WD40 repeat-like-containing domain; IPR015943:WD40/YVTN repeat-like-containing domain; IPR017986:WD40-repeat-containing domain; IPR019775:WD40 repeat, conserved site; IPR019781:WD40 repeat, subgroup; IPR019782:WD40 repeat 2
PTSG_00054	IPR001878:Zinc finger, CCHC-type; IPR004087:K Homology; IPR004088:K Homology, type 1; IPR013084:Zinc finger, CCHC retroviral-type; IPR018111:K Homology, type 1, subgroup
PTSG_00055	IPR000157:Toll-Interleukin receptor; IPR000225:Armadillo; IPR011989:Armadillo-like helical; IPR016024:Armadillo-type fold
PTSG_00056	IPR010476:RhaT l-rhamnose-proton symport 2
PTSG_00058	IPR000719:Protein kinase, catalytic domain; IPR001245:Serine-threonine/tyrosine-protein kinase; IPR011009:Protein kinase-like domain
PTSG_00062	IPR002016:Haem peroxidase, plant/fungal/bacterial; IPR002207:Plant ascorbate peroxidase; IPR010255:Haem peroxidase; IPR019793:Peroxidases heam-ligand binding site
PTSG_00063	IPR003594:ATPase-like, ATP-binding domain; IPR004358:Signal transduction histidine kinase-related protein, C-terminal; IPR005467:Signal transduction histidine kinase, core
PTSG_00064	IPR001300:Peptidase C2, calpain, catalytic domain; IPR011992:EF-hand-like domain; IPR018247:EF-Hand 1, calcium-binding site; IPR018249:EF-HAND 2; IPR022684:Peptidase C2, calpain family
PTSG_00065	IPR000169:Peptidase, cysteine peptidase active site; IPR001300:Peptidase C2, calpain, catalytic domain; IPR022684:Peptidase C2, calpain family
PTSG_00066	IPR003124:Actin-binding WH2
PTSG_00067	IPR008408:Brain acid soluble protein 1; IPR019167:Topoisomerase II-associated protein PAT1
PTSG_00068	IPR007248:Mpv17/PMP22
PTSG_00069	IPR007276:Nop14-like protein
PTSG_00070	IPR000719:Protein kinase, catalytic domain; IPR001245:Serine-threonine/tyrosine-protein kinase; IPR001611:Leucine-rich repeat; IPR003591:Leucine-rich repeat, typical subtype; IPR011009:Protein kinase-like domain
PTSG_00076	IPR000980:SH2 motif
PTSG_00079	IPR002637:Ham1-like protein
PTSG_00082	IPR002035:von Willebrand factor, type A; IPR004010:Cache; IPR013608:VWA N-terminal
PTSG_00083	IPR006047:Glycosyl hydrolase, family 13, catalytic domain; IPR006589:Glycosyl hydrolase, family 13, subfamily, catalytic domain; IPR013780:Glycosyl hydrolase, family 13, all-beta; IPR013781:Glycoside hydrolase, subgroup, catalytic core; IPR015340:Alpha-amylase, domain of unknown function DUF1966, C-terminal; IPR015902:Alpha amylase; IPR017853:Glycoside hydrolase, superfamily
PTSG_00084	IPR007676:Ribophorin I
PTSG_00085	IPR001650:Helicase, C-terminal; IPR011545:DNA/RNA helicase, DEAD/DEAH box type, N-terminal; IPR014001:DEAD-like helicase; IPR014014:RNA helicase, DEAD-box type, Q motif
PTSG_00086	IPR000182:GCN5-related N-acetyltransferase (GNAT) domain; IPR016181:Acyl-CoA N-acyltransferase
PTSG_00092	IPR000719:Protein kinase, catalytic domain; IPR001245:Serine-threonine/tyrosine-protein kinase; IPR001828:Extracellular ligand-binding receptor; IPR011009:Protein kinase-like domain
PTSG_00093	IPR006086:XPG/RAD2 endonuclease
PTSG_00094	IPR001849:Pleckstrin homology domain; IPR011993:Pleckstrin homology-type
PTSG_00096	IPR006751:TAFII55 protein, conserved region
PTSG_00097	IPR006762:Gtr1/RagA G protein
PTSG_00098	IPR000719:Protein kinase, catalytic domain; IPR001245:Serine-threonine/tyrosine-protein kinase; IPR006210:Epidermal growth factor-like; IPR011009:Protein kinase-like domain; IPR011043:Galactose oxidase/kelch, beta-propeller; IPR011641:Tyrosine-protein kinase ephrin type A/B receptor-like; IPR013032:EGF-like region, conserved site; IPR015915:Kelch-type beta propeller; IPR015916:Galactose oxidase, …
PTSG_00100	IPR000555:Mov34/MPN/PAD-1; IPR012591:Pre-mRNA-processing-splicing factor 8; IPR012592:PROCN; IPR012984:PRO, C-terminal; IPR019580:Pre-mRNA-processing-splicing factor 8, U6-snRNA-binding; IPR019581:Pre-mRNA-processing-splicing factor 8, U5-snRNA-binding; IPR019582:RNA recognition motif, spliceosomal PrP8; IPR021983:PRP8 domain IV core
PTSG_00101	IPR002101:Myristoylated alanine-rich C-kinase substrate MARCKS; IPR007133:RNA polymerase II-associated, Paf1
PTSG_00104	IPR000340:Dual specificity phosphatase, catalytic domain; IPR000387:Protein-tyrosine/Dual-specificity phosphatase
PTSG_00106	IPR018303:ATPase, P-type phosphorylation site; IPR023214:HAD-like domain; IPR023306:ATPase, cation-transporting, domain N
PTSG_00107	IPR000719:Protein kinase, catalytic domain; IPR011009:Protein kinase-like domain; IPR017442:Serine/threonine-protein kinase-like domain
PTSG_00109	IPR002113:Adenine nucleotide translocator 1; IPR018108:Mitochondrial substrate/solute carrier; IPR023395:Mitochondrial carrier domain
PTSG_00111	IPR001841:Zinc finger, RING-type; IPR006575:RWD domain; IPR013083:Zinc finger, RING/FYVE/PHD-type; IPR016135:Ubiquitin-conjugating enzyme/RWD-like
PTSG_00115	IPR023296:Glycosyl hydrolase family 43, five-bladed beta-propellor domain
PTSG_00116	IPR004147:ABC-1; IPR011009:Protein kinase-like domain
PTSG_00117	IPR003199:Choloylglycine hydrolase; IPR016699:Acid ceramidase-like
PTSG_00119	IPR004331:SPX, N-terminal; IPR004342:EXS, C-terminal
PTSG_00120	IPR004331:SPX, N-terminal; IPR004342:EXS, C-terminal
PTSG_00121	IPR006094:FAD linked oxidase, N-terminal; IPR012951:Berberine/berberine-like; IPR016166:FAD-binding, type 2; IPR016167:FAD-binding, type 2, subdomain 1; IPR016168:FAD-linked oxidase, FAD-binding, subdomain 2
PTSG_00122	IPR005123:Oxoglutarate/iron-dependent oxygenase; IPR006620:Prolyl 4-hydroxylase, alpha subunit
PTSG_00124	IPR000629:RNA helicase, ATP-dependent, DEAD-box, conserved site; IPR011545:DNA/RNA helicase, DEAD/DEAH box type, N-terminal; IPR014001:DEAD-like helicase; IPR014014:RNA helicase, DEAD-box type, Q motif
PTSG_00129	IPR000719:Protein kinase, catalytic domain; IPR008266:Tyrosine-protein kinase, active site; IPR011009:Protein kinase-like domain; IPR011989:Armadillo-like helical; IPR016024:Armadillo-type fold; IPR017441:Protein kinase, ATP binding site; IPR017442:Serine/threonine-protein kinase-like domain
PTSG_00130	IPR007262:Vacuolar protein sorting 55
PTSG_00131	IPR007185:DNA polymerase alpha/epsilon, subunit B; IPR016266:DNA polymerase epsilon, subunit B
PTSG_00134	IPR001412:Aminoacyl-tRNA synthetase, class I, conserved site
PTSG_00137	IPR005123:Oxoglutarate/iron-dependent oxygenase; IPR006620:Prolyl 4-hydroxylase, alpha subunit
PTSG_00138	IPR000719:Protein kinase, catalytic domain; IPR008271:Serine/threonine-protein kinase, active site; IPR011009:Protein kinase-like domain; IPR017442:Serine/threonine-protein kinase-like domain
PTSG_00142	IPR000719:Protein kinase, catalytic domain; IPR001054:Adenylyl cyclase class-3/4/guanylyl cyclase; IPR001245:Serine-threonine/tyrosine-protein kinase; IPR008271:Serine/threonine-protein kinase, active site; IPR011009:Protein kinase-like domain; IPR013032:EGF-like region, conserved site; IPR017441:Protein kinase, ATP binding site
PTSG_00148	IPR000910:High mobility group, HMG1/HMG2; IPR009071:High mobility group, superfamily
PTSG_00149	IPR001763:Rhodanese-like
PTSG_00153	IPR000695:ATPase, P-type, H+ transporting proton pump; IPR001757:ATPase, P-type, K/Mg/Cd/Cu/Zn/Na/Ca/Na/H-transporter; IPR004014:ATPase, P-type cation-transporter, N-terminal; IPR005834:Haloacid dehalogenase-like hydrolase; IPR006068:ATPase, P-type cation-transporter, C-terminal; IPR006413:ATPase, P-type, calcium-transporting, PMR1-type; IPR008250:ATPase, P-type, ATPase-associated domain; IPR0183…
PTSG_00154	IPR013083:Zinc finger, RING/FYVE/PHD-type; IPR018801:Putative transmembrane protein precursor
PTSG_00155	IPR002101:Myristoylated alanine-rich C-kinase substrate MARCKS
PTSG_00156	IPR000422:3,4-dihydroxy-2-butanone 4-phosphate synthase, RibB; IPR000926:GTP cyclohydrolase II, RibA; IPR002125:CMP/dCMP deaminase, zinc-binding; IPR002734:Bacterial bifunctional deaminase-reductase, C-terminal; IPR004794:Riboflavin biosynthesis protein RibD; IPR016193:Cytidine deaminase-like; IPR017945:DHBP synthase RibB-like alpha/beta domain
PTSG_00162	IPR000313:PWWP; IPR002101:Myristoylated alanine-rich C-kinase substrate MARCKS
PTSG_00163	IPR000719:Protein kinase, catalytic domain; IPR002290:Serine/threonine-protein kinase domain; IPR008271:Serine/threonine-protein kinase, active site; IPR011009:Protein kinase-like domain; IPR017441:Protein kinase, ATP binding site; IPR017442:Serine/threonine-protein kinase-like domain
PTSG_00167	IPR022042:snRNA-activating protein complex, subunit 3, C-terminal
PTSG_00169	IPR000197:Zinc finger, TAZ-type; IPR000433:Zinc finger, ZZ-type; IPR001487:Bromodomain; IPR003101:Coactivator CBP, KIX; IPR010303:Domain of unknown function DUF902, CREBbp; IPR013178:Histone H3-K56 acetyltransferase, RTT109; IPR018359:Bromodomain, conserved site; IPR019786:Zinc finger, PHD-type, conserved site
PTSG_00170	IPR000904:SEC7-like; IPR001849:Pleckstrin homology domain; IPR011993:Pleckstrin homology-type
PTSG_00171	IPR001279:Beta-lactamase-like; IPR011108:RNA-metabolising metallo-beta-lactamase; IPR021718:Pre-mRNA 3'-end-processing endonuclease polyadenylation factor C-term; IPR022712:Beta-Casp domain
PTSG_00172	IPR002173:Carbohydrate/puine kinase, PfkB, conserved site; IPR007342:Pseudouridine-5'-phosphate glycosidase; IPR011611:Carbohydrate/purine kinase; IPR022830:Indigoidine synthase A-like
PTSG_00173	IPR005835:Nucleotidyl transferase
PTSG_00174	IPR000629:RNA helicase, ATP-dependent, DEAD-box, conserved site; IPR011545:DNA/RNA helicase, DEAD/DEAH box type, N-terminal; IPR014001:DEAD-like helicase; IPR014014:RNA helicase, DEAD-box type, Q motif
PTSG_00175	IPR000571:Zinc finger, CCCH-type; IPR002110:Ankyrin repeat; IPR011989:Armadillo-like helical; IPR020683:Ankyrin repeat-containing domain
PTSG_00176	IPR002110:Ankyrin repeat; IPR019087:Mediator complex, subunit Med15, metazoa; IPR020683:Ankyrin repeat-containing domain
PTSG_00177	IPR011989:Armadillo-like helical; IPR016024:Armadillo-type fold
PTSG_00178	IPR004887:Glutathione synthase, substrate-binding, eukaryotic; IPR005615:Glutathione synthase, eukaryotic; IPR013816:ATP-grasp fold, subdomain 2; IPR014042:Glutathione synthase, alpha-helical, eukaryotic; IPR014049:Glutathione synthase, N-terminal, eukaryotic; IPR016185:PreATP-grasp-like fold
PTSG_00179	IPR003409:MORN motif
PTSG_00180	IPR000133:ER lumen protein retaining receptor
PTSG_00181	IPR018465:Centromere protein Scm3, N-terminal
PTSG_00182	IPR001757:ATPase, P-type, K/Mg/Cd/Cu/Zn/Na/Ca/Na/H-transporter; IPR005834:Haloacid dehalogenase-like hydrolase; IPR006539:ATPase, P-type, phospholipid-translocating, flippase; IPR008250:ATPase, P-type, ATPase-associated domain; IPR018303:ATPase, P-type phosphorylation site; IPR023214:HAD-like domain; IPR023299:ATPase, P-type, cytoplasmic domain N; IPR023300:ATPase, P-type, cytoplasmic transductio…
PTSG_00183	IPR001194:DENN; IPR005113:uDENN
PTSG_00189	IPR003347:Transcription factor jumonji/aspartyl beta-hydroxylase; IPR022777:Cupin, JmjC-type
PTSG_00190	IPR000722:RNA polymerase, alpha subunit; IPR006592:RNA polymerase, N-terminal; IPR007066:RNA polymerase Rpb1, domain 3; IPR007080:RNA polymerase Rpb1, domain 1; IPR007081:RNA polymerase Rpb1, domain 5; IPR007083:RNA polymerase Rpb1, domain 4; IPR015699:DNA-directed RNA pol I, largest subunit
PTSG_00191	IPR000340:Dual specificity phosphatase, catalytic domain; IPR000387:Protein-tyrosine/Dual-specificity phosphatase; IPR020422:Dual specificity phosphatase, subgroup, catalytic domain
PTSG_00192	IPR007705:Vesicle transport v-SNARE, N-terminal; IPR010989:t-SNARE
PTSG_00195	IPR001781:Zinc finger, LIM-type; IPR003347:Transcription factor jumonji/aspartyl beta-hydroxylase
PTSG_00196	IPR000276:GPCR, rhodopsin-like, 7TM; IPR001752:Kinesin, motor domain
PTSG_00197	IPR000690:Zinc finger, C2H2-type matrin; IPR015880:Zinc finger, C2H2-like; IPR021966:Splicing factor SF3a60 binding domain
PTSG_00199	IPR003439:ABC transporter-like; IPR003593:ATPase, AAA+ type, core; IPR017871:ABC transporter, conserved site
PTSG_00201	IPR000270:Phox/Bem1p; IPR000719:Protein kinase, catalytic domain; IPR002290:Serine/threonine-protein kinase domain; IPR008271:Serine/threonine-protein kinase, active site; IPR011009:Protein kinase-like domain; IPR017441:Protein kinase, ATP binding site; IPR017442:Serine/threonine-protein kinase-like domain
PTSG_00202	IPR002110:Ankyrin repeat; IPR020683:Ankyrin repeat-containing domain
PTSG_00203	IPR000340:Dual specificity phosphatase, catalytic domain; IPR005821:Ion transport; IPR008973:C2 calcium/lipid-binding domain, CaLB; IPR014019:Phosphatase tensin type; IPR014020:Tensin phosphatase, C2 domain; IPR016130:Protein-tyrosine phosphatase, active site
PTSG_00204	IPR011051:Cupin, RmlC-type; IPR013096:Cupin 2, conserved barrel; IPR014710:RmlC-like jelly roll fold
PTSG_00205	IPR001680:WD40 repeat; IPR003593:ATPase, AAA+ type, core; IPR011046:WD40 repeat-like-containing domain; IPR011047:Quinonprotein alcohol dehydrogenase-like; IPR015943:WD40/YVTN repeat-like-containing domain; IPR017986:WD40-repeat-containing domain; IPR019775:WD40 repeat, conserved site; IPR019781:WD40 repeat, subgroup; IPR019782:WD40 repeat 2
PTSG_00206	IPR000306:Zinc finger, FYVE-type; IPR002913:Lipid-binding START; IPR011011:Zinc finger, FYVE/PHD-type; IPR013083:Zinc finger, RING/FYVE/PHD-type; IPR017455:Zinc finger, FYVE-related; IPR023393:START-like domain
PTSG_00208	IPR000225:Armadillo; IPR011989:Armadillo-like helical; IPR016024:Armadillo-type fold
PTSG_00209	IPR001478:PDZ/DHR/GLGF; IPR007583:GRASP55/65
PTSG_00210	IPR011990:Tetratricopeptide-like helical; IPR013026:Tetratricopeptide repeat-containing; IPR019734:Tetratricopeptide repeat
PTSG_00211	IPR010625:CHCH
PTSG_00214	IPR005550:Kinetochore protein Ndc80
PTSG_00215	IPR001752:Kinesin, motor domain; IPR009053:Prefoldin; IPR019821:Kinesin, motor region, conserved site
PTSG_00216	IPR003613:U box domain; IPR013083:Zinc finger, RING/FYVE/PHD-type
PTSG_00219	IPR008962:PapD-like
PTSG_00220	IPR009294:Aph-1
PTSG_00221	IPR001223:Glycoside hydrolase, family 18, catalytic domain; IPR013781:Glycoside hydrolase, subgroup, catalytic core; IPR017853:Glycoside hydrolase, superfamily
PTSG_00222	IPR004625:Pyridoxal phosphate (active vitamin B6) biosynthesis, pyridoxal kinase; IPR013749:Phosphomethylpyrimidine kinase type-1
PTSG_00223	IPR001680:WD40 repeat; IPR011046:WD40 repeat-like-containing domain; IPR015943:WD40/YVTN repeat-like-containing domain; IPR017986:WD40-repeat-containing domain; IPR019775:WD40 repeat, conserved site; IPR019781:WD40 repeat, subgroup; IPR019782:WD40 repeat 2; IPR020472:G-protein beta WD-40 repeat
PTSG_00225	IPR009361:RZZ complex, subunit Zw10
PTSG_00226	IPR007087:Zinc finger, C2H2-type; IPR015880:Zinc finger, C2H2-like
PTSG_00227	IPR008968:Clathrin adaptor, mu subunit, C-terminal
PTSG_00230	IPR013753:Ras
PTSG_00231	IPR006811:RNA polymerase II subunit A
PTSG_00232	IPR000719:Protein kinase, catalytic domain; IPR011009:Protein kinase-like domain; IPR017442:Serine/threonine-protein kinase-like domain
PTSG_00233	IPR000719:Protein kinase, catalytic domain; IPR001245:Serine-threonine/tyrosine-protein kinase; IPR001611:Leucine-rich repeat; IPR003591:Leucine-rich repeat, typical subtype; IPR011009:Protein kinase-like domain; IPR013032:EGF-like region, conserved site; IPR019756:Peptidase S26A, signal peptidase I, serine active site
PTSG_00234	IPR001202:WW/Rsp5/WWP; IPR003103:Apoptosis regulator, Bcl-2 protein, BAG
PTSG_00235	IPR001478:PDZ/DHR/GLGF; IPR001683:Phox homologous domain
PTSG_00236	IPR000629:RNA helicase, ATP-dependent, DEAD-box, conserved site; IPR001650:Helicase, C-terminal; IPR011545:DNA/RNA helicase, DEAD/DEAH box type, N-terminal; IPR014001:DEAD-like helicase; IPR014014:RNA helicase, DEAD-box type, Q motif
PTSG_00237	IPR001266:Ribosomal protein S19e
PTSG_00238	IPR012668:Conserved hypothetical protein CHP02466
PTSG_00241	IPR001487:Bromodomain
PTSG_00242	IPR017975:Tubulin, conserved site
PTSG_00243	IPR008856:Translocon-associated beta
PTSG_00244	IPR006689:ARF/SAR superfamily
PTSG_00245	IPR006885:NADH dehydrogenase ubiquinone Fe-S protein 4, mitochondrial
PTSG_00246	IPR000073:Alpha/beta hydrolase fold-1
PTSG_00247	IPR001063:Ribosomal protein L22/L17; IPR005727:Ribosomal protein L22, bacterial-type
PTSG_00250	IPR008386:ATPase, F0 complex, subunit E, mitochondrial
PTSG_00253	IPR002099:DNA mismatch repair protein; IPR003594:ATPase-like, ATP-binding domain; IPR011186:DNA mismatch repair protein Mlh1; IPR013507:DNA mismatch repair protein, C-terminal; IPR014721:Ribosomal protein S5 domain 2-type fold, subgroup; IPR014762:DNA mismatch repair, conserved site; IPR014763:DNA mismatch repair protein, N-terminal; IPR020568:Ribosomal protein S5 domain 2-type fold
PTSG_00257	IPR004023:Mago nashi protein
PTSG_00258	IPR003150:DNA-binding RFX; IPR011991:Winged helix-turn-helix transcription repressor DNA-binding
PTSG_00259	IPR000719:Protein kinase, catalytic domain; IPR000961:AGC-kinase, C-terminal; IPR002290:Serine/threonine-protein kinase domain; IPR008271:Serine/threonine-protein kinase, active site; IPR011009:Protein kinase-like domain; IPR011989:Armadillo-like helical; IPR017442:Serine/threonine-protein kinase-like domain
PTSG_00260	IPR022398:Peptidase S8/S53, subtilisin, active site
PTSG_00261	IPR000569:HECT; IPR018254:Ribosomal protein L29, conserved site
PTSG_00263	IPR000270:Phox/Bem1p
PTSG_00264	IPR006020:Phosphotyrosine interaction domain; IPR011993:Pleckstrin homology-type
PTSG_00265	IPR000668:Peptidase C1A, papain C-terminal; IPR013128:Peptidase C1A, papain
PTSG_00266	IPR000772:Ricin B lectin; IPR001286:Glycoside hydrolase, family 59; IPR013781:Glycoside hydrolase, subgroup, catalytic core; IPR017853:Glycoside hydrolase, superfamily
PTSG_00267	IPR019024:Ribonuclease H2, subunit B
PTSG_00268	IPR000182:GCN5-related N-acetyltransferase (GNAT) domain; IPR016181:Acyl-CoA N-acyltransferase
PTSG_00269	IPR000219:Dbl homology (DH) domain
PTSG_00272	IPR002569:Peptide methionine sulphoxide reductase MsrA
PTSG_00274	IPR004625:Pyridoxal phosphate (active vitamin B6) biosynthesis, pyridoxal kinase; IPR013749:Phosphomethylpyrimidine kinase type-1
PTSG_00275	IPR002101:Myristoylated alanine-rich C-kinase substrate MARCKS
PTSG_00276	IPR007087:Zinc finger, C2H2-type; IPR015880:Zinc finger, C2H2-like
PTSG_00277	IPR002035:von Willebrand factor, type A; IPR008160:Collagen triple helix repeat
PTSG_00278	IPR006076:FAD dependent oxidoreductase
PTSG_00279	IPR000108:Neutrophil cytosol factor 2 p67phox; IPR000219:Dbl homology (DH) domain; IPR001452:Src homology-3 domain; IPR011511:Variant SH3
PTSG_00284	IPR004193:Glycoside hydrolase, family 13, N-terminal; IPR006048:Alpha-amylase, C-terminal all beta; IPR013780:Glycosyl hydrolase, family 13, all-beta; IPR013781:Glycoside hydrolase, subgroup, catalytic core; IPR013783:Immunoglobulin-like fold; IPR014756:Immunoglobulin E-set; IPR015902:Alpha amylase; IPR017853:Glycoside hydrolase, superfamily
PTSG_00285	IPR000727:Target SNARE coiled-coil domain
PTSG_00286	IPR004871:Cleavage/polyadenylation specificity factor, A subunit, C-terminal; IPR011046:WD40 repeat-like-containing domain; IPR011047:Quinonprotein alcohol dehydrogenase-like; IPR015943:WD40/YVTN repeat-like-containing domain
PTSG_00289	IPR007138:Antibiotic biosynthesis monooxygenase; IPR011008:Dimeric alpha-beta barrel
PTSG_00290	IPR001576:Phosphoglycerate kinase; IPR015824:Phosphoglycerate kinase, N-terminal; IPR015901:Phosphoglycerate kinase, C-terminal; IPR015911:Phosphoglycerate kinase, conserved site
PTSG_00292	IPR000504:RNA recognition motif domain; IPR012677:Nucleotide-binding, alpha-beta plait; IPR022023:U1 small nuclear ribonucleoprotein of 70kDa MW N-terminal
PTSG_00295	IPR005225:Small GTP-binding protein; IPR006689:ARF/SAR superfamily
PTSG_00299	IPR004139:Glycosyl transferase, family 13
PTSG_00300	IPR003675:Abortive infection protein
PTSG_00301	IPR001330:Prenyltransferase/squalene oxidase; IPR008930:Terpenoid cylases/protein prenyltransferase alpha-alpha toroid
PTSG_00302	IPR001766:Transcription factor, fork head; IPR011991:Winged helix-turn-helix transcription repressor DNA-binding; IPR018122:Transcription factor, fork head, conserved site
PTSG_00304	IPR001282:Glucose-6-phosphate dehydrogenase; IPR016040:NAD(P)-binding domain; IPR019796:Glucose-6-phosphate dehydrogenase, active site; IPR022674:Glucose-6-phosphate dehydrogenase, NAD-binding; IPR022675:Glucose-6-phosphate dehydrogenase, C-terminal
PTSG_00305	IPR001680:WD40 repeat; IPR011046:WD40 repeat-like-containing domain; IPR015943:WD40/YVTN repeat-like-containing domain; IPR019781:WD40 repeat, subgroup; IPR019782:WD40 repeat 2; IPR020472:G-protein beta WD-40 repeat
PTSG_00306	IPR001806:Ras GTPase; IPR003578:Small GTPase, Rho type; IPR005225:Small GTP-binding protein; IPR013753:Ras
PTSG_00307	IPR001452:Src homology-3 domain; IPR004148:BAR; IPR013315:Spectrin alpha chain, SH3 domain
PTSG_00308	IPR000182:GCN5-related N-acetyltransferase (GNAT) domain; IPR016181:Acyl-CoA N-acyltransferase
PTSG_00309	IPR002075:Nuclear transport factor 2; IPR018222:Nuclear transport factor 2, Eukaryote
PTSG_00310	IPR013906:Translation initiation factor eIF3 subunit; IPR023194:Eukaryotic translation initiation factor 3-like domain
PTSG_00311	IPR002516:Glycosyl transferase, family 11
PTSG_00314	IPR006055:Exonuclease; IPR012337:Ribonuclease H-like; IPR013520:Exonuclease, RNase T/DNA polymerase III
PTSG_00315	IPR006634:TRAM/LAG1/CLN8 homology domain
PTSG_00316	IPR000195:Rab-GAP/TBC domain; IPR006032:Ribosomal protein S12/S23
PTSG_00317	IPR000008:C2 calcium-dependent membrane targeting; IPR019087:Mediator complex, subunit Med15, metazoa; IPR021656:Protein of unknown function DUF3250
PTSG_00318	IPR000504:RNA recognition motif domain; IPR002343:Paraneoplastic encephalomyelitis antigen; IPR012677:Nucleotide-binding, alpha-beta plait
PTSG_00319	IPR001176:1-aminocyclopropane-1-carboxylate synthase; IPR004838:Aminotransferases, class-I, pyridoxal-phosphate-binding site; IPR004839:Aminotransferase, class I/classII; IPR015421:Pyridoxal phosphate-dependent transferase, major region, subdomain 1; IPR015422:Pyridoxal phosphate-dependent transferase, major region, subdomain 2; IPR015424:Pyridoxal phosphate-dependent transferase, major domain
PTSG_00320	IPR000719:Protein kinase, catalytic domain; IPR001611:Leucine-rich repeat; IPR003591:Leucine-rich repeat, typical subtype; IPR011009:Protein kinase-like domain; IPR013032:EGF-like region, conserved site; IPR017442:Serine/threonine-protein kinase-like domain
PTSG_00321	IPR000909:Phospholipase C, phosphatidylinositol-specific , X domain; IPR001711:Phospholipase C, phosphatidylinositol-specific, Y domain; IPR017946:PLC-like phosphodiesterase, TIM beta/alpha-barrel domain
PTSG_00323	IPR001680:WD40 repeat; IPR006655:Molybdopterin oxidoreductase, prokaryotic, conserved site; IPR011046:WD40 repeat-like-containing domain; IPR015943:WD40/YVTN repeat-like-containing domain; IPR017986:WD40-repeat-containing domain; IPR019775:WD40 repeat, conserved site; IPR019781:WD40 repeat, subgroup; IPR019782:WD40 repeat 2; IPR020472:G-protein beta WD-40 repeat
PTSG_00325	IPR004823:TATA box binding protein associated factor (TAF); IPR009072:Histone-fold; IPR011442:Domain of unknown function DUF1546
PTSG_00326	IPR010334:Dcp1-like decapping
PTSG_00327	IPR000242:Protein-tyrosine phosphatase, receptor/non-receptor type; IPR000387:Protein-tyrosine/Dual-specificity phosphatase; IPR002219:Protein kinase C-like, phorbol ester/diacylglycerol binding; IPR016130:Protein-tyrosine phosphatase, active site
PTSG_00328	IPR002189:WASH complex, F-actin capping protein, alpha subunit
PTSG_00330	IPR003817:Phosphatidylserine decarboxylase-related; IPR005221:Phosphatidylserine decarboxylase
PTSG_00334	IPR019368:Ribosomal protein S23/S29, mitochondrial
PTSG_00335	IPR000222:Protein phosphatase 2C, manganese/magnesium aspartate binding site; IPR001932:Protein phosphatase 2C-like; IPR014045:Protein phosphatase 2C, N-terminal; IPR015655:Protein phosphatase 2C
PTSG_00336	IPR001696:Voltage gated sodium channel, alpha subunit; IPR005821:Ion transport
PTSG_00339	IPR001611:Leucine-rich repeat; IPR001810:F-box domain, cyclin-like
PTSG_00340	IPR000242:Protein-tyrosine phosphatase, receptor/non-receptor type; IPR000387:Protein-tyrosine/Dual-specificity phosphatase
PTSG_00341	IPR001440:Tetratricopeptide TPR-1; IPR011990:Tetratricopeptide-like helical; IPR013026:Tetratricopeptide repeat-containing; IPR019734:Tetratricopeptide repeat
PTSG_00342	IPR006670:Cyclin; IPR006671:Cyclin, N-terminal; IPR011028:Cyclin-like; IPR013763:Cyclin-related; IPR015429:Transcription regulator cyclin
PTSG_00343	IPR000271:Ribosomal protein L34
PTSG_00344	IPR000127:Ubiquitin-activating enzyme repeat; IPR000594:UBA/THIF-type NAD/FAD binding fold; IPR009036:Molybdenum cofactor biosynthesis, MoeB; IPR014929:E2 binding; IPR016040:NAD(P)-binding domain; IPR018074:Ubiquitin-activating enzyme, E1, active site; IPR019572:Ubiquitin-activating enzyme; IPR023318:Ubiquitin activating enzyme, alpha domain
PTSG_00345	IPR005377:Vacuolar protein sorting-associated protein 26
PTSG_00346	IPR000719:Protein kinase, catalytic domain; IPR000980:SH2 motif; IPR001245:Serine-threonine/tyrosine-protein kinase; IPR001849:Pleckstrin homology domain; IPR008266:Tyrosine-protein kinase, active site; IPR011009:Protein kinase-like domain; IPR011993:Pleckstrin homology-type; IPR020635:Tyrosine-protein kinase, catalytic domain
PTSG_00349	IPR012955:CASP, C-terminal
PTSG_00351	IPR000225:Armadillo; IPR011989:Armadillo-like helical; IPR016024:Armadillo-type fold
PTSG_00355	IPR000719:Protein kinase, catalytic domain; IPR001245:Serine-threonine/tyrosine-protein kinase; IPR002290:Serine/threonine-protein kinase domain; IPR008271:Serine/threonine-protein kinase, active site; IPR011009:Protein kinase-like domain; IPR017441:Protein kinase, ATP binding site; IPR017442:Serine/threonine-protein kinase-like domain
PTSG_00356	IPR001401:Dynamin, GTPase domain
PTSG_00358	IPR004045:Glutathione S-transferase, N-terminal; IPR004046:Glutathione S-transferase, C-terminal; IPR010987:Glutathione S-transferase, C-terminal-like; IPR012335:Thioredoxin fold; IPR012336:Thioredoxin-like fold; IPR017933:Glutathione S-transferase/chloride channel, C-terminal
PTSG_00359	IPR001680:WD40 repeat; IPR011046:WD40 repeat-like-containing domain; IPR011992:EF-hand-like domain; IPR015943:WD40/YVTN repeat-like-containing domain; IPR017986:WD40-repeat-containing domain; IPR018249:EF-HAND 2; IPR019775:WD40 repeat, conserved site; IPR019781:WD40 repeat, subgroup; IPR019782:WD40 repeat 2
PTSG_00362	IPR003750:Protein of unknown function DUF171; IPR016027:Nucleic acid-binding, OB-fold-like
PTSG_00363	IPR000571:Zinc finger, CCCH-type; IPR006941:Ribonuclease CAF1; IPR012337:Ribonuclease H-like
PTSG_00364	IPR020164:Cytochrome c oxidase assembly protein COX16
PTSG_00365	IPR001937:Galactose-1-phosphate uridyl transferase, class I; IPR005849:Galactose-1-phosphate uridyl transferase, N-terminal; IPR005850:Galactose-1-phosphate uridyl transferase, C-terminal; IPR011146:Histidine triad-like motif; IPR011151:Histidine triad motif; IPR019779:Galactose-1-phosphate uridyl transferase, class I His-active site
PTSG_00368	IPR001727:Uncharacterised protein family UPF0016
PTSG_00369	IPR015414:SNARE associated Golgi protein
PTSG_00372	IPR000048:IQ motif, EF-hand binding site; IPR000593:RasGAP protein, C-terminal; IPR001202:WW/Rsp5/WWP; IPR001715:Calponin homology domain; IPR001936:Ras GTPase-activating protein; IPR008936:Rho GTPase activation protein; IPR023152:Ras GTPase-activating protein, conserved site
PTSG_00373	IPR006786:Pinin/SDK/MemA protein
PTSG_00375	IPR002048:Calcium-binding EF-hand; IPR011992:EF-hand-like domain; IPR018247:EF-Hand 1, calcium-binding site; IPR018248:EF-hand; IPR018249:EF-HAND 2
PTSG_00376	IPR000731:Sterol-sensing domain; IPR003392:Patched
PTSG_00377	IPR000591:DEP domain; IPR011991:Winged helix-turn-helix transcription repressor DNA-binding
PTSG_00378	IPR000644:Cystathionine beta-synthase, core; IPR013785:Aldolase-type TIM barrel
PTSG_00381	IPR001288:Translation initiation factor 3; IPR019814:Translation initiation factor 3, N-terminal; IPR019815:Translation initiation factor 3, C-terminal
PTSG_00382	IPR001752:Kinesin, motor domain
PTSG_00383	IPR018392:Peptidoglycan-binding lysin domain
PTSG_00384	IPR003593:ATPase, AAA+ type, core; IPR010995:DNA repair Rad51/transcription factor NusA, alpha-helical; IPR013632:DNA recombination and repair protein Rad51, C-terminal; IPR016467:DNA recombination and repair protein, RecA-like; IPR020588:DNA recombination/repair protein RecA/RadB, ATP-binding domain
PTSG_00385	IPR002909:Cell surface receptor IPT/TIG; IPR006162:Phosphopantetheine attachment site; IPR008964:Invasin/intimin cell-adhesion; IPR013783:Immunoglobulin-like fold; IPR014756:Immunoglobulin E-set; IPR019776:Flagellar basal body rod protein, conserved site
PTSG_00386	IPR001163:Like-Sm ribonucleoprotein (LSM) domain; IPR006649:Like-Sm ribonucleoprotein (LSM) domain, eukaryotic/archaea-type; IPR010920:Like-Sm ribonucleoprotein (LSM)-related domain
PTSG_00387	IPR004977:Ribosomal protein S25
PTSG_00388	IPR001732:UDP-glucose/GDP-mannose dehydrogenase, N-terminal; IPR008927:6-phosphogluconate dehydrogenase, C-terminal-like; IPR014026:UDP-glucose/GDP-mannose dehydrogenase, dimerisation; IPR014027:UDP-glucose/GDP-mannose dehydrogenase, C-terminal; IPR016040:NAD(P)-binding domain; IPR017476:Nucleotide sugar dehydrogenase; IPR021157:Cytochrome c1, transmembrane anchor, C-terminal
PTSG_00390	IPR000980:SH2 motif
PTSG_00391	IPR007828:Inositol oxygenase
PTSG_00392	IPR000719:Protein kinase, catalytic domain; IPR008271:Serine/threonine-protein kinase, active site; IPR011009:Protein kinase-like domain; IPR017442:Serine/threonine-protein kinase-like domain
PTSG_00393	IPR001752:Kinesin, motor domain; IPR019821:Kinesin, motor region, conserved site
PTSG_00394	IPR000340:Dual specificity phosphatase, catalytic domain; IPR000387:Protein-tyrosine/Dual-specificity phosphatase; IPR001763:Rhodanese-like; IPR016130:Protein-tyrosine phosphatase, active site; IPR020417:Dual specificity phosphatase; IPR020422:Dual specificity phosphatase, subgroup, catalytic domain
PTSG_00395	IPR013632:DNA recombination and repair protein Rad51, C-terminal; IPR016467:DNA recombination and repair protein, RecA-like; IPR020588:DNA recombination/repair protein RecA/RadB, ATP-binding domain
PTSG_00397	IPR000504:RNA recognition motif domain; IPR012677:Nucleotide-binding, alpha-beta plait
PTSG_00400	IPR004367:Cyclin, C-terminal; IPR006670:Cyclin; IPR006671:Cyclin, N-terminal; IPR011028:Cyclin-like; IPR013763:Cyclin-related; IPR015453:G2/mitotic-specific cyclin A
PTSG_00404	IPR023566:Peptidyl-prolyl cis-trans isomerase, FKBP-type
PTSG_00405	IPR011990:Tetratricopeptide-like helical
PTSG_00408	IPR013538:Activator of Hsp90 ATPase homologue 1-like; IPR015310:Activator of Hsp90 ATPase, N-terminal; IPR023393:START-like domain
PTSG_00409	IPR000198:Rho GTPase-activating protein domain; IPR000857:MyTH4 domain; IPR001202:WW/Rsp5/WWP; IPR008936:Rho GTPase activation protein
PTSG_00410	IPR001478:PDZ/DHR/GLGF; IPR008217:Domain of unknown function DUF125, transmembrane
PTSG_00411	IPR000889:Glutathione peroxidase; IPR012335:Thioredoxin fold; IPR012336:Thioredoxin-like fold
PTSG_00412	IPR001650:Helicase, C-terminal; IPR002464:DNA/RNA helicase, ATP-dependent, DEAH-box type, conserved site; IPR007502:Helicase-associated domain; IPR011545:DNA/RNA helicase, DEAD/DEAH box type, N-terminal; IPR011709:Domain of unknown function DUF1605; IPR014001:DEAD-like helicase
PTSG_00413	IPR006110:RNA polymerase, subunit omega/K/RPABC2; IPR006111:DNA-directed RNA polymerase, subunit K/RPABC2; IPR012293:RNA polymerase subunit, RPB6/omega; IPR020708:DNA-directed RNA polymerase, 14-18kDa subunit, conserved site
PTSG_00414	IPR000727:Target SNARE coiled-coil domain; IPR010989:t-SNARE; IPR015260:Syntaxin 6, N-terminal
PTSG_00415	IPR001912:Ribosomal protein S4/S9, N-terminal; IPR002942:RNA-binding S4; IPR022801:Ribosomal protein S4/S9
PTSG_00416	IPR005334:Tctex-1
PTSG_00417	IPR007718:SRP40, C-terminal
PTSG_00418	IPR000330:SNF2-related; IPR000953:Chromo domain; IPR001650:Helicase, C-terminal; IPR002464:DNA/RNA helicase, ATP-dependent, DEAH-box type, conserved site; IPR014001:DEAD-like helicase; IPR016197:Chromo domain-like
PTSG_00419	IPR007023:Ribosomal biogenesis regulatory protein
PTSG_00420	IPR004142:Ndr
PTSG_00421	IPR000073:Alpha/beta hydrolase fold-1; IPR000639:Epoxide hydrolase-like; IPR010497:Epoxide hydrolase, N-terminal; IPR016292:Epoxide hydrolase
PTSG_00422	IPR001327:Pyridine nucleotide-disulphide oxidoreductase, NAD-binding region; IPR013027:FAD-dependent pyridine nucleotide-disulphide oxidoreductase
PTSG_00424	IPR000629:RNA helicase, ATP-dependent, DEAD-box, conserved site; IPR002048:Calcium-binding EF-hand; IPR011992:EF-hand-like domain; IPR018247:EF-Hand 1, calcium-binding site; IPR018248:EF-hand; IPR018249:EF-HAND 2
PTSG_00425	IPR011990:Tetratricopeptide-like helical; IPR013026:Tetratricopeptide repeat-containing; IPR013105:Tetratricopeptide TPR2; IPR019734:Tetratricopeptide repeat
PTSG_00426	IPR000530:Ribosomal protein S12e; IPR004037:Ribosomal protein L7Ae conserved site; IPR004038:Ribosomal protein L7Ae/L30e/S12e/Gadd45
PTSG_00427	IPR003397:Mitochondrial inner membrane translocase complex, subunit Tim17/22; IPR017441:Protein kinase, ATP binding site
PTSG_00428	IPR014729:Rossmann-like alpha/beta/alpha sandwich fold; IPR019407:Thiouridylase, cytoplasmic, subunit 2
PTSG_00429	IPR000209:Peptidase S8/S53, subtilisin/kexin/sedolisin; IPR002884:Proprotein convertase, P; IPR006210:Epidermal growth factor-like; IPR006211:Furin-like cysteine-rich domain; IPR006212:Furin-like repeat; IPR008979:Galactose-binding domain-like; IPR009020:Proteinase inhibitor, propeptide; IPR009030:Growth factor, receptor; IPR015500:Peptidase S8, subtilisin-related; IPR022398:Peptidase S8/S53, sub…
PTSG_00430	IPR000938:Cytoskeleton-associated protein, Gly-rich domain; IPR002048:Calcium-binding EF-hand; IPR011992:EF-hand-like domain; IPR018247:EF-Hand 1, calcium-binding site; IPR018249:EF-HAND 2
PTSG_00432	IPR000697:EVH1; IPR011993:Pleckstrin homology-type
PTSG_00433	IPR000242:Protein-tyrosine phosphatase, receptor/non-receptor type; IPR000387:Protein-tyrosine/Dual-specificity phosphatase; IPR016130:Protein-tyrosine phosphatase, active site
PTSG_00434	IPR013926:Kinase binding protein CGI-121
PTSG_00435	IPR003604:Zinc finger, U1-type; IPR007087:Zinc finger, C2H2-type; IPR015880:Zinc finger, C2H2-like; IPR022755:Zinc finger, double-stranded RNA binding
PTSG_00437	IPR001680:WD40 repeat; IPR006692:Coatomer, WD associated region; IPR010714:Coatomer, alpha subunit, C-terminal; IPR011046:WD40 repeat-like-containing domain; IPR015943:WD40/YVTN repeat-like-containing domain; IPR016391:Coatomer, alpha subunit; IPR017986:WD40-repeat-containing domain; IPR019775:WD40 repeat, conserved site; IPR019781:WD40 repeat, subgroup; IPR019782:WD40 repeat 2; IPR020472:G-prote…
PTSG_00438	IPR011046:WD40 repeat-like-containing domain
PTSG_00439	IPR001849:Pleckstrin homology domain; IPR011993:Pleckstrin homology-type
PTSG_00440	IPR018613:Protein of unknown function DUF2052, coiled-coil
PTSG_00441	IPR001494:Importin-beta, N-terminal; IPR011989:Armadillo-like helical; IPR016024:Armadillo-type fold
PTSG_00442	IPR000330:SNF2-related; IPR001005:SANT domain, DNA binding; IPR001650:Helicase, C-terminal; IPR009057:Homeodomain-like; IPR014001:DEAD-like helicase; IPR015194:ATPase, nucleosome remodelling ISWI, HAND domain; IPR015195:SLIDE; IPR017884:SANT, eukarya
PTSG_00443	IPR000306:Zinc finger, FYVE-type; IPR011011:Zinc finger, FYVE/PHD-type; IPR013083:Zinc finger, RING/FYVE/PHD-type; IPR017455:Zinc finger, FYVE-related
PTSG_00445	IPR007374:ASCH domain; IPR009349:Zinc finger, C2HC5-type; IPR015947:Pseudouridine synthase/archaeosine transglycosylase-like
PTSG_00446	IPR000403:Phosphatidylinositol 3-/4-kinase, catalytic; IPR003151:PIK-related kinase, FAT; IPR003152:PIK-related kinase, FATC; IPR011009:Protein kinase-like domain; IPR011990:Tetratricopeptide-like helical; IPR014009:PIK-related kinase; IPR016024:Armadillo-type fold; IPR018936:Phosphatidylinositol 3/4-kinase, conserved site
PTSG_00447	IPR002314:Aminoacyl-tRNA synthetase, class II (G/ H/ P/ S), conserved domain; IPR002316:Prolyl-tRNA synthetase, class IIa; IPR004154:Anticodon-binding; IPR004500:Prolyl-tRNA synthetase, class IIa, bacterial; IPR006195:Aminoacyl-tRNA synthetase, class II
PTSG_00448	IPR000917:Sulfatase; IPR017849:Alkaline phosphatase-like, alpha/beta/alpha; IPR017850:Alkaline-phosphatase-like, core domain
PTSG_00449	IPR004360:Glyoxalase/bleomycin resistance protein/dioxygenase
PTSG_00450	IPR000980:SH2 motif; IPR001452:Src homology-3 domain; IPR001849:Pleckstrin homology domain; IPR001936:Ras GTPase-activating protein; IPR008936:Rho GTPase activation protein; IPR011993:Pleckstrin homology-type
PTSG_00451	IPR019519:Histone acetylation protein 2
PTSG_00452	IPR018170:Aldo/keto reductase, conserved site
PTSG_00454	IPR001440:Tetratricopeptide TPR-1; IPR011990:Tetratricopeptide-like helical; IPR013026:Tetratricopeptide repeat-containing; IPR019734:Tetratricopeptide repeat
PTSG_00456	IPR003890:MIF4G-like, type 3; IPR003891:Initiation factor eIF-4 gamma, MA3; IPR016021:MIF4-like, type 1/2/3; IPR016024:Armadillo-type fold
PTSG_00458	IPR000719:Protein kinase, catalytic domain; IPR002290:Serine/threonine-protein kinase domain; IPR008271:Serine/threonine-protein kinase, active site; IPR011009:Protein kinase-like domain; IPR017441:Protein kinase, ATP binding site; IPR017442:Serine/threonine-protein kinase-like domain
PTSG_00459	IPR004827:Basic-leucine zipper (bZIP) transcription factor; IPR009053:Prefoldin
PTSG_00460	IPR002181:Fibrinogen, alpha/beta/gamma chain, C-terminal globular; IPR014716:Fibrinogen, alpha/beta/gamma chain, C-terminal globular, subdomain 1
PTSG_00461	IPR007130:Diacylglycerol acyltransferase
PTSG_00462	IPR000719:Protein kinase, catalytic domain; IPR002290:Serine/threonine-protein kinase domain; IPR008271:Serine/threonine-protein kinase, active site; IPR011009:Protein kinase-like domain; IPR017441:Protein kinase, ATP binding site; IPR017442:Serine/threonine-protein kinase-like domain
PTSG_00463	IPR001611:Leucine-rich repeat; IPR003603:U2A'/phosphoprotein 32 family A, C-terminal
PTSG_00470	IPR001440:Tetratricopeptide TPR-1; IPR011990:Tetratricopeptide-like helical; IPR013026:Tetratricopeptide repeat-containing; IPR019734:Tetratricopeptide repeat
PTSG_00472	IPR002579:Methionine sulphoxide reductase B; IPR011057:Mss4-like
PTSG_00476	IPR010796:B9
PTSG_00481	IPR006076:FAD dependent oxidoreductase
PTSG_00482	IPR000595:Cyclic nucleotide-binding domain; IPR014710:RmlC-like jelly roll fold; IPR018490:Cyclic nucleotide-binding-like
PTSG_00486	IPR001810:F-box domain, cyclin-like; IPR011046:WD40 repeat-like-containing domain; IPR011047:Quinonprotein alcohol dehydrogenase-like; IPR015943:WD40/YVTN repeat-like-containing domain; IPR022364:F-box domain, Skp2-like
PTSG_00487	IPR002110:Ankyrin repeat; IPR007087:Zinc finger, C2H2-type; IPR013087:Zinc finger, C2H2-type/integrase, DNA-binding; IPR015880:Zinc finger, C2H2-like; IPR020683:Ankyrin repeat-containing domain
PTSG_00488	IPR002048:Calcium-binding EF-hand; IPR002105:Cellulosome enzyme, dockerin type I, calcium-binding motif; IPR011992:EF-hand-like domain; IPR018247:EF-Hand 1, calcium-binding site; IPR018249:EF-HAND 2
PTSG_00489	IPR002666:Reduced folate carrier; IPR016196:Major facilitator superfamily, general substrate transporter
PTSG_00490	IPR001680:WD40 repeat; IPR011046:WD40 repeat-like-containing domain; IPR015943:WD40/YVTN repeat-like-containing domain; IPR017986:WD40-repeat-containing domain; IPR019775:WD40 repeat, conserved site; IPR019781:WD40 repeat, subgroup; IPR019782:WD40 repeat 2; IPR020472:G-protein beta WD-40 repeat
PTSG_00491	IPR000608:Ubiquitin-conjugating enzyme, E2; IPR016135:Ubiquitin-conjugating enzyme/RWD-like; IPR023313:Ubiquitin-conjugating enzyme, active site
PTSG_00492	IPR002861:Reeler domain; IPR004877:Cytochrome b561, eukaryote; IPR005018:DOMON domain; IPR006210:Epidermal growth factor-like; IPR006593:Cytochrome b561/ferric reductase transmembrane
PTSG_00494	IPR013216:Methyltransferase type 11; IPR023143:Mycolic acid cyclopropane synthase-like domain
PTSG_00497	IPR001697:Pyruvate kinase; IPR011037:Pyruvate kinase-like, insert domain; IPR015793:Pyruvate kinase, barrel; IPR015794:Pyruvate kinase, alpha/beta; IPR015795:Pyruvate kinase, C-terminal-like; IPR015806:Pyruvate kinase, beta-barrel insert domain; IPR015813:Pyruvate/Phosphoenolpyruvate kinase; IPR018209:Pyruvate kinase, active site
PTSG_00498	IPR000719:Protein kinase, catalytic domain; IPR001245:Serine-threonine/tyrosine-protein kinase; IPR011009:Protein kinase-like domain
PTSG_00500	IPR000859:CUB
PTSG_00501	IPR000152:EGF-type aspartate/asparagine hydroxylation site; IPR000742:Epidermal growth factor-like, type 3; IPR000859:CUB; IPR001881:EGF-like calcium-binding; IPR002049:EGF-like, laminin; IPR002165:Plexin; IPR003659:Plexin/semaphorin/integrin; IPR006210:Epidermal growth factor-like; IPR013032:EGF-like region, conserved site; IPR013111:EGF, extracellular; IPR015915:Kelch-type beta propeller; IPR01…
PTSG_00506	IPR000245:ATPase, V0 complex, proteolipid subunit C; IPR002379:ATPase, F0/V0 complex, subunit C; IPR011555:ATPase, V0 complex, proteolipid subunit C, eukaryotic
PTSG_00507	IPR022046:Protein of unknown function DUF3608
PTSG_00510	IPR001388:Synaptobrevin; IPR011012:Longin-like
PTSG_00511	IPR012479:HCNGP-like
PTSG_00512	IPR000048:IQ motif, EF-hand binding site
PTSG_00513	IPR000357:HEAT; IPR011989:Armadillo-like helical; IPR016024:Armadillo-type fold; IPR021133:HEAT, type 2
PTSG_00514	IPR001764:Glycoside hydrolase, family 3, N-terminal; IPR002772:Glycoside hydrolase, family 3, C-terminal; IPR017853:Glycoside hydrolase, superfamily
PTSG_00515	IPR001589:Actinin-type, actin-binding, conserved site; IPR001715:Calponin homology domain; IPR002048:Calcium-binding EF-hand; IPR011992:EF-hand-like domain; IPR018247:EF-Hand 1, calcium-binding site; IPR018248:EF-hand; IPR018249:EF-HAND 2
PTSG_00516	IPR000608:Ubiquitin-conjugating enzyme, E2; IPR001370:Baculoviral inhibition of apoptosis protein repeat; IPR001870:B302/SPRY domain; IPR008985:Concanavalin A-like lectin/glucanase; IPR013247:SH3, type 3; IPR016135:Ubiquitin-conjugating enzyme/RWD-like; IPR020003:ATPase, alpha/beta subunit, nucleotide-binding domain, active site
PTSG_00517	IPR001849:Pleckstrin homology domain; IPR011993:Pleckstrin homology-type
PTSG_00518	IPR005301:Mob1/phocein
PTSG_00519	IPR000863:Sulfotransferase domain
PTSG_00520	IPR004827:Basic-leucine zipper (bZIP) transcription factor; IPR011616:bZIP transcription factor, bZIP-1
PTSG_00522	IPR016024:Armadillo-type fold
PTSG_00524	IPR002052:DNA methylase, N-6 adenine-specific, conserved site; IPR004557:Putative methylase; IPR007848:Methyltransferase small
PTSG_00525	IPR011046:WD40 repeat-like-containing domain; IPR015943:WD40/YVTN repeat-like-containing domain
PTSG_00527	IPR013893:Ribonuclease P, Rpp40
PTSG_00531	IPR006118:Recombinase, conserved site
PTSG_00535	IPR001362:Glycoside hydrolase, family 32; IPR008985:Concanavalin A-like lectin/glucanase; IPR013148:Glycosyl hydrolases family 32, N-terminal; IPR013189:Glycosyl hydrolase family 32, C-terminal; IPR023296:Glycosyl hydrolase family 43, five-bladed beta-propellor domain
PTSG_00536	IPR003961:Fibronectin, type III; IPR008957:Fibronectin type III domain; IPR013783:Immunoglobulin-like fold
PTSG_00539	IPR001623:Heat shock protein DnaJ, N-terminal; IPR003095:Heat shock protein DnaJ; IPR018253:Heat shock protein DnaJ, conserved site
PTSG_00544	IPR006133:DNA-directed DNA polymerase, family B, exonuclease domain; IPR006134:DNA-directed DNA polymerase, family B, multifunctional domain; IPR006172:DNA-directed DNA polymerase, family B; IPR011989:Armadillo-like helical; IPR012337:Ribonuclease H-like; IPR017964:DNA-directed DNA polymerase, family B, conserved site; IPR023211:DNA polymerase, palm domain
PTSG_00545	IPR008408:Brain acid soluble protein 1; IPR018610:Protein of unknown function DUF2043
PTSG_00546	IPR012335:Thioredoxin fold; IPR012336:Thioredoxin-like fold; IPR017936:Thioredoxin-like
PTSG_00547	IPR007146:Sas10/Utp3/C1D; IPR011082:Exosome-associated factor Rrp47/DNA strand repair C1D
PTSG_00548	IPR001368:TNFR/CD27/30/40/95 cysteine-rich region; IPR009030:Growth factor, receptor; IPR011641:Tyrosine-protein kinase ephrin type A/B receptor-like
PTSG_00551	IPR006716:ERG2/sigma1 receptor-like
PTSG_00554	IPR000629:RNA helicase, ATP-dependent, DEAD-box, conserved site; IPR001650:Helicase, C-terminal; IPR011545:DNA/RNA helicase, DEAD/DEAH box type, N-terminal; IPR014001:DEAD-like helicase; IPR014014:RNA helicase, DEAD-box type, Q motif
PTSG_00556	IPR002220:Dihydrodipicolinate synthetase; IPR013785:Aldolase-type TIM barrel; IPR020606:Ribosomal protein S7, conserved site
PTSG_00558	IPR011043:Galactose oxidase/kelch, beta-propeller; IPR015915:Kelch-type beta propeller
PTSG_00559	IPR002035:von Willebrand factor, type A; IPR003593:ATPase, AAA+ type, core; IPR011704:ATPase, AAA-5; IPR018054:Chromogranin, conserved site
PTSG_00561	IPR013246:Sgf11, transcriptional regulation
PTSG_00562	IPR007174:Las1-like
PTSG_00563	IPR014848:Rgp1
PTSG_00565	IPR011990:Tetratricopeptide-like helical
PTSG_00566	IPR003029:Ribosomal protein S1, RNA-binding domain; IPR005576:RNA polymerase Rpb7, N-terminal; IPR012340:Nucleic acid-binding, OB-fold; IPR016027:Nucleic acid-binding, OB-fold-like; IPR022967:RNA-binding domain, S1
PTSG_00567	IPR001180:Citron-like; IPR019452:Vacuolar sorting protein 39/Transforming growth factor beta receptor-associated domain 1; IPR019453:Vacuolar sorting protein 39/Transforming growth factor beta receptor-associated domain 2
PTSG_00568	IPR001650:Helicase, C-terminal; IPR011545:DNA/RNA helicase, DEAD/DEAH box type, N-terminal; IPR014001:DEAD-like helicase; IPR014014:RNA helicase, DEAD-box type, Q motif
PTSG_00571	IPR000980:SH2 motif; IPR001452:Src homology-3 domain; IPR001849:Pleckstrin homology domain; IPR002404:Insulin receptor substrate-1, PTB; IPR011993:Pleckstrin homology-type
PTSG_00572	IPR000306:Zinc finger, FYVE-type; IPR001849:Pleckstrin homology domain; IPR011011:Zinc finger, FYVE/PHD-type; IPR011993:Pleckstrin homology-type; IPR013083:Zinc finger, RING/FYVE/PHD-type; IPR017455:Zinc finger, FYVE-related
PTSG_00573	IPR000449:Ubiquitin-associated/translation elongation factor EF1B, N-terminal
PTSG_00574	IPR006828:5-AMP-activated protein kinase, beta subunit, interaction domain; IPR013783:Immunoglobulin-like fold; IPR014756:Immunoglobulin E-set
PTSG_00576	IPR011989:Armadillo-like helical; IPR016024:Armadillo-type fold
PTSG_00577	IPR000421:Coagulation factor 5/8 type, C-terminal; IPR008979:Galactose-binding domain-like
PTSG_00579	IPR021720:Malectin
PTSG_00580	IPR009360:Isy1-like splicing
PTSG_00581	IPR002048:Calcium-binding EF-hand; IPR011992:EF-hand-like domain; IPR018249:EF-HAND 2
PTSG_00582	IPR000049:Electron transfer flavoprotein, beta-subunit, conserved site; IPR012255:Electron transfer flavoprotein, beta subunit; IPR014729:Rossmann-like alpha/beta/alpha sandwich fold; IPR014730:Electron transfer flavoprotein, alpha/beta-subunit, N-terminal
PTSG_00583	IPR004328:BRO1 domain
PTSG_00586	IPR008183:Aldose 1-epimerase; IPR011013:Glycoside hydrolase-type carbohydrate-binding; IPR014718:Glycoside hydrolase-type carbohydrate-binding, subgroup; IPR015443:Aldose 1-epimerase, subgroup; IPR018052:Aldose 1-epimerase, conserved site
PTSG_00587	IPR011717:Tetratricopeptide TPR-4; IPR011990:Tetratricopeptide-like helical; IPR019734:Tetratricopeptide repeat
PTSG_00588	IPR001680:WD40 repeat; IPR011046:WD40 repeat-like-containing domain; IPR015943:WD40/YVTN repeat-like-containing domain; IPR017986:WD40-repeat-containing domain; IPR019781:WD40 repeat, subgroup; IPR019782:WD40 repeat 2
PTSG_00589	IPR005225:Small GTP-binding protein; IPR006688:ADP-ribosylation factor; IPR006689:ARF/SAR superfamily
PTSG_00591	IPR000534:Semialdehyde dehydrogenase, NAD-binding; IPR005986:Aspartate-semialdehyde dehydrogenase, bacterial; IPR012080:Aspartate-semialdehyde dehydrogenase; IPR012280:Semialdehyde dehydrogenase, dimerisation domain; IPR016040:NAD(P)-binding domain
PTSG_00592	IPR003593:ATPase, AAA+ type, core; IPR003959:ATPase, AAA-type, core
PTSG_00593	IPR000357:HEAT; IPR001020:Phosphotransferase system, HPr histidine phosphorylation site; IPR011989:Armadillo-like helical; IPR016024:Armadillo-type fold; IPR021133:HEAT, type 2
PTSG_00594	IPR009643:Heat shock factor binding 1
PTSG_00595	IPR000073:Alpha/beta hydrolase fold-1; IPR000340:Dual specificity phosphatase, catalytic domain; IPR000387:Protein-tyrosine/Dual-specificity phosphatase; IPR016130:Protein-tyrosine phosphatase, active site
PTSG_00596	IPR009053:Prefoldin
PTSG_00600	IPR001905:Ammonium transporter
PTSG_00601	IPR001650:Helicase, C-terminal; IPR001878:Zinc finger, CCHC-type; IPR011545:DNA/RNA helicase, DEAD/DEAH box type, N-terminal; IPR013084:Zinc finger, CCHC retroviral-type; IPR014001:DEAD-like helicase; IPR014014:RNA helicase, DEAD-box type, Q motif
PTSG_00602	IPR002048:Calcium-binding EF-hand; IPR002101:Myristoylated alanine-rich C-kinase substrate MARCKS; IPR003117:cAMP-dependent protein kinase, regulatory subunit, type I/II alpha/beta; IPR011992:EF-hand-like domain; IPR018247:EF-Hand 1, calcium-binding site; IPR018249:EF-HAND 2
PTSG_00604	IPR000571:Zinc finger, CCCH-type
PTSG_00605	IPR005746:Thioredoxin; IPR012335:Thioredoxin fold; IPR012336:Thioredoxin-like fold; IPR013766:Thioredoxin domain; IPR017936:Thioredoxin-like; IPR017937:Thioredoxin, conserved site
PTSG_00606	IPR001619:Sec1-like protein
PTSG_00608	IPR001478:PDZ/DHR/GLGF
PTSG_00609	IPR004827:Basic-leucine zipper (bZIP) transcription factor; IPR011700:Basic leucine zipper
PTSG_00610	IPR000626:Ubiquitin; IPR001975:Ribosomal protein L40e; IPR019954:Ubiquitin conserved site; IPR019955:Ubiquitin supergroup; IPR019956:Ubiquitin subgroup
PTSG_00611	IPR011701:Major facilitator superfamily MFS-1; IPR016196:Major facilitator superfamily, general substrate transporter
PTSG_00612	IPR004843:Metallo-dependent phosphatase; IPR006186:Serine/threonine-specific protein phosphatase/bis(5-nucleosyl)-tetraphosphatase
PTSG_00613	IPR019170:Meckelin
PTSG_00614	IPR000152:EGF-type aspartate/asparagine hydroxylation site; IPR000436:Sushi/SCR/CCP; IPR000742:Epidermal growth factor-like, type 3; IPR000884:Thrombospondin, type 1 repeat; IPR001368:TNFR/CD27/30/40/95 cysteine-rich region; IPR001791:Laminin G domain; IPR001881:EGF-like calcium-binding; IPR003129:Laminin G, thrombospondin-type, N-terminal; IPR003609:Apple-like; IPR006210:Epidermal growth factor-…
PTSG_00616	IPR019364:Mediator complex, subunit Med8, fungi/metazoa
PTSG_00618	IPR000299:FERM domain; IPR011993:Pleckstrin homology-type; IPR014352:FERM/acyl-CoA-binding protein, 3-helical bundle; IPR018979:FERM, N-terminal; IPR018980:FERM, C-terminal PH-like domain; IPR019747:FERM conserved site; IPR019748:FERM central domain; IPR019749:Band 4.1 domain; IPR019750:Band 4.1 family
PTSG_00620	IPR007529:Zinc finger, HIT-type
PTSG_00621	IPR000731:Sterol-sensing domain; IPR001680:WD40 repeat; IPR011046:WD40 repeat-like-containing domain; IPR011047:Quinonprotein alcohol dehydrogenase-like; IPR015943:WD40/YVTN repeat-like-containing domain; IPR017986:WD40-repeat-containing domain; IPR019775:WD40 repeat, conserved site; IPR019781:WD40 repeat, subgroup; IPR019782:WD40 repeat 2; IPR020472:G-protein beta WD-40 repeat
PTSG_00622	IPR005160:Ku70/Ku80 C-terminal arm; IPR005161:Ku70/Ku80, N-terminal alpha/beta; IPR006164:DNA helicase, ATP-dependent, Ku type; IPR006165:DNA helicase, ATP-dependent, Ku70 subunit; IPR016194:Spen Paralogue and Orthologue SPOC, C-terminal-like
PTSG_00623	IPR009653:Protein of unknown function DUF1242
PTSG_00624	IPR000629:RNA helicase, ATP-dependent, DEAD-box, conserved site; IPR001650:Helicase, C-terminal; IPR003006:Immunoglobulin/major histocompatibility complex, conserved site; IPR011545:DNA/RNA helicase, DEAD/DEAH box type, N-terminal; IPR014001:DEAD-like helicase; IPR014014:RNA helicase, DEAD-box type, Q motif
PTSG_00625	IPR000504:RNA recognition motif domain; IPR012677:Nucleotide-binding, alpha-beta plait
PTSG_00626	IPR001412:Aminoacyl-tRNA synthetase, class I, conserved site
PTSG_00627	IPR007232:Rad52/22 double-strand break repair protein
PTSG_00628	IPR008854:Thiopurine S-methyltransferase
PTSG_00629	IPR001092:Helix-loop-helix DNA-binding domain; IPR011598:Helix-loop-helix DNA-binding
PTSG_00637	IPR000159:Ras-association; IPR002219:Protein kinase C-like, phorbol ester/diacylglycerol binding
PTSG_00638	IPR000152:EGF-type aspartate/asparagine hydroxylation site; IPR000742:Epidermal growth factor-like, type 3; IPR001212:Somatomedin B domain; IPR001368:TNFR/CD27/30/40/95 cysteine-rich region; IPR001881:EGF-like calcium-binding; IPR002102:Cellulosome anchoring protein, cohesin domain; IPR006209:EGF; IPR006210:Epidermal growth factor-like; IPR008965:Carbohydrate-binding; IPR013032:EGF-like region, c…
PTSG_00639	IPR000608:Ubiquitin-conjugating enzyme, E2; IPR016135:Ubiquitin-conjugating enzyme/RWD-like
PTSG_00642	IPR002048:Calcium-binding EF-hand; IPR011992:EF-hand-like domain; IPR018247:EF-Hand 1, calcium-binding site; IPR018248:EF-hand; IPR018249:EF-HAND 2
PTSG_00643	IPR003347:Transcription factor jumonji/aspartyl beta-hydroxylase; IPR011990:Tetratricopeptide-like helical
PTSG_00644	IPR002553:Clathrin/coatomer adaptor, adaptin-like, N-terminal; IPR011710:Coatomer, beta subunit, C-terminal; IPR011989:Armadillo-like helical; IPR016024:Armadillo-type fold; IPR016460:Coatomer, beta subunit
PTSG_00650	IPR002792:Deoxyribonuclease/rho motif-related TRAM; IPR005839:Methylthiotransferase; IPR006463:tRNA-i(6)A37 modification enzyme MiaB; IPR006638:Elongator protein 3/MiaB/NifB; IPR007197:Radical SAM; IPR013848:Methylthiotransferase, N-terminal; IPR020612:Methylthiotransferase, conserved site; IPR023404:Radical SAM, alpha/beta horseshoe
PTSG_00652	IPR001627:Semaphorin/CD100 antigen; IPR002165:Plexin; IPR002909:Cell surface receptor IPT/TIG; IPR003659:Plexin/semaphorin/integrin; IPR008936:Rho GTPase activation protein; IPR013548:Plexin, cytoplasmic RasGAP domain; IPR013783:Immunoglobulin-like fold; IPR014756:Immunoglobulin E-set; IPR015716:CD2 adhesion molecule; IPR015943:WD40/YVTN repeat-like-containing domain; IPR016201:Plexin-like fold; …
PTSG_00654	IPR007888:NDT80/PhoG-like DNA-binding; IPR008967:p53-like transcription factor, DNA-binding
PTSG_00656	IPR006098:Methylmalonyl-CoA mutase, alpha chain, catalytic; IPR006099:Methylmalonyl-CoA mutase, alpha/beta chain, catalytic; IPR006158:Cobalamin (vitamin B12)-binding; IPR006159:Methylmalonyl-CoA mutase, C-terminal; IPR014348:Cobalamin (vitamin B12)-dependent enzyme, catalytic subdomain; IPR016176:Cobalamin (vitamin B12)-dependent enzyme, catalytic
PTSG_00658	IPR001660:Sterile alpha motif domain; IPR010993:Sterile alpha motif homology; IPR013761:Sterile alpha motif-type; IPR021129:Sterile alpha motif, type 1
PTSG_00659	IPR015943:WD40/YVTN repeat-like-containing domain
PTSG_00660	IPR002048:Calcium-binding EF-hand; IPR011992:EF-hand-like domain; IPR018247:EF-Hand 1, calcium-binding site; IPR018249:EF-HAND 2
PTSG_00661	IPR004877:Cytochrome b561, eukaryote; IPR006593:Cytochrome b561/ferric reductase transmembrane
PTSG_00663	IPR002088:Protein prenyltransferase, alpha subunit; IPR008940:Protein prenyltransferase
PTSG_00667	IPR001054:Adenylyl cyclase class-3/4/guanylyl cyclase; IPR011644:Haem NO binding; IPR011645:Haem NO binding associated; IPR018297:Adenylyl cyclase class-3/4/guanylyl cyclase, conserved site
PTSG_00668	IPR002198:Short-chain dehydrogenase/reductase SDR; IPR002347:Glucose/ribitol dehydrogenase; IPR016040:NAD(P)-binding domain; IPR020904:Short-chain dehydrogenase/reductase, conserved site
PTSG_00669	IPR000091:Huntingtin; IPR000357:HEAT; IPR011989:Armadillo-like helical; IPR016024:Armadillo-type fold; IPR022398:Peptidase S8/S53, subtilisin, active site
PTSG_00670	IPR005037:PRP38
PTSG_00671	IPR000629:RNA helicase, ATP-dependent, DEAD-box, conserved site; IPR001202:WW/Rsp5/WWP; IPR001650:Helicase, C-terminal; IPR011545:DNA/RNA helicase, DEAD/DEAH box type, N-terminal; IPR014001:DEAD-like helicase; IPR014014:RNA helicase, DEAD-box type, Q motif
PTSG_00672	IPR013057:Amino acid transporter, transmembrane
PTSG_00673	IPR001804:Isocitrate/isopropylmalate dehydrogenase; IPR004439:Isocitrate dehydrogenase NADP-dependent, prokaryotic; IPR019818:Isocitrate/isopropylmalate dehydrogenase, conserved site
PTSG_00674	IPR001951:Histone H4; IPR007125:Histone core; IPR009072:Histone-fold; IPR019809:Histone H4, conserved site
PTSG_00675	IPR002119:Histone H2A; IPR007125:Histone core; IPR009072:Histone-fold
PTSG_00676	IPR000157:Toll-Interleukin receptor; IPR020859:ROC GTPase
PTSG_00679	IPR001478:PDZ/DHR/GLGF; IPR015797:NUDIX hydrolase domain-like
PTSG_00680	IPR007330:MIT
PTSG_00681	IPR004827:Basic-leucine zipper (bZIP) transcription factor; IPR008917:Eukaryotic transcription factor, Skn-1-like, DNA-binding
PTSG_00682	IPR003439:ABC transporter-like; IPR003593:ATPase, AAA+ type, core; IPR017871:ABC transporter, conserved site
PTSG_00683	IPR002035:von Willebrand factor, type A
PTSG_00684	IPR002018:Carboxylesterase, type B
PTSG_00685	IPR002129:Pyridoxal phosphate-dependent decarboxylase; IPR015421:Pyridoxal phosphate-dependent transferase, major region, subdomain 1; IPR015424:Pyridoxal phosphate-dependent transferase, major domain
PTSG_00686	IPR007698:Alanine dehydrogenase/PNT, C-terminal; IPR007886:Alanine dehydrogenase/PNT, N-terminal; IPR016040:NAD(P)-binding domain
PTSG_00687	IPR001279:Beta-lactamase-like; IPR001587:Ribonuclease J, conserved site; IPR011108:RNA-metabolising metallo-beta-lactamase
PTSG_00691	IPR001849:Pleckstrin homology domain; IPR010007:SPANX family protein; IPR011993:Pleckstrin homology-type
PTSG_00692	IPR004628:Mannonate dehydratase; IPR013022:Xylose isomerase-like, TIM barrel domain
PTSG_00696	IPR002937:Amine oxidase
PTSG_00697	IPR004123:mRNA splicing factor, thioredoxin-like U5 snRNP; IPR012335:Thioredoxin fold; IPR012336:Thioredoxin-like fold
PTSG_00698	IPR002638:Quinolinate phosphoribosyl transferase, C-terminal domain; IPR004393:Nicotinate-nucleotide pyrophosphorylase; IPR013785:Aldolase-type TIM barrel; IPR022412:Quinolinate phosphoribosyl transferase, N-terminal
PTSG_00699	IPR000182:GCN5-related N-acetyltransferase (GNAT) domain; IPR016181:Acyl-CoA N-acyltransferase
PTSG_00700	IPR000836:Phosphoribosyltransferase
PTSG_00701	IPR000182:GCN5-related N-acetyltransferase (GNAT) domain; IPR016181:Acyl-CoA N-acyltransferase
PTSG_00702	IPR022591:Transcription initiation factor TFIID subunit 1, domain of unknown function
PTSG_00703	IPR000192:Aminotransferase, class V/Cysteine desulfurase; IPR010111:Kynureninase; IPR015421:Pyridoxal phosphate-dependent transferase, major region, subdomain 1; IPR015422:Pyridoxal phosphate-dependent transferase, major region, subdomain 2; IPR015424:Pyridoxal phosphate-dependent transferase, major domain
PTSG_00704	IPR002198:Short-chain dehydrogenase/reductase SDR; IPR002347:Glucose/ribitol dehydrogenase; IPR016040:NAD(P)-binding domain; IPR020904:Short-chain dehydrogenase/reductase, conserved site
PTSG_00705	IPR000436:Sushi/SCR/CCP; IPR001368:TNFR/CD27/30/40/95 cysteine-rich region; IPR003347:Transcription factor jumonji/aspartyl beta-hydroxylase; IPR013032:EGF-like region, conserved site; IPR016060:Complement control module; IPR022777:Cupin, JmjC-type
PTSG_00707	IPR003117:cAMP-dependent protein kinase, regulatory subunit, type I/II alpha/beta
PTSG_00708	IPR003829:Pirin, N-terminal; IPR008778:Pirin, C-terminal; IPR011051:Cupin, RmlC-type; IPR012093:Pirin; IPR014710:RmlC-like jelly roll fold
PTSG_00709	IPR001140:ABC transporter, transmembrane domain; IPR003439:ABC transporter-like; IPR003593:ATPase, AAA+ type, core; IPR011527:ABC transporter, transmembrane domain, type 1; IPR017871:ABC transporter, conserved site; IPR017940:ABC transporter, integral membrane type 1
PTSG_00710	IPR000884:Thrombospondin, type 1 repeat; IPR001368:TNFR/CD27/30/40/95 cysteine-rich region
PTSG_00713	IPR000626:Ubiquitin; IPR019955:Ubiquitin supergroup; IPR022617:Small ubiquitin-related modifier, SUMO
PTSG_00716	IPR000340:Dual specificity phosphatase, catalytic domain; IPR000387:Protein-tyrosine/Dual-specificity phosphatase; IPR016130:Protein-tyrosine phosphatase, active site
PTSG_00717	IPR000157:Toll-Interleukin receptor; IPR011989:Armadillo-like helical; IPR016024:Armadillo-type fold
PTSG_00719	IPR018849:Nucleolar 27S pre-rRNA processing, Urb2/Npa2, C-terminal
PTSG_00720	IPR013595:Peptidase S33, tripeptidyl-peptidase C-terminal
PTSG_00721	IPR001179:Peptidyl-prolyl cis-trans isomerase, FKBP-type, domain; IPR023566:Peptidyl-prolyl cis-trans isomerase, FKBP-type
PTSG_00722	IPR002328:Alcohol dehydrogenase, zinc-containing, conserved site; IPR004344:Tubulin-tyrosine ligase
PTSG_00723	IPR000719:Protein kinase, catalytic domain; IPR000980:SH2 motif; IPR001245:Serine-threonine/tyrosine-protein kinase; IPR001368:TNFR/CD27/30/40/95 cysteine-rich region; IPR011009:Protein kinase-like domain
PTSG_00728	IPR001841:Zinc finger, RING-type; IPR002867:Zinc finger, C6HC-type; IPR013083:Zinc finger, RING/FYVE/PHD-type; IPR017907:Zinc finger, RING-type, conserved site
PTSG_00729	IPR000152:EGF-type aspartate/asparagine hydroxylation site; IPR000742:Epidermal growth factor-like, type 3; IPR001881:EGF-like calcium-binding; IPR009091:Regulator of chromosome condensation/beta-lactamase-inhibitor protein II; IPR013032:EGF-like region, conserved site; IPR013091:EGF calcium-binding; IPR018097:EGF-like calcium-binding, conserved site
PTSG_00734	IPR000504:RNA recognition motif domain; IPR012677:Nucleotide-binding, alpha-beta plait
PTSG_00736	IPR018177:L-lactate dehydrogenase, active site
PTSG_00738	IPR001394:Peptidase C19, ubiquitin carboxyl-terminal hydrolase 2; IPR002893:Zinc finger, MYND-type; IPR007052:CS-like domain; IPR008978:HSP20-like chaperone; IPR018200:Peptidase C19, ubiquitin carboxyl-terminal hydrolase 2, conserved site
PTSG_00739	IPR000436:Sushi/SCR/CCP; IPR001368:TNFR/CD27/30/40/95 cysteine-rich region; IPR003347:Transcription factor jumonji/aspartyl beta-hydroxylase; IPR006210:Epidermal growth factor-like; IPR013032:EGF-like region, conserved site; IPR016060:Complement control module; IPR019087:Mediator complex, subunit Med15, metazoa; IPR022777:Cupin, JmjC-type
PTSG_00740	IPR001478:PDZ/DHR/GLGF; IPR002110:Ankyrin repeat; IPR003124:Actin-binding WH2; IPR020683:Ankyrin repeat-containing domain
PTSG_00742	IPR016024:Armadillo-type fold
PTSG_00743	IPR000719:Protein kinase, catalytic domain; IPR001245:Serine-threonine/tyrosine-protein kinase; IPR003409:MORN motif; IPR006652:Kelch repeat type 1; IPR008271:Serine/threonine-protein kinase, active site; IPR011009:Protein kinase-like domain; IPR011641:Tyrosine-protein kinase ephrin type A/B receptor-like; IPR015915:Kelch-type beta propeller; IPR018247:EF-Hand 1, calcium-binding site
PTSG_00744	IPR000719:Protein kinase, catalytic domain; IPR001245:Serine-threonine/tyrosine-protein kinase; IPR002172:Low-density lipoprotein (LDL) receptor class A repeat; IPR008266:Tyrosine-protein kinase, active site; IPR011009:Protein kinase-like domain; IPR017441:Protein kinase, ATP binding site; IPR020635:Tyrosine-protein kinase, catalytic domain
PTSG_00745	IPR015943:WD40/YVTN repeat-like-containing domain
PTSG_00746	IPR002999:Tudor domain; IPR010304:Survival motor neuron; IPR018351:Tudor subgroup
PTSG_00747	IPR000719:Protein kinase, catalytic domain; IPR008271:Serine/threonine-protein kinase, active site; IPR011009:Protein kinase-like domain; IPR017442:Serine/threonine-protein kinase-like domain
PTSG_00748	IPR001568:Ribonuclease T2; IPR018188:Ribonuclease T2, active site
PTSG_00749	IPR004170:WWE domain; IPR008893:WGR domain
PTSG_00750	IPR013090:Phospholipase A2, active site
PTSG_00752	IPR001216:Cysteine synthase/cystathionine beta-synthase P-phosphate-binding site; IPR001926:Pyridoxal phosphate-dependent enzyme, beta subunit
PTSG_00753	IPR000719:Protein kinase, catalytic domain; IPR001245:Serine-threonine/tyrosine-protein kinase; IPR011009:Protein kinase-like domain
PTSG_00754	IPR001680:WD40 repeat; IPR011046:WD40 repeat-like-containing domain; IPR015943:WD40/YVTN repeat-like-containing domain; IPR017986:WD40-repeat-containing domain; IPR019781:WD40 repeat, subgroup; IPR019782:WD40 repeat 2
PTSG_00757	IPR002671:Ribosomal protein L22e
PTSG_00758	IPR002110:Ankyrin repeat; IPR020683:Ankyrin repeat-containing domain
PTSG_00761	IPR001394:Peptidase C19, ubiquitin carboxyl-terminal hydrolase 2; IPR018200:Peptidase C19, ubiquitin carboxyl-terminal hydrolase 2, conserved site
PTSG_00762	IPR000048:IQ motif, EF-hand binding site; IPR000299:FERM domain; IPR000857:MyTH4 domain; IPR001609:Myosin head, motor domain; IPR001849:Pleckstrin homology domain; IPR011993:Pleckstrin homology-type; IPR014352:FERM/acyl-CoA-binding protein, 3-helical bundle; IPR019748:FERM central domain; IPR019749:Band 4.1 domain
PTSG_00765	IPR007052:CS-like domain; IPR008978:HSP20-like chaperone; IPR017447:CS domain
PTSG_00766	IPR001806:Ras GTPase; IPR003579:Ras small GTPase, Rab type; IPR005225:Small GTP-binding protein; IPR013753:Ras; IPR020851:Small GTPase
PTSG_00768	IPR002058:PAP/25A-associated; IPR002934:Nucleotidyl transferase domain
PTSG_00769	IPR000169:Peptidase, cysteine peptidase active site; IPR000668:Peptidase C1A, papain C-terminal; IPR013128:Peptidase C1A, papain; IPR013201:Proteinase inhibitor I29, cathepsin propeptide
PTSG_00770	IPR000169:Peptidase, cysteine peptidase active site; IPR000668:Peptidase C1A, papain C-terminal; IPR013128:Peptidase C1A, papain; IPR013201:Proteinase inhibitor I29, cathepsin propeptide
PTSG_00772	IPR001357:BRCT; IPR001841:Zinc finger, RING-type; IPR013083:Zinc finger, RING/FYVE/PHD-type; IPR017907:Zinc finger, RING-type, conserved site
PTSG_00773	IPR003439:ABC transporter-like; IPR003593:ATPase, AAA+ type, core; IPR013525:ABC-2 type transporter; IPR017871:ABC transporter, conserved site
PTSG_00774	IPR003480:Transferase; IPR023213:Chloramphenicol acetyltransferase-like domain
PTSG_00775	IPR002794:Protein of unknown function DUF92, TMEM19
PTSG_00776	IPR002035:von Willebrand factor, type A; IPR002078:RNA polymerase sigma factor 54, interaction; IPR003593:ATPase, AAA+ type, core; IPR003613:U box domain; IPR011704:ATPase, AAA-5; IPR013083:Zinc finger, RING/FYVE/PHD-type
PTSG_00778	IPR002067:Mitochondrial carrier protein; IPR018108:Mitochondrial substrate/solute carrier; IPR023395:Mitochondrial carrier domain
PTSG_00779	IPR011993:Pleckstrin homology-type
PTSG_00784	IPR000938:Cytoskeleton-associated protein, Gly-rich domain; IPR001683:Phox homologous domain; IPR002332:Nitrogen regulatory protein P-II, urydylation site; IPR023092:Cytoskeleton-associated protein, Gly-rich conserved site
PTSG_00787	IPR011700:Basic leucine zipper
PTSG_00791	IPR001650:Helicase, C-terminal; IPR002464:DNA/RNA helicase, ATP-dependent, DEAH-box type, conserved site; IPR007502:Helicase-associated domain; IPR011545:DNA/RNA helicase, DEAD/DEAH box type, N-terminal; IPR011709:Domain of unknown function DUF1605; IPR014001:DEAD-like helicase
PTSG_00792	IPR000731:Sterol-sensing domain; IPR001584:Integrase, catalytic core; IPR001878:Zinc finger, CCHC-type; IPR003392:Patched; IPR004869:Membrane transport protein, MMPL type; IPR012337:Ribonuclease H-like; IPR013103:Reverse transcriptase, RNA-dependent DNA polymerase
PTSG_00794	IPR001060:Fps/Fes/Fer/CIP4 homology; IPR001452:Src homology-3 domain
PTSG_00795	IPR000184:Bacterial surface antigen (D15)
PTSG_00796	IPR001841:Zinc finger, RING-type; IPR013083:Zinc finger, RING/FYVE/PHD-type; IPR018957:Zinc finger, C3HC4 RING-type
PTSG_00798	IPR014891:DWNN domain
PTSG_00799	IPR001841:Zinc finger, RING-type; IPR013083:Zinc finger, RING/FYVE/PHD-type
PTSG_00800	IPR001790:Ribosomal protein L10/acidic P0
PTSG_00801	IPR001806:Ras GTPase; IPR003577:Ras small GTPase, Ras type; IPR005225:Small GTP-binding protein; IPR013753:Ras; IPR020849:Ras small GTPase
PTSG_00802	IPR000554:Ribosomal protein S7e
PTSG_00803	IPR002048:Calcium-binding EF-hand; IPR011992:EF-hand-like domain; IPR018247:EF-Hand 1, calcium-binding site; IPR018249:EF-HAND 2
PTSG_00805	IPR000719:Protein kinase, catalytic domain; IPR011009:Protein kinase-like domain; IPR017441:Protein kinase, ATP binding site; IPR017442:Serine/threonine-protein kinase-like domain; IPR018630:RZZ complex, subunit zwilch
PTSG_00806	IPR003439:ABC transporter-like; IPR003593:ATPase, AAA+ type, core; IPR017871:ABC transporter, conserved site
PTSG_00807	IPR001680:WD40 repeat; IPR005821:Ion transport; IPR011046:WD40 repeat-like-containing domain; IPR015943:WD40/YVTN repeat-like-containing domain; IPR017986:WD40-repeat-containing domain; IPR019775:WD40 repeat, conserved site; IPR019781:WD40 repeat, subgroup; IPR019782:WD40 repeat 2; IPR020472:G-protein beta WD-40 repeat
PTSG_00808	IPR002048:Calcium-binding EF-hand; IPR011992:EF-hand-like domain; IPR018247:EF-Hand 1, calcium-binding site; IPR018248:EF-hand; IPR018249:EF-HAND 2
PTSG_00809	IPR002110:Ankyrin repeat; IPR020683:Ankyrin repeat-containing domain
PTSG_00810	IPR008428:Chondroitin N-acetylgalactosaminyltransferase
PTSG_00811	IPR005097:Saccharopine dehydrogenase / Homospermidine synthase; IPR007698:Alanine dehydrogenase/PNT, C-terminal; IPR007886:Alanine dehydrogenase/PNT, N-terminal; IPR016040:NAD(P)-binding domain
PTSG_00812	IPR004344:Tubulin-tyrosine ligase
PTSG_00813	IPR001247:Exoribonuclease, phosphorolytic domain 1; IPR015847:Exoribonuclease, phosphorolytic domain 2; IPR020568:Ribosomal protein S5 domain 2-type fold
PTSG_00814	IPR009653:Protein of unknown function DUF1242
PTSG_00815	IPR000157:Toll-Interleukin receptor; IPR001806:Ras GTPase; IPR002110:Ankyrin repeat; IPR003579:Ras small GTPase, Rab type; IPR005225:Small GTP-binding protein; IPR013753:Ras; IPR020683:Ankyrin repeat-containing domain; IPR020851:Small GTPase; IPR020859:ROC GTPase
PTSG_00818	IPR000322:Glycoside hydrolase, family 31; IPR011013:Glycoside hydrolase-type carbohydrate-binding; IPR017853:Glycoside hydrolase, superfamily
PTSG_00819	IPR008901:Ceramidase
PTSG_00821	IPR005199:Glycoside hydrolase, family 79; IPR013781:Glycoside hydrolase, subgroup, catalytic core; IPR017853:Glycoside hydrolase, superfamily; IPR018087:Glycoside hydrolase, family 5, conserved site
PTSG_00824	IPR001048:Aspartate/glutamate/uridylate kinase; IPR001341:Aspartate kinase domain; IPR002912:Amino acid-binding ACT; IPR018042:Aspartate kinase, conserved site
PTSG_00825	IPR011040:Neuraminidase
PTSG_00826	IPR005331:Sulfotransferase
PTSG_00828	IPR003754:Tetrapyrrole biosynthesis, uroporphyrinogen III synthase
PTSG_00829	IPR006984:Protein of unknown function DUF652
PTSG_00830	IPR007134:Autophagy-related protein 3, N-terminal; IPR007135:Autophagy-related protein 3; IPR019461:Autophagy-related protein 3, C-terminal
PTSG_00831	IPR000219:Dbl homology (DH) domain; IPR001452:Src homology-3 domain; IPR001683:Phox homologous domain; IPR011511:Variant SH3
PTSG_00832	IPR007203:ORMDL
PTSG_00833	IPR000219:Dbl homology (DH) domain; IPR001478:PDZ/DHR/GLGF; IPR011993:Pleckstrin homology-type
PTSG_00834	IPR000595:Cyclic nucleotide-binding domain; IPR002373:cAMP/cGMP-dependent protein kinase; IPR014710:RmlC-like jelly roll fold; IPR018488:Cyclic nucleotide-binding, conserved site; IPR018490:Cyclic nucleotide-binding-like
PTSG_00836	IPR011697:Peptidase C26; IPR015527:Peptidase C26, gamma-glutamyl hydrolase
PTSG_00838	IPR001619:Sec1-like protein
PTSG_00839	IPR002655:Acyl-CoA oxidase, C-terminal; IPR006091:Acyl-CoA oxidase/dehydrogenase, central domain; IPR009075:Acyl-CoA dehydrogenase/oxidase C-terminal; IPR009100:Acyl-CoA dehydrogenase/oxidase; IPR012258:Acyl-CoA oxidase; IPR013786:Acyl-CoA dehydrogenase/oxidase, N-terminal; IPR023570:Acyl-CoA oxidase, peroxisomal
PTSG_00841	IPR002048:Calcium-binding EF-hand; IPR011992:EF-hand-like domain; IPR018247:EF-Hand 1, calcium-binding site; IPR018249:EF-HAND 2
PTSG_00842	IPR004217:Mitochondrial inner membrane translocase complex, Tim8/9/10/13-zinc finger-like; IPR015088:Zinc finger, DNA-directed DNA polymerase, family B, alpha
PTSG_00843	IPR006670:Cyclin; IPR011028:Cyclin-like; IPR013922:Cyclin-related 2
PTSG_00844	IPR002198:Short-chain dehydrogenase/reductase SDR; IPR002347:Glucose/ribitol dehydrogenase; IPR016040:NAD(P)-binding domain
PTSG_00845	IPR003594:ATPase-like, ATP-binding domain; IPR004358:Signal transduction histidine kinase-related protein, C-terminal; IPR005467:Signal transduction histidine kinase, core; IPR018955:Branched-chain alpha-ketoacid dehydrogenase kinase/Pyruvate dehydrogenase kinase, N-terminal
PTSG_00849	IPR003116:Raf-like Ras-binding; IPR003124:Actin-binding WH2; IPR011993:Pleckstrin homology-type
PTSG_00850	IPR006977:Yip1 domain
PTSG_00851	IPR012981:Nop17p
PTSG_00853	IPR018864:Nucleoporin
PTSG_00854	IPR001841:Zinc finger, RING-type; IPR013083:Zinc finger, RING/FYVE/PHD-type; IPR017907:Zinc finger, RING-type, conserved site
PTSG_00855	IPR000253:Forkhead-associated (FHA) domain; IPR001752:Kinesin, motor domain; IPR008984:SMAD/FHA domain; IPR019821:Kinesin, motor region, conserved site
PTSG_00856	IPR001807:Chloride channel, voltage gated; IPR014743:Chloride channel, core
PTSG_00858	IPR001849:Pleckstrin homology domain; IPR002101:Myristoylated alanine-rich C-kinase substrate MARCKS; IPR004012:RUN; IPR011993:Pleckstrin homology-type
PTSG_00859	IPR007018:Mediator complex, subunit Med6
PTSG_00862	IPR000917:Sulfatase; IPR017849:Alkaline phosphatase-like, alpha/beta/alpha; IPR017850:Alkaline-phosphatase-like, core domain; IPR019758:Peptidase S26A, signal peptidase I, conserved site
PTSG_00863	IPR000629:RNA helicase, ATP-dependent, DEAD-box, conserved site; IPR001650:Helicase, C-terminal; IPR011545:DNA/RNA helicase, DEAD/DEAH box type, N-terminal; IPR014001:DEAD-like helicase; IPR014014:RNA helicase, DEAD-box type, Q motif
PTSG_00864	IPR011040:Neuraminidase
PTSG_00866	IPR000980:SH2 motif
PTSG_00867	IPR001054:Adenylyl cyclase class-3/4/guanylyl cyclase
PTSG_00868	IPR000048:IQ motif, EF-hand binding site; IPR001054:Adenylyl cyclase class-3/4/guanylyl cyclase
PTSG_00869	IPR001394:Peptidase C19, ubiquitin carboxyl-terminal hydrolase 2; IPR018200:Peptidase C19, ubiquitin carboxyl-terminal hydrolase 2, conserved site
PTSG_00870	IPR000225:Armadillo; IPR011989:Armadillo-like helical; IPR016024:Armadillo-type fold
PTSG_00871	IPR000719:Protein kinase, catalytic domain; IPR001245:Serine-threonine/tyrosine-protein kinase; IPR011009:Protein kinase-like domain; IPR011641:Tyrosine-protein kinase ephrin type A/B receptor-like; IPR013032:EGF-like region, conserved site; IPR015915:Kelch-type beta propeller
PTSG_00872	IPR005079:Peptidase C45, acyl-coenzyme A:6-aminopenicillanic acid acyl-transferase
PTSG_00873	IPR005746:Thioredoxin; IPR005788:Disulphide isomerase; IPR005792:Protein disulphide isomerase; IPR012335:Thioredoxin fold; IPR012336:Thioredoxin-like fold; IPR013766:Thioredoxin domain; IPR017936:Thioredoxin-like; IPR017937:Thioredoxin, conserved site
PTSG_00874	IPR000262:FMN-dependent dehydrogenase; IPR001199:Cytochrome b5; IPR003953:Fumarate reductase/succinate dehydrogenase flavoprotein, N-terminal; IPR008259:FMN-dependent alpha-hydroxy acid dehydrogenase, active site; IPR012133:Alpha-hydroxy acid dehydrogenase, FMN-dependent; IPR013785:Aldolase-type TIM barrel; IPR018506:Cytochrome b5, heme-binding site
PTSG_00875	IPR004240:Nonaspanin (TM9SF)
PTSG_00876	IPR001023:Heat shock protein Hsp70; IPR013126:Heat shock protein 70
PTSG_00877	IPR001388:Synaptobrevin; IPR016444:Synaptobrevin, metazoa/fungi
PTSG_00878	IPR000504:RNA recognition motif domain; IPR012677:Nucleotide-binding, alpha-beta plait
PTSG_00880	IPR004838:Aminotransferases, class-I, pyridoxal-phosphate-binding site; IPR007871:Methyltransferase TRM13; IPR021721:Zinc finger, CCCH-type, TRM13; IPR022776:TRM13/UPF0224 family, U11-48K-like CHHC zinc finger domain
PTSG_00881	IPR003439:ABC transporter-like; IPR003593:ATPase, AAA+ type, core; IPR017871:ABC transporter, conserved site
PTSG_00883	IPR003169:GYF
PTSG_00884	IPR001140:ABC transporter, transmembrane domain; IPR003439:ABC transporter-like; IPR003593:ATPase, AAA+ type, core; IPR011527:ABC transporter, transmembrane domain, type 1; IPR017871:ABC transporter, conserved site; IPR017940:ABC transporter, integral membrane type 1
PTSG_00885	IPR002020:Citrate synthase-like; IPR010109:Citrate synthase, eukaryotic; IPR016141:Citrate synthase-like, core; IPR016142:Citrate synthase-like, large alpha subdomain; IPR019810:Citrate synthase active site
PTSG_00886	IPR000306:Zinc finger, FYVE-type; IPR001478:PDZ/DHR/GLGF; IPR009053:Prefoldin; IPR009061:DNA binding domain, putative; IPR011011:Zinc finger, FYVE/PHD-type; IPR013083:Zinc finger, RING/FYVE/PHD-type; IPR017455:Zinc finger, FYVE-related
PTSG_00887	IPR000857:MyTH4 domain; IPR001452:Src homology-3 domain
PTSG_00890	IPR001611:Leucine-rich repeat; IPR013090:Phospholipase A2, active site
PTSG_00894	IPR008408:Brain acid soluble protein 1; IPR016181:Acyl-CoA N-acyltransferase
PTSG_00895	IPR000868:Isochorismatase-like; IPR002110:Ankyrin repeat; IPR020683:Ankyrin repeat-containing domain
PTSG_00896	IPR002860:BNR repeat; IPR011040:Neuraminidase
PTSG_00897	IPR001247:Exoribonuclease, phosphorolytic domain 1; IPR015847:Exoribonuclease, phosphorolytic domain 2; IPR020568:Ribosomal protein S5 domain 2-type fold
PTSG_00898	IPR004154:Anticodon-binding; IPR007109:Brix domain
PTSG_00899	IPR005036:Putative phosphatase regulatory subunit
PTSG_00900	IPR005814:Aminotransferase class-III; IPR015421:Pyridoxal phosphate-dependent transferase, major region, subdomain 1; IPR015422:Pyridoxal phosphate-dependent transferase, major region, subdomain 2; IPR015424:Pyridoxal phosphate-dependent transferase, major domain
PTSG_00901	IPR010640:Low temperature requirement A
PTSG_00902	IPR000719:Protein kinase, catalytic domain; IPR001245:Serine-threonine/tyrosine-protein kinase; IPR001660:Sterile alpha motif domain; IPR008271:Serine/threonine-protein kinase, active site; IPR010993:Sterile alpha motif homology; IPR011009:Protein kinase-like domain; IPR013761:Sterile alpha motif-type; IPR017441:Protein kinase, ATP binding site; IPR021129:Sterile alpha motif, type 1
PTSG_00903	IPR001206:Diacylglycerol kinase, catalytic domain; IPR001849:Pleckstrin homology domain; IPR011993:Pleckstrin homology-type
PTSG_00904	IPR001005:SANT domain, DNA binding; IPR009057:Homeodomain-like; IPR012287:Homeodomain-related; IPR017930:Transcription regulator HTH, Myb-type, DNA-binding
PTSG_00905	IPR000504:RNA recognition motif domain; IPR004087:K Homology; IPR004088:K Homology, type 1; IPR012677:Nucleotide-binding, alpha-beta plait; IPR017923:Transcription factor IIS, N-terminal; IPR018111:K Homology, type 1, subgroup
PTSG_00906	IPR001969:Peptidase aspartic, active site
PTSG_00908	IPR001766:Transcription factor, fork head; IPR011991:Winged helix-turn-helix transcription repressor DNA-binding; IPR018122:Transcription factor, fork head, conserved site
PTSG_00909	IPR001680:WD40 repeat; IPR007319:Small-subunit processome, Utp21; IPR011046:WD40 repeat-like-containing domain; IPR015943:WD40/YVTN repeat-like-containing domain; IPR017986:WD40-repeat-containing domain; IPR019775:WD40 repeat, conserved site; IPR019781:WD40 repeat, subgroup; IPR019782:WD40 repeat 2; IPR020472:G-protein beta WD-40 repeat
PTSG_00910	IPR010007:SPANX family protein
PTSG_00911	IPR003034:DNA-binding SAP
PTSG_00912	IPR011990:Tetratricopeptide-like helical; IPR013026:Tetratricopeptide repeat-containing; IPR013699:Signal recognition particle, SRP72 subunit, RNA-binding; IPR019734:Tetratricopeptide repeat
PTSG_00913	IPR000649:Initiation factor 2B-related
PTSG_00915	IPR006186:Serine/threonine-specific protein phosphatase/bis(5-nucleosyl)-tetraphosphatase; IPR011115:SecA DEAD-like, N-terminal; IPR014018:SecA motor DEAD
PTSG_00916	IPR010770:SGT1
PTSG_00917	IPR007087:Zinc finger, C2H2-type; IPR013087:Zinc finger, C2H2-type/integrase, DNA-binding; IPR015880:Zinc finger, C2H2-like
PTSG_00918	IPR001202:WW/Rsp5/WWP; IPR001452:Src homology-3 domain
PTSG_00919	IPR007863:Peptidase M16, C-terminal; IPR011237:Peptidase M16, core; IPR011249:Metalloenzyme, LuxS/M16 peptidase-like, metal-binding; IPR011765:Peptidase M16, N-terminal
PTSG_00920	IPR002048:Calcium-binding EF-hand; IPR002101:Myristoylated alanine-rich C-kinase substrate MARCKS; IPR011992:EF-hand-like domain; IPR018247:EF-Hand 1, calcium-binding site; IPR018249:EF-HAND 2
PTSG_00921	IPR006549:HAD-superfamily hydrolase, subfamily IIIA; IPR010021:HAD-superfamily phosphatase, subfamily IIIA; IPR023214:HAD-like domain
PTSG_00922	IPR007803:Aspartyl/Asparaginyl beta-hydroxylase
PTSG_00923	IPR001206:Diacylglycerol kinase, catalytic domain
PTSG_00924	IPR007991:RNA polymerase I specific transcription initiation factor RRN3
PTSG_00926	IPR000504:RNA recognition motif domain; IPR001680:WD40 repeat; IPR011400:Translation initiation factor eIF-3b; IPR012677:Nucleotide-binding, alpha-beta plait; IPR013979:Translation initiation factor 2A, beta propellor-like domain; IPR015943:WD40/YVTN repeat-like-containing domain; IPR019775:WD40 repeat, conserved site; IPR019781:WD40 repeat, subgroup
PTSG_00927	IPR002917:GTP-binding protein, HSR1-related; IPR006073:GTP1/OBG; IPR006169:GTP1/OBG subdomain; IPR014100:GTP-binding protein Obg/CgtA
PTSG_00928	IPR005828:General substrate transporter; IPR016196:Major facilitator superfamily, general substrate transporter; IPR020846:Major facilitator superfamily
PTSG_00929	IPR005828:General substrate transporter; IPR005829:Sugar transporter, conserved site; IPR016196:Major facilitator superfamily, general substrate transporter; IPR020846:Major facilitator superfamily
PTSG_00931	IPR003107:RNA-processing protein, HAT helix; IPR010491:PRP1 splicing factor, N-terminal; IPR011990:Tetratricopeptide-like helical; IPR013026:Tetratricopeptide repeat-containing; IPR019734:Tetratricopeptide repeat
PTSG_00932	IPR000608:Ubiquitin-conjugating enzyme, E2; IPR016135:Ubiquitin-conjugating enzyme/RWD-like
PTSG_00935	IPR006214:Inhibitor of apoptosis-promoting Bax1-related
PTSG_00936	IPR001766:Transcription factor, fork head; IPR011991:Winged helix-turn-helix transcription repressor DNA-binding; IPR018122:Transcription factor, fork head, conserved site
PTSG_00937	IPR000717:Proteasome component (PCI) domain; IPR011991:Winged helix-turn-helix transcription repressor DNA-binding
PTSG_00938	IPR001680:WD40 repeat; IPR011046:WD40 repeat-like-containing domain; IPR015943:WD40/YVTN repeat-like-containing domain; IPR017986:WD40-repeat-containing domain; IPR019775:WD40 repeat, conserved site; IPR019781:WD40 repeat, subgroup; IPR019782:WD40 repeat 2
PTSG_00939	IPR001562:Zinc finger, Btk motif; IPR001849:Pleckstrin homology domain; IPR011993:Pleckstrin homology-type
PTSG_00941	IPR001199:Cytochrome b5
PTSG_00942	IPR018307:Late secretory pathway protein AVL9
PTSG_00943	IPR000504:RNA recognition motif domain; IPR002004:Polyadenylate-binding protein/Hyperplastic disc protein; IPR006515:Polyadenylate binding protein, human types 1, 2, 3, 4; IPR012677:Nucleotide-binding, alpha-beta plait
PTSG_00947	IPR000242:Protein-tyrosine phosphatase, receptor/non-receptor type; IPR000387:Protein-tyrosine/Dual-specificity phosphatase; IPR000980:SH2 motif; IPR016130:Protein-tyrosine phosphatase, active site
PTSG_00948	IPR002877:Ribosomal RNA methyltransferase RrmJ/FtsJ; IPR012920:Spb1, C-terminal; IPR015507:Ribosomal RNA large subunit methyltransferase E
PTSG_00951	IPR005821:Ion transport; IPR022272:Lipocalin conserved site
PTSG_00952	IPR006670:Cyclin; IPR006671:Cyclin, N-terminal; IPR011028:Cyclin-like; IPR013763:Cyclin-related
PTSG_00954	IPR012462:Peptidase C78, ubiquitin fold modifier-specific peptidase 1/ 2
PTSG_00955	IPR013099:Ion transport 2
PTSG_00956	IPR001708:Membrane insertion protein, OxaA/YidC
PTSG_00959	IPR019191:Essential protein Yae1, N-terminal
PTSG_00960	IPR001752:Kinesin, motor domain
PTSG_00961	IPR002060:Squalene/phytoene synthase; IPR008949:Terpenoid synthase
PTSG_00962	IPR004087:K Homology; IPR004088:K Homology, type 1; IPR018111:K Homology, type 1, subgroup
PTSG_00963	IPR004689:UDP-galactose transporter; IPR007271:Nucleotide-sugar transporter
PTSG_00964	IPR002048:Calcium-binding EF-hand; IPR003299:Flagellar calcium-binding protein calflagin; IPR011992:EF-hand-like domain; IPR018247:EF-Hand 1, calcium-binding site; IPR018249:EF-HAND 2
PTSG_00966	IPR001752:Kinesin, motor domain; IPR019821:Kinesin, motor region, conserved site
PTSG_00967	IPR002672:Ribosomal protein L28e; IPR006958:Mak16 protein
PTSG_00968	IPR006603:Cystinosin/ERS1p repeat
PTSG_00970	IPR001000:Glycoside hydrolase, family 10; IPR001878:Zinc finger, CCHC-type; IPR013084:Zinc finger, CCHC retroviral-type
PTSG_00971	IPR003749:ThiamineS; IPR012675:Beta-grasp fold, ferredoxin-type; IPR016155:Molybdopterin synthase/thiamin biosynthesis sulphur carrier, beta-grasp
PTSG_00972	IPR000479:Cation-independent mannose-6-phosphate receptor; IPR009011:Mannose-6-phosphate receptor, binding
PTSG_00973	IPR001005:SANT domain, DNA binding; IPR009057:Homeodomain-like; IPR012287:Homeodomain-related; IPR014778:Myb, DNA-binding; IPR015495:Myb transcription factor; IPR017877:MYB-like; IPR017930:Transcription regulator HTH, Myb-type, DNA-binding
PTSG_00974	IPR005532:Sulphatase-modifying factor; IPR016187:C-type lectin fold
PTSG_00975	IPR002155:Thiolase; IPR016038:Thiolase-like, subgroup; IPR016039:Thiolase-like; IPR020610:Thiolase, active site; IPR020613:Thiolase, conserved site; IPR020615:Thiolase, acyl-enzyme intermediate active site; IPR020616:Thiolase, N-terminal; IPR020617:Thiolase, C-terminal
PTSG_00976	IPR000980:SH2 motif
PTSG_00978	IPR001060:Fps/Fes/Fer/CIP4 homology; IPR001452:Src homology-3 domain; IPR001478:PDZ/DHR/GLGF
PTSG_00979	IPR001478:PDZ/DHR/GLGF; IPR008144:Guanylate kinase; IPR008145:Guanylate kinase/L-type calcium channel; IPR020590:Guanylate kinase, conserved site
PTSG_00983	IPR002035:von Willebrand factor, type A; IPR002078:RNA polymerase sigma factor 54, interaction; IPR003593:ATPase, AAA+ type, core; IPR011704:ATPase, AAA-5
PTSG_00984	IPR000980:SH2 motif; IPR001660:Sterile alpha motif domain; IPR001720:PI3 kinase, P85 regulatory subunit; IPR010993:Sterile alpha motif homology; IPR011510:Sterile alpha motif, type 2; IPR013761:Sterile alpha motif-type
PTSG_00987	IPR000058:Zinc finger, AN1-type
PTSG_00988	IPR002843:ATPase, V0/A0 complex, subunit C/D; IPR016727:ATPase, V0 complex, subunit D
PTSG_00989	IPR001433:Oxidoreductase FAD/NAD(P)-binding; IPR001709:Flavoprotein pyridine nucleotide cytochrome reductase; IPR001834:NADH:cytochrome b5 reductase (CBR); IPR008333:Oxidoreductase, FAD-binding domain; IPR017927:Ferredoxin reductase-type FAD-binding domain; IPR017938:Riboflavin synthase-like beta-barrel
PTSG_00990	IPR006076:FAD dependent oxidoreductase
PTSG_00991	IPR000836:Phosphoribosyltransferase
PTSG_00992	IPR000504:RNA recognition motif domain; IPR012677:Nucleotide-binding, alpha-beta plait
PTSG_00993	IPR006555:Helicase, ATP-dependent, c2 type; IPR010614:DEAD2; IPR013020:DNA helicase (DNA repair), Rad3 type; IPR014001:DEAD-like helicase; IPR014013:Helicase, superfamily 1/2, ATP-binding domain, DinG/Rad3-type
PTSG_00994	IPR001179:Peptidyl-prolyl cis-trans isomerase, FKBP-type, domain; IPR006094:FAD linked oxidase, N-terminal; IPR011990:Tetratricopeptide-like helical; IPR013026:Tetratricopeptide repeat-containing; IPR016166:FAD-binding, type 2; IPR016168:FAD-linked oxidase, FAD-binding, subdomain 2; IPR019734:Tetratricopeptide repeat; IPR023114:Elongated TPR repeat-containing domain
PTSG_00995	IPR001564:Nucleoside diphosphate kinase
PTSG_00996	IPR000152:EGF-type aspartate/asparagine hydroxylation site; IPR000742:Epidermal growth factor-like, type 3; IPR001881:EGF-like calcium-binding; IPR003659:Plexin/semaphorin/integrin; IPR006209:EGF; IPR006210:Epidermal growth factor-like; IPR013032:EGF-like region, conserved site; IPR013091:EGF calcium-binding; IPR013111:EGF, extracellular; IPR018097:EGF-like calcium-binding, conserved site; IPR018…
PTSG_00997	IPR000152:EGF-type aspartate/asparagine hydroxylation site; IPR000742:Epidermal growth factor-like, type 3; IPR001881:EGF-like calcium-binding; IPR013032:EGF-like region, conserved site; IPR013091:EGF calcium-binding; IPR018097:EGF-like calcium-binding, conserved site
PTSG_01001	IPR001478:PDZ/DHR/GLGF
PTSG_01002	IPR000980:SH2 motif; IPR006020:Phosphotyrosine interaction domain; IPR011993:Pleckstrin homology-type
PTSG_01005	IPR001293:Zinc finger, TRAF-type; IPR001680:WD40 repeat; IPR001841:Zinc finger, RING-type; IPR008974:TRAF-like; IPR011046:WD40 repeat-like-containing domain; IPR013083:Zinc finger, RING/FYVE/PHD-type; IPR013323:Seven In Absentia Homolog-type; IPR015943:WD40/YVTN repeat-like-containing domain; IPR017907:Zinc finger, RING-type, conserved site; IPR017986:WD40-repeat-containing domain; IPR019775:WD40…
PTSG_01006	IPR000048:IQ motif, EF-hand binding site; IPR001609:Myosin head, motor domain; IPR001849:Pleckstrin homology domain; IPR011993:Pleckstrin homology-type
PTSG_01007	IPR004045:Glutathione S-transferase, N-terminal; IPR004046:Glutathione S-transferase, C-terminal; IPR010987:Glutathione S-transferase, C-terminal-like; IPR012335:Thioredoxin fold; IPR012336:Thioredoxin-like fold; IPR017933:Glutathione S-transferase/chloride channel, C-terminal
PTSG_01008	IPR001440:Tetratricopeptide TPR-1; IPR011990:Tetratricopeptide-like helical; IPR013026:Tetratricopeptide repeat-containing; IPR019734:Tetratricopeptide repeat
PTSG_01010	IPR008015:GMP phosphodiesterase, delta subunit; IPR014756:Immunoglobulin E-set
PTSG_01013	IPR000182:GCN5-related N-acetyltransferase (GNAT) domain; IPR016181:Acyl-CoA N-acyltransferase
PTSG_01014	IPR019374:Ribosomal protein S22, mitochondrial
PTSG_01016	IPR000679:Zinc finger, GATA-type; IPR013088:Zinc finger, NHR/GATA-type
PTSG_01019	IPR004000:Actin-like
PTSG_01021	IPR001317:Carbamoyl-phosphate synthase, GATase domain; IPR002474:Carbamoyl-phosphate synthase, small subunit, N-terminal; IPR005479:Carbamoyl-phosphate synthetase, large subunit, ATP-binding; IPR005480:Carbamoyl-phosphate synthetase, large subunit, oligomerisation; IPR005481:Carbamoyl-phosphate synthase, large subunit, N-terminal; IPR005483:Carbamoyl-phosphate synthase, large subunit, CPS-domain;…
PTSG_01022	IPR005633:Ribosomal protein L23/L25, N-terminal; IPR012677:Nucleotide-binding, alpha-beta plait; IPR012678:Ribosomal protein L23/L15e; IPR013025:Ribosomal protein L25/L23; IPR019985:Ribosomal protein L23
PTSG_01023	IPR007259:Spc97/Spc98
PTSG_01024	IPR001005:SANT domain, DNA binding; IPR002101:Myristoylated alanine-rich C-kinase substrate MARCKS; IPR009057:Homeodomain-like
PTSG_01025	IPR000988:Ribosomal protein L24e; IPR023441:Ribosomal protein L24e domain
PTSG_01026	IPR000783:RNA polymerase, subunit H/Rpb5 C-terminal; IPR005571:RNA polymerase, Rpb5, N-terminal; IPR014381:DNA-directed RNA polymerase, RPB5 subunit
PTSG_01027	IPR000649:Initiation factor 2B-related
PTSG_01028	IPR000719:Protein kinase, catalytic domain; IPR002290:Serine/threonine-protein kinase domain; IPR008271:Serine/threonine-protein kinase, active site; IPR011009:Protein kinase-like domain; IPR017441:Protein kinase, ATP binding site; IPR017442:Serine/threonine-protein kinase-like domain
PTSG_01030	IPR001317:Carbamoyl-phosphate synthase, GATase domain; IPR001674:GMP synthase, C-terminal; IPR004739:GMP synthase, N-terminal; IPR006220:Anthranilate synthase component II/delta crystallin; IPR011702:Glutamine amidotransferase superfamily; IPR014729:Rossmann-like alpha/beta/alpha sandwich fold; IPR017926:Glutamine amidotransferase type 1; IPR022310:NAD/GMP synthase
PTSG_01031	IPR000330:SNF2-related; IPR001650:Helicase, C-terminal; IPR013967:Rad54, N-terminal; IPR014001:DEAD-like helicase
PTSG_01032	IPR002101:Myristoylated alanine-rich C-kinase substrate MARCKS; IPR003150:DNA-binding RFX; IPR007087:Zinc finger, C2H2-type; IPR011991:Winged helix-turn-helix transcription repressor DNA-binding; IPR015880:Zinc finger, C2H2-like
PTSG_01033	IPR008408:Brain acid soluble protein 1; IPR011989:Armadillo-like helical
PTSG_01034	IPR001841:Zinc finger, RING-type; IPR013083:Zinc finger, RING/FYVE/PHD-type; IPR018957:Zinc finger, C3HC4 RING-type
PTSG_01035	IPR001757:ATPase, P-type, K/Mg/Cd/Cu/Zn/Na/Ca/Na/H-transporter; IPR004014:ATPase, P-type cation-transporter, N-terminal; IPR005834:Haloacid dehalogenase-like hydrolase; IPR006069:ATPase, P-type cation exchange, alpha subunit; IPR008250:ATPase, P-type, ATPase-associated domain; IPR018303:ATPase, P-type phosphorylation site; IPR023214:HAD-like domain; IPR023299:ATPase, P-type, cytoplasmic domain N;…
PTSG_01037	IPR007724:Poly(ADP-ribose) glycohydrolase
PTSG_01041	IPR000108:Neutrophil cytosol factor 2 p67phox; IPR001452:Src homology-3 domain; IPR011511:Variant SH3
PTSG_01042	IPR001715:Calponin homology domain
PTSG_01043	IPR000048:IQ motif, EF-hand binding site; IPR001300:Peptidase C2, calpain, catalytic domain
PTSG_01044	IPR000008:C2 calcium-dependent membrane targeting; IPR001849:Pleckstrin homology domain; IPR011993:Pleckstrin homology-type
PTSG_01045	IPR000372:Leucine-rich repeat-containing N-terminal; IPR001611:Leucine-rich repeat; IPR003591:Leucine-rich repeat, typical subtype
PTSG_01047	IPR000504:RNA recognition motif domain; IPR012677:Nucleotide-binding, alpha-beta plait
PTSG_01048	IPR002172:Low-density lipoprotein (LDL) receptor class A repeat; IPR009011:Mannose-6-phosphate receptor, binding; IPR012913:Glucosidase II beta subunit-like; IPR018247:EF-Hand 1, calcium-binding site; IPR018249:EF-HAND 2
PTSG_01049	IPR001296:Glycosyl transferase, group 1
PTSG_01052	IPR006694:Fatty acid hydroxylase
PTSG_01053	IPR023279:HD domain
PTSG_01054	IPR002101:Myristoylated alanine-rich C-kinase substrate MARCKS; IPR006630:RNA-binding protein Lupus La; IPR011991:Winged helix-turn-helix transcription repressor DNA-binding
PTSG_01055	IPR006607:Protein of unknown function DM15
PTSG_01060	IPR001841:Zinc finger, RING-type; IPR009060:UBA-like; IPR013083:Zinc finger, RING/FYVE/PHD-type; IPR017907:Zinc finger, RING-type, conserved site; IPR018957:Zinc finger, C3HC4 RING-type; IPR022557:Domain of unknown function DUF3480
PTSG_01061	IPR004689:UDP-galactose transporter; IPR007271:Nucleotide-sugar transporter
PTSG_01063	IPR004163:Coenzyme A transferase binding site; IPR004164:Coenzyme A transferase active site; IPR004165:Coenzyme A transferase; IPR012791:3-oxoacid CoA-transferase, subunit B; IPR012792:3-oxoacid CoA-transferase, subunit A; IPR014388:3-oxoacid CoA-transferase
PTSG_01067	IPR000504:RNA recognition motif domain; IPR012677:Nucleotide-binding, alpha-beta plait
PTSG_01068	IPR007803:Aspartyl/Asparaginyl beta-hydroxylase; IPR011990:Tetratricopeptide-like helical
PTSG_01069	IPR004843:Metallo-dependent phosphatase
PTSG_01071	IPR002313:Lysyl-tRNA synthetase, class II; IPR004364:Aminoacyl-tRNA synthetase, class II (D/K/N); IPR004365:Nucleic acid binding, OB-fold, tRNA/helicase-type; IPR006195:Aminoacyl-tRNA synthetase, class II; IPR012340:Nucleic acid-binding, OB-fold; IPR016027:Nucleic acid-binding, OB-fold-like; IPR018149:Lysyl-tRNA synthetase, class II, C-terminal; IPR018150:Aminoacyl-tRNA synthetase, class II (D/K/…
PTSG_01072	IPR002917:GTP-binding protein, HSR1-related; IPR023179:GTP-binding protein, orthogonal bundle domain
PTSG_01076	IPR017923:Transcription factor IIS, N-terminal
PTSG_01077	IPR008973:C2 calcium/lipid-binding domain, CaLB; IPR014770:Munc13 homology 1; IPR014772:Mammalian uncoordinated homology 13, domain 2
PTSG_01078	IPR000176:Poly A polymerase regulatory subunit; IPR000467:D111/G-patch
PTSG_01083	IPR000742:Epidermal growth factor-like, type 3; IPR001774:Delta/Serrate/lag-2 (DSL) protein; IPR001846:von Willebrand factor, type D domain; IPR002049:EGF-like, laminin; IPR006210:Epidermal growth factor-like; IPR008985:Concanavalin A-like lectin/glucanase; IPR013032:EGF-like region, conserved site; IPR013111:EGF, extracellular; IPR013320:Concanavalin A-like lectin/glucanase, subgroup; IPR014853:…
PTSG_01084	IPR000421:Coagulation factor 5/8 type, C-terminal; IPR000562:Type II fibronectin, collagen-binding; IPR003410:Hyalin; IPR008972:Cupredoxin; IPR008979:Galactose-binding domain-like; IPR011050:Pectin lyase fold/virulence factor; IPR013806:Kringle-like fold; IPR016160:Aldehyde dehydrogenase, conserved site
PTSG_01085	IPR002130:Peptidyl-prolyl cis-trans isomerase, cyclophilin-type; IPR015891:Cyclophilin-like; IPR020892:Peptidyl-prolyl cis-trans isomerase, cyclophilin-type, conserved site
PTSG_01086	IPR007599:Derlin
PTSG_01087	IPR002641:Patatin/Phospholipase A2-related; IPR016035:Acyl transferase/acyl hydrolase/lysophospholipase; IPR021771:Triacylglycerol lipase
PTSG_01088	IPR001478:PDZ/DHR/GLGF; IPR004328:BRO1 domain
PTSG_01089	IPR000242:Protein-tyrosine phosphatase, receptor/non-receptor type; IPR000387:Protein-tyrosine/Dual-specificity phosphatase; IPR001202:WW/Rsp5/WWP; IPR011992:EF-hand-like domain; IPR016130:Protein-tyrosine phosphatase, active site; IPR018247:EF-Hand 1, calcium-binding site; IPR018249:EF-HAND 2
PTSG_01090	IPR000426:Proteasome, alpha-subunit, conserved site; IPR001353:Proteasome, subunit alpha/beta; IPR023332:Proteasome A-type subunit
PTSG_01091	IPR020339:Uncharacterised protein family C20orf85
PTSG_01094	IPR003593:ATPase, AAA+ type, core; IPR004582:Checkpoint protein Rad24
PTSG_01095	IPR004776:Auxin efflux carrier
PTSG_01096	IPR004776:Auxin efflux carrier
PTSG_01097	IPR001878:Zinc finger, CCHC-type; IPR014883:VRR-NUC
PTSG_01098	IPR019530:Intra-flagellar transport protein 57
PTSG_01100	IPR001155:NADH:flavin oxidoreductase/NADH oxidase, N-terminal; IPR013785:Aldolase-type TIM barrel
PTSG_01101	IPR001296:Glycosyl transferase, group 1
PTSG_01102	IPR002524:Cation efflux protein
PTSG_01104	IPR004689:UDP-galactose transporter; IPR007271:Nucleotide-sugar transporter; IPR021189:UDP/CMP-sugar transporter
PTSG_01105	IPR001849:Pleckstrin homology domain; IPR010703:Dedicator of cytokinesis; IPR011993:Pleckstrin homology-type; IPR021816:Protein of unknown function DUF3398
PTSG_01106	IPR007873:Glycosyltransferase, ALG3
PTSG_01107	IPR001509:NAD-dependent epimerase/dehydratase; IPR002198:Short-chain dehydrogenase/reductase SDR; IPR002347:Glucose/ribitol dehydrogenase; IPR016040:NAD(P)-binding domain
PTSG_01108	IPR002820:Molybdopterin cofactor biosynthesis C (MoaC) domain; IPR023045:Molybdenum cofactor biosynthesis C
PTSG_01109	IPR000385:MoaA/nifB/pqqE, iron-sulphur binding, conserved site; IPR006638:Elongator protein 3/MiaB/NifB; IPR007197:Radical SAM; IPR010505:Molybdenum cofactor synthesis C-terminal; IPR013483:Molybdenum cofactor biosynthesis protein A; IPR013785:Aldolase-type TIM barrel
PTSG_01110	IPR001878:Zinc finger, CCHC-type; IPR003029:Ribosomal protein S1, RNA-binding domain; IPR012340:Nucleic acid-binding, OB-fold; IPR016027:Nucleic acid-binding, OB-fold-like; IPR022967:RNA-binding domain, S1
PTSG_01111	IPR001611:Leucine-rich repeat; IPR003591:Leucine-rich repeat, typical subtype
PTSG_01112	IPR000192:Aminotransferase, class V/Cysteine desulfurase; IPR015421:Pyridoxal phosphate-dependent transferase, major region, subdomain 1; IPR015422:Pyridoxal phosphate-dependent transferase, major region, subdomain 2; IPR015424:Pyridoxal phosphate-dependent transferase, major domain; IPR016454:Cysteine desulfurase, NifS
PTSG_01114	IPR002110:Ankyrin repeat; IPR020683:Ankyrin repeat-containing domain
PTSG_01115	IPR001841:Zinc finger, RING-type; IPR002867:Zinc finger, C6HC-type; IPR005036:Putative phosphatase regulatory subunit; IPR013083:Zinc finger, RING/FYVE/PHD-type
PTSG_01116	IPR007859:Electron transfer flavoprotein-ubiquinone oxidoreductase; IPR013027:FAD-dependent pyridine nucleotide-disulphide oxidoreductase; IPR017896:4Fe-4S ferredoxin, iron-sulpur binding domain
PTSG_01117	IPR006176:3-hydroxyacyl-CoA dehydrogenase, NAD binding; IPR016040:NAD(P)-binding domain
PTSG_01118	IPR000048:IQ motif, EF-hand binding site; IPR000299:FERM domain; IPR000857:MyTH4 domain; IPR001452:Src homology-3 domain; IPR001609:Myosin head, motor domain; IPR011511:Variant SH3; IPR011993:Pleckstrin homology-type; IPR014352:FERM/acyl-CoA-binding protein, 3-helical bundle; IPR018979:FERM, N-terminal; IPR019748:FERM central domain; IPR019749:Band 4.1 domain
PTSG_01119	IPR000169:Peptidase, cysteine peptidase active site; IPR000668:Peptidase C1A, papain C-terminal; IPR013128:Peptidase C1A, papain; IPR013201:Proteinase inhibitor I29, cathepsin propeptide
PTSG_01120	IPR000719:Protein kinase, catalytic domain; IPR002290:Serine/threonine-protein kinase domain; IPR008271:Serine/threonine-protein kinase, active site; IPR011009:Protein kinase-like domain; IPR017441:Protein kinase, ATP binding site; IPR017442:Serine/threonine-protein kinase-like domain
PTSG_01121	IPR013212:Mad3/BUB1 homology region 1
PTSG_01122	IPR000719:Protein kinase, catalytic domain; IPR011009:Protein kinase-like domain; IPR017441:Protein kinase, ATP binding site; IPR017442:Serine/threonine-protein kinase-like domain
PTSG_01123	IPR002090:Na+/H+ exchanger, isoform 6 (NHE6); IPR004709:Na+/H+ exchanger; IPR006153:Cation/H+ exchanger; IPR018422:Cation/H+ exchanger, CPA1 family
PTSG_01124	IPR001623:Heat shock protein DnaJ, N-terminal; IPR002939:Chaperone DnaJ, C-terminal; IPR003095:Heat shock protein DnaJ; IPR008971:HSP40/DnaJ peptide-binding; IPR018253:Heat shock protein DnaJ, conserved site
PTSG_01125	IPR003994:Prefoldin-related, ubiquitously expressed transcript; IPR004127:Prefoldin subunit; IPR009053:Prefoldin
PTSG_01126	IPR003121:SWIB/MDM2 domain
PTSG_01127	IPR011989:Armadillo-like helical; IPR013598:Exportin-1/Importin-beta-like; IPR016024:Armadillo-type fold
PTSG_01128	IPR001440:Tetratricopeptide TPR-1; IPR011990:Tetratricopeptide-like helical; IPR013026:Tetratricopeptide repeat-containing; IPR013105:Tetratricopeptide TPR2; IPR019734:Tetratricopeptide repeat
PTSG_01130	IPR011009:Protein kinase-like domain
PTSG_01131	IPR000591:DEP domain; IPR001327:Pyridine nucleotide-disulphide oxidoreductase, NAD-binding region; IPR004099:Pyridine nucleotide-disulphide oxidoreductase, dimerisation; IPR011991:Winged helix-turn-helix transcription repressor DNA-binding; IPR012999:Pyridine nucleotide-disulphide oxidoreductase, class I, active site; IPR013027:FAD-dependent pyridine nucleotide-disulphide oxidoreductase; IPR01615…
PTSG_01132	IPR007259:Spc97/Spc98; IPR015697:Gamma tubulin complex protein 3
PTSG_01136	IPR000061:SWAP/Surp; IPR000504:RNA recognition motif domain; IPR006569:RNA polymerase II, large subunit, CTD; IPR008942:ENTH/VHS; IPR012677:Nucleotide-binding, alpha-beta plait
PTSG_01137	IPR008999:Actin cross-linking; IPR010414:FRG1-like
PTSG_01138	IPR011990:Tetratricopeptide-like helical; IPR013026:Tetratricopeptide repeat-containing; IPR019734:Tetratricopeptide repeat
PTSG_01139	IPR000089:Biotin/lipoyl attachment; IPR001882:Biotin-binding site; IPR005479:Carbamoyl-phosphate synthetase, large subunit, ATP-binding; IPR005481:Carbamoyl-phosphate synthase, large subunit, N-terminal; IPR005482:Biotin carboxylase, C-terminal; IPR011053:Single hybrid motif; IPR011054:Rudiment single hybrid motif; IPR011761:ATP-grasp fold; IPR011764:Biotin carboxylation domain; IPR013815:ATP-gra…
PTSG_01140	IPR002809:Protein of unknown function DUF106, transmembrane; IPR008568:Uncharacterised conserved protein UCP010045, transmembrane eukaryotic
PTSG_01141	IPR001452:Src homology-3 domain; IPR001478:PDZ/DHR/GLGF; IPR008144:Guanylate kinase; IPR008145:Guanylate kinase/L-type calcium channel; IPR011511:Variant SH3; IPR015143:L27-1; IPR020590:Guanylate kinase, conserved site
PTSG_01142	IPR002933:Peptidase M20; IPR010168:Peptidase M20D, amidohydrolase; IPR011650:Peptidase M20, dimerisation; IPR017439:Peptidase M20D, mername-AA028/carboxypeptidase Ss1
PTSG_01145	IPR002589:Appr-1-p processing; IPR012816:Conserved hypothetical protein CHP02464
PTSG_01146	IPR000219:Dbl homology (DH) domain; IPR001331:Guanine-nucleotide dissociation stimulator, CDC24, conserved site; IPR001452:Src homology-3 domain; IPR001849:Pleckstrin homology domain; IPR011993:Pleckstrin homology-type
PTSG_01147	IPR003593:ATPase, AAA+ type, core; IPR010339:TIP49, C-terminal; IPR016027:Nucleic acid-binding, OB-fold-like
PTSG_01148	IPR000253:Forkhead-associated (FHA) domain; IPR001752:Kinesin, motor domain; IPR008984:SMAD/FHA domain; IPR019821:Kinesin, motor region, conserved site
PTSG_01149	IPR013177:Domain of unknown function DUF1713, mitochondria
PTSG_01150	IPR011990:Tetratricopeptide-like helical; IPR013026:Tetratricopeptide repeat-containing; IPR015374:Chs5p-Arf1p binding
PTSG_01152	IPR001680:WD40 repeat; IPR011046:WD40 repeat-like-containing domain; IPR011992:EF-hand-like domain; IPR015943:WD40/YVTN repeat-like-containing domain; IPR017986:WD40-repeat-containing domain; IPR018247:EF-Hand 1, calcium-binding site; IPR018249:EF-HAND 2; IPR019775:WD40 repeat, conserved site; IPR019781:WD40 repeat, subgroup; IPR019782:WD40 repeat 2; IPR020472:G-protein beta WD-40 repeat
PTSG_01153	IPR009724:Protein of unknown function DUF1301, TMEM70
PTSG_01154	IPR002222:Ribosomal protein S19/S15; IPR005713:Ribosomal protein S15, eukaryotic/archaeal; IPR006992:Amidohydrolase 2; IPR020934:Ribosomal protein S19 conserved site; IPR023575:Ribosomal protein S19, superfamily
PTSG_01155	IPR002893:Zinc finger, MYND-type; IPR007320:Programmed cell death protein 2, C-terminal
PTSG_01156	IPR000910:High mobility group, HMG1/HMG2; IPR001680:WD40 repeat; IPR006162:Phosphopantetheine attachment site; IPR009071:High mobility group, superfamily; IPR011046:WD40 repeat-like-containing domain; IPR015943:WD40/YVTN repeat-like-containing domain; IPR017986:WD40-repeat-containing domain; IPR019775:WD40 repeat, conserved site; IPR019781:WD40 repeat, subgroup; IPR019782:WD40 repeat 2; IPR022100…
PTSG_01157	IPR001841:Zinc finger, RING-type; IPR013083:Zinc finger, RING/FYVE/PHD-type; IPR017907:Zinc finger, RING-type, conserved site
PTSG_01158	IPR000589:Ribosomal protein S15; IPR009068:S15/NS1, RNA-binding; IPR012606:Ribosomal protein S13/S15, N-terminal
PTSG_01159	IPR006569:RNA polymerase II, large subunit, CTD; IPR006903:Domain of unknown function DUF618; IPR008942:ENTH/VHS
PTSG_01160	IPR005225:Small GTP-binding protein; IPR006688:ADP-ribosylation factor; IPR006689:ARF/SAR superfamily
PTSG_01161	IPR002528:Multi antimicrobial extrusion protein
PTSG_01162	IPR000253:Forkhead-associated (FHA) domain; IPR001159:Double-stranded RNA-binding; IPR008984:SMAD/FHA domain
PTSG_01163	IPR000073:Alpha/beta hydrolase fold-1
PTSG_01164	IPR002109:Glutaredoxin; IPR011767:Glutaredoxin active site; IPR012335:Thioredoxin fold; IPR012336:Thioredoxin-like fold
PTSG_01166	IPR000608:Ubiquitin-conjugating enzyme, E2; IPR016135:Ubiquitin-conjugating enzyme/RWD-like
PTSG_01167	IPR001199:Cytochrome b5
PTSG_01168	IPR002529:Fumarylacetoacetase, C-terminal-like; IPR005959:Fumarylacetoacetase; IPR011234:Fumarylacetoacetase, C-terminal-related; IPR015377:Fumarylacetoacetase, N-terminal
PTSG_01172	IPR019446:Domain of unknown function DUF2431
PTSG_01173	IPR002109:Glutaredoxin; IPR003961:Fibronectin, type III; IPR008957:Fibronectin type III domain; IPR012335:Thioredoxin fold; IPR012336:Thioredoxin-like fold; IPR013783:Immunoglobulin-like fold
PTSG_01174	IPR000911:Ribosomal protein L11; IPR020783:Ribosomal protein L11, C-terminal domain; IPR020784:Ribosomal protein L11, N-terminal; IPR020785:Ribosomal protein L11, conserved site
PTSG_01175	IPR000589:Ribosomal protein S15; IPR009068:S15/NS1, RNA-binding; IPR012606:Ribosomal protein S13/S15, N-terminal
PTSG_01176	IPR001841:Zinc finger, RING-type; IPR013083:Zinc finger, RING/FYVE/PHD-type; IPR017907:Zinc finger, RING-type, conserved site
PTSG_01177	IPR000692:Fibrillarin; IPR020813:Fibrillarin, conserved site
PTSG_01178	IPR001623:Heat shock protein DnaJ, N-terminal
PTSG_01179	IPR001623:Heat shock protein DnaJ, N-terminal; IPR002939:Chaperone DnaJ, C-terminal; IPR003095:Heat shock protein DnaJ; IPR008971:HSP40/DnaJ peptide-binding; IPR018253:Heat shock protein DnaJ, conserved site
PTSG_01181	IPR001841:Zinc finger, RING-type; IPR002867:Zinc finger, C6HC-type; IPR013083:Zinc finger, RING/FYVE/PHD-type; IPR017907:Zinc finger, RING-type, conserved site
PTSG_01183	IPR004853:Domain of unknown function DUF250
PTSG_01184	IPR000043:Adenosylhomocysteinase; IPR015878:S-adenosyl-L-homocysteine hydrolase, NAD binding; IPR020082:S-adenosyl-L-homocysteine hydrolase, conserved site
PTSG_01188	IPR006639:Peptidase A22, presenilin signal peptide; IPR007369:Peptidase A22B, signal peptide peptidase
PTSG_01189	IPR015419:EKC/KEOPS complex, subunit Pcc1
PTSG_01190	IPR001202:WW/Rsp5/WWP
PTSG_01191	IPR015915:Kelch-type beta propeller
PTSG_01192	IPR002498:Phosphatidylinositol-4-phosphate 5-kinase, core; IPR023610:Phosphatidylinositol-4-phosphate 5-kinase
PTSG_01193	IPR000719:Protein kinase, catalytic domain; IPR000980:SH2 motif; IPR001245:Serine-threonine/tyrosine-protein kinase; IPR008266:Tyrosine-protein kinase, active site; IPR011009:Protein kinase-like domain; IPR017441:Protein kinase, ATP binding site; IPR020635:Tyrosine-protein kinase, catalytic domain
PTSG_01194	IPR001977:Dephospho-CoA kinase
PTSG_01195	IPR001208:DNA-dependent ATPase MCM; IPR008045:MCM protein 2; IPR012340:Nucleic acid-binding, OB-fold; IPR016027:Nucleic acid-binding, OB-fold-like; IPR018525:DNA-dependent ATPase MCM, conserved site
PTSG_01196	IPR000048:IQ motif, EF-hand binding site; IPR000923:Blue (type 1) copper domain; IPR001609:Myosin head, motor domain; IPR002710:Dilute; IPR018444:Dil domain
PTSG_01197	IPR002198:Short-chain dehydrogenase/reductase SDR; IPR016040:NAD(P)-binding domain; IPR020904:Short-chain dehydrogenase/reductase, conserved site
PTSG_01198	IPR011989:Armadillo-like helical; IPR016024:Armadillo-type fold
PTSG_01201	IPR000408:Regulator of chromosome condensation, RCC1; IPR000719:Protein kinase, catalytic domain; IPR002290:Serine/threonine-protein kinase domain; IPR008271:Serine/threonine-protein kinase, active site; IPR009091:Regulator of chromosome condensation/beta-lactamase-inhibitor protein II; IPR011009:Protein kinase-like domain; IPR017441:Protein kinase, ATP binding site; IPR017442:Serine/threonine-pr…
PTSG_01202	IPR006767:Cwf19-like protein, C-terminal domain-2; IPR006768:Cwf19-like, C-terminal domain-1
PTSG_01203	IPR015408:Zinc finger, Mcm10/DnaG-type; IPR015411:Mcm10 replication factor
PTSG_01204	IPR000299:FERM domain; IPR002558:I/LWEQ; IPR006077:Vinculin/alpha-catenin; IPR011993:Pleckstrin homology-type; IPR014352:FERM/acyl-CoA-binding protein, 3-helical bundle; IPR015009:Vinculin-binding site-containing domain; IPR015224:Talin, central; IPR015710:Talin-related; IPR018979:FERM, N-terminal; IPR019748:FERM central domain; IPR019749:Band 4.1 domain
PTSG_01205	IPR000589:Ribosomal protein S15; IPR009068:S15/NS1, RNA-binding; IPR012606:Ribosomal protein S13/S15, N-terminal
PTSG_01206	IPR006569:RNA polymerase II, large subunit, CTD; IPR006903:Domain of unknown function DUF618; IPR008942:ENTH/VHS
PTSG_01207	IPR005612:CCAAT-binding factor; IPR011989:Armadillo-like helical; IPR016024:Armadillo-type fold
PTSG_01208	IPR009053:Prefoldin
PTSG_01209	IPR011701:Major facilitator superfamily MFS-1; IPR016196:Major facilitator superfamily, general substrate transporter; IPR020846:Major facilitator superfamily
PTSG_01210	IPR010987:Glutathione S-transferase, C-terminal-like; IPR017933:Glutathione S-transferase/chloride channel, C-terminal
PTSG_01211	IPR000695:ATPase, P-type, H+ transporting proton pump; IPR001757:ATPase, P-type, K/Mg/Cd/Cu/Zn/Na/Ca/Na/H-transporter; IPR005834:Haloacid dehalogenase-like hydrolase; IPR006121:Heavy metal transport/detoxification protein; IPR006122:Copper ion-binding; IPR006403:ATPase, P type, cation/copper-transporter; IPR006416:ATPase, P-type, heavy metal translocating; IPR008250:ATPase, P-type, ATPase-associa…
PTSG_01213	IPR000092:Polyprenyl synthetase; IPR008949:Terpenoid synthase; IPR017446:Polyprenyl synthetase-related
PTSG_01215	IPR007087:Zinc finger, C2H2-type; IPR015880:Zinc finger, C2H2-like
PTSG_01216	IPR000008:C2 calcium-dependent membrane targeting; IPR000569:HECT; IPR001202:WW/Rsp5/WWP; IPR008973:C2 calcium/lipid-binding domain, CaLB; IPR018029:C2 membrane targeting protein
PTSG_01218	IPR001849:Pleckstrin homology domain; IPR011993:Pleckstrin homology-type
PTSG_01219	IPR008011:Complex 1 LYR protein
PTSG_01221	IPR000357:HEAT; IPR011989:Armadillo-like helical; IPR016024:Armadillo-type fold; IPR021133:HEAT, type 2
PTSG_01222	IPR005570:RNA polymerase, Rpb8; IPR012340:Nucleic acid-binding, OB-fold; IPR016027:Nucleic acid-binding, OB-fold-like
PTSG_01223	IPR001680:WD40 repeat; IPR001810:F-box domain, cyclin-like; IPR011046:WD40 repeat-like-containing domain; IPR015943:WD40/YVTN repeat-like-containing domain; IPR017986:WD40-repeat-containing domain; IPR019775:WD40 repeat, conserved site; IPR019781:WD40 repeat, subgroup; IPR019782:WD40 repeat 2; IPR020472:G-protein beta WD-40 repeat; IPR022364:F-box domain, Skp2-like
PTSG_01224	IPR001370:Baculoviral inhibition of apoptosis protein repeat
PTSG_01228	IPR003091:Voltage-dependent potassium channel; IPR003968:Potassium channel, voltage dependent, Kv; IPR005821:Ion transport; IPR006162:Phosphopantetheine attachment site
PTSG_01229	IPR000911:Ribosomal protein L11; IPR006519:Ribosomal protein L11, bacterial-type; IPR020783:Ribosomal protein L11, C-terminal domain; IPR020784:Ribosomal protein L11, N-terminal
PTSG_01230	IPR000209:Peptidase S8/S53, subtilisin/kexin/sedolisin; IPR009020:Proteinase inhibitor, propeptide; IPR015366:Peptidase S53, propeptide; IPR022398:Peptidase S8/S53, subtilisin, active site
PTSG_01232	IPR001791:Laminin G domain; IPR002035:von Willebrand factor, type A; IPR008985:Concanavalin A-like lectin/glucanase; IPR013320:Concanavalin A-like lectin/glucanase, subgroup
PTSG_01235	IPR000022:Carboxyl transferase; IPR000438:Acetyl-CoA carboxylase carboxyl transferase, beta subunit; IPR011762:Acetyl-coenzyme A carboxyltransferase, N-terminal; IPR011763:Acetyl-coenzyme A carboxyltransferase, C-terminal
PTSG_01239	IPR001841:Zinc finger, RING-type; IPR001965:Zinc finger, PHD-type; IPR008408:Brain acid soluble protein 1; IPR011011:Zinc finger, FYVE/PHD-type; IPR013083:Zinc finger, RING/FYVE/PHD-type; IPR015880:Zinc finger, C2H2-like; IPR019786:Zinc finger, PHD-type, conserved site; IPR019787:Zinc finger, PHD-finger
PTSG_01240	IPR003603:U2A'/phosphoprotein 32 family A, C-terminal
PTSG_01241	IPR002101:Myristoylated alanine-rich C-kinase substrate MARCKS; IPR004827:Basic-leucine zipper (bZIP) transcription factor; IPR011616:bZIP transcription factor, bZIP-1
PTSG_01247	IPR001878:Zinc finger, CCHC-type; IPR013084:Zinc finger, CCHC retroviral-type
PTSG_01250	IPR007034:Ribosome biogenesis protein BMS1/TSR1, C-terminal; IPR012948:AARP2CN
PTSG_01251	IPR002049:EGF-like, laminin; IPR003659:Plexin/semaphorin/integrin; IPR006212:Furin-like repeat; IPR009030:Growth factor, receptor; IPR016201:Plexin-like fold
PTSG_01252	IPR013217:Methyltransferase type 12; IPR017280:Methyltransferase, METTL2, predicted
PTSG_01253	IPR011989:Armadillo-like helical
PTSG_01254	IPR002057:Isopenicillin N synthase, conserved site; IPR002654:Glycosyl transferase, family 25
PTSG_01255	IPR001163:Like-Sm ribonucleoprotein (LSM) domain; IPR006649:Like-Sm ribonucleoprotein (LSM) domain, eukaryotic/archaea-type; IPR010920:Like-Sm ribonucleoprotein (LSM)-related domain
PTSG_01256	IPR003593:ATPase, AAA+ type, core; IPR004273:Dynein heavy chain; IPR011704:ATPase, AAA-5; IPR013602:Dynein heavy chain, N-terminal domain-2
PTSG_01258	IPR013032:EGF-like region, conserved site; IPR020683:Ankyrin repeat-containing domain
PTSG_01262	IPR000330:SNF2-related; IPR001650:Helicase, C-terminal; IPR006089:Acyl-CoA dehydrogenase, conserved site; IPR006090:Acyl-CoA oxidase/dehydrogenase, type 1; IPR006091:Acyl-CoA oxidase/dehydrogenase, central domain; IPR006092:Acyl-CoA dehydrogenase, N-terminal; IPR009075:Acyl-CoA dehydrogenase/oxidase C-terminal; IPR009100:Acyl-CoA dehydrogenase/oxidase; IPR013786:Acyl-CoA dehydrogenase/oxidase, N-…
PTSG_01263	IPR010684:RNA polymerase II transcription factor SIII, subunit A
PTSG_01264	IPR012675:Beta-grasp fold, ferredoxin-type; IPR015221:Ubiquitin-related modifier 1; IPR016155:Molybdopterin synthase/thiamin biosynthesis sulphur carrier, beta-grasp
PTSG_01267	IPR010007:SPANX family protein; IPR019136:Transcription factor IIIC, subunit 5
PTSG_01268	IPR000198:Rho GTPase-activating protein domain; IPR008936:Rho GTPase activation protein
PTSG_01269	IPR004971:mRNA capping enzyme, large subunit
PTSG_01270	IPR001680:WD40 repeat; IPR011046:WD40 repeat-like-containing domain; IPR015048:Domain of unknown function DUF1899; IPR015049:Domain of unknown function DUF1900; IPR015505:Coronin; IPR015943:WD40/YVTN repeat-like-containing domain; IPR017986:WD40-repeat-containing domain; IPR019775:WD40 repeat, conserved site; IPR019781:WD40 repeat, subgroup; IPR019782:WD40 repeat 2
PTSG_01271	IPR015257:Maf1 regulator
PTSG_01273	IPR001810:F-box domain, cyclin-like; IPR003347:Transcription factor jumonji/aspartyl beta-hydroxylase; IPR013129:Transcription factor jumonji; IPR022364:F-box domain, Skp2-like
PTSG_01274	IPR011989:Armadillo-like helical
PTSG_01277	IPR001838:Potassium channel, inwardly rectifying, Kir-like; IPR013518:Potassium channel, inwardly rectifying, Kir, cytoplasmic; IPR013521:Potassium channel, inwardly rectifying, Kir, conserved region 2; IPR014756:Immunoglobulin E-set
PTSG_01278	IPR002885:Pentatricopeptide repeat
PTSG_01279	IPR008408:Brain acid soluble protein 1
PTSG_01280	IPR000212:DNA helicase, UvrD/REP type; IPR014016:Helicase, superfamily 1, UvrD-related; IPR014017:DNA helicase, UvrD-like, C-terminal
PTSG_01281	IPR010989:t-SNARE
PTSG_01282	IPR007803:Aspartyl/Asparaginyl beta-hydroxylase
PTSG_01283	IPR004170:WWE domain; IPR010007:SPANX family protein
PTSG_01284	IPR000242:Protein-tyrosine phosphatase, receptor/non-receptor type; IPR000387:Protein-tyrosine/Dual-specificity phosphatase; IPR016130:Protein-tyrosine phosphatase, active site
PTSG_01285	IPR002035:von Willebrand factor, type A; IPR003410:Hyalin; IPR006212:Furin-like repeat; IPR009030:Growth factor, receptor
PTSG_01286	IPR019377:NADH-ubiquinone oxidoreductase, subunit 10; IPR020163:Complex I subunit NDUFS6
PTSG_01287	IPR019186:Nucleolar protein 12
PTSG_01289	IPR002404:Insulin receptor substrate-1, PTB; IPR011993:Pleckstrin homology-type
PTSG_01290	IPR007087:Zinc finger, C2H2-type; IPR013087:Zinc finger, C2H2-type/integrase, DNA-binding; IPR015880:Zinc finger, C2H2-like
PTSG_01292	IPR006708:Pex19 protein
PTSG_01295	IPR005829:Sugar transporter, conserved site; IPR011701:Major facilitator superfamily MFS-1; IPR016196:Major facilitator superfamily, general substrate transporter; IPR020846:Major facilitator superfamily
PTSG_01296	IPR006708:Pex19 protein
PTSG_01298	IPR007087:Zinc finger, C2H2-type; IPR013087:Zinc finger, C2H2-type/integrase, DNA-binding; IPR015880:Zinc finger, C2H2-like
PTSG_01299	IPR002404:Insulin receptor substrate-1, PTB; IPR011993:Pleckstrin homology-type
PTSG_01300	IPR019775:WD40 repeat, conserved site; IPR021999:Protein of unknown function DUF3595
PTSG_01302	IPR001087:Lipase, GDSL; IPR008138:Saposin-like type B, 2; IPR008139:Saposin B; IPR011001:Saposin-like; IPR013831:Esterase, SGNH hydrolase-type, subgroup; IPR021655:Protein metal binding site, Cu-binding, MopE
PTSG_01303	IPR002312:Aspartyl/Asparaginyl-tRNA synthetase, class IIb; IPR004115:GAD domain; IPR004364:Aminoacyl-tRNA synthetase, class II (D/K/N); IPR004365:Nucleic acid binding, OB-fold, tRNA/helicase-type; IPR004524:Aspartyl-tRNA synthetase, class IIb, bacterial/mitochondrial-type; IPR006195:Aminoacyl-tRNA synthetase, class II; IPR012340:Nucleic acid-binding, OB-fold; IPR016027:Nucleic acid-binding, OB-fo…
PTSG_01304	IPR002815:Spo11/DNA topoisomerase VI, subunit A; IPR013048:Meiotic recombination, Spo11; IPR013049:Spo11/DNA topoisomerase VI, subunit A, N-terminal
PTSG_01305	IPR001270:Chaperonin ClpA/B; IPR003593:ATPase, AAA+ type, core; IPR003959:ATPase, AAA-type, core; IPR003960:ATPase, AAA-type, conserved site
PTSG_01307	IPR001060:Fps/Fes/Fer/CIP4 homology; IPR001452:Src homology-3 domain; IPR013315:Spectrin alpha chain, SH3 domain
PTSG_01308	IPR003653:Peptidase C48, SUMO/Sentrin/Ubl1
PTSG_01310	IPR000306:Zinc finger, FYVE-type; IPR000330:SNF2-related; IPR001466:Beta-lactamase-related; IPR001650:Helicase, C-terminal; IPR002913:Lipid-binding START; IPR003033:SCP2 sterol-binding domain; IPR004147:ABC-1; IPR004827:Basic-leucine zipper (bZIP) transcription factor; IPR011009:Protein kinase-like domain; IPR011011:Zinc finger, FYVE/PHD-type; IPR012338:Beta-lactamase-type transpeptidase fold; IP…
PTSG_01311	IPR000076:K-Cl co-transporter; IPR004841:Amino acid permease domain
PTSG_01312	IPR009829:Protein of unknown function DUF1395
PTSG_01316	IPR000241:Putative RNA methylase; IPR002296:N6 adenine-specific DNA methyltransferase, N12 class; IPR004114:THUMP
PTSG_01317	IPR000242:Protein-tyrosine phosphatase, receptor/non-receptor type; IPR000387:Protein-tyrosine/Dual-specificity phosphatase
PTSG_01320	IPR009057:Homeodomain-like; IPR012287:Homeodomain-related; IPR015010:Rap1 Myb
PTSG_01322	IPR012923:Replication fork protection component Swi3
PTSG_01323	IPR001466:Beta-lactamase-related; IPR012338:Beta-lactamase-type transpeptidase fold
PTSG_01324	IPR000195:Rab-GAP/TBC domain; IPR001680:WD40 repeat; IPR011046:WD40 repeat-like-containing domain; IPR015943:WD40/YVTN repeat-like-containing domain; IPR017986:WD40-repeat-containing domain; IPR019781:WD40 repeat, subgroup; IPR019782:WD40 repeat 2
PTSG_01325	IPR001810:F-box domain, cyclin-like; IPR007087:Zinc finger, C2H2-type; IPR022364:F-box domain, Skp2-like
PTSG_01326	IPR002804:Archease; IPR023572:Archease domain
PTSG_01331	IPR015412:Autophagy-related, C-terminal
PTSG_01333	IPR000372:Leucine-rich repeat-containing N-terminal; IPR000719:Protein kinase, catalytic domain; IPR001245:Serine-threonine/tyrosine-protein kinase; IPR002172:Low-density lipoprotein (LDL) receptor class A repeat; IPR006058:2Fe-2S ferredoxin, iron-sulphur binding site; IPR008266:Tyrosine-protein kinase, active site; IPR011009:Protein kinase-like domain
PTSG_01334	IPR016040:NAD(P)-binding domain
PTSG_01336	IPR001965:Zinc finger, PHD-type; IPR011011:Zinc finger, FYVE/PHD-type; IPR013083:Zinc finger, RING/FYVE/PHD-type; IPR016197:Chromo domain-like
PTSG_01337	IPR001540:Glycoside hydrolase, family 20; IPR013781:Glycoside hydrolase, subgroup, catalytic core; IPR015882:Acetylhexosaminidase, subunit a/b; IPR015883:Glycoside hydrolase, family 20, catalytic core; IPR017853:Glycoside hydrolase, superfamily
PTSG_01338	IPR000917:Sulfatase; IPR017849:Alkaline phosphatase-like, alpha/beta/alpha; IPR017850:Alkaline-phosphatase-like, core domain
PTSG_01339	IPR000980:SH2 motif; IPR001452:Src homology-3 domain; IPR018556:Domain of unknown function DUF2013
PTSG_01341	IPR007087:Zinc finger, C2H2-type; IPR015880:Zinc finger, C2H2-like
PTSG_01342	IPR001838:Potassium channel, inwardly rectifying, Kir-like; IPR013518:Potassium channel, inwardly rectifying, Kir, cytoplasmic; IPR013521:Potassium channel, inwardly rectifying, Kir, conserved region 2; IPR014756:Immunoglobulin E-set
PTSG_01345	IPR002376:Formyl transferase, N-terminal; IPR005793:Formyl transferase, C-terminal; IPR015518:Methionine tRNA Formyltransferase-like
PTSG_01346	IPR019955:Ubiquitin supergroup
PTSG_01347	IPR019151:Proteasome assembly chaperone 2
PTSG_01348	IPR003107:RNA-processing protein, HAT helix; IPR013633:Domain of unknown function DUF1740
PTSG_01350	IPR019362:Protein of unknown function DUF2246
PTSG_01351	IPR000086:NUDIX hydrolase domain; IPR015797:NUDIX hydrolase domain-like
PTSG_01353	IPR006757:Opioid growth factor receptor (OGFr) conserved domain
PTSG_01354	IPR003593:ATPase, AAA+ type, core; IPR013632:DNA recombination and repair protein Rad51, C-terminal; IPR016467:DNA recombination and repair protein, RecA-like; IPR020588:DNA recombination/repair protein RecA/RadB, ATP-binding domain
PTSG_01355	IPR006757:Opioid growth factor receptor (OGFr) conserved domain
PTSG_01356	IPR019534:Protein of unknown function DUF2452
PTSG_01357	IPR007529:Zinc finger, HIT-type
PTSG_01359	IPR019142:Dymeclin
PTSG_01362	IPR001347:Sugar isomerase (SIS); IPR005486:Glucokinase regulatory, conserved site
PTSG_01365	IPR001680:WD40 repeat; IPR011046:WD40 repeat-like-containing domain; IPR015943:WD40/YVTN repeat-like-containing domain; IPR017986:WD40-repeat-containing domain; IPR019775:WD40 repeat, conserved site; IPR019781:WD40 repeat, subgroup; IPR019782:WD40 repeat 2; IPR020472:G-protein beta WD-40 repeat
PTSG_01366	IPR001806:Ras GTPase; IPR002078:RNA polymerase sigma factor 54, interaction; IPR003579:Ras small GTPase, Rab type; IPR005225:Small GTP-binding protein; IPR013753:Ras; IPR020851:Small GTPase
PTSG_01367	IPR007230:Peptidase S59, nucleoporin; IPR021967:Nuclear protein 96
PTSG_01368	IPR001214:SET domain
PTSG_01371	IPR004038:Ribosomal protein L7Ae/L30e/S12e/Gadd45
PTSG_01372	IPR000642:Peptidase M41; IPR003593:ATPase, AAA+ type, core; IPR003959:ATPase, AAA-type, core; IPR005936:Peptidase M41, FtsH; IPR011546:Peptidase M41, FtsH extracellular
PTSG_01374	IPR001023:Heat shock protein Hsp70; IPR002937:Amine oxidase; IPR013126:Heat shock protein 70; IPR018181:Heat shock protein 70, conserved site
PTSG_01375	IPR011989:Armadillo-like helical; IPR016024:Armadillo-type fold
PTSG_01376	IPR000719:Protein kinase, catalytic domain; IPR011009:Protein kinase-like domain; IPR011989:Armadillo-like helical; IPR016024:Armadillo-type fold; IPR017442:Serine/threonine-protein kinase-like domain
PTSG_01377	IPR001594:Zinc finger, DHHC-type, palmitoyltransferase; IPR001878:Zinc finger, CCHC-type; IPR002052:DNA methylase, N-6 adenine-specific, conserved site; IPR017921:Zinc finger, CTCHY-type
PTSG_01378	IPR000742:Epidermal growth factor-like, type 3; IPR002860:BNR repeat; IPR002919:Protease inhibitor I8, cysteine-rich trypsin inhibitor-like; IPR006210:Epidermal growth factor-like; IPR011040:Neuraminidase; IPR013032:EGF-like region, conserved site
PTSG_01379	IPR000494:EGF receptor, L domain; IPR001991:Sodium:dicarboxylate symporter
PTSG_01380	IPR001841:Zinc finger, RING-type; IPR013083:Zinc finger, RING/FYVE/PHD-type; IPR018957:Zinc finger, C3HC4 RING-type
PTSG_01381	IPR005841:Alpha-D-phosphohexomutase; IPR005843:Alpha-D-phosphohexomutase, C-terminal; IPR005844:Alpha-D-phosphohexomutase, alpha/beta/alpha domain I; IPR005845:Alpha-D-phosphohexomutase, alpha/beta/alpha domain II; IPR005846:Alpha-D-phosphohexomutase, alpha/beta/alpha domain III; IPR016055:Alpha-D-phosphohexomutase, alpha/beta/alpha I/II/III; IPR016066:Alpha-D-phosphohexomutase, conserved site
PTSG_01385	IPR000465:XPA; IPR009061:DNA binding domain, putative; IPR022652:Zinc finger, XPA-type, conserved site; IPR022656:XPA C- terminal
PTSG_01386	IPR004776:Auxin efflux carrier
PTSG_01387	IPR007191:Sec8 exocyst complex component specific domain
PTSG_01388	IPR002885:Pentatricopeptide repeat
PTSG_01389	IPR002326:Cytochrome c1; IPR009056:Cytochrome c domain; IPR021157:Cytochrome c1, transmembrane anchor, C-terminal
PTSG_01392	IPR013606:IRSp53/MIM homology domain (IMD)
PTSG_01393	IPR001092:Helix-loop-helix DNA-binding domain; IPR001752:Kinesin, motor domain; IPR019821:Kinesin, motor region, conserved site
PTSG_01394	IPR001895:Guanine-nucleotide dissociation stimulator CDC25; IPR008937:Ras guanine nucleotide exchange factor; IPR018247:EF-Hand 1, calcium-binding site; IPR023578:Ras guanine nucleotide exchange factor, domain
PTSG_01395	IPR004888:Glycoside hydrolase, family 63; IPR008928:Six-hairpin glycosidase-like
PTSG_01396	IPR003378:Fringe-like; IPR009729:Galactose-3-O-sulfotransferase
PTSG_01400	IPR000620:Drug/metabolite transporter
PTSG_01401	IPR000719:Protein kinase, catalytic domain; IPR001806:Ras GTPase; IPR001849:Pleckstrin homology domain; IPR005225:Small GTP-binding protein; IPR008266:Tyrosine-protein kinase, active site; IPR011009:Protein kinase-like domain; IPR011993:Pleckstrin homology-type; IPR013753:Ras; IPR017442:Serine/threonine-protein kinase-like domain; IPR020851:Small GTPase
PTSG_01402	IPR003123:Vacuolar sorting protein 9; IPR013995:Vacuolar sorting protein 9, subgroup
PTSG_01403	IPR001214:SET domain; IPR002893:Zinc finger, MYND-type
PTSG_01404	IPR000863:Sulfotransferase domain
PTSG_01405	IPR001806:Ras GTPase; IPR003579:Ras small GTPase, Rab type; IPR005225:Small GTP-binding protein; IPR013753:Ras; IPR020851:Small GTPase
PTSG_01406	IPR001412:Aminoacyl-tRNA synthetase, class I, conserved site; IPR002300:Aminoacyl-tRNA synthetase, class Ia; IPR002301:Isoleucyl-tRNA synthetase; IPR009008:Valyl/Leucyl/Isoleucyl-tRNA synthetase, class Ia, editing domain; IPR009080:Aminoacyl-tRNA synthetase, class 1a, anticodon-binding; IPR013155:Valyl/Leucyl/Isoleucyl-tRNA synthetase, class I, anticodon-binding; IPR014729:Rossmann-like alpha/bet…
PTSG_01407	IPR002575:Aminoglycoside phosphotransferase; IPR010488:Zeta toxin, P-loop nucleoside triphosphate hydrolase; IPR011009:Protein kinase-like domain
PTSG_01408	IPR013892:Cytochrome c oxidase biogenesis protein Cmc1-like
PTSG_01411	IPR000297:Peptidyl-prolyl cis-trans isomerase, PpiC-type
PTSG_01412	IPR021957:Protein of unknown function DUF3574
PTSG_01413	IPR001223:Glycoside hydrolase, family 18, catalytic domain; IPR001579:Glycoside hydrolase, chitinase active site; IPR011583:Chitinase II; IPR013781:Glycoside hydrolase, subgroup, catalytic core; IPR017853:Glycoside hydrolase, superfamily
PTSG_01415	IPR001440:Tetratricopeptide TPR-1; IPR001623:Heat shock protein DnaJ, N-terminal; IPR003095:Heat shock protein DnaJ; IPR011990:Tetratricopeptide-like helical; IPR013026:Tetratricopeptide repeat-containing; IPR019734:Tetratricopeptide repeat
PTSG_01419	IPR000504:RNA recognition motif domain; IPR002101:Myristoylated alanine-rich C-kinase substrate MARCKS; IPR012677:Nucleotide-binding, alpha-beta plait
PTSG_01420	IPR000719:Protein kinase, catalytic domain; IPR001245:Serine-threonine/tyrosine-protein kinase; IPR008271:Serine/threonine-protein kinase, active site; IPR011009:Protein kinase-like domain
PTSG_01421	IPR010580:Endoplasmic reticulum, stress-associated Ramp4
PTSG_01422	IPR002005:Rab GTPase activator; IPR011989:Armadillo-like helical; IPR018203:GDP dissociation inhibitor
PTSG_01423	IPR000276:GPCR, rhodopsin-like, 7TM; IPR000778:Cytochrome b245, heavy chain; IPR013112:FAD-binding 8
PTSG_01425	IPR000980:SH2 motif; IPR001478:PDZ/DHR/GLGF
PTSG_01427	IPR001680:WD40 repeat; IPR011046:WD40 repeat-like-containing domain; IPR015943:WD40/YVTN repeat-like-containing domain; IPR019775:WD40 repeat, conserved site; IPR019781:WD40 repeat, subgroup
PTSG_01430	IPR000868:Isochorismatase-like
PTSG_01431	IPR001202:WW/Rsp5/WWP
PTSG_01434	IPR001971:Ribosomal protein S11; IPR018102:Ribosomal S11, conserved site
PTSG_01435	IPR018782:Uncharacterised protein family UPF0466
PTSG_01437	IPR004367:Cyclin, C-terminal; IPR006670:Cyclin; IPR006671:Cyclin, N-terminal; IPR011028:Cyclin-like; IPR013763:Cyclin-related; IPR014400:Cyclin, A/B/D/E
PTSG_01438	IPR019383:Golgin subfamily A member 7/ERF4
PTSG_01439	IPR013887:Uncharacterised protein family UPF0592
PTSG_01441	IPR005818:Histone H1/H5; IPR011991:Winged helix-turn-helix transcription repressor DNA-binding
PTSG_01442	IPR000219:Dbl homology (DH) domain; IPR000651:Ras-like guanine nucleotide exchange factor, N-terminal; IPR001849:Pleckstrin homology domain; IPR001895:Guanine-nucleotide dissociation stimulator CDC25; IPR008937:Ras guanine nucleotide exchange factor; IPR009072:Histone-fold; IPR011993:Pleckstrin homology-type; IPR019804:Ras guanine-nucleotide exchange factor, conserved site; IPR023578:Ras guanine …
PTSG_01443	IPR007581:Endonuclease V
PTSG_01447	IPR002110:Ankyrin repeat; IPR003659:Plexin/semaphorin/integrin; IPR020683:Ankyrin repeat-containing domain
PTSG_01448	IPR012668:Conserved hypothetical protein CHP02466
PTSG_01449	IPR002198:Short-chain dehydrogenase/reductase SDR; IPR016040:NAD(P)-binding domain
PTSG_01450	IPR000008:C2 calcium-dependent membrane targeting; IPR002219:Protein kinase C-like, phorbol ester/diacylglycerol binding; IPR008973:C2 calcium/lipid-binding domain, CaLB; IPR014770:Munc13 homology 1; IPR014772:Mammalian uncoordinated homology 13, domain 2; IPR018029:C2 membrane targeting protein; IPR019558:Mammalian uncoordinated homology 13, subgroup, domain 2
PTSG_01452	IPR002937:Amine oxidase
PTSG_01453	IPR001660:Sterile alpha motif domain; IPR010993:Sterile alpha motif homology; IPR013761:Sterile alpha motif-type; IPR021129:Sterile alpha motif, type 1
PTSG_01457	IPR007266:Endoplasmic reticulum oxidoreductin 1
PTSG_01461	IPR004942:Dynein light chain-related; IPR016561:Dynein light chain, roadblock-type
PTSG_01462	IPR004942:Dynein light chain-related
PTSG_01463	IPR011701:Major facilitator superfamily MFS-1; IPR016196:Major facilitator superfamily, general substrate transporter
PTSG_01464	IPR003961:Fibronectin, type III; IPR008957:Fibronectin type III domain; IPR013783:Immunoglobulin-like fold
PTSG_01465	IPR000152:EGF-type aspartate/asparagine hydroxylation site; IPR000742:Epidermal growth factor-like, type 3; IPR001878:Zinc finger, CCHC-type; IPR001881:EGF-like calcium-binding; IPR002126:Cadherin; IPR006209:EGF; IPR006210:Epidermal growth factor-like; IPR013032:EGF-like region, conserved site; IPR015919:Cadherin-like; IPR018097:EGF-like calcium-binding, conserved site
PTSG_01466	IPR006709:Small-subunit processome, Utp14; IPR018247:EF-Hand 1, calcium-binding site
PTSG_01469	IPR007087:Zinc finger, C2H2-type; IPR015880:Zinc finger, C2H2-like
PTSG_01472	IPR002130:Peptidyl-prolyl cis-trans isomerase, cyclophilin-type; IPR015891:Cyclophilin-like; IPR020892:Peptidyl-prolyl cis-trans isomerase, cyclophilin-type, conserved site
PTSG_01473	IPR005809:Succinyl-CoA synthetase, beta subunit; IPR005811:ATP-citrate lyase/succinyl-CoA ligase; IPR013650:ATP-grasp fold, succinyl-CoA synthetase-type; IPR013815:ATP-grasp fold, subdomain 1; IPR013816:ATP-grasp fold, subdomain 2; IPR016102:Succinyl-CoA synthetase-like; IPR017866:Succinyl-CoA synthetase, beta subunit, conserved site
PTSG_01474	IPR004360:Glyoxalase/bleomycin resistance protein/dioxygenase
PTSG_01477	IPR000095:PAK-box/P21-Rho-binding; IPR000719:Protein kinase, catalytic domain; IPR002290:Serine/threonine-protein kinase domain; IPR008271:Serine/threonine-protein kinase, active site; IPR011009:Protein kinase-like domain; IPR011026:Wiscott-Aldrich syndrome, C-terminal; IPR017441:Protein kinase, ATP binding site; IPR017442:Serine/threonine-protein kinase-like domain
PTSG_01480	IPR003347:Transcription factor jumonji/aspartyl beta-hydroxylase; IPR013109:Cupin 4; IPR014710:RmlC-like jelly roll fold; IPR022777:Cupin, JmjC-type
PTSG_01482	IPR012485:Centromere protein Cenp-I
PTSG_01486	IPR001680:WD40 repeat; IPR011046:WD40 repeat-like-containing domain; IPR015943:WD40/YVTN repeat-like-containing domain; IPR017986:WD40-repeat-containing domain; IPR019775:WD40 repeat, conserved site; IPR019781:WD40 repeat, subgroup; IPR019782:WD40 repeat 2; IPR020472:G-protein beta WD-40 repeat
PTSG_01487	IPR019438:Protein of unknown function DUF2419
PTSG_01490	IPR011991:Winged helix-turn-helix transcription repressor DNA-binding; IPR012340:Nucleic acid-binding, OB-fold; IPR014646:Replication protein A, subunit RPA32; IPR014892:Replication protein A, C-terminal; IPR016027:Nucleic acid-binding, OB-fold-like
PTSG_01492	IPR006602:Uncharacterised protein domain DM10; IPR010554:Protein of unknown function DUF1126
PTSG_01495	IPR002110:Ankyrin repeat; IPR007087:Zinc finger, C2H2-type; IPR015880:Zinc finger, C2H2-like; IPR020683:Ankyrin repeat-containing domain
PTSG_01496	IPR002110:Ankyrin repeat; IPR020683:Ankyrin repeat-containing domain
PTSG_01498	IPR006084:DNA repair protein (XPGC)/yeast Rad; IPR006085:XPG N-terminal; IPR006086:XPG/RAD2 endonuclease; IPR007087:Zinc finger, C2H2-type; IPR015880:Zinc finger, C2H2-like; IPR020045:5'-3' exonuclease, C-terminal subdomain
PTSG_01499	IPR000719:Protein kinase, catalytic domain; IPR008271:Serine/threonine-protein kinase, active site; IPR011009:Protein kinase-like domain; IPR017442:Serine/threonine-protein kinase-like domain
PTSG_01500	IPR015916:Galactose oxidase, beta-propeller
PTSG_01501	IPR000152:EGF-type aspartate/asparagine hydroxylation site; IPR001881:EGF-like calcium-binding; IPR002126:Cadherin; IPR013032:EGF-like region, conserved site; IPR013091:EGF calcium-binding; IPR015919:Cadherin-like
PTSG_01502	IPR010007:SPANX family protein
PTSG_01506	IPR002554:Protein phosphatase 2A, regulatory B subunit, B56; IPR016024:Armadillo-type fold
PTSG_01508	IPR001452:Src homology-3 domain; IPR007461:Ysc84 actin-binding domain
PTSG_01509	IPR001202:WW/Rsp5/WWP
PTSG_01510	IPR001590:Peptidase M12B, ADAM/reprolysin; IPR001762:Blood coagulation inhibitor, Disintegrin; IPR002870:Peptidase M12B, propeptide
PTSG_01511	IPR007498:Paraquat-inducible protein A
PTSG_01512	IPR000560:Histidine phosphatase superfamily, clade-2; IPR001680:WD40 repeat; IPR005108:HELP; IPR011046:WD40 repeat-like-containing domain; IPR011047:Quinonprotein alcohol dehydrogenase-like; IPR015943:WD40/YVTN repeat-like-containing domain; IPR017986:WD40-repeat-containing domain; IPR019775:WD40 repeat, conserved site; IPR019781:WD40 repeat, subgroup; IPR019782:WD40 repeat 2
PTSG_01513	IPR000192:Aminotransferase, class V/Cysteine desulfurase; IPR015421:Pyridoxal phosphate-dependent transferase, major region, subdomain 1; IPR015424:Pyridoxal phosphate-dependent transferase, major domain
PTSG_01519	IPR000436:Sushi/SCR/CCP; IPR016060:Complement control module
PTSG_01520	IPR001357:BRCT; IPR010613:Pescadillo, N-terminal
PTSG_01522	IPR001660:Sterile alpha motif domain; IPR010993:Sterile alpha motif homology; IPR011510:Sterile alpha motif, type 2; IPR013761:Sterile alpha motif-type
PTSG_01523	IPR002761:Domain of unknown function DUF71, ATP-binding domain; IPR006175:Endoribonuclease L-PSP; IPR013813:Endoribonuclease L-PSP/chorismate mutase-like; IPR014729:Rossmann-like alpha/beta/alpha sandwich fold; IPR020003:ATPase, alpha/beta subunit, nucleotide-binding domain, active site
PTSG_01524	IPR001440:Tetratricopeptide TPR-1; IPR001452:Src homology-3 domain; IPR011990:Tetratricopeptide-like helical; IPR013026:Tetratricopeptide repeat-containing; IPR019734:Tetratricopeptide repeat
PTSG_01525	IPR003388:Reticulon; IPR004182:GRAM; IPR013583:Phosphoribosyltransferase C-terminal
PTSG_01526	IPR006895:Zinc finger, Sec23/Sec24-type; IPR006896:Sec23/Sec24, trunk domain; IPR006900:Sec23/Sec24, helical domain; IPR007123:Gelsolin domain; IPR012990:Sec23/Sec24 beta-sandwich
PTSG_01528	IPR001757:ATPase, P-type, K/Mg/Cd/Cu/Zn/Na/Ca/Na/H-transporter; IPR006539:ATPase, P-type, phospholipid-translocating, flippase; IPR008250:ATPase, P-type, ATPase-associated domain; IPR018303:ATPase, P-type phosphorylation site; IPR023214:HAD-like domain; IPR023299:ATPase, P-type, cytoplasmic domain N; IPR023300:ATPase, P-type, cytoplasmic transduction domain A; IPR023306:ATPase, cation-transportin…
PTSG_01529	IPR000795:Protein synthesis factor, GTP-binding; IPR009000:Translation elongation/initiation factor/Ribosomal, beta-barrel; IPR015760:Translation initiation factor IF- 2; IPR023115:Translation initiation factor IF- 2, domain 3
PTSG_01530	IPR009886:HCaRG; IPR017920:COMM domain
PTSG_01531	IPR011989:Armadillo-like helical; IPR016024:Armadillo-type fold; IPR021850:Protein of unknown function DUF3453; IPR022075:Symplekin tight junction protein C-terminal
PTSG_01532	IPR000086:NUDIX hydrolase domain; IPR003293:Nudix hydrolase 6-like; IPR015797:NUDIX hydrolase domain-like; IPR020084:NUDIX hydrolase, conserved site
PTSG_01535	IPR005502:ADP-ribosylation/Crystallin J1
PTSG_01536	IPR006710:Glycoside hydrolase, family 43; IPR023296:Glycosyl hydrolase family 43, five-bladed beta-propellor domain
PTSG_01539	IPR002314:Aminoacyl-tRNA synthetase, class II (G/ H/ P/ S), conserved domain; IPR002317:Seryl-tRNA synthetase, class IIa; IPR006195:Aminoacyl-tRNA synthetase, class II; IPR010978:tRNA-binding arm; IPR015866:Seryl-tRNA synthetase, class IIa, N-terminal
PTSG_01540	IPR002110:Ankyrin repeat; IPR020683:Ankyrin repeat-containing domain
PTSG_01541	IPR002110:Ankyrin repeat; IPR020683:Ankyrin repeat-containing domain
PTSG_01542	IPR001660:Sterile alpha motif domain; IPR004835:Fungal chitin synthase; IPR010993:Sterile alpha motif homology; IPR011510:Sterile alpha motif, type 2; IPR013761:Sterile alpha motif-type
PTSG_01544	IPR000073:Alpha/beta hydrolase fold-1
PTSG_01545	IPR001054:Adenylyl cyclase class-3/4/guanylyl cyclase; IPR011644:Haem NO binding; IPR011645:Haem NO binding associated; IPR018297:Adenylyl cyclase class-3/4/guanylyl cyclase, conserved site
PTSG_01546	IPR000644:Cystathionine beta-synthase, core; IPR002068:Heat shock protein Hsp20; IPR008978:HSP20-like chaperone; IPR013785:Aldolase-type TIM barrel
PTSG_01549	IPR001096:Peptidase C13, legumain
PTSG_01550	IPR006802:Radial spokehead-like protein
PTSG_01551	IPR001752:Kinesin, motor domain; IPR002048:Calcium-binding EF-hand; IPR011992:EF-hand-like domain; IPR018247:EF-Hand 1, calcium-binding site; IPR018249:EF-HAND 2; IPR019821:Kinesin, motor region, conserved site
PTSG_01553	IPR004000:Actin-like; IPR004001:Actin, conserved site; IPR020902:Actin/actin-like conserved site
PTSG_01554	IPR002108:Actin-binding, cofilin/tropomyosin type
PTSG_01555	IPR021234:Protein of unknown function DUF2827
PTSG_01557	IPR001180:Citron-like; IPR011047:Quinonprotein alcohol dehydrogenase-like; IPR019452:Vacuolar sorting protein 39/Transforming growth factor beta receptor-associated domain 1; IPR019453:Vacuolar sorting protein 39/Transforming growth factor beta receptor-associated domain 2
PTSG_01558	IPR000788:Ribonucleotide reductase large subunit, C-terminal; IPR005144:ATP-cone; IPR008926:Ribonucleotide reductase R1 subunit, N-terminal; IPR013346:Ribonucleoside-diphosphate reductase, alpha subunit; IPR013509:Ribonucleotide reductase large subunit, N-terminal
PTSG_01560	IPR002085:Alcohol dehydrogenase superfamily, zinc-containing; IPR011032:GroES-like; IPR013149:Alcohol dehydrogenase, C-terminal; IPR013154:Alcohol dehydrogenase GroES-like; IPR016040:NAD(P)-binding domain
PTSG_01561	IPR002833:Peptidyl-tRNA hydrolase, PTH2; IPR017867:Protein-tyrosine phosphatase, low molecular weight; IPR023476:Peptidyl-tRNA hydrolase II domain
PTSG_01562	IPR001680:WD40 repeat; IPR005821:Ion transport; IPR011046:WD40 repeat-like-containing domain; IPR015943:WD40/YVTN repeat-like-containing domain; IPR017986:WD40-repeat-containing domain; IPR019781:WD40 repeat, subgroup; IPR019782:WD40 repeat 2
PTSG_01563	IPR003593:ATPase, AAA+ type, core; IPR003959:ATPase, AAA-type, core; IPR003960:ATPase, AAA-type, conserved site
PTSG_01564	IPR002675:Ribosomal protein L38e
PTSG_01565	IPR010754:Optic atrophy 3-like
PTSG_01566	IPR000897:Signal recognition particle, SRP54 subunit, GTPase; IPR003593:ATPase, AAA+ type, core; IPR004125:Signal recognition particle, SRP54 subunit, M-domain; IPR006325:Signal recognition particle, SRP54 subunit; IPR013822:Signal recognition particle, SRP54 subunit, helical bundle
PTSG_01567	IPR000219:Dbl homology (DH) domain; IPR001331:Guanine-nucleotide dissociation stimulator, CDC24, conserved site
PTSG_01568	IPR004360:Glyoxalase/bleomycin resistance protein/dioxygenase; IPR017515:Methylmalonyl-CoA epimerase
PTSG_01569	IPR000980:SH2 motif
PTSG_01570	IPR000330:SNF2-related; IPR001650:Helicase, C-terminal; IPR014001:DEAD-like helicase
PTSG_01571	IPR013136:WSTF/Acf1/Cbp146; IPR018501:DDT domain superfamily
PTSG_01576	IPR001764:Glycoside hydrolase, family 3, N-terminal; IPR002772:Glycoside hydrolase, family 3, C-terminal; IPR017853:Glycoside hydrolase, superfamily
PTSG_01577	IPR000408:Regulator of chromosome condensation, RCC1; IPR009091:Regulator of chromosome condensation/beta-lactamase-inhibitor protein II
PTSG_01580	IPR002889:Carbohydrate-binding WSC
PTSG_01581	IPR008302:Uncharacterised conserved protein UCP016719
PTSG_01584	IPR000560:Histidine phosphatase superfamily, clade-2
PTSG_01585	IPR004827:Basic-leucine zipper (bZIP) transcription factor; IPR011616:bZIP transcription factor, bZIP-1
PTSG_01588	IPR000719:Protein kinase, catalytic domain; IPR000980:SH2 motif; IPR001245:Serine-threonine/tyrosine-protein kinase; IPR008271:Serine/threonine-protein kinase, active site; IPR011009:Protein kinase-like domain; IPR015785:Mitogen activated protein kinase kinase kinase 9/10/11-like; IPR017441:Protein kinase, ATP binding site
PTSG_01589	IPR003421:Opine dehydrogenase; IPR008927:6-phosphogluconate dehydrogenase, C-terminal-like; IPR011128:Glycerol-3-phosphate dehydrogenase, NAD-dependent, N-terminal; IPR013328:Dehydrogenase, multihelical; IPR016040:NAD(P)-binding domain
PTSG_01590	IPR002885:Pentatricopeptide repeat; IPR011990:Tetratricopeptide-like helical
PTSG_01591	IPR006606:Bardet-Biedl syndrome 5 protein
PTSG_01592	IPR002048:Calcium-binding EF-hand; IPR004183:Extradiol ring-cleavage dioxygenase, class III enzyme, subunit B; IPR011992:EF-hand-like domain
PTSG_01596	IPR023214:HAD-like domain
PTSG_01597	IPR000253:Forkhead-associated (FHA) domain; IPR001752:Kinesin, motor domain; IPR008984:SMAD/FHA domain; IPR019821:Kinesin, motor region, conserved site
PTSG_01598	IPR001650:Helicase, C-terminal; IPR011545:DNA/RNA helicase, DEAD/DEAH box type, N-terminal; IPR014001:DEAD-like helicase; IPR018973:DEAD/DEAH-box helicase, putative
PTSG_01599	IPR000152:EGF-type aspartate/asparagine hydroxylation site; IPR000742:Epidermal growth factor-like, type 3; IPR000980:SH2 motif; IPR001368:TNFR/CD27/30/40/95 cysteine-rich region; IPR001881:EGF-like calcium-binding; IPR003410:Hyalin; IPR013032:EGF-like region, conserved site; IPR013091:EGF calcium-binding; IPR018097:EGF-like calcium-binding, conserved site
PTSG_01600	IPR000980:SH2 motif
PTSG_01601	IPR000560:Histidine phosphatase superfamily, clade-2; IPR001680:WD40 repeat; IPR001810:F-box domain, cyclin-like; IPR011046:WD40 repeat-like-containing domain; IPR015943:WD40/YVTN repeat-like-containing domain; IPR017986:WD40-repeat-containing domain; IPR019781:WD40 repeat, subgroup; IPR019782:WD40 repeat 2; IPR022364:F-box domain, Skp2-like
PTSG_01602	IPR001327:Pyridine nucleotide-disulphide oxidoreductase, NAD-binding region; IPR004099:Pyridine nucleotide-disulphide oxidoreductase, dimerisation; IPR006322:Glutathione reductase, eukaryote/bacterial; IPR012999:Pyridine nucleotide-disulphide oxidoreductase, class I, active site; IPR013027:FAD-dependent pyridine nucleotide-disulphide oxidoreductase; IPR016156:FAD/NAD-linked reductase, dimerisation
PTSG_01603	IPR003126:Zinc finger, N-recognin; IPR003769:Adaptor protein ClpS, core; IPR014719:Ribosomal protein L7/L12, C-terminal/adaptor protein ClpS-like; IPR021891:Telomerase ribonucleoprotein complex - RNA-binding domain
PTSG_01604	IPR000571:Zinc finger, CCCH-type
PTSG_01606	IPR002085:Alcohol dehydrogenase superfamily, zinc-containing; IPR011032:GroES-like; IPR013149:Alcohol dehydrogenase, C-terminal; IPR013154:Alcohol dehydrogenase GroES-like; IPR016040:NAD(P)-binding domain
PTSG_01608	IPR000183:Ornithine/DAP/Arg decarboxylase; IPR002986:Diaminopimelate decarboxylase; IPR009006:Alanine racemase/group IV decarboxylase, C-terminal; IPR022643:Orn/DAP/Arg decarboxylase 2, C-terminal; IPR022644:Orn/DAP/Arg decarboxylase 2, N-terminal; IPR022653:Orn/DAP/Arg decarboxylase 2, pyridoxal-phosphate binding site; IPR022657:Orn/DAP/Arg decarboxylase 2, conserved site
PTSG_01609	IPR000719:Protein kinase, catalytic domain; IPR002290:Serine/threonine-protein kinase domain; IPR008271:Serine/threonine-protein kinase, active site; IPR011009:Protein kinase-like domain; IPR017442:Serine/threonine-protein kinase-like domain
PTSG_01610	IPR000449:Ubiquitin-associated/translation elongation factor EF1B, N-terminal; IPR000626:Ubiquitin; IPR009060:UBA-like; IPR015940:Ubiquitin-associated/translation elongation factor EF1B, N-terminal, eukaryote; IPR019955:Ubiquitin supergroup
PTSG_01612	IPR000967:Zinc finger, NF-X1-type
PTSG_01614	IPR002048:Calcium-binding EF-hand; IPR011992:EF-hand-like domain; IPR018247:EF-Hand 1, calcium-binding site; IPR018248:EF-hand; IPR018249:EF-HAND 2
PTSG_01615	IPR001368:TNFR/CD27/30/40/95 cysteine-rich region
PTSG_01616	IPR007087:Zinc finger, C2H2-type; IPR011701:Major facilitator superfamily MFS-1; IPR016196:Major facilitator superfamily, general substrate transporter; IPR020846:Major facilitator superfamily
PTSG_01617	IPR001680:WD40 repeat; IPR011046:WD40 repeat-like-containing domain; IPR015943:WD40/YVTN repeat-like-containing domain; IPR017986:WD40-repeat-containing domain; IPR019781:WD40 repeat, subgroup; IPR019782:WD40 repeat 2
PTSG_01618	IPR003659:Plexin/semaphorin/integrin
PTSG_01619	IPR001327:Pyridine nucleotide-disulphide oxidoreductase, NAD-binding region; IPR004099:Pyridine nucleotide-disulphide oxidoreductase, dimerisation; IPR006322:Glutathione reductase, eukaryote/bacterial; IPR012999:Pyridine nucleotide-disulphide oxidoreductase, class I, active site; IPR013027:FAD-dependent pyridine nucleotide-disulphide oxidoreductase; IPR016156:FAD/NAD-linked reductase, dimerisation
PTSG_01620	IPR000980:SH2 motif; IPR003109:GoLoco motif
PTSG_01621	IPR004843:Metallo-dependent phosphatase; IPR006186:Serine/threonine-specific protein phosphatase/bis(5-nucleosyl)-tetraphosphatase
PTSG_01623	IPR000910:High mobility group, HMG1/HMG2; IPR009071:High mobility group, superfamily
PTSG_01624	IPR001478:PDZ/DHR/GLGF
PTSG_01625	IPR009400:Nucleotide excision repair, TFIIH, subunit TTDA
PTSG_01626	IPR000426:Proteasome, alpha-subunit, conserved site; IPR001353:Proteasome, subunit alpha/beta; IPR023332:Proteasome A-type subunit
PTSG_01627	IPR013979:Translation initiation factor 2A, beta propellor-like domain; IPR015943:WD40/YVTN repeat-like-containing domain
PTSG_01628	IPR006140:D-isomer specific 2-hydroxyacid dehydrogenase, NAD-binding; IPR016040:NAD(P)-binding domain
PTSG_01629	IPR013907:Sds3-like
PTSG_01630	IPR000198:Rho GTPase-activating protein domain; IPR002219:Protein kinase C-like, phorbol ester/diacylglycerol binding; IPR008936:Rho GTPase activation protein
PTSG_01632	IPR002048:Calcium-binding EF-hand; IPR005821:Ion transport; IPR011992:EF-hand-like domain; IPR018247:EF-Hand 1, calcium-binding site; IPR018249:EF-HAND 2
PTSG_01636	IPR001173:Glycosyl transferase, family 2
PTSG_01637	IPR006137:NADH:ubiquinone oxidoreductase-like, 20kDa subunit; IPR006138:NADH-ubiquinone oxidoreductase, 20 Kd subunit; IPR014406:[NiFe]-hydrogenase-3-type complex, small subunit/NADH:quinone oxidoreductase, subunit NuoB
PTSG_01638	IPR000938:Cytoskeleton-associated protein, Gly-rich domain; IPR023092:Cytoskeleton-associated protein, Gly-rich conserved site
PTSG_01640	IPR000629:RNA helicase, ATP-dependent, DEAD-box, conserved site; IPR001650:Helicase, C-terminal; IPR011545:DNA/RNA helicase, DEAD/DEAH box type, N-terminal; IPR014001:DEAD-like helicase; IPR014014:RNA helicase, DEAD-box type, Q motif
PTSG_01641	IPR011701:Major facilitator superfamily MFS-1; IPR016196:Major facilitator superfamily, general substrate transporter
PTSG_01642	IPR008477:Protein of unknown function DUF758
PTSG_01643	IPR000231:Ribosomal protein L30e; IPR004038:Ribosomal protein L7Ae/L30e/S12e/Gadd45; IPR022991:Ribosomal protein L30e, conserved site
PTSG_01646	IPR000719:Protein kinase, catalytic domain; IPR000980:SH2 motif; IPR001245:Serine-threonine/tyrosine-protein kinase; IPR008266:Tyrosine-protein kinase, active site; IPR011009:Protein kinase-like domain; IPR017441:Protein kinase, ATP binding site; IPR018997:PUB domain
PTSG_01647	IPR008656:Inositol-tetrakisphosphate 1-kinase
PTSG_01649	IPR003409:MORN motif
PTSG_01650	IPR008144:Guanylate kinase; IPR008145:Guanylate kinase/L-type calcium channel
PTSG_01652	IPR003738:Protein of unknown function DUF159
PTSG_01653	IPR002035:von Willebrand factor, type A; IPR004595:TFIIH C1-like, C-terminal; IPR007087:Zinc finger, C2H2-type; IPR007198:Ssl1-like
PTSG_01654	IPR000299:FERM domain; IPR000857:MyTH4 domain; IPR001849:Pleckstrin homology domain; IPR011993:Pleckstrin homology-type; IPR019749:Band 4.1 domain
PTSG_01655	IPR000008:C2 calcium-dependent membrane targeting; IPR000719:Protein kinase, catalytic domain; IPR000961:AGC-kinase, C-terminal; IPR002219:Protein kinase C-like, phorbol ester/diacylglycerol binding; IPR002290:Serine/threonine-protein kinase domain; IPR008271:Serine/threonine-protein kinase, active site; IPR008973:C2 calcium/lipid-binding domain, CaLB; IPR011009:Protein kinase-like domain; IPR017…
PTSG_01656	IPR000837:Fos transforming protein; IPR004827:Basic-leucine zipper (bZIP) transcription factor; IPR011616:bZIP transcription factor, bZIP-1
PTSG_01658	IPR005331:Sulfotransferase; IPR007734:Heparan sulphate 2-O-sulfotransferase
PTSG_01659	IPR001752:Kinesin, motor domain; IPR008984:SMAD/FHA domain
PTSG_01664	IPR010569:Myotubularin-related; IPR016130:Protein-tyrosine phosphatase, active site; IPR017906:Myotubularin phosphatase domain
PTSG_01665	IPR001412:Aminoacyl-tRNA synthetase, class I, conserved site; IPR001461:Peptidase A1; IPR001969:Peptidase aspartic, active site; IPR009007:Peptidase aspartic, catalytic; IPR021109:Peptidase aspartic
PTSG_01666	IPR000730:Proliferating cell nuclear antigen, PCNA; IPR022648:Proliferating cell nuclear antigen, PCNA, N-terminal; IPR022649:Proliferating cell nuclear antigen, PCNA, C-terminal; IPR022659:Proliferating cell nuclear antigen, PCNA, conserved site
PTSG_01667	IPR000426:Proteasome, alpha-subunit, conserved site; IPR001353:Proteasome, subunit alpha/beta; IPR023332:Proteasome A-type subunit
PTSG_01668	IPR009316:COG complex component, COG2
PTSG_01670	IPR015943:WD40/YVTN repeat-like-containing domain
PTSG_01673	IPR002738:RNase P subunit p30; IPR016195:Polymerase/histidinol phosphatase-like
PTSG_01674	IPR013657:UAA transporter
PTSG_01675	IPR000164:Histone H3; IPR007125:Histone core; IPR009072:Histone-fold; IPR018170:Aldo/keto reductase, conserved site
PTSG_01679	IPR000629:RNA helicase, ATP-dependent, DEAD-box, conserved site; IPR001650:Helicase, C-terminal; IPR011545:DNA/RNA helicase, DEAD/DEAH box type, N-terminal; IPR014001:DEAD-like helicase; IPR014014:RNA helicase, DEAD-box type, Q motif
PTSG_01681	IPR011989:Armadillo-like helical; IPR013180:Domain of unknown function DUF1716, eukaryotic; IPR016024:Armadillo-type fold
PTSG_01682	IPR007185:DNA polymerase alpha/epsilon, subunit B
PTSG_01683	IPR019354:Smg8/Smg9
PTSG_01684	IPR011990:Tetratricopeptide-like helical; IPR013026:Tetratricopeptide repeat-containing; IPR019734:Tetratricopeptide repeat
PTSG_01685	IPR012668:Conserved hypothetical protein CHP02466
PTSG_01686	IPR001841:Zinc finger, RING-type; IPR003126:Zinc finger, N-recognin
PTSG_01687	IPR001878:Zinc finger, CCHC-type
PTSG_01688	IPR003961:Fibronectin, type III; IPR008957:Fibronectin type III domain; IPR013783:Immunoglobulin-like fold
PTSG_01692	IPR000594:UBA/THIF-type NAD/FAD binding fold; IPR009036:Molybdenum cofactor biosynthesis, MoeB; IPR016040:NAD(P)-binding domain
PTSG_01693	IPR003316:Transcription factor E2F/dimerisation partner (TDP); IPR011991:Winged helix-turn-helix transcription repressor DNA-binding
PTSG_01694	IPR001478:PDZ/DHR/GLGF; IPR001544:Aminotransferase, class IV; IPR008144:Guanylate kinase; IPR008145:Guanylate kinase/L-type calcium channel; IPR020590:Guanylate kinase, conserved site
PTSG_01696	IPR005833:Haloacid dehydrogenase/epoxide hydrolase; IPR005834:Haloacid dehalogenase-like hydrolase; IPR006402:HAD-superfamily hydrolase, subfamily IA, variant 3; IPR023214:HAD-like domain
PTSG_01697	IPR000469:G-protein alpha subunit, group 12; IPR001019:Guanine nucleotide binding protein (G-protein), alpha subunit; IPR011025:G protein alpha subunit, helical insertion
PTSG_01698	IPR005344:Uncharacterised protein family UPF0121
PTSG_01699	IPR000198:Rho GTPase-activating protein domain; IPR002219:Protein kinase C-like, phorbol ester/diacylglycerol binding; IPR008936:Rho GTPase activation protein
PTSG_01705	IPR001751:S100/Calbindin-D9k, conserved site; IPR002048:Calcium-binding EF-hand; IPR011992:EF-hand-like domain; IPR018247:EF-Hand 1, calcium-binding site; IPR018248:EF-hand; IPR018249:EF-HAND 2
PTSG_01706	IPR000449:Ubiquitin-associated/translation elongation factor EF1B, N-terminal; IPR001012:UBX; IPR006577:UAS; IPR012336:Thioredoxin-like fold
PTSG_01707	IPR001440:Tetratricopeptide TPR-1; IPR004843:Metallo-dependent phosphatase; IPR006186:Serine/threonine-specific protein phosphatase/bis(5-nucleosyl)-tetraphosphatase; IPR011236:Protein phosphatase 5; IPR011990:Tetratricopeptide-like helical; IPR013026:Tetratricopeptide repeat-containing; IPR013235:Serine/threonine phosphatase, PPP5; IPR019734:Tetratricopeptide repeat
PTSG_01708	IPR007743:Interferon-inducible GTPase
PTSG_01709	IPR007743:Interferon-inducible GTPase
PTSG_01711	IPR003397:Mitochondrial inner membrane translocase complex, subunit Tim17/22
PTSG_01712	IPR001715:Calponin homology domain; IPR002404:Insulin receptor substrate-1, PTB; IPR011993:Pleckstrin homology-type
PTSG_01714	IPR012462:Peptidase C78, ubiquitin fold modifier-specific peptidase 1/ 2
PTSG_01717	IPR004344:Tubulin-tyrosine ligase; IPR013815:ATP-grasp fold, subdomain 1
PTSG_01718	IPR011989:Armadillo-like helical; IPR016024:Armadillo-type fold
PTSG_01720	IPR012496:TMC
PTSG_01722	IPR000980:SH2 motif; IPR001478:PDZ/DHR/GLGF
PTSG_01723	IPR001108:Peptidase A22A, presenilin; IPR006639:Peptidase A22, presenilin signal peptide
PTSG_01727	IPR000489:Pterin-binding; IPR003726:Homocysteine S-methyltransferase; IPR003759:Methionine synthase, cobalamin (vitamin B12)-binding module, cap; IPR004223:Vitamin B12-dependent methionine synthase, activation domain; IPR006158:Cobalamin (vitamin B12)-binding; IPR011005:Dihydropteroate synthase-like; IPR011822:5-methyltetrahydrofolate--homocysteine methyltransferase
PTSG_01728	IPR000980:SH2 motif
PTSG_01730	IPR007305:Vesicle transport protein, Got1/SFT2-like; IPR011691:Vesicle transport protein, SFT2-like
PTSG_01731	IPR007858:Dpy-30 motif
PTSG_01732	IPR006797:PRELI/MSF1
PTSG_01733	IPR001179:Peptidyl-prolyl cis-trans isomerase, FKBP-type, domain; IPR023566:Peptidyl-prolyl cis-trans isomerase, FKBP-type
PTSG_01734	IPR000717:Proteasome component (PCI) domain; IPR011991:Winged helix-turn-helix transcription repressor DNA-binding; IPR018116:Somatotropin hormone, conserved site; IPR019010:Eukaryotic translation initiation factor 3 (eIF3), subunit 6, N-terminal
PTSG_01737	IPR001589:Actinin-type, actin-binding, conserved site; IPR001715:Calponin homology domain; IPR002017:Spectrin repeat; IPR018159:Spectrin/alpha-actinin
PTSG_01738	IPR018902:Uncharacterised protein family UPF0573/UPF0605
PTSG_01739	IPR001440:Tetratricopeptide TPR-1; IPR006597:Sel1-like; IPR011990:Tetratricopeptide-like helical; IPR013026:Tetratricopeptide repeat-containing; IPR019734:Tetratricopeptide repeat
PTSG_01740	IPR003466:Chalcone isomerase, subgroup; IPR010916:TonB box, conserved site; IPR016087:Chalcone isomerase
PTSG_01743	IPR000453:Chorismate synthase; IPR020541:Chorismate synthase, conserved site
PTSG_01744	IPR000719:Protein kinase, catalytic domain; IPR000980:SH2 motif; IPR001245:Serine-threonine/tyrosine-protein kinase; IPR011009:Protein kinase-like domain
PTSG_01745	IPR006084:DNA repair protein (XPGC)/yeast Rad; IPR006085:XPG N-terminal; IPR006086:XPG/RAD2 endonuclease; IPR013026:Tetratricopeptide repeat-containing; IPR019734:Tetratricopeptide repeat; IPR019974:XPG conserved site; IPR020045:5'-3' exonuclease, C-terminal subdomain
PTSG_01746	IPR001680:WD40 repeat; IPR011046:WD40 repeat-like-containing domain; IPR015943:WD40/YVTN repeat-like-containing domain; IPR017986:WD40-repeat-containing domain; IPR019775:WD40 repeat, conserved site; IPR019781:WD40 repeat, subgroup; IPR019782:WD40 repeat 2; IPR020472:G-protein beta WD-40 repeat
PTSG_01748	IPR011047:Quinonprotein alcohol dehydrogenase-like
PTSG_01749	IPR011722:Hemimethylated DNA-binding domain
PTSG_01752	IPR007822:Lanthionine synthetase C-like; IPR020434:LanC-like protein
PTSG_01753	IPR001440:Tetratricopeptide TPR-1; IPR002151:Kinesin light chain; IPR011990:Tetratricopeptide-like helical; IPR013026:Tetratricopeptide repeat-containing; IPR019734:Tetratricopeptide repeat
PTSG_01754	IPR000157:Toll-Interleukin receptor; IPR001806:Ras GTPase; IPR003579:Ras small GTPase, Rab type; IPR005225:Small GTP-binding protein; IPR013753:Ras; IPR020851:Small GTPase; IPR020859:ROC GTPase
PTSG_01755	IPR002109:Glutaredoxin; IPR004480:Monothiol glutaredoxin-related; IPR012335:Thioredoxin fold; IPR012336:Thioredoxin-like fold
PTSG_01756	IPR005052:Legume-like lectin; IPR008985:Concanavalin A-like lectin/glucanase; IPR013320:Concanavalin A-like lectin/glucanase, subgroup
PTSG_01758	IPR000048:IQ motif, EF-hand binding site; IPR001202:WW/Rsp5/WWP; IPR001609:Myosin head, motor domain
PTSG_01759	IPR001650:Helicase, C-terminal; IPR003593:ATPase, AAA+ type, core; IPR004179:Sec63 domain; IPR011545:DNA/RNA helicase, DEAD/DEAH box type, N-terminal; IPR014001:DEAD-like helicase; IPR023290:Sec63-domain
PTSG_01760	IPR011042:Six-bladed beta-propeller, TolB-like
PTSG_01761	IPR011990:Tetratricopeptide-like helical; IPR012335:Thioredoxin fold; IPR012336:Thioredoxin-like fold; IPR013026:Tetratricopeptide repeat-containing; IPR013618:Domain of unknown function DUF1736; IPR013766:Thioredoxin domain; IPR017936:Thioredoxin-like; IPR019734:Tetratricopeptide repeat
PTSG_01762	IPR000504:RNA recognition motif domain; IPR012677:Nucleotide-binding, alpha-beta plait
PTSG_01763	IPR008972:Cupredoxin; IPR011706:Multicopper oxidase, type 2; IPR011707:Multicopper oxidase, type 3
PTSG_01765	IPR001440:Tetratricopeptide TPR-1; IPR011990:Tetratricopeptide-like helical; IPR013026:Tetratricopeptide repeat-containing; IPR019734:Tetratricopeptide repeat
PTSG_01766	IPR002101:Myristoylated alanine-rich C-kinase substrate MARCKS
PTSG_01769	IPR000608:Ubiquitin-conjugating enzyme, E2; IPR016135:Ubiquitin-conjugating enzyme/RWD-like; IPR023313:Ubiquitin-conjugating enzyme, active site
PTSG_01771	IPR001401:Dynamin, GTPase domain; IPR022812:Dynamin
PTSG_01773	IPR001509:NAD-dependent epimerase/dehydratase; IPR016040:NAD(P)-binding domain
PTSG_01774	IPR000299:FERM domain; IPR000798:Ezrin/radixin/moesin family; IPR011259:Ezrin/radixin/moesin, C-terminal; IPR011993:Pleckstrin homology-type; IPR014352:FERM/acyl-CoA-binding protein, 3-helical bundle; IPR018979:FERM, N-terminal; IPR018980:FERM, C-terminal PH-like domain; IPR019748:FERM central domain; IPR019749:Band 4.1 domain; IPR019750:Band 4.1 family
PTSG_01775	IPR002085:Alcohol dehydrogenase superfamily, zinc-containing; IPR008683:Microvirus A*; IPR011032:GroES-like; IPR013154:Alcohol dehydrogenase GroES-like; IPR016040:NAD(P)-binding domain; IPR020578:Aminotransferase class-V pyridoxal-phosphate binding site
PTSG_01776	IPR003593:ATPase, AAA+ type, core; IPR003959:ATPase, AAA-type, core; IPR011989:Armadillo-like helical
PTSG_01777	IPR003593:ATPase, AAA+ type, core; IPR003959:ATPase, AAA-type, core; IPR003960:ATPase, AAA-type, conserved site; IPR005937:26S proteasome subunit P45
PTSG_01778	IPR000719:Protein kinase, catalytic domain; IPR001772:Kinase-associated KA1; IPR002290:Serine/threonine-protein kinase domain; IPR008271:Serine/threonine-protein kinase, active site; IPR011009:Protein kinase-like domain; IPR017441:Protein kinase, ATP binding site; IPR017442:Serine/threonine-protein kinase-like domain
PTSG_01779	IPR004154:Anticodon-binding; IPR007109:Brix domain
PTSG_01781	IPR005829:Sugar transporter, conserved site; IPR006090:Acyl-CoA oxidase/dehydrogenase, type 1; IPR006091:Acyl-CoA oxidase/dehydrogenase, central domain; IPR006092:Acyl-CoA dehydrogenase, N-terminal; IPR009075:Acyl-CoA dehydrogenase/oxidase C-terminal; IPR009100:Acyl-CoA dehydrogenase/oxidase; IPR013786:Acyl-CoA dehydrogenase/oxidase, N-terminal; IPR020953:Acyl-CoA dehydrogenase, N-terminal, bacte…
PTSG_01782	IPR000980:SH2 motif; IPR007735:Pecanex
PTSG_01783	IPR000086:NUDIX hydrolase domain; IPR006887:Domain of unknown function DUF625; IPR015797:NUDIX hydrolase domain-like; IPR020084:NUDIX hydrolase, conserved site; IPR020476:NUDIX hydrolase
PTSG_01784	IPR002781:Protein of unknown function DUF81
PTSG_01785	IPR001680:WD40 repeat; IPR011046:WD40 repeat-like-containing domain; IPR015943:WD40/YVTN repeat-like-containing domain; IPR017986:WD40-repeat-containing domain; IPR018983:U3 small nucleolar RNA-associated protein 15, C-terminal; IPR019781:WD40 repeat, subgroup; IPR019782:WD40 repeat 2
PTSG_01786	IPR013657:UAA transporter
PTSG_01787	IPR003819:Taurine catabolism dioxygenase TauD/TfdA; IPR012776:Trimethyllysine dioxygenase
PTSG_01788	IPR000644:Cystathionine beta-synthase, core; IPR001807:Chloride channel, voltage gated; IPR014743:Chloride channel, core
PTSG_01790	IPR001680:WD40 repeat; IPR011046:WD40 repeat-like-containing domain; IPR015943:WD40/YVTN repeat-like-containing domain; IPR017986:WD40-repeat-containing domain; IPR019775:WD40 repeat, conserved site; IPR019781:WD40 repeat, subgroup; IPR019782:WD40 repeat 2; IPR020472:G-protein beta WD-40 repeat
PTSG_01791	IPR000620:Drug/metabolite transporter
PTSG_01793	IPR003903:Ubiquitin interacting motif; IPR023379:ADP-ribosylation factor-like 2-binding protein, domain
PTSG_01794	IPR006603:Cystinosin/ERS1p repeat
PTSG_01798	IPR019327:Protein of unknown function DUF2373
PTSG_01799	IPR002917:GTP-binding protein, HSR1-related; IPR006073:GTP1/OBG; IPR019987:GTP-binding protein, ribosome biogenesis, YsxC
PTSG_01800	IPR008551:Protein of unknown function DUF833
PTSG_01801	IPR002483:Splicing factor PWI
PTSG_01804	IPR001806:Ras GTPase; IPR002078:RNA polymerase sigma factor 54, interaction; IPR003579:Ras small GTPase, Rab type; IPR005225:Small GTP-binding protein; IPR013753:Ras; IPR020851:Small GTPase
PTSG_01805	IPR023214:HAD-like domain
PTSG_01807	IPR001368:TNFR/CD27/30/40/95 cysteine-rich region; IPR002049:EGF-like, laminin; IPR002126:Cadherin; IPR003598:Immunoglobulin subtype 2; IPR006210:Epidermal growth factor-like; IPR007110:Immunoglobulin-like; IPR013032:EGF-like region, conserved site; IPR013098:Immunoglobulin I-set; IPR013783:Immunoglobulin-like fold; IPR015919:Cadherin-like; IPR016192:APOBEC/CMP deaminase, zinc-binding
PTSG_01809	IPR013216:Methyltransferase type 11
PTSG_01810	IPR011524:SARAH
PTSG_01811	IPR002466:Adenosine deaminase/editase
PTSG_01813	IPR000504:RNA recognition motif domain; IPR002483:Splicing factor PWI; IPR012677:Nucleotide-binding, alpha-beta plait
PTSG_01814	IPR011701:Major facilitator superfamily MFS-1; IPR016196:Major facilitator superfamily, general substrate transporter; IPR020846:Major facilitator superfamily
PTSG_01815	IPR001368:TNFR/CD27/30/40/95 cysteine-rich region; IPR002049:EGF-like, laminin; IPR002126:Cadherin; IPR003598:Immunoglobulin subtype 2; IPR006210:Epidermal growth factor-like; IPR007110:Immunoglobulin-like; IPR013032:EGF-like region, conserved site; IPR013098:Immunoglobulin I-set; IPR013783:Immunoglobulin-like fold; IPR015919:Cadherin-like; IPR016192:APOBEC/CMP deaminase, zinc-binding
PTSG_01816	IPR004006:Dak kinase; IPR004007:Dak phosphatase
PTSG_01817	IPR002110:Ankyrin repeat; IPR020683:Ankyrin repeat-containing domain
PTSG_01819	IPR016024:Armadillo-type fold
PTSG_01820	IPR000357:HEAT; IPR011989:Armadillo-like helical; IPR016024:Armadillo-type fold; IPR021133:HEAT, type 2
PTSG_01821	IPR003104:Actin-binding FH2/DRF autoregulatory; IPR010472:Diaphanous FH3; IPR010473:Diaphanous GTPase-binding; IPR014768:GTPase-binding/formin homology 3; IPR015425:Actin-binding FH2; IPR016024:Armadillo-type fold
PTSG_01822	IPR008636:HOOK
PTSG_01825	IPR002791:Domain of unknown function DUF89
PTSG_01828	IPR000719:Protein kinase, catalytic domain; IPR001245:Serine-threonine/tyrosine-protein kinase; IPR008266:Tyrosine-protein kinase, active site; IPR011009:Protein kinase-like domain
PTSG_01829	IPR001810:F-box domain, cyclin-like; IPR022364:F-box domain, Skp2-like
PTSG_01830	IPR005282:Lysosomal cystine transporter; IPR006603:Cystinosin/ERS1p repeat
PTSG_01832	IPR000873:AMP-dependent synthetase/ligase; IPR011904:Acetate-CoA ligase; IPR020845:AMP-binding, conserved site
PTSG_01834	IPR001841:Zinc finger, RING-type; IPR003111:Peptidase S16, lon N-terminal; IPR011989:Armadillo-like helical; IPR011990:Tetratricopeptide-like helical; IPR013026:Tetratricopeptide repeat-containing; IPR013083:Zinc finger, RING/FYVE/PHD-type; IPR015947:Pseudouridine synthase/archaeosine transglycosylase-like; IPR017907:Zinc finger, RING-type, conserved site; IPR018957:Zinc finger, C3HC4 RING-type; …
PTSG_01835	IPR004087:K Homology; IPR004088:K Homology, type 1; IPR018111:K Homology, type 1, subgroup
PTSG_01836	IPR000873:AMP-dependent synthetase/ligase; IPR020845:AMP-binding, conserved site
PTSG_01838	IPR001680:WD40 repeat; IPR002078:RNA polymerase sigma factor 54, interaction; IPR011046:WD40 repeat-like-containing domain; IPR015943:WD40/YVTN repeat-like-containing domain; IPR017986:WD40-repeat-containing domain; IPR019775:WD40 repeat, conserved site; IPR019781:WD40 repeat, subgroup; IPR019782:WD40 repeat 2
PTSG_01839	IPR002109:Glutaredoxin; IPR012335:Thioredoxin fold; IPR012336:Thioredoxin-like fold
PTSG_01840	IPR000994:Peptidase M24, structural domain; IPR001714:Peptidase M24, methionine aminopeptidase; IPR002467:Peptidase M24A, methionine aminopeptidase, subfamily 1
PTSG_01841	IPR010729:Ribosomal protein L47, mitochondrial
PTSG_01845	IPR000436:Sushi/SCR/CCP; IPR000980:SH2 motif; IPR010993:Sterile alpha motif homology; IPR013761:Sterile alpha motif-type
PTSG_01846	IPR000048:IQ motif, EF-hand binding site; IPR002110:Ankyrin repeat; IPR018370:Chaperonin Cpn60, conserved site; IPR020683:Ankyrin repeat-containing domain
PTSG_01847	IPR000305:Excinuclease ABC, C subunit, N-terminal
PTSG_01848	IPR001680:WD40 repeat; IPR011046:WD40 repeat-like-containing domain; IPR013258:Striatin, N-terminal; IPR015943:WD40/YVTN repeat-like-containing domain; IPR017986:WD40-repeat-containing domain; IPR019775:WD40 repeat, conserved site; IPR019781:WD40 repeat, subgroup; IPR019782:WD40 repeat 2; IPR020472:G-protein beta WD-40 repeat
PTSG_01853	IPR001683:Phox homologous domain; IPR015404:Vps5 C-terminal
PTSG_01854	IPR002225:3-beta hydroxysteroid dehydrogenase/isomerase; IPR016040:NAD(P)-binding domain
PTSG_01855	IPR001261:ArgE/DapE/ACY1/CPG2/YscS, conserved site; IPR002933:Peptidase M20; IPR010159:N-acyl-L-amino-acid amidohydrolase; IPR011650:Peptidase M20, dimerisation
PTSG_01856	IPR000719:Protein kinase, catalytic domain; IPR001245:Serine-threonine/tyrosine-protein kinase; IPR001611:Leucine-rich repeat; IPR003591:Leucine-rich repeat, typical subtype; IPR011009:Protein kinase-like domain; IPR013032:EGF-like region, conserved site
PTSG_01857	IPR001881:EGF-like calcium-binding; IPR013091:EGF calcium-binding; IPR018097:EGF-like calcium-binding, conserved site
PTSG_01858	IPR000253:Forkhead-associated (FHA) domain; IPR001752:Kinesin, motor domain; IPR001849:Pleckstrin homology domain; IPR008984:SMAD/FHA domain; IPR019821:Kinesin, motor region, conserved site; IPR022164:Kinesin-like
PTSG_01865	IPR000996:Clathrin light chain
PTSG_01866	IPR002917:GTP-binding protein, HSR1-related; IPR004095:TGS; IPR005225:Small GTP-binding protein; IPR006073:GTP1/OBG; IPR006074:GTP1/OBG, conserved site
PTSG_01868	IPR001759:Pentaxin
PTSG_01869	IPR000922:D-galactoside/L-rhamnose binding SUEL lectin domain
PTSG_01870	IPR006652:Kelch repeat type 1; IPR015915:Kelch-type beta propeller; IPR020864:Membrane attack complex component/perforin (MACPF) domain
PTSG_01873	IPR019185:Integral membrane protein SYS1-related
PTSG_01874	IPR002067:Mitochondrial carrier protein; IPR002113:Adenine nucleotide translocator 1; IPR018108:Mitochondrial substrate/solute carrier; IPR023395:Mitochondrial carrier domain
PTSG_01875	IPR000048:IQ motif, EF-hand binding site; IPR000980:SH2 motif; IPR001609:Myosin head, motor domain
PTSG_01876	IPR004345:TB2/DP1/HVA22-related protein
PTSG_01877	IPR003439:ABC transporter-like; IPR003593:ATPase, AAA+ type, core; IPR017871:ABC transporter, conserved site
PTSG_01878	IPR001431:Peptidase M16, zinc-binding site; IPR007863:Peptidase M16, C-terminal; IPR011237:Peptidase M16, core; IPR011249:Metalloenzyme, LuxS/M16 peptidase-like, metal-binding; IPR011765:Peptidase M16, N-terminal
PTSG_01882	IPR001440:Tetratricopeptide TPR-1; IPR011990:Tetratricopeptide-like helical; IPR013026:Tetratricopeptide repeat-containing; IPR019544:Tetratricopeptide, SHNi-TPR domain; IPR019734:Tetratricopeptide repeat
PTSG_01884	IPR001619:Sec1-like protein
PTSG_01885	IPR001373:Cullin, N-terminal; IPR016158:Cullin homology
PTSG_01886	IPR005016:TMS membrane protein/tumour differentially expressed protein
PTSG_01887	IPR000436:Sushi/SCR/CCP; IPR001368:TNFR/CD27/30/40/95 cysteine-rich region
PTSG_01888	IPR009543:Vacuolar protein sorting-associated protein
PTSG_01889	IPR000352:Peptide chain release factor class I/class II
PTSG_01890	IPR001269:tRNA-dihydrouridine synthase; IPR013785:Aldolase-type TIM barrel; IPR018517:tRNA-dihydrouridine synthase, conserved site
PTSG_01891	IPR001382:Glycoside hydrolase, family 47
PTSG_01892	IPR001901:Protein translocase complex, SecE/Sec61-gamma subunit; IPR008158:Protein translocase SEC61 complex, gamma subunit; IPR023391:Protein translocase SecE domain
PTSG_01893	IPR013219:Ribosomal protein S27/S33, mitochondrial
PTSG_01894	IPR001054:Adenylyl cyclase class-3/4/guanylyl cyclase; IPR011644:Haem NO binding; IPR011645:Haem NO binding associated; IPR018297:Adenylyl cyclase class-3/4/guanylyl cyclase, conserved site
PTSG_01898	IPR001054:Adenylyl cyclase class-3/4/guanylyl cyclase; IPR011645:Haem NO binding associated; IPR018297:Adenylyl cyclase class-3/4/guanylyl cyclase, conserved site
PTSG_01900	IPR002067:Mitochondrial carrier protein; IPR018108:Mitochondrial substrate/solute carrier; IPR023395:Mitochondrial carrier domain
PTSG_01904	IPR000286:Histone deacetylase superfamily; IPR003084:Histone deacetylase
PTSG_01905	IPR007965:Touch receptor neuron protein Mec-17
PTSG_01906	IPR003961:Fibronectin, type III; IPR008957:Fibronectin type III domain; IPR013783:Immunoglobulin-like fold
PTSG_01907	IPR005123:Oxoglutarate/iron-dependent oxygenase; IPR006620:Prolyl 4-hydroxylase, alpha subunit
PTSG_01908	IPR001199:Cytochrome b5; IPR005804:Fatty acid desaturase, type 1; IPR018506:Cytochrome b5, heme-binding site
PTSG_01910	IPR005320:Peptidase S51
PTSG_01911	IPR003644:Na-Ca exchanger/integrin-beta4; IPR004836:Sodium/calcium exchanger protein; IPR004837:Sodium/calcium exchanger membrane region
PTSG_01913	IPR001537:tRNA/rRNA methyltransferase, SpoU; IPR013123:RNA 2-O ribose methyltransferase, substrate binding
PTSG_01914	IPR002110:Ankyrin repeat; IPR003347:Transcription factor jumonji/aspartyl beta-hydroxylase; IPR020683:Ankyrin repeat-containing domain
PTSG_01915	IPR002168:Lipase, GDXG, active site; IPR013094:Alpha/beta hydrolase fold-3
PTSG_01917	IPR003107:RNA-processing protein, HAT helix; IPR011990:Tetratricopeptide-like helical; IPR013949:U3 small nucleolar RNA-associated protein 6
PTSG_01918	IPR000449:Ubiquitin-associated/translation elongation factor EF1B, N-terminal; IPR009060:UBA-like; IPR015940:Ubiquitin-associated/translation elongation factor EF1B, N-terminal, eukaryote
PTSG_01919	IPR004340:DNA primase, UL52/UL70 type, Herpesviridae
PTSG_01922	IPR010418:ECSIT
PTSG_01926	IPR002415:H/ACA ribonucleoprotein complex, subunit Nhp2, eukaryote; IPR004037:Ribosomal protein L7Ae conserved site; IPR004038:Ribosomal protein L7Ae/L30e/S12e/Gadd45; IPR018492:Ribosomal protein L7Ae/L8/Nhp2 family
PTSG_01927	IPR021827:Protein of unknown function DUF3414
PTSG_01931	IPR001060:Fps/Fes/Fer/CIP4 homology; IPR001452:Src homology-3 domain
PTSG_01932	IPR000909:Phospholipase C, phosphatidylinositol-specific , X domain; IPR001192:Phosphoinositide phospholipase C; IPR001711:Phospholipase C, phosphatidylinositol-specific, Y domain; IPR001849:Pleckstrin homology domain; IPR008973:C2 calcium/lipid-binding domain, CaLB; IPR011993:Pleckstrin homology-type; IPR017946:PLC-like phosphodiesterase, TIM beta/alpha-barrel domain
PTSG_01933	IPR001452:Src homology-3 domain; IPR005821:Ion transport
PTSG_01934	IPR002554:Protein phosphatase 2A, regulatory B subunit, B56; IPR016024:Armadillo-type fold
PTSG_01935	IPR001841:Zinc finger, RING-type; IPR013083:Zinc finger, RING/FYVE/PHD-type; IPR018957:Zinc finger, C3HC4 RING-type
PTSG_01938	IPR001487:Bromodomain; IPR001965:Zinc finger, PHD-type; IPR006565:Bromodomain transcription factor; IPR009072:Histone-fold; IPR011011:Zinc finger, FYVE/PHD-type; IPR013083:Zinc finger, RING/FYVE/PHD-type
PTSG_01940	IPR001020:Phosphotransferase system, HPr histidine phosphorylation site; IPR001611:Leucine-rich repeat
PTSG_01941	IPR001054:Adenylyl cyclase class-3/4/guanylyl cyclase; IPR011644:Haem NO binding; IPR011645:Haem NO binding associated; IPR018297:Adenylyl cyclase class-3/4/guanylyl cyclase, conserved site
PTSG_01942	IPR000626:Ubiquitin; IPR008968:Clathrin adaptor, mu subunit, C-terminal; IPR019955:Ubiquitin supergroup; IPR019956:Ubiquitin subgroup
PTSG_01944	IPR001054:Adenylyl cyclase class-3/4/guanylyl cyclase; IPR011644:Haem NO binding; IPR011645:Haem NO binding associated; IPR018297:Adenylyl cyclase class-3/4/guanylyl cyclase, conserved site
PTSG_01945	IPR000629:RNA helicase, ATP-dependent, DEAD-box, conserved site; IPR001650:Helicase, C-terminal; IPR011545:DNA/RNA helicase, DEAD/DEAH box type, N-terminal; IPR014001:DEAD-like helicase; IPR014014:RNA helicase, DEAD-box type, Q motif
PTSG_01946	IPR014881:Nin one binding (NOB1) Zn-ribbon-like
PTSG_01947	IPR000909:Phospholipase C, phosphatidylinositol-specific , X domain; IPR019356:Protein of unknown function DUF2181
PTSG_01948	IPR007603:Choline transporter-like
PTSG_01950	IPR001440:Tetratricopeptide TPR-1; IPR011990:Tetratricopeptide-like helical; IPR013026:Tetratricopeptide repeat-containing; IPR019734:Tetratricopeptide repeat
PTSG_01954	IPR015403:Domain of unknown function DUF1981, SEC7 associated; IPR016024:Armadillo-type fold
PTSG_01955	IPR008979:Galactose-binding domain-like; IPR013857:NADH:ubiquinone oxidoreductase intermediate-associated protein 30
PTSG_01958	IPR001514:DNA-directed RNA polymerase, 30-40kDa subunit, conserved site; IPR009025:DNA-directed RNA polymerase, RBP11-like; IPR011261:DNA-directed RNA polymerase, dimerisation; IPR011262:DNA-directed RNA polymerase, insert domain; IPR011263:DNA-directed RNA polymerase, RpoA/D/Rpb3-type
PTSG_01959	IPR001328:Peptidyl-tRNA hydrolase; IPR018171:Peptidyl-tRNA hydrolase, conserved site
PTSG_01960	IPR001841:Zinc finger, RING-type; IPR013083:Zinc finger, RING/FYVE/PHD-type
PTSG_01961	IPR000210:BTB/POZ-like; IPR003131:Potassium channel, voltage dependent, Kv, tetramerisation; IPR006652:Kelch repeat type 1; IPR011333:BTB/POZ fold; IPR015915:Kelch-type beta propeller; IPR015916:Galactose oxidase, beta-propeller
PTSG_01962	IPR000719:Protein kinase, catalytic domain; IPR008271:Serine/threonine-protein kinase, active site; IPR011009:Protein kinase-like domain; IPR017442:Serine/threonine-protein kinase-like domain
PTSG_01963	IPR000086:NUDIX hydrolase domain; IPR015797:NUDIX hydrolase domain-like; IPR020084:NUDIX hydrolase, conserved site; IPR020476:NUDIX hydrolase
PTSG_01964	IPR001841:Zinc finger, RING-type; IPR013083:Zinc finger, RING/FYVE/PHD-type; IPR017907:Zinc finger, RING-type, conserved site; IPR018957:Zinc finger, C3HC4 RING-type
PTSG_01968	IPR001349:Cytochrome c oxidase, subunit VIa
PTSG_01970	IPR005821:Ion transport
PTSG_01971	IPR003663:Sugar/inositol transporter; IPR005828:General substrate transporter; IPR005829:Sugar transporter, conserved site; IPR016196:Major facilitator superfamily, general substrate transporter; IPR020846:Major facilitator superfamily
PTSG_01972	IPR000742:Epidermal growth factor-like, type 3; IPR001368:TNFR/CD27/30/40/95 cysteine-rich region; IPR008965:Carbohydrate-binding
PTSG_01973	IPR000742:Epidermal growth factor-like, type 3; IPR002126:Cadherin; IPR015919:Cadherin-like; IPR020894:Cadherin conserved site
PTSG_01974	IPR000719:Protein kinase, catalytic domain; IPR000938:Cytoskeleton-associated protein, Gly-rich domain; IPR001245:Serine-threonine/tyrosine-protein kinase; IPR001304:C-type lectin; IPR001368:TNFR/CD27/30/40/95 cysteine-rich region; IPR003410:Hyalin; IPR008266:Tyrosine-protein kinase, active site; IPR011009:Protein kinase-like domain; IPR016186:C-type lectin-like; IPR016187:C-type lectin fold; IPR…
PTSG_01975	IPR010658:Nodulin-like; IPR011701:Major facilitator superfamily MFS-1; IPR016196:Major facilitator superfamily, general substrate transporter
PTSG_01976	IPR001368:TNFR/CD27/30/40/95 cysteine-rich region; IPR002557:Chitin binding domain; IPR003006:Immunoglobulin/major histocompatibility complex, conserved site; IPR009030:Growth factor, receptor; IPR011641:Tyrosine-protein kinase ephrin type A/B receptor-like; IPR018209:Pyruvate kinase, active site
PTSG_01981	IPR000571:Zinc finger, CCCH-type; IPR002101:Myristoylated alanine-rich C-kinase substrate MARCKS
PTSG_01982	IPR017923:Transcription factor IIS, N-terminal
PTSG_01983	IPR001392:Clathrin adaptor, mu subunit; IPR008968:Clathrin adaptor, mu subunit, C-terminal; IPR011012:Longin-like; IPR015629:Clathrin coat associated protein AP-50; IPR018240:Clathrin adaptor, mu subunit, conserved site; IPR022775:AP complex, mu/sigma subunit
PTSG_01985	IPR000719:Protein kinase, catalytic domain; IPR008271:Serine/threonine-protein kinase, active site; IPR011009:Protein kinase-like domain; IPR017441:Protein kinase, ATP binding site; IPR017442:Serine/threonine-protein kinase-like domain
PTSG_01986	IPR000742:Epidermal growth factor-like, type 3; IPR002035:von Willebrand factor, type A; IPR002126:Cadherin; IPR006209:EGF; IPR006210:Epidermal growth factor-like; IPR009045:Hedgehog/DD-peptidase, zinc-binding motif; IPR013032:EGF-like region, conserved site; IPR015919:Cadherin-like; IPR020894:Cadherin conserved site
PTSG_01987	IPR004547:Glucosamine-6-phosphate isomerase; IPR006148:Glucosamine/galactosamine-6-phosphate isomerase; IPR018321:Glucosamine-6-phosphate isomerase, conserved site
PTSG_01988	IPR002999:Tudor domain; IPR010304:Survival motor neuron; IPR018351:Tudor subgroup
PTSG_01989	IPR001515:Ribosomal protein L32e
PTSG_01991	IPR003338:ATPase, AAA-type, VAT, N-terminal; IPR003593:ATPase, AAA+ type, core; IPR003959:ATPase, AAA-type, core; IPR003960:ATPase, AAA-type, conserved site; IPR004201:Cell division protein 48, CDC48, domain 2; IPR005938:ATPase, AAA-type, CDC48; IPR009010:Aspartate decarboxylase-like fold; IPR015415:Vps4 oligomerisation, C-terminal
PTSG_01992	IPR000719:Protein kinase, catalytic domain; IPR001245:Serine-threonine/tyrosine-protein kinase; IPR006020:Phosphotyrosine interaction domain; IPR008266:Tyrosine-protein kinase, active site; IPR011009:Protein kinase-like domain; IPR011993:Pleckstrin homology-type; IPR017441:Protein kinase, ATP binding site
PTSG_01994	IPR000330:SNF2-related; IPR001650:Helicase, C-terminal; IPR014001:DEAD-like helicase
PTSG_01995	IPR004240:Nonaspanin (TM9SF)
PTSG_01996	IPR003323:Ovarian tumour, otubain
PTSG_01997	IPR007241:Autophagy-related protein 9
PTSG_01998	IPR001304:C-type lectin; IPR016186:C-type lectin-like; IPR016187:C-type lectin fold
PTSG_02001	IPR000719:Protein kinase, catalytic domain; IPR008271:Serine/threonine-protein kinase, active site; IPR011009:Protein kinase-like domain; IPR017442:Serine/threonine-protein kinase-like domain
PTSG_02002	IPR012301:Malic enzyme, N-terminal; IPR012302:Malic enzyme, NAD-binding; IPR015884:Malic enzyme, conserved site; IPR016040:NAD(P)-binding domain
PTSG_02003	IPR007184:Glycosidase, PH1107-related; IPR023296:Glycosyl hydrolase family 43, five-bladed beta-propellor domain
PTSG_02004	IPR000794:Beta-ketoacyl synthase; IPR006162:Phosphopantetheine attachment site; IPR006163:Phosphopantetheine-binding; IPR009081:Acyl carrier protein-like; IPR011989:Armadillo-like helical; IPR013968:Polyketide synthase, KR; IPR014030:Beta-ketoacyl synthase, N-terminal; IPR014031:Beta-ketoacyl synthase, C-terminal; IPR016038:Thiolase-like, subgroup; IPR016039:Thiolase-like; IPR016040:NAD(P)-bindin…
PTSG_02005	IPR003819:Taurine catabolism dioxygenase TauD/TfdA
PTSG_02006	IPR008883:Ubiquitin E2 variant, N-terminal; IPR016135:Ubiquitin-conjugating enzyme/RWD-like; IPR017916:Steadiness box
PTSG_02007	IPR001300:Peptidase C2, calpain, catalytic domain; IPR022682:Peptidase C2, calpain, large subunit, domain III; IPR022684:Peptidase C2, calpain family
PTSG_02008	IPR002101:Myristoylated alanine-rich C-kinase substrate MARCKS; IPR002763:Protein of unknown function DUF72
PTSG_02009	IPR000569:HECT
PTSG_02012	IPR001841:Zinc finger, RING-type; IPR004331:SPX, N-terminal; IPR013083:Zinc finger, RING/FYVE/PHD-type; IPR017907:Zinc finger, RING-type, conserved site
PTSG_02013	IPR001250:Mannose-6-phosphate isomerase, type I; IPR011051:Cupin, RmlC-type; IPR014710:RmlC-like jelly roll fold; IPR016305:Mannose-6-phosphate isomerase; IPR018050:Phosphomannose isomerase, type I, conserved site
PTSG_02019	IPR000719:Protein kinase, catalytic domain; IPR001245:Serine-threonine/tyrosine-protein kinase; IPR011009:Protein kinase-like domain; IPR011989:Armadillo-like helical
PTSG_02022	IPR006108:3-hydroxyacyl-CoA dehydrogenase, C-terminal; IPR006176:3-hydroxyacyl-CoA dehydrogenase, NAD binding; IPR008927:6-phosphogluconate dehydrogenase, C-terminal-like; IPR013328:Dehydrogenase, multihelical; IPR016040:NAD(P)-binding domain
PTSG_02023	IPR001425:Rhodopsin, bacterial; IPR002073:3'5'-cyclic nucleotide phosphodiesterase, catalytic domain; IPR003607:Metal-dependent phosphohydrolase, HD domain; IPR023088:3'5'-cyclic nucleotide phosphodiesterase; IPR023174:3'5'-cyclic nucleotide phosphodiesterase, conserved site
PTSG_02025	IPR001715:Calponin homology domain; IPR010441:Protein of unknown function DUF1042
PTSG_02027	IPR002181:Fibrinogen, alpha/beta/gamma chain, C-terminal globular
PTSG_02030	IPR001680:WD40 repeat; IPR011046:WD40 repeat-like-containing domain; IPR015943:WD40/YVTN repeat-like-containing domain; IPR017986:WD40-repeat-containing domain; IPR019775:WD40 repeat, conserved site; IPR019781:WD40 repeat, subgroup; IPR019782:WD40 repeat 2; IPR020472:G-protein beta WD-40 repeat
PTSG_02031	IPR001737:Ribosomal RNA adenine methylase transferase; IPR011530:Ribosomal RNA adenine dimethylase; IPR020596:Ribosomal RNA adenine methylase transferase, conserved site; IPR020598:Ribosomal RNA adenine methylase transferase, N-terminal
PTSG_02032	IPR002123:Phospholipid/glycerol acyltransferase
PTSG_02033	IPR004360:Glyoxalase/bleomycin resistance protein/dioxygenase; IPR004361:Glyoxalase I; IPR018146:Glyoxalase I, conserved site
PTSG_02034	IPR000795:Protein synthesis factor, GTP-binding; IPR002917:GTP-binding protein, HSR1-related; IPR006073:GTP1/OBG; IPR014813:GNL3L/Grn1 putative GTPase; IPR023179:GTP-binding protein, orthogonal bundle domain
PTSG_02035	IPR006073:GTP1/OBG; IPR013641:Chromatin associated protein KTI12
PTSG_02036	IPR002781:Protein of unknown function DUF81
PTSG_02037	IPR000923:Blue (type 1) copper domain; IPR001368:TNFR/CD27/30/40/95 cysteine-rich region; IPR002557:Chitin binding domain; IPR006150:Cysteine-rich repeat; IPR009030:Growth factor, receptor
PTSG_02038	IPR011989:Armadillo-like helical; IPR016024:Armadillo-type fold
PTSG_02039	IPR003347:Transcription factor jumonji/aspartyl beta-hydroxylase; IPR013129:Transcription factor jumonji; IPR018249:EF-HAND 2
PTSG_02040	IPR001128:Cytochrome P450; IPR002401:Cytochrome P450, E-class, group I; IPR017972:Cytochrome P450, conserved site
PTSG_02041	IPR001540:Glycoside hydrolase, family 20; IPR002110:Ankyrin repeat; IPR013781:Glycoside hydrolase, subgroup, catalytic core; IPR015883:Glycoside hydrolase, family 20, catalytic core; IPR017853:Glycoside hydrolase, superfamily; IPR020683:Ankyrin repeat-containing domain
PTSG_02042	IPR011993:Pleckstrin homology-type
PTSG_02043	IPR008429:Cleft lip and palate transmembrane 1
PTSG_02045	IPR009269:Protein of unknown function DUF926
PTSG_02046	IPR006598:Lipopolysaccharide-modifying protein; IPR011989:Armadillo-like helical
PTSG_02047	IPR019538:26S proteasome non-ATPase regulatory subunit 5
PTSG_02048	IPR002155:Thiolase; IPR016038:Thiolase-like, subgroup; IPR016039:Thiolase-like; IPR020610:Thiolase, active site; IPR020613:Thiolase, conserved site; IPR020615:Thiolase, acyl-enzyme intermediate active site; IPR020616:Thiolase, N-terminal; IPR020617:Thiolase, C-terminal
PTSG_02049	IPR011990:Tetratricopeptide-like helical; IPR013026:Tetratricopeptide repeat-containing; IPR013105:Tetratricopeptide TPR2; IPR019734:Tetratricopeptide repeat
PTSG_02050	IPR021819:Protein of unknown function DUF3402
PTSG_02051	IPR007087:Zinc finger, C2H2-type; IPR013087:Zinc finger, C2H2-type/integrase, DNA-binding; IPR015880:Zinc finger, C2H2-like
PTSG_02054	IPR018108:Mitochondrial substrate/solute carrier; IPR023395:Mitochondrial carrier domain
PTSG_02055	IPR001199:Cytochrome b5; IPR005804:Fatty acid desaturase, type 1
PTSG_02056	IPR002885:Pentatricopeptide repeat
PTSG_02059	IPR006816:Engulfment/cell motility, ELMO; IPR011993:Pleckstrin homology-type
PTSG_02061	IPR000436:Sushi/SCR/CCP; IPR009030:Growth factor, receptor; IPR013032:EGF-like region, conserved site
PTSG_02063	IPR001372:Dynein light chain, type 1/2; IPR019763:Dynein light chain, type 1/2, conserved site
PTSG_02065	IPR001140:ABC transporter, transmembrane domain; IPR011527:ABC transporter, transmembrane domain, type 1; IPR017940:ABC transporter, integral membrane type 1
PTSG_02075	IPR000008:C2 calcium-dependent membrane targeting; IPR000341:Phosphoinositide 3-kinase, ras-binding; IPR000403:Phosphatidylinositol 3-/4-kinase, catalytic; IPR002420:Phosphoinositide 3-kinase, C2; IPR003113:Phosphatidylinositol 3-kinase, p85-binding; IPR008973:C2 calcium/lipid-binding domain, CaLB; IPR011009:Protein kinase-like domain; IPR015433:Phosphatidylinositol Kinase; IPR018936:Phosphatidyl…
PTSG_02076	IPR012335:Thioredoxin fold; IPR012336:Thioredoxin-like fold; IPR017936:Thioredoxin-like
PTSG_02077	IPR004559:Putative oxygen-independent coproporphyrinogen III oxidase; IPR006638:Elongator protein 3/MiaB/NifB; IPR007197:Radical SAM; IPR010723:HemN, C-terminal; IPR023404:Radical SAM, alpha/beta horseshoe
PTSG_02078	IPR001223:Glycoside hydrolase, family 18, catalytic domain; IPR013781:Glycoside hydrolase, subgroup, catalytic core; IPR017853:Glycoside hydrolase, superfamily
PTSG_02079	IPR001452:Src homology-3 domain; IPR001683:Phox homologous domain; IPR011511:Variant SH3
PTSG_02082	IPR001876:Zinc finger, RanBP2-type; IPR002044:Glycoside hydrolase, carbohydrate-binding; IPR004193:Glycoside hydrolase, family 13, N-terminal; IPR006047:Glycosyl hydrolase, family 13, catalytic domain; IPR006048:Alpha-amylase, C-terminal all beta; IPR013780:Glycosyl hydrolase, family 13, all-beta; IPR013781:Glycoside hydrolase, subgroup, catalytic core; IPR013783:Immunoglobulin-like fold; IPR0137…
PTSG_02084	IPR002673:Ribosomal protein L29e
PTSG_02085	IPR000195:Rab-GAP/TBC domain; IPR001680:WD40 repeat; IPR011046:WD40 repeat-like-containing domain; IPR015943:WD40/YVTN repeat-like-containing domain
PTSG_02086	IPR001026:Epsin domain, N-terminal; IPR008942:ENTH/VHS; IPR013809:Epsin-like, N-terminal
PTSG_02087	IPR000980:SH2 motif
PTSG_02092	IPR000315:Zinc finger, B-box; IPR000408:Regulator of chromosome condensation, RCC1; IPR001841:Zinc finger, RING-type; IPR009091:Regulator of chromosome condensation/beta-lactamase-inhibitor protein II
PTSG_02093	IPR001265:Formin; IPR003104:Actin-binding FH2/DRF autoregulatory; IPR010472:Diaphanous FH3; IPR010473:Diaphanous GTPase-binding; IPR011989:Armadillo-like helical; IPR014768:GTPase-binding/formin homology 3; IPR015425:Actin-binding FH2; IPR016024:Armadillo-type fold
PTSG_02094	IPR008928:Six-hairpin glycosidase-like; IPR010905:Glycosyl hydrolase, family 88; IPR012341:Six-hairpin glycosidase
PTSG_02097	IPR006210:Epidermal growth factor-like; IPR006212:Furin-like repeat; IPR009030:Growth factor, receptor
PTSG_02098	IPR004166:MHCK/EF2 kinase; IPR011009:Protein kinase-like domain
PTSG_02099	IPR000772:Ricin B lectin; IPR003533:Doublecortin domain; IPR008997:Ricin B-related lectin
PTSG_02100	IPR000717:Proteasome component (PCI) domain; IPR011991:Winged helix-turn-helix transcription repressor DNA-binding; IPR013143:PCI/PINT associated module; IPR013586:26S proteasome regulatory subunit, C-terminal
PTSG_02101	IPR000910:High mobility group, HMG1/HMG2; IPR009071:High mobility group, superfamily
PTSG_02102	IPR018797:Uncharacterised protein family FAM98
PTSG_02104	IPR001806:Ras GTPase; IPR003577:Ras small GTPase, Ras type; IPR005225:Small GTP-binding protein; IPR013753:Ras; IPR020849:Ras small GTPase
PTSG_02105	IPR000760:Inositol monophosphatase; IPR020550:Inositol monophosphatase, conserved site; IPR020552:Inositol monophosphatase, Lithium-sensitive; IPR020583:Inositol monophosphatase, metal-binding site
PTSG_02106	IPR000169:Peptidase, cysteine peptidase active site; IPR000668:Peptidase C1A, papain C-terminal; IPR013128:Peptidase C1A, papain
PTSG_02113	IPR001251:Cellular retinaldehyde-binding/triple function, C-terminal; IPR023411:Ribonuclease A, active site
PTSG_02114	IPR003593:ATPase, AAA+ type, core; IPR003959:ATPase, AAA-type, core
PTSG_02116	IPR000203:GPS domain; IPR017981:GPCR, family 2-like
PTSG_02121	IPR001781:Zinc finger, LIM-type
PTSG_02122	IPR000243:Peptidase T1A, proteasome beta-subunit; IPR001353:Proteasome, subunit alpha/beta; IPR016050:Proteasome, beta-type subunit, conserved site; IPR023333:Proteasome B-type subunit
PTSG_02125	IPR001806:Ras GTPase; IPR005225:Small GTP-binding protein; IPR007087:Zinc finger, C2H2-type; IPR013087:Zinc finger, C2H2-type/integrase, DNA-binding; IPR013753:Ras; IPR015880:Zinc finger, C2H2-like; IPR020851:Small GTPase
PTSG_02126	IPR008011:Complex 1 LYR protein
PTSG_02127	IPR006089:Acyl-CoA dehydrogenase, conserved site; IPR006090:Acyl-CoA oxidase/dehydrogenase, type 1; IPR006091:Acyl-CoA oxidase/dehydrogenase, central domain; IPR006092:Acyl-CoA dehydrogenase, N-terminal; IPR009075:Acyl-CoA dehydrogenase/oxidase C-terminal; IPR009100:Acyl-CoA dehydrogenase/oxidase; IPR013786:Acyl-CoA dehydrogenase/oxidase, N-terminal
PTSG_02129	IPR000413:Integrin alpha chain; IPR008947:Phospholipase C/P1 nuclease, core; IPR013517:FG-GAP; IPR013519:Integrin alpha beta-propellor
PTSG_02130	IPR001752:Kinesin, motor domain; IPR019821:Kinesin, motor region, conserved site
PTSG_02131	IPR000261:EPS15 homology (EH); IPR001296:Glycosyl transferase, group 1
PTSG_02132	IPR000719:Protein kinase, catalytic domain; IPR001245:Serine-threonine/tyrosine-protein kinase; IPR008266:Tyrosine-protein kinase, active site; IPR011009:Protein kinase-like domain; IPR011993:Pleckstrin homology-type; IPR017441:Protein kinase, ATP binding site
PTSG_02133	IPR001623:Heat shock protein DnaJ, N-terminal; IPR003095:Heat shock protein DnaJ; IPR018253:Heat shock protein DnaJ, conserved site
PTSG_02134	IPR001683:Phox homologous domain; IPR011992:EF-hand-like domain
PTSG_02135	IPR002110:Ankyrin repeat; IPR020683:Ankyrin repeat-containing domain
PTSG_02139	IPR005069:Nucleotide-diphospho-sugar transferase, predicted
PTSG_02140	IPR002610:Peptidase S54, rhomboid; IPR008162:Inorganic pyrophosphatase; IPR022764:Peptidase S54, rhomboid domain
PTSG_02141	IPR011046:WD40 repeat-like-containing domain; IPR015943:WD40/YVTN repeat-like-containing domain
PTSG_02142	IPR008672:Mitotic checkpoint
PTSG_02145	IPR004217:Mitochondrial inner membrane translocase complex, Tim8/9/10/13-zinc finger-like
PTSG_02146	IPR002917:GTP-binding protein, HSR1-related; IPR019987:GTP-binding protein, ribosome biogenesis, YsxC
PTSG_02147	IPR003226:Metal-dependent protein hydrolase
PTSG_02149	IPR001841:Zinc finger, RING-type; IPR004575:Cdk-activating kinase assembly factor (MAT1); IPR013083:Zinc finger, RING/FYVE/PHD-type; IPR015877:Cdk-activating kinase assembly factor MAT1, centre; IPR017907:Zinc finger, RING-type, conserved site
PTSG_02152	IPR005746:Thioredoxin; IPR012335:Thioredoxin fold; IPR012336:Thioredoxin-like fold; IPR013766:Thioredoxin domain; IPR017936:Thioredoxin-like; IPR017937:Thioredoxin, conserved site
PTSG_02153	IPR001404:Heat shock protein Hsp90; IPR003594:ATPase-like, ATP-binding domain; IPR019805:Heat shock protein Hsp90, conserved site; IPR020568:Ribosomal protein S5 domain 2-type fold; IPR020575:Heat shock protein Hsp90, N-terminal; IPR022398:Peptidase S8/S53, subtilisin, active site
PTSG_02154	IPR001273:Aromatic amino acid hydroxylase; IPR018301:Aromatic amino acid hydroxylase, iron/copper binding site; IPR019773:Tyrosine 3-monooxygenase-like; IPR019774:Aromatic amino acid hydroxylase, C-terminal
PTSG_02155	IPR005522:Inositol polyphosphate kinase
PTSG_02156	IPR007720:N-acetylglucosaminyl transferase component
PTSG_02157	IPR011990:Tetratricopeptide-like helical; IPR013026:Tetratricopeptide repeat-containing; IPR019734:Tetratricopeptide repeat
PTSG_02160	IPR001766:Transcription factor, fork head; IPR007110:Immunoglobulin-like; IPR011991:Winged helix-turn-helix transcription repressor DNA-binding; IPR018122:Transcription factor, fork head, conserved site
PTSG_02162	IPR001678:Bacterial Fmu (Sun)/eukaryotic nucleolar NOL1/Nop2p; IPR018314:Bacterial Fmu (Sun)/eukaryotic nucleolar NOL1/Nop2p, conserved site; IPR023267:RNA (C5-cytosine) methyltransferase; IPR023270:RNA (C5-cytosine) methyltransferase, NCL1
PTSG_02163	IPR005069:Nucleotide-diphospho-sugar transferase, predicted
PTSG_02164	IPR004156:Organic anion transporter polypeptide OATP; IPR016196:Major facilitator superfamily, general substrate transporter
PTSG_02165	IPR001236:Lactate/malate dehydrogenase, N-terminal; IPR001557:L-lactate/malate dehydrogenase; IPR010945:Malate dehydrogenase, type 2; IPR011274:Malate dehydrogenase, NAD-dependent, cytosolic; IPR015955:Lactate dehydrogenase/glycoside hydrolase, family 4, C-terminal; IPR016040:NAD(P)-binding domain; IPR022383:Lactate/malate dehydrogenase, C-terminal
PTSG_02166	IPR004327:Phosphotyrosyl phosphatase activator, PTPA
PTSG_02167	IPR009787:Protein of unknown function DUF1352
PTSG_02169	IPR021869:Ribonuclease Zc3h12a-like
PTSG_02170	IPR003347:Transcription factor jumonji/aspartyl beta-hydroxylase; IPR013129:Transcription factor jumonji
PTSG_02171	IPR018108:Mitochondrial substrate/solute carrier; IPR023395:Mitochondrial carrier domain
PTSG_02172	IPR001932:Protein phosphatase 2C-like; IPR014045:Protein phosphatase 2C, N-terminal; IPR015655:Protein phosphatase 2C
PTSG_02173	IPR008193:DNA-directed RNA polymerase Rpb11, 13-16kDa subunit, conserved site; IPR009025:DNA-directed RNA polymerase, RBP11-like
PTSG_02176	IPR000571:Zinc finger, CCCH-type; IPR001269:tRNA-dihydrouridine synthase; IPR013785:Aldolase-type TIM barrel; IPR018517:tRNA-dihydrouridine synthase, conserved site
PTSG_02177	IPR003325:Bacterial stress protein; IPR007858:Dpy-30 motif
PTSG_02179	IPR003827:tRNA wybutosine-synthesizing protein
PTSG_02180	IPR010625:CHCH
PTSG_02181	IPR002226:Catalase; IPR003734:Protein of unknown function DUF155
PTSG_02182	IPR000111:Glycoside hydrolase, clan GH-D; IPR002241:Glycoside hydrolase, family 27; IPR013780:Glycosyl hydrolase, family 13, all-beta; IPR013785:Aldolase-type TIM barrel; IPR017853:Glycoside hydrolase, superfamily
PTSG_02183	IPR000223:Peptidase S26A, signal peptidase I; IPR011056:Peptidase S24/S26A/S26B/S26C, beta-ribbon domain; IPR015927:Peptidase S24/S26A/S26B/S26C; IPR019759:Peptidase S24/S26A/S26B
PTSG_02184	IPR001841:Zinc finger, RING-type; IPR013083:Zinc finger, RING/FYVE/PHD-type; IPR018957:Zinc finger, C3HC4 RING-type
PTSG_02188	IPR001680:WD40 repeat; IPR011046:WD40 repeat-like-containing domain; IPR012580:NUC153; IPR015943:WD40/YVTN repeat-like-containing domain
PTSG_02189	IPR000048:IQ motif, EF-hand binding site; IPR000159:Ras-association; IPR000299:FERM domain; IPR000857:MyTH4 domain; IPR001609:Myosin head, motor domain; IPR011993:Pleckstrin homology-type; IPR014352:FERM/acyl-CoA-binding protein, 3-helical bundle; IPR019748:FERM central domain; IPR019749:Band 4.1 domain
PTSG_02190	IPR001623:Heat shock protein DnaJ, N-terminal; IPR003095:Heat shock protein DnaJ; IPR018253:Heat shock protein DnaJ, conserved site
PTSG_02192	IPR021013:ATPase, vacuolar ER assembly factor, Vma12
PTSG_02196	IPR003117:cAMP-dependent protein kinase, regulatory subunit, type I/II alpha/beta; IPR007858:Dpy-30 motif
PTSG_02198	IPR002755:DNA primase, small subunit; IPR014145:DNA polymerase LigD, polymerase domain
PTSG_02200	IPR002204:3-hydroxyisobutyrate dehydrogenase-related, conserved site; IPR006115:6-phosphogluconate dehydrogenase, NAD-binding; IPR008927:6-phosphogluconate dehydrogenase, C-terminal-like; IPR011548:3-hydroxyisobutyrate dehydrogenase; IPR013328:Dehydrogenase, multihelical; IPR015815:3-hydroxyacid dehydrogenase/reductase; IPR016040:NAD(P)-binding domain
PTSG_02201	IPR004000:Actin-like; IPR004001:Actin, conserved site; IPR020902:Actin/actin-like conserved site
PTSG_02202	IPR001678:Bacterial Fmu (Sun)/eukaryotic nucleolar NOL1/Nop2p; IPR023267:RNA (C5-cytosine) methyltransferase
PTSG_02204	IPR001232:SKP1 component; IPR011333:BTB/POZ fold; IPR016072:SKP1 component, dimerisation
PTSG_02205	IPR018464:Centromere protein Cenp-O
PTSG_02206	IPR001261:ArgE/DapE/ACY1/CPG2/YscS, conserved site; IPR003593:ATPase, AAA+ type, core; IPR003959:ATPase, AAA-type, core; IPR011042:Six-bladed beta-propeller, TolB-like; IPR018247:EF-Hand 1, calcium-binding site
PTSG_02207	IPR001680:WD40 repeat; IPR011046:WD40 repeat-like-containing domain; IPR015943:WD40/YVTN repeat-like-containing domain
PTSG_02209	IPR004130:Uncharacterised protein family, ATP binding; IPR018247:EF-Hand 1, calcium-binding site
PTSG_02212	IPR001660:Sterile alpha motif domain; IPR004895:Prenylated rab acceptor PRA1; IPR010993:Sterile alpha motif homology
PTSG_02213	IPR007884:DREV methyltransferase
PTSG_02214	IPR000008:C2 calcium-dependent membrane targeting; IPR002219:Protein kinase C-like, phorbol ester/diacylglycerol binding
PTSG_02215	IPR001965:Zinc finger, PHD-type; IPR011011:Zinc finger, FYVE/PHD-type; IPR013083:Zinc finger, RING/FYVE/PHD-type; IPR019786:Zinc finger, PHD-type, conserved site; IPR019787:Zinc finger, PHD-finger
PTSG_02217	IPR000159:Ras-association; IPR000253:Forkhead-associated (FHA) domain; IPR008984:SMAD/FHA domain
PTSG_02218	IPR000719:Protein kinase, catalytic domain; IPR008271:Serine/threonine-protein kinase, active site; IPR011009:Protein kinase-like domain; IPR017442:Serine/threonine-protein kinase-like domain
PTSG_02219	IPR000242:Protein-tyrosine phosphatase, receptor/non-receptor type; IPR000387:Protein-tyrosine/Dual-specificity phosphatase; IPR001202:WW/Rsp5/WWP; IPR016130:Protein-tyrosine phosphatase, active site
PTSG_02220	IPR018612:Domain of unknown function DUF2040
PTSG_02221	IPR011989:Armadillo-like helical; IPR016024:Armadillo-type fold
PTSG_02222	IPR000582:Acyl-CoA-binding protein, ACBP; IPR009038:GOLD; IPR014352:FERM/acyl-CoA-binding protein, 3-helical bundle
PTSG_02223	IPR004344:Tubulin-tyrosine ligase
PTSG_02224	IPR000836:Phosphoribosyltransferase; IPR005946:Ribose-phosphate diphosphokinase
PTSG_02225	IPR002195:Dihydroorotase, conserved site; IPR004721:Dihydroorotase homodimeric type; IPR006680:Amidohydrolase 1
PTSG_02226	IPR001368:TNFR/CD27/30/40/95 cysteine-rich region; IPR001791:Laminin G domain; IPR002035:von Willebrand factor, type A; IPR002049:EGF-like, laminin; IPR003961:Fibronectin, type III; IPR008211:Laminin, N-terminal; IPR008957:Fibronectin type III domain; IPR008979:Galactose-binding domain-like; IPR008985:Concanavalin A-like lectin/glucanase; IPR009030:Growth factor, receptor; IPR012680:Laminin G, su…
PTSG_02230	IPR000111:Glycoside hydrolase, clan GH-D; IPR002241:Glycoside hydrolase, family 27; IPR013780:Glycosyl hydrolase, family 13, all-beta; IPR013785:Aldolase-type TIM barrel; IPR017853:Glycoside hydrolase, superfamily
PTSG_02231	IPR011701:Major facilitator superfamily MFS-1; IPR016196:Major facilitator superfamily, general substrate transporter; IPR020846:Major facilitator superfamily
PTSG_02232	IPR006759:Glycosyl transferase, family 54
PTSG_02233	IPR002048:Calcium-binding EF-hand; IPR011992:EF-hand-like domain; IPR018247:EF-Hand 1, calcium-binding site; IPR018249:EF-HAND 2
PTSG_02237	IPR001753:Crotonase, core; IPR018376:Enoyl-CoA hydratase/isomerase, conserved site
PTSG_02241	IPR008012:Proteasome maturation factor UMP1
PTSG_02242	IPR007052:CS-like domain; IPR007699:SGS; IPR008978:HSP20-like chaperone; IPR017447:CS domain
PTSG_02243	IPR000095:PAK-box/P21-Rho-binding; IPR000159:Ras-association; IPR002110:Ankyrin repeat; IPR003961:Fibronectin, type III; IPR008957:Fibronectin type III domain; IPR013783:Immunoglobulin-like fold; IPR020683:Ankyrin repeat-containing domain
PTSG_02245	IPR005331:Sulfotransferase
PTSG_02246	IPR004854:Ubiquitin fusion degradation protein UFD1; IPR015880:Zinc finger, C2H2-like; IPR018271:Ribosomal protein S14, conserved site
PTSG_02247	IPR008011:Complex 1 LYR protein
PTSG_02248	IPR002877:Ribosomal RNA methyltransferase RrmJ/FtsJ; IPR015507:Ribosomal RNA large subunit methyltransferase E
PTSG_02249	IPR007087:Zinc finger, C2H2-type; IPR015880:Zinc finger, C2H2-like
PTSG_02250	IPR001976:Ribosomal protein S24e; IPR012677:Nucleotide-binding, alpha-beta plait; IPR012678:Ribosomal protein L23/L15e; IPR018098:Ribosomal S24e conserved site
PTSG_02251	IPR019002:Ribosome biogenesis protein Nop16
PTSG_02252	IPR002123:Phospholipid/glycerol acyltransferase
PTSG_02253	IPR001282:Glucose-6-phosphate dehydrogenase; IPR016040:NAD(P)-binding domain; IPR019796:Glucose-6-phosphate dehydrogenase, active site; IPR022674:Glucose-6-phosphate dehydrogenase, NAD-binding; IPR022675:Glucose-6-phosphate dehydrogenase, C-terminal
PTSG_02254	IPR001680:WD40 repeat; IPR011046:WD40 repeat-like-containing domain; IPR011047:Quinonprotein alcohol dehydrogenase-like; IPR015943:WD40/YVTN repeat-like-containing domain; IPR017986:WD40-repeat-containing domain; IPR019775:WD40 repeat, conserved site; IPR019781:WD40 repeat, subgroup; IPR019782:WD40 repeat 2
PTSG_02255	IPR007992:Cytochrome b, succinate dehydrogenase small subunit, CybS
PTSG_02256	IPR000795:Protein synthesis factor, GTP-binding; IPR004160:Translation elongation factor EFTu/EF1A, C-terminal; IPR004161:Translation elongation factor EFTu/EF1A, domain 2; IPR009000:Translation elongation/initiation factor/Ribosomal, beta-barrel; IPR009001:Translation elongation factor EF1A/initiation factor IF2gamma, C-terminal
PTSG_02257	IPR019177:Golgin subfamily A member 5
PTSG_02258	IPR000582:Acyl-CoA-binding protein, ACBP; IPR014352:FERM/acyl-CoA-binding protein, 3-helical bundle
PTSG_02259	IPR001790:Ribosomal protein L10/acidic P0; IPR001813:Ribosomal protein 60S
PTSG_02260	IPR001849:Pleckstrin homology domain; IPR011993:Pleckstrin homology-type
PTSG_02263	IPR011989:Armadillo-like helical; IPR013721:STAG; IPR016024:Armadillo-type fold; IPR020839:Stromalin conservative domain
PTSG_02265	IPR003137:Protease-associated domain, PA
PTSG_02267	IPR002048:Calcium-binding EF-hand; IPR011992:EF-hand-like domain; IPR018247:EF-Hand 1, calcium-binding site; IPR018249:EF-HAND 2
PTSG_02268	IPR000165:Glycoside hydrolase, family 15; IPR007632:Anoctamin/TMEM 16
PTSG_02270	IPR009729:Galactose-3-O-sulfotransferase
PTSG_02271	IPR018609:Bud13
PTSG_02274	IPR007087:Zinc finger, C2H2-type; IPR015880:Zinc finger, C2H2-like
PTSG_02275	IPR005809:Succinyl-CoA synthetase, beta subunit; IPR005811:ATP-citrate lyase/succinyl-CoA ligase; IPR013650:ATP-grasp fold, succinyl-CoA synthetase-type; IPR013815:ATP-grasp fold, subdomain 1; IPR013816:ATP-grasp fold, subdomain 2; IPR016102:Succinyl-CoA synthetase-like; IPR017866:Succinyl-CoA synthetase, beta subunit, conserved site
PTSG_02276	IPR000719:Protein kinase, catalytic domain; IPR001245:Serine-threonine/tyrosine-protein kinase; IPR001660:Sterile alpha motif domain; IPR008271:Serine/threonine-protein kinase, active site; IPR011009:Protein kinase-like domain; IPR017441:Protein kinase, ATP binding site
PTSG_02277	IPR007149:Leo1-like protein
PTSG_02278	IPR001796:Dihydrofolate reductase domain; IPR012259:Dihydrofolate reductase; IPR017925:Dihydrofolate reductase conserved site
PTSG_02279	IPR003409:MORN motif
PTSG_02280	IPR003210:Signal recognition particle, SRP14 subunit; IPR009018:Signal recognition particle, SRP9/SRP14 subunit
PTSG_02281	IPR001577:Peptidase M8, leishmanolysin
PTSG_02282	IPR002048:Calcium-binding EF-hand; IPR011992:EF-hand-like domain; IPR018247:EF-Hand 1, calcium-binding site; IPR018249:EF-HAND 2; IPR019577:SPARC/Testican, calcium-binding domain
PTSG_02283	IPR001487:Bromodomain
PTSG_02284	IPR002101:Myristoylated alanine-rich C-kinase substrate MARCKS
PTSG_02285	IPR000719:Protein kinase, catalytic domain; IPR002290:Serine/threonine-protein kinase domain; IPR008271:Serine/threonine-protein kinase, active site; IPR011009:Protein kinase-like domain; IPR017441:Protein kinase, ATP binding site; IPR017442:Serine/threonine-protein kinase-like domain; IPR018488:Cyclic nucleotide-binding, conserved site
PTSG_02289	IPR007120:DNA-directed RNA polymerase, subunit 2, domain 6; IPR007121:RNA polymerase, beta subunit, conserved site; IPR007641:RNA polymerase Rpb2, domain 7; IPR007642:RNA polymerase Rpb2, domain 2; IPR007644:RNA polymerase, beta subunit, protrusion; IPR007645:RNA polymerase Rpb2, domain 3; IPR007646:RNA polymerase Rpb2, domain 4; IPR007647:RNA polymerase Rpb2, domain 5; IPR014724:RNA polymerase R…
PTSG_02290	IPR004344:Tubulin-tyrosine ligase
PTSG_02292	IPR001680:WD40 repeat; IPR011046:WD40 repeat-like-containing domain; IPR015943:WD40/YVTN repeat-like-containing domain; IPR017986:WD40-repeat-containing domain; IPR019781:WD40 repeat, subgroup; IPR019782:WD40 repeat 2; IPR020472:G-protein beta WD-40 repeat
PTSG_02297	IPR005123:Oxoglutarate/iron-dependent oxygenase
PTSG_02300	IPR009445:Protein of unknown function DUF1077, TMEM85
PTSG_02301	IPR001327:Pyridine nucleotide-disulphide oxidoreductase, NAD-binding region; IPR004099:Pyridine nucleotide-disulphide oxidoreductase, dimerisation; IPR006338:Thioredoxin/glutathione reductase selenoprotein; IPR012999:Pyridine nucleotide-disulphide oxidoreductase, class I, active site; IPR013027:FAD-dependent pyridine nucleotide-disulphide oxidoreductase; IPR016156:FAD/NAD-linked reductase, dimeri…
PTSG_02302	IPR000772:Ricin B lectin; IPR001173:Glycosyl transferase, family 2; IPR008997:Ricin B-related lectin
PTSG_02303	IPR018108:Mitochondrial substrate/solute carrier; IPR023395:Mitochondrial carrier domain
PTSG_02304	IPR001650:Helicase, C-terminal; IPR011545:DNA/RNA helicase, DEAD/DEAH box type, N-terminal; IPR014001:DEAD-like helicase
PTSG_02306	IPR000571:Zinc finger, CCCH-type; IPR000606:Helicase domain, viral-like
PTSG_02307	IPR000421:Coagulation factor 5/8 type, C-terminal; IPR008979:Galactose-binding domain-like
PTSG_02309	IPR000717:Proteasome component (PCI) domain; IPR013143:PCI/PINT associated module
PTSG_02310	IPR004087:K Homology; IPR004088:K Homology, type 1; IPR009019:K Homology, prokaryotic type; IPR018111:K Homology, type 1, subgroup
PTSG_02312	IPR002048:Calcium-binding EF-hand; IPR011992:EF-hand-like domain; IPR018247:EF-Hand 1, calcium-binding site; IPR018249:EF-HAND 2; IPR019537:Transmembrane protein 65
PTSG_02313	IPR002885:Pentatricopeptide repeat
PTSG_02314	IPR001412:Aminoacyl-tRNA synthetase, class I, conserved site; IPR002300:Aminoacyl-tRNA synthetase, class Ia; IPR002302:Leucyl-tRNA synthetase, class Ia, bacterial/mitochondrial; IPR009008:Valyl/Leucyl/Isoleucyl-tRNA synthetase, class Ia, editing domain; IPR014729:Rossmann-like alpha/beta/alpha sandwich fold
PTSG_02315	IPR001533:Transcriptional coactivator/pterin dehydratase
PTSG_02316	IPR001766:Transcription factor, fork head; IPR011991:Winged helix-turn-helix transcription repressor DNA-binding; IPR018122:Transcription factor, fork head, conserved site
PTSG_02317	IPR001478:PDZ/DHR/GLGF
PTSG_02318	IPR001247:Exoribonuclease, phosphorolytic domain 1; IPR020568:Ribosomal protein S5 domain 2-type fold
PTSG_02320	IPR003593:ATPase, AAA+ type, core; IPR004273:Dynein heavy chain; IPR011704:ATPase, AAA-5; IPR013594:Dynein heavy chain, N-terminal domain-1; IPR013602:Dynein heavy chain, N-terminal domain-2
PTSG_02325	IPR005475:Transketolase-like, pyrimidine-binding domain; IPR005476:Transketolase, C-terminal; IPR009014:Transketolase, C-terminal/Pyruvate-ferredoxin oxidoreductase, domain II; IPR015941:Transketolase-like, C-terminal
PTSG_02326	IPR004000:Actin-like
PTSG_02327	IPR003958:Transcription factor CBF/NF-Y/archaeal histone; IPR009072:Histone-fold
PTSG_02330	IPR005225:Small GTP-binding protein; IPR006688:ADP-ribosylation factor; IPR006689:ARF/SAR superfamily
PTSG_02331	IPR006797:PRELI/MSF1
PTSG_02335	IPR009083:Transcription factor IIA, helical; IPR015872:Transcription initiation factor IIA, gamma subunit, N-terminal
PTSG_02336	IPR000863:Sulfotransferase domain
PTSG_02338	IPR008408:Brain acid soluble protein 1
PTSG_02340	IPR005123:Oxoglutarate/iron-dependent oxygenase; IPR006620:Prolyl 4-hydroxylase, alpha subunit; IPR011990:Tetratricopeptide-like helical; IPR013026:Tetratricopeptide repeat-containing; IPR013547:Prolyl 4-hydroxylase alpha-subunit, N-terminal; IPR019734:Tetratricopeptide repeat
PTSG_02341	IPR011044:Quinoprotein amine dehydrogenase, beta chain-like; IPR015943:WD40/YVTN repeat-like-containing domain; IPR019527:RZZ complex, subunit KNTC1/ROD, C-terminal
PTSG_02343	IPR000719:Protein kinase, catalytic domain; IPR001772:Kinase-associated KA1; IPR002290:Serine/threonine-protein kinase domain; IPR008271:Serine/threonine-protein kinase, active site; IPR011009:Protein kinase-like domain; IPR015940:Ubiquitin-associated/translation elongation factor EF1B, N-terminal, eukaryote; IPR017441:Protein kinase, ATP binding site; IPR017442:Serine/threonine-protein kinase-li…
PTSG_02345	IPR001752:Kinesin, motor domain; IPR019821:Kinesin, motor region, conserved site
PTSG_02346	IPR016059:DNA ligase, ATP-dependent, conserved site; IPR022136:Protein of unknown function DUF3668
PTSG_02347	IPR016160:Aldehyde dehydrogenase, conserved site
PTSG_02350	IPR000504:RNA recognition motif domain; IPR012677:Nucleotide-binding, alpha-beta plait; IPR017334:Translation initiation factor 3, RNA-binding subunit
PTSG_02351	IPR009011:Mannose-6-phosphate receptor, binding; IPR012913:Glucosidase II beta subunit-like
PTSG_02352	IPR001173:Glycosyl transferase, family 2
PTSG_02355	IPR002110:Ankyrin repeat; IPR020683:Ankyrin repeat-containing domain
PTSG_02356	IPR006021:Staphylococcal nuclease (SNase-like); IPR008847:Suppressor of forked; IPR011989:Armadillo-like helical; IPR016071:Staphylococcal nuclease (SNase-like), OB-fold
PTSG_02357	IPR003691:Camphor resistance CrcB protein
PTSG_02359	IPR003029:Ribosomal protein S1, RNA-binding domain; IPR022967:RNA-binding domain, S1
PTSG_02360	IPR007185:DNA polymerase alpha/epsilon, subunit B; IPR013627:DNA polymerase alpha, subunit B N-terminal; IPR016722:DNA polymerase alpha, subunit B
PTSG_02361	IPR018468:Double-strand recombination repair protein, Mei5-like
PTSG_02362	IPR000008:C2 calcium-dependent membrane targeting; IPR000909:Phospholipase C, phosphatidylinositol-specific , X domain; IPR001192:Phosphoinositide phospholipase C; IPR001711:Phospholipase C, phosphatidylinositol-specific, Y domain; IPR008973:C2 calcium/lipid-binding domain, CaLB; IPR011992:EF-hand-like domain; IPR011993:Pleckstrin homology-type; IPR015359:Phospholipase C, phosphoinositol-specific…
PTSG_02364	IPR022088:Intraflagellar transport complex B protein 46 C-terminal
PTSG_02365	IPR001806:Ras GTPase; IPR003579:Ras small GTPase, Rab type; IPR005225:Small GTP-binding protein; IPR013753:Ras; IPR020851:Small GTPase
PTSG_02366	IPR001766:Transcription factor, fork head; IPR011991:Winged helix-turn-helix transcription repressor DNA-binding; IPR018122:Transcription factor, fork head, conserved site
PTSG_02367	IPR007807:Domain of unknown function DUF699, exodeoxyribonuclease V alpha chain
PTSG_02368	IPR000897:Signal recognition particle, SRP54 subunit, GTPase; IPR003593:ATPase, AAA+ type, core; IPR007222:Signal recognition particle receptor, alpha subunit, N-terminal; IPR011012:Longin-like; IPR013822:Signal recognition particle, SRP54 subunit, helical bundle
PTSG_02369	IPR005225:Small GTP-binding protein; IPR006689:ARF/SAR superfamily
PTSG_02370	IPR007315:GPI mannosyltransferase 2-like
PTSG_02371	IPR000924:Glutamyl/glutaminyl-tRNA synthetase, class Ic; IPR001412:Aminoacyl-tRNA synthetase, class I, conserved site; IPR004514:Glutaminyl-tRNA synthetase, class Ic; IPR007638:Glutaminyl-tRNA synthetase, class Ic, non-specific RNA-binding domain 2; IPR007639:Glutaminyl-tRNA synthetase, class Ic, non-specific RNA-binding domain, N-terminal; IPR011035:Ribosomal protein L25/Gln-tRNA synthetase, ant…
PTSG_02372	IPR006549:HAD-superfamily hydrolase, subfamily IIIA; IPR006551:Polynucleotide 3'-phosphatase; IPR008984:SMAD/FHA domain; IPR013954:Polynucleotide kinase 3 phosphatase, central region; IPR015636:Polynucleotide kinase 3, phosphatase; IPR023214:HAD-like domain
PTSG_02374	IPR001368:TNFR/CD27/30/40/95 cysteine-rich region; IPR003410:Hyalin; IPR009030:Growth factor, receptor
PTSG_02375	IPR002355:Multicopper oxidase, copper-binding site; IPR003006:Immunoglobulin/major histocompatibility complex, conserved site; IPR008972:Cupredoxin; IPR011706:Multicopper oxidase, type 2; IPR011707:Multicopper oxidase, type 3
PTSG_02376	IPR001451:Bacterial transferase hexapeptide repeat; IPR005835:Nucleotidyl transferase; IPR018357:Hexapeptide transferase, conserved site
PTSG_02379	IPR001611:Leucine-rich repeat
PTSG_02380	IPR007835:MOFRL domain
PTSG_02381	IPR000938:Cytoskeleton-associated protein, Gly-rich domain
PTSG_02382	IPR019322:Protein of unknown function DUF2366
PTSG_02386	IPR001680:WD40 repeat; IPR011046:WD40 repeat-like-containing domain; IPR015943:WD40/YVTN repeat-like-containing domain; IPR017986:WD40-repeat-containing domain; IPR019781:WD40 repeat, subgroup; IPR019782:WD40 repeat 2
PTSG_02387	IPR001071:Cellular retinaldehyde binding/alpha-tocopherol transport; IPR001251:Cellular retinaldehyde-binding/triple function, C-terminal; IPR011074:Phosphatidylinositol transfer protein-like, N-terminal
PTSG_02389	IPR003607:Metal-dependent phosphohydrolase, HD domain; IPR006674:Metal-dependent phosphohydrolase, HD subdomain
PTSG_02390	IPR015021:Domain of unknown function DUF1907
PTSG_02393	IPR002136:Ribosomal protein L4/L1e; IPR013005:Ribosomal protein L4/L1e, bacterial-type; IPR023574:Ribosomal protein L4 domain
PTSG_02394	IPR000449:Ubiquitin-associated/translation elongation factor EF1B, N-terminal; IPR009060:UBA-like; IPR010304:Survival motor neuron; IPR013894:Domain of unknown function DUF1767; IPR015940:Ubiquitin-associated/translation elongation factor EF1B, N-terminal, eukaryote; IPR018351:Tudor subgroup
PTSG_02395	IPR000719:Protein kinase, catalytic domain; IPR011009:Protein kinase-like domain; IPR011989:Armadillo-like helical; IPR016024:Armadillo-type fold; IPR017442:Serine/threonine-protein kinase-like domain
PTSG_02396	IPR004910:Yippee-like protein
PTSG_02397	IPR003718:Peroxiredoxin, OsmC-like protein; IPR015946:K homology domain-like, alpha/beta
PTSG_02398	IPR003689:Zinc/iron permease
PTSG_02399	IPR002101:Myristoylated alanine-rich C-kinase substrate MARCKS; IPR003903:Ubiquitin interacting motif
PTSG_02403	IPR000462:CDP-alcohol phosphatidyltransferase
PTSG_02405	IPR001440:Tetratricopeptide TPR-1; IPR011990:Tetratricopeptide-like helical; IPR013026:Tetratricopeptide repeat-containing; IPR019734:Tetratricopeptide repeat
PTSG_02406	IPR001279:Beta-lactamase-like
PTSG_02407	IPR001478:PDZ/DHR/GLGF
PTSG_02408	IPR006571:TLDc
PTSG_02409	IPR004853:Domain of unknown function DUF250
PTSG_02410	IPR001900:Ribonuclease II/R; IPR022966:Ribonuclease II/R, conserved site
PTSG_02411	IPR019079:Capsule synthesis protein, CapA
PTSG_02412	IPR002498:Phosphatidylinositol-4-phosphate 5-kinase, core; IPR017981:GPCR, family 2-like; IPR023610:Phosphatidylinositol-4-phosphate 5-kinase
PTSG_02413	IPR004343:Plus-3
PTSG_02414	IPR003316:Transcription factor E2F/dimerisation partner (TDP); IPR011991:Winged helix-turn-helix transcription repressor DNA-binding
PTSG_02417	IPR001632:G-protein, beta subunit; IPR001680:WD40 repeat; IPR011046:WD40 repeat-like-containing domain; IPR015943:WD40/YVTN repeat-like-containing domain; IPR017986:WD40-repeat-containing domain; IPR019775:WD40 repeat, conserved site; IPR019781:WD40 repeat, subgroup; IPR019782:WD40 repeat 2; IPR020472:G-protein beta WD-40 repeat
PTSG_02419	IPR001494:Importin-beta, N-terminal; IPR011989:Armadillo-like helical; IPR016024:Armadillo-type fold
PTSG_02420	IPR019495:Exosome complex, component CSL4
PTSG_02421	IPR015422:Pyridoxal phosphate-dependent transferase, major region, subdomain 2; IPR015424:Pyridoxal phosphate-dependent transferase, major domain
PTSG_02423	IPR001917:Aminotransferase, class-II, pyridoxal-phosphate binding site; IPR004839:Aminotransferase, class I/classII; IPR015421:Pyridoxal phosphate-dependent transferase, major region, subdomain 1; IPR015424:Pyridoxal phosphate-dependent transferase, major domain
PTSG_02424	IPR005033:YEATS
PTSG_02425	IPR000048:IQ motif, EF-hand binding site; IPR000980:SH2 motif; IPR001609:Myosin head, motor domain
PTSG_02428	IPR009244:Mediator complex, subunit Med7
PTSG_02431	IPR000804:Clathrin adaptor complex, small chain; IPR011012:Longin-like; IPR016635:Adaptor protein complex, sigma subunit; IPR022775:AP complex, mu/sigma subunit
PTSG_02432	IPR000449:Ubiquitin-associated/translation elongation factor EF1B, N-terminal; IPR009060:UBA-like; IPR015940:Ubiquitin-associated/translation elongation factor EF1B, N-terminal, eukaryote
PTSG_02433	IPR001680:WD40 repeat; IPR005821:Ion transport; IPR011046:WD40 repeat-like-containing domain; IPR015943:WD40/YVTN repeat-like-containing domain; IPR017986:WD40-repeat-containing domain; IPR019775:WD40 repeat, conserved site; IPR019781:WD40 repeat, subgroup; IPR019782:WD40 repeat 2; IPR020472:G-protein beta WD-40 repeat
PTSG_02434	IPR007704:Mannosyltransferase, DXD
PTSG_02435	IPR004838:Aminotransferases, class-I, pyridoxal-phosphate-binding site; IPR004839:Aminotransferase, class I/classII; IPR005957:Tyrosine aminotransferase; IPR005958:Tyrosine/nicotianamine aminotransferase; IPR015421:Pyridoxal phosphate-dependent transferase, major region, subdomain 1; IPR015422:Pyridoxal phosphate-dependent transferase, major region, subdomain 2; IPR015424:Pyridoxal phosphate-depe…
PTSG_02436	IPR001841:Zinc finger, RING-type; IPR007087:Zinc finger, C2H2-type; IPR011011:Zinc finger, FYVE/PHD-type; IPR013087:Zinc finger, C2H2-type/integrase, DNA-binding; IPR015880:Zinc finger, C2H2-like
PTSG_02438	IPR002759:Ribonuclease P/MRP protein subunit; IPR008570:ESCRT-II complex, vps25 subunit; IPR014040:ESCRT-II complex, vps25 subunit, C-terminal winged helix; IPR014041:ESCRT-II complex, vps25 subunit, N-terminal winged helix
PTSG_02439	IPR004263:Exostosin-like
PTSG_02440	IPR000086:NUDIX hydrolase domain; IPR003293:Nudix hydrolase 6-like; IPR015797:NUDIX hydrolase domain-like; IPR020084:NUDIX hydrolase, conserved site; IPR020476:NUDIX hydrolase
PTSG_02441	IPR002372:Pyrrolo-quinoline quinone repeat; IPR011047:Quinonprotein alcohol dehydrogenase-like; IPR018391:Pyrrolo-quinoline quinone beta-propeller repeat
PTSG_02443	IPR005479:Carbamoyl-phosphate synthetase, large subunit, ATP-binding; IPR009053:Prefoldin
PTSG_02444	IPR008408:Brain acid soluble protein 1
PTSG_02445	IPR004012:RUN
PTSG_02446	IPR005474:Transketolase, N-terminal; IPR005475:Transketolase-like, pyrimidine-binding domain; IPR005476:Transketolase, C-terminal; IPR005478:Transketolase, bacterial-like; IPR009014:Transketolase, C-terminal/Pyruvate-ferredoxin oxidoreductase, domain II; IPR015941:Transketolase-like, C-terminal; IPR020826:Transketolase binding site
PTSG_02449	IPR002108:Actin-binding, cofilin/tropomyosin type
PTSG_02450	IPR000683:Oxidoreductase, N-terminal; IPR004104:Oxidoreductase, C-terminal; IPR016040:NAD(P)-binding domain
PTSG_02451	IPR001792:Acylphosphatase-like; IPR017968:Acylphosphatase, conserved site
PTSG_02453	IPR002190:MAGE protein
PTSG_02456	IPR001092:Helix-loop-helix DNA-binding domain; IPR002418:Transcription regulator Myc; IPR011598:Helix-loop-helix DNA-binding
PTSG_02457	IPR001684:Ribosomal protein L27; IPR018261:Ribosomal protein L27, conserved site
PTSG_02458	IPR000253:Forkhead-associated (FHA) domain; IPR001510:Zinc finger, PARP-type; IPR001841:Zinc finger, RING-type; IPR008984:SMAD/FHA domain; IPR013083:Zinc finger, RING/FYVE/PHD-type
PTSG_02459	IPR000198:Rho GTPase-activating protein domain; IPR001849:Pleckstrin homology domain; IPR008936:Rho GTPase activation protein; IPR011993:Pleckstrin homology-type
PTSG_02460	IPR005122:Uracil-DNA glycosylase-like; IPR015637:DNA glycosylase, G/T mismatch
PTSG_02461	IPR000493:Inositol 1,4,5-trisphosphate-binding protein receptor; IPR000634:Serine/threonine dehydratase, pyridoxal-phosphate-binding site; IPR000699:Intracellular calcium-release channel; IPR003608:MIR; IPR005821:Ion transport; IPR011989:Armadillo-like helical; IPR013662:RyR/IP3R Homology associated domain; IPR014821:Inositol 1,4,5-trisphosphate/ryanodine receptor; IPR015925:Ryanodine receptor-re…
PTSG_02462	IPR019180:Oxidoreductase-like, N-terminal
PTSG_02463	IPR000851:Ribosomal protein S5; IPR005324:Ribosomal protein S5, C-terminal; IPR005711:Ribosomal protein S5, eukaryotic/archaeal; IPR013810:Ribosomal protein S5, N-terminal; IPR014720:Double-stranded RNA-binding-like; IPR014721:Ribosomal protein S5 domain 2-type fold, subgroup; IPR018192:Ribosomal protein S5, N-terminal, conserved site; IPR020568:Ribosomal protein S5 domain 2-type fold
PTSG_02464	IPR001932:Protein phosphatase 2C-like
PTSG_02465	IPR002048:Calcium-binding EF-hand; IPR011992:EF-hand-like domain; IPR018247:EF-Hand 1, calcium-binding site; IPR018248:EF-hand; IPR018249:EF-HAND 2
PTSG_02466	IPR000589:Ribosomal protein S15; IPR005290:Ribosomal protein S15, bacterial-type; IPR009068:S15/NS1, RNA-binding
PTSG_02467	IPR001163:Like-Sm ribonucleoprotein (LSM) domain; IPR006649:Like-Sm ribonucleoprotein (LSM) domain, eukaryotic/archaea-type; IPR010920:Like-Sm ribonucleoprotein (LSM)-related domain
PTSG_02469	IPR000980:SH2 motif; IPR001849:Pleckstrin homology domain; IPR011993:Pleckstrin homology-type
PTSG_02470	IPR001412:Aminoacyl-tRNA synthetase, class I, conserved site
PTSG_02471	IPR001202:WW/Rsp5/WWP; IPR001478:PDZ/DHR/GLGF
PTSG_02474	IPR002110:Ankyrin repeat; IPR020683:Ankyrin repeat-containing domain
PTSG_02475	IPR010378:Protein of unknown function DUF974
PTSG_02477	IPR001632:G-protein, beta subunit; IPR001680:WD40 repeat; IPR011046:WD40 repeat-like-containing domain; IPR012972:NLE; IPR015943:WD40/YVTN repeat-like-containing domain; IPR017986:WD40-repeat-containing domain; IPR019775:WD40 repeat, conserved site; IPR019781:WD40 repeat, subgroup; IPR019782:WD40 repeat 2; IPR020472:G-protein beta WD-40 repeat
PTSG_02479	IPR000504:RNA recognition motif domain; IPR010280:(Uracil-5)-methyltransferase; IPR012677:Nucleotide-binding, alpha-beta plait
PTSG_02480	IPR006594:LisH dimerisation motif; IPR006595:CTLH, C-terminal LisH motif
PTSG_02481	IPR000795:Protein synthesis factor, GTP-binding; IPR004161:Translation elongation factor EFTu/EF1A, domain 2; IPR005225:Small GTP-binding protein; IPR009000:Translation elongation/initiation factor/Ribosomal, beta-barrel; IPR015760:Translation initiation factor IF- 2; IPR023115:Translation initiation factor IF- 2, domain 3
PTSG_02482	IPR009886:HCaRG; IPR017920:COMM domain
PTSG_02483	IPR007087:Zinc finger, C2H2-type; IPR015880:Zinc finger, C2H2-like
PTSG_02485	IPR012496:TMC
PTSG_02486	IPR004843:Metallo-dependent phosphatase
PTSG_02487	IPR000608:Ubiquitin-conjugating enzyme, E2; IPR016135:Ubiquitin-conjugating enzyme/RWD-like; IPR023313:Ubiquitin-conjugating enzyme, active site
PTSG_02488	IPR001849:Pleckstrin homology domain; IPR011993:Pleckstrin homology-type
PTSG_02489	IPR000504:RNA recognition motif domain; IPR012677:Nucleotide-binding, alpha-beta plait
PTSG_02490	IPR001351:Ribosomal protein S3, C-terminal; IPR004044:K Homology, type 2; IPR004087:K Homology; IPR005703:Ribosomal protein S3, eukaryotic/archaeal; IPR009019:K Homology, prokaryotic type; IPR015946:K homology domain-like, alpha/beta
PTSG_02491	IPR000449:Ubiquitin-associated/translation elongation factor EF1B, N-terminal; IPR009007:Peptidase aspartic, catalytic; IPR009060:UBA-like; IPR015940:Ubiquitin-associated/translation elongation factor EF1B, N-terminal, eukaryote; IPR019103:Peptidase aspartic, eukaryotic predicted; IPR019955:Ubiquitin supergroup; IPR021109:Peptidase aspartic
PTSG_02492	IPR001878:Zinc finger, CCHC-type
PTSG_02493	IPR001878:Zinc finger, CCHC-type
PTSG_02494	IPR002048:Calcium-binding EF-hand; IPR009053:Prefoldin; IPR010978:tRNA-binding arm; IPR011992:EF-hand-like domain; IPR018247:EF-Hand 1, calcium-binding site; IPR018249:EF-HAND 2
PTSG_02495	IPR019367:PDZ-binding protein, CRIPT
PTSG_02496	IPR001176:1-aminocyclopropane-1-carboxylate synthase; IPR004839:Aminotransferase, class I/classII; IPR015421:Pyridoxal phosphate-dependent transferase, major region, subdomain 1; IPR015422:Pyridoxal phosphate-dependent transferase, major region, subdomain 2; IPR015424:Pyridoxal phosphate-dependent transferase, major domain
PTSG_02497	IPR001849:Pleckstrin homology domain; IPR011993:Pleckstrin homology-type
PTSG_02498	IPR002659:Glycosyl transferase, family 31
PTSG_02499	IPR018967:Iron sulphur-containing domain, CDGSH-type; IPR019610:Iron sulphur domain-containing, mitoNEET, N-terminal
PTSG_02500	IPR001452:Src homology-3 domain; IPR001478:PDZ/DHR/GLGF
PTSG_02501	IPR007062:Protein phosphatase inhibitor 2 (IPP-2)
PTSG_02503	IPR006162:Phosphopantetheine attachment site; IPR013216:Methyltransferase type 11
PTSG_02504	IPR001382:Glycoside hydrolase, family 47
PTSG_02505	IPR001900:Ribonuclease II/R; IPR006596:Nucleotide binding protein, PINc; IPR022966:Ribonuclease II/R, conserved site
PTSG_02506	IPR007577:Glycosyltransferase, DXD sugar-binding motif
PTSG_02507	IPR002821:Hydantoinase/oxoprolinase; IPR003692:Hydantoinase B/oxoprolinase; IPR008040:Hydantoinaseoxoprolinase, N-terminal
PTSG_02510	IPR001763:Rhodanese-like
PTSG_02511	IPR002677:Ribosomal protein L32p; IPR011332:Ribosomal protein, zinc-binding domain
PTSG_02512	IPR009053:Prefoldin; IPR012929:Tetratricopeptide, MLP1/MLP2-like
PTSG_02514	IPR019370:E2F-associated phosphoprotein
PTSG_02515	IPR000157:Toll-Interleukin receptor; IPR011989:Armadillo-like helical; IPR016024:Armadillo-type fold
PTSG_02516	IPR003191:Guanylate-binding protein, C-terminal; IPR015894:Guanylate-binding protein, N-terminal
PTSG_02517	IPR001650:Helicase, C-terminal; IPR011545:DNA/RNA helicase, DEAD/DEAH box type, N-terminal; IPR012961:DSH, C-terminal; IPR014001:DEAD-like helicase; IPR016438:RNA helicase, ATP-dependent, SK12/DOB1
PTSG_02518	IPR002893:Zinc finger, MYND-type
PTSG_02522	IPR001140:ABC transporter, transmembrane domain; IPR003439:ABC transporter-like; IPR003593:ATPase, AAA+ type, core; IPR011527:ABC transporter, transmembrane domain, type 1; IPR017871:ABC transporter, conserved site; IPR017940:ABC transporter, integral membrane type 1
PTSG_02523	IPR000073:Alpha/beta hydrolase fold-1
PTSG_02529	IPR003342:Glycosyl transferase, family 39; IPR003608:MIR; IPR016093:MIR motif
PTSG_02530	IPR007829:TM2
PTSG_02533	IPR001202:WW/Rsp5/WWP; IPR002713:FF domain
PTSG_02534	IPR018790:Protein of unknown function DUF2358
PTSG_02535	IPR001282:Glucose-6-phosphate dehydrogenase; IPR016040:NAD(P)-binding domain; IPR022674:Glucose-6-phosphate dehydrogenase, NAD-binding; IPR022675:Glucose-6-phosphate dehydrogenase, C-terminal
PTSG_02536	IPR001680:WD40 repeat; IPR011046:WD40 repeat-like-containing domain; IPR015943:WD40/YVTN repeat-like-containing domain; IPR017986:WD40-repeat-containing domain; IPR019775:WD40 repeat, conserved site; IPR019781:WD40 repeat, subgroup; IPR019782:WD40 repeat 2; IPR020472:G-protein beta WD-40 repeat; IPR021772:Protein of unknown function DUF3337
PTSG_02537	IPR002860:BNR repeat; IPR003137:Protease-associated domain, PA; IPR006581:VPS10; IPR011040:Neuraminidase
PTSG_02538	IPR000772:Ricin B lectin; IPR001173:Glycosyl transferase, family 2; IPR008997:Ricin B-related lectin
PTSG_02540	IPR000306:Zinc finger, FYVE-type; IPR011011:Zinc finger, FYVE/PHD-type; IPR013083:Zinc finger, RING/FYVE/PHD-type; IPR017455:Zinc finger, FYVE-related
PTSG_02541	IPR001680:WD40 repeat; IPR001841:Zinc finger, RING-type; IPR011046:WD40 repeat-like-containing domain; IPR013083:Zinc finger, RING/FYVE/PHD-type; IPR015943:WD40/YVTN repeat-like-containing domain; IPR017986:WD40-repeat-containing domain; IPR019775:WD40 repeat, conserved site; IPR019781:WD40 repeat, subgroup; IPR019782:WD40 repeat 2; IPR020472:G-protein beta WD-40 repeat
PTSG_02542	IPR001452:Src homology-3 domain; IPR011511:Variant SH3; IPR019497:Sorting nexin protein, WASP-binding domain
PTSG_02543	IPR001680:WD40 repeat; IPR011046:WD40 repeat-like-containing domain; IPR015943:WD40/YVTN repeat-like-containing domain; IPR017986:WD40-repeat-containing domain; IPR019775:WD40 repeat, conserved site; IPR019781:WD40 repeat, subgroup; IPR019782:WD40 repeat 2; IPR020472:G-protein beta WD-40 repeat
PTSG_02545	IPR002504:Inorganic polyphosphate/ATP-NAD kinase, predicted; IPR016064:ATP-NAD kinase, PpnK-type; IPR017437:ATP-NAD kinase, PpnK-type, all-beta; IPR017438:ATP-NAD kinase, PpnK-type, alpha/beta
PTSG_02548	IPR005343:Uncharacterised protein family UPF0120
PTSG_02549	IPR002099:DNA mismatch repair protein; IPR003594:ATPase-like, ATP-binding domain; IPR013507:DNA mismatch repair protein, C-terminal; IPR014721:Ribosomal protein S5 domain 2-type fold, subgroup; IPR014762:DNA mismatch repair, conserved site; IPR014763:DNA mismatch repair protein, N-terminal; IPR014790:MutL, C-terminal, dimerisation; IPR015434:Post Meiotic Segregation 2; IPR015880:Zinc finger, C2H2…
PTSG_02550	IPR018948:GTP-binding protein TrmE, N-terminal
PTSG_02551	IPR001841:Zinc finger, RING-type; IPR001965:Zinc finger, PHD-type; IPR011011:Zinc finger, FYVE/PHD-type; IPR013083:Zinc finger, RING/FYVE/PHD-type; IPR019786:Zinc finger, PHD-type, conserved site; IPR019787:Zinc finger, PHD-finger
PTSG_02552	IPR000195:Rab-GAP/TBC domain
PTSG_02553	IPR006089:Acyl-CoA dehydrogenase, conserved site; IPR006090:Acyl-CoA oxidase/dehydrogenase, type 1; IPR006091:Acyl-CoA oxidase/dehydrogenase, central domain; IPR006092:Acyl-CoA dehydrogenase, N-terminal; IPR009075:Acyl-CoA dehydrogenase/oxidase C-terminal; IPR009100:Acyl-CoA dehydrogenase/oxidase; IPR013786:Acyl-CoA dehydrogenase/oxidase, N-terminal
PTSG_02556	IPR001440:Tetratricopeptide TPR-1; IPR001849:Pleckstrin homology domain; IPR002151:Kinesin light chain; IPR006597:Sel1-like; IPR011990:Tetratricopeptide-like helical; IPR011993:Pleckstrin homology-type; IPR013026:Tetratricopeptide repeat-containing; IPR019734:Tetratricopeptide repeat
PTSG_02558	IPR001680:WD40 repeat; IPR015943:WD40/YVTN repeat-like-containing domain; IPR016040:NAD(P)-binding domain; IPR017986:WD40-repeat-containing domain; IPR019782:WD40 repeat 2
PTSG_02559	IPR001368:TNFR/CD27/30/40/95 cysteine-rich region; IPR001764:Glycoside hydrolase, family 3, N-terminal; IPR017853:Glycoside hydrolase, superfamily; IPR018378:C-type lectin, conserved site
PTSG_02560	IPR017871:ABC transporter, conserved site
PTSG_02562	IPR011992:EF-hand-like domain; IPR018247:EF-Hand 1, calcium-binding site; IPR018249:EF-HAND 2
PTSG_02563	IPR008758:Peptidase S28
PTSG_02564	IPR005301:Mob1/phocein
PTSG_02565	IPR001208:DNA-dependent ATPase MCM; IPR003593:ATPase, AAA+ type, core; IPR009022:Elongation factor G/III/V; IPR012340:Nucleic acid-binding, OB-fold; IPR016027:Nucleic acid-binding, OB-fold-like; IPR018978:Ribosome maturation protein SBDS, C-terminal
PTSG_02566	IPR001394:Peptidase C19, ubiquitin carboxyl-terminal hydrolase 2; IPR006615:Peptidase C19, ubiquitin-specific peptidase, DUSP domain; IPR011992:EF-hand-like domain; IPR018200:Peptidase C19, ubiquitin carboxyl-terminal hydrolase 2, conserved site
PTSG_02567	IPR019378:GDP-fucose protein O-fucosyltransferase
PTSG_02568	IPR000742:Epidermal growth factor-like, type 3; IPR000922:D-galactoside/L-rhamnose binding SUEL lectin domain; IPR006150:Cysteine-rich repeat; IPR006209:EGF; IPR006210:Epidermal growth factor-like; IPR013032:EGF-like region, conserved site
PTSG_02571	IPR000195:Rab-GAP/TBC domain
PTSG_02572	IPR002482:Peptidoglycan-binding Lysin subgroup; IPR018392:Peptidoglycan-binding lysin domain
PTSG_02573	IPR007834:DSS1/SEM1
PTSG_02574	IPR001680:WD40 repeat; IPR011046:WD40 repeat-like-containing domain; IPR015943:WD40/YVTN repeat-like-containing domain; IPR017986:WD40-repeat-containing domain; IPR019781:WD40 repeat, subgroup; IPR019782:WD40 repeat 2; IPR020472:G-protein beta WD-40 repeat
PTSG_02575	IPR009729:Galactose-3-O-sulfotransferase
PTSG_02577	IPR011046:WD40 repeat-like-containing domain; IPR015943:WD40/YVTN repeat-like-containing domain
PTSG_02578	IPR003123:Vacuolar sorting protein 9
PTSG_02580	IPR000131:ATPase, F1 complex, gamma subunit
PTSG_02581	IPR021504:Protein of unknown function DUF3161
PTSG_02584	IPR000435:Tektin
PTSG_02585	IPR000910:High mobility group, HMG1/HMG2; IPR006640:Domain of unknown function SprT-like; IPR009071:High mobility group, superfamily
PTSG_02586	IPR001107:Band 7 protein
PTSG_02587	IPR011564:Telomere end binding protein; IPR012340:Nucleic acid-binding, OB-fold; IPR016027:Nucleic acid-binding, OB-fold-like
PTSG_02588	IPR007235:Glycosyl transferase, family 28, C-terminal
PTSG_02590	IPR021134:Bestrophin/UPF0187
PTSG_02591	IPR002259:Delayed-early response protein/equilibrative nucleoside transporter; IPR016196:Major facilitator superfamily, general substrate transporter
PTSG_02592	IPR002259:Delayed-early response protein/equilibrative nucleoside transporter; IPR016196:Major facilitator superfamily, general substrate transporter
PTSG_02594	IPR001680:WD40 repeat; IPR003593:ATPase, AAA+ type, core; IPR011046:WD40 repeat-like-containing domain; IPR015943:WD40/YVTN repeat-like-containing domain; IPR017986:WD40-repeat-containing domain; IPR019781:WD40 repeat, subgroup; IPR019782:WD40 repeat 2
PTSG_02595	IPR000719:Protein kinase, catalytic domain; IPR001611:Leucine-rich repeat; IPR003591:Leucine-rich repeat, typical subtype; IPR011009:Protein kinase-like domain; IPR013032:EGF-like region, conserved site; IPR017442:Serine/threonine-protein kinase-like domain; IPR019775:WD40 repeat, conserved site
PTSG_02597	IPR000157:Toll-Interleukin receptor; IPR000980:SH2 motif
PTSG_02600	IPR011042:Six-bladed beta-propeller, TolB-like
PTSG_02604	IPR000719:Protein kinase, catalytic domain; IPR011009:Protein kinase-like domain; IPR017442:Serine/threonine-protein kinase-like domain
PTSG_02605	IPR000795:Protein synthesis factor, GTP-binding; IPR002921:Lipase, class 3
PTSG_02606	IPR003653:Peptidase C48, SUMO/Sentrin/Ubl1
PTSG_02610	IPR010007:SPANX family protein
PTSG_02611	IPR001478:PDZ/DHR/GLGF
PTSG_02614	IPR000198:Rho GTPase-activating protein domain; IPR004827:Basic-leucine zipper (bZIP) transcription factor; IPR008936:Rho GTPase activation protein
PTSG_02615	IPR007286:EAP30
PTSG_02616	IPR005178:Protein of unknown function DUF300
PTSG_02617	IPR000210:BTB/POZ-like; IPR000408:Regulator of chromosome condensation, RCC1; IPR002110:Ankyrin repeat; IPR009060:UBA-like; IPR009091:Regulator of chromosome condensation/beta-lactamase-inhibitor protein II; IPR011333:BTB/POZ fold; IPR013069:BTB/POZ; IPR020683:Ankyrin repeat-containing domain
PTSG_02618	IPR011042:Six-bladed beta-propeller, TolB-like
PTSG_02619	IPR006089:Acyl-CoA dehydrogenase, conserved site; IPR006090:Acyl-CoA oxidase/dehydrogenase, type 1; IPR006091:Acyl-CoA oxidase/dehydrogenase, central domain; IPR006092:Acyl-CoA dehydrogenase, N-terminal; IPR009075:Acyl-CoA dehydrogenase/oxidase C-terminal; IPR009100:Acyl-CoA dehydrogenase/oxidase; IPR013786:Acyl-CoA dehydrogenase/oxidase, N-terminal
PTSG_02620	IPR007052:CS-like domain; IPR008978:HSP20-like chaperone; IPR017447:CS domain
PTSG_02621	IPR006086:XPG/RAD2 endonuclease
PTSG_02624	IPR001296:Glycosyl transferase, group 1; IPR007087:Zinc finger, C2H2-type; IPR013234:PIGA, GPI anchor biosynthesis; IPR015880:Zinc finger, C2H2-like
PTSG_02626	IPR001878:Zinc finger, CCHC-type; IPR006058:2Fe-2S ferredoxin, iron-sulphur binding site
PTSG_02627	IPR005829:Sugar transporter, conserved site; IPR006055:Exonuclease; IPR006162:Phosphopantetheine attachment site; IPR012337:Ribonuclease H-like; IPR013520:Exonuclease, RNase T/DNA polymerase III
PTSG_02628	IPR000897:Signal recognition particle, SRP54 subunit, GTPase
PTSG_02630	IPR001563:Peptidase S10, serine carboxypeptidase; IPR002047:Adipokinetic hormone, conserved site; IPR018202:Peptidase S10, serine carboxypeptidase, active site
PTSG_02631	IPR001563:Peptidase S10, serine carboxypeptidase; IPR018202:Peptidase S10, serine carboxypeptidase, active site
PTSG_02632	IPR003697:Maf-like protein
PTSG_02633	IPR000195:Rab-GAP/TBC domain; IPR000719:Protein kinase, catalytic domain; IPR001245:Serine-threonine/tyrosine-protein kinase; IPR008266:Tyrosine-protein kinase, active site; IPR011009:Protein kinase-like domain; IPR020635:Tyrosine-protein kinase, catalytic domain; IPR020683:Ankyrin repeat-containing domain
PTSG_02634	IPR007000:Phospholipase B-like; IPR018117:DNA methylase, C-5 cytosine-specific, active site
PTSG_02636	IPR001227:Acyl transferase domain; IPR014043:Acyl transferase; IPR016035:Acyl transferase/acyl hydrolase/lysophospholipase
PTSG_02637	IPR011042:Six-bladed beta-propeller, TolB-like
PTSG_02639	IPR023398:Translation Initiation factor eIF- 4e-like domain
PTSG_02641	IPR000504:RNA recognition motif domain; IPR006569:RNA polymerase II, large subunit, CTD; IPR006903:Domain of unknown function DUF618; IPR008942:ENTH/VHS; IPR012677:Nucleotide-binding, alpha-beta plait
PTSG_02642	IPR018627:Uncharacterised protein family UPF0405
PTSG_02643	IPR002048:Calcium-binding EF-hand; IPR011992:EF-hand-like domain; IPR018247:EF-Hand 1, calcium-binding site; IPR018249:EF-HAND 2; IPR023011:ATPase, F0 complex, subunit A, active site
PTSG_02644	IPR003959:ATPase, AAA-type, core; IPR003960:ATPase, AAA-type, conserved site
PTSG_02646	IPR005479:Carbamoyl-phosphate synthetase, large subunit, ATP-binding; IPR013816:ATP-grasp fold, subdomain 2; IPR018120:Glycoside hydrolase, family 1, active site
PTSG_02647	IPR015916:Galactose oxidase, beta-propeller
PTSG_02650	IPR001680:WD40 repeat; IPR011047:Quinonprotein alcohol dehydrogenase-like; IPR015943:WD40/YVTN repeat-like-containing domain
PTSG_02652	IPR001440:Tetratricopeptide TPR-1; IPR002151:Kinesin light chain; IPR002885:Pentatricopeptide repeat; IPR011990:Tetratricopeptide-like helical; IPR013026:Tetratricopeptide repeat-containing; IPR019734:Tetratricopeptide repeat
PTSG_02653	IPR015943:WD40/YVTN repeat-like-containing domain
PTSG_02656	IPR000408:Regulator of chromosome condensation, RCC1; IPR000569:HECT; IPR001870:B302/SPRY domain; IPR003877:SPla/RYanodine receptor SPRY; IPR004939:Anaphase-promoting complex, subunit 10, DOC domain; IPR008979:Galactose-binding domain-like; IPR008985:Concanavalin A-like lectin/glucanase; IPR009091:Regulator of chromosome condensation/beta-lactamase-inhibitor protein II
PTSG_02657	IPR005334:Tctex-1
PTSG_02658	IPR000571:Zinc finger, CCCH-type; IPR001841:Zinc finger, RING-type; IPR013083:Zinc finger, RING/FYVE/PHD-type; IPR017907:Zinc finger, RING-type, conserved site; IPR018957:Zinc finger, C3HC4 RING-type
PTSG_02659	IPR001452:Src homology-3 domain; IPR001478:PDZ/DHR/GLGF; IPR008144:Guanylate kinase; IPR008145:Guanylate kinase/L-type calcium channel; IPR020590:Guanylate kinase, conserved site
PTSG_02668	IPR002589:Appr-1-p processing; IPR012677:Nucleotide-binding, alpha-beta plait
PTSG_02671	IPR011043:Galactose oxidase/kelch, beta-propeller; IPR015916:Galactose oxidase, beta-propeller
PTSG_02674	IPR011042:Six-bladed beta-propeller, TolB-like
PTSG_02677	IPR000719:Protein kinase, catalytic domain; IPR001245:Serine-threonine/tyrosine-protein kinase; IPR003591:Leucine-rich repeat, typical subtype; IPR011009:Protein kinase-like domain
PTSG_02678	IPR008922:Di-copper centre-containing; IPR019793:Peroxidases heam-ligand binding site
PTSG_02681	IPR000845:Nucleoside phosphorylase domain; IPR020859:ROC GTPase
PTSG_02685	IPR001680:WD40 repeat; IPR011046:WD40 repeat-like-containing domain; IPR011047:Quinonprotein alcohol dehydrogenase-like; IPR015943:WD40/YVTN repeat-like-containing domain; IPR017986:WD40-repeat-containing domain; IPR018391:Pyrrolo-quinoline quinone beta-propeller repeat; IPR019775:WD40 repeat, conserved site; IPR019781:WD40 repeat, subgroup; IPR019782:WD40 repeat 2; IPR020472:G-protein beta WD-40…
PTSG_02686	IPR001440:Tetratricopeptide TPR-1; IPR011990:Tetratricopeptide-like helical; IPR013026:Tetratricopeptide repeat-containing; IPR019734:Tetratricopeptide repeat
PTSG_02688	IPR000819:Peptidase M17, leucyl aminopeptidase, C-terminal; IPR011356:Peptidase M17
PTSG_02689	IPR006620:Prolyl 4-hydroxylase, alpha subunit
PTSG_02690	IPR000297:Peptidyl-prolyl cis-trans isomerase, PpiC-type; IPR001202:WW/Rsp5/WWP; IPR023058:Peptidyl-prolyl cis-trans isomerase, PpiC-type, conserved site
PTSG_02691	IPR000182:GCN5-related N-acetyltransferase (GNAT) domain; IPR016181:Acyl-CoA N-acyltransferase
PTSG_02692	IPR018143:Folate receptor-like
PTSG_02696	IPR002198:Short-chain dehydrogenase/reductase SDR; IPR002347:Glucose/ribitol dehydrogenase; IPR006393:Sepiapterin reductase; IPR016040:NAD(P)-binding domain
PTSG_02697	IPR007177:Domain of unknown function DUF367; IPR007209:RNase L inhibitor RLI, possible metal-binding domain; IPR018247:EF-Hand 1, calcium-binding site
PTSG_02701	IPR000648:Oxysterol-binding protein; IPR001849:Pleckstrin homology domain; IPR011993:Pleckstrin homology-type; IPR018494:Oxysterol-binding protein, conserved site
PTSG_02702	IPR003397:Mitochondrial inner membrane translocase complex, subunit Tim17/22
PTSG_02703	IPR005366:Uncharacterised protein family UPF0172
PTSG_02705	IPR000719:Protein kinase, catalytic domain; IPR001245:Serine-threonine/tyrosine-protein kinase; IPR011009:Protein kinase-like domain
PTSG_02707	IPR000048:IQ motif, EF-hand binding site; IPR001609:Myosin head, motor domain; IPR001849:Pleckstrin homology domain; IPR011993:Pleckstrin homology-type
PTSG_02712	IPR001611:Leucine-rich repeat
PTSG_02713	IPR015916:Galactose oxidase, beta-propeller
PTSG_02714	IPR005479:Carbamoyl-phosphate synthetase, large subunit, ATP-binding; IPR013816:ATP-grasp fold, subdomain 2
PTSG_02717	IPR002589:Appr-1-p processing
PTSG_02718	IPR015943:WD40/YVTN repeat-like-containing domain
PTSG_02720	IPR023306:ATPase, cation-transporting, domain N
PTSG_02727	IPR000719:Protein kinase, catalytic domain; IPR008271:Serine/threonine-protein kinase, active site; IPR011009:Protein kinase-like domain; IPR017442:Serine/threonine-protein kinase-like domain
PTSG_02728	IPR011042:Six-bladed beta-propeller, TolB-like
PTSG_02729	IPR000086:NUDIX hydrolase domain; IPR005821:Ion transport; IPR015797:NUDIX hydrolase domain-like
PTSG_02730	IPR000372:Leucine-rich repeat-containing N-terminal; IPR001611:Leucine-rich repeat; IPR003591:Leucine-rich repeat, typical subtype; IPR003961:Fibronectin, type III; IPR008957:Fibronectin type III domain; IPR013783:Immunoglobulin-like fold
PTSG_02732	IPR001878:Zinc finger, CCHC-type; IPR002791:Domain of unknown function DUF89; IPR004567:Type II pantothenate kinase; IPR011602:Fumble
PTSG_02733	IPR001680:WD40 repeat; IPR011046:WD40 repeat-like-containing domain; IPR015943:WD40/YVTN repeat-like-containing domain
PTSG_02734	IPR001092:Helix-loop-helix DNA-binding domain; IPR011598:Helix-loop-helix DNA-binding
PTSG_02735	IPR001680:WD40 repeat; IPR006594:LisH dimerisation motif; IPR011046:WD40 repeat-like-containing domain; IPR011989:Armadillo-like helical; IPR015943:WD40/YVTN repeat-like-containing domain; IPR017986:WD40-repeat-containing domain; IPR019782:WD40 repeat 2
PTSG_02736	IPR001841:Zinc finger, RING-type; IPR003613:U box domain; IPR008974:TRAF-like; IPR013083:Zinc finger, RING/FYVE/PHD-type; IPR013323:Seven In Absentia Homolog-type
PTSG_02737	IPR001611:Leucine-rich repeat
PTSG_02738	IPR003594:ATPase-like, ATP-binding domain; IPR011124:Zinc finger, CW-type
PTSG_02739	IPR008547:Protein of unknown function DUF829, TMEM53; IPR017985:DNA methylase, N-4 cytosine-specific, conserved site
PTSG_02740	IPR001917:Aminotransferase, class-II, pyridoxal-phosphate binding site; IPR005024:Snf7
PTSG_02741	IPR012576:NADH:ubiquinone oxidoreductase, B12 subunit
PTSG_02742	IPR010796:B9
PTSG_02743	IPR007213:Leucine carboxyl methyltransferase; IPR016651:Leucine carboxyl methyltransferase, LCTM1 1; IPR021121:Leucine carboxyl methyltransferase, eukaryotic
PTSG_02744	IPR006575:RWD domain; IPR016135:Ubiquitin-conjugating enzyme/RWD-like
PTSG_02745	IPR001660:Sterile alpha motif domain; IPR010993:Sterile alpha motif homology; IPR011510:Sterile alpha motif, type 2; IPR013761:Sterile alpha motif-type; IPR021129:Sterile alpha motif, type 1
PTSG_02746	IPR002558:I/LWEQ; IPR008942:ENTH/VHS; IPR011417:ANTH
PTSG_02749	IPR000679:Zinc finger, GATA-type; IPR013088:Zinc finger, NHR/GATA-type
PTSG_02750	IPR003593:ATPase, AAA+ type, core; IPR006935:UvrABC complex, subunit B; IPR018999:RNA helicase UPF1, UPF2-interacting domain
PTSG_02752	IPR000014:PAS; IPR001394:Peptidase C19, ubiquitin carboxyl-terminal hydrolase 2
PTSG_02754	IPR000086:NUDIX hydrolase domain; IPR015797:NUDIX hydrolase domain-like
PTSG_02755	IPR003719:Phenazine biosynthesis PhzC/PhzF protein
PTSG_02756	IPR015943:WD40/YVTN repeat-like-containing domain
PTSG_02757	IPR000408:Regulator of chromosome condensation, RCC1; IPR001412:Aminoacyl-tRNA synthetase, class I, conserved site; IPR009091:Regulator of chromosome condensation/beta-lactamase-inhibitor protein II
PTSG_02758	IPR001452:Src homology-3 domain; IPR010989:t-SNARE; IPR011072:HR1 rho-binding repeat; IPR011511:Variant SH3; IPR011992:EF-hand-like domain; IPR018249:EF-HAND 2; IPR019528:Pericentrin/AKAP-450 centrosomal targeting domain
PTSG_02760	IPR000413:Integrin alpha chain; IPR000719:Protein kinase, catalytic domain; IPR001245:Serine-threonine/tyrosine-protein kinase; IPR003410:Hyalin; IPR003609:Apple-like; IPR008266:Tyrosine-protein kinase, active site; IPR011009:Protein kinase-like domain; IPR013519:Integrin alpha beta-propellor; IPR017441:Protein kinase, ATP binding site
PTSG_02761	IPR003111:Peptidase S16, lon N-terminal; IPR015947:Pseudouridine synthase/archaeosine transglycosylase-like
PTSG_02762	IPR000640:Translation elongation factor EFG/EF2, C-terminal; IPR000795:Protein synthesis factor, GTP-binding; IPR004161:Translation elongation factor EFTu/EF1A, domain 2; IPR005225:Small GTP-binding protein; IPR005517:Translation elongation factor EFG/EF2, domain IV; IPR009000:Translation elongation/initiation factor/Ribosomal, beta-barrel; IPR009022:Elongation factor G/III/V; IPR014721:Ribosomal…
PTSG_02763	IPR000552:Ribosomal protein L44e; IPR011332:Ribosomal protein, zinc-binding domain
PTSG_02765	IPR001680:WD40 repeat; IPR011046:WD40 repeat-like-containing domain; IPR015943:WD40/YVTN repeat-like-containing domain; IPR017986:WD40-repeat-containing domain; IPR019775:WD40 repeat, conserved site; IPR019782:WD40 repeat 2
PTSG_02766	IPR001857:Ribosomal protein L19; IPR008991:Translation protein SH3-like
PTSG_02767	IPR000352:Peptide chain release factor class I/class II; IPR005139:Peptide chain release factor
PTSG_02768	IPR008509:Protein of unknown function DUF791; IPR016196:Major facilitator superfamily, general substrate transporter
PTSG_02771	IPR002198:Short-chain dehydrogenase/reductase SDR; IPR002347:Glucose/ribitol dehydrogenase; IPR016040:NAD(P)-binding domain; IPR020904:Short-chain dehydrogenase/reductase, conserved site
PTSG_02772	IPR009890:Etoposide-induced 2.4
PTSG_02773	IPR006941:Ribonuclease CAF1; IPR012337:Ribonuclease H-like
PTSG_02776	IPR005746:Thioredoxin; IPR005788:Disulphide isomerase; IPR011679:Endoplasmic reticulum, protein ERp29, C-terminal; IPR012335:Thioredoxin fold; IPR012336:Thioredoxin-like fold; IPR013766:Thioredoxin domain; IPR017936:Thioredoxin-like; IPR017937:Thioredoxin, conserved site
PTSG_02777	IPR000225:Armadillo; IPR011989:Armadillo-like helical; IPR016024:Armadillo-type fold
PTSG_02778	IPR003395:RecF/RecN/SMC; IPR010935:SMCs flexible hinge
PTSG_02779	IPR011042:Six-bladed beta-propeller, TolB-like; IPR015916:Galactose oxidase, beta-propeller
PTSG_02780	IPR000192:Aminotransferase, class V/Cysteine desulfurase; IPR015421:Pyridoxal phosphate-dependent transferase, major region, subdomain 1; IPR015422:Pyridoxal phosphate-dependent transferase, major region, subdomain 2; IPR015424:Pyridoxal phosphate-dependent transferase, major domain
PTSG_02781	IPR000182:GCN5-related N-acetyltransferase (GNAT) domain; IPR016181:Acyl-CoA N-acyltransferase
PTSG_02782	IPR001227:Acyl transferase domain; IPR003965:Fatty acid synthase; IPR014043:Acyl transferase; IPR016035:Acyl transferase/acyl hydrolase/lysophospholipase; IPR016036:Malonyl-CoA ACP transacylase, ACP-binding
PTSG_02783	IPR012908:PGAP1-like
PTSG_02784	IPR001564:Nucleoside diphosphate kinase; IPR023005:Nucleoside diphosphate kinase, active site
PTSG_02785	IPR006652:Kelch repeat type 1; IPR011498:Kelch repeat type 2; IPR015915:Kelch-type beta propeller; IPR023334:REKLES domain
PTSG_02786	IPR000261:EPS15 homology (EH); IPR000980:SH2 motif; IPR006020:Phosphotyrosine interaction domain; IPR011992:EF-hand-like domain; IPR011993:Pleckstrin homology-type
PTSG_02787	IPR001849:Pleckstrin homology domain; IPR011993:Pleckstrin homology-type
PTSG_02788	IPR000719:Protein kinase, catalytic domain; IPR011009:Protein kinase-like domain; IPR017441:Protein kinase, ATP binding site; IPR017442:Serine/threonine-protein kinase-like domain
PTSG_02789	IPR006163:Phosphopantetheine-binding; IPR009081:Acyl carrier protein-like
PTSG_02790	IPR000183:Ornithine/DAP/Arg decarboxylase; IPR002433:Ornithine decarboxylase; IPR009006:Alanine racemase/group IV decarboxylase, C-terminal; IPR022643:Orn/DAP/Arg decarboxylase 2, C-terminal; IPR022644:Orn/DAP/Arg decarboxylase 2, N-terminal; IPR022653:Orn/DAP/Arg decarboxylase 2, pyridoxal-phosphate binding site; IPR022657:Orn/DAP/Arg decarboxylase 2, conserved site
PTSG_02792	IPR015943:WD40/YVTN repeat-like-containing domain
PTSG_02793	IPR005479:Carbamoyl-phosphate synthetase, large subunit, ATP-binding; IPR013816:ATP-grasp fold, subdomain 2
PTSG_02794	IPR011042:Six-bladed beta-propeller, TolB-like
PTSG_02795	IPR023306:ATPase, cation-transporting, domain N
PTSG_02796	IPR000719:Protein kinase, catalytic domain; IPR001245:Serine-threonine/tyrosine-protein kinase; IPR001611:Leucine-rich repeat; IPR003591:Leucine-rich repeat, typical subtype; IPR011009:Protein kinase-like domain
PTSG_02802	IPR001440:Tetratricopeptide TPR-1; IPR001849:Pleckstrin homology domain; IPR002151:Kinesin light chain; IPR011990:Tetratricopeptide-like helical; IPR011993:Pleckstrin homology-type; IPR013026:Tetratricopeptide repeat-containing; IPR019734:Tetratricopeptide repeat
PTSG_02803	IPR005331:Sulfotransferase
PTSG_02804	IPR011108:RNA-metabolising metallo-beta-lactamase; IPR022712:Beta-Casp domain
PTSG_02805	IPR000182:GCN5-related N-acetyltransferase (GNAT) domain; IPR016181:Acyl-CoA N-acyltransferase
PTSG_02806	IPR002097:Profilin/allergen; IPR005455:Profilin, plant
PTSG_02809	IPR001878:Zinc finger, CCHC-type; IPR004589:DNA helicase, ATP-dependent, RecQ type; IPR011545:DNA/RNA helicase, DEAD/DEAH box type, N-terminal; IPR013084:Zinc finger, CCHC retroviral-type; IPR014001:DEAD-like helicase; IPR021110:DNA replication/checkpoint protein
PTSG_02810	IPR004299:Membrane bound O-acyl transferase, MBOAT
PTSG_02811	IPR001841:Zinc finger, RING-type; IPR013083:Zinc finger, RING/FYVE/PHD-type; IPR018957:Zinc finger, C3HC4 RING-type; IPR019775:WD40 repeat, conserved site
PTSG_02812	IPR000851:Ribosomal protein S5; IPR005324:Ribosomal protein S5, C-terminal; IPR014721:Ribosomal protein S5 domain 2-type fold, subgroup; IPR020568:Ribosomal protein S5 domain 2-type fold
PTSG_02815	IPR000933:Glycoside hydrolase, family 29; IPR013781:Glycoside hydrolase, subgroup, catalytic core; IPR017853:Glycoside hydrolase, superfamily
PTSG_02816	IPR013216:Methyltransferase type 11
PTSG_02818	IPR013816:ATP-grasp fold, subdomain 2
PTSG_02820	IPR011042:Six-bladed beta-propeller, TolB-like
PTSG_02821	IPR001849:Pleckstrin homology domain; IPR011990:Tetratricopeptide-like helical; IPR011993:Pleckstrin homology-type; IPR019734:Tetratricopeptide repeat
PTSG_02826	IPR011045:Nitrous oxide reductase, N-terminal; IPR015943:WD40/YVTN repeat-like-containing domain
PTSG_02828	IPR015916:Galactose oxidase, beta-propeller
PTSG_02831	IPR000719:Protein kinase, catalytic domain; IPR001245:Serine-threonine/tyrosine-protein kinase; IPR001611:Leucine-rich repeat; IPR003591:Leucine-rich repeat, typical subtype; IPR011009:Protein kinase-like domain
PTSG_02837	IPR011042:Six-bladed beta-propeller, TolB-like
PTSG_02838	IPR011043:Galactose oxidase/kelch, beta-propeller
PTSG_02842	IPR005479:Carbamoyl-phosphate synthetase, large subunit, ATP-binding; IPR013816:ATP-grasp fold, subdomain 2
PTSG_02845	IPR015943:WD40/YVTN repeat-like-containing domain
PTSG_02846	IPR003439:ABC transporter-like; IPR003593:ATPase, AAA+ type, core; IPR011527:ABC transporter, transmembrane domain, type 1; IPR017871:ABC transporter, conserved site
PTSG_02847	IPR000719:Protein kinase, catalytic domain; IPR001245:Serine-threonine/tyrosine-protein kinase; IPR006020:Phosphotyrosine interaction domain; IPR008266:Tyrosine-protein kinase, active site; IPR011009:Protein kinase-like domain; IPR011993:Pleckstrin homology-type; IPR017441:Protein kinase, ATP binding site
PTSG_02848	IPR001650:Helicase, C-terminal; IPR002464:DNA/RNA helicase, ATP-dependent, DEAH-box type, conserved site; IPR003029:Ribosomal protein S1, RNA-binding domain; IPR007502:Helicase-associated domain; IPR011545:DNA/RNA helicase, DEAD/DEAH box type, N-terminal; IPR011709:Domain of unknown function DUF1605; IPR012340:Nucleic acid-binding, OB-fold; IPR014001:DEAD-like helicase; IPR016027:Nucleic acid-bin…
PTSG_02851	IPR000197:Zinc finger, TAZ-type; IPR006058:2Fe-2S ferredoxin, iron-sulphur binding site
PTSG_02852	IPR016024:Armadillo-type fold
PTSG_02853	IPR000719:Protein kinase, catalytic domain; IPR001412:Aminoacyl-tRNA synthetase, class I, conserved site; IPR002290:Serine/threonine-protein kinase domain; IPR008271:Serine/threonine-protein kinase, active site; IPR011009:Protein kinase-like domain; IPR017441:Protein kinase, ATP binding site; IPR017442:Serine/threonine-protein kinase-like domain
PTSG_02856	IPR000467:D111/G-patch
PTSG_02857	IPR000719:Protein kinase, catalytic domain; IPR001245:Serine-threonine/tyrosine-protein kinase; IPR008271:Serine/threonine-protein kinase, active site; IPR011009:Protein kinase-like domain; IPR017441:Protein kinase, ATP binding site
PTSG_02858	IPR001440:Tetratricopeptide TPR-1; IPR002151:Kinesin light chain; IPR011717:Tetratricopeptide TPR-4; IPR011990:Tetratricopeptide-like helical; IPR013026:Tetratricopeptide repeat-containing; IPR019734:Tetratricopeptide repeat
PTSG_02861	IPR001680:WD40 repeat; IPR003593:ATPase, AAA+ type, core; IPR011046:WD40 repeat-like-containing domain; IPR011047:Quinonprotein alcohol dehydrogenase-like; IPR015943:WD40/YVTN repeat-like-containing domain; IPR017986:WD40-repeat-containing domain; IPR019781:WD40 repeat, subgroup
PTSG_02868	IPR000157:Toll-Interleukin receptor; IPR011042:Six-bladed beta-propeller, TolB-like
PTSG_02873	IPR000300:Inositol polyphosphate-related phosphatase; IPR005135:Endonuclease/exonuclease/phosphatase
PTSG_02874	IPR000198:Rho GTPase-activating protein domain; IPR008936:Rho GTPase activation protein
PTSG_02875	IPR015943:WD40/YVTN repeat-like-containing domain
PTSG_02877	IPR001781:Zinc finger, LIM-type
PTSG_02879	IPR001222:Zinc finger, TFIIS-type
PTSG_02880	IPR011678:Domain of unknown function DUF1620
PTSG_02881	IPR011047:Quinonprotein alcohol dehydrogenase-like
PTSG_02882	IPR001680:WD40 repeat; IPR011046:WD40 repeat-like-containing domain; IPR011047:Quinonprotein alcohol dehydrogenase-like; IPR015943:WD40/YVTN repeat-like-containing domain; IPR017986:WD40-repeat-containing domain; IPR019781:WD40 repeat, subgroup; IPR019782:WD40 repeat 2
PTSG_02883	IPR008942:ENTH/VHS; IPR011417:ANTH; IPR013809:Epsin-like, N-terminal
PTSG_02884	IPR000626:Ubiquitin; IPR019955:Ubiquitin supergroup; IPR019956:Ubiquitin subgroup
PTSG_02885	IPR008030:NmrA-like; IPR016040:NAD(P)-binding domain
PTSG_02886	IPR000923:Blue (type 1) copper domain; IPR002110:Ankyrin repeat; IPR020683:Ankyrin repeat-containing domain
PTSG_02890	IPR011042:Six-bladed beta-propeller, TolB-like; IPR011043:Galactose oxidase/kelch, beta-propeller
PTSG_02895	IPR015943:WD40/YVTN repeat-like-containing domain
PTSG_02897	IPR000719:Protein kinase, catalytic domain; IPR008271:Serine/threonine-protein kinase, active site; IPR011009:Protein kinase-like domain; IPR017442:Serine/threonine-protein kinase-like domain
PTSG_02898	IPR015916:Galactose oxidase, beta-propeller
PTSG_02899	IPR001680:WD40 repeat; IPR011047:Quinonprotein alcohol dehydrogenase-like; IPR015943:WD40/YVTN repeat-like-containing domain; IPR017986:WD40-repeat-containing domain; IPR019781:WD40 repeat, subgroup; IPR019782:WD40 repeat 2
PTSG_02900	IPR011989:Armadillo-like helical
PTSG_02901	IPR002085:Alcohol dehydrogenase superfamily, zinc-containing; IPR011032:GroES-like; IPR013149:Alcohol dehydrogenase, C-terminal; IPR013154:Alcohol dehydrogenase GroES-like; IPR016040:NAD(P)-binding domain
PTSG_02902	IPR001046:Natural resistance-associated macrophage protein
PTSG_02903	IPR003689:Zinc/iron permease
PTSG_02904	IPR005606:Sec20
PTSG_02905	IPR006683:Thioesterase superfamily
PTSG_02906	IPR021139:Domain of unknown function DUF88
PTSG_02907	IPR021139:Domain of unknown function DUF88
PTSG_02909	IPR000408:Regulator of chromosome condensation, RCC1; IPR000547:Clathrin, heavy chain/VPS, 7-fold repeat; IPR001473:Clathrin, heavy chain, propeller, N-terminal; IPR005479:Carbamoyl-phosphate synthetase, large subunit, ATP-binding; IPR011990:Tetratricopeptide-like helical; IPR012331:Clathrin, heavy chain, linker; IPR015348:Clathrin, heavy chain, linker, core motif; IPR016024:Armadillo-type fold; …
PTSG_02910	IPR009038:GOLD
PTSG_02911	IPR002073:3'5'-cyclic nucleotide phosphodiesterase, catalytic domain; IPR003018:GAF; IPR003607:Metal-dependent phosphohydrolase, HD domain; IPR023088:3'5'-cyclic nucleotide phosphodiesterase; IPR023174:3'5'-cyclic nucleotide phosphodiesterase, conserved site
PTSG_02912	IPR011419:ATP12, ATPase F1F0-assembly protein; IPR023335:ATPase assembly, ATP12, domain
PTSG_02913	IPR001269:tRNA-dihydrouridine synthase; IPR013785:Aldolase-type TIM barrel; IPR018517:tRNA-dihydrouridine synthase, conserved site
PTSG_02915	IPR001412:Aminoacyl-tRNA synthetase, class I, conserved site; IPR001969:Peptidase aspartic, active site; IPR002126:Cadherin; IPR008964:Invasin/intimin cell-adhesion; IPR008965:Carbohydrate-binding; IPR015919:Cadherin-like; IPR016134:Cellulosome enzyme, dockerin type I; IPR020894:Cadherin conserved site
PTSG_02916	IPR002018:Carboxylesterase, type B
PTSG_02917	IPR002018:Carboxylesterase, type B
PTSG_02918	IPR000048:IQ motif, EF-hand binding site; IPR001609:Myosin head, motor domain; IPR010916:TonB box, conserved site
PTSG_02920	IPR013217:Methyltransferase type 12; IPR017441:Protein kinase, ATP binding site
PTSG_02921	IPR003378:Fringe-like
PTSG_02922	IPR004344:Tubulin-tyrosine ligase
PTSG_02924	IPR004127:Prefoldin subunit; IPR009053:Prefoldin
PTSG_02926	IPR005996:Ribosomal protein L30, bacterial-type; IPR016082:Ribosomal protein L30, ferredoxin-like fold domain; IPR018038:Ribosomal protein L30, conserved site
PTSG_02927	IPR000850:Adenylate kinase
PTSG_02928	IPR015943:WD40/YVTN repeat-like-containing domain
PTSG_02929	IPR005479:Carbamoyl-phosphate synthetase, large subunit, ATP-binding; IPR013816:ATP-grasp fold, subdomain 2
PTSG_02931	IPR015916:Galactose oxidase, beta-propeller
PTSG_02934	IPR023214:HAD-like domain
PTSG_02937	IPR000719:Protein kinase, catalytic domain; IPR011009:Protein kinase-like domain; IPR017442:Serine/threonine-protein kinase-like domain
PTSG_02940	IPR000408:Regulator of chromosome condensation, RCC1; IPR000719:Protein kinase, catalytic domain; IPR002290:Serine/threonine-protein kinase domain; IPR008271:Serine/threonine-protein kinase, active site; IPR009091:Regulator of chromosome condensation/beta-lactamase-inhibitor protein II; IPR011009:Protein kinase-like domain; IPR017442:Serine/threonine-protein kinase-like domain
PTSG_02941	IPR006282:Thiamin pyrophosphokinase; IPR007371:Thiamin pyrophosphokinase, catalytic domain; IPR007373:Thiamin pyrophosphokinase, vitamin B1-binding domain
PTSG_02943	IPR004274:NLI interacting factor; IPR011948:Dullard phosphatase domain, eukaryotic; IPR023214:HAD-like domain
PTSG_02944	IPR019398:Pre-rRNA-processing protein TSR2
PTSG_02945	IPR001680:WD40 repeat; IPR011046:WD40 repeat-like-containing domain; IPR015943:WD40/YVTN repeat-like-containing domain; IPR017986:WD40-repeat-containing domain
PTSG_02946	IPR008564:Protein of unknown function DUF846, eukaryotic
PTSG_02947	IPR001930:Peptidase M1, alanine aminopeptidase/leukotriene A4 hydrolase; IPR014782:Peptidase M1, membrane alanine aminopeptidase, N-terminal; IPR015568:Peptidase M1, puromycin-sensitive aminopeptidase
PTSG_02949	IPR011989:Armadillo-like helical
PTSG_02950	IPR001680:WD40 repeat; IPR003593:ATPase, AAA+ type, core; IPR007111:NACHT nucleoside triphosphatase; IPR011046:WD40 repeat-like-containing domain; IPR015943:WD40/YVTN repeat-like-containing domain
PTSG_02954	IPR003390:DNA integrity scanning protein, DisA, N-terminal
PTSG_02955	IPR000719:Protein kinase, catalytic domain; IPR011009:Protein kinase-like domain; IPR017442:Serine/threonine-protein kinase-like domain
PTSG_02960	IPR000449:Ubiquitin-associated/translation elongation factor EF1B, N-terminal; IPR009060:UBA-like; IPR011046:WD40 repeat-like-containing domain; IPR015940:Ubiquitin-associated/translation elongation factor EF1B, N-terminal, eukaryote; IPR015943:WD40/YVTN repeat-like-containing domain
PTSG_02961	IPR019171:Caffeine-induced death protein 2
PTSG_02962	IPR000010:Proteinase inhibitor I25, cystatin; IPR001713:Proteinase inhibitor I25A, stefin A
PTSG_02964	IPR006931:Calcipressin
PTSG_02966	IPR001401:Dynamin, GTPase domain; IPR003613:U box domain; IPR013083:Zinc finger, RING/FYVE/PHD-type; IPR022812:Dynamin
PTSG_02970	IPR016130:Protein-tyrosine phosphatase, active site
PTSG_02971	IPR002742:Desulfoferrodoxin, ferrous iron-binding domain
PTSG_02972	IPR003395:RecF/RecN/SMC; IPR010935:SMCs flexible hinge
PTSG_02974	IPR001563:Peptidase S10, serine carboxypeptidase; IPR018202:Peptidase S10, serine carboxypeptidase, active site
PTSG_02975	IPR008775:Phytanoyl-CoA dioxygenase
PTSG_02976	IPR017975:Tubulin, conserved site
PTSG_02978	IPR011992:EF-hand-like domain; IPR018247:EF-Hand 1, calcium-binding site; IPR018249:EF-HAND 2
PTSG_02981	IPR000157:Toll-Interleukin receptor; IPR002110:Ankyrin repeat; IPR020683:Ankyrin repeat-containing domain; IPR020859:ROC GTPase
PTSG_02982	IPR016196:Major facilitator superfamily, general substrate transporter
PTSG_02983	IPR001412:Aminoacyl-tRNA synthetase, class I, conserved site; IPR002300:Aminoacyl-tRNA synthetase, class Ia; IPR002303:Valyl-tRNA synthetase; IPR009008:Valyl/Leucyl/Isoleucyl-tRNA synthetase, class Ia, editing domain; IPR009080:Aminoacyl-tRNA synthetase, class 1a, anticodon-binding; IPR013155:Valyl/Leucyl/Isoleucyl-tRNA synthetase, class I, anticodon-binding; IPR014729:Rossmann-like alpha/beta/al…
PTSG_02984	IPR007204:ARP2/3 complex, p21-Arc subunit
PTSG_02986	IPR000631:Uncharacterised protein family, carbohydrate kinase-related; IPR004443:YjeF-related protein, N-terminal
PTSG_02988	IPR002589:Appr-1-p processing
PTSG_02991	IPR005135:Endonuclease/exonuclease/phosphatase
PTSG_02993	IPR000719:Protein kinase, catalytic domain; IPR008271:Serine/threonine-protein kinase, active site; IPR011009:Protein kinase-like domain; IPR017442:Serine/threonine-protein kinase-like domain
PTSG_02996	IPR019775:WD40 repeat, conserved site
PTSG_02998	IPR000571:Zinc finger, CCCH-type; IPR002110:Ankyrin repeat; IPR002893:Zinc finger, MYND-type; IPR020683:Ankyrin repeat-containing domain
PTSG_03004	IPR002110:Ankyrin repeat; IPR019410:Nicotinamide N-methyltransferase, putative; IPR020683:Ankyrin repeat-containing domain
PTSG_03008	IPR000436:Sushi/SCR/CCP; IPR001258:NHL repeat; IPR011042:Six-bladed beta-propeller, TolB-like; IPR013017:NHL repeat, subgroup; IPR016060:Complement control module
PTSG_03009	IPR000152:EGF-type aspartate/asparagine hydroxylation site; IPR000436:Sushi/SCR/CCP; IPR000742:Epidermal growth factor-like, type 3; IPR006210:Epidermal growth factor-like; IPR008162:Inorganic pyrophosphatase; IPR013091:EGF calcium-binding; IPR016060:Complement control module; IPR018097:EGF-like calcium-binding, conserved site
PTSG_03010	IPR006089:Acyl-CoA dehydrogenase, conserved site; IPR006090:Acyl-CoA oxidase/dehydrogenase, type 1; IPR006091:Acyl-CoA oxidase/dehydrogenase, central domain; IPR006092:Acyl-CoA dehydrogenase, N-terminal; IPR009075:Acyl-CoA dehydrogenase/oxidase C-terminal; IPR009100:Acyl-CoA dehydrogenase/oxidase; IPR013786:Acyl-CoA dehydrogenase/oxidase, N-terminal
PTSG_03013	IPR001781:Zinc finger, LIM-type
PTSG_03014	IPR001678:Bacterial Fmu (Sun)/eukaryotic nucleolar NOL1/Nop2p; IPR011023:Nop2p; IPR018247:EF-Hand 1, calcium-binding site; IPR018314:Bacterial Fmu (Sun)/eukaryotic nucleolar NOL1/Nop2p, conserved site; IPR023267:RNA (C5-cytosine) methyltransferase; IPR023273:RNA (C5-cytosine) methyltransferase, NOP2
PTSG_03015	IPR019343:Uncharacterised protein family, N-terminal; IPR019348:Uncharacterised protein family, C-terminal
PTSG_03016	IPR004579:DNA repair protein rad10; IPR010994:RuvA domain 2-like; IPR011335:Restriction endonuclease, type II-like; IPR011989:Armadillo-like helical
PTSG_03017	IPR000073:Alpha/beta hydrolase fold-1; IPR000639:Epoxide hydrolase-like; IPR016812:Protein phosphatase methylesterase, eukaryotic
PTSG_03018	IPR004192:Ubiquinol cytochrome reductase, transmembrane domain; IPR005805:Rieske iron-sulphur protein, C-terminal; IPR006317:Ubiquinol-cytochrome c reductase, iron-sulphur subunit; IPR007946:A1 cistron-splicing factor, AAR2; IPR014349:Rieske iron-sulphur protein; IPR017941:Rieske [2Fe-2S] iron-sulphur domain
PTSG_03020	IPR000253:Forkhead-associated (FHA) domain; IPR000467:D111/G-patch; IPR008984:SMAD/FHA domain
PTSG_03021	IPR000157:Toll-Interleukin receptor
PTSG_03026	IPR001452:Src homology-3 domain; IPR001683:Phox homologous domain; IPR011511:Variant SH3
PTSG_03030	IPR000182:GCN5-related N-acetyltransferase (GNAT) domain; IPR011496:Beta-N-acetylglucosaminidase; IPR016181:Acyl-CoA N-acyltransferase; IPR017853:Glycoside hydrolase, superfamily
PTSG_03031	IPR012317:Poly(ADP-ribose) polymerase, catalytic domain
PTSG_03032	IPR000008:C2 calcium-dependent membrane targeting; IPR001060:Fps/Fes/Fer/CIP4 homology; IPR001849:Pleckstrin homology domain; IPR001936:Ras GTPase-activating protein; IPR008936:Rho GTPase activation protein; IPR008973:C2 calcium/lipid-binding domain, CaLB; IPR011993:Pleckstrin homology-type; IPR018029:C2 membrane targeting protein; IPR023152:Ras GTPase-activating protein, conserved site
PTSG_03033	IPR008015:GMP phosphodiesterase, delta subunit; IPR014756:Immunoglobulin E-set
PTSG_03034	IPR002101:Myristoylated alanine-rich C-kinase substrate MARCKS
PTSG_03035	IPR000022:Carboxyl transferase; IPR000089:Biotin/lipoyl attachment; IPR001882:Biotin-binding site; IPR005479:Carbamoyl-phosphate synthetase, large subunit, ATP-binding; IPR005481:Carbamoyl-phosphate synthase, large subunit, N-terminal; IPR005482:Biotin carboxylase, C-terminal; IPR011053:Single hybrid motif; IPR011054:Rudiment single hybrid motif; IPR011761:ATP-grasp fold; IPR011762:Acetyl-coenzym…
PTSG_03041	IPR000048:IQ motif, EF-hand binding site; IPR000980:SH2 motif; IPR001609:Myosin head, motor domain
PTSG_03042	IPR005062:SAC3/GANP/Nin1/mts3/eIF-3 p25
PTSG_03044	IPR002625:Smr protein/MutS2 C-terminal
PTSG_03045	IPR006652:Kelch repeat type 1; IPR015915:Kelch-type beta propeller
PTSG_03049	IPR013197:RNA polymerase III subunit RPC82-related, helix-turn-helix
PTSG_03052	IPR005304:Ribosomal biogenesis, methyltransferase, EMG1/NEP1
PTSG_03054	IPR000048:IQ motif, EF-hand binding site; IPR001609:Myosin head, motor domain; IPR001849:Pleckstrin homology domain; IPR011993:Pleckstrin homology-type
PTSG_03055	IPR000504:RNA recognition motif domain; IPR012677:Nucleotide-binding, alpha-beta plait
PTSG_03057	IPR011893:Selenoprotein, Rdx type; IPR012335:Thioredoxin fold; IPR019389:Selenoprotein T
PTSG_03059	IPR003265:HhH-GPD domain; IPR003583:Helix-hairpin-helix DNA-binding motif, class 1; IPR011257:DNA glycosylase; IPR023170:Helix-turn-helix, base-excision DNA repair, C-terminal
PTSG_03060	IPR018870:Protein of unknown function DUF2454
PTSG_03062	IPR003197:Cytochrome d ubiquinol oxidase, 14kDa subunit
PTSG_03063	IPR000892:Ribosomal protein S26e
PTSG_03067	IPR001317:Carbamoyl-phosphate synthase, GATase domain; IPR002082:Aspartate carbamoyltransferase, eukaryotic; IPR002474:Carbamoyl-phosphate synthase, small subunit, N-terminal; IPR005479:Carbamoyl-phosphate synthetase, large subunit, ATP-binding; IPR005480:Carbamoyl-phosphate synthetase, large subunit, oligomerisation; IPR005481:Carbamoyl-phosphate synthase, large subunit, N-terminal; IPR005483:Ca…
PTSG_03068	IPR001179:Peptidyl-prolyl cis-trans isomerase, FKBP-type, domain; IPR023566:Peptidyl-prolyl cis-trans isomerase, FKBP-type
PTSG_03073	IPR002110:Ankyrin repeat; IPR020683:Ankyrin repeat-containing domain
PTSG_03075	IPR002220:Dihydrodipicolinate synthetase; IPR013785:Aldolase-type TIM barrel
PTSG_03076	IPR001737:Ribosomal RNA adenine methylase transferase
PTSG_03077	IPR004241:Light chain 3 (LC3)
PTSG_03080	IPR000157:Toll-Interleukin receptor; IPR000980:SH2 motif; IPR019775:WD40 repeat, conserved site
PTSG_03081	IPR003533:Doublecortin domain; IPR010323:Protein of unknown function DUF924; IPR011990:Tetratricopeptide-like helical
PTSG_03082	IPR000306:Zinc finger, FYVE-type; IPR001849:Pleckstrin homology domain; IPR011011:Zinc finger, FYVE/PHD-type; IPR011993:Pleckstrin homology-type; IPR013083:Zinc finger, RING/FYVE/PHD-type; IPR017455:Zinc finger, FYVE-related
PTSG_03084	IPR001608:Alanine racemase, N-terminal; IPR011078:Predicted pyridoxal phosphate-dependent enzyme, YBL036C type
PTSG_03085	IPR000306:Zinc finger, FYVE-type; IPR001841:Zinc finger, RING-type; IPR009053:Prefoldin; IPR011011:Zinc finger, FYVE/PHD-type; IPR013083:Zinc finger, RING/FYVE/PHD-type; IPR015880:Zinc finger, C2H2-like; IPR017455:Zinc finger, FYVE-related
PTSG_03086	IPR000169:Peptidase, cysteine peptidase active site; IPR001300:Peptidase C2, calpain, catalytic domain; IPR022684:Peptidase C2, calpain family
PTSG_03087	IPR005000:Aldehyde-lyase domain; IPR015813:Pyruvate/Phosphoenolpyruvate kinase
PTSG_03091	IPR002048:Calcium-binding EF-hand; IPR011992:EF-hand-like domain; IPR018247:EF-Hand 1, calcium-binding site; IPR018249:EF-HAND 2
PTSG_03092	IPR018972:Something about silencing protein 10 (Sas10), C-terminal
PTSG_03093	IPR000910:High mobility group, HMG1/HMG2; IPR009071:High mobility group, superfamily; IPR014876:DEK, C-terminal
PTSG_03094	IPR001607:Zinc finger, UBP-type; IPR001841:Zinc finger, RING-type; IPR013083:Zinc finger, RING/FYVE/PHD-type
PTSG_03096	IPR003439:ABC transporter-like; IPR003593:ATPase, AAA+ type, core; IPR013525:ABC-2 type transporter; IPR017871:ABC transporter, conserved site
PTSG_03097	IPR000326:Phosphatidic acid phosphatase type 2/haloperoxidase; IPR016118:Phosphatidic acid phosphatase/chloroperoxidase, N-terminal
[truncated: 6,526 more rows]
